# Supplementary material for: Pressure-tuning of α-RuCl3 towards a quantum spin liquid
Source: Nat Commun. 2024 Sep 17;15:8142. doi: 10.1038/s41467-024-52169-w (PMC11408671; doi:10.1038/s41467-024-52169-w)
Supplement: Supplementary file 3 — Source Data [file 41467_2024_52169_MOESM3_ESM.zip]

Archive with 29 entries (25 files):
- fig1/
- fig1/FIG1_PressureTemperaturePhaseDiagram.txt
- fig2/
- fig2/fig2_source_data.nxs
- fig4/
- fig4/FIG4_SimuData_12l_CLdelta_12my.dat
- fig4/FIG4_SimuData_1-3l_CLdelta_3my.dat
- fig4/FIG4_SimuData_1-4l_CLdelta_6my.dat
- fig4/FIG4_ExpData_300K_1p26GPa_Stripe_-14l.dat
- fig4/FIG4_ExpData_300K_1p26GPa_Stripe_1-3l.dat
- fig4/FIG4_SimuData_12l_CLdelta_9my.dat
- fig4/FIG4_SimuData_1-3l_CLdelta_6my.dat
- fig4/FIG4_ExpData_300K_1p26GPa_Stripe_-1-2l.dat
- fig4/FIG4_ExpData_300K_1p26GPa_Stripe_12l.dat
- fig4/FIG4_SimuData_1-4l_CLdelta_12my.dat
- fig4/FIG4_SimuData_1-4l_CLdelta_3my.dat
- fig4/FIG4_ExpData_300K_1p26GPa_Stripe_1-4l.dat
- fig4/FIG4_SimuData_12l_CLdelta_6my.dat
- fig4/FIG4_SimuData_1-3l_CLdelta_9my.dat
- fig4/FIG4_SimuData_1-3l_CLdelta_0my.dat
- fig4/FIG4_SimuData_12l_CLdelta_0my.dat
- fig4/FIG4_SimuData_12l_CLdelta_3my.dat
- fig4/FIG4_ExpData_300K_1p26GPa_Stripe-13l.dat
- fig4/FIG4_SimuData_1-3l_CLdelta_12my.dat
- fig4/FIG4_SimuData_1-4l_CLdelta_9my.dat
- fig4/FIG4_SimuData_1-4l_CLdelta_0my.dat
- fig5/
- fig5/fig5_source_data.nxs
- readme
