# Supplementary material for: Pressure-tuning of α-RuCl3 towards a quantum spin liquid
Source: Nat Commun. 2024 Sep 17;15:8142. doi: 10.1038/s41467-024-52169-w (PMC11408671; doi:10.1038/s41467-024-52169-w)
Supplement: Supplementary file 3 — Source Data [file 41467_2024_52169_MOESM3_ESM.zip › fig1/FIG1_PressureTemperaturePhaseDiagram.txt]

Full single-crystal diffraction data sets - Red triangles:
P1 = 0.0 GPa; T1 = 283 K
P2 = 0.0 GPa; T2 = 3 K

Full single-crystal diffraction data sets - Red diamonds:
P1 = 0.20 GPa; T1 = 300 K
P2 = 0.40 GPa; T1 = 300 K
P3 = 0.60 GPa; T1 = 300 K
P4 = 0.81 GPa; T1 = 300 K
P5 = 1.03 GPa; T1 = 300 K
P6 = 1.26 GPa; T1 = 300 K
P7 = 1.53 GPa; T1 = 300 K

Overview Scans - Red crosses:
P1 = 0.30 GPa; T1 = 283 K
P2 = 0.30 GPa; T2 = 221 K
P3 = 0.20 GPa; T3 = 171 K
P4 = 0.16 GPa; T4 = 138 K
P5 = 0.21 GPa; T5 = 73 K
