# Supplementary material for: Pressure-tuning of α-RuCl3 towards a quantum spin liquid
Source: Nat Commun. 2024 Sep 17;15:8142. doi: 10.1038/s41467-024-52169-w (PMC11408671; doi:10.1038/s41467-024-52169-w)
Supplement: Supplementary file 3 — Source Data [file 41467_2024_52169_MOESM3_ESM.zip › fig4/FIG4_SimuData_12l_CLdelta_12my.dat]

6.0 0.011492498703772995
5.999 0.011492744743222783
5.998 0.011492958464732677
5.997 0.01149271546178307
5.996 0.011491270915478264
5.995 0.011488052694532853
5.994 0.011482347131424332
5.993 0.011473720175374133
5.992 0.011462058845682672
5.991 0.01144742150109529
5.99 0.011430180419552972
5.989 0.011410891742872386
5.988 0.01139037030403134
5.987 0.011369463362218156
5.986 0.011348949140027537
5.985 0.01132948440514574
5.984 0.011311628386821643
5.983 0.01129570774096815
5.982 0.011281977347177981
5.981 0.011270553360932089
5.98 0.01126145711368367
5.979 0.0112547225432081
5.978 0.011250331230248661
5.977 0.011248279480628062
5.976 0.011248520852245565
5.975 0.011250866236198273
5.974 0.01125492594635476
5.973 0.011260278247122085
5.972 0.011266256831336911
5.971 0.011272063655037648
5.97 0.011276984578091837
5.969 0.01128022214465134
5.968 0.011281308077648202
5.967 0.01127988695273622
5.966 0.011275866523324891
5.965 0.011269422022306881
5.964 0.0112608251928845
5.963 0.01125044067808255
5.962 0.01123879322044592
5.961 0.011226286785584653
5.96 0.01121312368302063
5.959 0.01119964249795285
5.958 0.011185971654837205
5.957 0.011172348087406737
5.956 0.011159017338252154
5.955 0.011146207293482533
5.954 0.011134411733284527
5.953 0.01112402758707892
5.952 0.011115676977973964
5.951 0.011109890965228771
5.95 0.011107164037222669
5.949 0.011107847079404211
5.948 0.011112175696604203
5.947 0.011120211682978873
5.946 0.011131780186183268
5.945 0.01114658936973158
5.944 0.011164237980971659
5.943 0.011184161094767702
5.942 0.011205912757238756
5.941 0.011229220813337765
5.94 0.011253898962904098
5.939 0.011280090943461595
5.938 0.011308212586625194
5.937 0.011338943196760255
5.936 0.01137308456301437
5.935 0.01141143534120157
5.934 0.011454651792181181
5.933 0.011503083151550735
5.932 0.01155651577729456
5.931 0.01161432420364956
5.93 0.011675374747975585
5.929 0.011738118718899116
5.928 0.011800865222680503
5.927 0.011862044942541615
5.926 0.011920330756119712
5.925 0.011974961496044986
5.924 0.01202567488557784
5.923 0.012072818954403701
5.922 0.012117149726575878
5.921 0.012159737452696174
5.92 0.012201714731746185
5.919 0.012244008072907252
5.918 0.012287276572970077
5.917 0.012331696487665654
5.916 0.012377065479214699
5.915 0.012422691891498295
5.914 0.012467650581786786
5.913 0.012510723997829652
5.912 0.01255076662360827
5.911 0.012586677910644134
5.91 0.012617542513592997
5.909 0.012642803592924913
5.908 0.012662156236733545
5.907 0.012675747604636073
5.906 0.012684065182286795
5.905 0.012687885604021383
5.904 0.012688336573457885
5.903 0.012686631652752037
5.902 0.012684111013119535
5.901 0.012682129716270151
5.9 0.012681994944249635
5.899 0.012684770176116324
5.898 0.01269134798846423
5.897 0.012702337127717404
5.896 0.012718193299157788
5.895 0.012739016290799673
5.894 0.012764832025088881
5.893 0.01279539109415786
5.892 0.01283038693822066
5.891 0.012869478445047707
5.89 0.012912233481463297
5.889 0.012958430539202027
5.888 0.013007720401065431
5.887 0.013059915935581956
5.886 0.013114931524217903
5.885 0.013172715471719507
5.884 0.013233200566460207
5.883 0.013296465633634102
5.882 0.013362278569479767
5.881 0.013430415879444945
5.88 0.013500476063936647
5.879 0.013571838301798539
5.878 0.013643643216908403
5.877 0.013714964403215233
5.876 0.013784729620507466
5.875 0.013851799844954965
5.874 0.013915213121741923
5.873 0.013974033021304467
5.872 0.014027518806374487
5.871 0.014075289887760387
5.87 0.01411725048821243
5.869 0.014153741096688304
5.868 0.01418547886940737
5.867 0.014213599667173537
5.866 0.014239771442045003
5.865 0.014265849289852013
5.864 0.014293950700054224
5.8629999999999995 0.014326314378286888
5.862 0.01436500110028856
5.861 0.014411713059555003
5.86 0.014467703150765298
5.859 0.01453358150193767
5.858 0.01460932895853152
5.857 0.014694286372901542
5.856 0.014787270731339204
5.855 0.014886732308089465
5.854 0.014991062920538758
5.853 0.01509859613091727
5.852 0.015207863693211582
5.851 0.015317724368780159
5.85 0.0154274275723277
5.849 0.015536718345629355
5.848 0.015645672925580913
5.847 0.01575454570256413
5.846 0.01586390324564708
5.845 0.015974114217179033
5.844 0.016085524478254298
5.843 0.01619807818423068
5.842 0.01631140229622541
5.841 0.016424780499805988
5.84 0.01653713004866499
5.839 0.01664743271333218
5.838 0.016754731724996766
5.837 0.016858020636851795
5.836 0.016956968588073256
5.835 0.017051609214962064
5.834 0.01714240933911979
5.833 0.017230360908158562
5.832 0.017316669775456844
5.831 0.01740275316318752
5.83 0.017490296847853724
5.829 0.01758092187476999
5.828 0.01767623336842055
5.827 0.01777773254572594
5.826 0.017886809899204915
5.825 0.018004484726343646
5.824 0.018131630830173023
5.823 0.018268520366414697
5.822 0.018414838214187674
5.821 0.018569624973690017
5.82 0.018731290094800068
5.819 0.018897721998624568
5.818 0.01906640801424308
5.817 0.019234659905140276
5.816 0.019399937169329137
5.815 0.019560162347903358
5.814 0.01971364664912991
5.813 0.019859468686949253
5.812 0.019997340466143255
5.811 0.020127265976242863
5.81 0.020249813885608488
5.809 0.02036560634165332
5.808 0.020475340584349546
5.807 0.020579676339852502
5.806 0.020679320676973822
5.805 0.020775082647411534
5.804 0.020868186287907375
5.803 0.02096026099499566
5.802 0.02105363668691312
5.801 0.021151076466642656
5.8 0.02125578629076693
5.799 0.0213711408666784
5.798 0.02150047234297878
5.797 0.0216463322968171
5.796 0.021810598325875542
5.795 0.021993890764029682
5.794 0.022195625524608263
5.793 0.02241422235233879
5.792 0.02264689526107515
5.791 0.0228902177887541
5.79 0.023140328234027417
5.789 0.023393264474298674
5.788 0.023645538119024694
5.787 0.02389397798851912
5.786 0.024136563332543028
5.785 0.02437207181434887
5.784 0.02460069710490069
5.783 0.0248234132299584
5.782 0.02504250944049723
5.781 0.02526087997635945
5.78 0.025481853930556773
5.779 0.02570902628358267
5.778 0.02594522272707917
5.777 0.026192856496270817
5.776 0.0264529646999616
5.775 0.02672551028377443
5.774 0.027009377501280442
5.773 0.02730258077682637
5.772 0.0276025429245871
5.771 0.027906869656466163
5.77 0.028213356858791148
5.769 0.028520289722533083
5.768 0.028826864150672742
5.767 0.02913266425165748
5.766 0.029437458061126694
5.765 0.02974131615481412
5.764 0.0300436828313797
5.763 0.030343553046252036
5.762 0.0306395863732756
5.761 0.0309297734974732
5.76 0.03121200079068377
5.759 0.031484668495102924
5.758 0.03174655160646449
5.757 0.03199767294508229
5.756 0.03223893673543213
5.755 0.03247277545138399
5.754 0.03270251010935701
5.753 0.032932082213870936
5.752 0.03316619638234764
5.751 0.0334091907955218
5.75 0.03366496777883883
5.749 0.033936713329973556
5.748 0.03422651467678865
5.747 0.03453525406017819
5.746 0.034862495881475525
5.745 0.035206855180428
5.744 0.03556555637104266
5.743 0.03593564579296254
5.742 0.03631362611165381
5.741 0.03669636502682369
5.74 0.037081234274175236
5.739 0.03746673150424651
5.7379999999999995 0.037852936153062115
5.737 0.038241475970826194
5.736 0.03863585881428734
5.735 0.03904053011769784
5.734 0.039461386377407266
5.733 0.0399042438558116
5.732 0.04037393206964748
5.731 0.040873954821899094
5.73 0.0414053676137345
5.729 0.04196634893521864
5.728 0.04255158796295965
5.727 0.04315364554775785
5.726 0.04376235822678935
5.725 0.04436619157087672
5.724 0.04495351111251333
5.723 0.04551348398858031
5.7219999999999995 0.046036784991604816
5.721 0.04651670073356043
5.72 0.046949892179497445
5.719 0.0473355418380961
5.718 0.04767635416334695
5.717 0.04797769415978196
5.716 0.0482471951727076
5.715 0.04849396597639003
5.714 0.0487282214215297
5.713 0.04896038167242753
5.712 0.04920075661582266
5.711 0.04945825415758502
5.71 0.049740197240299745
5.709 0.05005214151421942
5.708 0.050396793689423645
5.707 0.05077485674487259
5.706 0.051184037387966126
5.705 0.05162000274664115
5.704 0.052076786455243974
5.703 0.05254701523774605
5.702 0.05302310343379699
5.701 0.05349816876028747
5.7 0.05396631487338284
5.699 0.05442445808191642
5.698 0.05487109500877158
5.697 0.05530810469935846
5.696 0.05573938624546983
5.695 0.05617201058079648
5.694 0.05661389431867243
5.693 0.057074066895250894
5.692 0.05756173177293119
5.691 0.05808545610832233
5.69 0.05865216778428705
5.689 0.05926655100185447
5.688 0.059930967476578244
5.687 0.06064381753477084
5.686 0.06140071659533529
5.685 0.06219313604569495
5.684 0.06300923836584839
5.683 0.06383478083784822
5.682 0.06465288258303567
5.681 0.06544616158037268
5.68 0.06619756670268212
5.679 0.06689192410803556
5.678 0.06751663954607982
5.677 0.06806295218305633
5.676 0.06852682735462728
5.675 0.0689074530391995
5.674 0.06920794167484878
5.673 0.06943475715730427
5.672 0.06959641787324533
5.671 0.0697016168111008
5.67 0.06976074573691977
5.669 0.06978325147491345
5.668 0.06977860551885162
5.667 0.06975533806234993
5.666 0.06972169414398893
5.665 0.06968537356016911
5.664 0.0696534832429103
5.663 0.06963293810111477
5.662 0.06963078059474959
5.661 0.06965373299297063
5.66 0.06970751665820589
5.659 0.06979767821782587
5.658 0.06992822058239387
5.657 0.07010201502783865
5.656 0.07032009140789422
5.655 0.07058176626872197
5.654 0.0708845920511609
5.653 0.0712244716811437
5.652 0.07159589696549111
5.651 0.07199311097856416
5.65 0.07240942075077239
5.649 0.07283927034965383
5.648 0.0732765621847913
5.647 0.07371626104742666
5.646 0.07415352990579874
5.645 0.07458380089492281
5.644 0.07500293407487597
5.643 0.07540633286914328
5.642 0.07578915806415443
5.641 0.07614655595915462
5.64 0.07647349228441103
5.639 0.07676507082152007
5.638 0.07701700326632044
5.6370000000000005 0.07722495339675094
5.636 0.0773863466624308
5.635 0.0774995978324831
5.634 0.07756433520360514
5.633 0.07758244574828918
5.632 0.07755784637957194
5.631 0.07749653026895154
5.63 0.07740575656693313
5.629 0.0772947721670915
5.628 0.07717369577115644
5.627 0.0770522329158984
5.626 0.07693967003596086
5.625 0.07684404004854907
5.624 0.07677089162552432
5.623 0.07672417760522077
5.622 0.0767054692001364
5.621 0.07671279851792533
5.62 0.07674300474675765
5.619 0.07679014301786743
5.618 0.0768469638194504
5.617 0.07690473772941896
5.616 0.07695333193406513
5.615 0.07698272230386138
5.614 0.0769831575699612
5.6129999999999995 0.07694568500278107
5.612 0.07686371972299601
5.611 0.07673326020582784
5.61 0.07655334941437687
5.609 0.07632568002126223
5.608 0.07605497385359042
5.607 0.07574833454470245
5.606 0.07541421835660131
5.605 0.07506167166282927
5.604 0.07469945413894567
5.603 0.07433540384142458
5.602 0.07397587452433156
5.601 0.07362608105441269
5.6 0.07328976468133623
5.599 0.0729698086165974
5.598 0.07266841412101253
5.5969999999999995 0.07238659516776874
5.596 0.07212632766394537
5.595 0.07188872885058431
5.594 0.0716751661685069
5.593 0.07148681039521892
5.592 0.07132470878392402
5.591 0.07118887298782274
5.59 0.07107875941898668
5.589 0.07099331479227816
5.588 0.07092987285872096
5.587 0.07088462442857348
5.586 0.07085319359646672
5.585 0.07083029257219857
5.584 0.07080949425401083
5.583 0.07078348795250139
5.582 0.07074529297075847
5.581 0.0706874739293608
5.58 0.07060294571895157
5.579 0.0704854432519108
5.578 0.07033057962375652
5.577 0.07013587490597355
5.576 0.06990104258757049
5.575 0.0696289283550403
5.574 0.06932499066718399
5.573 0.0689978539792393
5.572 0.06865813275594529
5.571 0.06831786850251047
5.57 0.06798956321038802
5.569 0.06768500175610163
5.568 0.06741446680607201
5.567 0.0671857445395412
5.566 0.06700336358367283
5.565 0.06686823800276519
5.564 0.06677800878635269
5.563 0.06672690136181376
5.562 0.06670689704995844
5.561 0.06670778048817103
5.56 0.06671868188347929
5.559 0.06672841687382443
5.558 0.06672623203333726
5.557 0.0667026750194256
5.556 0.06665059852717962
5.555 0.06656530687303092
5.554 0.06644464928331477
5.553 0.06628978922626703
5.552 0.06610469211779717
5.551 0.0658958347573505
5.55 0.06567236468245892
5.549 0.06544456296817117
5.548 0.06522356060044625
5.547 0.06501956729067193
5.546 0.06484177619005918
5.545 0.0646971754495135
5.544 0.06459017207177709
5.543 0.0645221488753738
5.542 0.06449251090366545
5.541 0.06449795187795145
5.54 0.06453349003224988
5.539 0.06459298642173648
5.538 0.06466905335677603
5.537 0.064753712515013
5.536 0.06483894912390267
5.535 0.06491581347632816
5.534 0.0649764479277436
5.533 0.06501325602251931
5.532 0.06502052270587046
5.531 0.06499383764542428
5.53 0.06493187566913192
5.529 0.06483592231265786
5.528 0.06471039270796608
5.527 0.06456208367514918
5.526 0.06439933769079267
5.525 0.06423172248727374
5.524 0.06406850951122511
5.523 0.06391776987572026
5.522 0.06378542532115382
5.521 0.06367587061188082
5.52 0.06359078830935333
5.519 0.06353003691105079
5.518 0.06349205051173529
5.517 0.06347475401429145
5.516 0.06347563084819828
5.515 0.06349275907256537
5.514 0.06352460258671143
5.513 0.06357057848080844
5.5120000000000005 0.06363019189823224
5.511 0.06370309767802473
5.51 0.06378853390593463
5.509 0.0638848117550937
5.508 0.06398915022998318
5.507 0.06409764456811792
5.506 0.06420554808662558
5.505 0.06430828444632794
5.504 0.0644011349159324
5.503 0.064480909228054
5.502 0.06454627613577678
5.501 0.06459764158690835
5.5 0.0646374703508262
5.499 0.06467031502004249
5.498 0.0647011131895463
5.497 0.06473520952285809
5.496 0.06477704748236765
5.495 0.0648297445075746
5.494 0.06489471866601135
5.493 0.06497176034829587
5.492 0.06505968878132336
5.491 0.06515743536395521
5.49 0.06526417777850553
5.489 0.06538036239864387
5.4879999999999995 0.06550816561649711
5.487 0.06565160109302212
5.486 0.06581594131597406
5.485 0.06600657648388807
5.484 0.06622820706102461
5.483 0.0664842470982987
5.482 0.06677631294329349
5.481 0.06710258447526217
5.48 0.06745942270421634
5.479 0.06784120272769359
5.478 0.0682403972425667
5.477 0.06865016730291466
5.476 0.0690631786729598
5.475 0.06947325208635789
5.474 0.06987647672175554
5.473 0.07026944092722068
5.4719999999999995 0.07065079109011058
5.471 0.07102070535567001
5.47 0.07137988277705401
5.469 0.07173051855622305
5.468 0.07207506642679767
5.467 0.07241694320944762
5.466 0.07275954052286819
5.465 0.0731061916827303
5.464 0.07346033926473888
5.463 0.07382470842290108
5.462 0.07420129792657885
5.461 0.07459057294489808
5.46 0.07499196331015097
5.459 0.07540329117049226
5.458 0.0758207421814988
5.457 0.07623931407889227
5.4559999999999995 0.07665304684968585
5.455 0.07705569624838011
5.454 0.07744079721958218
5.453 0.07780271261921473
5.452 0.07813719176112903
5.451 0.07844190820556095
5.45 0.07871589339774729
5.449 0.0789617718038774
5.448 0.0791839065469368
5.447 0.07938931206755293
5.446 0.07958696522494989
5.445 0.07978736914822969
5.444 0.08000064014229856
5.443 0.08023706629477302
5.442 0.08050429760497352
5.441 0.08080872309825819
5.4399999999999995 0.08115361021436562
5.439 0.08153923362441715
5.438 0.08196359989648495
5.437 0.08242331980456054
5.436 0.08291426385884358
5.435 0.0834326109461174
5.434 0.08397541760932856
5.433 0.08454043018267422
5.432 0.08512791024058679
5.431 0.08573736650298704
5.43 0.0863693384357246
5.429 0.08702463210262144
5.428 0.087701507068452
5.427 0.08839870175826044
5.426 0.08911426018624909
5.425 0.08984475628359216
5.4239999999999995 0.09058966398593854
5.423 0.0913475253655222
5.422 0.09211881493435857
5.421 0.09290542467805425
5.42 0.09370977273060105
5.4190000000000005 0.09453404956614449
5.418 0.09537855064835533
5.417 0.09624174033098938
5.416 0.09711877072691943
5.415 0.09800165561711799
5.414 0.09887970387996549
5.413 0.09974095501011165
5.412 0.10057324292308972
5.411 0.10136515592402011
5.41 0.10210777206323797
5.409 0.1027946132311388
5.408 0.10342349641014648
5.407 0.10399471855796413
5.406 0.10451186360201746
5.405 0.1049817814892712
5.404 0.10541281471829661
5.4030000000000005 0.10581550405444581
5.402 0.10620372351150201
5.401 0.10659277123938055
5.4 0.10699940922553816
5.399 0.10744275786819255
5.398 0.10794060645137807
5.397 0.1085094633139023
5.396 0.10916158794233052
5.395 0.10990341717864294
5.394 0.11073364486550552
5.393 0.11164375003947469
5.392 0.11261676717956225
5.391 0.11362923503557067
5.39 0.11465477368322059
5.389 0.11566609980505142
5.388 0.11663731493124202
5.3870000000000005 0.11754839244702396
5.386 0.11838564849120918
5.385 0.1191431148044702
5.384 0.11982267440379893
5.383 0.12043139448392039
5.382 0.12098110804300159
5.381 0.12148570029180797
5.38 0.12195815918872366
5.379 0.1224106086016758
5.378 0.1228517728580385
5.377 0.12328713868407072
5.376 0.12371996243091463
5.375 0.124150966035339
5.374 0.12458088262543636
5.373 0.12500945916047496
5.372 0.1254366697007725
5.371 0.12586192702528354
5.37 0.1262844774480006
5.369 0.12670150217442813
5.368 0.12710804515298768
5.367 0.12749576217445527
5.366 0.1278526745241688
5.365 0.1281660612735503
5.364 0.1284197167198799
5.3629999999999995 0.12859940368376455
5.362 0.12869288482790026
5.361 0.1286914242688537
5.36 0.12859133842267872
5.359 0.12839386835144878
5.358 0.1281058475261229
5.357 0.127737069572218
5.356 0.12730019821294303
5.355 0.12680864013800544
5.354 0.12627531902184755
5.353 0.12571140860273436
5.352 0.12512642334440627
5.351 0.12452699606384374
5.35 0.12391787338958335
5.349 0.12330251437912286
5.348 0.12268213395122987
5.3469999999999995 0.12205786086880811
5.346 0.12143037836027396
5.345 0.12079892937138921
5.344 0.12016242044487266
5.343 0.11951973862245782
5.342 0.1188693812793457
5.341 0.11820832492712849
5.34 0.11753332167753364
5.339 0.11684131188867242
5.338 0.11612756052291762
5.337 0.11538847685670542
5.336 0.11461924683938231
5.335 0.11381574265905199
5.334 0.11297414544212236
5.333 0.11209118650261002
5.332 0.11116345338007948
5.3309999999999995 0.11018973514265037
5.33 0.10916949254520124
5.329 0.10810309627596124
5.328 0.1069937986967471
5.327 0.10584609969486206
5.326 0.10466647552050916
5.325 0.10346344336609328
5.324 0.1022466116862139
5.323 0.101025876001855
5.322 0.09981061044261633
5.321 0.09860777362646726
5.32 0.09742172891210495
5.319 0.09625198311861502
5.318 0.0950942651055744
5.317 0.0939404910824309
5.316 0.09277834813493382
5.3149999999999995 0.09159624797875242
5.314 0.09038173173636882
5.313 0.08912586419595186
5.312 0.08782449085174251
5.311 0.08647907768521053
5.31 0.0850973330642229
5.309 0.0836923400471711
5.308 0.08228264026275076
5.307 0.08088748153766616
5.306 0.07952800105346362
5.305 0.07822211784953757
5.304 0.0769836299648473
5.303 0.07582180535092047
5.302 0.07473986469490985
5.301 0.07373477114128633
5.3 0.07279929219494102
5.2989999999999995 0.07192196122015386
5.298 0.07108890150682197
5.297 0.07028560453447928
5.296 0.0694978995437113
5.295 0.06871275676127635
5.2940000000000005 0.06791859962640166
5.293 0.0671055698666708
5.292 0.06626604998163212
5.291 0.06539407194476296
5.29 0.06448572496385163
5.289 0.06353901578299832
5.288 0.06255423394866305
5.287 0.06153443100771279
5.286 0.06048491593548115
5.285 0.05941348492931638
5.284 0.05832966999833741
5.283 0.05724413089165786
5.282 0.056167009447452405
5.281 0.05510787524259531
5.28 0.054074701022419874
5.279 0.053072218059586576
5.2780000000000005 0.05210314154615542
5.277 0.05116739674849587
5.276 0.05026333533582571
5.275 0.04938836589599999
5.274 0.04853954081065426
5.273 0.04771447146663871
5.272 0.04691209146386561
5.271 0.046132321981416154
5.27 0.045376391120369675
5.269 0.044646709937893186
5.268 0.043945741249425255
5.267 0.043276365597803165
5.266 0.04264062003247028
5.265 0.0420399010115775
5.264 0.041474240280581595
5.263 0.040941943408506265
5.2620000000000005 0.04044022111851426
5.261 0.03996441025333168
5.26 0.03950946263482204
5.259 0.039068781965147535
5.258 0.03863668457846807
5.257 0.03820671221666959
5.256 0.03777376744384099
5.255 0.03733373198595758
5.254 0.03688344340573701
5.253 0.03642075152889758
5.252 0.03594492607602129
5.251 0.035455783928129064
5.25 0.03495405558385733
5.249 0.03444092398756639
5.248 0.03391789062962418
5.247 0.033387061661675564
5.246 0.032850725647303014
5.245 0.0323116267132585
5.244 0.031773068280043545
5.243 0.031238021332599602
5.242 0.030709867990602956
5.241 0.03019183746256386
5.24 0.029686961578051865
5.239 0.029198220608011825
5.2379999999999995 0.028728437990365684
5.237 0.028280039111134796
5.236 0.02785528789327647
5.235 0.02745611471812172
5.234 0.027083717124345548
5.233 0.026738509824952333
5.232 0.026419585141175685
5.231 0.026124555580336585
5.23 0.025849867371612233
5.229 0.02559074631434663
5.228 0.025341391929192644
5.227 0.02509602056074017
5.226 0.02484899013808579
5.225 0.024595932768689047
5.224 0.02433392577334817
5.223 0.024061791100378628
5.2219999999999995 0.0237802108326775
5.221 0.02349137534133529
5.22 0.023198553776766932
5.219 0.02290567574414012
5.218 0.02261677724169702
5.217 0.02233556111774115
5.216 0.022064947710471856
5.215 0.021807007377184936
5.214 0.021562791076144398
5.213 0.021332182661901646
5.212 0.021114256823759843
5.211 0.020907071073705284
5.21 0.020708226646006193
5.209 0.020514438310981726
5.208 0.0203225743088274
5.207 0.020129360245408238
5.2059999999999995 0.019931682698119586
5.205 0.019727293744135177
5.204 0.019514821109607266
5.203 0.019293659119540122
5.202 0.01906446881679695
5.201 0.018829006757231065
5.2 0.018589620560467514
5.199 0.018349556400746647
5.198 0.018112034614887522
5.197 0.017880409555422354
5.196 0.017657599839922933
5.195 0.017445964813571715
5.194 0.017247234172828408
5.193 0.017062290270972415
5.192 0.016891236062800196
5.191 0.016733623574024237
5.1899999999999995 0.016588119427628546
5.189 0.016452933121455852
5.188 0.01632585544506208
5.187 0.016204279461375187
5.186 0.016085444928207338
5.185 0.015966673023963006
5.184 0.01584560777516605
5.183 0.015720336647946174
5.182 0.015589797713554565
5.181 0.015453703554013647
5.18 0.015312526327301564
5.179 0.015167460741648995
5.178 0.015020019122926758
5.177 0.01487188302600317
5.176 0.014724339006133303
5.175 0.014578327692534797
5.1739999999999995 0.014434026707321513
5.173 0.014291046809837548
5.172 0.014148579268329771
5.171 0.014005726050992937
5.17 0.013861804900166511
5.169 0.013716561448078384
5.168 0.013570670596316073
5.167 0.01342558491556489
5.166 0.013283461134048068
5.165 0.013146911524578357
5.164 0.013018697218491663
5.163 0.01290110947305388
5.162 0.012795813611480389
5.161 0.012703290280066117
5.16 0.012623026424801002
5.159 0.012553274293803204
5.158 0.012491523261012756
5.157 0.012434710412457155
5.156 0.012379674492330388
5.155 0.012323532663416091
5.154 0.012264033433466546
5.1530000000000005 0.012199674670863298
5.152 0.012129619726671205
5.151 0.012053874897159053
5.15 0.011972807206818524
5.149 0.011887150412810165
5.148 0.011797611989289233
5.147 0.011704858814111499
5.146 0.011609419408409082
5.145 0.011511684191817268
5.144 0.01141195397804258
5.143 0.011310600387089248
5.142 0.011208059592976804
5.141 0.011105050224717599
5.14 0.011002422892864152
5.139 0.010901223473305641
5.138 0.010802610581316428
5.1370000000000005 0.010707665082228222
5.136 0.010617450325269511
5.135 0.010532725720797307
5.134 0.010454025980104711
5.133 0.010381453629496658
5.132 0.010314820311767503
5.131 0.01025350706314916
5.13 0.0101966464500182
5.129 0.010143068579172599
5.128 0.010091472749446944
5.127 0.010040430901044605
5.126 0.00998844983097712
5.125 0.009934306299269209
5.124 0.009876952356767298
5.123 0.009815674807426468
5.122 0.009750225040493266
5.121 0.009680884453400313
5.12 0.009608418535314255
5.119 0.009534010690313496
5.118 0.009459319539106368
5.117 0.009386087499506314
5.116 0.009316079795730741
5.115 0.00925085692668179
5.114 0.009191587196270879
5.1129999999999995 0.009138898317733679
5.112 0.009092833183452297
5.111 0.009052893841491258
5.11 0.009018130289120034
5.109 0.008987223504907847
5.108 0.00895877289212788
5.107 0.008931435666892388
5.106 0.008904080715724303
5.105 0.008875909006209038
5.104 0.008846458285503128
5.103 0.008815672459755139
5.102 0.008783715015310873
5.101 0.008750888442863926
5.1 0.00871760441413061
5.099 0.008684110872881231
5.098 0.008650589291798917
5.0969999999999995 0.00861709596301344
5.096 0.008583574844635362
5.095 0.008549904954739247
5.094 0.008516058237006671
5.093 0.008482043539586304
5.092 0.008447988723144383
5.091 0.0084141859071417
5.09 0.008380944429052161
5.089 0.008348557505796007
5.088 0.00831727779891162
5.087 0.00828716255740693
5.086 0.008258150281782653
5.085 0.008229988872995595
5.084 0.008202305906326271
5.083 0.008174672003592728
5.082 0.00814675250309612
5.0809999999999995 0.008118290799485521
5.08 0.008089194718498649
5.079 0.008059602018279696
5.078 0.008029803323971595
5.077 0.008000340958708324
5.076 0.007971781571538706
5.075 0.007944747768007248
5.074 0.007919850425689332
5.073 0.007897488182226596
5.072 0.007877921737851212
5.071 0.007861122641172774
5.07 0.007846786491386794
5.069 0.007834261392058403
5.068 0.00782276626399898
5.067 0.0078112421606793625
5.066 0.0077986294359486995
5.0649999999999995 0.007783898415832994
5.064 0.007766209515859629
5.063 0.0077449928319739195
5.062 0.007719956746126801
5.061 0.007691209850658481
5.06 0.007659219583292549
5.059 0.0076247094140840235
5.058 0.007588661724150824
5.057 0.0075521536380373415
5.056 0.007516252864846459
5.055 0.007481953992351946
5.054 0.007450095565860807
5.053 0.0074212859667672085
5.052 0.007395937453705291
5.051 0.007374186889634093
5.05 0.007356025039445087
5.0489999999999995 0.007341197099993036
5.048 0.007329320382313893
5.047 0.007319878999571377
5.046 0.007312269707599239
5.045 0.007305838896669025
5.044 0.007299888587411288
5.043 0.007293725395497901
5.042 0.007286650370650314
5.041 0.00727815614701214
5.04 0.007267767922410411
5.039 0.007255168760453484
5.038 0.007240211184174427
5.037 0.007222958900033796
5.036 0.007203718777064338
5.035 0.0071828983259291535
5.034 0.007161084471658878
5.033 0.007138959825563204
5.032 0.007117254874721087
5.031 0.007096661363415169
5.03 0.007077803793136536
5.029 0.007061180119173991
5.0280000000000005 0.00704708265748376
5.027 0.007035710145644804
5.026 0.007027110016713834
5.025 0.007021155200011078
5.024 0.007017727370088802
5.023 0.007016614170622449
5.022 0.007017581817665706
5.021 0.007020403626401849
5.02 0.007024901571012623
5.019 0.007030815130990288
5.018 0.007037959946227331
5.017 0.007046039978339116
5.016 0.007054732196139346
5.015 0.00706368958663448
5.014 0.007072527304857404
5.013 0.007080869107128318
5.0120000000000005 0.007088321151392921
5.011 0.007094524097503038
5.01 0.007099178599535733
5.009 0.0071021222640585404
5.008 0.0071033301664254105
5.007 0.007102949071225924
5.006 0.007101251114129028
5.005 0.007098660592179926
5.004 0.007095757543103356
5.003 0.00709309776094534
5.002 0.007091252159142974
5.001 0.007090632665684845
5.0 0.0070914986950129655
4.999 0.00709387198183805
4.998 0.007097562781855325
4.997 0.007102243786662733
4.996 0.007107345254942374
4.995 0.007112357912344393
4.994 0.007116699314958898
4.993 0.0071199710416319905
4.992 0.007121892252786403
4.991 0.007122429352031887
4.99 0.007121693021831533
4.989 0.007119985840573115
4.9879999999999995 0.007117715410512232
4.987 0.00711532327980427
4.986 0.007113291458614632
4.984999999999999 0.007111980814774824
4.984 0.007111712327659983
4.983 0.007112652152675229
4.982 0.007114954154000529
4.981 0.007118671598463474
4.98 0.00712387173856032
4.979 0.007130552441099936
4.978 0.0071387297636120355
4.977 0.007148419511010015
4.976 0.007159610260490575
4.975 0.007172187468146963
4.974 0.007185900553863419
4.973 0.00720047083166382
4.9719999999999995 0.0072154583634863505
4.971 0.007230337534376687
4.97 0.007244638680131631
4.969 0.007257844124944752
4.968 0.007269656692352492
4.9670000000000005 0.00727985711960606
4.966 0.007288402991595453
4.965 0.0072954248858177265
4.964 0.007301114356655416
4.963 0.007305715841708368
4.962 0.0073095710198451585
4.961 0.007312934922239706
4.96 0.007315923311653974
4.959 0.007318737807559503
4.958 0.0073214419276225184
4.957 0.007324174289502287
4.9559999999999995 0.007327087778581293
4.955 0.0073303326557039505
4.954 0.007334241544018576
4.953 0.007339091828407274
4.952 0.007345313224406166
4.9510000000000005 0.007353275542147769
4.95 0.0073633223455339646
4.949 0.007375695039220773
4.948 0.007390555274768823
4.947 0.007407939210322842
4.946 0.007427726237923448
4.945 0.007449714117098714
4.944 0.0074736337047050586
4.943 0.007499110797312844
4.942 0.00752585737275236
4.941 0.007553711242539054
4.9399999999999995 0.0075825721227883
4.939 0.0076125672259612755
4.938 0.007644003720773006
4.937 0.007677364151929738
4.936 0.007713205500892147
4.9350000000000005 0.0077520750224787036
4.934 0.007794414958807826
4.933 0.007840457198228132
4.932 0.00789004374544581
4.931 0.007942740570783128
4.93 0.007997769235090452
4.929 0.008054074049822451
4.928 0.008110506621195631
4.927 0.008166006265939921
4.926 0.008219676856198125
4.925 0.008271007142309576
4.9239999999999995 0.008319824961973926
4.923 0.008366367431734002
4.922 0.008411144398771359
4.921 0.008454879679916691
4.92 0.008498335123894257
4.9190000000000005 0.00854213537383865
4.918 0.008586719646301819
4.917 0.008632200596989208
4.916 0.008678435886313245
4.915 0.008724942669832213
4.914 0.008771079748996328
4.913 0.00881600030118594
4.912 0.008858901248878318
4.911 0.00889899991292721
4.91 0.00893564236216179
4.909 0.0089684175044577
4.9079999999999995 0.00899709041247431
4.907 0.009021749721598993
4.906 0.009042727490519938
4.905 0.009060570375438703
4.904 0.009076083875053013
4.9030000000000005 0.009090142789632018
4.902 0.009103716164608922
4.901 0.00911778851064753
4.9 0.009133309024779941
4.899 0.00915105092051387
4.898 0.009171656531189704
4.897 0.009195562590339778
4.896 0.009223094155596388
4.895 0.0092543201094372
4.894 0.009289258639825234
4.893 0.009327734429026777
4.8919999999999995 0.0093695405873744
4.891 0.00941444814263591
4.89 0.00946216833538581
4.889 0.009512570251924125
4.888 0.009565424274355699
4.8870000000000005 0.009620614073515246
4.886 0.009678092518739762
4.885 0.009737828348134404
4.884 0.009799771791066317
4.883 0.0098639730044686
4.882 0.009930250892649956
4.881 0.00999842971335502
4.88 0.010068205055277982
4.879 0.010139112978577496
4.878 0.010210514694630997
4.877 0.01028172422472361
4.8759999999999994 0.010351947795057553
4.875 0.010420336821457531
4.874 0.010486172721640116
4.873 0.010548745374776965
4.872 0.010607489190624297
4.871 0.010662103879067969
4.87 0.010712503807154307
4.869 0.010758935291870348
4.868 0.01080193639867738
4.867 0.01084237559474813
4.866 0.01088153230274315
4.865 0.010920841226622372
4.864 0.010961941865582922
4.8629999999999995 0.011006573245367244
4.862 0.011056331580661386
4.861 0.011112539960666861
4.859999999999999 0.011176168324144954
4.859 0.011247685247308023
4.858 0.011327075814439615
4.857 0.011413824171992765
4.856 0.011507014222308272
4.855 0.011605450045789069
4.854 0.011707898117622772
4.853 0.011813081140443766
4.852 0.011919885051475074
4.851 0.01202745209105736
4.85 0.012135227273726458
4.849 0.012243041631854804
4.848 0.012350981031590946
4.8469999999999995 0.012459261086084767
4.846 0.012568334920365945
4.845 0.01267848723923376
4.844 0.012789978698900662
4.843 0.012902748881654049
4.8420000000000005 0.013016480454241653
4.841 0.013130585476529935
4.84 0.013244190370968663
4.839 0.013356474976395518
4.838 0.013466681392224638
4.837 0.013574007401919178
4.836 0.013678203902144723
4.835 0.013779311717010214
4.834 0.013877719549953099
4.833 0.013974236061195916
4.832 0.014069843078002938
4.8309999999999995 0.014165692015929855
4.83 0.014263161039723363
4.829 0.01436357629387392
4.828 0.01446826270090939
4.827 0.014578465419231742
4.8260000000000005 0.014695345056864819
4.825 0.014819762041249384
4.824 0.014952456917432305
4.823 0.015093672965751533
4.822 0.015243162846054446
4.821 0.015400137485943407
4.82 0.01556327835659184
4.819 0.015730828948610692
4.818 0.01590069548946026
4.817 0.016070634568205025
4.816 0.016238519648030296
4.8149999999999995 0.01640261774504209
4.814 0.016561516985802858
4.813 0.016714444337701716
4.812 0.016861164143018456
4.811 0.017001671792700086
4.8100000000000005 0.01713644276213264
4.809 0.017265996378333703
4.808 0.017390908791528527
4.807 0.0175117302410255
4.806 0.0176290573351338
4.805 0.017743581372875444
4.804 0.017856352452667836
4.803 0.017968781052606936
4.802 0.018082890959096456
4.801 0.0182010787453115
4.8 0.018326134905988337
4.7989999999999995 0.01846099893215581
4.798 0.01860858028285201
4.797 0.01877111514638891
4.796 0.01895025662970671
4.795 0.019146571454373
4.7940000000000005 0.019359573751799204
4.793 0.019587914023463333
4.792 0.019829179701001665
4.791 0.020080397512221154
4.79 0.020338207939086566
4.789 0.020599161021419184
4.788 0.020860210026951237
4.787 0.021118600166879203
4.786 0.02137259405124645
4.785 0.021621155876519933
4.784 0.02186452310208002
4.7829999999999995 0.02210361164117499
4.782 0.02234051819673159
4.781 0.022577872951752523
4.78 0.022818670416303963
4.779 0.02306614091442497
4.7780000000000005 0.0233227967266262
4.777 0.023590785102084233
4.776 0.023871000164720206
4.775 0.024163384937646085
4.774 0.024466922443424986
4.773 0.02477983318352706
4.772 0.025099822811512722
4.771 0.025424797196695322
4.77 0.02575284122912284
4.769 0.026082476479508235
4.768 0.02641304480769406
4.7669999999999995 0.026744203393439085
4.766 0.027075739973511804
4.765 0.027407683677889337
4.764 0.027739445143955023
4.763 0.02807001032587088
4.7620000000000005 0.028398042905742958
4.761 0.028721613569794083
4.76 0.029038714433783572
4.759 0.029347855831424952
4.758 0.029647921980209532
4.757 0.029938997563443672
4.756 0.030221987982995278
4.755 0.03049924513742995
4.754 0.030773934061754594
4.753 0.031049787278098893
4.752 0.03133124510710191
4.7509999999999994 0.031622387117329995
4.75 0.031926881803884234
4.749 0.03224773779372812
4.748 0.032586932221754634
4.747 0.032945337116061305
4.746 0.033322591294893456
4.745 0.03371746021242927
4.744 0.03412738322702099
4.743 0.034549634431413366
4.742 0.03498094857406174
4.741 0.03541840174513385
4.74 0.03585952329707983
4.739 0.03630291419875456
4.7379999999999995 0.036748704771399
4.737 0.03719853598775601
4.736 0.037655879441787804
4.734999999999999 0.0381251493051762
4.734 0.038612194121135555
4.733 0.039122826812713944
4.732 0.039661872147863486
4.731 0.040232850158888576
4.73 0.04083686952846406
4.729 0.04147212622403434
4.728 0.042133347938897114
4.727 0.04281310540537671
4.726 0.04350123462803288
4.725 0.04418617191184736
4.724 0.04485625496077285
4.723 0.04550061797163789
4.7219999999999995 0.04610992641622813
4.721 0.04667746284707492
4.72 0.04719992569739148
4.719 0.04767654214475212
4.718 0.04811008091384857
4.7170000000000005 0.0485059707624749
4.716 0.048871923625967276
4.715 0.04921707875954886
4.714 0.049551694555322545
4.713 0.04988622240611186
4.712 0.05023101917103167
4.711 0.0505950250014319
4.71 0.050985624505153634
4.709 0.05140845452597761
4.708 0.05186630123053502
4.707 0.05235995238857294
4.7059999999999995 0.052887164220562354
4.705 0.05344359448651332
4.704 0.05402320577520049
4.703 0.054618485187978016
4.702 0.05522163263807655
4.7010000000000005 0.05582554819272058
4.7 0.056424120075760066
4.699 0.057014177800673534
4.698 0.057594185953068
4.697 0.05816620486164084
4.696 0.058734455163637525
4.695 0.05930657590722452
4.694 0.059891143078989274
4.693 0.06049793506934239
4.692 0.06113693927676148
4.691 0.06181744586523714
4.6899999999999995 0.06254696265610007
4.689 0.06333055553095839
4.688 0.06417075628510818
4.687 0.06506576433480418
4.686 0.06601077275626334
4.6850000000000005 0.06699650131782724
4.684 0.06801010221036806
4.683 0.0690361381696534
4.682 0.0700563445436498
4.681 0.07105194880570123
4.68 0.07200448277164702
4.679 0.07289748806787782
4.678 0.07371724945307156
4.677 0.07445408642563793
4.676 0.07510339074640908
4.675 0.07566393988705097
4.6739999999999995 0.0761387333342883
4.673 0.07653442879984751
4.672 0.07685996380686985
4.671 0.07712450106930302
4.67 0.07733921351349139
4.6690000000000005 0.0775143486728231
4.668 0.07766032362537673
4.667 0.07778659524220512
4.666 0.07790235715188258
4.665 0.07801626447591314
4.664 0.07813627702998925
4.663 0.07827013937169489
4.662 0.07842569635640281
4.661 0.07861047188009725
4.66 0.07883085437629903
4.659 0.07909310869329501
4.6579999999999995 0.07940182615407292
4.657 0.07976040042170242
4.656 0.08017021162889175
4.655 0.08063077255574702
4.654 0.08113959032518597
4.6530000000000005 0.08169227498742686
4.652 0.08228278340378277
4.651 0.08290470854801854
4.65 0.08355048684702046
4.649 0.08421374301744622
4.648 0.08488743682013446
4.647 0.08556569250695371
4.646 0.08624290439016283
4.645 0.08691371192313856
4.644 0.08757331817378951
4.643 0.08821641405990996
4.6419999999999995 0.0888373705730746
4.641 0.08943051866625178
4.64 0.08998990175062975
4.639 0.09050964032727705
4.638 0.0909843949367346
4.6370000000000005 0.09140870510197625
4.636 0.0917791086780186
4.635 0.09209328871691971
4.634 0.0923503762700118
4.633 0.09255227169076281
4.632 0.09270345489196634
4.631 0.09281097355963108
4.63 0.0928835218758804
4.629 0.09293228828237746
4.628 0.09296954788110617
4.627 0.09300710620948556
4.6259999999999994 0.09305616187026593
4.625 0.09312639975164518
4.624 0.09322443824257626
4.623 0.09335492556985976
4.622 0.0935195644339815
4.621 0.0937158044765713
4.62 0.09393968263282952
4.619 0.09418388061138569
4.618 0.09443952470816334
4.617 0.09469595079438514
4.616 0.09494077936198299
4.615 0.09516170466724518
4.614 0.09534672755841822
4.6129999999999995 0.09548472439102916
4.612 0.09556746400438669
4.611 0.0955897884843372
4.609999999999999 0.09555033206326657
4.609 0.0954509518825459
4.608 0.09529731698108193
4.607 0.09509811210015832
4.606 0.09486380115168395
4.605 0.09460563741979915
4.604 0.09433456615720283
4.603 0.09406044984628283
4.602 0.0937913159361028
4.601 0.09353374822758824
4.6 0.0932924801046321
4.599 0.09307113287168563
4.598 0.09287248843277984
4.5969999999999995 0.09269778986490808
4.596 0.0925495509982484
4.595 0.09242925912166862
4.593999999999999 0.09233877105995839
4.593 0.0922797529877586
4.5920000000000005 0.09225380449544814
4.591 0.09226120124460058
4.59 0.0923015333418188
4.589 0.09237369040709081
4.588 0.09247439861091164
4.587 0.09259883347400556
4.586 0.09274131306505269
4.585 0.09289483983405807
4.584 0.09305084894821682
4.583 0.09319955396843066
4.582 0.0933315348366394
4.5809999999999995 0.09343674568565166
4.58 0.09350567451027633
4.579 0.09352988963812481
4.578 0.0935035281432755
4.577 0.09342327506283223
4.5760000000000005 0.09328883321796794
4.575 0.09310407728502222
4.574 0.09287640657287094
4.573 0.09261742955911532
4.572 0.0923414170011219
4.571 0.09206461328623583
4.57 0.09180383667381584
4.569 0.09157496925069433
4.568 0.09139189922308875
4.567 0.0912651532099879
4.566 0.09120089641561108
4.5649999999999995 0.09120042623343266
4.564 0.09126057109882332
4.563 0.09137355570790465
4.562 0.09152846709363517
4.561 0.09171138261306792
4.5600000000000005 0.09190736455493974
4.559 0.09210104464726875
4.558 0.09227757086285153
4.557 0.09242382904049191
4.556 0.09252986757192679
4.555 0.09258912731128574
4.554 0.09259859340193784
4.553 0.0925599142025076
4.552 0.09247867907020911
4.551 0.09236402022367923
4.55 0.0922288689976113
4.5489999999999995 0.09208776848353468
4.548 0.09195642190755868
4.547 0.09184929995071651
4.546 0.0917794193354753
4.545 0.09175668373359477
4.5440000000000005 0.09178734366470191
4.543 0.0918734092947209
4.542 0.09201405430909461
4.541 0.0922046456179562
4.54 0.09243815436224397
4.539 0.0927058601856456
4.538 0.09299724229703725
4.537 0.09330089100885906
4.536 0.09360528736499163
4.535 0.09389745153386808
4.534 0.09416597987668247
4.5329999999999995 0.09439979650797103
4.532 0.0945905264775985
4.531 0.0947316927815198
4.53 0.09482131333823596
4.529 0.09486124309199671
4.5280000000000005 0.0948579079188567
4.527 0.09482127628590056
4.526 0.09476355392162868
4.525 0.09469880041205622
4.524 0.09464065773216569
4.523 0.09460101128647228
4.522 0.09458862712526876
4.521 0.09461002062739289
4.52 0.09466771391891282
4.519 0.0947615618859036
4.518 0.09488929653353487
4.5169999999999995 0.09504792513867957
4.516 0.09523377950383684
4.515 0.09544408154033884
4.514 0.09567665257531639
4.513 0.09593072253861994
4.5120000000000005 0.09620564954123778
4.511 0.0965009937033984
4.51 0.09681573499615512
4.509 0.09714738352193086
4.508 0.09749177693304666
4.507 0.09784303976233763
4.506 0.09819397115467618
4.505 0.09853761696171309
4.504 0.09886676122107228
4.503 0.09917650360690686
4.502 0.09946478146888617
4.5009999999999994 0.09973223043028062
4.5 0.09998261036513147
4.499 0.10022295091932432
4.498 0.10046090470737017
4.497 0.10070480593872805
4.496 0.10096160248918193
4.495 0.10123621417115534
4.494 0.10153094326047514
4.493 0.10184556087954924
4.492 0.10217830082121815
4.491 0.10252762061932284
4.49 0.10289231453267755
4.489 0.1032731755395444
4.4879999999999995 0.10367374714214841
4.487 0.10410049827443568
4.486 0.10456183833484482
4.484999999999999 0.10506650645810896
4.484 0.1056220921427987
4.483 0.10623421342061416
4.482 0.10690563796159515
4.481 0.10763361641580126
4.48 0.10841251585981007
4.479 0.1092334482329967
4.478 0.11008438792663698
4.477 0.11095438649136836
4.476 0.11183163226023124
4.475 0.11270611630894511
4.474 0.1135715350852581
4.473 0.11442235020873853
4.4719999999999995 0.11525646775171179
4.471 0.11607432188142845
4.47 0.11687723320504453
4.468999999999999 0.11766902097126551
4.468 0.11845392706984223
4.467 0.11923770470968072
4.466 0.12002599660033696
4.465 0.12082424436916692
4.464 0.12163800370166956
4.463 0.12247153456546286
4.462 0.12332788681919882
4.461 0.12420761189827935
4.46 0.1251095511852164
4.459 0.12602998828323583
4.458 0.12696258037683128
4.457 0.12789906478172933
4.4559999999999995 0.12882963790958
4.455 0.12974395161397673
4.454 0.13063120524650806
4.453 0.13148189975281577
4.452 0.1322887346715808
4.4510000000000005 0.13304753603721325
4.45 0.13375634759970456
4.449 0.13441933832640587
4.448 0.13504368869730174
4.447 0.1356411925490843
4.446 0.13622718883239382
4.445 0.13681983319601523
4.444 0.13743670554374698
4.443 0.1380958568225517
4.442 0.13881079277861424
4.441 0.1395928258044998
4.4399999999999995 0.14044782655118393
4.439 0.14137639441513952
4.438 0.14237513747687067
4.437 0.1434381375803568
4.436 0.14455828279260882
4.4350000000000005 0.1457289778136808
4.434 0.14694532764875431
4.433 0.1482037091034981
4.432 0.149505033957126
4.431 0.15084894430588883
4.43 0.15223691305804166
4.429 0.15367081242834063
4.428 0.15514791458296887
4.427 0.15666619561833534
4.426 0.15822226717378754
4.425 0.15980999800560883
4.4239999999999995 0.16142835854276777
4.423 0.16307462013640844
4.422 0.16474953943408893
4.421 0.1664564755458083
4.42 0.16819989166776847
4.4190000000000005 0.16998390270131036
4.418 0.17180925070484404
4.417 0.17367340680923296
4.416 0.17556775000515626
4.415 0.17747791426054635
4.414 0.17938438803039236
4.413 0.1812652319157362
4.412 0.18309794560277662
4.411 0.184861258128616
4.41 0.18653841741102953
4.409 0.18811711238027962
4.4079999999999995 0.18959308058806382
4.407 0.1909667125842251
4.406 0.1922446206252916
4.405 0.19343968882713472
4.404 0.19456767043525292
4.4030000000000005 0.19564846818905285
4.402 0.19670826235743846
4.401 0.19777573544480154
4.4 0.19888227267619776
4.399 0.20006349167300358
4.398 0.20135236951132202
4.397 0.20277947620224604
4.396 0.20436742123183008
4.395 0.2061278930326815
4.394 0.2080582900428627
4.393 0.21014258000241867
4.3919999999999995 0.21234906623756358
4.391 0.21463382795644728
4.39 0.21694754498666172
4.389 0.21923912060269157
4.388 0.22145979384518144
4.3870000000000005 0.22357180998997356
4.386 0.22554901751678183
4.385 0.22737975452419767
4.384 0.22906704414461912
4.383 0.23062373773987896
4.382 0.23207171818201208
4.381 0.2334370537053648
4.38 0.23474422857194685
4.379 0.23601624751445546
4.378 0.23726990484124488
4.377 0.23851586532506042
4.3759999999999994 0.2397604870061929
4.375 0.24100534040566815
4.374 0.24225175817567876
4.373 0.2434990551955513
4.372 0.24474683295331962
4.371 0.2459934837242542
4.37 0.2472369790422772
4.369 0.24847119291869277
4.368 0.24968600611798486
4.367 0.2508646644639394
4.366 0.2519833662731561
4.365 0.253017040819294
4.364 0.25393367004853934
4.3629999999999995 0.2547051271458981
4.362 0.25530702573594966
4.361 0.25572174966652905
4.359999999999999 0.2559414056288842
4.359 0.2559677795947435
4.358 0.2558135719721096
4.357 0.2554972941568258
4.356 0.2550433528799463
4.355 0.25447767126017395
4.354 0.2538254668738694
4.353 0.25310879297563554
4.352 0.25234648867218573
4.351 0.25155182124417635
4.35 0.25073441380987865
4.349 0.2499011907932077
4.348 0.24905455231011556
4.3469999999999995 0.2481966178342738
4.346 0.24732846431075806
4.345 0.24644822395233998
4.343999999999999 0.24555329022063538
4.343 0.24464106563910415
4.342 0.24370820917752553
4.341 0.24274842557547832
4.34 0.24175500089651417
4.339 0.24072160435663886
4.338 0.23963855169661544
4.337 0.23849834784318596
4.336 0.23729086707703018
4.335 0.23600724642396112
4.334 0.23463908500642452
4.333 0.2331790008585103
4.332 0.23161927744986904
4.3309999999999995 0.2299567780269854
4.33 0.2281898572115961
4.329 0.22631890818435807
4.328 0.22435052968826127
4.327 0.2222940919624272
4.3260000000000005 0.22016334710752541
4.325 0.2179763715248811
4.324 0.21575357404363227
4.323 0.21351594693247847
4.322 0.21128326002519757
4.321 0.20907002164909708
4.32 0.20688506452158628
4.319 0.2047268531609817
4.318 0.2025856799640607
4.317 0.20044375941060957
4.316 0.19827441164318335
4.3149999999999995 0.1960525326085597
4.314 0.19375143104992
4.313 0.19135206462137277
4.312 0.1888458489259886
4.311 0.18623634695513686
4.3100000000000005 0.18354070418601623
4.309 0.1807875763947841
4.308 0.17801741452318262
4.307 0.17527214933890278
4.306 0.1725977327844365
4.305 0.17003312378309376
4.304 0.16760833641165285
4.303 0.1653434828464513
4.302 0.16324558431171454
4.301 0.16130809892941964
4.3 0.15951534991252622
4.2989999999999995 0.15784243571219025
4.298 0.15625923368338812
4.297 0.15473418788332932
4.296 0.15323639604426095
4.295 0.15173738593276204
4.2940000000000005 0.1502117821704587
4.293 0.14863780689202305
4.292 0.14699853237778954
4.291 0.1452805990437927
4.29 0.14347514205655573
4.289 0.1415775684686593
4.288 0.13958841199719926
4.287 0.13751438937539748
4.286 0.13536738453821703
4.285 0.13316490083498625
4.284 0.13092839386945673
4.2829999999999995 0.1286818837274087
4.282 0.1264482652202421
4.281 0.12424913014784601
4.28 0.12210246917064148
4.279 0.12001899231987634
4.2780000000000005 0.11800481525624994
4.277 0.1160598149177541
4.276 0.11418031372292656
4.275 0.112360566305322
4.274 0.11059409189495091
4.273 0.10887573921375046
4.272 0.10720342858335934
4.271 0.10557739617688723
4.27 0.10400089670049546
4.269 0.10247990093569563
4.268 0.1010204987777687
4.2669999999999995 0.09962968518535815
4.266 0.09831246514772098
4.265 0.0970722720357068
4.264 0.09590929923661252
4.263 0.09481970145666621
4.2620000000000005 0.09379700953471189
4.261 0.0928304148566013
4.26 0.09190816044555343
4.259 0.09101496565826694
4.258 0.09013767269507057
4.257 0.08926141053111386
4.256 0.08837445765969802
4.255 0.08746743022154344
4.254 0.08653314454178299
4.253 0.08556672302032617
4.252 0.08456652656776212
4.2509999999999994 0.0835321326717783
4.25 0.08246514530156566
4.249 0.08136821114709329
4.248 0.08024468224477693
4.247 0.0790993510562906
4.246 0.07793749512047288
4.245 0.07676554727922934
4.244 0.07559133031037708
4.243 0.07442198834333805
4.242 0.07326570753468596
4.241 0.07213037707135461
4.24 0.07102341589916278
4.239 0.06995214771025664
4.2379999999999995 0.06892351963570763
4.237 0.06794350579012778
4.236 0.06701766945075348
4.234999999999999 0.06615076123376327
4.234 0.065345760821289
4.233 0.06460375885664586
4.232 0.06392268135497695
4.231 0.06329688682317064
4.23 0.06271790944646809
4.229 0.06217434276000129
4.228 0.061652280051679845
4.227 0.06113782174691213
4.226 0.06061736450060254
4.225 0.060080350727919826
4.224 0.059519685267779995
4.223 0.05893248392235359
4.2219999999999995 0.058320368466727786
4.221 0.05768865504844292
4.22 0.057045327182497614
4.218999999999999 0.0564000221140616
4.218 0.05576272308258797
4.217 0.05514264603272121
4.216 0.05454713229940862
4.215 0.05398145245525209
4.214 0.053448357791300916
4.213 0.05294766671054596
4.212 0.0524771367903544
4.211 0.052031929698457866
4.21 0.05160600520253941
4.209 0.051191073976731886
4.208 0.05077919542763392
4.207 0.050362089167218946
4.2059999999999995 0.0499319270526005
4.205 0.04948308804677282
4.204 0.049012204093967046
4.203 0.04851789359671273
4.202 0.04800196843938528
4.2010000000000005 0.047469002169142356
4.2 0.04692503917464569
4.199 0.04637833335778451
4.198 0.04583702982782987
4.197 0.04530956731608542
4.196 0.04480325862581583
4.195 0.044323992817697645
4.194 0.04387608604823486
4.193 0.04346176162971636
4.192 0.04308131031428214
4.191 0.04273367123557376
4.1899999999999995 0.042415581893611574
4.189 0.042122623453450955
4.188 0.041849293727288815
4.187 0.0415890468014409
4.186 0.04133489942183954
4.1850000000000005 0.04108001096637549
4.184 0.040818335129927816
4.183 0.04054491990548259
4.182 0.04025698852951451
4.181 0.03995377100335564
4.18 0.0396364822022279
4.179 0.039308215903431164
4.178 0.03897292809190194
4.177 0.03863501426741233
4.176 0.03829785604516459
4.175 0.03796392357855935
4.1739999999999995 0.037633678353129744
4.173 0.03730607617973989
4.172 0.036978954237349926
4.171 0.03664990464103507
4.17 0.03631707359740669
4.1690000000000005 0.03597975432161578
4.168 0.035639703502273336
4.167 0.03530075989086959
4.166 0.03496866028180118
4.165 0.03465038462400056
4.164 0.03435332464832643
4.163 0.034083651826359994
4.162 0.03384587188398144
4.161 0.03364134429423785
4.16 0.03346875165553791
4.159 0.0333234781210355
4.1579999999999995 0.033198842384528054
4.157 0.03308667879895574
4.156 0.03297854969100918
4.155 0.032866757439749275
4.154 0.032745298065895115
4.1530000000000005 0.032610192214613705
4.152 0.032459249858472705
4.151 0.03229254164267744
4.15 0.032111109571189914
4.149 0.03191695540929766
4.148 0.031711999384517194
4.147 0.03149801489745227
4.146 0.03127636939883094
4.145 0.031048036236537162
4.144 0.030813737126563455
4.143 0.030574376965789074
4.1419999999999995 0.030331054383878286
4.141 0.03008566535007381
4.14 0.029840503298778784
4.139 0.02959843592500509
4.138 0.029362674482607834
4.1370000000000005 0.029136247679709133
4.136 0.02892215214279863
4.135 0.028722557492851183
4.134 0.02853899323842706
4.133 0.028371788477919525
4.132 0.02822044730950889
4.131 0.028083256239067975
4.13 0.02795780182234613
4.129 0.027840832423520312
4.128 0.027728735511358377
4.127 0.027617562188507576
4.1259999999999994 0.027503207333800992
4.125 0.027382324977639986
4.124 0.027252076518709163
4.123 0.02711056297199776
4.122 0.026957173790100958
4.121 0.026792753352106825
4.12 0.02661947535742763
4.119 0.02644065281825988
4.118 0.02626089442499433
4.117 0.02608502186203332
4.116 0.025917910158550102
4.115 0.025763857240373538
4.114 0.025626076290907924
4.1129999999999995 0.025506286693603344
4.112 0.025404587940184582
4.111 0.02531958916846749
4.109999999999999 0.02524865388692249
4.109 0.02518812020308782
4.108 0.02513410215023154
4.107 0.025082873575989584
4.106 0.025031288542169718
4.105 0.024977124421341312
4.104 0.02491909146187057
4.103 0.024857028806907655
4.102 0.02479139398996262
4.101 0.02472302851963994
4.1 0.024653087571436517
4.099 0.024582270744297374
4.098 0.024511097725743544
4.0969999999999995 0.024439743852506465
4.096 0.024368075821879467
4.095 0.024295775056798464
4.093999999999999 0.024222785627426042
4.093 0.024149148713549298
4.092 0.02407524055118825
4.091 0.024001890387798305
4.09 0.023929966103013785
4.089 0.023860286005812744
4.088 0.023793548835836162
4.087 0.023729899133599883
4.086 0.02366914827788804
4.085 0.02361057046595873
4.084 0.023553104398279442
4.083 0.023495538966857517
4.082 0.02343693165474163
4.0809999999999995 0.023376572695252208
4.08 0.023314222267501645
4.079 0.02325029794270289
4.078 0.023185646668237622
4.077 0.023121837496686285
4.0760000000000005 0.023060507098181002
4.075 0.02300344491842844
4.074 0.022952404479519017
4.073 0.022908521672829814
4.072 0.022872537142333862
4.071 0.022844357347549745
4.07 0.02282309180115269
4.069 0.022806848395480517
4.068 0.02279336259402811
4.067 0.02277956664878483
4.066 0.022762394128708122
4.0649999999999995 0.022738866661273126
4.064 0.022706556352165397
4.063 0.022663812985623307
4.062 0.02260979420780753
4.061 0.02254481649147611
4.0600000000000005 0.022470232502024137
4.059 0.02238814303208007
4.058 0.022301407893828687
4.057 0.022213162146990397
4.056 0.02212652522348611
4.055 0.022044413393598514
4.054 0.021969299618179595
4.053 0.02190299598254195
4.052 0.021846743856398062
4.051 0.021800984130839137
4.05 0.02176572237109377
4.0489999999999995 0.021740233453694618
4.048 0.02172340372425791
4.047 0.021713708378364064
4.046 0.02170934617088791
4.045 0.021708359400307943
4.0440000000000005 0.021708647509275245
4.043 0.021708126886422634
4.042 0.02170469748132173
4.041 0.021696841978089756
4.04 0.021683148141062987
4.039 0.02166268457690087
4.038 0.02163502975602832
4.037 0.02160039573723844
4.036 0.021559713454433534
4.035 0.021514207477484386
4.034 0.021465632969519786
4.0329999999999995 0.021416018596946397
4.032 0.02136753542921595
4.031 0.02132223595738791
4.03 0.02128198081716156
4.029 0.021248256726924087
4.0280000000000005 0.021221954448618498
4.027 0.021203697300446717
4.026 0.02119366662512193
4.025 0.02119152525554985
4.024 0.021196961161744743
4.023 0.021209372028798017
4.022 0.021228070732441512
4.021 0.021252375247496385
4.02 0.02128172915101232
4.019 0.02131531136829028
4.018 0.021352524147675064
4.0169999999999995 0.021392437047786712
4.016 0.021434047677458816
4.015 0.021476302220802837
4.014 0.021518052442941592
4.013 0.021558197791169124
4.0120000000000005 0.021595598519208857
4.011 0.021629220667088608
4.01 0.02165820438010884
4.009 0.02168209268296011
4.008 0.021700821027032226
4.007 0.02171482466881559
4.006 0.021724896744291056
4.005 0.021732281672165645
4.004 0.0217386987335742
4.003 0.02174579729948166
4.002 0.021755294043563505
4.0009999999999994 0.021768438255720425
4.0 0.021786034878335594
3.999 0.021808179585993657
3.9979999999999998 0.021834326623441414
3.997 0.021863505786266856
3.996 0.02189398799620409
3.995 0.021924210722799205
3.9939999999999998 0.021952362946172945
3.993 0.021977176412841703
3.992 0.021997737888278544
3.991 0.022013889109590887
3.9899999999999998 0.022025928190227462
3.989 0.02203476830600995
3.988 0.02204167447922394
3.987 0.022048043769546086
3.9859999999999998 0.02205542061001124
3.985 0.0220649878114698
3.984 0.022077804355938813
3.983 0.02209443632150515
3.9819999999999998 0.022115389493240663
3.981 0.022140827980516028
3.98 0.022170932239706197
3.979 0.022205644653232916
3.9779999999999998 0.022244954614923138
3.977 0.022288852357790885
3.976 0.02233725862341549
3.975 0.022389801126959052
3.9739999999999998 0.022445708543038206
3.973 0.022504152224964998
3.972 0.02256381761031989
3.971 0.02262313151185966
3.9699999999999998 0.022680686050077194
3.969 0.02273490577084888
3.968 0.022784875843448217
3.967 0.022829893297794578
3.9659999999999997 0.02286978189799112
3.965 0.02290488804888293
3.964 0.02293574450932853
3.963 0.022963058019733175
3.9619999999999997 0.022987865193134137
3.961 0.023010959589460124
3.96 0.023032728504155095
3.959 0.02305385583324488
3.9579999999999997 0.023074607421495707
3.957 0.02309548651962227
3.956 0.02311703349238881
3.955 0.023139757250663952
3.9539999999999997 0.02316471090879254
3.953 0.02319274878381662
3.952 0.02322518414526276
3.951 0.023263131004375097
3.95 0.023307625449097143
3.949 0.02335939531974514
3.948 0.023418944940791032
3.947 0.023486403460792716
3.946 0.023561429829358528
3.945 0.023643434399434306
3.944 0.02373162215109801
3.943 0.023824850512075585
3.942 0.023922226788620483
3.941 0.024023231297659174
3.94 0.02412751294822981
3.939 0.024235426351239212
3.938 0.02434788650820907
3.937 0.024466372933385386
3.936 0.024592618496130016
3.935 0.02472835225298845
3.934 0.024875000295726857
3.933 0.025033345821986512
3.932 0.02520294404029185
3.931 0.02538248289589474
3.93 0.025569543397446902
3.929 0.02576080569221102
3.928 0.025952629011615942
3.927 0.0261416271418848
3.926 0.026324914150902705
3.925 0.026500819991128265
3.924 0.0266687541917459
3.923 0.02682943846658817
3.922 0.026984480689656445
3.921 0.0271361958093635
3.92 0.02728703686724523
3.919 0.02743903385105235
3.918 0.027593628387897397
3.917 0.027751213818183285
3.916 0.02791135509745678
3.915 0.02807250256764226
3.914 0.02823257889922978
3.913 0.028388826459206734
3.912 0.02853861395336802
3.911 0.028679365617382904
3.91 0.028808927403824836
3.909 0.02892593626076372
3.908 0.02902961600184837
3.907 0.02912025342990596
3.906 0.029198938406742883
3.905 0.029267468886088794
3.904 0.029328485030621302
3.903 0.029384850785057554
3.902 0.029439724509466084
3.901 0.029496303253311748
3.9 0.029557654510792137
3.899 0.029626263734685774
3.898 0.029704181602489468
3.897 0.029792789200183634
3.896 0.02989310835737349
3.895 0.030005336439567678
3.894 0.030129518155159962
3.893 0.03026508411818734
3.892 0.03041137747395772
3.891 0.030567678459916595
3.89 0.03073308257375431
3.889 0.030907202145569856
3.888 0.031089327050497138
3.887 0.031279110530197066
3.886 0.03147642563312965
3.885 0.031681187880137615
3.884 0.03189324609540014
3.883 0.032112765479280464
3.882 0.032339150958932326
3.881 0.0325718211768098
3.88 0.03280977122200032
3.879 0.03305148008949324
3.878 0.03329485224397229
3.877 0.033537639024256105
3.876 0.03377724089962483
3.875 0.03401087746422586
3.874 0.03423619199409778
3.8729999999999998 0.034450850685063414
3.872 0.0346529911436625
3.871 0.0348416130122023
3.87 0.03501641949743529
3.8689999999999998 0.035178195000496265
3.868 0.03532868198824002
3.867 0.035470708688949054
3.866 0.035608455581194576
3.8649999999999998 0.03574662433985349
3.864 0.03589059362606688
3.863 0.03604608208360315
3.862 0.03621834770284879
3.8609999999999998 0.03641176385064956
3.86 0.036629548561226764
3.859 0.03687327406394188
3.858 0.03714292254037918
3.8569999999999998 0.03743681894126224
3.856 0.03775196090720354
3.855 0.03808441105041851
3.854 0.03843009186720829
3.8529999999999998 0.0387847731367736
3.852 0.03914475749057107
3.851 0.03950719661597903
3.85 0.0398702451611215
3.8489999999999998 0.04023334693748183
3.848 0.0405968050722286
3.847 0.04096136739282695
3.846 0.041328574471374495
3.8449999999999998 0.041699414314797865
3.844 0.042074786325141424
3.843 0.04245451442481753
3.842 0.04283754858344359
3.8409999999999997 0.043221917230597665
3.84 0.04360468840958387
3.839 0.04398308782210724
3.838 0.04435454723118352
3.8369999999999997 0.04471636757950602
3.836 0.045067696758886326
3.835 0.04540867376244026
3.834 0.04574062086137693
3.8329999999999997 0.0460662747154789
3.832 0.046388961041157604
3.831 0.046712566167280936
3.83 0.04704170414808878
3.8289999999999997 0.04738078888936287
3.828 0.04773418381689581
3.827 0.04810595125336584
3.826 0.04849983864299542
3.8249999999999997 0.04891858582878856
3.824 0.04936453964831879
3.823 0.04983843388994593
3.822 0.05033942028571071
3.821 0.05086491261176979
3.82 0.05141062500441597
3.819 0.05197086056887588
3.818 0.05253882283945992
3.817 0.05310720548778859
3.816 0.05366905051134965
3.815 0.05421864471505483
3.814 0.054751274472950695
3.813 0.055264276747803626
3.812 0.055756726873874445
3.811 0.05622845165000941
3.81 0.05668088640089136
3.809 0.057115665544523436
3.808 0.057534674789768675
3.807 0.05793979291123862
3.806 0.05833311859299029
3.805 0.05871710641669143
3.804 0.05909540255828126
3.803 0.05947282009726538
3.802 0.05985613709488943
3.801 0.060253293971518046
3.8 0.060673449060804865
3.799 0.06112618544119172
3.798 0.061620948873357055
3.797 0.06216495687408551
3.796 0.0627635351033288
3.795 0.06341849049390726
3.794 0.06412822590417154
3.793 0.06488837620614744
3.792 0.0656911233138026
3.791 0.06652682163254736
3.79 0.06738453713236738
3.789 0.06825297864379398
3.788 0.06912210746918349
3.787 0.06998275543349133
3.786 0.07082902715738237
3.785 0.07165728511844102
3.784 0.0724680846196831
3.783 0.07326425226347613
3.782 0.07405259295242697
3.781 0.07484178356611544
3.78 0.07564180764670556
3.779 0.07646353354231834
3.778 0.07731550586069424
3.777 0.07820508082532485
3.776 0.0791354179251768
3.775 0.08010645078529365
3.774 0.08111481617392831
3.773 0.08215451142495749
3.772 0.0832177281407252
3.771 0.0842972644758626
3.77 0.08538650793182814
3.769 0.08648034595744726
3.768 0.08757647932123964
3.767 0.08867378263960082
3.766 0.08977167826721082
3.765 0.09087048352884283
3.764 0.09196851757284198
3.763 0.09306267676896561
3.762 0.09414872881531301
3.761 0.09522036344385802
3.76 0.09627087570927899
3.759 0.09729515562724607
3.758 0.09828923775802063
3.757 0.09925309342718358
3.756 0.10018943783786952
3.755 0.10110585724409824
3.754 0.10201275410340532
3.753 0.10292255730672327
3.752 0.10385015215552727
3.751 0.10480932079600959
3.75 0.10581250590293864
3.749 0.10686993716569973
3.7479999999999998 0.10798833305471557
3.747 0.10917062166533416
3.746 0.1104155047397905
3.745 0.1117186781056136
3.7439999999999998 0.11307136582153839
3.743 0.11446422891783696
3.742 0.1158861891504345
3.741 0.11732739815948168
3.7399999999999998 0.11877964342083257
3.739 0.12023839685115621
3.738 0.12170429691269678
3.737 0.12318304069089281
3.7359999999999998 0.12468639572813994
3.735 0.12622918496295385
3.734 0.1278308677945475
3.733 0.12951064783418204
3.7319999999999998 0.13128432681735785
3.731 0.13316329291781714
3.73 0.13515089308658532
3.729 0.13724085546307246
3.7279999999999998 0.13941550003963368
3.727 0.14165012775651667
3.726 0.14391112385360666
3.725 0.1461603912419528
3.7239999999999998 0.14835958315719727
3.723 0.15047305473580957
3.722 0.15247021064291083
3.721 0.1543290491795999
3.7199999999999998 0.15603875449755447
3.719 0.15759675425722625
3.718 0.15901206123346343
3.717 0.1603024044063018
3.7159999999999997 0.16149300535933844
3.715 0.16261382033316643
3.714 0.16369855492111363
3.713 0.16478163307976637
3.7119999999999997 0.16589726770702404
3.711 0.167075091368238
3.71 0.16833965771819379
3.709 0.16970977881909977
3.7079999999999997 0.1711948397643356
3.707 0.1727975759156304
3.706 0.17451063968163247
3.705 0.17631967535155108
3.7039999999999997 0.1782046502618093
3.703 0.18014061748891502
3.702 0.18210165671688597
3.701 0.18406416163464306
3.6999999999999997 0.1860078125606694
3.699 0.18792203901934157
3.698 0.18980171800099374
3.697 0.19165365400133585
3.6959999999999997 0.19349179067640182
3.695 0.1953413528117942
3.694 0.19723065120067937
3.693 0.19919193497940604
3.692 0.20125809416802584
3.691 0.2034596778030099
3.69 0.20582131412943364
3.689 0.2083595610993279
3.688 0.21108260253084415
3.687 0.2139843618001205
3.686 0.21704888347069526
3.685 0.22024552090981445
3.684 0.22353196508554962
3.683 0.2268574517387817
3.682 0.23016201128654093
3.681 0.2333840489026148
3.68 0.2364630563624663
3.679 0.23934516577975284
3.678 0.24198553790250985
3.677 0.2443525807412965
3.676 0.24643129434788874
3.675 0.24821774681220118
3.674 0.24972174747192435
3.673 0.250965010798449
3.672 0.2519766313911696
3.671 0.2527864311127491
3.67 0.2534307972466239
3.669 0.25394314942270535
3.668 0.25435757894512895
3.667 0.2547051719823537
3.666 0.2550163327157444
3.665 0.25531983368586153
3.664 0.2556422799048611
3.663 0.25600957921377493
3.662 0.25644789478416674
3.661 0.2569821562916392
3.66 0.25763334683332895
3.659 0.2584217525358654
3.658 0.2593619517323574
3.657 0.260464408976007
3.656 0.26173292869970805
3.655 0.2631652434541697
3.654 0.264752719373364
3.653 0.26648076570486295
3.652 0.26832969926584954
3.651 0.270278932894829
3.65 0.2723043162363315
3.649 0.2743856863931186
3.648 0.27650063227405786
3.647 0.2786303977215447
3.646 0.2807567786591284
3.645 0.2828621137130841
3.644 0.2849302629346034
3.643 0.28694323187142823
3.642 0.2888819541196972
3.641 0.2907273446096293
3.64 0.2924596656050591
3.639 0.29405976555299085
3.638 0.29551067895484906
3.637 0.2967953713542075
3.636 0.29790352878483545
3.635 0.29882858637439236
3.634 0.2995685670082404
3.633 0.3001301587629262
3.632 0.30052803053558735
3.631 0.3007847615681678
3.63 0.3009279146919413
3.629 0.30099290967441766
3.628 0.3010186663245206
3.627 0.30104273026708356
3.626 0.3011010549403614
3.625 0.30122504135317046
3.624 0.30143658369212906
3.6229999999999998 0.30175152048944204
3.622 0.30217632082426193
3.621 0.30270366431352236
3.62 0.30332142070149054
3.6189999999999998 0.3040062637965957
3.618 0.30472942148965904
3.617 0.30545591409979955
3.616 0.30614492882228794
3.6149999999999998 0.30675578451780283
3.614 0.30724885782920663
3.613 0.3075876504746343
3.612 0.30774537802201096
3.6109999999999998 0.30770568936732273
3.61 0.3074648379857165
3.609 0.30702979043937767
3.608 0.30641990707515143
3.6069999999999998 0.30566415559543975
3.606 0.30479691019277044
3.605 0.303854669827319
3.604 0.3028724793554683
3.6029999999999998 0.3018814384676532
3.602 0.3009064436217058
3.601 0.29996765039573975
3.6 0.2990793620772953
3.5989999999999998 0.29825261155863136
3.598 0.2974961315380515
3.597 0.2968142289178849
3.596 0.296215629836088
3.5949999999999998 0.29570604710960535
3.594 0.29529245485557604
3.593 0.29498106914506494
3.592 0.2947775599513467
3.5909999999999997 0.2946829263548201
3.59 0.29469549848640963
3.589 0.2948109399614387
3.588 0.295017731336839
3.5869999999999997 0.29529930097884954
3.586 0.29563647980455576
3.585 0.29600623257374736
3.584 0.2963809703114419
3.5829999999999997 0.29672970684445715
3.582 0.29702307562175784
3.581 0.29723006426445014
3.58 0.2973214542339292
3.5789999999999997 0.2972714421734791
3.578 0.2970621226059257
3.577 0.29668332568160655
3.576 0.2961340284613763
3.5749999999999997 0.29542606877259686
3.574 0.29458217816277876
3.573 0.29363834164717734
3.572 0.29263904341459923
3.5709999999999997 0.2916351888595751
3.57 0.2906798302979787
3.569 0.2898234061550411
3.568 0.2891103088551472
3.567 0.2885744796887418
3.566 0.2882361135022827
3.565 0.2880998914726735
3.564 0.2881561636178066
3.563 0.2883804009562597
3.562 0.288737891182582
3.561 0.2891841798137103
3.56 0.2896715209151899
3.559 0.2901507754719467
3.558 0.2905745983266482
3.557 0.29090138720156156
3.556 0.2910997826124033
3.555 0.2911494039858069
3.554 0.29104124196496517
3.553 0.2907810429223418
3.552 0.2903869270871206
3.551 0.28988801228660227
3.55 0.28932509556765656
3.549 0.2887437678517105
3.548 0.2881930249458317
3.547 0.28771777440034363
3.546 0.2873582457824365
3.545 0.2871449008762979
3.544 0.2870968487966028
3.543 0.28722003572201127
3.542 0.28751175702486426
3.541 0.28795756702198433
3.54 0.28853574309221625
3.539 0.2892194021024259
3.538 0.2899761165604998
3.537 0.290770700218016
3.536 0.29156759451208786
3.535 0.2923266651658846
3.534 0.2930125350265743
3.533 0.29359077561743124
3.532 0.2940352443006029
3.531 0.2943256152500077
3.53 0.2944554663400158
3.529 0.2944302662236267
3.528 0.2942697155858854
3.527 0.2940045161780826
3.526 0.2936724486848904
3.525 0.2933171113661044
3.524 0.29298088635735514
3.523 0.29270080858380904
3.522 0.29250428103530396
3.521 0.2924117575873744
3.52 0.2924312853611431
3.519 0.29256257474675645
3.518 0.2927986507290418
3.517 0.2931301000393974
3.516 0.29354530326011813
3.515 0.2940352523333104
3.514 0.29459267680449125
3.513 0.2952146673649034
3.512 0.29589877354375926
3.511 0.2966433422812606
3.51 0.29744506172379853
3.509 0.2982963835459688
3.508 0.2991848325450677
3.507 0.3000928227584599
3.506 0.3009987941937067
3.505 0.3018819094182676
3.504 0.30272042329320314
3.503 0.30349948921394215
3.502 0.3042127034372733
3.501 0.3048616366319754
3.5 0.3054572969494407
3.499 0.3060205524224823
3.4979999999999998 0.30657419598779717
3.497 0.3071432347795363
3.496 0.3077486635579251
3.495 0.30840556643252165
3.4939999999999998 0.3091212969332701
3.493 0.309895690249464
3.492 0.3107239901506315
3.491 0.31160199625752644
3.4899999999999998 0.31252640575575596
3.489 0.3134996704915067
3.488 0.3145322270223667
3.487 0.31564307409606696
3.4859999999999998 0.3168569303763656
3.485 0.3181993026690084
3.484 0.31969235798220397
3.483 0.32135244914624156
3.4819999999999998 0.32318763464248457
3.481 0.32518964593237554
3.48 0.32734179386959805
3.479 0.3296178053096538
3.4779999999999998 0.3319820624475862
3.477 0.33440206302247366
3.476 0.33684247893175256
3.475 0.3392731008737972
3.4739999999999998 0.3416744501933483
3.473 0.34402907371722863
3.472 0.34632960330458157
3.471 0.348576250818407
3.4699999999999998 0.3507720686825469
3.469 0.35292792902265463
3.468 0.35505646454518186
3.467 0.3571753444541652
3.4659999999999997 0.3593023713829123
3.465 0.361455080840404
3.464 0.36365140502070525
3.463 0.36590530555123585
3.4619999999999997 0.36822672907584353
3.461 0.37061761660248255
3.46 0.3730742775377962
3.459 0.37558483165611134
3.4579999999999997 0.37812920266664224
3.457 0.38068149139710533
3.456 0.3832113363964031
3.455 0.38568721611649753
3.4539999999999997 0.38807683533048226
3.453 0.39035241554292377
3.452 0.39249325436739496
3.451 0.39448830737639556
3.4499999999999997 0.39633323265393705
3.449 0.39804159919208143
3.448 0.39963539987852525
3.447 0.4011496946506076
3.4459999999999997 0.4026292451763604
3.445 0.40412645450682805
3.444 0.405691646209464
3.443 0.4073762891678008
3.4419999999999997 0.409218638608634
3.441 0.41125089969871087
3.44 0.41348985638006747
3.439 0.4159374950644183
3.438 0.4185846046215322
3.437 0.42141505790566425
3.436 0.42440929470843863
3.435 0.42754919261250796
3.434 0.4308211683620964
3.433 0.43421481228347797
3.432 0.43773234428158764
3.431 0.4413716685091959
3.43 0.4451356177613579
3.429 0.4490280187915069
3.428 0.4530393874543378
3.427 0.4571626419896329
3.426 0.4613872424185762
3.425 0.46569524788560845
3.424 0.47008412698967134
3.423 0.47454676585375766
3.422 0.4790863523165505
3.421 0.4837135261530053
3.42 0.4884417515586868
3.419 0.4932830011242552
3.418 0.4982389829234976
3.417 0.5033014127279779
3.416 0.5084441198044886
3.415 0.5136242353423203
3.414 0.5187843436843148
3.413 0.5238604396680951
3.412 0.5287875876540616
3.411 0.5335051246106768
3.41 0.537966028616458
3.409 0.5421366077281732
3.408 0.5460063366332523
3.407 0.5495780167559107
3.406 0.552871858310794
3.405 0.5559253040926244
3.404 0.5587832240581055
3.403 0.56150161984746
3.402 0.5641537267370867
3.401 0.5668196683975565
3.4 0.5695871429838568
3.399 0.5725562697244567
3.398 0.5758202016677515
3.397 0.5794658689127394
3.396 0.583558234487633
3.395 0.5881318705104032
3.394 0.5931809048571103
3.393 0.5986614318354525
3.392 0.6044847678832139
3.391 0.6105271876635908
3.39 0.6166490295702077
3.389 0.6227050640108784
3.388 0.6285563212169082
3.387 0.6340945833031455
3.386 0.6392446137366575
3.385 0.6439722022482741
3.384 0.648285101530983
3.383 0.652219227626054
3.382 0.6558365937958786
3.381 0.6592112580962116
3.38 0.6624132556208795
3.379 0.6655085759467153
3.378 0.6685455661925218
3.377 0.671555207689009
3.376 0.6745561603667601
3.375 0.6775531032907011
3.374 0.6805499630810875
3.3729999999999998 0.6835446501616491
3.372 0.6865357192162711
3.371 0.6895182510365198
3.37 0.6924862649410882
3.3689999999999998 0.6954225534436783
3.368 0.6982987903450982
3.367 0.7010685235851992
3.366 0.7036659069961579
3.3649999999999998 0.7060216431772289
3.364 0.7080473937792403
3.363 0.7096657446499216
3.362 0.7108098780135135
3.3609999999999998 0.7114318069906528
3.36 0.7115106165669102
3.359 0.7110521147047645
3.358 0.7100922816602432
3.3569999999999998 0.7086830679883411
3.356 0.7068923948372148
3.355 0.7047922988335179
3.354 0.702452673489125
3.3529999999999998 0.6999344119198304
3.352 0.6972897295243794
3.351 0.6945555586584079
3.35 0.6917588839211921
3.3489999999999998 0.6889196723485251
3.348 0.6860455783639753
3.347 0.6831436373156149
3.346 0.6802180410494607
3.3449999999999998 0.6772646464285978
3.344 0.6742769373443281
3.343 0.6712479276177681
3.342 0.6681681255244547
3.3409999999999997 0.665019385622012
3.34 0.6617822360611993
3.339 0.6584383162248818
3.338 0.6549602133911941
3.3369999999999997 0.6513271470125314
3.336 0.6475118663657616
3.335 0.6434912954064893
3.334 0.6392443724550806
3.3329999999999997 0.6347533051242001
3.332 0.6299995505126739
3.331 0.6249768152722601
3.33 0.6196823935580881
3.3289999999999997 0.6141182918349525
3.328 0.6083023809432689
3.327 0.602259212917423
3.326 0.5960243616013176
3.3249999999999997 0.5896447926331415
3.324 0.5831737673304628
3.323 0.57666649429384
3.322 0.5701756331459343
3.3209999999999997 0.5637406152126327
3.32 0.5573865243667935
3.319 0.5511112533439008
3.318 0.5448912491560066
3.3169999999999997 0.538681264283421
3.316 0.532411757880945
3.315 0.5260168129144465
3.314 0.5194251945938773
3.3129999999999997 0.512585285046169
3.312 0.5054725598411821
3.311 0.49809450640352254
3.31 0.4904946233718229
3.309 0.48274750677098777
3.308 0.4749597291315986
3.307 0.46724258572897726
3.306 0.45971890160447754
3.305 0.45249351409690103
3.304 0.44564787699712355
3.303 0.43923726074263614
3.302 0.43328181388899917
3.301 0.42776511033818176
3.3 0.4226457590857715
3.299 0.41785715463672257
3.298 0.41331816646371194
3.297 0.4089435414552181
3.296 0.40464976079904763
3.295 0.40036002000510595
3.294 0.3960062649875527
3.293 0.3915308025040847
3.292 0.38688951147428047
3.291 0.38204829480113567
3.29 0.37698531418030334
3.289 0.37169005587884413
3.288 0.36616521493293
3.287 0.3604292672678752
3.286 0.3545135571846572
3.285 0.34846347190732685
3.284 0.3423341753078881
3.283 0.3361871817734643
3.282 0.33008092805645295
3.281 0.324070626472129
3.28 0.3182024482100396
3.279 0.31250402000374167
3.278 0.3069915342133423
3.277 0.30166530482390147
3.276 0.2965166719976572
3.275 0.29153161653968745
3.274 0.2866940166582312
3.273 0.2819908780309202
3.272 0.27741670909321176
3.271 0.27297157028429275
3.27 0.2686629080869112
3.269 0.26450492395663683
3.268 0.26051199918586715
3.267 0.25670095488075945
3.266 0.2530837095228111
3.265 0.24966848486308363
3.264 0.24645558352277933
3.263 0.24343525692471907
3.262 0.2405913487459096
3.261 0.23789665035455537
3.26 0.235321610984633
3.259 0.23282745705054503
3.258 0.23038067841461302
3.257 0.22794308067473706
3.256 0.22548434978456838
3.255 0.2229799036927822
3.254 0.220410724651212
3.253 0.21776374109667038
3.252 0.21503428799569868
3.251 0.21222099413822626
3.25 0.20932795935282553
3.249 0.20636211235282853
3.2479999999999998 0.2033323811905869
3.247 0.2002514613863045
3.246 0.1971332588980305
3.245 0.19399452785817015
3.2439999999999998 0.19085541861651437
3.243 0.18773412930063124
3.242 0.18465130502875687
3.241 0.18162660362943325
3.2399999999999998 0.17867835906576218
3.239 0.17582450725500992
3.238 0.1730819473126064
3.237 0.1704651202410811
3.2359999999999998 0.16798747666262456
3.235 0.16566050588959538
3.234 0.16349137651153867
3.233 0.16148267647318407
3.2319999999999998 0.15962919665576297
3.231 0.1579169301149123
3.23 0.1563249315152047
3.229 0.15482493899542446
3.2279999999999998 0.1533824565281687
3.227 0.15196297754503577
3.226 0.1505326586684225
3.225 0.14906515082831087
3.2239999999999998 0.14754262016821065
3.223 0.14595761303896948
3.222 0.1443138177498797
3.221 0.14262404369708526
3.2199999999999998 0.14090771823033063
3.219 0.13918842533778317
3.218 0.13749062224101283
3.217 0.135836974364077
3.2159999999999997 0.1342455840899077
3.215 0.1327295254006003
3.214 0.1312957066181795
3.213 0.12994385970256953
3.2119999999999997 0.1286686604719434
3.211 0.12745836590428475
3.21 0.1262982294677954
3.209 0.12516790741743486
3.2079999999999997 0.1240478512330722
3.207 0.1229176038680949
3.206 0.12175775464797796
3.205 0.12055430276664356
3.2039999999999997 0.11929878708228915
3.203 0.11798765437481172
3.202 0.11662526561341838
3.201 0.1152228090413422
3.1999999999999997 0.11379515352256339
3.199 0.11236262172181505
3.198 0.11094526955895208
3.197 0.10956382865289754
3.1959999999999997 0.10823617782312464
3.195 0.10697660268983428
3.194 0.10579540868009853
3.193 0.1046976611026513
3.1919999999999997 0.10368365087999735
3.191 0.10275036292766296
3.19 0.10188948119393315
3.189 0.1010900131320585
3.1879999999999997 0.10033853015750617
3.187 0.09961928084701958
3.186 0.09891563148146605
3.185 0.09821145776225462
3.184 0.09749259064463332
3.183 0.09674750516659898
3.182 0.09596982097798108
3.181 0.09515781537364965
3.18 0.09431434841040605
3.179 0.09344664662218642
3.178 0.09256385872252054
3.177 0.09167615555098858
3.176 0.0907912911152409
3.175 0.08991492624498468
3.174 0.0890480772222053
3.173 0.08818832261457947
3.172 0.08733071653005009
3.171 0.08646980593326631
3.17 0.08560150076694699
3.169 0.08472437342121296
3.168 0.08384272321749763
3.167 0.08296563667793687
3.166 0.08210651081234524
3.165 0.08128151109700753
3.164 0.08050767446071881
3.163 0.07979908898326087
3.162 0.07916594166396228
3.161 0.07861108892735162
3.16 0.0781312458529537
3.159 0.07771552870917522
3.158 0.07734838254138925
3.157 0.07701090535401658
3.156 0.07668364776595354
3.155 0.0763489374112022
3.154 0.07599304090374273
3.153 0.07560686533747232
3.152 0.07518541257199989
3.151 0.07472882891645667
3.15 0.07423941134760001
3.149 0.07372163110855394
3.148 0.07317971181853286
3.147 0.07261755756603765
3.146 0.07203818585653642
3.145 0.07144377377826643
3.144 0.07083600078093416
3.143 0.07021707499742982
3.142 0.06958971450954847
3.141 0.06895849501263163
3.14 0.06832889919058
3.139 0.06770767388233057
3.138 0.06710226461955325
3.137 0.06651959877408892
3.136 0.06596641644712883
3.135 0.06544746778625024
3.134 0.06496599889265005
3.133 0.06452248890738413
3.132 0.0641155554673896
3.131 0.06374113251517513
3.13 0.06339364988198844
3.129 0.06306573375510137
3.128 0.06274929824373494
3.127 0.062435571984070744
3.126 0.062115463801858894
3.125 0.06178160976130525
3.124 0.061427747717459416
3.1229999999999998 0.0610496641744962
3.122 0.060645966251442605
3.121 0.060218458430750826
3.12 0.05977185820246804
3.1189999999999998 0.059313395581841684
3.118 0.05885320091188938
3.117 0.058401902763417654
3.116 0.0579702917967174
3.1149999999999998 0.05756793391674203
3.114 0.05720202539871898
3.113 0.056876475618472394
3.112 0.05659162142560974
3.1109999999999998 0.056344474868879946
3.11 0.05612925592166653
3.109 0.05593787580777972
3.108 0.055761697640672084
3.1069999999999998 0.05559239904337442
3.106 0.05542291673658801
3.105 0.055248208881114334
3.104 0.05506530211725316
3.1029999999999998 0.05487374600814481
3.102 0.054674474837720526
3.101 0.05446932639444062
3.1 0.05426086059456183
3.0989999999999998 0.054050666419723205
3.098 0.05383996160431725
3.097 0.05362920628758279
3.096 0.05341816766552599
3.0949999999999998 0.05320618938670311
3.094 0.05299316199298476
3.093 0.052779164222661455
3.092 0.05256497533462582
3.0909999999999997 0.05235235456271937
3.09 0.05214314084202351
3.089 0.05193905693966804
3.088 0.05174157580712408
3.0869999999999997 0.0515509614128163
3.086 0.051366764987448445
3.085 0.05118738595415369
3.084 0.0510105075170367
3.0829999999999997 0.05083349529439664
3.082 0.050654336606122626
3.081 0.050471533437769944
3.08 0.050284625683035336
3.0789999999999997 0.05009459144058515
3.078 0.049903352435960655
3.077 0.04971437732561529
3.076 0.049531248051201876
3.0749999999999997 0.0493578498325813
3.074 0.0491979380094799
3.073 0.04905390008993998
3.072 0.048927227118093025
3.0709999999999997 0.04881758846819472
3.07 0.04872293774590147
3.069 0.04863909708992722
3.068 0.04856113512939527
3.0669999999999997 0.04848246313234664
3.066 0.048396563162763875
3.065 0.04829716862783887
3.064 0.04817924501317697
3.0629999999999997 0.048039452789566575
3.062 0.04787617398298829
3.061 0.04769022521639955
3.06 0.04748458043665795
3.0589999999999997 0.047263720451136956
3.058 0.04703364511596928
3.057 0.04680087484487548
3.056 0.04657182787816879
3.055 0.04635246394112464
3.054 0.046147803341304465
3.053 0.04596149943536419
3.052 0.04579606999062968
3.051 0.04565240978865606
3.05 0.04553057873866106
3.049 0.045429160021742715
3.048 0.045345959748331825
3.047 0.045277934410872564
3.046 0.04522145624939941
3.045 0.04517250803494311
3.044 0.04512672352999776
3.043 0.045079695408684825
3.042 0.04502694272361736
3.041 0.04496515204933831
3.04 0.044891235948156645
3.039 0.04480313229744051
3.038 0.04469989707418663
3.037 0.044581966788146334
3.036 0.0444513453883095
3.035 0.044310708149047404
3.034 0.044163851901264733
3.033 0.04401515200433077
3.032 0.04386923032283289
3.031 0.043730410739331906
3.03 0.04360252526069943
3.029 0.043488560066713776
3.028 0.043390177221342745
3.027 0.043308433154125574
3.026 0.04324345304090471
3.025 0.04319431171848624
3.024 0.04316018475981928
3.023 0.04313972145696779
3.022 0.04313150107110184
3.021 0.0431342018145509
3.02 0.04314683648532907
3.019 0.043167930494380495
3.018 0.04319647550493946
3.017 0.04323075929823714
3.016 0.04326887995975456
3.015 0.043308750386607205
3.014 0.043348019047658615
3.013 0.04338435492202522
3.012 0.043415293418611244
3.011 0.043438575026092024
3.01 0.043452298337129956
3.009 0.04345540180623195
3.008 0.04344768615599536
3.007 0.043430015627731175
3.006 0.04340404506772388
3.005 0.04337238227526611
3.004 0.043338607831834554
3.003 0.043306172946132225
3.002 0.04327862731899611
3.001 0.043258554143030786
3.0 0.04324759326787203
2.999 0.043245910416246
2.9979999999999998 0.043252352661689336
2.997 0.04326488819480264
2.996 0.04327997176253524
2.995 0.04329440056285431
2.9939999999999998 0.043304510049366564
2.993 0.04330776001874509
2.992 0.04330234075837468
2.991 0.04328799078201506
2.9899999999999998 0.04326537838709211
2.989 0.0432363960239187
2.988 0.04320361993155419
2.987 0.04316987385864928
2.9859999999999998 0.04313824293621953
2.985 0.043111062989864966
2.984 0.043090390294687156
2.983 0.043077278708903
2.9819999999999998 0.04307263866330139
2.981 0.043076696899616976
2.98 0.04308970897497743
2.979 0.04311147779265277
2.9779999999999998 0.04314191423624067
2.977 0.043180961109880026
2.976 0.043228458859336884
2.975 0.04328369720829884
2.9739999999999998 0.043345227706528294
2.973 0.043411499098293546
2.972 0.043480023624577646
2.971 0.043547807888142824
2.9699999999999998 0.04361217045072541
2.969 0.04367009019962303
2.968 0.04371979774980955
2.967 0.043759922540533465
2.9659999999999997 0.04379009289754428
2.965 0.043810937477278176
2.964 0.04382344557347925
2.963 0.04382895151112328
2.9619999999999997 0.043829418278557956
2.961 0.04382635899071019
2.96 0.04382052600443107
2.959 0.04381324237765282
2.9579999999999997 0.04380505218319395
2.957 0.04379695409154821
2.956 0.04379001656718494
2.955 0.043785247423939584
2.9539999999999997 0.043784688737277616
2.953 0.0437899783950937
2.952 0.04380360316368845
2.951 0.04382764299528107
2.9499999999999997 0.04386399408869911
2.949 0.04391394678924841
2.948 0.04397832992915354
2.947 0.04405727712822568
2.9459999999999997 0.04415002668106924
2.945 0.0442553871142957
2.944 0.044371805550817565
2.943 0.044497131351747043
2.9419999999999997 0.044629734444562655
2.941 0.04476870933364942
2.94 0.04491349081781885
2.939 0.04506481987422128
2.9379999999999997 0.045224464417485254
2.937 0.04539518774865549
2.936 0.0455801694311908
2.935 0.04578251701861914
2.9339999999999997 0.046004722256881694
2.933 0.046248041130993504
2.932 0.04651146859893708
2.931 0.04679240067896217
2.9299999999999997 0.047086246893444636
2.929 0.04738682183507582
2.928 0.04768743077402836
2.927 0.047981926423408254
2.926 0.04826515192952341
2.925 0.04853422608327248
2.924 0.048788252621568995
2.923 0.049028732107735916
2.922 0.04925873582279304
2.921 0.049482542380641446
2.92 0.04970460516655604
2.919 0.0499285122379542
2.918 0.050156731360466625
2.917 0.050389783959839805
2.916 0.05062668615152894
2.915 0.050864494575975513
2.914 0.05109937859301094
2.913 0.05132637242259145
2.912 0.051540843672066246
2.911 0.05173836561525097
2.91 0.05191530043745479
2.909 0.05206946304214282
2.908 0.05219969076481829
2.907 0.05230664838913312
2.906 0.052392349915550716
2.905 0.05245996405563742
2.904 0.05251406770649694
2.903 0.05255955850027038
2.902 0.05260183802094603
2.901 0.052646377761767414
2.9 0.05269847284250793
2.899 0.052762459355024986
2.898 0.052842008348361454
2.897 0.052939689479275326
2.896 0.05305750399392625
2.895 0.05319603301549616
2.894 0.05335558070863803
2.893 0.05353531329051291
2.892 0.053734154447786626
2.891 0.05395082150050173
2.89 0.05418358952694154
2.889 0.05443154098319781
2.888 0.05469313691225936
2.887 0.054967452696670034
2.886 0.05525396226704202
2.885 0.0555522785526576
2.884 0.0558619825706791
2.883 0.05618332870935765
2.882 0.05651534414503886
2.881 0.05685717256847972
2.88 0.0572072782259971
2.879 0.05756324873247206
2.878 0.05792165349908266
2.877 0.05827875670930997
2.876 0.05863013558479299
2.875 0.05897098419331125
2.874 0.05929715468233737
2.8729999999999998 0.0596045003436644
2.872 0.05988965007068651
2.871 0.060150729358280156
2.87 0.060387093051188084
2.8689999999999998 0.06060000664546775
2.868 0.06079242894309637
2.867 0.06096922391584825
2.866 0.06113762106595741
2.8649999999999998 0.06130575565651917
2.864 0.061482946594465064
2.863 0.06167906651063545
2.862 0.061903199022929546
2.8609999999999998 0.062162869651513776
2.86 0.0624636007200101
2.859 0.06280807173207538
2.858 0.0631961942257029
2.8569999999999998 0.06362504366091751
2.856 0.06408939552118718
2.855 0.0645824160606267
2.854 0.0650970209420979
2.8529999999999998 0.06562587952828948
2.852 0.06616256661489814
2.851 0.06670211908048876
2.85 0.06724131674169626
2.8489999999999998 0.06777914903868242
2.848 0.06831609842302387
2.847 0.06885343819467138
2.846 0.06939380942795302
2.8449999999999998 0.0699389651830504
2.844 0.07049051357666872
2.843 0.07104824238484007
2.842 0.07161046514205285
2.8409999999999997 0.07217390992512948
2.84 0.0727336449743027
2.839 0.07328496757938928
2.838 0.07382345795071989
2.8369999999999997 0.07434448292982794
2.836 0.07484647138321653
2.835 0.07532954155986557
2.834 0.07579583119157404
2.8329999999999997 0.07624990065915908
2.832 0.0766973559451138
2.831 0.07714478561348931
2.83 0.07759999701910351
2.8289999999999997 0.0780704744341153
2.828 0.07856355956379796
2.827 0.07908602226094043
2.826 0.07964401034491736
2.8249999999999997 0.08024189849353819
2.824 0.08088331534691255
2.823 0.08156915593715117
2.822 0.08229769648759991
2.8209999999999997 0.08306438227418635
2.82 0.08386194092824449
2.819 0.08468089795842142
2.818 0.08551011375926688
2.8169999999999997 0.0863377675771995
2.816 0.08715275760909798
2.815 0.08794607737499943
2.814 0.08871042136337488
2.8129999999999997 0.08944182056834937
2.812 0.09013904540417476
2.811 0.09080201463393714
2.81 0.09143308969160306
2.8089999999999997 0.09203479378055213
2.808 0.0926099457410736
2.807 0.09316123502493756
2.806 0.09369165207545282
2.8049999999999997 0.09420476879223696
2.804 0.09470615623244823
2.803 0.09520336918354605
2.802 0.095707250758101
2.8009999999999997 0.09623066297617222
2.8 0.09678852364750823
2.799 0.09739647749719962
2.798 0.09806993536034986
2.797 0.09882066050753747
2.796 0.09965724535969894
2.795 0.10058246541422727
2.794 0.10159350189716501
2.793 0.10268293865396616
2.792 0.1038377916427108
2.791 0.10504215072006769
2.79 0.10627813737048845
2.789 0.10752747174367314
2.788 0.10877410887022218
2.787 0.11000358780487939
2.786 0.11120684330301066
2.785 0.11237857080154742
2.784 0.11352010960960605
2.783 0.11463639026118189
2.782 0.11573844567953183
2.781 0.11684003619833713
2.78 0.11795678384288139
2.779 0.11910540190587601
2.778 0.12029883064584715
2.777 0.12154796306065462
2.776 0.12285715270134398
2.775 0.12422573666954359
2.774 0.12564806819990915
2.773 0.12711457592166353
2.772 0.1286131196188911
2.771 0.13013266580208901
2.77 0.13166327898039598
2.769 0.13319747429269194
2.768 0.13473213242055943
2.767 0.1362659016153917
2.766 0.13779819338769167
2.765 0.13932962029068924
2.764 0.1408575806079397
2.763 0.1423771004244446
2.762 0.14388136936111828
2.761 0.14536029368539455
2.76 0.14680320695038884
2.759 0.1482019162103251
2.758 0.14955013367746442
2.757 0.1508476958426953
2.756 0.15209883202612093
2.755 0.1533152744292436
2.754 0.15451314529782711
2.753 0.1557116623424224
2.752 0.15693372789120696
2.751 0.1582004545341141
2.75 0.15953080026594746
2.749 0.16094017465210975
2.7479999999999998 0.16243856488234984
2.747 0.16403007568580272
2.746 0.16571238127612578
2.745 0.16747856063787225
2.7439999999999998 0.1693150184411126
2.743 0.17120734668361134
2.742 0.1731386087554097
2.741 0.17509376964620674
2.7399999999999998 0.1770603392677098
2.739 0.17903137072573147
2.738 0.1810076527245583
2.737 0.1829975129677948
2.7359999999999998 0.18501833349378902
2.735 0.18709202912683628
2.734 0.18924739368298976
2.733 0.1915127559000837
2.7319999999999998 0.19391147205286646
2.731 0.1964603114547571
2.73 0.19916406578366497
2.729 0.20201337266865235
2.7279999999999998 0.20498194919607451
2.727 0.20803313206918003
2.726 0.21111713360670642
2.725 0.21417763583885277
2.7239999999999998 0.2171580611673532
2.723 0.22000598107051828
2.722 0.22267659407205237
2.721 0.22513802022060464
2.7199999999999998 0.22737498620638866
2.719 0.22938458087424998
2.718 0.2311809611840431
2.717 0.23279103371760362
2.7159999999999997 0.23425248073488059
2.715 0.23560970624134298
2.714 0.23691210240477967
2.713 0.238209640419932
2.7119999999999997 0.2395514468259775
2.711 0.24097961071661061
2.71 0.2425285185275012
2.709 0.24422411656294804
2.7079999999999997 0.2460787963542353
2.707 0.24809561482664366
2.706 0.25026350244575396
2.705 0.25256185448631135
2.7039999999999997 0.25496240696007433
2.703 0.2574302688863
2.702 0.2599294679031091
2.701 0.2624273493041567
2.6999999999999997 0.2648957938264822
2.699 0.26732014177297414
2.698 0.26969304136564465
2.697 0.27202343217465275
2.6959999999999997 0.274329898701911
2.695 0.27664652826211045
2.694 0.2790115692225992
2.693 0.2814688875204712
2.6919999999999997 0.28406345742301176
2.691 0.28683744321753807
2.69 0.28982525181168234
2.689 0.29305051528291315
2.6879999999999997 0.2965256278478844
2.687 0.30024345960781457
2.686 0.30418314388379397
2.685 0.3083031547762914
2.6839999999999997 0.31254533452145683
2.683 0.31683925643656324
2.682 0.3211010289538473
2.681 0.32524390788301316
2.6799999999999997 0.32918236058593947
2.679 0.3328398649402484
2.678 0.336152554698286
2.677 0.3390754797459963
2.6759999999999997 0.34158732039465306
2.675 0.3436829821270161
2.674 0.3453772797617613
2.673 0.3467022042981972
2.6719999999999997 0.34770048975144846
2.671 0.34841617356777876
2.67 0.34890218582777577
2.669 0.34920693152392085
2.668 0.3493789639861415
2.667 0.3494618780351297
2.666 0.34949744571723484
2.665 0.3495242288912607
2.664 0.34957722159179816
2.663 0.34968998287732517
2.662 0.3498963461777927
2.661 0.3502284843658979
2.66 0.3507136481344639
2.659 0.3513786336456568
2.658 0.3522430514018746
2.657 0.3533214754795414
2.656 0.35461986216110924
2.655 0.356136099278814
2.654 0.3578594639792073
2.653 0.35977102098226815
2.652 0.36184453404655437
2.651 0.3640521121722784
2.65 0.3663606062615865
2.649 0.368741983918798
2.648 0.37116494413203094
2.647 0.37360311198168566
2.646 0.3760309250925637
2.645 0.37842405063382784
2.644 0.3807605169797852
2.643 0.3830163281975804
2.642 0.3851665531971385
2.641 0.38718658833090125
2.64 0.38905120808416827
2.639 0.39073609436557966
2.638 0.3922200030645541
2.637 0.39348143286966025
2.636 0.394507646546898
2.635 0.39529065352632686
2.634 0.3958283258096912
2.633 0.39612974158234254
2.632 0.3962141189913307
2.631 0.39611101627149803
2.63 0.3958563531572553
2.629 0.39549621975997906
2.628 0.39508127201605503
2.627 0.39466030115924666
2.626 0.3942802235549679
2.625 0.39398201230017293
2.624 0.39379439255030024
2.6229999999999998 0.3937383850049601
2.622 0.39382316460556305
2.621 0.3940400759095242
2.62 0.39437449619390663
2.6189999999999998 0.3947973468555469
2.618 0.3952725294303626
2.617 0.3957557803347322
2.616 0.396194998564818
2.6149999999999998 0.3965379076088046
2.614 0.3967330390760213
2.613 0.39673254170589484
2.612 0.39650059401872534
2.6109999999999998 0.39601470465038824
2.61 0.39526848857476043
2.609 0.3942697413263699
2.608 0.3930426193519954
2.6069999999999998 0.39162428431757557
2.606 0.3900595301076965
2.605 0.3883966129804944
2.604 0.3866825045787623
2.6029999999999998 0.3849593293195021
2.602 0.38326123221084074
2.601 0.3816159544840284
2.6 0.380043047998485
2.5989999999999998 0.37855704063144324
2.598 0.3771684820911028
2.597 0.37588143487218884
2.596 0.3747048553926624
2.5949999999999998 0.37364337499012124
2.594 0.37270319582679995
2.593 0.37188989401821326
2.592 0.37120886699834743
2.5909999999999997 0.37066055850432544
2.59 0.370242887266143
2.589 0.36995132407457515
2.588 0.36977299242381795
2.5869999999999997 0.3696890500335894
2.586 0.3696774260032887
2.585 0.36971097359449995
2.584 0.3697562495190283
2.5829999999999997 0.36977482484233565
2.582 0.3697296134538618
2.581 0.3695808653071947
2.58 0.3692904975146292
2.5789999999999997 0.3688246094255684
2.578 0.3681592239368505
2.577 0.3672804942157917
2.576 0.36618640958987386
2.5749999999999997 0.3648917260842224
2.574 0.36342536003600656
2.573 0.36183324416354595
2.572 0.3601721533414982
2.5709999999999997 0.3585066748232727
2.57 0.3569039633511372
2.569 0.3554273254917037
2.568 0.35413195941769093
2.5669999999999997 0.3530594757202425
2.566 0.3522338519836059
2.565 0.3516594490973907
2.564 0.3513228118657094
2.5629999999999997 0.35119209898581777
2.562 0.3512233684615264
2.561 0.3513611375440274
2.56 0.3515466831868778
2.5589999999999997 0.3517201316468214
2.558 0.3518244847934644
2.557 0.3518102598873289
2.556 0.3516407303253888
2.5549999999999997 0.35129255978142193
2.554 0.35075609769040206
2.553 0.3500391675577687
2.552 0.34916413813120717
2.5509999999999997 0.3481661964754303
2.55 0.34709409656178414
2.549 0.34600200657947855
2.548 0.344948055324028
2.5469999999999997 0.343985187185247
2.546 0.34316079479895256
2.545 0.34251066186972384
2.544 0.3420571468573164
2.543 0.3418069940826972
2.542 0.34175685456365307
2.541 0.3418894874308617
2.54 0.342179102070088
2.539 0.34259396789022484
2.538 0.3430958040861292
2.537 0.34364315586327393
2.536 0.34419412172554215
2.535 0.34470152893567746
2.534 0.34512368835659996
2.533 0.3454199680531631
2.532 0.34555942344204194
2.531 0.3455178248283814
2.53 0.345287203504298
2.529 0.3448734183242953
2.528 0.34429905767767593
2.527 0.3435995662935787
2.526 0.3428188679304702
2.525 0.34200776697557467
2.524 0.341215894748693
2.523 0.34048688734908167
2.522 0.3398533212579128
2.521 0.33933988400494586
2.52 0.3389569962942085
2.519 0.3387052740979157
2.518 0.3385775132718356
2.517 0.33856336459152936
2.516 0.3386496033422393
2.515 0.3388255672523486
2.514 0.3390820929028051
2.513 0.3394146504984469
2.512 0.33981893045656136
2.511 0.3402914141510354
2.51 0.3408266301139837
2.509 0.3414146064801478
2.508 0.3420401530820054
2.507 0.34268275349800237
2.506 0.343317993690316
2.505 0.343922832720996
2.504 0.34447370219085083
2.503 0.34495522596908257
2.502 0.34536167295435316
2.501 0.3456961707514502
2.5 0.34597227504842865
2.499 0.34621412085326697
2.4979999999999998 0.3464473735477914
2.497 0.34669949855114635
2.496 0.34699293719896146
2.495 0.3473430551958108
2.4939999999999998 0.347756333327293
2.493 0.34823090313844296
2.492 0.34876010204087926
2.491 0.349338370554619
2.4899999999999998 0.3499618617741404
2.489 0.3506338372221566
2.488 0.3513670119674914
2.487 0.352184016467343
2.4859999999999998 0.3531141303463087
2.485 0.3541870476985166
2.484 0.3554284557785581
2.483 0.35685680157861
2.4819999999999998 0.3584805082611917
2.481 0.3602891955659795
2.48 0.3622624297716007
2.479 0.3643688537002437
2.4779999999999998 0.3665668355890246
2.477 0.3688184692212074
2.476 0.3710833908150861
2.475 0.37332777405159556
2.4739999999999998 0.3755304479008944
2.473 0.37767344862186686
2.472 0.3797504209159835
2.471 0.3817636848934159
2.4699999999999998 0.38371870452365886
2.469 0.385629070527698
2.468 0.38750964567791435
2.467 0.38938001017121854
2.4659999999999997 0.39125900569146677
2.465 0.3931644318521089
2.464 0.3951138943587193
2.463 0.3971204560623085
2.4619999999999997 0.3991927958944161
2.461 0.4013311584776547
2.46 0.4035303399700988
2.459 0.4057769326588102
2.4579999999999997 0.40804940667587114
2.457 0.41032066566759623
2.456 0.4125593018388367
2.455 0.4147331191076253
2.4539999999999997 0.41680920950683914
2.453 0.4187594487509878
2.452 0.42056308517533947
2.451 0.4222094257157876
2.4499999999999997 0.4236944960389902
2.449 0.425032992872792
2.448 0.42624824754459706
2.447 0.42737719478079866
2.4459999999999997 0.4284668096336074
2.445 0.4295719534564225
2.444 0.43074528476253554
2.443 0.4320405021324583
2.4419999999999997 0.4334973678392134
2.441 0.4351492652480216
2.44 0.4370133073097355
2.439 0.4390910134114606
2.4379999999999997 0.4413721969234628
2.437 0.4438395731321014
2.436 0.44647223954482024
2.435 0.44925113326411314
2.4339999999999997 0.4521619942074169
2.433 0.4551941007471127
2.432 0.45835000038746593
2.431 0.4616277218506407
2.4299999999999997 0.46503027508159267
2.429 0.46856139707389816
2.428 0.47221053683188113
2.427 0.4759691602370498
2.4259999999999997 0.47982465314091466
2.425 0.4837564105012513
2.424 0.4877596379425764
2.423 0.49182505205195787
2.4219999999999997 0.4959545115125085
2.421 0.5001583895989867
2.42 0.5044507738962726
2.419 0.5088452722363713
2.4179999999999997 0.5133458341966923
2.417 0.5179467192141146
2.416 0.522624034510193
2.415 0.5273364741124642
2.414 0.532027307320051
2.413 0.5366319780159495
2.412 0.5410838614017197
2.411 0.5453196358895319
2.41 0.5492889225496924
2.409 0.5529544459340417
2.408 0.5563023637845163
2.407 0.5593328529957718
2.406 0.5620646413845948
2.405 0.5645349515374548
2.404 0.5667898411556683
2.403 0.5688877871807462
2.402 0.570905467590225
2.401 0.5729272321172316
2.4 0.5750448971337094
2.399 0.5773624071879582
2.398 0.5799758047830605
2.397 0.5829735057501299
2.396 0.5864204249084122
2.395 0.5903496846640643
2.394 0.5947524441470665
2.393 0.599580990528876
2.392 0.6047423264011994
2.391 0.6101087709185731
2.39 0.6155373965353861
2.389 0.620880887626866
2.388 0.6259999503838737
2.387 0.6307873564621396
2.386 0.6351705442326567
2.385 0.6391188569336986
2.384 0.6426442804472281
2.383 0.6457868584895586
2.382 0.6486123614939617
2.381 0.6511972968835934
2.38 0.6536129549764402
2.379 0.6559252532026701
2.378 0.658180935102863
2.377 0.660408442113913
2.376 0.662623325046347
2.375 0.6648268015875854
2.374 0.6670198259137832
2.3729999999999998 0.669198166179561
2.372 0.6713593668172929
2.371 0.6734989495028503
2.37 0.6756127980453493
2.3689999999999998 0.6776871145956672
2.368 0.6796978153979343
2.367 0.6816036787204103
2.366 0.6833443729468128
2.3649999999999998 0.6848554779441904
2.364 0.6860533695845324
2.363 0.6868637776864961
2.362 0.6872218262884023
2.3609999999999998 0.6870799627951245
2.36 0.6864164256505264
2.359 0.685234841930319
2.358 0.6835682986864509
2.3569999999999998 0.6814657633013889
2.356 0.6789919977856981
2.355 0.676216638956034
2.354 0.6732077990766148
2.3529999999999998 0.670025263003797
2.352 0.6667210663870781
2.351 0.6633326543117615
2.35 0.6598878970436027
2.3489999999999998 0.656408135949539
2.348 0.6529026754155828
2.347 0.6493800880420717
2.346 0.6458461667614429
2.3449999999999998 0.6422983720585941
2.344 0.6387316870417232
2.343 0.6351402148157073
2.342 0.6315152405130231
2.3409999999999997 0.6278391761388845
2.34 0.6240926709493125
2.339 0.6202570469969966
2.338 0.6163045580843637
2.3369999999999997 0.6122137669614691
2.336 0.6079572574891533
2.335 0.6035120408953418
2.334 0.5988577812574952
2.3329999999999997 0.5939781053555976
2.332 0.5888569358978879
2.331 0.5834906371607844
2.33 0.5778795903154471
2.3289999999999997 0.5720291021599236
2.328 0.565959251136734
2.327 0.5596960215391412
2.326 0.5532747287482486
2.3249999999999997 0.5467403028121557
2.324 0.5401422716827856
2.323 0.5335307270164774
2.322 0.5269524247336627
2.3209999999999997 0.5204412230828375
2.32 0.5140175867249892
2.319 0.5076770083414787
2.318 0.5013960291171832
2.3169999999999997 0.4951321149515696
2.316 0.4888213529846638
2.315 0.48240444391787396
2.314 0.4758180005012761
2.3129999999999997 0.4690173080116551
2.312 0.46198258449499424
2.311 0.45472321086460854
2.31 0.44728068163506646
2.3089999999999997 0.43972411308124243
2.308 0.43215060856126714
2.307 0.4246604041982697
2.306 0.41736324699619504
2.3049999999999997 0.4103517482023425
2.304 0.40369682016210007
2.303 0.3974456995093292
2.302 0.3916141182352632
2.3009999999999997 0.386185319000645
2.3 0.3811209271178746
2.299 0.37636079712359594
2.298 0.3718325473896397
2.2969999999999997 0.3674608786465995
2.296 0.36317266430940837
2.295 0.35890097126050596
2.294 0.3545866024350303
2.2929999999999997 0.350179420589265
2.292 0.3456408079678676
2.291 0.34094048307198566
2.29 0.3360584042994121
2.2889999999999997 0.33098404285347455
2.288 0.3257182103504466
2.287 0.3202756615512255
2.286 0.31468254655754113
2.285 0.3089778436221553
2.284 0.30320966858108295
2.283 0.2974323208501179
2.282 0.29169787852140155
2.281 0.2860560295366499
2.28 0.2805487217006173
2.279 0.27520157390910793
2.278 0.2700300491133645
2.277 0.2650352143526999
2.276 0.26020990634784175
2.275 0.25554176358631525
2.274 0.2510161176262734
2.273 0.24662069376636828
2.272 0.2423495552490581
2.271 0.2382014358048767
2.27 0.2341815226527017
2.269 0.2303009703270202
2.268 0.22657119627611833
2.267 0.22300594024615386
2.266 0.21961484312433283
2.265 0.21640455007047685
2.264 0.21337501399796144
2.263 0.21051759023779115
2.262 0.20781824963378268
2.261 0.20525350599039077
2.26 0.2027980085801304
2.259 0.20041844772538583
2.258 0.19808620493646378
2.257 0.1957685814854164
2.256 0.1934397781958165
2.255 0.19107884563817723
2.254 0.18866957972209297
2.253 0.18620080854154722
2.252 0.18366844033960866
2.251 0.18107105614375732
2.25 0.17841182867422473
2.249 0.17569616636091523
2.2479999999999998 0.17293114650353372
2.247 0.17012703210433947
2.246 0.16729517677842076
2.245 0.16444947930449677
2.2439999999999998 0.16160693437049004
2.243 0.15878308081658313
2.242 0.15599571553703231
2.241 0.15326195032189038
2.2399999999999998 0.15059789384583913
2.239 0.14801926531297352
2.238 0.14554077548389205
2.237 0.14317483589538663
2.2359999999999998 0.14093274044411452
2.235 0.13882381259137716
2.234 0.13685345712475086
2.233 0.13502300823223096
2.2319999999999998 0.1333270992926291
2.231 0.13175299237869614
2.23 0.13028225961015028
2.229 0.12889052850973098
2.2279999999999998 0.1275485058294284
2.227 0.12622718157579194
2.226 0.12489843426752816
2.225 0.12354067459458545
2.2239999999999998 0.12213961568348217
2.223 0.12068970907378657
2.222 0.11919468678372479
2.221 0.11766574182752186
2.2199999999999998 0.1161193588514325
2.219 0.1145752191447297
2.218 0.11305338914931298
2.217 0.11157217692264916
2.2159999999999997 0.11014588063232703
2.215 0.10878449220541055
2.214 0.10749286010447344
2.213 0.1062700182227325
2.2119999999999997 0.10511099702639239
2.211 0.10400583074021903
2.21 0.10294237496165008
2.209 0.10190419372570822
2.2079999999999997 0.10087576013009077
2.207 0.09984099342416763
2.206 0.09878471411362841
2.205 0.09769615925156702
2.2039999999999997 0.09656897016677811
2.203 0.09540058851775009
2.202 0.09419468943299082
2.201 0.09296025530368494
2.1999999999999997 0.09170904273052778
2.199 0.09045707036618768
2.198 0.08922003771253754
2.197 0.08801412660289057
2.1959999999999997 0.0868532337802868
2.195 0.08574843127932127
2.194 0.08470768891086816
2.193 0.0837348607509008
2.1919999999999997 0.08283010488376025
2.191 0.08199105083852466
2.19 0.08121115709690944
2.189 0.08048182590882591
2.1879999999999997 0.07979255635033033
2.187 0.07913099213605654
2.186 0.07848404829093188
2.185 0.0778390180254207
2.1839999999999997 0.07718467003147533
2.183 0.07651183451174404
2.182 0.0758153491919071
2.181 0.07509369549276357
2.1799999999999997 0.0743489512568759
2.179 0.07358665900863123
2.178 0.07281387213869256
2.177 0.07203850018793127
2.1759999999999997 0.07126656350177206
2.175 0.0705024657644886
2.174 0.0697469870599927
2.173 0.06899822025083187
2.1719999999999997 0.06825227448971714
2.171 0.06750485968175807
2.17 0.06675277186213002
2.169 0.0659948713883166
2.1679999999999997 0.06523451635539039
2.167 0.06447882160327764
2.166 0.06373828457664064
2.165 0.063025574203865
2.1639999999999997 0.06235405370414693
2.163 0.061734764360879525
2.162 0.061175685958986877
2.161 0.06067903591642191
2.16 0.06024220674227778
2.159 0.05985660512112537
2.158 0.05950995543355047
2.157 0.05918733802672733
2.156 0.05887339807873975
2.155 0.05855419103201436
2.154 0.05821889168416101
2.153 0.05786035891713668
2.152 0.05747475777754141
2.151 0.05706235566907882
2.15 0.05662519708211495
2.149 0.05616710383917611
2.148 0.05569172791281606
2.147 0.055202464661044254
2.146 0.054701955401528495
2.145 0.05419205641061591
2.144 0.05367408172977519
2.143 0.05314959173995193
2.142 0.05262037633414268
2.141 0.0520895246419481
2.14 0.05156075553477988
2.139 0.05103874741317109
2.138 0.05052876173152178
2.137 0.050035768184403494
2.136 0.049564725900877654
2.135 0.04911922643961309
2.134 0.048701867027190614
2.133 0.0483132612689438
2.132 0.04795267534161846
2.131 0.047617395975815026
2.13 0.047303557339197846
2.129 0.047005874252978946
2.128 0.046718448609043006
2.127 0.04643476706671136
2.126 0.04614797601314341
2.125 0.04585242325966353
2.124 0.045543205615899696
2.1229999999999998 0.045216906033462456
2.122 0.04487218995329328
2.121 0.04451013135598739
2.12 0.044134010039637676
2.1189999999999998 0.04374903311732055
2.118 0.04336262901699776
2.117 0.04298267269412205
2.116 0.04261721124142676
2.1149999999999998 0.042273439435865916
2.114 0.041956815950320324
2.113 0.04167037526173171
2.112 0.04141450895173079
2.1109999999999998 0.04118712554478293
2.11 0.04098403899281512
2.109 0.04079933459508391
2.108 0.04062665807130031
2.1069999999999998 0.04045984777259334
2.106 0.04029365416288718
2.105 0.040124289296044176
2.104 0.03994947456095721
2.1029999999999998 0.03976878431951918
2.102 0.039582799631207255
2.101 0.03939278495445163
2.1 0.03920053619153075
2.0989999999999998 0.03900716257234222
2.098 0.03881351829199897
2.097 0.03861991913228746
2.096 0.038426191037115094
2.0949999999999998 0.03823187893619174
2.094 0.03803694092098151
2.093 0.037841502861321354
2.092 0.037646208655761675
2.0909999999999997 0.03745244067258932
2.09 0.037261656955668784
2.089 0.03707523401598575
2.088 0.03689435249880489
2.0869999999999997 0.03671928546467113
2.086 0.036549743706884956
2.085 0.036384554294558134
2.084 0.03622195986982271
2.0829999999999997 0.03605990890338443
2.082 0.03589676083449098
2.081 0.03573120798308828
2.08 0.03556269200839928
2.0789999999999997 0.03539170859622113
2.078 0.03521949046002881
2.077 0.03504843331098678
2.076 0.03488109405767738
2.0749999999999997 0.034720329322912816
2.074 0.03456896577456132
2.073 0.03442891735830167
2.072 0.034301480130982394
2.0709999999999997 0.03418665425412138
2.07 0.03408319162489742
2.069 0.033988276229296004
2.068 0.03389848551832558
2.0669999999999997 0.03380914790297879
2.066 0.033715558787759975
2.065 0.033613130642740165
2.064 0.033498104634205966
2.0629999999999997 0.033367910436962925
2.062 0.03322120676780082
2.061 0.03305840929644665
2.06 0.032881521602691505
2.0589999999999997 0.03269367526036937
2.058 0.03249913684783575
2.057 0.03230260377142488
2.056 0.0321087349422428
2.0549999999999997 0.03192188153102769
2.054 0.031745719151985506
2.053 0.03158292468981454
2.052 0.031435327497483415
2.0509999999999997 0.03130354826318262
2.05 0.031187559157576775
2.049 0.03108624704686921
2.048 0.030997914249092023
2.0469999999999997 0.03092026233044984
2.046 0.03085060424698745
2.045 0.030786011182638948
2.044 0.030723377007844478
2.0429999999999997 0.030659622090272228
2.042 0.030591693428223668
2.041 0.030517384989651206
2.04 0.030434695529609156
2.0389999999999997 0.030342350484016713
2.038 0.030239844726666982
2.037 0.030127599041595395
2.036 0.030007078387101593
2.0349999999999997 0.029880172610051665
2.034 0.02974949263872402
2.033 0.02961801527576537
2.032 0.02948884908280109
2.031 0.029364879772632618
2.03 0.02924864323321169
2.029 0.029142101139062494
2.028 0.02904630635193642
2.027 0.028961900856034336
2.026 0.02888889785385034
2.025 0.028826603039196347
2.024 0.028774389851233713
2.023 0.028731275949475162
2.022 0.028696245490859737
2.021 0.028668359485930776
2.02 0.028646919774912842
2.019 0.02863093041364552
2.018 0.028619730748712702
2.017 0.02861222001665729
2.016 0.028607198799098146
2.015 0.028603366974481594
2.014 0.02859926737415984
2.013 0.028593456037910192
2.012 0.028584389150113194
2.011 0.02857063900018051
2.01 0.028550976135535845
2.009 0.02852467272685878
2.008 0.028491531382971728
2.007 0.02845200416691909
2.006 0.028407035188874098
2.005 0.02835817810470019
2.004 0.028307623720380995
2.003 0.02825751718295599
2.002 0.028210103769161273
2.001 0.028167063152740493
2.0 0.02812952601981577
1.9989999999999997 0.02809772325439794
1.9980000000000002 0.028071083615015396
1.9969999999999999 0.0280484965754905
1.9959999999999996 0.028027880531502836
1.995 0.028007360554633404
1.9939999999999998 0.027984722506269245
1.9930000000000003 0.027958424048030138
1.992 0.02792730549688577
1.9909999999999997 0.027891137927573854
1.9900000000000002 0.027850215891586025
1.9889999999999999 0.027805560333966188
1.9879999999999995 0.02775859361882044
1.987 0.027710890832446693
1.9859999999999998 0.027664218309845952
1.9850000000000003 0.027619900097983888
1.984 0.02757914989688621
1.9829999999999997 0.02754261164797641
1.9820000000000002 0.02751091630285149
1.9809999999999999 0.027484321102587212
1.9799999999999995 0.027463153792122687
1.979 0.027447479870221184
1.9779999999999998 0.027437434714204283
1.9770000000000003 0.027433155368419677
1.976 0.027434674478429746
1.9749999999999996 0.027441613612235533
1.9740000000000002 0.027453067820097474
1.9729999999999999 0.027468001326090414
1.9719999999999995 0.027484731046710967
1.971 0.027501214737670015
1.9699999999999998 0.027515587002602516
1.9690000000000003 0.02752577314113566
1.968 0.027530509662300775
1.9669999999999996 0.0275288313966685
1.9660000000000002 0.027520452280346365
1.9649999999999999 0.02750577372031054
1.9639999999999995 0.027485477466271134
1.963 0.027460505699347243
1.9619999999999997 0.027432218441918007
1.9610000000000003 0.02740169967480244
1.96 0.0273695491370317
1.9589999999999996 0.027336699249828997
1.9580000000000002 0.02730356366552361
1.9569999999999999 0.027270806864312346
1.9559999999999995 0.027239097728030674
1.955 0.02720903986096332
1.9539999999999997 0.02718185962501947
1.9530000000000003 0.0271585169494932
1.952 0.027140489719145407
1.9509999999999996 0.027129000879233717
1.9500000000000002 0.027125157422895882
1.9489999999999998 0.027129695887467355
1.9479999999999995 0.02714306074763989
1.947 0.027165277448306258
1.9459999999999997 0.02719581071835383
1.9450000000000003 0.027233869427731896
1.944 0.027278435718667598
1.9429999999999996 0.027328136570606995
1.9420000000000002 0.027381931279882067
1.9409999999999998 0.02743924124195619
1.9399999999999995 0.027499722297099176
1.939 0.027563852250081514
1.9379999999999997 0.0276327739665691
1.9370000000000003 0.027708261010517286
1.936 0.027792363723197395
1.9349999999999996 0.027887094613425197
1.9340000000000002 0.02799408393084819
1.9329999999999998 0.028114178874328027
1.9319999999999995 0.02824681706751011
1.931 0.02839040279689323
1.9299999999999997 0.02854207780971901
1.9290000000000003 0.028697955790963698
1.928 0.028853795030380196
1.9269999999999996 0.029005653181314466
1.9260000000000002 0.02915018951904317
1.9249999999999998 0.029285462399627975
1.9239999999999995 0.02941077338190116
1.923 0.02952694720143078
1.9219999999999997 0.029635840245981912
1.9210000000000003 0.029740115535345803
1.92 0.029842624166411355
1.9189999999999996 0.029945746721048574
1.9180000000000001 0.030051231304037643
1.9169999999999998 0.030159655603784467
1.9159999999999995 0.03027066167045369
1.915 0.030382670242714672
1.9139999999999997 0.03049348923178041
1.9130000000000003 0.030600161617015897
1.912 0.030699845589997634
1.9109999999999996 0.030789756357959552
1.9100000000000001 0.030867520296905964
1.9089999999999998 0.030931615625106268
1.9079999999999995 0.030981133899332627
1.907 0.03101628788461388
1.9059999999999997 0.031038157684379588
1.9050000000000002 0.03104857778781729
1.904 0.031050293314522335
1.9029999999999996 0.031046307712755808
1.9020000000000001 0.031039978607770965
1.9009999999999998 0.0310347289413473
1.9000000000000004 0.03103388260622203
1.899 0.031040174070806174
1.8979999999999997 0.031055912404826237
1.8970000000000002 0.031082699373304188
1.896 0.03112173933133232
1.8949999999999996 0.031173339290358332
1.8940000000000001 0.031237594179278294
1.8929999999999998 0.031313889285652846
1.8920000000000003 0.031401433861303084
1.891 0.031499312162853885
1.8899999999999997 0.03160635401559359
1.8890000000000002 0.03172187597658393
1.888 0.031844867863893664
1.8869999999999996 0.03197471201711389
1.8860000000000001 0.03211105435001665
1.8849999999999998 0.03225365397854411
1.8840000000000003 0.03240227295461985
1.883 0.03255708902449669
1.8819999999999997 0.03271757354585212
1.8810000000000002 0.032883273468349676
1.88 0.03305334722933021
1.8789999999999996 0.033226449769730444
1.8780000000000001 0.03340066105028838
1.8769999999999998 0.0335738958461686
1.8760000000000003 0.03374368649066946
1.875 0.033907361721672635
1.8739999999999997 0.034062633641927964
1.8730000000000002 0.03420722114379901
1.8719999999999999 0.034339271384326235
1.8709999999999996 0.034457762142843115
1.87 0.034562334049471136
1.8689999999999998 0.034653673334563054
1.8680000000000003 0.034733378329774925
1.867 0.03480408115222006
1.8659999999999997 0.03486972697063246
1.8650000000000002 0.03493475088015666
1.8639999999999999 0.03500426149705846
1.8629999999999995 0.035083705280016954
1.862 0.03517813273513489
1.8609999999999998 0.03529175850219727
1.8600000000000003 0.03542773884094534
1.859 0.03558769284079018
1.8579999999999997 0.03577172705485392
1.8570000000000002 0.03597839940176345
1.8559999999999999 0.03620498577411934
1.8549999999999995 0.03644784520476606
1.854 0.03670315760106138
1.8529999999999998 0.03696690452245746
1.8520000000000003 0.03723548669455247
1.851 0.03750603695347885
1.8499999999999996 0.037776572992181054
1.8490000000000002 0.038046275005729255
1.8479999999999999 0.03831510352948241
1.8469999999999995 0.038583451503947715
1.846 0.03885249918865327
1.8449999999999998 0.03912299077111795
1.8440000000000003 0.0393956781860965
1.843 0.03967039981996738
1.8419999999999996 0.039946290469111925
1.8410000000000002 0.040221697965622534
1.8399999999999999 0.04049412070754081
1.8389999999999995 0.04076124025367074
1.838 0.04102089843167689
1.8369999999999997 0.041270810080199
1.8360000000000003 0.041510330989322476
1.835 0.041739687144518714
1.8339999999999996 0.041960137863493965
1.8330000000000002 0.042174198655944475
1.8319999999999999 0.04238487170616188
1.8309999999999995 0.04259563674063563
1.83 0.04281058708340131
1.8289999999999997 0.043033605887588755
1.8280000000000003 0.043268490092943125
1.827 0.04351874278493889
1.8259999999999996 0.04378756547664003
1.8250000000000002 0.04407723841261229
1.8239999999999998 0.044389695863794223
1.8229999999999995 0.04472542829693541
1.822 0.04508354545703505
1.8209999999999997 0.04546164123432735
1.8200000000000003 0.045855840615181456
1.819 0.04626106660958381
1.8179999999999996 0.04667132172889612
1.8170000000000002 0.047080225515197735
1.8159999999999998 0.047481779067484
1.8149999999999995 0.04787111766131947
1.814 0.048244303951458414
1.8129999999999997 0.04859923379481186
1.8120000000000003 0.04893529630935913
1.811 0.0492525329716608
1.8099999999999996 0.04955230444311331
1.8090000000000002 0.04983605029149658
1.8079999999999998 0.05010534425271272
1.8069999999999995 0.05036164036867195
1.806 0.05060649380353316
1.8049999999999997 0.05084170528699528
1.8040000000000003 0.05107009599614448
1.803 0.051295501767634664
1.8019999999999996 0.05152349632195454
1.8010000000000002 0.05176075015886035
1.7999999999999998 0.05201505649329781
1.7989999999999995 0.052294666993185975
1.798 0.05260778276855052
1.7969999999999997 0.05296075092161851
1.7960000000000003 0.05335832266542819
1.795 0.053802224246882004
1.7939999999999996 0.054291267147122464
1.7930000000000001 0.05482183743942998
1.7919999999999998 0.05538735406918197
1.7909999999999995 0.05597962636831903
1.79 0.05658932340344361
1.7889999999999997 0.057206776230082156
1.7880000000000003 0.05782337554835395
1.787 0.05843118105101097
1.7859999999999996 0.059024987891152875
1.7850000000000001 0.05960149309334323
1.7839999999999998 0.060160841349579
1.7829999999999995 0.06070511094775208
1.782 0.06123965169306981
1.7809999999999997 0.06177137442599544
1.7800000000000002 0.062308351253659106
1.779 0.06285939120017117
1.7779999999999996 0.06343151508124893
1.7770000000000001 0.06403080334496349
1.7759999999999998 0.06466002631557327
1.7750000000000004 0.06531936175347183
1.774 0.06600637223498072
1.7729999999999997 0.06671649636040584
1.7720000000000002 0.0674437172175381
1.771 0.06818243573121234
1.7699999999999996 0.06892746664492752
1.7690000000000001 0.06967475223432079
1.7679999999999998 0.07042236255390869
1.7670000000000003 0.07116920949231113
1.766 0.07191453077288029
1.7649999999999997 0.07265818947682007
1.7640000000000002 0.07339842830535281
1.763 0.07413233335086299
1.7619999999999996 0.07485615950512002
1.7610000000000001 0.07556457143981501
1.7599999999999998 0.0762520695231876
1.7590000000000003 0.0769145427492481
1.758 0.07754895122930006
1.7569999999999997 0.07815546146206644
1.7560000000000002 0.07873654094961498
1.755 0.07929850468603668
1.7539999999999996 0.07984990239814914
1.7530000000000001 0.08040083078124165
1.7519999999999998 0.08096322384232232
1.7510000000000003 0.08154805320889151
1.75 0.08216513320193113
1.7489999999999997 0.08282241057284039
1.7480000000000002 0.08352503004332439
1.7469999999999999 0.0842750747350906
1.7459999999999996 0.0850713034039044
1.745 0.08591008061056117
1.7439999999999998 0.08678430060000172
1.7430000000000003 0.08768638944128747
1.742 0.08860741915303995
1.7409999999999997 0.08953936982933206
1.7400000000000002 0.09047547840952175
1.7389999999999999 0.09141177465716785
1.7379999999999995 0.09234822691515025
1.737 0.0932886662472023
1.7359999999999998 0.09424161442113876
1.7350000000000003 0.09521799835377111
1.734 0.09623240600681976
1.7329999999999997 0.09729934148802323
1.7320000000000002 0.09843100267229635
1.7309999999999999 0.09963642051555371
1.7299999999999995 0.10091867647950158
1.729 0.102273804447451
1.7279999999999998 0.10368926443961281
1.7270000000000003 0.10514719110879057
1.726 0.10662292252182999
1.7249999999999996 0.10808827718459774
1.7240000000000002 0.10951465930999082
1.7229999999999999 0.11087529212941667
1.7219999999999995 0.11214696248354383
1.721 0.11331278710081122
1.7199999999999998 0.1143641157331649
1.7190000000000003 0.11529850761236093
1.718 0.1161221950589762
1.7169999999999996 0.11684800983663449
1.7160000000000002 0.11749442967964745
1.7149999999999999 0.11808363774230397
1.7139999999999995 0.11864060526738922
1.713 0.11919088666709783
1.7119999999999997 0.11975983588002587
1.7110000000000003 0.1203694648301218
1.71 0.12103798163980345
1.7089999999999996 0.12177935334198445
1.7080000000000002 0.12260064957104262
1.7069999999999999 0.1235040774364717
1.7059999999999995 0.12448452267378668
1.705 0.1255318307349802
1.7039999999999997 0.12663171994769207
1.7030000000000003 0.12776631803349217
1.702 0.1289170160873476
1.7009999999999996 0.1300666991428273
1.7000000000000002 0.13120044303096845
1.6989999999999998 0.13231002625649985
1.6979999999999995 0.13339100748022295
1.697 0.13444718717724422
1.6959999999999997 0.13548737767150557
1.6950000000000003 0.1365282814852337
1.694 0.13758885686175246
1.6929999999999996 0.1386909947686373
1.6920000000000002 0.13985719847509195
1.6909999999999998 0.14110861605856878
1.6899999999999995 0.14246254122855492
1.689 0.1439308998183522
1.6879999999999997 0.1455200236455897
1.6870000000000003 0.14722664475314057
1.686 0.1490407192972358
1.6849999999999996 0.1509421068906878
1.6840000000000002 0.1529025751429528
1.6829999999999998 0.15488795764794613
1.6819999999999995 0.15685754922651682
1.681 0.15876924755534777
1.6799999999999997 0.16058155261153645
1.6790000000000003 0.16225727981586116
1.678 0.1637652851449309
1.6769999999999996 0.1650835378217053
1.6760000000000002 0.16620135404474357
1.6749999999999998 0.1671158388239361
1.6739999999999995 0.1678336883027649
1.673 0.168369905176637
1.6719999999999997 0.1687447246338102
1.6710000000000003 0.16897911065897267
1.67 0.16909846714157256
1.6689999999999996 0.16912620111138818
1.6680000000000001 0.1690860126436787
1.6669999999999998 0.16899946218119066
1.6659999999999995 0.16888749106207532
1.665 0.16876966887340092
1.6639999999999997 0.16866401622431412
1.6630000000000003 0.16858790062526055
1.662 0.1685587769144092
1.6609999999999996 0.16859308317024757
1.6600000000000001 0.1687045952109002
1.6589999999999998 0.16890645282886643
1.6579999999999995 0.16920786965682325
1.657 0.16961518179922952
1.6559999999999997 0.17013015163307105
1.6550000000000002 0.17075034380731433
1.654 0.17146902039153775
1.6529999999999996 0.17227551375784278
1.6520000000000001 0.17315581911483077
1.6509999999999998 0.17409548083181364
1.6499999999999995 0.17507795697334733
1.649 0.17608969186239323
1.6479999999999997 0.1771160724912504
1.6470000000000002 0.17814532673941572
1.646 0.1791664099800566
1.6449999999999996 0.18016915714144982
1.6440000000000001 0.18114458663686295
1.6429999999999998 0.18208268261724636
1.6420000000000003 0.18297279619556842
1.641 0.18380411833689173
1.6399999999999997 0.18456516883067156
1.6390000000000002 0.18524448820953207
1.638 0.18583174452895926
1.6369999999999996 0.18631613419746124
1.6360000000000001 0.18669079036501213
1.6349999999999998 0.18695098672164137
1.6340000000000003 0.1870947999419113
1.633 0.18712569687414604
1.6319999999999997 0.18705210665803312
1.6310000000000002 0.18688761636688625
1.63 0.18664906404029372
1.6289999999999996 0.18635832362806284
1.6280000000000001 0.18603960152725946
1.6269999999999998 0.18571631176409265
1.6260000000000003 0.1854110579950374
1.625 0.18514356230817564
1.6239999999999997 0.1849276942593097
1.6230000000000002 0.18477358778370023
1.6219999999999999 0.18468574995981768
1.6209999999999996 0.18466023877734272
1.62 0.18469030346544527
1.6189999999999998 0.18476250763456908
1.6180000000000003 0.18486023889104164
1.617 0.18496318966414085
1.6159999999999997 0.18504750029570724
1.6150000000000002 0.18508930806058624
1.6139999999999999 0.18506509751523398
1.6129999999999995 0.18495296232075153
1.612 0.18473639726192273
1.6109999999999998 0.1844049116441065
1.6100000000000003 0.18395519088937543
1.609 0.18339029137443796
1.6079999999999997 0.18272063570781033
1.6070000000000002 0.18196255870440517
1.6059999999999999 0.18113586164400675
1.6049999999999995 0.18026201901432556
1.604 0.17936202905179735
1.6029999999999998 0.1784548923831384
1.6020000000000003 0.1775561984231566
1.601 0.17667891717211928
1.5999999999999996 0.17583256385245058
1.5990000000000002 0.17502466271323913
1.5979999999999999 0.17426114656368863
1.5969999999999995 0.1735451469359438
1.596 0.17288211642944273
1.5949999999999998 0.1722754230950572
1.5940000000000003 0.17172896419200048
1.593 0.1712460249172994
1.5919999999999996 0.170829359134812
1.5910000000000002 0.17047898489971489
1.5899999999999999 0.1701932754628443
1.5889999999999995 0.1699690797380409
1.588 0.1697991348843545
1.5869999999999997 0.16967324765709643
1.5860000000000003 0.16957981337895003
1.585 0.1695050965690346
1.5839999999999996 0.16943282634526138
1.5830000000000002 0.16934487529513853
1.5819999999999999 0.1692242263189069
1.5809999999999995 0.16905311557918418
1.58 0.16881490000594165
1.5789999999999997 0.16849513987529544
1.5780000000000003 0.1680840569137349
1.577 0.16757651344604366
1.5759999999999996 0.16697261978613462
1.5750000000000002 0.16627993661338075
1.5739999999999998 0.16551219798335173
1.5729999999999995 0.16469061782399805
1.572 0.16384107145041482
1.5709999999999997 0.16299272350487645
1.5700000000000003 0.16217572508102715
1.569 0.16141836459867304
1.5679999999999996 0.1607451697792202
1.5670000000000002 0.16017449195764596
1.5659999999999998 0.15971670383901213
1.5649999999999995 0.1593733511669912
1.564 0.15913799244727392
1.5629999999999997 0.158995930567233
1.5620000000000003 0.15892709578157876
1.561 0.15890626424253299
1.5599999999999996 0.15890682153017546
1.5590000000000002 0.1589016292729164
1.5579999999999998 0.15886486548639628
1.5569999999999995 0.1587741030208474
1.556 0.15861267488854455
1.5549999999999997 0.1583699754966066
1.5540000000000003 0.1580415871413171
1.553 0.15763106452409253
1.5519999999999996 0.15714862886077974
1.5510000000000002 0.15661042044913742
1.5499999999999998 0.15603882480428385
1.5489999999999995 0.15545879880952743
1.548 0.1548971879615853
1.5469999999999997 0.15437849272118376
1.5460000000000003 0.15392464517981674
1.545 0.1535521839485386
1.5439999999999996 0.15327135437167616
1.5430000000000001 0.15308505469801134
1.5419999999999998 0.1529913205556859
1.5409999999999995 0.15298163680627172
1.54 0.15304339823412802
1.5389999999999997 0.15316121491848314
1.5380000000000003 0.1533167745449836
1.537 0.15349044490277147
1.5359999999999996 0.15366267228782585
1.5350000000000001 0.1538119158638044
1.5339999999999998 0.1539194596484283
1.5329999999999995 0.15396747384802895
1.532 0.1539428212722069
1.5309999999999997 0.15383565350592243
1.5300000000000002 0.15364357324594205
1.529 0.15337041705446178
1.5279999999999996 0.15302745228378037
1.5270000000000001 0.15263151501966296
1.5259999999999998 0.1522029983951852
1.5249999999999995 0.15176504109822767
1.524 0.15133992011214237
1.5229999999999997 0.15094689826522603
1.5220000000000002 0.15059998253210874
1.521 0.15030940804541312
1.5199999999999996 0.15007884783741948
1.5190000000000001 0.14990752820322822
1.5179999999999998 0.14979120116543235
1.5170000000000003 0.14972431705621764
1.516 0.14970022941342387
1.5149999999999997 0.1497136914825647
1.5140000000000002 0.14976038336476688
1.513 0.14983831628633087
1.5119999999999996 0.14994583568445066
1.5110000000000001 0.15008181533273177
1.5099999999999998 0.1502443362064305
1.5090000000000003 0.1504295245422622
1.508 0.15063114624120305
1.5069999999999997 0.15084051009319313
1.5060000000000002 0.15104709238850747
1.505 0.15124086725490912
1.5039999999999996 0.151411493017383
1.5030000000000001 0.151552209874
1.5019999999999998 0.15166053711357855
1.5010000000000003 0.15173794006865274
1.5 0.15179056986645964
1.4989999999999997 0.15182929551839083
1.4980000000000002 0.15186570896488352
1.4969999999999999 0.15191218098723605
1.4959999999999996 0.15197881405384092
1.495 0.15207246702389696
1.4939999999999998 0.15219590464306695
1.4930000000000003 0.152348015148931
1.492 0.15252533633392745
1.4909999999999997 0.15272469078553563
1.4900000000000002 0.15294350302777945
1.4889999999999999 0.15318223424614325
1.4879999999999995 0.15344550399882936
1.487 0.15374236732008903
1.4859999999999998 0.15408501033334557
1.4850000000000003 0.15448605751654065
1.484 0.15495673024353182
1.4829999999999997 0.15550541866750164
1.4820000000000002 0.15613647049192958
1.4809999999999999 0.15684633005406712
1.4799999999999995 0.15762725388207152
1.479 0.1584668550564992
1.4779999999999998 0.159348276220065
1.4770000000000003 0.16025614176011654
1.476 0.1611737596142756
1.4749999999999996 0.16208694318169575
1.4740000000000002 0.1629865772760646
1.4729999999999999 0.16386451508491023
1.4719999999999995 0.1647172115768845
1.471 0.16554454065235302
1.4699999999999998 0.16634748099773816
1.4690000000000003 0.16713042964267283
1.468 0.16789837339578698
1.4669999999999996 0.1686585579656816
1.4660000000000002 0.16941822093699133
1.4649999999999999 0.1701845628416078
1.4639999999999995 0.1709651408454936
1.463 0.17176598442076124
1.4619999999999997 0.1725915801677809
1.4610000000000003 0.1734430172541417
1.46 0.17431917284024462
1.4589999999999996 0.17521537820713573
1.4580000000000002 0.17612334901596285
1.4569999999999999 0.1770322153049796
1.4559999999999995 0.17792900531812963
1.455 0.17880017708334012
1.4539999999999997 0.17963165830460412
1.4530000000000003 0.1804112387957124
1.452 0.18112976209898923
1.4509999999999996 0.1817823140766415
1.4500000000000002 0.18236686096327978
1.4489999999999998 0.18288939170246993
1.4479999999999995 0.1833596454262501
1.447 0.18379325607731217
1.4459999999999997 0.18421020833809768
1.4450000000000003 0.18463389822198734
1.444 0.18508679571353598
1.4429999999999996 0.18559181598968919
1.4420000000000002 0.18616583182816435
1.4409999999999998 0.18682293132476474
1.4399999999999995 0.18757014214812784
1.439 0.188407719762164
1.4379999999999997 0.18933082708578167
1.4370000000000003 0.1903315607074827
1.436 0.19140043984694316
1.4349999999999996 0.1925288724546516
1.4340000000000002 0.19371044025660195
1.4329999999999998 0.19494049730761326
1.4319999999999995 0.19622035695382337
1.431 0.19754973222042752
1.4299999999999997 0.19893080088131457
1.4290000000000003 0.20036634249347063
1.428 0.2018532284761959
1.4269999999999996 0.2033892581019341
1.4260000000000002 0.2049703893197442
1.4249999999999998 0.20658890330308954
1.4239999999999995 0.2082434138464168
1.423 0.20993008816503664
1.4219999999999997 0.21164926270323486
1.4210000000000003 0.2134043380778445
1.42 0.21519979419215993
1.4189999999999996 0.2170395712231276
1.4180000000000001 0.21892335610260782
1.4169999999999998 0.22084672971215466
1.4159999999999995 0.22279783772372588
1.415 0.2247578330139999
1.4139999999999997 0.22670187496909272
1.4130000000000003 0.2286024008410123
1.412 0.2304315753393958
1.4109999999999996 0.23216350253859944
1.4100000000000001 0.23377818465189826
1.4089999999999998 0.23526144052186063
1.4079999999999995 0.236609106935026
1.407 0.23782288432496707
1.4059999999999997 0.23891212361687894
1.4050000000000002 0.23989369116099946
1.404 0.24078781877196254
1.4029999999999996 0.2416196155751532
1.4020000000000001 0.24242154963537516
1.4009999999999998 0.2432290279341492
1.3999999999999995 0.24408039592935296
1.399 0.24501898545780382
1.3979999999999997 0.24608475452087247
1.3970000000000002 0.24731442643944004
1.396 0.24873484722054753
1.3949999999999996 0.2503595278822749
1.3940000000000001 0.252184313635143
1.3929999999999998 0.25418874569944516
1.3919999999999995 0.25633328849925224
1.391 0.258563773163539
1.3899999999999997 0.2608196007180046
1.3890000000000002 0.2630382805889757
1.388 0.2651606557055147
1.3869999999999996 0.2671410354657288
1.3860000000000001 0.26894832770583327
1.3849999999999998 0.27056911536256883
1.3840000000000003 0.2720080196457865
1.383 0.27328163313378434
1.3819999999999997 0.2744176177158355
1.3810000000000002 0.27544847789435406
1.38 0.2764048759603173
1.3789999999999996 0.27731561683692385
1.3780000000000001 0.2782017799898864
1.3769999999999998 0.27907703629495767
1.3760000000000003 0.27994980235822153
1.375 0.2808224228856822
1.3739999999999997 0.2816969396611903
1.3730000000000002 0.28257277758884636
1.3719999999999999 0.28344950994411366
1.3709999999999996 0.2843251356239194
1.37 0.2851970517215594
1.3689999999999998 0.28605786412363315
1.3680000000000003 0.28689528948786874
1.367 0.28768943697345106
1.3659999999999997 0.28841228715198686
1.3650000000000002 0.28903425395038257
1.3639999999999999 0.28951806244075695
1.3629999999999995 0.28983103196316706
1.362 0.2899451871245561
1.3609999999999998 0.2898406442251933
1.3600000000000003 0.28950914653922843
1.359 0.2889537582240109
1.3579999999999997 0.28819042333956557
1.3570000000000002 0.2872420231319868
1.3559999999999999 0.28613811731835753
1.3549999999999995 0.28491016266846847
1.354 0.2835886390766238
1.3529999999999998 0.28220006614076476
1.3520000000000003 0.2807672054729613
1.351 0.27930615055971203
1.3499999999999996 0.2778284843395161
1.3490000000000002 0.27634259935731614
1.3479999999999999 0.27485150162186467
1.3469999999999995 0.2733576578416975
1.346 0.27186222827925777
1.3449999999999998 0.27036287203176895
1.3440000000000003 0.2688562872610966
1.343 0.26733896724086487
1.3419999999999996 0.26580649103360315
1.3410000000000002 0.2642509600963
1.3399999999999999 0.262664021657873
1.3389999999999995 0.26103787825989566
1.338 0.2593610789286403
1.3369999999999997 0.25762495440250055
1.3360000000000003 0.25581832956481737
1.335 0.2539318269172156
1.3339999999999996 0.2519570572957352
1.3330000000000002 0.24988714667172818
1.3319999999999999 0.24771516454541834
1.3309999999999995 0.24543932793669768
1.33 0.2430595101504846
1.3289999999999997 0.24057770903875958
1.3280000000000003 0.23800231228712218
1.327 0.23534443393836396
1.3259999999999996 0.23261940945681917
1.3250000000000002 0.22984692828451717
1.3239999999999998 0.22704887911941868
1.3229999999999995 0.22424756078043712
1.322 0.22146390837768762
1.3209999999999997 0.21871331416916048
1.3200000000000003 0.21600525840690446
1.319 0.21333830339931914
1.3179999999999996 0.21070253389722593
1.3170000000000002 0.20807946590049817
1.3159999999999998 0.20544113744999049
1.3149999999999995 0.20276113062542375
1.314 0.20001102932410567
1.3129999999999997 0.19717022398301084
1.3120000000000003 0.19422872080684256
1.311 0.19118906208717742
1.3099999999999996 0.18806773453654935
1.3090000000000002 0.18489333600920432
1.3079999999999998 0.18170675081961724
1.3069999999999995 0.1785506557961057
1.306 0.17547211741911783
1.3049999999999997 0.1725112635658273
1.3040000000000003 0.16969922810950439
1.303 0.16705718658495344
1.3019999999999996 0.16459294598393276
1.3010000000000002 0.1623004391635995
1.2999999999999998 0.16016424331201387
1.2989999999999995 0.1581594886969084
1.298 0.15625587741045424
1.2969999999999997 0.15442164149314858
1.2960000000000003 0.1526256992853928
1.295 0.15083943893930707
1.2939999999999996 0.149037408896969
1.2930000000000001 0.14719791908755658
1.2919999999999998 0.14530414248176984
1.2909999999999995 0.14334280472241523
1.29 0.14130501225204317
1.2889999999999997 0.13918599134498214
1.2880000000000003 0.13698583603771688
1.287 0.1347106139700689
1.2859999999999996 0.13237127714316774
1.2850000000000001 0.12998424493031396
1.2839999999999998 0.12756981024468003
1.2829999999999995 0.1251508727639331
1.282 0.12274936845369648
1.2809999999999997 0.12038618119709717
1.2800000000000002 0.11807888829031048
1.279 0.11583812976179594
1.2779999999999996 0.11367025010083166
1.2770000000000001 0.11157554069132855
1.2759999999999998 0.10955086789188373
1.2749999999999995 0.10759099093688006
1.274 0.10568982263199672
1.2729999999999997 0.10384242339170714
1.2720000000000002 0.10204666918965166
1.271 0.10030253577273082
1.2699999999999996 0.09861281164974568
1.2690000000000001 0.09698283831638639
1.2679999999999998 0.09541803951649785
1.2669999999999995 0.093924716378897
1.266 0.09250727633718757
1.2649999999999997 0.09116864566005797
1.2640000000000002 0.08990868502178327
1.263 0.08872338372539164
1.2619999999999996 0.08760626212463106
1.2610000000000001 0.08654667543378672
1.2599999999999998 0.08553311322245792
1.2590000000000003 0.08455070886044336
1.258 0.08358665075421748
1.2569999999999997 0.08262655766160873
1.2560000000000002 0.0816591554997629
1.255 0.08067544783099487
1.2539999999999996 0.07966866835402465
1.2530000000000001 0.07863437899776514
1.2519999999999998 0.0775712940859005
1.2510000000000003 0.07647936293320123
1.25 0.07536051609804771
1.2489999999999997 0.07421761761783781
1.2480000000000002 0.07305416763607553
1.2469999999999999 0.07187491091415013
1.2459999999999996 0.07068492792957026
1.245 0.06949024690421811
1.2439999999999998 0.06829808568378377
1.2430000000000003 0.06711494133338901
1.242 0.06594819833904834
1.2409999999999997 0.06480491039892362
1.2400000000000002 0.06369168820841682
1.2389999999999999 0.06261498589331115
1.2379999999999995 0.061580858932823786
1.237 0.06059442347402742
1.2359999999999998 0.0596603559552345
1.2350000000000003 0.058782539494050164
1.234 0.05796321950903198
1.2329999999999997 0.05720293509194256
1.2320000000000002 0.05649939528185427
1.2309999999999999 0.05584718234730581
1.2299999999999995 0.055238455938031346
1.229 0.05466284056149304
1.2279999999999998 0.054107857633798793
1.2270000000000003 0.0535611270529776
1.226 0.053010631439022494
1.2249999999999996 0.05244710925450173
1.2240000000000002 0.051864399788394785
1.2229999999999999 0.051260063286768034
1.2219999999999995 0.050635623227960225
1.221 0.049995812575374984
1.2199999999999998 0.04934766414391557
1.2190000000000003 0.048699634428480236
1.218 0.04806041478669883
1.2169999999999996 0.047438015086549976
1.2160000000000002 0.04683879663473991
1.2149999999999999 0.04626732643356668
1.2139999999999995 0.04572599644767216
1.213 0.045214703865216505
1.2119999999999997 0.04473159299433575
1.2110000000000003 0.04427260243148855
1.21 0.04383264416671368
1.2089999999999996 0.04340468977716016
1.2080000000000002 0.042981982252444886
1.2069999999999999 0.0425574230640901
1.2059999999999995 0.042124215748551797
1.205 0.04167738860640728
1.2039999999999997 0.041213827577641714
1.2030000000000003 0.040732058787906936
1.202 0.04023331688725315
1.2009999999999996 0.039721187434570274
1.2000000000000002 0.039200542950544356
1.1989999999999998 0.038678188612852556
1.1979999999999995 0.03816089923211157
1.197 0.037655751783979015
1.1959999999999997 0.037168916713144796
1.1950000000000003 0.03670539550757937
1.194 0.0362688710482538
1.1929999999999996 0.03586124806774472
1.1920000000000002 0.03548280331016598
1.1909999999999998 0.03513267165901899
1.1899999999999995 0.034808140148939556
1.189 0.03450554822200332
1.1879999999999997 0.03422036993090821
1.1870000000000003 0.03394724978842632
1.186 0.033680505165118405
1.1849999999999996 0.03341461562832794
1.1840000000000002 0.033144714957543626
1.1829999999999998 0.032866846145348336
1.1819999999999995 0.032578807386496135
1.181 0.03227999125124613
1.1799999999999997 0.031971356050075644
1.1790000000000003 0.031655350684437845
1.178 0.03133507111910244
1.1769999999999996 0.031013952185570737
1.1760000000000002 0.03069458390558932
1.1749999999999998 0.030378820482547586
1.1739999999999995 0.03006691523931883
1.173 0.02975793009069611
1.1719999999999997 0.029450048771406823
1.1710000000000003 0.029141273253082
1.17 0.028830070382809183
1.1689999999999996 0.02851581744856828
1.1680000000000001 0.02819985416461343
1.1669999999999998 0.02788517294371203
1.1659999999999995 0.02757626509276719
1.165 0.02727859883640757
1.1639999999999997 0.02699798259372112
1.1630000000000003 0.026739262421654288
1.162 0.026505996096613273
1.1609999999999996 0.026299281954898796
1.1600000000000001 0.026118153007858008
1.1589999999999998 0.02595906914967696
1.1579999999999995 0.025816898809652076
1.157 0.025685357797393255
1.1559999999999997 0.025557953107796662
1.1550000000000002 0.0254287686022414
1.154 0.025293196908787605
1.1529999999999996 0.025148180363640513
1.1520000000000001 0.024992037231188678
1.1509999999999998 0.024824814429562525
1.1499999999999995 0.024647282866238386
1.149 0.024460946404248778
1.1479999999999997 0.024267212964022976
1.1470000000000002 0.024067369414100828
1.146 0.023862382728846138
1.1449999999999996 0.023652907752622142
1.1440000000000001 0.023439403134233046
1.1429999999999998 0.023222482222359696
1.1419999999999995 0.023002910408779567
1.141 0.022782069494868308
1.1399999999999997 0.022561655077700436
1.1390000000000002 0.02234380876640796
1.138 0.02213093721213767
1.1369999999999996 0.021925314660377483
1.1360000000000001 0.021729194301396245
1.1349999999999998 0.021544204732703617
1.1340000000000003 0.02137150585744367
1.133 0.02121135760693989
1.1319999999999997 0.021063406466493028
1.1310000000000002 0.020926410206718055
1.13 0.02079861572248632
1.1289999999999996 0.020677654315624898
1.1280000000000001 0.02056090485286534
1.1269999999999998 0.02044550172190764
1.1260000000000003 0.02032846463031422
1.125 0.020207374648190994
1.1239999999999997 0.020080174373783434
1.1230000000000002 0.019945483779119155
1.1219999999999999 0.01980285111963128
1.1209999999999996 0.019652879707523187
1.12 0.019497125440973987
1.1189999999999998 0.019337961067890454
1.1180000000000003 0.019178693502260362
1.117 0.0190227728254262
1.1159999999999997 0.018873676357031383
1.1150000000000002 0.018734456050954938
1.1139999999999999 0.01860736521889049
1.1129999999999995 0.018493566387820105
1.112 0.01839304981532219
1.1109999999999998 0.01830472361144419
1.1100000000000003 0.018226599412944106
1.109 0.01815596362786625
1.1079999999999997 0.01808995730126749
1.1070000000000002 0.01802585833895719
1.1059999999999999 0.01796139483211426
1.1049999999999995 0.017894984828171794
1.104 0.017825745224117444
1.1029999999999998 0.01775363020345754
1.1020000000000003 0.0176790465771121
1.101 0.017602691024446605
1.0999999999999996 0.01752547815147978
1.0990000000000002 0.017447986956391128
1.0979999999999999 0.017370651989992946
1.0969999999999995 0.01729363857022873
1.096 0.01721686632743305
1.0949999999999998 0.017140107733444886
1.0940000000000003 0.017063306186200642
1.093 0.016986471061745844
1.0919999999999996 0.016909844086649646
1.0910000000000002 0.016833998110209324
1.0899999999999999 0.016759544142928632
1.0889999999999995 0.016687064567182403
1.088 0.016617062074140643
1.0869999999999997 0.01654964028819532
1.0860000000000003 0.016484658112093042
1.085 0.016421581644714165
1.0839999999999996 0.01635961933108492
1.0830000000000002 0.016297851468264575
1.0819999999999999 0.01623553987812257
1.0809999999999995 0.016172096587185242
1.08 0.016107266322420273
1.0789999999999997 0.016041263425532373
1.0780000000000003 0.015974626087141165
1.077 0.015908411088115297
1.0759999999999996 0.01584374430247384
1.0750000000000002 0.015781879701848887
1.0739999999999998 0.015724057961693686
1.0729999999999995 0.015671106164983812
1.072 0.015623579340228474
1.0709999999999997 0.015581456100046751
1.0700000000000003 0.015544163734825001
1.069 0.015510438490134674
1.0679999999999996 0.015478761585119592
1.0670000000000002 0.015447067610295222
1.0659999999999998 0.015413296463557817
1.0649999999999995 0.0153754564872205
1.064 0.015331941403081554
1.0629999999999997 0.015281685071418638
1.0620000000000003 0.015224173031234373
1.061 0.01515967542250879
1.0599999999999996 0.015089159285142466
1.0590000000000002 0.015014077601758994
1.0579999999999998 0.01493636983965769
1.0569999999999995 0.014858136643345864
1.056 0.0147814328178101
1.0549999999999997 0.014708148772790683
1.0540000000000003 0.014639851767962824
1.053 0.014577648907070985
1.0519999999999996 0.014522264332362674
1.0510000000000002 0.014473887547499528
1.0499999999999998 0.014432436666504194
1.0489999999999995 0.014397362690146407
1.048 0.01436788225946095
1.0469999999999997 0.014342965428030891
1.0460000000000003 0.014321425065020174
1.045 0.014301981261209665
1.0439999999999996 0.014283273921574352
1.0430000000000001 0.014263954205337178
1.0419999999999998 0.014242667091679618
1.0409999999999995 0.014218433934088028
1.04 0.014190346219165213
1.0389999999999997 0.014157809226045972
1.0380000000000003 0.01412056609861485
1.037 0.01407877772581021
1.0359999999999996 0.014033083888962024
1.0350000000000001 0.013984322285913049
1.0339999999999998 0.013933679088794436
1.0329999999999995 0.013882525059036368
1.032 0.013832316886122607
1.0309999999999997 0.013784431230038915
1.0300000000000002 0.013740107567768578
1.029 0.013700335922528683
1.0279999999999996 0.01366570057549071
1.0270000000000001 0.01363659939718553
1.0259999999999998 0.013613134043462295
1.0249999999999995 0.013595059254547815
1.024 0.013582138085658639
1.0229999999999997 0.013573936685875665
1.0220000000000002 0.013569966318906059
1.021 0.013569737889936389
1.0199999999999996 0.013572840403830487
1.0190000000000001 0.013578694979661153
1.0179999999999998 0.013586864296480438
1.0169999999999995 0.01359669803115069
1.016 0.01360750544771014
1.0149999999999997 0.013618567155297101
1.0140000000000002 0.013629115149786687
1.013 0.013638422168565097
1.0119999999999996 0.013645749008688313
1.0110000000000001 0.013650445383145698
1.0099999999999998 0.013651985873679787
1.0089999999999995 0.013650111092229382
1.008 0.01364482448700068
1.0069999999999997 0.013636447687904132
1.0060000000000002 0.01362553016352112
1.005 0.013612900085980567
1.0039999999999996 0.013599672744690367
1.0030000000000001 0.01358691298876714
1.0019999999999998 0.013575713483183753
1.0010000000000003 0.013566867691161855
1.0 0.013560887044994387
0.9989999999999997 0.013557838674274764
0.9980000000000002 0.013557396041734506
0.9969999999999999 0.013558975697582474
0.9959999999999996 0.013561532666764646
0.9950000000000001 0.013564135630132
0.9939999999999998 0.013565704104664242
0.9930000000000003 0.0135654983118048
0.992 0.013562984533724853
0.9909999999999997 0.013558086952467687
0.9900000000000002 0.013550990636959933
0.9889999999999999 0.013542234077413277
0.9879999999999995 0.013532545825116924
0.9870000000000001 0.013522715220511225
0.9859999999999998 0.013513607554479383
0.9850000000000003 0.013505855958007526
0.984 0.013500021119956868
0.9829999999999997 0.013496371212496897
0.9820000000000002 0.01349515571941843
0.9809999999999999 0.013496435971217293
0.9799999999999995 0.013500305692100265
0.9790000000000001 0.013506733259223877
0.9779999999999998 0.01351572930113612
0.9770000000000003 0.013527314389020606
0.976 0.013541470349645524
0.9749999999999996 0.013557994096920186
0.9740000000000002 0.013576438489080833
0.9729999999999999 0.013596310495576788
0.9719999999999995 0.013616817266207065
0.9710000000000001 0.01363700601969016
0.9699999999999998 0.013656025028068447
0.9690000000000003 0.01367292857336028
0.968 0.01368717815791434
0.9669999999999996 0.013698377487509667
0.9660000000000002 0.013706460073258297
0.9649999999999999 0.01371168520490478
0.9639999999999995 0.013714432981213122
0.9630000000000001 0.013715192132728994
0.9619999999999997 0.01371464121385075
0.9610000000000003 0.013713305590519146
0.96 0.013711454067743729
0.9589999999999996 0.013709515442429482
0.9580000000000002 0.013707652663326728
0.9569999999999999 0.013706153855554553
0.9559999999999995 0.013705314049013125
0.9550000000000001 0.01370539989607708
0.9539999999999997 0.013706996693156217
0.9530000000000003 0.013710564112354448
0.952 0.013716833165881643
0.9509999999999996 0.013726414419237531
0.9500000000000002 0.013739870008717705
0.9489999999999998 0.01375758079249012
0.9479999999999995 0.013779789377367907
0.9470000000000001 0.013806524667638017
0.9459999999999997 0.013837535610389627
0.9450000000000003 0.01387243433370244
0.944 0.013910716772645975
0.9429999999999996 0.01395168722261215
0.9420000000000002 0.013994810256024873
0.9409999999999998 0.014039779776012125
0.9399999999999995 0.014086401596972182
0.9390000000000001 0.014134899286052272
0.9379999999999997 0.014185833236866835
0.9370000000000003 0.014240090292683054
0.9359999999999999 0.014298703785610394
0.9349999999999996 0.014362698030479093
0.9340000000000002 0.014432913271311479
0.9329999999999998 0.014509806041046059
0.9319999999999995 0.014593119928151765
0.931 0.01468208857932204
0.9299999999999997 0.014775308940918776
0.9290000000000003 0.014870862086410057
0.9279999999999999 0.014966653915027689
0.9269999999999996 0.015060749389747026
0.9260000000000002 0.015151517961797773
0.9249999999999998 0.015238040898159371
0.9239999999999995 0.015320028734023017
0.923 0.015397951333116696
0.9219999999999997 0.01547278392822852
0.9210000000000003 0.01554589250514376
0.9199999999999999 0.015618704575687604
0.9189999999999996 0.01569237818609889
0.9180000000000001 0.015767712219007878
0.9169999999999998 0.01584488043303143
0.9159999999999995 0.015923562828396187
0.915 0.01600279778296875
0.9139999999999997 0.01608132005859061
0.9130000000000003 0.016157485841376586
0.9119999999999999 0.016229741555329757
0.9109999999999996 0.016296591890190414
0.9100000000000001 0.016356798770285175
0.9089999999999998 0.016409598155115588
0.9079999999999995 0.016454573334297253
0.907 0.016491915692192095
0.9059999999999997 0.01652227440616071
0.9050000000000002 0.016546693606382026
0.9039999999999999 0.016566685407041468
0.9029999999999996 0.01658387786195111
0.9020000000000001 0.016600061344368925
0.9009999999999998 0.01661704244204833
0.8999999999999995 0.016636554373363883
0.899 0.016660005702643393
0.8979999999999997 0.0166885670375703
0.8970000000000002 0.016723036690424
0.8959999999999999 0.016764012719760933
0.8949999999999996 0.01681163025020364
0.8940000000000001 0.016865935747019466
0.8929999999999998 0.016926623537245365
0.8919999999999995 0.016993329112703386
0.891 0.017065648599256657
0.8899999999999997 0.017143069546614043
0.8890000000000002 0.017225365355992915
0.8879999999999999 0.01731213964832965
0.8869999999999996 0.01740320678167541
0.8860000000000001 0.017498513998919687
0.8849999999999998 0.01759804434847462
0.8839999999999995 0.01770174846683004
0.883 0.01780975693457648
0.8819999999999997 0.017921768587718268
0.8810000000000002 0.01803747346916103
0.8799999999999999 0.01815630293177658
0.8789999999999996 0.018277373253179612
0.8780000000000001 0.018399455586191327
0.8769999999999998 0.018521214040956375
0.8760000000000003 0.018641103669011953
0.875 0.01875747953820225
0.8739999999999997 0.01886894066424106
0.8730000000000002 0.018974124933578078
0.8719999999999999 0.019071958874551643
0.8709999999999996 0.01916187997265214
0.8700000000000001 0.019243743479576136
0.8689999999999998 0.01931802633340866
0.8680000000000003 0.01938574542312762
0.867 0.019448515662564725
0.8659999999999997 0.019508685863598732
0.8650000000000002 0.019568871926239323
0.8639999999999999 0.01963204329126428
0.8629999999999995 0.01970133190728864
0.8620000000000001 0.01977960815046118
0.8609999999999998 0.019869244195555594
0.8600000000000003 0.019971983597090234
0.859 0.02008867885982072
0.8579999999999997 0.020219322560872888
0.8570000000000002 0.02036302175230987
0.8559999999999999 0.020518168855215183
0.8549999999999995 0.020682654690698424
0.8540000000000001 0.020854296093442515
0.8529999999999998 0.021030824793110203
0.8520000000000003 0.02121025195285638
0.851 0.02139104081432874
0.8499999999999996 0.021572192442262536
0.8490000000000002 0.02175339995110589
0.8479999999999999 0.021934821049708588
0.8469999999999995 0.02211686093164511
0.8460000000000001 0.022300362960000163
0.8449999999999998 0.02248588567827871
0.8440000000000003 0.022673948696896512
0.843 0.022864492000523432
0.8419999999999996 0.023056982050049055
0.8410000000000002 0.02325037217510897
0.8399999999999999 0.02344307167901259
0.8389999999999995 0.023633545480624272
0.8380000000000001 0.023820331147152367
0.8369999999999997 0.02400186801895604
0.8360000000000003 0.02417756423348142
0.835 0.024347351986003442
0.8339999999999996 0.024511804137162856
0.8330000000000002 0.02467227516575677
0.8319999999999999 0.02483046698096726
0.8309999999999995 0.0249884245586517
0.8300000000000001 0.025148622668617608
0.8289999999999997 0.02531347024874267
0.8280000000000003 0.02548537754425048
0.827 0.02566661302463727
0.8259999999999996 0.02585928002955046
0.8250000000000002 0.026064932767517868
0.8239999999999998 0.026284894621505142
0.8229999999999995 0.02651959681040348
0.8220000000000001 0.026768599512822934
0.8209999999999997 0.02703050924517618
0.8200000000000003 0.027303004919926717
0.819 0.027583005199561576
0.8179999999999996 0.02786684430582135
0.8170000000000002 0.028150599535468137
0.8159999999999998 0.028430558015918928
0.8149999999999995 0.02870369015006602
0.8140000000000001 0.028967528999596464
0.8129999999999997 0.029220721967849788
0.8120000000000003 0.02946285711861777
0.8109999999999999 0.02969393788079351
0.8099999999999996 0.02991482056559442
0.8090000000000002 0.030126460279472696
0.8079999999999998 0.030329940708888826
0.8069999999999995 0.030526324258291895
0.806 0.03071677251038326
0.8049999999999997 0.030902615647479034
0.8040000000000003 0.031085797138462355
0.8029999999999999 0.03126885537679556
0.8019999999999996 0.03145534462594365
0.8010000000000002 0.03164941060203006
0.7999999999999998 0.03185581569473069
0.7989999999999995 0.03207951883390037
0.798 0.03232537716765772
0.7969999999999997 0.03259704928476793
0.7960000000000003 0.03289717502687727
0.7949999999999999 0.03322652736039807
0.7939999999999996 0.03358409208400097
0.7930000000000001 0.033967406805235786
0.7919999999999998 0.034372226095653574
0.7909999999999995 0.034793384464253514
0.79 0.03522508986701629
0.7889999999999997 0.03566142003081274
0.7880000000000003 0.03609716900164718
0.7869999999999999 0.03652762683964165
0.7859999999999996 0.03694983096696419
0.7850000000000001 0.03736201997909632
0.7839999999999998 0.03776461162118832
0.7829999999999995 0.03815919570069331
0.782 0.038549394004758084
0.7809999999999997 0.03893975762132652
0.7800000000000002 0.03933548240087835
0.7789999999999999 0.039742178885732775
0.7779999999999996 0.04016423519805323
0.7770000000000001 0.04060540247225971
0.7759999999999998 0.04106726738692611
0.7749999999999995 0.041549759773466505
0.774 0.04205113485693687
0.7729999999999997 0.04256831141688923
0.7720000000000002 0.0430973077620549
0.7709999999999999 0.043634480241211804
0.7699999999999996 0.04417650254837106
0.7690000000000001 0.04472082974744888
0.7679999999999998 0.04526636058589275
0.7669999999999995 0.045812584926133305
0.766 0.04635926324613417
0.7649999999999997 0.04690660143771258
0.7640000000000002 0.04745377045194234
0.7629999999999999 0.04799920437340039
0.7619999999999996 0.04854076520777576
0.7610000000000001 0.04907524880479313
0.7599999999999998 0.04959925869710387
0.7589999999999995 0.050110210981098254
0.758 0.05060609920042515
0.7569999999999997 0.051086905270163956
0.7560000000000002 0.051553977946372294
0.7549999999999999 0.052011106006435305
0.7539999999999996 0.05246346339260727
0.7530000000000001 0.0529172031959676
0.7519999999999998 0.0533797017352954
0.7510000000000003 0.05385774661929333
0.75 0.05435744937746695
0.7489999999999997 0.05488382091865432
0.7480000000000002 0.05544014093277289
0.7469999999999999 0.05602782389225224
0.7459999999999996 0.05664620984645709
0.7450000000000001 0.05729317894117553
0.7439999999999998 0.05796439217429952
0.7430000000000003 0.05865526390319476
0.742 0.05936032906766884
0.7409999999999997 0.0600747314980115
0.7400000000000002 0.06079440830124132
0.7389999999999999 0.06151711134794778
0.7379999999999995 0.06224316903087539
0.7370000000000001 0.06297542829471167
0.7359999999999998 0.06371979252302448
0.7350000000000003 0.06448370353835572
0.734 0.0652769792137769
0.7329999999999997 0.06610933726217633
0.7320000000000002 0.06698881381645361
0.7309999999999999 0.06792125130730957
0.7299999999999995 0.06890844492499577
0.7290000000000001 0.06994733455487304
0.7279999999999998 0.07102906728617642
0.7270000000000003 0.07214120993239875
0.726 0.0732667668476691
0.7249999999999996 0.07438642341521519
0.7240000000000002 0.07548071168065393
0.7229999999999999 0.07653151514133756
0.7219999999999995 0.07752328246887534
0.7210000000000001 0.0784448647133244
0.7199999999999998 0.07929084617082133
0.7190000000000003 0.0800600684070259
0.718 0.08075732702396991
0.7169999999999996 0.08139189337551837
0.7160000000000002 0.08197686056172558
0.7149999999999999 0.08252770439709552
0.7139999999999995 0.08306172182537902
0.7130000000000001 0.08359645106859036
0.7119999999999997 0.08414916339849274
0.7110000000000003 0.0847346355677638
0.71 0.08536491356367583
0.7089999999999996 0.08604901369325305
0.7080000000000002 0.08679110797945057
0.7069999999999999 0.0875920060646037
0.7059999999999995 0.0884474795149422
0.7050000000000001 0.08934988364407208
0.7039999999999997 0.09028886517195475
0.7030000000000003 0.09125175587756428
0.702 0.09222556175016403
0.7009999999999996 0.0931985764899874
0.7000000000000002 0.0941608243846686
0.6989999999999998 0.0951072650717026
0.6979999999999995 0.09603556922690518
0.6970000000000001 0.09694934031892974
0.6959999999999997 0.09785569628869217
0.6950000000000003 0.0987673460306598
0.694 0.0996984795780092
0.6929999999999996 0.10066523885079964
0.6920000000000002 0.10168408851050803
0.6909999999999998 0.10277036019737856
0.6899999999999995 0.10393647580226044
0.6890000000000001 0.10519086562915987
0.6879999999999997 0.10653782221133756
0.6870000000000003 0.1079745089446106
0.6859999999999999 0.1094931265701733
0.6849999999999996 0.11107845549480963
0.6840000000000002 0.11270932790645537
0.6829999999999998 0.11436024320806532
0.6819999999999995 0.11600095362243756
0.681 0.11760031854251554
0.6799999999999997 0.11912769866255359
0.6790000000000003 0.12055579170198238
0.6779999999999999 0.1218618909660194
0.6769999999999996 0.12303006259467032
0.6760000000000002 0.12405286713300288
0.6749999999999998 0.1249285820790878
0.6739999999999995 0.1256625572744558
0.673 0.12626624753087018
0.6719999999999997 0.1267548879196437
0.6710000000000003 0.12714407478983852
0.6699999999999999 0.12745263974121102
0.6689999999999996 0.12769778171072965
0.6680000000000001 0.12789684020531608
0.6669999999999998 0.12806543697741807
0.6659999999999995 0.1282186259727835
0.665 0.12837043283076585
0.6639999999999997 0.1285336416874552
0.6630000000000003 0.12872058744333445
0.6619999999999999 0.12894371343812458
0.6609999999999996 0.12921487334927936
0.6600000000000001 0.12954403660511316
0.6589999999999998 0.12994095782121798
0.6579999999999995 0.13041266553390424
0.657 0.130964254914318
0.6559999999999997 0.13159758375179184
0.6550000000000002 0.13231152618964082
0.6539999999999999 0.13310177753764357
0.6529999999999996 0.1339610564892518
0.6520000000000001 0.13487950401786392
0.6509999999999998 0.13584679708628022
0.6499999999999995 0.13685083393474062
0.649 0.13788155907138688
0.6479999999999997 0.13892785637118737
0.6470000000000002 0.13998052438444428
0.6459999999999999 0.14103073322620588
0.6449999999999996 0.1420699985546952
0.6440000000000001 0.1430906330138945
0.6429999999999998 0.14408400160838558
0.6419999999999995 0.14504086339626626
0.641 0.14595185080513826
0.6399999999999997 0.146807119223749
0.6390000000000002 0.14759697723209753
0.6379999999999999 0.14831270121068713
0.6369999999999996 0.14894544653291644
0.6360000000000001 0.1494897108778429
0.6349999999999998 0.1499419171548479
0.6339999999999995 0.15030088906482786
0.633 0.1505699194617508
0.6319999999999997 0.15075644490312012
0.6310000000000002 0.15087200735948916
0.6299999999999999 0.15093074186035568
0.6289999999999996 0.15095076708220026
0.6280000000000001 0.1509519449562381
0.6269999999999998 0.1509533789795024
0.6259999999999994 0.15097327528520368
0.625 0.15102746498678096
0.6239999999999997 0.1511269265111236
0.6230000000000002 0.15127956485062938
0.6219999999999999 0.15148860648159948
0.6209999999999996 0.15175042829151247
0.6200000000000001 0.15205911429934116
0.6189999999999998 0.15240326321864306
0.6180000000000003 0.15276884448795205
0.617 0.15313878175336967
0.6159999999999997 0.15349305272053415
0.6150000000000002 0.15381159099863925
0.6139999999999999 0.154074664819692
0.6129999999999995 0.1542638403848152
0.6120000000000001 0.15436526352867228
0.6109999999999998 0.1543700181151706
0.6100000000000003 0.15427529446918636
0.609 0.15408351906565065
0.6079999999999997 0.15380332366198068
0.6070000000000002 0.1534482654191441
0.6059999999999999 0.15303483112919966
0.6049999999999995 0.15258086804566684
0.6040000000000001 0.1521038009379987
0.6029999999999998 0.15161939034355412
0.6020000000000003 0.15114053548695308
0.601 0.150677917363975
0.5999999999999996 0.15023934525060137
0.5990000000000002 0.14983095276015204
0.5979999999999999 0.1494576068220369
0.5969999999999995 0.14912177711955651
0.5960000000000001 0.14882798267408975
0.5949999999999998 0.14857906281740896
0.5940000000000003 0.14837837276126234
0.593 0.1482288288577468
0.5919999999999996 0.14813309042419384
0.5910000000000002 0.14809154077611905
0.5899999999999999 0.1481033259850364
0.5889999999999995 0.14816638353364425
0.5880000000000001 0.14827515179057837
0.5869999999999997 0.14842160666223225
0.5860000000000003 0.14859643896329647
0.585 0.14878834979157107
0.5839999999999996 0.14898367763126802
0.5830000000000002 0.14916691319475703
0.5819999999999999 0.14932323199050482
0.5809999999999995 0.1494368579770527
0.5800000000000001 0.14949283494428306
0.5789999999999997 0.14947788971129922
0.5780000000000003 0.14938276219216495
0.577 0.14920215384329286
0.5759999999999996 0.1489354832083864
0.5750000000000002 0.14858877513280563
0.5739999999999998 0.14817366010358696
0.5729999999999995 0.14770852290818137
0.5720000000000001 0.1472160693199244
0.5709999999999997 0.14672223816962957
0.5700000000000003 0.1462539927088708
0.569 0.14583690196949603
0.5679999999999996 0.14549342436472518
0.5670000000000002 0.145240693267176
0.5659999999999998 0.1450888985217976
0.5649999999999995 0.14504044147887926
0.5640000000000001 0.14509056701706083
0.5629999999999997 0.14522711744466033
0.5620000000000003 0.14543289237145793
0.5609999999999999 0.14568583328377804
0.5599999999999996 0.1459622228963263
0.5590000000000002 0.14623757407901333
0.5579999999999998 0.1464881471232359
0.5569999999999995 0.14669287425298122
0.556 0.14683559179620706
0.5549999999999997 0.14690541317680855
0.5540000000000003 0.14689695712969433
0.5529999999999999 0.14681215927211044
0.5519999999999996 0.14665915754085565
0.5510000000000002 0.1464517181846586
0.5499999999999998 0.1462096923412848
0.5489999999999995 0.1459556174405757
0.548 0.14571405901255738
0.5469999999999997 0.145507824479333
0.5460000000000003 0.1453576291321562
0.5449999999999999 0.14527944600058007
0.5439999999999996 0.1452836050055865
0.5430000000000001 0.14537378092627126
0.5419999999999998 0.14554917479075144
0.5409999999999995 0.14580288908030278
0.54 0.1461241356594205
0.5389999999999997 0.14649931812364814
0.5380000000000003 0.14691186168761836
0.5369999999999999 0.1473436753264181
0.5359999999999996 0.14777643367751372
0.5350000000000001 0.14818951309376927
0.5339999999999998 0.1485648000190968
0.5329999999999995 0.14888478683346446
0.532 0.1491363162529293
0.5309999999999997 0.14930931839011535
0.5300000000000002 0.14940086194314312
0.5289999999999999 0.14941408338212775
0.5279999999999996 0.14935931296534868
0.5270000000000001 0.14925237239358327
0.5259999999999998 0.1491125382065672
0.5249999999999995 0.14896189365174234
0.524 0.14882178747689054
0.5229999999999997 0.14871075511099272
0.5220000000000002 0.14864241561479005
0.5209999999999999 0.14862689330804613
0.5199999999999996 0.14866810712594636
0.5190000000000001 0.14876587279233056
0.5179999999999998 0.14891676461769277
0.5169999999999995 0.14911626520982796
0.516 0.14935882866780925
0.5149999999999997 0.14964028673624674
0.5140000000000002 0.14995731664857698
0.5129999999999999 0.1503087251011815
0.5119999999999996 0.15069340601321596
0.5110000000000001 0.15111048355280696
0.5099999999999998 0.15155810480470153
0.5089999999999995 0.15203212582961123
0.508 0.1525258385198082
0.5069999999999997 0.15302996070461874
0.5060000000000002 0.1535332830256435
0.5049999999999999 0.15402514754440408
0.5039999999999996 0.15449463013617082
0.5030000000000001 0.1549345547679451
0.5019999999999998 0.15534224646743575
0.5009999999999994 0.1557192338894654
0.5 0.15607188938165836
0.49899999999999967 0.15641156162972503
0.4980000000000002 0.15675040987413924
0.4969999999999999 0.15710146849992887
0.49599999999999955 0.15747542051065871
0.4950000000000001 0.15787960930402326
0.4939999999999998 0.15831714635303706
0.4930000000000003 0.15878709038939745
0.492 0.15928604656780754
0.49099999999999966 0.15981093133658617
0.4900000000000002 0.1603592136360362
0.4889999999999999 0.16093151386027446
0.48799999999999955 0.1615327887229867
0.4870000000000001 0.16217262705893634
0.48599999999999977 0.16286372834656013
0.4850000000000003 0.1636193669318161
0.484 0.16445113778211312
0.48299999999999965 0.16536766174440726
0.4820000000000002 0.16637323599216877
0.48099999999999987 0.16746370718783532
0.47999999999999954 0.16863054289191814
0.4790000000000001 0.16986026003357044
0.47799999999999976 0.17113458924298097
0.4770000000000003 0.17243695466262576
0.476 0.17374943955322858
0.47499999999999964 0.17505686293951142
0.4740000000000002 0.17634969992587093
0.47299999999999986 0.17761949870043897
0.47199999999999953 0.17886301656515854
0.4710000000000001 0.1800808286223392
0.46999999999999975 0.18127482123625635
0.4690000000000003 0.18245073508762272
0.46799999999999997 0.18361499776107845
0.46699999999999964 0.18477645556077493
0.4660000000000002 0.18594387081441072
0.46499999999999986 0.18712580045644664
0.4639999999999995 0.18833101611115682
0.4630000000000001 0.18956631921786243
0.46199999999999974 0.1908366012551238
0.4610000000000003 0.1921427992488302
0.45999999999999996 0.19348312894398018
0.45899999999999963 0.19485173876417047
0.4580000000000002 0.19623863629432794
0.45699999999999985 0.19763083396169337
0.4559999999999995 0.19901297933523474
0.45500000000000007 0.20036897346256094
0.45399999999999974 0.20168213987029304
0.4530000000000003 0.20293795194695768
0.45199999999999996 0.20412540935865783
0.4509999999999996 0.20523841420012875
0.4500000000000002 0.2062743243354635
0.44899999999999984 0.2072398884128215
0.4479999999999995 0.20814637521906723
0.44700000000000006 0.20901202718228748
0.44599999999999973 0.20986036242550982
0.4450000000000003 0.21071907410801993
0.44399999999999995 0.2116148862431974
0.4429999999999996 0.2125751735582759
0.44200000000000017 0.213620360573231
0.44099999999999984 0.2147675990931981
0.4399999999999995 0.2160258136467952
0.43900000000000006 0.21739598762531126
0.4379999999999997 0.21887310789528958
0.4370000000000003 0.2204484105162964
0.43599999999999994 0.22211135224013442
0.4349999999999996 0.22385219784348676
0.43400000000000016 0.22566380700325578
0.43299999999999983 0.2275409487057597
0.4319999999999995 0.229485314332634
0.43100000000000005 0.23149662689082087
0.4299999999999997 0.23357743461569527
0.42900000000000027 0.2357309413370932
0.42799999999999994 0.23795333762990317
0.4269999999999996 0.24024192397794347
0.42600000000000016 0.24259188537245177
0.4249999999999998 0.24499407513555757
0.4239999999999995 0.24744697431778873
0.42300000000000004 0.24994616833023994
0.4219999999999997 0.25249223222587536
0.42100000000000026 0.25508935647087433
0.41999999999999993 0.25774310732433503
0.4189999999999996 0.2604582970706397
0.41800000000000015 0.26323450315594193
0.4169999999999998 0.2660663814728464
0.4159999999999995 0.26893952853066494
0.41500000000000004 0.27183112768344964
0.4139999999999997 0.2747109686328586
0.41300000000000026 0.2775456002396669
0.4119999999999999 0.2803011450237266
0.4109999999999996 0.2829459129873663
0.41000000000000014 0.28545529291622057
0.4089999999999998 0.2878114753712935
0.4079999999999995 0.2900087836128703
0.40700000000000003 0.29204843342312764
0.4059999999999997 0.29394082897158225
0.40500000000000025 0.29570563511431064
0.4039999999999999 0.29736665077415725
0.4029999999999996 0.2989538521326183
0.40200000000000014 0.30050673514037324
0.4009999999999998 0.302068700981929
0.39999999999999947 0.3036874127044678
0.399 0.30541720022443486
0.3979999999999997 0.30730856953058416
0.39700000000000024 0.3094085121086822
0.3959999999999999 0.3117519667537424
0.3949999999999996 0.3143571982105578
0.39400000000000013 0.3172206125222487
0.3929999999999998 0.32031796959210235
0.39199999999999946 0.3236009657086112
0.391 0.3270025291320836
0.3899999999999997 0.3304472540700464
0.38900000000000023 0.3338570162833387
0.3879999999999999 0.3371573534774832
0.38699999999999957 0.3402906872717838
0.3860000000000001 0.34321733215400263
0.3849999999999998 0.3459197983735097
0.38399999999999945 0.3484030974814559
0.383 0.35068722295527566
0.3819999999999997 0.3528058660097571
0.3810000000000002 0.35479888913095037
0.3799999999999999 0.35670357224845606
0.37899999999999956 0.3585547247545434
0.3780000000000001 0.3603775099464199
0.3769999999999998 0.3621876900990335
0.37599999999999945 0.3639945094804757
0.375 0.36580003181357434
0.37399999999999967 0.36760620487068546
0.3730000000000002 0.3694121714804616
0.3719999999999999 0.3712177694118415
0.37099999999999955 0.3730211792963539
0.3700000000000001 0.3748200509049123
0.3689999999999998 0.376605798299774
0.3680000000000003 0.3783635732652051
0.367 0.3800682526563782
0.36599999999999966 0.38168371901872045
0.3650000000000002 0.38317161521077275
0.3639999999999999 0.3844828588265318
0.36299999999999955 0.3855741458039307
0.3620000000000001 0.3864078792183893
0.36099999999999977 0.3869568761773793
0.3600000000000003 0.387208947007588
0.359 0.38716687227854973
0.35799999999999965 0.3868502082989106
0.3570000000000002 0.38628755449492325
0.35599999999999987 0.3855165344299123
0.35499999999999954 0.38457705084666494
0.3540000000000001 0.3835078398580212
0.35299999999999976 0.38234264378651506
0.3520000000000003 0.38111016700203615
0.351 0.37983053732642397
0.34999999999999964 0.37851831899221033
0.3490000000000002 0.37718408019763466
0.34799999999999986 0.37583174380892337
0.34699999999999953 0.3744650870048568
0.3460000000000001 0.3730866331403873
0.34499999999999975 0.3716946852874404
0.3440000000000003 0.37028659180409296
0.34299999999999997 0.3688596773929605
0.34199999999999964 0.367409913025107
0.3410000000000002 0.3659283562366916
0.33999999999999986 0.3644048812061851
0.3389999999999995 0.36282929692885524
0.3380000000000001 0.3611857089143861
0.33699999999999974 0.3594610319599239
0.3360000000000003 0.35763788655288553
0.33499999999999996 0.3557007046584504
0.33399999999999963 0.3536347735234228
0.3330000000000002 0.3514272605862291
0.33199999999999985 0.3490653195595021
0.3309999999999995 0.3465435201523266
0.33000000000000007 0.34385919300295964
0.32899999999999974 0.34101313787247467
0.3280000000000003 0.3380157394362068
0.32699999999999996 0.3348816844031041
0.3259999999999996 0.33163221969158846
0.3250000000000002 0.3282950142909126
0.32399999999999984 0.3249011269989368
0.3229999999999995 0.321482406762074
0.32200000000000006 0.31806883800887104
0.32099999999999973 0.3146825381118065
0.3200000000000003 0.31133719389831926
0.31899999999999995 0.30803104097614564
0.3179999999999996 0.30475012593674317
0.31700000000000017 0.30146843321759953
0.31599999999999984 0.2981465608196231
0.3149999999999995 0.29474736811035085
0.31400000000000006 0.2912311604464475
0.3129999999999997 0.2875695168241027
0.3120000000000003 0.2837494921269327
0.31099999999999994 0.27977620655894986
0.3099999999999996 0.2756750329388162
0.30900000000000016 0.27148864211168283
0.30799999999999983 0.2672774445953488
0.3069999999999995 0.263104191543031
0.30600000000000005 0.2590378448470117
0.3049999999999997 0.2551369991252866
0.30400000000000027 0.25144694980555493
0.30299999999999994 0.24799819001650616
0.3019999999999996 0.24480154003195073
0.30100000000000016 0.24184736518948205
0.2999999999999998 0.2391122082296457
0.2989999999999995 0.23655862383397555
0.29800000000000004 0.23414120579698608
0.2969999999999997 0.23181233898117906
0.29600000000000026 0.22952539186921725
0.29499999999999993 0.22723745268885248
0.2939999999999996 0.22491037741202022
0.29300000000000015 0.22251159164436007
0.2919999999999998 0.22001594989362722
0.2909999999999995 0.21740375394265726
0.29000000000000004 0.21466210291964355
0.2889999999999997 0.2117844751079037
0.28800000000000026 0.2087719172276082
0.2869999999999999 0.2056346034146775
0.2859999999999996 0.2023902544501155
0.28500000000000014 0.1990648349205561
0.2839999999999998 0.1956901026426553
0.2829999999999995 0.19230158909198314
0.28200000000000003 0.18893314642642856
0.2809999999999997 0.18561675639360414
0.28000000000000025 0.18237913758709207
0.2789999999999999 0.17923626560281525
0.2779999999999996 0.1761973750828543
0.27700000000000014 0.1732624767259624
0.2759999999999998 0.17042631675503472
0.27499999999999947 0.16768053526290636
0.274 0.16501559572821847
0.2729999999999997 0.16242385441005622
0.27200000000000024 0.15990213456002347
0.2709999999999999 0.157450615878703
0.2699999999999996 0.15507391940195744
0.26900000000000013 0.15278070496485263
0.2679999999999998 0.15057983673399264
0.26699999999999946 0.1484816102097427
0.266 0.14649345072016412
0.2649999999999997 0.14462052523187038
0.26400000000000023 0.14286325742209482
0.2629999999999999 0.14121608222685325
0.26199999999999957 0.13966951998506494
0.2610000000000001 0.1382075629521119
0.2599999999999998 0.13681271649383142
0.25899999999999945 0.13546213134828022
0.258 0.13413603645033703
0.2569999999999997 0.13281204335910202
0.2560000000000002 0.13147244302161612
0.2549999999999999 0.13010303204954832
0.25399999999999956 0.1286929574395679
0.2530000000000001 0.12723490377035754
0.2519999999999998 0.12572649101653735
0.25099999999999945 0.1241672375975829
0.25 0.12255975929602675
0.24899999999999967 0.12090824626121377
0.24800000000000022 0.11921791220371743
0.2469999999999999 0.1174960640348059
0.24599999999999955 0.11575063448765958
0.2450000000000001 0.11399118303930268
0.24399999999999977 0.11222924857438764
0.24299999999999944 0.11047530991447206
0.242 0.1087413612869227
0.24099999999999966 0.10703897177200279
0.2400000000000002 0.105379055503957
0.23899999999999988 0.10377244625094138
0.23799999999999955 0.10222947210060936
0.2370000000000001 0.10075907572757666
0.23599999999999977 0.09936962213129025
0.23500000000000032 0.09806828145701982
0.23399999999999999 0.0968595818594499
0.23299999999999965 0.09574523691688885
0.2320000000000002 0.094722242865455
0.23099999999999987 0.09378229333352463
0.22999999999999954 0.09291290391798826
0.2290000000000001 0.0920972470888562
0.22799999999999976 0.0913148262725952
0.2270000000000003 0.09054518555584125
0.22599999999999998 0.08976832899076514
0.22499999999999964 0.08896876997222015
0.2240000000000002 0.08813610195406443
0.22299999999999986 0.08726607990175735
0.22199999999999953 0.08636101727232554
0.22100000000000009 0.08542855988798687
0.21999999999999975 0.0844801717486023
0.2190000000000003 0.0835296523699587
0.21799999999999997 0.08259122937098491
0.21699999999999964 0.08167797742746108
0.2160000000000002 0.08080022759146706
0.21499999999999986 0.07996533611165967
0.21399999999999952 0.0791770612510329
0.21300000000000008 0.07843497275989932
0.21199999999999974 0.07773574685417942
0.2110000000000003 0.07707234593927993
0.20999999999999996 0.07643605816846809
0.20899999999999963 0.07581489529870912
0.20800000000000018 0.07519739689620755
0.20699999999999985 0.07457156800434055
0.20599999999999952 0.07392603003595667
0.20500000000000007 0.0732526023782496
0.20399999999999974 0.07254637515551333
0.2030000000000003 0.07180533352838601
0.20199999999999996 0.07103216472902234
0.20099999999999962 0.07023364424178563
0.20000000000000018 0.06941874750874907
0.19899999999999984 0.06859975607789857
0.1979999999999995 0.06778881777439813
0.19700000000000006 0.06699854259269686
0.19599999999999973 0.06623987931059759
0.19500000000000028 0.06552165109433132
0.19399999999999995 0.06485030886579016
0.19299999999999962 0.06422916634784617
0.19200000000000017 0.06365861306411034
0.19099999999999984 0.06313699192751099
0.1899999999999995 0.06265935550283157
0.18900000000000006 0.06221903553911688
0.18799999999999972 0.06180777822130798
0.18700000000000028 0.06141582125820398
0.18599999999999994 0.06103280344282993
0.1849999999999996 0.06064862952216079
0.18400000000000016 0.060254413345951156
0.18299999999999983 0.05984291958007358
0.1819999999999995 0.0594101327408674
0.18100000000000005 0.05895498849690064
0.17999999999999972 0.05847932353055865
0.17900000000000027 0.05798771435944295
0.17799999999999994 0.057485975801089495
0.1769999999999996 0.05698054328890285
0.17600000000000016 0.05647634499943018
0.17499999999999982 0.05597696754287125
0.1739999999999995 0.05548305520431409
0.17300000000000004 0.05499306078420107
0.1719999999999997 0.05450382071287576
0.17100000000000026 0.05401183253937405
0.16999999999999993 0.05351442926538207
0.1689999999999996 0.05301063204311185
0.16800000000000015 0.05250307594943089
0.16699999999999982 0.051997430190236955
0.16599999999999948 0.05150212743525489
0.16500000000000004 0.05102738947570835
0.1639999999999997 0.0505840180172872
0.16300000000000026 0.05018100194239696
0.16199999999999992 0.04982488211368092
0.1609999999999996 0.04951758559921483
0.16000000000000014 0.0492571379562093
0.1589999999999998 0.049036751763104576
0.15799999999999947 0.048846645612261604
0.15700000000000003 0.0486748861056024
0.1559999999999997 0.048509164330563466
0.15500000000000025 0.04833826302739159
0.15399999999999991 0.04815344087372545
0.15299999999999958 0.04794890060095653
0.15200000000000014 0.04772144054374514
0.1509999999999998 0.04747113824098535
0.14999999999999947 0.04719946361793078
0.14900000000000002 0.04690927355823842
0.1479999999999997 0.04660329768114859
0.14700000000000024 0.04628405960348775
0.1459999999999999 0.04595351103077448
0.14499999999999957 0.04561305809813388
0.14400000000000013 0.045263769739731154
0.1429999999999998 0.044907020478218374
0.14199999999999946 0.044544486098373665
0.14100000000000001 0.04417902325262674
0.13999999999999968 0.04381406411794282
0.13900000000000023 0.0434538623488322
0.1379999999999999 0.04310315038828728
0.13699999999999957 0.042766359772293795
0.13600000000000012 0.04244785005672598
0.1349999999999998 0.04215074692114844
0.13399999999999945 0.04187722865260419
0.133 0.041627719588480154
0.13199999999999967 0.04140144568231569
0.13100000000000023 0.041195871994349646
0.1299999999999999 0.04100745921431913
0.12899999999999956 0.04083146010189871
0.1280000000000001 0.04066261617301125
0.12699999999999978 0.04049518036376692
0.12599999999999945 0.040323173381652186
0.125 0.040141720362618816
0.12399999999999967 0.039946674239028056
0.12300000000000022 0.03973525039219975
0.12199999999999989 0.03950653963874778
0.12099999999999955 0.039261760652069044
0.1200000000000001 0.039004082099333856
0.11899999999999977 0.03873834769832507
0.11799999999999944 0.03847131485933086
0.11699999999999999 0.0382100560273675
0.11599999999999966 0.03796173146167278
0.11500000000000021 0.03773265193708581
0.11399999999999988 0.03752752692096527
0.11299999999999955 0.03734885686377863
0.1120000000000001 0.03719674712216768
0.11099999999999977 0.037069097316671344
0.11000000000000032 0.036961965958006285
0.10899999999999999 0.03686990824501938
0.10799999999999965 0.03678715907344511
0.1070000000000002 0.03670821331740385
0.10599999999999987 0.036628451805957425
0.10499999999999954 0.03654464933053424
0.10400000000000009 0.03645498943732358
0.10299999999999976 0.03635933912044676
0.10200000000000031 0.036258491902865835
0.10099999999999998 0.036153804914291106
0.09999999999999964 0.036047076814723376
0.0990000000000002 0.03593940290492183
0.09799999999999986 0.03583157357651353
0.09699999999999953 0.03572382542740974
0.09600000000000009 0.03561589801400471
0.09499999999999975 0.0355072270300992
0.0940000000000003 0.035397614478870465
0.09299999999999997 0.03528700894933501
0.09199999999999964 0.035175868411563053
0.09100000000000019 0.035065348941236314
0.08999999999999986 0.03495670836584723
0.08899999999999952 0.03485117104349068
0.08800000000000008 0.03474982535024438
0.08699999999999974 0.034652967445618625
0.0860000000000003 0.03456041501873997
0.08499999999999996 0.034471186157245086
0.08399999999999963 0.03438378544046274
0.08300000000000018 0.034296467650979906
0.08199999999999985 0.03420784706653508
0.08099999999999952 0.03411685067156551
0.08000000000000007 0.03402307532154179
0.07899999999999974 0.03392707276499171
0.07800000000000029 0.0338300298466318
0.07699999999999996 0.03373420133681117
0.07599999999999962 0.03364195804031205
0.07500000000000018 0.03355591217418065
0.07399999999999984 0.03347863400104068
0.07299999999999951 0.03341179803725337
0.07200000000000006 0.03335649805204582
0.07099999999999973 0.03331259938366208
0.07000000000000028 0.03327879321708634
0.06899999999999995 0.033252299373460366
0.06799999999999962 0.033229789083359426
0.06700000000000017 0.03320676499011233
0.06599999999999984 0.033178742632011794
0.0649999999999995 0.03314138475239314
0.06400000000000006 0.0330911791853424
0.06299999999999972 0.03302576936052946
0.06200000000000028 0.03294399005453502
0.06099999999999994 0.0328463735914951
0.05999999999999961 0.03273495546917688
0.05900000000000016 0.032612844470776094
0.05799999999999983 0.03248422666758615
0.056999999999999496 0.03235365984586546
0.05600000000000005 0.032225645045858294
0.054999999999999716 0.03210436349817087
0.05400000000000027 0.031993333868015894
0.052999999999999936 0.03189511047277761
0.0519999999999996 0.03181142677609958
0.051000000000000156 0.03174287106204242
0.04999999999999982 0.03168942623617993
0.04899999999999949 0.0316500370646398
0.04800000000000004 0.03162310775196985
0.04699999999999971 0.03160646014687015
0.04600000000000026 0.03159751818091544
0.04499999999999993 0.0315934728813348
0.043999999999999595 0.03159128970100546
0.04300000000000015 0.03158794132012556
0.041999999999999815 0.03158035772231472
0.04099999999999948 0.03156629901755596
0.040000000000000036 0.031543673383570385
0.0389999999999997 0.0315110913309823
0.038000000000000256 0.03146791860599037
0.03699999999999992 0.03141446309295215
0.03599999999999959 0.03135210596804362
0.03500000000000014 0.03128267474572438
0.03399999999999981 0.0312087875072887
0.032999999999999474 0.031133468316627912
0.03200000000000003 0.031059942506184962
0.030999999999999694 0.030991247321471096
0.03000000000000025 0.030930114768056634
0.028999999999999915 0.030878706570313573
0.02799999999999958 0.030838288170402333
0.027000000000000135 0.03080971157277206
0.0259999999999998 0.030793175449536213
0.024999999999999467 0.030788121171115308
0.02400000000000002 0.030794035908288334
0.022999999999999687 0.030810003186292095
0.02200000000000024 0.030835007344898448
0.020999999999999908 0.030868062550186936
0.019999999999999574 0.030908382237819308
0.019000000000000128 0.03095480859275272
0.017999999999999794 0.031006505777615063
0.01699999999999946 0.031062143391028103
0.016000000000000014 0.031120273583566366
0.01499999999999968 0.03117935406107149
0.014000000000000234 0.031237690966167176
0.0129999999999999 0.031293649854732715
0.011999999999999567 0.03134553763236589
0.01100000000000012 0.03139182959436355
0.009999999999999787 0.03143127002296189
0.008999999999999453 0.03146321073420802
0.008000000000000007 0.03148759497564474
0.006999999999999673 0.03150510884545377
0.006000000000000227 0.03151696355544411
0.004999999999999893 0.0315250219335134
0.0039999999999995595 0.03153182123065201
0.0030000000000001137 0.03153977333019395
0.0019999999999997797 0.03155136638394202
0.0009999999999994458 0.031568384194527684
0.0 0.03159195151136961
-0.001000000000000334 0.03162215940751835
-0.0019999999999997797 0.031658173859752524
-0.0030000000000001137 0.03169856254691783
-0.004000000000000448 0.03174081284884264
-0.004999999999999893 0.0317826798550386
-0.006000000000000227 0.03182157366171699
-0.007000000000000561 0.03185570343133106
-0.008000000000000007 0.031883792090497486
-0.009000000000000341 0.03190564282574246
-0.009999999999999787 0.031921699585480495
-0.01100000000000012 0.031933269131357606
-0.012000000000000455 0.03194214234692204
-0.0129999999999999 0.03195028123430487
-0.014000000000000234 0.03195985090174174
-0.015000000000000568 0.03197249382747912
-0.016000000000000014 0.03198968814274904
-0.017000000000000348 0.03201222126240183
-0.017999999999999794 0.032040823521337324
-0.019000000000000128 0.032075758196986895
-0.020000000000000462 0.0321173338574455
-0.020999999999999908 0.03216552783331054
-0.02200000000000024 0.032220384930170806
-0.022999999999999687 0.032281937534011935
-0.02400000000000002 0.03235009626456752
-0.025000000000000355 0.032424314726214924
-0.0259999999999998 0.032503442566596916
-0.027000000000000135 0.03258622073722049
-0.02800000000000047 0.03267067358882581
-0.028999999999999915 0.032754451474767424
-0.03000000000000025 0.03283545530228301
-0.030999999999999694 0.03291137240131873
-0.03200000000000003 0.03298088082321746
-0.03300000000000036 0.03304300055576692
-0.03399999999999981 0.03309755143484209
-0.03500000000000014 0.033145131840775735
-0.036000000000000476 0.03318662312989262
-0.03699999999999992 0.03322315380088374
-0.038000000000000256 0.03325630324539562
-0.0389999999999997 0.03328727069254533
-0.040000000000000036 0.03331662584872042
-0.04100000000000037 0.03334532621865943
-0.041999999999999815 0.03337369229623614
-0.04300000000000015 0.03340236463096983
-0.04400000000000048 0.03343203213516221
-0.04499999999999993 0.03346334801759512
-0.04600000000000026 0.03349777705081392
-0.04699999999999971 0.033536523477859195
-0.04800000000000004 0.03358149307234118
-0.04900000000000038 0.033634329175334585
-0.04999999999999982 0.03369658227636325
-0.051000000000000156 0.03376936423480117
-0.05200000000000049 0.03385345199683439
-0.052999999999999936 0.03394906883129773
-0.05400000000000027 0.03405573155357251
-0.054999999999999716 0.03417257530494179
-0.05600000000000005 0.034298421298889936
-0.057000000000000384 0.034431578585574295
-0.05799999999999983 0.034570719524455784
-0.05900000000000016 0.03471506647417937
-0.0600000000000005 0.034864104934434495
-0.06099999999999994 0.03501835478800152
-0.06200000000000028 0.0351791634821966
-0.06299999999999972 0.03534869999630722
-0.06400000000000006 0.03552949695077362
-0.06500000000000039 0.03572406910476335
-0.06599999999999984 0.035934472302868586
-0.06700000000000017 0.03616181368570138
-0.0680000000000005 0.036405409901239194
-0.06899999999999995 0.03666331138297468
-0.07000000000000028 0.03693197174598029
-0.07099999999999973 0.03720655518008797
-0.07200000000000006 0.03748178282805819
-0.0730000000000004 0.03775277149292639
-0.07399999999999984 0.03801538977534845
-0.07500000000000018 0.038267281098245044
-0.07600000000000051 0.038507661983117815
-0.07699999999999996 0.03873764170264862
-0.07800000000000029 0.03895959514932811
-0.07899999999999974 0.03917689274883251
-0.08000000000000007 0.039393067948530466
-0.0810000000000004 0.0396110142932414
-0.08199999999999985 0.03983274647505354
-0.08300000000000018 0.04005875148341431
-0.08400000000000052 0.04028831715881179
-0.08499999999999996 0.040519138823546665
-0.0860000000000003 0.0407481773664231
-0.08699999999999974 0.04097145051652728
-0.08800000000000008 0.04118519532940649
-0.08900000000000041 0.04138576625515632
-0.08999999999999986 0.04157015032252945
-0.09100000000000019 0.04173648567353212
-0.09200000000000053 0.04188375076296725
-0.09299999999999997 0.042012431855312275
-0.0940000000000003 0.04212413766062207
-0.09499999999999975 0.042221462208725725
-0.09600000000000009 0.04230817665650371
-0.09700000000000042 0.04238834547787874
-0.09799999999999986 0.042466445304195716
-0.0990000000000002 0.04254700779274544
-0.10000000000000053 0.042634393350777816
-0.10099999999999998 0.04273215077151223
-0.10200000000000031 0.04284322626461875
-0.10299999999999976 0.0429696308612691
-0.10400000000000009 0.04311287352827514
-0.10500000000000043 0.043273281247565465
-0.10599999999999987 0.04345095451475098
-0.1070000000000002 0.04364508664317793
-0.10800000000000054 0.04385472146690793
-0.10899999999999999 0.04407878602682759
-0.11000000000000032 0.04431592090798485
-0.11099999999999977 0.044565497925411916
-0.1120000000000001 0.044826430502396916
-0.11300000000000043 0.04509816947249081
-0.11399999999999988 0.04538051154467797
-0.11500000000000021 0.04567334995521151
-0.11600000000000055 0.04597651015752135
-0.11699999999999999 0.04629030547803792
-0.11800000000000033 0.04661396726054272
-0.11899999999999977 0.046946744388175
-0.1200000000000001 0.04728725999524873
-0.12100000000000044 0.047633361944080944
-0.12199999999999989 0.04798203417075592
-0.12300000000000022 0.0483300023961927
-0.12400000000000055 0.04867345527510597
-0.125 0.049008302902505775
-0.12600000000000033 0.049331066170237164
-0.12699999999999978 0.04963831514307158
-0.1280000000000001 0.04992733021063071
-0.12900000000000045 0.05019667247143262
-0.1299999999999999 0.05044595190503081
-0.13100000000000023 0.05067636794204834
-0.13200000000000056 0.050890512482759734
-0.133 0.05109254196565069
-0.13400000000000034 0.0512885369415857
-0.1349999999999998 0.051485295362435124
-0.13600000000000012 0.05169055775247557
-0.13700000000000045 0.051912518544990474
-0.1379999999999999 0.052158687660759394
-0.13900000000000023 0.052435294177880884
-0.14000000000000057 0.05274691690601657
-0.14100000000000001 0.05309579172387826
-0.14200000000000035 0.053481899515246234
-0.1429999999999998 0.05390287538702047
-0.14400000000000013 0.05435446683659944
-0.14500000000000046 0.054831087435226335
-0.1459999999999999 0.05532694473398606
-0.14700000000000024 0.05583599686139302
-0.1479999999999997 0.05635292830555366
-0.14900000000000002 0.05687359348459871
-0.15000000000000036 0.05739524917981848
-0.1509999999999998 0.05791697154019507
-0.15200000000000014 0.058439059840100706
-0.15300000000000047 0.05896246365501509
-0.15399999999999991 0.05948930664067599
-0.15500000000000025 0.06002097137261747
-0.1559999999999997 0.060558775597791575
-0.15700000000000003 0.06110254549554039
-0.15800000000000036 0.06165090019766216
-0.1589999999999998 0.062201159149144494
-0.16000000000000014 0.06274925801908293
-0.16100000000000048 0.06329133060813012
-0.16199999999999992 0.06382375618972475
-0.16300000000000026 0.06434265210144312
-0.1639999999999997 0.0648467337634898
-0.16500000000000004 0.06533608108408027
-0.16600000000000037 0.06581243957754761
-0.16699999999999982 0.06627958542408054
-0.16800000000000015 0.06674216437498409
-0.16900000000000048 0.06720568221090603
-0.16999999999999993 0.06767676151354982
-0.17100000000000026 0.06816181232798532
-0.1719999999999997 0.06866723925321869
-0.17300000000000004 0.0691990629806736
-0.17400000000000038 0.06976286629150094
-0.17499999999999982 0.07036276414055422
-0.17600000000000016 0.07100226085803733
-0.1770000000000005 0.07168246331465175
-0.17799999999999994 0.07240213159315396
-0.17900000000000027 0.07315744263097546
-0.17999999999999972 0.07394207276130496
-0.18100000000000005 0.07474763833749819
-0.18200000000000038 0.07556417239555373
-0.18299999999999983 0.07638100656083537
-0.18400000000000016 0.07718803219366192
-0.1850000000000005 0.07797699023327523
-0.18599999999999994 0.07874113232178587
-0.18700000000000028 0.07947671173161917
-0.18799999999999972 0.08018251599836744
-0.18900000000000006 0.08085841977778913
-0.1900000000000004 0.08150659416590221
-0.19099999999999984 0.0821294520809207
-0.19200000000000017 0.08272972714495155
-0.1930000000000005 0.08331009344541201
-0.19399999999999995 0.08387350847962605
-0.19500000000000028 0.08442342232501264
-0.19599999999999973 0.08496500038022263
-0.19700000000000006 0.08550512135830576
-0.1980000000000004 0.086053527730854
-0.19899999999999984 0.0866216710197908
-0.20000000000000018 0.0872227929208699
-0.2010000000000005 0.0878707551306317
-0.20199999999999996 0.08857920535984959
-0.2030000000000003 0.08935854070291166
-0.20399999999999974 0.09021635645490857
-0.20500000000000007 0.09115509093282821
-0.2060000000000004 0.09217219178155577
-0.20699999999999985 0.09326102617508508
-0.20800000000000018 0.09440993202447986
-0.20900000000000052 0.0956045914141413
-0.20999999999999996 0.09682884779321899
-0.2110000000000003 0.09806610091664408
-0.21199999999999974 0.09930166566681009
-0.21300000000000008 0.1005222417714402
-0.2140000000000004 0.10171939606479245
-0.21499999999999986 0.10288810384940197
-0.2160000000000002 0.10402950079445965
-0.21700000000000053 0.1051481020190329
-0.21799999999999997 0.10625419830475362
-0.2190000000000003 0.107360786942501
-0.21999999999999975 0.10848273326302695
-0.22100000000000009 0.1096361139995147
-0.22200000000000042 0.11083360247767003
-0.22299999999999986 0.11208608305792994
-0.2240000000000002 0.11339834854815298
-0.22500000000000053 0.11477049781410464
-0.22599999999999998 0.11619786265432513
-0.2270000000000003 0.1176719460036979
-0.22799999999999976 0.11918163911024555
-0.2290000000000001 0.12071666816636892
-0.23000000000000043 0.12226755233678352
-0.23099999999999987 0.12382689991260522
-0.2320000000000002 0.12539126318660285
-0.23300000000000054 0.12695877845754766
-0.23399999999999999 0.12852829418022255
-0.23500000000000032 0.13009986612396468
-0.23599999999999977 0.1316706643836689
-0.2370000000000001 0.13323583541587627
-0.23800000000000043 0.1347889782722834
-0.23899999999999988 0.13632082691866804
-0.2400000000000002 0.13782169679821193
-0.24100000000000055 0.1392843211234322
-0.242 0.1407032116717392
-0.24300000000000033 0.14207860201249414
-0.24399999999999977 0.14341468886445707
-0.2450000000000001 0.14472261715757614
-0.24600000000000044 0.14601746940434362
-0.2469999999999999 0.14731710259036826
-0.24800000000000022 0.14864276588739356
-0.24900000000000055 0.1500139917164198
-0.25 0.15144831104980808
-0.25100000000000033 0.1529600481583545
-0.2519999999999998 0.15455853380390128
-0.2530000000000001 0.1562477580950212
-0.25400000000000045 0.15802579041772824
-0.2549999999999999 0.15988653950341553
-0.2560000000000002 0.16181765147741312
-0.25700000000000056 0.16380606260771208
-0.258 0.16583625550018763
-0.25900000000000034 0.16789444845541054
-0.2599999999999998 0.16996911267419837
-0.2610000000000001 0.17205384257018816
-0.26200000000000045 0.17414949660929543
-0.2629999999999999 0.17626402516792813
-0.26400000000000023 0.1784139590230979
-0.26500000000000057 0.18062016140004614
-0.266 0.182910155320274
-0.26700000000000035 0.1853111832749756
-0.2679999999999998 0.18784576123105584
-0.26900000000000013 0.19053023041545533
-0.27000000000000046 0.19336956901497543
-0.2709999999999999 0.19635509046286778
-0.27200000000000024 0.1994618255627161
-0.2729999999999997 0.20265471947686245
-0.274 0.20588587176038683
-0.27500000000000036 0.20910080886230076
-0.2759999999999998 0.21224456863930116
-0.27700000000000014 0.21526590908963955
-0.27800000000000047 0.2181207234786206
-0.2789999999999999 0.22077718841166283
-0.28000000000000025 0.22321953824470725
-0.2809999999999997 0.22544393216019032
-0.28200000000000003 0.22746326948400936
-0.28300000000000036 0.22930309375664842
-0.2839999999999998 0.23099982376526518
-0.28500000000000014 0.2325967409584463
-0.2860000000000005 0.23414250321651053
-0.2869999999999999 0.23568671874790176
-0.28800000000000026 0.23727853898252532
-0.2889999999999997 0.2389603501820598
-0.29000000000000004 0.24076707778495146
-0.29100000000000037 0.24272525849647356
-0.2919999999999998 0.24484783252753914
-0.29300000000000015 0.24713821993907995
-0.2940000000000005 0.24958550804183344
-0.29499999999999993 0.25216893690772185
-0.29600000000000026 0.2548598596872483
-0.2969999999999997 0.25762283848778184
-0.29800000000000004 0.26042125429759055
-0.2990000000000004 0.26322191669082023
-0.2999999999999998 0.2659963546063903
-0.30100000000000016 0.268729942044049
-0.3020000000000005 0.27141563827680715
-0.30299999999999994 0.2740631708778158
-0.30400000000000027 0.2766922198566859
-0.3049999999999997 0.2793383372826471
-0.30600000000000005 0.28204132496473
-0.3070000000000004 0.2848465763721156
-0.30799999999999983 0.28780048128783337
-0.30900000000000016 0.2909462901606907
-0.3100000000000005 0.294319082392746
-0.31099999999999994 0.2979426889408933
-0.3120000000000003 0.3018292355855856
-0.3129999999999997 0.3059706941256423
-0.31400000000000006 0.3103449608158588
-0.3150000000000004 0.3149088572943466
-0.31599999999999984 0.3196023318176945
-0.31700000000000017 0.3243529363321079
-0.3180000000000005 0.32907469099956643
-0.31899999999999995 0.3336789586821521
-0.3200000000000003 0.33807836856933765
-0.32099999999999973 0.3421948383130122
-0.32200000000000006 0.3459631247657961
-0.3230000000000004 0.3493369617400832
-0.32399999999999984 0.3522939465951361
-0.3250000000000002 0.3548276833781305
-0.3260000000000005 0.3569516629259938
-0.32699999999999996 0.35869659378118574
-0.3280000000000003 0.36010392878348496
-0.32899999999999974 0.36121631712302593
-0.33000000000000007 0.36208591469797974
-0.3310000000000004 0.362760763931675
-0.33199999999999985 0.36328996891061144
-0.3330000000000002 0.3637185431162967
-0.3340000000000005 0.36409070784475484
-0.33499999999999996 0.3644485599909661
-0.3360000000000003 0.36483134029258646
-0.33699999999999974 0.3652774840044489
-0.3380000000000001 0.36582594534171553
-0.3390000000000004 0.36651394709952373
-0.33999999999999986 0.36737302811691047
-0.3410000000000002 0.36843356358752094
-0.3420000000000005 0.36971747708498265
-0.34299999999999997 0.3712404150138004
-0.3440000000000003 0.3730080593905415
-0.34499999999999975 0.3750169286390343
-0.3460000000000001 0.3772539560075459
-0.3470000000000004 0.3796972321291419
-0.34799999999999986 0.38231730326440266
-0.3490000000000002 0.38508332389128586
-0.35000000000000053 0.3879594469443567
-0.351 0.39091577456432847
-0.3520000000000003 0.3939195805987957
-0.35299999999999976 0.3969437832099964
-0.3540000000000001 0.3999625536397988
-0.3550000000000004 0.40295122323802485
-0.35599999999999987 0.40588753638127334
-0.3570000000000002 0.40874665820381606
-0.35800000000000054 0.4115021167426113
-0.359 0.4141271353580528
-0.3600000000000003 0.4165936189873039
-0.36099999999999977 0.41887394123966853
-0.3620000000000001 0.42094319727067087
-0.36300000000000043 0.4227761714783393
-0.3639999999999999 0.42435715483935293
-0.3650000000000002 0.4256758804122611
-0.36600000000000055 0.42672890359433185
-0.367 0.427525512529709
-0.3680000000000003 0.42808675513818695
-0.3689999999999998 0.428445335718238
-0.3700000000000001 0.4286413254240449
-0.37100000000000044 0.4287260815577911
-0.3719999999999999 0.42875587695658707
-0.3730000000000002 0.4287847765828561
-0.37400000000000055 0.4288642159112313
-0.375 0.4290387783505961
-0.37600000000000033 0.4293391493750317
-0.3769999999999998 0.4297871410085172
-0.3780000000000001 0.43039114364317094
-0.37900000000000045 0.4311399852322146
-0.3799999999999999 0.4320158961526843
-0.3810000000000002 0.4329855239739219
-0.38200000000000056 0.4340081231919661
-0.383 0.4350344842154819
-0.38400000000000034 0.43600733033951977
-0.3849999999999998 0.43686965444132464
-0.3860000000000001 0.4375658715533748
-0.38700000000000045 0.4380445894049839
-0.3879999999999999 0.43826789482693435
-0.38900000000000023 0.43821230092329266
-0.39000000000000057 0.43787192222320054
-0.391 0.4372558499317604
-0.39200000000000035 0.4363907104218337
-0.3929999999999998 0.4353168595342699
-0.39400000000000013 0.4340825816985095
-0.39500000000000046 0.4327395501267891
-0.3959999999999999 0.43133773309005147
-0.39700000000000024 0.4299218599213153
-0.3980000000000006 0.42852816877629657
-0.399 0.4271862659340998
-0.40000000000000036 0.42591739188386313
-0.4009999999999998 0.4247379201161195
-0.40200000000000014 0.4236605810533161
-0.40300000000000047 0.4226913369899879
-0.4039999999999999 0.4218419807704513
-0.40500000000000025 0.4211195669168614
-0.4059999999999997 0.4205326186304456
-0.40700000000000003 0.4200883855278805
-0.40800000000000036 0.4197933096977392
-0.4089999999999998 0.41964731333438543
-0.41000000000000014 0.4196467257065066
-0.4110000000000005 0.4197844147533688
-0.4119999999999999 0.4200433698733439
-0.41300000000000026 0.4203997278038232
-0.4139999999999997 0.42082624774593236
-0.41500000000000004 0.42129046401591513
-0.41600000000000037 0.42175368965309673
-0.4169999999999998 0.42217263773862074
-0.41800000000000015 0.4225065844230976
-0.4190000000000005 0.4227127207645602
-0.41999999999999993 0.4227510332078287
-0.42100000000000026 0.422586601309206
-0.4219999999999997 0.4221959324509459
-0.42300000000000004 0.4215666609287103
-0.4240000000000004 0.4206993883386543
-0.4249999999999998 0.41961288854554507
-0.42600000000000016 0.4183411480438316
-0.4270000000000005 0.41693657567484066
-0.42799999999999994 0.4154631445608127
-0.42900000000000027 0.4139933545835434
-0.4299999999999997 0.4126021594709659
-0.43100000000000005 0.4113602251177388
-0.4320000000000004 0.4103292087104012
-0.43299999999999983 0.40955562720734584
-0.43400000000000016 0.4090663667542933
-0.4350000000000005 0.4088663791774286
-0.43599999999999994 0.40894055666944473
-0.4370000000000003 0.40925306499635555
-0.4379999999999997 0.409754128055637
-0.43900000000000006 0.41038058812452366
-0.4400000000000004 0.41106506024817147
-0.44099999999999984 0.4117384398792136
-0.44200000000000017 0.41233426933274503
-0.4430000000000005 0.4127941543905302
-0.44399999999999995 0.4130739982253791
-0.4450000000000003 0.4131449487482403
-0.44599999999999973 0.4129939084379425
-0.44700000000000006 0.41262838380828043
-0.4480000000000004 0.4120732516617244
-0.44899999999999984 0.41136894337520774
-0.4500000000000002 0.4105725789971881
-0.4510000000000005 0.4097483545910485
-0.45199999999999996 0.40896568973175723
-0.4530000000000003 0.4082885815229639
-0.45399999999999974 0.4077747716216348
-0.45500000000000007 0.40746840239626875
-0.4560000000000004 0.4073975977254441
-0.45699999999999985 0.4075717118891957
-0.4580000000000002 0.4079875677753785
-0.4590000000000005 0.4086249374921247
-0.45999999999999996 0.4094527935885511
-0.4610000000000003 0.4104323836332756
-0.46199999999999974 0.41151674136959193
-0.4630000000000001 0.4126547813656322
-0.4640000000000004 0.41379488497175243
-0.46499999999999986 0.41487912485077016
-0.4660000000000002 0.41585665674770583
-0.4670000000000005 0.41667840223689373
-0.46799999999999997 0.41730746704868377
-0.4690000000000003 0.41771565587055903
-0.46999999999999975 0.4178947398980535
-0.4710000000000001 0.41785345242333066
-0.4720000000000004 0.4176206099176801
-0.47299999999999986 0.41724035108969176
-0.4740000000000002 0.41676644423899273
-0.47500000000000053 0.4162603966987524
-0.476 0.41578155949256895
-0.4770000000000003 0.4153812876501952
-0.47799999999999976 0.41509702263256865
-0.4790000000000001 0.4149562590505062
-0.4800000000000004 0.4149689790241161
-0.48099999999999987 0.415133528947113
-0.4820000000000002 0.41543910379488036
-0.48300000000000054 0.41587180208671537
-0.484 0.41641496083416957
-0.4850000000000003 0.4170559525923107
-0.48599999999999977 0.4177849009463751
-0.4870000000000001 0.4185983529135329
-0.48800000000000043 0.4194936970625707
-0.4889999999999999 0.42046960109927495
-0.4900000000000002 0.42152254550770635
-0.49100000000000055 0.422643143139393
-0.492 0.4238151422429308
-0.4930000000000003 0.4250151523795784
-0.4939999999999998 0.4262142128820149
-0.4950000000000001 0.42738441415729095
-0.49600000000000044 0.42849648203452784
-0.4969999999999999 0.42953080245341024
-0.4980000000000002 0.43047949617807335
-0.49900000000000055 0.4313456632841218
-0.5 0.432145387368335
-0.5010000000000003 0.43290826217400946
-0.5019999999999998 0.43366613134327914
-0.5030000000000001 0.4344534929195221
-0.5040000000000004 0.4352988079179041
-0.5049999999999999 0.43622188750629304
-0.5060000000000002 0.4372314802841444
-0.5070000000000006 0.43832575625925885
-0.508 0.4394966275298622
-0.5090000000000003 0.4407371828437953
-0.5099999999999998 0.4420422205951682
-0.5110000000000001 0.44341517509664635
-0.5120000000000005 0.44487120067365377
-0.5129999999999999 0.44643783876045945
-0.5140000000000002 0.4481508335990048
-0.5150000000000006 0.4500469410440194
-0.516 0.45215793929782355
-0.5170000000000003 0.45450703382506663
-0.5179999999999998 0.45710522483094873
-0.5190000000000001 0.4599401564233065
-0.5200000000000005 0.46298731882771854
-0.5209999999999999 0.4662086218802772
-0.5220000000000002 0.46955293120750513
-0.5230000000000006 0.4729738591776544
-0.524 0.47642148601011836
-0.5250000000000004 0.47985358073612544
-0.5259999999999998 0.48324353738363546
-0.5270000000000001 0.4865678769669929
-0.5280000000000005 0.48981746419349437
-0.5289999999999999 0.4929937201684637
-0.5300000000000002 0.4961017174095937
-0.5309999999999997 0.4991570462891166
-0.532 0.5021772232570675
-0.5330000000000004 0.5051863531562956
-0.5339999999999998 0.508208281865552
-0.5350000000000001 0.5112662247593104
-0.5360000000000005 0.5143839207046029
-0.5369999999999999 0.5175796877017058
-0.5380000000000003 0.5208665069835835
-0.5389999999999997 0.5242464339593581
-0.54 0.5277139818620187
-0.5410000000000004 0.531252372361269
-0.5419999999999998 0.5348333344825267
-0.5430000000000001 0.5384202455615016
-0.5440000000000005 0.5419698380497903
-0.5449999999999999 0.5454367467100962
-0.5460000000000003 0.5487740231496586
-0.5469999999999997 0.55194068920542
-0.548 0.5549056529620862
-0.5490000000000004 0.5576516380526644
-0.5499999999999998 0.5601714029393983
-0.5510000000000002 0.5624839038376536
-0.5520000000000005 0.5646211852086154
-0.5529999999999999 0.5666349800576258
-0.5540000000000003 0.5685919294604181
-0.5549999999999997 0.5705703763003227
-0.556 0.5726462178908924
-0.5570000000000004 0.5748969401067421
-0.5579999999999998 0.5773808278690862
-0.5590000000000002 0.5801466192548238
-0.5600000000000005 0.5832199697676176
-0.5609999999999999 0.5866041566253613
-0.5620000000000003 0.5902853290089634
-0.5629999999999997 0.5942387309953395
-0.5640000000000001 0.5984339946980035
-0.5650000000000004 0.6028424950479192
-0.5659999999999998 0.607442127809617
-0.5670000000000002 0.6122157863647442
-0.5680000000000005 0.6171648868457793
-0.569 0.6222856144717174
-0.5700000000000003 0.6275818793797946
-0.5709999999999997 0.6330595820976265
-0.5720000000000001 0.638706145026213
-0.5730000000000004 0.6445124000376893
-0.5739999999999998 0.6504640503646673
-0.5750000000000002 0.6565358909151843
-0.5760000000000005 0.6627239070497731
-0.577 0.6690172005441887
-0.5780000000000003 0.6754190703241535
-0.5789999999999997 0.6819432699676428
-0.5800000000000001 0.6886077399818137
-0.5810000000000004 0.695428739592271
-0.5819999999999999 0.702408667218952
-0.5830000000000002 0.7095365145991989
-0.5840000000000005 0.7167766495767937
-0.585 0.7240702825633903
-0.5860000000000003 0.7313382256680928
-0.5869999999999997 0.7384917508823166
-0.5880000000000001 0.7454403916755394
-0.5890000000000004 0.7520989748256127
-0.5899999999999999 0.7584007284295303
-0.5910000000000002 0.7642968385255677
-0.5920000000000005 0.7697705472416314
-0.593 0.774823470219207
-0.5940000000000003 0.779481634494658
-0.5949999999999998 0.7837954918316415
-0.5960000000000001 0.787826357320488
-0.5970000000000004 0.7916516654600134
-0.5979999999999999 0.7953735965470998
-0.5990000000000002 0.7991044056887457
-0.6000000000000005 0.8029671520727166
-0.601 0.8071023008862488
-0.6020000000000003 0.8116402881338731
-0.6029999999999998 0.8167024241656712
-0.6040000000000001 0.8223788019032626
-0.6050000000000004 0.8287165803351699
-0.6059999999999999 0.8357062232249693
-0.6070000000000002 0.8432852111580993
-0.6080000000000005 0.8513289387012183
-0.609 0.8596647437996814
-0.6100000000000003 0.8680989522199695
-0.6109999999999998 0.8764313630029154
-0.6120000000000001 0.8844717608252579
-0.6130000000000004 0.8920738773234288
-0.6139999999999999 0.8991379987751329
-0.6150000000000002 0.9056216427604228
-0.6160000000000005 0.9115403299848348
-0.617 0.9169476785720865
-0.6180000000000003 0.9219322653028351
-0.6189999999999998 0.9265977737539487
-0.6200000000000001 0.9310405232854935
-0.6210000000000004 0.935349974716186
-0.6219999999999999 0.9395899664363705
-0.6230000000000002 0.9437997659652378
-0.6240000000000006 0.9480017440230459
-0.625 0.952199479537637
-0.6260000000000003 0.9563966497236576
-0.6269999999999998 0.9605898160208688
-0.6280000000000001 0.9647776259375285
-0.6290000000000004 0.9689547359233975
-0.6299999999999999 0.9731147800026748
-0.6310000000000002 0.9772356057143873
-0.6320000000000006 0.9812789316418649
-0.633 0.9851801644484043
-0.6340000000000003 0.9888463621334017
-0.6349999999999998 0.9921787533857576
-0.6360000000000001 0.9950509491712556
-0.6370000000000005 0.9973513359617343
-0.6379999999999999 0.9989830968497283
-0.6390000000000002 0.9998763506486051
-0.6400000000000006 1.0
-0.641 0.9993614067633065
-0.6420000000000003 0.9980114111882874
-0.6429999999999998 0.9960241939330444
-0.6440000000000001 0.9934969279551326
-0.6450000000000005 0.9905326973095153
-0.6459999999999999 0.9872311915044818
-0.6470000000000002 0.9836786335320563
-0.6480000000000006 0.9799479092899674
-0.649 0.9760891012789245
-0.6500000000000004 0.9721371593880405
-0.6509999999999998 0.9681162165731758
-0.6520000000000001 0.9640326694648766
-0.6530000000000005 0.9598921487652688
-0.6539999999999999 0.9556970621842207
-0.6550000000000002 0.9514393292918631
-0.6560000000000006 0.9471092891436745
-0.657 0.9426985146305014
-0.6580000000000004 0.9381969389821516
-0.6589999999999998 0.9335839425945999
-0.6600000000000001 0.9288381728952478
-0.6610000000000005 0.9239403787654304
-0.6619999999999999 0.918858464883016
-0.6630000000000003 0.9135689609127824
-0.6639999999999997 0.9080380943239439
-0.665 0.9022365708060816
-0.6660000000000004 0.89613644995125
-0.6669999999999998 0.8897130601398251
-0.6680000000000001 0.8829396837892836
-0.6690000000000005 0.8758062462245754
-0.6699999999999999 0.8683074239353856
-0.6710000000000003 0.8604446812784494
-0.6719999999999997 0.8522420286295027
-0.673 0.843733180475058
-0.6740000000000004 0.834967521384794
-0.6749999999999998 0.8260104421808335
-0.6760000000000002 0.8169359458277217
-0.6770000000000005 0.8078203679263324
-0.6779999999999999 0.7987359575790616
-0.6790000000000003 0.7897358732327808
-0.6799999999999997 0.7808528339189513
-0.681 0.7720812756864939
-0.6820000000000004 0.7633857359280042
-0.6829999999999998 0.754700820814394
-0.6840000000000002 0.7459276989605226
-0.6850000000000005 0.7369735375687079
-0.6859999999999999 0.7277388546843349
-0.6870000000000003 0.7181525248647018
-0.6879999999999997 0.7081817855766848
-0.6890000000000001 0.6978390231427637
-0.6900000000000004 0.6871869345159296
-0.6909999999999998 0.6763313615421105
-0.6920000000000002 0.6654222349128144
-0.6930000000000005 0.654615252417621
-0.694 0.6440814289070856
-0.6950000000000003 0.6339658406297051
-0.6959999999999997 0.6243802436187942
-0.6970000000000001 0.6153994438558035
-0.6980000000000004 0.6070490827836651
-0.6989999999999998 0.5993037881735314
-0.7000000000000002 0.5921037705304945
-0.7010000000000005 0.5853545756047724
-0.702 0.5789421246572387
-0.7030000000000003 0.5727472932677273
-0.7039999999999997 0.5666540356088476
-0.7050000000000001 0.560556273776979
-0.7060000000000004 0.5543606086503033
-0.7069999999999999 0.5479884731526059
-0.7080000000000002 0.541380470571555
-0.7090000000000005 0.5344913596912403
-0.71 0.5272930379213131
-0.7110000000000003 0.519773187552706
-0.7119999999999997 0.5119378225169681
-0.7130000000000001 0.5038148797190147
-0.7140000000000004 0.4954499689700693
-0.7149999999999999 0.4869080634952763
-0.7160000000000002 0.4782674471928849
-0.7170000000000005 0.46961485431679634
-0.718 0.46103223074840277
-0.7190000000000003 0.45259651179913496
-0.7199999999999998 0.44437147983480324
-0.7210000000000001 0.43639449336384795
-0.7220000000000004 0.4286865315947494
-0.7229999999999999 0.42124604562198714
-0.7240000000000002 0.4140588252649087
-0.7250000000000005 0.40710318499740805
-0.726 0.40035469342916813
-0.7270000000000003 0.3937936550899875
-0.7279999999999998 0.38741135603637583
-0.7290000000000001 0.38120732450284817
-0.7300000000000004 0.3751919707894595
-0.7309999999999999 0.36938557374995135
-0.7320000000000002 0.36380898525780253
-0.7330000000000005 0.3584866025330333
-0.734 0.35343591108815714
-0.7350000000000003 0.3486690365078363
-0.7359999999999998 0.3441866335838522
-0.7370000000000001 0.3399749235211806
-0.7380000000000004 0.3360107344626554
-0.7389999999999999 0.33225510380558937
-0.7400000000000002 0.3286655251108301
-0.7410000000000005 0.3251864955594013
-0.742 0.3217699093228693
-0.7430000000000003 0.31836126143930676
-0.7439999999999998 0.31491734675431055
-0.7450000000000001 0.31140330478677153
-0.7460000000000004 0.3077924046065881
-0.7469999999999999 0.30406655682491596
-0.7480000000000002 0.30021968823356543
-0.7490000000000006 0.29625054744508383
-0.75 0.2921656792597052
-0.7510000000000003 0.2879756772429708
-0.7519999999999998 0.28369397658198864
-0.7530000000000001 0.27933930203834084
-0.7540000000000004 0.2749320868524788
-0.7549999999999999 0.2704967496112907
-0.7560000000000002 0.26606243659080453
-0.7570000000000006 0.26165557066198464
-0.758 0.25730590888463706
-0.7590000000000003 0.2530417773409382
-0.7599999999999998 0.24888953617518936
-0.7610000000000001 0.24487481990925009
-0.7620000000000005 0.24102160860073088
-0.7629999999999999 0.2373502042499416
-0.7640000000000002 0.23387924818920813
-0.7650000000000006 0.23062436295941569
-0.766 0.22759487319438543
-0.7670000000000003 0.22479349539054558
-0.7679999999999998 0.22221190325813492
-0.7690000000000001 0.21982944220950737
-0.7700000000000005 0.21761581384928447
-0.7709999999999999 0.21553063143535275
-0.7720000000000002 0.2135250467863136
-0.7730000000000006 0.21155043367804305
-0.774 0.2095593983618092
-0.7750000000000004 0.20751528845819597
-0.7759999999999998 0.20539355719144028
-0.7770000000000001 0.20318428230979235
-0.7780000000000005 0.2008931310771207
-0.7789999999999999 0.19853843929054976
-0.7800000000000002 0.19614764014425623
-0.7810000000000006 0.1937537324272169
-0.782 0.19139068497705006
-0.7830000000000004 0.18908971530146587
-0.7839999999999998 0.1868754603520841
-0.7850000000000001 0.1847653793836007
-0.7860000000000005 0.18276825611531178
-0.7869999999999999 0.18088289144947037
-0.7880000000000003 0.17910111551718658
-0.7889999999999997 0.17740601157016617
-0.79 0.1757767074397001
-0.7910000000000004 0.17418480219100393
-0.7919999999999998 0.17260326973269707
-0.7930000000000001 0.1710040708028675
-0.7940000000000005 0.16936082327657928
-0.7949999999999999 0.16765481837228924
-0.7960000000000003 0.16587513346715882
-0.7969999999999997 0.16401769100739053
-0.798 0.1620893684296724
-0.7990000000000004 0.16010645730547512
-0.7999999999999998 0.15809024642076952
-0.8010000000000002 0.15606948158846842
-0.8020000000000005 0.15407241885353742
-0.8029999999999999 0.15212813078761664
-0.8040000000000003 0.1502616504774812
-0.8049999999999997 0.1484929460392344
-0.806 0.14683639578102473
-0.8070000000000004 0.14529904529042426
-0.8079999999999998 0.14388123714811074
-0.8090000000000002 0.14257865064564038
-0.8100000000000005 0.14137950772286267
-0.8109999999999999 0.1402682121760503
-0.8120000000000003 0.13922569125133233
-0.8129999999999997 0.1382295592221087
-0.8140000000000001 0.13725616309434416
-0.8150000000000004 0.13628254447998173
-0.8159999999999998 0.13528850464397968
-0.8170000000000002 0.134257615432962
-0.8180000000000005 0.13318070479446606
-0.819 0.13205522853287804
-0.8200000000000003 0.13088516057341504
-0.8209999999999997 0.12968066519591967
-0.8220000000000001 0.12845467120414164
-0.8230000000000004 0.12722155950966277
-0.8239999999999998 0.1259923071311879
-0.8250000000000002 0.12477489279782833
-0.8260000000000005 0.12357069933937137
-0.827 0.12237615729866147
-0.8280000000000003 0.12118400758690619
-0.8289999999999997 0.11998614654966473
-0.8300000000000001 0.11877627310225751
-0.8310000000000004 0.1175517731489197
-0.8319999999999999 0.11631806995995322
-0.8330000000000002 0.11508739117411039
-0.8340000000000005 0.11387820272618655
-0.835 0.11271309266324872
-0.8360000000000003 0.11161615298485755
-0.8369999999999997 0.1106076452033289
-0.8380000000000001 0.10970260996638136
-0.8390000000000004 0.10890601269491457
-0.8399999999999999 0.10821429452313916
-0.8410000000000002 0.1076132479016773
-0.8420000000000005 0.1070819945783552
-0.843 0.10659477191729017
-0.8440000000000003 0.10612481003367281
-0.8449999999999998 0.10564756587323479
-0.8460000000000001 0.10514377380840641
-0.8470000000000004 0.10460048744421313
-0.8479999999999999 0.10401038651172466
-0.8490000000000002 0.10337330236039305
-0.8500000000000005 0.10269211299247367
-0.851 0.10197279032769453
-0.8520000000000003 0.10122104811033722
-0.8529999999999998 0.10044221548910802
-0.8540000000000001 0.09964041333588221
-0.8550000000000004 0.09881859388943645
-0.8559999999999999 0.09797897748746774
-0.8570000000000002 0.09712446633931905
-0.8580000000000005 0.09625859885590146
-0.859 0.09538745448815691
-0.8600000000000003 0.09451834863391528
-0.8609999999999998 0.09366036023398976
-0.8620000000000001 0.09282357809391162
-0.8630000000000004 0.09201742206423631
-0.8639999999999999 0.09125112877338959
-0.8650000000000002 0.09053122355957971
-0.8660000000000005 0.08986218415913026
-0.867 0.08924467249198721
-0.8680000000000003 0.08867674383385063
-0.8689999999999998 0.08815270124796527
-0.8700000000000001 0.08766472137330142
-0.8710000000000004 0.08720244368510488
-0.8719999999999999 0.08675451909082409
-0.8730000000000002 0.08630867341003627
-0.8740000000000006 0.0858522779133153
-0.875 0.08537520507003894
-0.8760000000000003 0.08486899974756672
-0.8769999999999998 0.08432820183463902
-0.8780000000000001 0.08375138682811735
-0.8790000000000004 0.08314166674314492
-0.8799999999999999 0.08250623793069417
-0.8810000000000002 0.08185575558937133
-0.8820000000000006 0.0812048095901436
-0.883 0.08056853083090232
-0.8840000000000003 0.07996209205894952
-0.8849999999999998 0.07939875949400158
-0.8860000000000001 0.07888831299457084
-0.8870000000000005 0.07843580174611725
-0.8879999999999999 0.07804120096562969
-0.8890000000000002 0.07769981411954245
-0.8900000000000006 0.07740307521470222
-0.891 0.07713928515914907
-0.8920000000000003 0.07689610438968883
-0.8929999999999998 0.07666177028822523
-0.8940000000000001 0.07642643012230871
-0.8950000000000005 0.07618317888930286
-0.8959999999999999 0.07592809592631189
-0.8970000000000002 0.0756608240993078
-0.8980000000000006 0.07538293903453366
-0.899 0.0750972274922024
-0.9000000000000004 0.07480738077041786
-0.9009999999999998 0.07451561750037401
-0.9020000000000001 0.0742234944869339
-0.9030000000000005 0.0739313785276798
-0.9039999999999999 0.0736385441689458
-0.9050000000000002 0.07334361672078464
-0.9060000000000006 0.07304595324633291
-0.907 0.07274522711831646
-0.9080000000000004 0.07244218345090814
-0.9089999999999998 0.07213909033842637
-0.9100000000000001 0.07183853049507904
-0.9110000000000005 0.07154313373919093
-0.9119999999999999 0.07125537959633778
-0.9130000000000003 0.07097622061518259
-0.9139999999999997 0.07070571627476104
-0.915 0.07044234463142152
-0.9160000000000004 0.07018352817313937
-0.9169999999999998 0.06992612823738142
-0.9180000000000001 0.06966768929669692
-0.9190000000000005 0.06940627184811786
-0.9199999999999999 0.06914118995649032
-0.9210000000000003 0.06887358516715879
-0.9219999999999997 0.06860580217794233
-0.923 0.06834225757332664
-0.9240000000000004 0.06808754036253399
-0.9249999999999998 0.06784670793253732
-0.9260000000000002 0.06762471864401598
-0.9270000000000005 0.06742474016984248
-0.9279999999999999 0.06724879828628037
-0.9290000000000003 0.06709647405274646
-0.9299999999999997 0.06696501958114083
-0.931 0.06684875780113601
-0.9320000000000004 0.0667409461939592
-0.9329999999999998 0.06663251184919994
-0.9340000000000002 0.0665144135677112
-0.9350000000000005 0.06637790085213045
-0.9359999999999999 0.06621586705493282
-0.9370000000000003 0.06602350717610339
-0.9379999999999997 0.06579836968919996
-0.9390000000000001 0.06554136684809163
-0.9400000000000004 0.06525640729409037
-0.9409999999999998 0.0649495057550805
-0.9420000000000002 0.0646288157877613
-0.9430000000000005 0.06430325372793563
-0.944 0.06398163685728976
-0.9450000000000003 0.06367219406161233
-0.9459999999999997 0.06338189429465141
-0.9470000000000001 0.06311586008993031
-0.9480000000000004 0.06287767988788182
-0.9489999999999998 0.0626687351200483
-0.9500000000000002 0.062489288300600694
-0.9510000000000005 0.06233759493225005
-0.952 0.06221085956137571
-0.9530000000000003 0.06210513713015636
-0.9539999999999997 0.062015681109239995
-0.9550000000000001 0.0619372121685605
-0.9560000000000004 0.06186395478232939
-0.9569999999999999 0.061790050378722365
-0.9580000000000002 0.061709501361434466
-0.9590000000000005 0.06161785397569664
-0.96 0.06151090298340216
-0.9610000000000003 0.06138577736995244
-0.9619999999999997 0.06124106420280759
-0.9630000000000001 0.061077184340617686
-0.9640000000000004 0.060896660747327434
-0.9649999999999999 0.06070290419980063
-0.9660000000000002 0.06050086593466605
-0.9670000000000005 0.060296318136141634
-0.968 0.060095416683080126
-0.9690000000000003 0.05990396896850693
-0.9699999999999998 0.059727178609550555
-0.9710000000000001 0.059569149623449495
-0.9720000000000004 0.05943220986754763
-0.9729999999999999 0.05931786616074638
-0.9740000000000002 0.05922633537774774
-0.9750000000000005 0.05915634423091774
-0.976 0.05910669092264908
-0.9770000000000003 0.0590753695182978
-0.9779999999999998 0.05906021301884356
-0.9790000000000001 0.05905914504516915
-0.9800000000000004 0.05907052596507328
-0.9809999999999999 0.05909209159862174
-0.9820000000000002 0.05912228441547346
-0.9830000000000005 0.05915869980291979
-0.984 0.0591988103898677
-0.9850000000000003 0.05923998794226851
-0.9859999999999998 0.05927938404726653
-0.9870000000000001 0.05931428754760836
-0.9880000000000004 0.05934186672871376
-0.9889999999999999 0.059359590355455065
-0.9900000000000002 0.05936536845390682
-0.9910000000000005 0.05935816260312137
-0.992 0.05933798223872244
-0.9930000000000003 0.059306133289436125
-0.9939999999999998 0.05926484125649672
-0.9950000000000001 0.05921749474498689
-0.9960000000000004 0.059168696308271554
-0.9969999999999999 0.059122820437544035
-0.9980000000000002 0.05908436062608424
-0.9990000000000006 0.05905651428211702
-1.0 0.059041264283231504
-1.0010000000000003 0.05903867154205038
-1.0019999999999998 0.05904709017727799
-1.0030000000000001 0.05906375869595949
-1.0040000000000004 0.05908390093384189
-1.005 0.059103228658205026
-1.0060000000000002 0.05911679618188494
-1.0070000000000006 0.059121132613564616
-1.008 0.059113673728066425
-1.0090000000000003 0.05909386828481186
-1.0099999999999998 0.05906234335847996
-1.0110000000000001 0.05902132912723856
-1.0120000000000005 0.058973959516488116
-1.013 0.058923737901699406
-1.0140000000000002 0.05887460560457552
-1.0150000000000006 0.058829602601205955
-1.016 0.05879155083412383
-1.0170000000000003 0.058762076329817996
-1.0179999999999998 0.058742771079315914
-1.0190000000000001 0.05873441939783227
-1.0200000000000005 0.05873792310647744
-1.021 0.05875357989887736
-1.0220000000000002 0.0587817851947638
-1.0230000000000006 0.05882287255269151
-1.024 0.058876897173969094
-1.0250000000000004 0.058942999705219816
-1.0259999999999998 0.059019160465008325
-1.0270000000000001 0.0591030873414394
-1.0280000000000005 0.05919112936884317
-1.029 0.05927890609583102
-1.0300000000000002 0.05936247010647996
-1.0310000000000006 0.0594374739000597
-1.032 0.05950135495487196
-1.0330000000000004 0.059552193761607856
-1.0339999999999998 0.05958952552238835
-1.0350000000000001 0.059614314225985204
-1.0360000000000005 0.05962805591110842
-1.037 0.059632712749058514
-1.0380000000000003 0.05963104727156671
-1.0390000000000006 0.05962513041719665
-1.04 0.05961588742259524
-1.0410000000000004 0.05960490324528343
-1.0419999999999998 0.05959259537963436
-1.0430000000000001 0.05957992508342265
-1.0440000000000005 0.05956791363229923
-1.045 0.05955752439808272
-1.0460000000000003 0.05955119347236925
-1.0469999999999997 0.05955093773598231
-1.048 0.05956009356435247
-1.0490000000000004 0.059581617832190764
-1.0499999999999998 0.059618390718376775
-1.0510000000000002 0.059672612764032136
-1.0520000000000005 0.059745944864041375
-1.053 0.05983914091816743
-1.0540000000000003 0.05995170140022504
-1.0549999999999997 0.06008245376070883
-1.056 0.060229603387895014
-1.0570000000000004 0.06039038599474597
-1.0579999999999998 0.06056258812558615
-1.0590000000000002 0.06074485340417859
-1.0600000000000005 0.060936197968194765
-1.061 0.06113735410237393
-1.0620000000000003 0.06135046476391578
-1.0629999999999997 0.06157906168636089
-1.064 0.061827312467282736
-1.0650000000000004 0.06209936399922218
-1.0659999999999998 0.06239859610192764
-1.0670000000000002 0.06272675358583273
-1.0680000000000005 0.06308253182898287
-1.069 0.06346242628113596
-1.0700000000000003 0.06386018296495193
-1.0709999999999997 0.06426730072380275
-1.072 0.06467449072842583
-1.0730000000000004 0.06507311163198996
-1.0739999999999998 0.06545580066656145
-1.0750000000000002 0.06581823887230395
-1.0760000000000005 0.06615880427745986
-1.077 0.06647917461767529
-1.0780000000000003 0.06678326485170596
-1.0789999999999997 0.06707675880381278
-1.08 0.06736574159655476
-1.0810000000000004 0.06765529466436088
-1.0819999999999999 0.06794913035853387
-1.0830000000000002 0.0682484428681766
-1.0840000000000005 0.06855244953953302
-1.085 0.06885772534952295
-1.0860000000000003 0.06915959494916568
-1.0869999999999997 0.06945175343419517
-1.088 0.0697282235481465
-1.0890000000000004 0.06998317057919443
-1.0899999999999999 0.07021170874948311
-1.0910000000000002 0.07041082632875151
-1.0920000000000005 0.07057882981744874
-1.093 0.07071648654819365
-1.0940000000000003 0.07082640731431623
-1.0949999999999998 0.07091280407192091
-1.096 0.07098184129064199
-1.0970000000000004 0.07104015196819892
-1.0979999999999999 0.07109506733369152
-1.0990000000000002 0.07115398891287494
-1.1000000000000005 0.07122402461281405
-1.101 0.0713109006811448
-1.1020000000000003 0.07141933526705249
-1.1029999999999998 0.07155244771825549
-1.104 0.0717124873091569
-1.1050000000000004 0.07189971185554636
-1.1059999999999999 0.0721139912215798
-1.1070000000000002 0.07235368788753983
-1.1080000000000005 0.07261691714529678
-1.109 0.07290166598651833
-1.1100000000000003 0.073205510891381
-1.1109999999999998 0.07352731064513675
-1.112 0.0738653003364471
-1.1130000000000004 0.07421871740257692
-1.1139999999999999 0.07458747070557636
-1.1150000000000002 0.07497172623530618
-1.1160000000000005 0.07537160085677024
-1.117 0.07578805621825363
-1.1180000000000003 0.07622026887751396
-1.1189999999999998 0.07666740668791201
-1.12 0.07712754428517146
-1.1210000000000004 0.07759740119087002
-1.1219999999999999 0.07807218482287895
-1.1230000000000002 0.07854660199252596
-1.1240000000000006 0.07901439302476636
-1.125 0.07946879309768874
-1.1260000000000003 0.07990397518235938
-1.1269999999999998 0.08031419012667329
-1.1280000000000001 0.08069481245447642
-1.1290000000000004 0.08104329579795279
-1.13 0.08135878229329893
-1.1310000000000002 0.08164298062466559
-1.1320000000000006 0.08189982516167404
-1.133 0.08213573412246171
-1.1340000000000003 0.0823601990387894
-1.1349999999999998 0.08258382363536529
-1.1360000000000001 0.08281871193352737
-1.1370000000000005 0.08307767054797591
-1.138 0.08337245597083946
-1.1390000000000002 0.08371278948450576
-1.1400000000000006 0.0841058390050755
-1.141 0.08455513539777788
-1.1420000000000003 0.08506068953241365
-1.1429999999999998 0.08561892364327019
-1.1440000000000001 0.08622335364690173
-1.1450000000000005 0.08686546239274151
-1.146 0.08753646216779698
-1.1470000000000002 0.08822721033896574
-1.1480000000000006 0.08892968401040649
-1.149 0.08963766651596557
-1.1500000000000004 0.09034708673524156
-1.1509999999999998 0.09105664144975303
-1.1520000000000001 0.09176683966074793
-1.1530000000000005 0.0924791415097454
-1.154 0.09319676800987069
-1.1550000000000002 0.0939217423824763
-1.1560000000000006 0.09465594756859158
-1.157 0.09539891112138463
-1.1580000000000004 0.09614828601515356
-1.1589999999999998 0.0968996866347177
-1.1600000000000001 0.09764655098543522
-1.1610000000000005 0.09838262778149243
-1.162 0.09910198643529021
-1.1630000000000003 0.09979829857243312
-1.1640000000000006 0.1004692001627218
-1.165 0.1011144334586439
-1.1660000000000004 0.10173630540821352
-1.1669999999999998 0.10234028248274842
-1.1680000000000001 0.10293319536924106
-1.1690000000000005 0.10352326790097018
-1.17 0.10412050436195887
-1.1710000000000003 0.10473471214031059
-1.1719999999999997 0.10537578874363891
-1.173 0.10605319042640766
-1.1740000000000004 0.10677583530410235
-1.1749999999999998 0.1075505045639393
-1.1760000000000002 0.10838313354787298
-1.1770000000000005 0.10927602897487637
-1.178 0.110227911789338
-1.1790000000000003 0.11123351242630035
-1.1799999999999997 0.11228365051001901
-1.181 0.11336586640558809
-1.1820000000000004 0.11446515078793407
-1.1829999999999998 0.11556528774652984
-1.1840000000000002 0.11665079850029017
-1.1850000000000005 0.11770888590691245
-1.186 0.11872899427967656
-1.1870000000000003 0.11970510149368284
-1.1879999999999997 0.1206349872700889
-1.189 0.12151815566547135
-1.1900000000000004 0.12235756655244757
-1.1909999999999998 0.12315655939060165
-1.1920000000000002 0.12391898135215319
-1.1930000000000005 0.12464854380319716
-1.194 0.12534932570732712
-1.1950000000000003 0.126026074988786
-1.1959999999999997 0.12668607541637522
-1.197 0.12733910794085773
-1.1980000000000004 0.1279992311519304
-1.1989999999999998 0.1286831428857978
-1.2000000000000002 0.12941030992229122
-1.2010000000000005 0.13020130961817908
-1.202 0.13107659283393008
-1.2030000000000003 0.13205202425606166
-1.2039999999999997 0.13313952567516887
-1.205 0.13434354275829674
-1.2060000000000004 0.13566127491933
-1.2069999999999999 0.13708392083255436
-1.2080000000000002 0.13859527360424045
-1.2090000000000005 0.14017513471780874
-1.21 0.14180046249219277
-1.2110000000000003 0.1434474211312222
-1.2119999999999997 0.1450948259784188
-1.213 0.14672325671517142
-1.2140000000000004 0.14832018110092182
-1.2149999999999999 0.14987783505319055
-1.2160000000000002 0.15139712343729494
-1.2170000000000005 0.15288369600713186
-1.218 0.1543513219834789
-1.2190000000000003 0.15581751052200918
-1.2199999999999998 0.15730239973999366
-1.221 0.15882775195380103
-1.2220000000000004 0.16041047781500556
-1.2229999999999999 0.16206489760434659
-1.2240000000000002 0.16379672173402837
-1.2250000000000005 0.16560501714239623
-1.226 0.1674822213014887
-1.2270000000000003 0.16941551296549837
-1.2279999999999998 0.17138862239841735
-1.229 0.17338674242198965
-1.2300000000000004 0.17539655783122735
-1.2309999999999999 0.17740809639468463
-1.2320000000000002 0.17941732271722813
-1.2330000000000005 0.18142276251251208
-1.234 0.1834241490911277
-1.2350000000000003 0.18542302000704464
-1.2359999999999998 0.18741682271828727
-1.237 0.1893999679273167
-1.2380000000000004 0.19136445525394133
-1.2389999999999999 0.19329790593906934
-1.2400000000000002 0.19518705117674842
-1.2410000000000005 0.1970216894526919
-1.242 0.19879388455546637
-1.2430000000000003 0.2005034997094459
-1.2439999999999998 0.20215588702023088
-1.245 0.20376600479902496
-1.2460000000000004 0.20535432098145012
-1.2469999999999999 0.20694514487444526
-1.2480000000000002 0.20856748140655812
-1.2490000000000006 0.21024788550581594
-1.25 0.2120100577861648
-1.2510000000000003 0.21387311420241334
-1.2519999999999998 0.21584920910959934
-1.2530000000000001 0.21794299345884913
-1.2540000000000004 0.22015094927341544
-1.255 0.22246386338105073
-1.2560000000000002 0.2248640517627212
-1.2570000000000006 0.22733310559962583
-1.258 0.22984953423572685
-1.2590000000000003 0.2323945651856167
-1.2599999999999998 0.2349528631590925
-1.2610000000000001 0.23751641977956808
-1.2620000000000005 0.2400873644534035
-1.263 0.24267762442262242
-1.2640000000000002 0.24531089409920181
-1.2650000000000006 0.24801660980299564
-1.266 0.2508331687593438
-1.2670000000000003 0.25379819440882184
-1.2679999999999998 0.2569426750584828
-1.2690000000000001 0.26028887264768436
-1.2700000000000005 0.2638432148876673
-1.271 0.26759345409752827
-1.2720000000000002 0.2715049490950812
-1.2730000000000006 0.27552924529943523
-1.274 0.2796003634800893
-1.2750000000000004 0.28364341340291677
-1.2759999999999998 0.2875828098101482
-1.2770000000000001 0.29134805149597415
-1.2780000000000005 0.2948783166478535
-1.279 0.2981295587642622
-1.2800000000000002 0.3010794941880012
-1.2810000000000006 0.30372216694509924
-1.282 0.30607441638366933
-1.2830000000000004 0.30817040117562683
-1.2839999999999998 0.3100591740269382
-1.2850000000000001 0.3117994984177232
-1.2860000000000005 0.31345760408118417
-1.287 0.315101340741646
-1.2880000000000003 0.3167981121617242
-1.2890000000000006 0.3186065131773787
-1.29 0.32057510624475816
-1.2910000000000004 0.32274115903407097
-1.2919999999999998 0.32512353149896694
-1.2930000000000001 0.32772809239106343
-1.2940000000000005 0.33054118671037375
-1.295 0.3335356907456384
-1.2960000000000003 0.33667355545818256
-1.2969999999999997 0.339907325992376
-1.298 0.34318772873572406
-1.2990000000000004 0.34646967566071457
-1.2999999999999998 0.3497141216903462
-1.3010000000000002 0.3528999926844219
-1.3020000000000005 0.3560161959954212
-1.303 0.3590734624971331
-1.3040000000000003 0.36209554798038346
-1.3049999999999997 0.365126846320577
-1.306 0.3682173043465243
-1.3070000000000004 0.37142423942476444
-1.3079999999999998 0.3748062972118746
-1.3090000000000002 0.37841829936500515
-1.3100000000000005 0.3823047751630339
-1.311 0.38649609711577737
-1.3120000000000003 0.3910080594569782
-1.3129999999999997 0.39583113377962714
-1.314 0.4009382527117452
-1.3150000000000004 0.4062757695803725
-1.3159999999999998 0.41176885325672047
-1.3170000000000002 0.41732713386386744
-1.3180000000000005 0.4228429853063017
-1.319 0.4282052412093641
-1.3200000000000003 0.43330438636476787
-1.3209999999999997 0.4380424531354181
-1.322 0.4423376011099586
-1.3230000000000004 0.4461321380175863
-1.3239999999999998 0.4493985768920215
-1.3250000000000002 0.4521298257075895
-1.3260000000000005 0.4543440557296818
-1.327 0.45608116884286937
-1.3280000000000003 0.457394519009596
-1.3289999999999997 0.45833868725795635
-1.33 0.45897970133466776
-1.3310000000000004 0.45937766507164113
-1.3319999999999999 0.4595931423546682
-1.3330000000000002 0.4596807069500461
-1.3340000000000005 0.45969324841738063
-1.335 0.45968027334086914
-1.3360000000000003 0.4596875570119573
-1.3369999999999997 0.4597599168569925
-1.338 0.4599434027904068
-1.3390000000000004 0.46028258881752726
-1.3399999999999999 0.460816058605083
-1.3410000000000002 0.4615820616717874
-1.3420000000000005 0.4626093131970623
-1.343 0.46391962831236694
-1.3440000000000003 0.4655230002964665
-1.3449999999999998 0.46741813714562724
-1.346 0.4695917803301921
-1.3470000000000004 0.47201926663357024
-1.3479999999999999 0.4746658715110244
-1.3490000000000002 0.47749439393188475
-1.3500000000000005 0.4804606598039472
-1.351 0.4835273058616441
-1.3520000000000003 0.48665287632911924
-1.3529999999999998 0.4898025922919399
-1.354 0.49294284883991973
-1.3550000000000004 0.496041639587119
-1.3559999999999999 0.49906978968436694
-1.3570000000000002 0.5019950056019433
-1.3580000000000005 0.5047831700344884
-1.359 0.5073999261223588
-1.3600000000000003 0.5098095390304586
-1.3609999999999998 0.5119770989784128
-1.362 0.5138717350856261
-1.3630000000000004 0.5154625887433214
-1.3639999999999999 0.5167310991309746
-1.3650000000000002 0.517666077995918
-1.3660000000000005 0.5182654287659979
-1.367 0.5185431800752294
-1.3680000000000003 0.5185279644785978
-1.3689999999999998 0.518262934587011
-1.37 0.5178001720511385
-1.3710000000000004 0.5172050527938211
-1.3719999999999999 0.5165484703457252
-1.3730000000000002 0.5158978548733415
-1.3740000000000006 0.5153168920499311
-1.375 0.5148599518376361
-1.3760000000000003 0.5145638927829319
-1.3769999999999998 0.5144541508484575
-1.3780000000000001 0.5145396573759232
-1.3790000000000004 0.5148053567611186
-1.38 0.5152280754465882
-1.3810000000000002 0.5157659403880485
-1.3820000000000006 0.5163683301069112
-1.383 0.5169746389859671
-1.3840000000000003 0.5175148349169195
-1.3849999999999998 0.5179195120718997
-1.3860000000000001 0.5181211152573447
-1.3870000000000005 0.5180575086005496
-1.388 0.5176827931848005
-1.3890000000000002 0.5169688776589929
-1.3900000000000006 0.5159088973270363
-1.391 0.5145146115172081
-1.3920000000000003 0.512819119814921
-1.3929999999999998 0.5108723956455931
-1.3940000000000001 0.5087342539257821
-1.3950000000000005 0.5064688407274642
-1.396 0.5041383714000253
-1.3970000000000002 0.5017987050774445
-1.3980000000000006 0.49949514172484416
-1.399 0.4972645459919784
-1.4000000000000004 0.4951330719803276
-1.4009999999999998 0.4931203250253702
-1.4020000000000001 0.49124069944773163
-1.4030000000000005 0.48950009786810794
-1.404 0.48791062383078054
-1.4050000000000002 0.48647844186202444
-1.4060000000000006 0.485211317544838
-1.407 0.4841155967995196
-1.4080000000000004 0.48319669881541666
-1.4089999999999998 0.48245288983284035
-1.4100000000000001 0.4818785426483721
-1.4110000000000005 0.4814644622965554
-1.412 0.4811905145187295
-1.4130000000000003 0.481029018654316
-1.4140000000000006 0.48094885932783815
-1.415 0.4809133449579042
-1.4160000000000004 0.4808788998373933
-1.4169999999999998 0.4807969058217742
-1.4180000000000001 0.48062186189061173
-1.4190000000000005 0.4803059711142104
-1.42 0.4798043767942835
-1.4210000000000003 0.4790778711574797
-1.4220000000000006 0.4780999777252963
-1.423 0.4768566373143548
-1.4240000000000004 0.4753480234208441
-1.4249999999999998 0.47359471253320473
-1.4260000000000002 0.4716342155562626
-1.4270000000000005 0.4695247775275405
-1.428 0.46733759681914644
-1.4290000000000003 0.465153207132538
-1.4299999999999997 0.46305501437231134
-1.431 0.4611214666771673
-1.4320000000000004 0.45942077821024635
-1.4329999999999998 0.4580041106853306
-1.4340000000000002 0.45690047339152245
-1.4350000000000005 0.45611422529647766
-1.436 0.455627405043046
-1.4370000000000003 0.4553988650267593
-1.4379999999999997 0.45537233099019053
-1.439 0.4554769452580158
-1.4400000000000004 0.4556379237206988
-1.4409999999999998 0.4557790746935957
-1.4420000000000002 0.45582795337284426
-1.4430000000000005 0.45572178796985263
-1.444 0.45541422163510653
-1.4450000000000003 0.45487614441683166
-1.4459999999999997 0.45409586544478714
-1.447 0.4530843249708278
-1.4480000000000004 0.4518711574003075
-1.4489999999999998 0.45050252596734464
-1.4500000000000002 0.4490421000212306
-1.4510000000000005 0.4475605519881436
-1.452 0.44613367926131847
-1.4530000000000003 0.4448305032599942
-1.4539999999999997 0.44371271611542495
-1.455 0.44282673875122874
-1.4560000000000004 0.44220122428669295
-1.4569999999999999 0.4418440863483004
-1.4580000000000002 0.44174958009343457
-1.4590000000000005 0.44189334704577904
-1.46 0.44223941687555196
-1.4610000000000003 0.44274378007695575
-1.4619999999999997 0.4433538834718775
-1.463 0.4440132476705946
-1.4640000000000004 0.44466549272691236
-1.4649999999999999 0.44524838905711034
-1.4660000000000002 0.44570795182311534
-1.4670000000000005 0.4459928997373342
-1.468 0.44606571852311383
-1.4690000000000003 0.445898628306582
-1.4699999999999998 0.4454855433456258
-1.471 0.44483847806954313
-1.4720000000000004 0.4439908308454774
-1.4729999999999999 0.4429918952929703
-1.4740000000000002 0.4419008664518286
-1.4750000000000005 0.4407845142038566
-1.476 0.43970675048128505
-1.4770000000000003 0.4387224752458263
-1.4779999999999998 0.43787127233663037
-1.479 0.43718184131206955
-1.4800000000000004 0.43666404256760794
-1.4809999999999999 0.43631515013995137
-1.4820000000000002 0.4361226528185039
-1.4830000000000005 0.43607054158470315
-1.484 0.4361398382867936
-1.4850000000000003 0.4363156674598989
-1.4859999999999998 0.4365858795990434
-1.487 0.436945028098423
-1.4880000000000004 0.4373885540655743
-1.4889999999999999 0.4379133844248305
-1.4900000000000002 0.4385142022934747
-1.4910000000000005 0.4391800474085698
-1.492 0.43989321358793976
-1.4930000000000003 0.4406289821282177
-1.4939999999999998 0.44135732509899006
-1.495 0.44204971866375325
-1.4960000000000004 0.4426765190311809
-1.4969999999999999 0.4432183153829798
-1.4980000000000002 0.4436678685618654
-1.4990000000000006 0.44402913906818936
-1.5 0.4443194451013052
-1.5010000000000003 0.4445697039860337
-1.5019999999999998 0.444812872157687
-1.5030000000000001 0.4450842634293161
-1.5040000000000004 0.44541271866792853
-1.505 0.4458178453511953
-1.5060000000000002 0.4463075387781844
-1.5070000000000006 0.4468785426621566
-1.508 0.44752092940265525
-1.5090000000000003 0.44822565299525197
-1.5099999999999998 0.4489854473072277
-1.5110000000000001 0.4498019246617193
-1.5120000000000005 0.45068889342949037
-1.513 0.4516732082170882
-1.5140000000000002 0.45279095214218473
-1.5150000000000006 0.4540797050909226
-1.516 0.4555730365916311
-1.5170000000000003 0.4572963753600988
-1.5179999999999998 0.4592633034471431
-1.5190000000000001 0.46146419325001964
-1.5200000000000005 0.4638768869757169
-1.521 0.46646530400051683
-1.5220000000000002 0.46917982991239054
-1.5230000000000006 0.47197483005161556
-1.524 0.47480046004687104
-1.5250000000000004 0.4776140004751626
-1.5259999999999998 0.48038761209351594
-1.5270000000000001 0.48309633521113
-1.5280000000000005 0.4857289952355151
-1.529 0.48828474159039303
-1.5300000000000002 0.4907662435967197
-1.5310000000000006 0.49318649786629287
-1.532 0.4955603616649563
-1.5330000000000004 0.49790940426623614
-1.5339999999999998 0.5002551689587242
-1.5350000000000001 0.5026190340137884
-1.5360000000000005 0.5050234290335858
-1.537 0.507486318029167
-1.5380000000000003 0.510021266807891
-1.5390000000000006 0.5126320468800369
-1.54 0.5153161343161589
-1.5410000000000004 0.5180607269846219
-1.5419999999999998 0.5208425080775706
-1.5430000000000001 0.5236304571817236
-1.5440000000000005 0.526387062565264
-1.545 0.5290726986367468
-1.5460000000000003 0.5316456114481489
-1.5470000000000006 0.5340689434907041
-1.548 0.5363142952379011
-1.5490000000000004 0.5383653752997062
-1.5499999999999998 0.5402141816581157
-1.5510000000000002 0.5418764660549525
-1.5520000000000005 0.5433792921511363
-1.553 0.5447675625206941
-1.5540000000000003 0.5460995797486505
-1.5549999999999997 0.5474443079343568
-1.556 0.5488684651390459
-1.5570000000000004 0.5504404936835756
-1.5579999999999998 0.5522113645475679
-1.5590000000000002 0.5542240603712989
-1.5600000000000005 0.5565008836509864
-1.561 0.5590442660730198
-1.5620000000000003 0.5618417250719907
-1.5629999999999997 0.564871804293301
-1.564 0.5681084114521787
-1.5650000000000004 0.5715280640736795
-1.5659999999999998 0.575113484031158
-1.5670000000000002 0.5788522250866353
-1.5680000000000005 0.5827488410711679
-1.569 0.5868023853487699
-1.5700000000000003 0.5910183341656654
-1.5709999999999997 0.5954030668676176
-1.572 0.5999446426321468
-1.5730000000000004 0.6046332951544813
-1.5739999999999998 0.6094534920597926
-1.5750000000000002 0.6143787643012214
-1.5760000000000005 0.6194017791789731
-1.577 0.6245085052893002
-1.5780000000000003 0.6296980937359936
-1.5789999999999997 0.6349797369477362
-1.58 0.6403668471773875
-1.5810000000000004 0.6458722317625281
-1.5819999999999999 0.6514968750003817
-1.5830000000000002 0.6572304334806341
-1.5840000000000005 0.6630410582622296
-1.585 0.6688765403175101
-1.5860000000000003 0.6746670381512657
-1.5869999999999997 0.6803345422613482
-1.588 0.6857999845885252
-1.5890000000000004 0.6909894691537464
-1.5899999999999999 0.6958458384160482
-1.5910000000000002 0.7003281366504883
-1.5920000000000005 0.7044240597453006
-1.593 0.7081374767366256
-1.5940000000000003 0.7114937601766421
-1.5949999999999998 0.7145395264166838
-1.596 0.717330483941956
-1.5970000000000004 0.7199362270729479
-1.5979999999999999 0.7224479827698082
-1.5990000000000002 0.7249658199012753
-1.6000000000000005 0.7275990516117753
-1.601 0.7304726877234339
-1.6020000000000003 0.7337028647903526
-1.6029999999999998 0.7373975115190516
-1.604 0.7416367153101542
-1.6050000000000004 0.7464624588909242
-1.6059999999999999 0.751865677393866
-1.6070000000000002 0.7577900441183515
-1.6080000000000005 0.7641234353380745
-1.609 0.77071083258165
-1.6100000000000003 0.7773781679739171
-1.6109999999999998 0.7839455088525048
-1.612 0.7902420836911231
-1.6130000000000004 0.7961361129790613
-1.6139999999999999 0.801537809029765
-1.6150000000000002 0.8064084640745685
-1.6160000000000005 0.8107614166469779
-1.617 0.8146440281644816
-1.6180000000000003 0.8181351231722238
-1.6189999999999998 0.8213266526874429
-1.62 0.8243040285149971
-1.6210000000000004 0.8271463841624621
-1.6219999999999999 0.8299094319225692
-1.6230000000000002 0.8326267760029835
-1.6240000000000006 0.835316751635904
-1.625 0.8379804287363214
-1.6260000000000003 0.8406192603770264
-1.6269999999999998 0.843228627105318
-1.6280000000000001 0.8458064211743798
-1.6290000000000004 0.8483481332483427
-1.63 0.850849796901304
-1.6310000000000002 0.853295342123452
-1.6320000000000006 0.855655754052915
-1.633 0.85788059150943
-1.6340000000000003 0.8598955163027336
-1.6349999999999998 0.8616211641697471
-1.6360000000000001 0.8629541551574642
-1.6370000000000005 0.8638029832806526
-1.638 0.8640880653309679
-1.6390000000000002 0.8637516128767545
-1.6400000000000006 0.8627681818925499
-1.641 0.8611439789938811
-1.6420000000000003 0.858921837860608
-1.6429999999999998 0.8561639322762784
-1.6440000000000001 0.8529514205012223
-1.6450000000000005 0.8493706322224108
-1.646 0.8455048904567379
-1.6470000000000002 0.8414260086088267
-1.6480000000000006 0.837195277377771
-1.649 0.8328551592448434
-1.6500000000000004 0.828436081928453
-1.6509999999999998 0.8239607009237966
-1.6520000000000001 0.8194376212328094
-1.6530000000000005 0.8148759736320575
-1.654 0.8102830651744242
-1.6550000000000002 0.8056577176334208
-1.6560000000000006 0.8009973469505994
-1.657 0.7962996914070383
-1.6580000000000004 0.7915599254181732
-1.6589999999999998 0.786762447529917
-1.6600000000000001 0.7818890922396643
-1.6610000000000005 0.7769217025335536
-1.662 0.771829291605675
-1.6630000000000003 0.7665870130303096
-1.6640000000000006 0.7611605301623796
-1.665 0.7555190531663613
-1.6660000000000004 0.7496333295869576
-1.6669999999999998 0.7434776261493097
-1.6680000000000001 0.7370255166925186
-1.6690000000000005 0.7302657993376996
-1.67 0.7231924922823719
-1.6710000000000003 0.7158065613747358
-1.6720000000000006 0.7081288602614839
-1.673 0.700189434776765
-1.6740000000000004 0.6920320582755589
-1.6749999999999998 0.6837146987322384
-1.6760000000000002 0.6753030254043557
-1.6770000000000005 0.6668650602801905
-1.678 0.6584656841925417
-1.6790000000000003 0.6501540183561779
-1.6799999999999997 0.6419620882758117
-1.681 0.6338897008943849
-1.6820000000000004 0.6259113772913074
-1.6829999999999998 0.6179759609681739
-1.6840000000000002 0.6100035779377273
-1.6850000000000005 0.6019182996390727
-1.686 0.593637440091366
-1.6870000000000003 0.5851005959130945
-1.6879999999999997 0.5762779126705004
-1.689 0.5671759098620643
-1.6900000000000004 0.5578416789355983
-1.6909999999999998 0.5483577015573747
-1.6920000000000002 0.5388425483641702
-1.6930000000000005 0.5294200512289842
-1.694 0.5202272667827595
-1.6950000000000003 0.511381141541854
-1.6959999999999997 0.5029725726308407
-1.697 0.4950636810662753
-1.6980000000000004 0.48767764332972596
-1.6989999999999998 0.4807971424478381
-1.7000000000000002 0.47437755830597855
-1.7010000000000005 0.4683464793556913
-1.702 0.46261536005457465
-1.7030000000000003 0.4570911185759311
-1.7039999999999997 0.45168229660972975
-1.705 0.4463044011245381
-1.7060000000000004 0.44088193060726816
-1.7069999999999999 0.4353502958479059
-1.7080000000000002 0.4296591718546006
-1.7090000000000005 0.4237687738597147
-1.71 0.4176524129582576
-1.7110000000000003 0.4112957311632055
-1.7119999999999997 0.404698991002803
-1.713 0.3978803029648211
-1.7140000000000004 0.3908723276765606
-1.7149999999999999 0.38372394987719183
-1.7160000000000002 0.37649557761621594
-1.7170000000000005 0.3692553574170763
-1.718 0.3620686413056944
-1.7190000000000003 0.3549977577529668
-1.7199999999999998 0.34809533931243786
-1.721 0.3413936203018928
-1.7220000000000004 0.33491219080169465
-1.7229999999999999 0.3286526840326586
-1.7240000000000002 0.32260647365077316
-1.7250000000000005 0.3167584406476631
-1.726 0.3110905433516925
-1.7270000000000003 0.3055877163099866
-1.7279999999999998 0.3002427316789284
-1.729 0.29505413067340003
-1.7300000000000004 0.29002841172507776
-1.7309999999999999 0.2851793917542962
-1.7320000000000002 0.2805210725509218
-1.7330000000000005 0.27607016242054316
-1.734 0.271838059502199
-1.7350000000000003 0.2678322169728362
-1.7359999999999998 0.2640515822774214
-1.737 0.26048428274907426
-1.7380000000000004 0.25711174580655477
-1.7389999999999999 0.25390371138713813
-1.7400000000000002 0.2508278448240411
-1.7410000000000005 0.24784226705900422
-1.742 0.2449113528097797
-1.7430000000000003 0.2419948768026454
-1.7439999999999998 0.23906165400226395
-1.745 0.2360868988095104
-1.7460000000000004 0.2330520162997799
-1.7469999999999999 0.22994482782763756
-1.7480000000000002 0.22676188920680396
-1.7490000000000006 0.22350293260949922
-1.75 0.22017307345626622
-1.7510000000000003 0.216779762804225
-1.7519999999999998 0.2133320164519951
-1.7530000000000001 0.20984226608003928
-1.7540000000000004 0.20632377441093389
-1.755 0.20279252242637824
-1.7560000000000002 0.19926800057515387
-1.7570000000000006 0.19576770347719308
-1.758 0.19231191103016781
-1.7590000000000003 0.18892020891178546
-1.7599999999999998 0.1856112487760563
-1.7610000000000001 0.1824036101069093
-1.7620000000000005 0.17931513245585173
-1.763 0.17636135541941955
-1.7640000000000002 0.17355693135541228
-1.7650000000000006 0.1709144962655316
-1.766 0.16844214178094405
-1.7670000000000003 0.16614307472811413
-1.7679999999999998 0.1640122001614023
-1.7690000000000001 0.16203514704195454
-1.7700000000000005 0.16019018170637384
-1.771 0.15844781729779575
-1.7720000000000002 0.15677203509406748
-1.7730000000000006 0.15512667890704554
-1.774 0.15347627733164554
-1.7750000000000004 0.15179305095458437
-1.7759999999999998 0.1500580251268529
-1.7770000000000001 0.14826291951612725
-1.7780000000000005 0.14641096151324584
-1.779 0.14451478327616996
-1.7800000000000002 0.14259385877558986
-1.7810000000000006 0.14067202994973588
-1.782 0.13877404450433406
-1.7830000000000004 0.1369229303569547
-1.7839999999999998 0.13513716548155327
-1.7850000000000001 0.1334302049606563
-1.7860000000000005 0.13180932163640643
-1.787 0.13027464268325997
-1.7880000000000003 0.12882122889199207
-1.7890000000000006 0.12743774531088634
-1.79 0.12610983764620357
-1.7910000000000004 0.12481747122402288
-1.7919999999999998 0.12354135591314994
-1.7930000000000001 0.12226115356834673
-1.7940000000000005 0.1209573578710422
-1.795 0.11961569170945159
-1.7960000000000003 0.11822719719537206
-1.7970000000000006 0.11678760689510123
-1.798 0.1153004186055511
-1.7990000000000004 0.11377585785832056
-1.7999999999999998 0.11222783125917828
-1.8010000000000002 0.11067578934943857
-1.8020000000000005 0.10913912146341248
-1.803 0.10763811301798658
-1.8040000000000003 0.10619049601291328
-1.8050000000000006 0.10481072363840234
-1.806 0.10350952342754682
-1.8070000000000004 0.10229255745098052
-1.8079999999999998 0.10116084155871118
-1.8090000000000002 0.10011210249255253
-1.8100000000000005 0.09913871089133275
-1.811 0.09823023990769153
-1.8120000000000003 0.09737366454895152
-1.8129999999999997 0.09655346517117477
-1.814 0.09575305151050467
-1.8150000000000004 0.09495618831731607
-1.8159999999999998 0.0941484041506979
-1.8170000000000002 0.09331778323540792
-1.8180000000000005 0.09245741131195206
-1.819 0.09156497222340634
-1.8200000000000003 0.09064272874400398
-1.8209999999999997 0.08969737358607459
-1.822 0.08873764546941788
-1.8230000000000004 0.08777350423831311
-1.8239999999999998 0.08681274584967456
-1.8250000000000002 0.0858612776721657
-1.8260000000000005 0.08492062841164622
-1.827 0.08398901940203538
-1.8280000000000003 0.08306216830085582
-1.8289999999999997 0.08213517978765224
-1.83 0.08120431401443062
-1.8310000000000004 0.08026817596154362
-1.8319999999999999 0.07933068760324924
-1.8330000000000002 0.07840019627863702
-1.8340000000000005 0.07748907783665615
-1.835 0.07661229407623245
-1.8360000000000003 0.07578566479198443
-1.8369999999999997 0.07502223266556475
-1.838 0.07433140538129981
-1.8390000000000004 0.07371568923142989
-1.8399999999999999 0.07317184503726255
-1.8410000000000002 0.07268946353316504
-1.8420000000000005 0.07225375143581104
-1.843 0.07184677065857148
-1.8440000000000003 0.07145009455223497
-1.8449999999999998 0.0710470206441944
-1.846 0.07062463327170518
-1.8470000000000004 0.07017446273345203
-1.8479999999999999 0.06969201042482454
-1.8490000000000002 0.06917771141761732
-1.8500000000000005 0.0686341041347587
-1.851 0.06806583026160049
-1.8520000000000003 0.06747727524420542
-1.8529999999999998 0.06687247773988847
-1.854 0.06625452550782869
-1.8550000000000004 0.06562555258955188
-1.8559999999999999 0.06498703987530095
-1.8570000000000002 0.06434079053636613
-1.8580000000000005 0.06368890753686551
-1.859 0.06303510046068565
-1.8600000000000003 0.062383867510540314
-1.8609999999999998 0.06174088671694753
-1.862 0.06111254891416455
-1.8630000000000004 0.06050488710454186
-1.8639999999999999 0.05992391402473161
-1.8650000000000002 0.05937397046211374
-1.8660000000000005 0.0588581791539567
-1.867 0.05837725288359523
-1.8680000000000003 0.05793026616140609
-1.8689999999999998 0.05751390475348176
-1.87 0.05712347169013135
-1.8710000000000004 0.056752565678486834
-1.8719999999999999 0.056394072729412784
-1.8730000000000002 0.056040157843603104
-1.8740000000000006 0.055682615489694706
-1.875 0.05531471119131572
-1.8760000000000003 0.054930641923563804
-1.8769999999999998 0.05452640992946304
-1.8780000000000001 0.054100523360844865
-1.8790000000000004 0.05365437434549394
-1.88 0.053191973656538785
-1.8810000000000002 0.052719595521502356
-1.8820000000000006 0.052246130549165666
-1.883 0.051780936877598646
-1.8840000000000003 0.05133352779650568
-1.8849999999999998 0.05091234361100553
-1.8860000000000001 0.05052371733529786
-1.8870000000000005 0.050171074352744524
-1.888 0.04985469683901099
-1.8890000000000002 0.04957193181750631
-1.8900000000000006 0.049317679421952504
-1.891 0.04908484530661412
-1.8920000000000003 0.04886588155365463
-1.8929999999999998 0.04865354888284417
-1.8940000000000001 0.048441761523200406
-1.8950000000000005 0.04822621633431763
-1.896 0.048004433765124574
-1.8970000000000002 0.04777613886905077
-1.8980000000000006 0.04754221469735037
-1.899 0.04730429544422531
-1.9000000000000004 0.04706456660168069
-1.9009999999999998 0.046824295776058664
-1.9020000000000001 0.046584359185766706
-1.9030000000000005 0.046344917585019615
-1.904 0.046105491499429725
-1.9050000000000002 0.04586525280371472
-1.9060000000000006 0.04562388264334083
-1.907 0.04538131945659303
-1.9080000000000004 0.045138194529397706
-1.9089999999999998 0.044896119976140625
-1.9100000000000001 0.04465690129394671
-1.9110000000000005 0.04442233753797374
-1.912 0.04419407938343742
-1.9130000000000003 0.043972736594477486
-1.9140000000000006 0.0437582730118752
-1.915 0.043549584362750034
-1.9160000000000004 0.04334481495394185
-1.9169999999999998 0.04314169024708948
-1.9180000000000001 0.042938336365186625
-1.9190000000000005 0.04273317349243189
-1.92 0.042525416583251624
-1.9210000000000003 0.042315449696198985
-1.9220000000000006 0.04210447197013977
-1.923 0.04189502238861667
-1.9240000000000004 0.04168982696724218
-1.9249999999999998 0.04149199245671708
-1.9260000000000002 0.04130463943048168
-1.9270000000000005 0.041129884066638096
-1.928 0.04096919962983103
-1.9290000000000003 0.04082261670727639
-1.9300000000000006 0.040688773624326664
-1.931 0.04056452965882662
-1.9320000000000004 0.04044608631197806
-1.9329999999999998 0.04032819256453095
-1.9340000000000002 0.0402055631821173
-1.9350000000000005 0.040073027588150775
-1.936 0.039926343829792606
-1.9370000000000003 0.03976260911403703
-1.9379999999999997 0.03958028909891532
-1.939 0.039379840702983684
-1.9400000000000004 0.039163513852477454
-1.9409999999999998 0.038934818411528856
-1.9420000000000002 0.038698549681143925
-1.9430000000000005 0.038459986890340477
-1.944 0.03822436143159997
-1.9450000000000003 0.037996573641300976
-1.9459999999999997 0.037780778802496015
-1.947 0.037580032600238907
-1.9480000000000004 0.03739648099340473
-1.9489999999999998 0.037230930064711044
-1.9500000000000002 0.03708351103529364
-1.9510000000000005 0.03695313709843995
-1.952 0.036838071465883235
-1.9530000000000003 0.03673587968381899
-1.9539999999999997 0.03664364959981512
-1.955 0.03655813440779786
-1.9560000000000004 0.03647580155814706
-1.9569999999999999 0.03639306264050554
-1.9580000000000002 0.036306268439221925
-1.9590000000000005 0.03621267873639367
-1.96 0.03610971939738845
-1.9610000000000003 0.03599561309185789
-1.9619999999999997 0.0358694638506607
-1.963 0.0357314684347131
-1.9640000000000004 0.03558309122252349
-1.9649999999999999 0.035426352484792686
-1.9660000000000002 0.035264209724548315
-1.9670000000000005 0.03510015197059537
-1.968 0.03493792221885281
-1.9690000000000003 0.03478110175304786
-1.9699999999999998 0.03463293779987747
-1.971 0.034496055921238236
-1.9720000000000004 0.03437202710488347
-1.9729999999999999 0.034261923352252435
-1.9740000000000002 0.034166029368374644
-1.9750000000000005 0.03408371671559554
-1.976 0.03401433745862818
-1.9770000000000003 0.03395671870578279
-1.9779999999999998 0.03390954422003571
-1.979 0.03387149961160211
-1.9800000000000004 0.03384147917335803
-1.9809999999999999 0.033817990509420616
-1.9820000000000002 0.03379992643823116
-1.9830000000000005 0.03378568504373994
-1.984 0.03377360531651273
-1.9850000000000003 0.033761987457259036
-1.9859999999999998 0.03374905152252752
-1.987 0.03373313985006992
-1.9880000000000004 0.03371257741349548
-1.9889999999999999 0.03368592639589222
-1.9900000000000002 0.0336520454677221
-1.9910000000000005 0.03361041660049191
-1.992 0.033561149946264295
-1.9930000000000003 0.03350508146157903
-1.9939999999999998 0.03344355789192425
-1.995 0.033378553837323965
-1.9960000000000004 0.03331268586611548
-1.9969999999999999 0.033248414522923986
-1.9980000000000002 0.03318822284934688
-1.9990000000000006 0.03313384531969471
-2.0 0.03308632082181431
-2.0009999999999994 0.03304560612457868
-2.0020000000000007 0.033010720135984564
-2.003 0.032980083567238645
-2.0039999999999996 0.03295103041560787
-2.005000000000001 0.03292122013930874
-2.0060000000000002 0.0328879998370657
-2.0069999999999997 0.0328495972880855
-2.008000000000001 0.03280477601994383
-2.0090000000000003 0.03275346482309918
-2.01 0.03269625915070191
-2.011000000000001 0.0326346315092791
-2.0120000000000005 0.03257051945497848
-2.013 0.03250601000716321
-2.0139999999999993 0.0324433602270857
-2.0150000000000006 0.03238422841928975
-2.016 0.032330060853334404
-2.0169999999999995 0.032281547776979745
-2.0180000000000007 0.03223928078813057
-2.019 0.03220334724366783
-2.0199999999999996 0.032173873673369
-2.021000000000001 0.03215066025191193
-2.0220000000000002 0.032133599073437956
-2.0229999999999997 0.03212262015590864
-2.024000000000001 0.03211759958359411
-2.0250000000000004 0.03211800997432196
-2.026 0.03212280085454299
-2.027000000000001 0.032130857479891896
-2.0280000000000005 0.03214039260455257
-2.029 0.03214926132641229
-2.0299999999999994 0.03215556014314375
-2.0310000000000006 0.0321571512942365
-2.032 0.03215282119923105
-2.0329999999999995 0.03214165783721877
-2.0340000000000007 0.0321234754157333
-2.035 0.03209880497855158
-2.0359999999999996 0.032068424219714495
-2.037000000000001 0.03203333644895421
-2.0380000000000003 0.031994956176973684
-2.0389999999999997 0.03195432945848594
-2.040000000000001 0.03191190774742479
-2.0410000000000004 0.031868525183146285
-2.042 0.03182443074300242
-2.043000000000001 0.031780210559881936
-2.0440000000000005 0.031736517712243104
-2.045 0.03169400590720148
-2.0459999999999994 0.03165413827625708
-2.0470000000000006 0.03161814320033321
-2.048 0.031587927241009825
-2.0489999999999995 0.03156514643196107
-2.0500000000000007 0.03155134668266165
-2.051 0.03154764080301511
-2.0519999999999996 0.0315547642665694
-2.053000000000001 0.03157291394204918
-2.0540000000000003 0.03160155040849558
-2.0549999999999997 0.03163975366336855
-2.056000000000001 0.03168625259783479
-2.0570000000000004 0.03173928136766676
-2.058 0.031797401092353364
-2.059000000000001 0.03185967083237241
-2.0600000000000005 0.03192541326090705
-2.061 0.03199491852209317
-2.0619999999999994 0.03206929757585746
-2.0630000000000006 0.03215045499925625
-2.064 0.03224069681725373
-2.0649999999999995 0.03234237009879567
-2.0660000000000007 0.032457461840147105
-2.067 0.0325871182834159
-2.0679999999999996 0.03273091389734153
-2.069000000000001 0.03288725040513726
-2.0700000000000003 0.033053073444520076
-2.0709999999999997 0.033224114415073634
-2.072000000000001 0.03339564624317033
-2.0730000000000004 0.033563219539393695
-2.074 0.03372300672938943
-2.0749999999999993 0.03387271762594689
-2.0760000000000005 0.034011425470081715
-2.077 0.03413990258776528
-2.0779999999999994 0.034260076712165854
-2.0790000000000006 0.03437479136686509
-2.08 0.034487114262363824
-2.0809999999999995 0.03459960453853436
-2.0820000000000007 0.03471414227508418
-2.083 0.03483132140321218
-2.0839999999999996 0.034950724511051405
-2.085000000000001 0.0350705975764364
-2.0860000000000003 0.03518854011534184
-2.0869999999999997 0.035301315815503775
-2.088000000000001 0.03540585612246523
-2.0890000000000004 0.03549917132300141
-2.09 0.035578732250347515
-2.0909999999999993 0.03564296732198336
-2.0920000000000005 0.03569096365316185
-2.093 0.03572304114167031
-2.0939999999999994 0.035740456749329186
-2.0950000000000006 0.03574527071142603
-2.096 0.03574053659370363
-2.0969999999999995 0.03572955617869107
-2.0980000000000008 0.03571601562904859
-2.099 0.03570366324261426
-2.0999999999999996 0.03569614690058609
-2.101000000000001 0.035696462836966085
-2.1020000000000003 0.03570715723791258
-2.1029999999999998 0.03573001036576206
-2.104000000000001 0.03576639300702172
-2.1050000000000004 0.035816692493359885
-2.106 0.03588109474441765
-2.1069999999999993 0.03595900174680257
-2.1080000000000005 0.03604962880009832
-2.109 0.036152062226372565
-2.1099999999999994 0.03626509100533953
-2.1110000000000007 0.03638803844835462
-2.112 0.03651983070080877
-2.1129999999999995 0.03665980465410156
-2.1140000000000008 0.036807558177468044
-2.115 0.036962778860254446
-2.1159999999999997 0.03712512159450853
-2.117000000000001 0.037294693436281716
-2.1180000000000003 0.03747077912785695
-2.1189999999999998 0.03765275459331233
-2.120000000000001 0.03783956432365725
-2.1210000000000004 0.038029599924528854
-2.122 0.03822061917729699
-2.1229999999999993 0.038410218458977845
-2.1240000000000006 0.038595577269507235
-2.125 0.038773658631290814
-2.1259999999999994 0.03894187418481279
-2.1270000000000007 0.039097649871135946
-2.128 0.039238899637404165
-2.1289999999999996 0.03936449244341477
-2.130000000000001 0.0394740489870638
-2.1310000000000002 0.03956838527886704
-2.1319999999999997 0.03964935286057035
-2.133000000000001 0.03971997909815163
-2.1340000000000003 0.03978478013950091
-2.135 0.039848823586490556
-2.136000000000001 0.03991793760693014
-2.1370000000000005 0.03999832983565196
-2.138 0.04009575909246803
-2.1389999999999993 0.040215030173658066
-2.1400000000000006 0.04035974648431299
-2.141 0.04053176190211134
-2.1419999999999995 0.04073120136751805
-2.1430000000000007 0.040956421145179465
-2.144 0.04120430095978978
-2.1449999999999996 0.041470655015655805
-2.146000000000001 0.04175107531701941
-2.1470000000000002 0.04204091078483017
-2.1479999999999997 0.0423359787166504
-2.149000000000001 0.04263292593458584
-2.1500000000000004 0.04292942714670581
-2.151 0.04322450224905484
-2.152000000000001 0.043518093022046844
-2.1530000000000005 0.043810674333962386
-2.154 0.044103656568376316
-2.1549999999999994 0.04439799271297139
-2.1560000000000006 0.04469467795351431
-2.157 0.04499368725589386
-2.1579999999999995 0.04529419921489347
-2.1590000000000007 0.045594488107370455
-2.16 0.04589183247477369
-2.1609999999999996 0.04618367228222477
-2.162000000000001 0.046467566064106215
-2.1630000000000003 0.04674086186915054
-2.1639999999999997 0.047002697743949676
-2.165000000000001 0.047253138167316175
-2.1660000000000004 0.04749337360429416
-2.167 0.047726001535529985
-2.168000000000001 0.04795417173780849
-2.1690000000000005 0.04818161427638558
-2.17 0.048412807370409185
-2.1709999999999994 0.04865207898003609
-2.1720000000000006 0.04890374323279558
-2.173 0.04917187060937117
-2.1739999999999995 0.049460276384929225
-2.1750000000000007 0.0497717948475895
-2.176 0.05010891009223706
-2.1769999999999996 0.05047248522404248
-2.178000000000001 0.05086180243006151
-2.1790000000000003 0.05127438187933668
-2.1799999999999997 0.051706009548058554
-2.181000000000001 0.05215101626770757
-2.1820000000000004 0.052602580325690804
-2.183 0.0530533348592861
-2.184000000000001 0.05349624022829387
-2.1850000000000005 0.05392544880650333
-2.186 0.05433610527569514
-2.1869999999999994 0.05472541231762014
-2.1880000000000006 0.05509228841534645
-2.189 0.05543647124596579
-2.1899999999999995 0.0557593034104703
-2.1910000000000007 0.05606235988415129
-2.192 0.05634753091859788
-2.1929999999999996 0.05661672927110943
-2.194000000000001 0.056872110138809384
-2.1950000000000003 0.05711619231708743
-2.1959999999999997 0.05735268414933172
-2.197000000000001 0.05758641420339682
-2.1980000000000004 0.057824092873540844
-2.199 0.05807354089559897
-2.1999999999999993 0.05834368911366898
-2.2010000000000005 0.05864380879029351
-2.202 0.058982938962478575
-2.2029999999999994 0.0593678759026855
-2.2040000000000006 0.059803490138567235
-2.205 0.060291160975102426
-2.2059999999999995 0.06082895298352642
-2.2070000000000007 0.06141221421234382
-2.208 0.0620330291577886
-2.2089999999999996 0.06268179295500115
-2.210000000000001 0.06334777428712438
-2.2110000000000003 0.06402006339172911
-2.2119999999999997 0.06468914038375084
-2.213000000000001 0.06534643584411327
-2.2140000000000004 0.06598661216880637
-2.215 0.0666065907415901
-2.2159999999999993 0.06720720201451981
-2.2170000000000005 0.06779143904093494
-2.218 0.06836586103522439
-2.2189999999999994 0.06893863043263593
-2.2200000000000006 0.06951901503760916
-2.221 0.07011688586734108
-2.2219999999999995 0.0707399046497003
-2.2230000000000008 0.07139446876938556
-2.224 0.07208312591469074
-2.2249999999999996 0.07280541372878323
-2.226000000000001 0.07355790733113445
-2.2270000000000003 0.07433482988385072
-2.2279999999999998 0.07512886568547768
-2.229000000000001 0.07593331444761638
-2.2300000000000004 0.07674212910957168
-2.231 0.07755075059492594
-2.2319999999999993 0.07835721796443565
-2.2330000000000005 0.07916072452573998
-2.234 0.07996101478999178
-2.2349999999999994 0.08075863815612398
-2.2360000000000007 0.08155239134474275
-2.237 0.0823397407297528
-2.2379999999999995 0.08311711609810638
-2.2390000000000008 0.08387899833836528
-2.24 0.08461947395445824
-2.2409999999999997 0.08533392640042956
-2.242000000000001 0.0860187080420513
-2.2430000000000003 0.08667353632612956
-2.2439999999999998 0.08730054897657552
-2.245000000000001 0.08790607041935475
-2.2460000000000004 0.08849889216023477
-2.247 0.08908958944832918
-2.2479999999999993 0.08969088535343248
-2.2490000000000006 0.09031459670501632
-2.25 0.09097145162397635
-2.2509999999999994 0.09167030340334212
-2.2520000000000007 0.09241709990889954
-2.253 0.09321455840449125
-2.2539999999999996 0.09406183783391078
-2.255000000000001 0.09495550633018385
-2.2560000000000002 0.09588831111748988
-2.2569999999999997 0.09685241899093538
-2.258000000000001 0.09783838697194533
-2.2590000000000003 0.09883762296412599
-2.26 0.09984274156302997
-2.261000000000001 0.10084926343049729
-2.2620000000000005 0.10185688489065484
-2.263 0.10286943987683729
-2.2639999999999993 0.10389584534939057
-2.2650000000000006 0.10494765603409617
-2.266 0.1060404813072595
-2.2669999999999995 0.10718989440878825
-2.2680000000000007 0.10840903263948042
-2.269 0.10970764737997966
-2.2699999999999996 0.11108902932832682
-2.271000000000001 0.11254881319610083
-2.2720000000000002 0.11407326028681207
-2.2729999999999997 0.11564281820730096
-2.274000000000001 0.11723049342737989
-2.2750000000000004 0.11880544475450612
-2.276 0.12033639219391801
-2.277000000000001 0.12179406315406177
-2.2780000000000005 0.12315311445777917
-2.279 0.12439517890897488
-2.2799999999999994 0.12551093380094897
-2.2810000000000006 0.12649788994712435
-2.282 0.12736307302159824
-2.2829999999999995 0.12812076027069486
-2.2840000000000007 0.1287914126333199
-2.285 0.12939955753276083
-2.2859999999999996 0.12997274841265227
-2.287000000000001 0.13053914027277497
-2.2880000000000003 0.13112659704136687
-2.2889999999999997 0.1317592418223427
-2.290000000000001 0.13245690182348288
-2.2910000000000004 0.13323463295422325
-2.292 0.13409979773781092
-2.293000000000001 0.1350543176201605
-2.2940000000000005 0.13609201373339927
-2.295 0.1372011728618257
-2.2959999999999994 0.13836559322476386
-2.2970000000000006 0.1395652670114995
-2.298 0.1407795618453483
-2.2989999999999995 0.14198967154388129
-2.3000000000000007 0.14317946853704921
-2.301 0.14434036431888328
-2.3019999999999996 0.14546812908713064
-2.303000000000001 0.14656767042912303
-2.3040000000000003 0.14764945648706665
-2.3049999999999997 0.14873253020125674
-2.306000000000001 0.1498383052765198
-2.3070000000000004 0.15099120883546904
-2.308 0.15221606479869662
-2.309000000000001 0.1535359163260207
-2.3100000000000005 0.154969276764271
-2.311 0.15652848385120344
-2.3119999999999994 0.15821949948869518
-2.3130000000000006 0.16003764546827645
-2.314 0.16197074173615336
-2.3149999999999995 0.16399564916671508
-2.3160000000000007 0.1660805797116852
-2.317 0.1681875638645127
-2.3179999999999996 0.17027193339687785
-2.319000000000001 0.17228795716978992
-2.3200000000000003 0.17419108103541683
-2.3209999999999997 0.17594189712757338
-2.322000000000001 0.1775079730756612
-2.3230000000000004 0.17886704312322932
-2.324 0.18000925109757301
-2.3249999999999993 0.18093312683125531
-2.3260000000000005 0.18164736253200717
-2.327 0.18216923824910508
-2.3279999999999994 0.18252122688487188
-2.3290000000000006 0.18272606374444414
-2.33 0.18281076089348483
-2.3309999999999995 0.1827997184538373
-2.3320000000000007 0.18271728041511684
-2.333 0.18258527633349456
-2.3339999999999996 0.1824247992637547
-2.335000000000001 0.18225550963760728
-2.3360000000000003 0.182095637694365
-2.3369999999999997 0.18196301611359042
-2.338000000000001 0.18187598091847085
-2.3390000000000004 0.18185220559347418
-2.34 0.18190693486308548
-2.3409999999999993 0.1820551272193661
-2.3420000000000005 0.182307816071467
-2.343 0.18267311545167045
-2.3439999999999994 0.18315429281332654
-2.3450000000000006 0.18374999305298864
-2.346 0.18445401359237742
-2.3469999999999995 0.18525561080437125
-2.3480000000000008 0.18614007157294116
-2.349 0.18709176405456035
-2.3499999999999996 0.18809246669421154
-2.351000000000001 0.1891268772623479
-2.3520000000000003 0.19017834362692188
-2.3529999999999998 0.19123320761616588
-2.354000000000001 0.19227860492854404
-2.3550000000000004 0.19330277343882568
-2.356 0.1942954101791851
-2.3569999999999993 0.19524534039429903
-2.3580000000000005 0.19614096286585783
-2.359 0.1969707194064972
-2.3599999999999994 0.19772251691631632
-2.3610000000000007 0.1983844076390331
-2.362 0.19894575542198065
-2.3629999999999995 0.19939544017915636
-2.3640000000000008 0.19972656522719232
-2.365 0.19993449813324884
-2.3659999999999997 0.20001757208250204
-2.367000000000001 0.1999798439822929
-2.3680000000000003 0.19983061811600733
-2.3689999999999998 0.19958468880996094
-2.370000000000001 0.1992602934365001
-2.3710000000000004 0.1988810296087942
-2.372 0.19847299906435392
-2.3729999999999993 0.19806145364469369
-2.3740000000000006 0.19767081050258445
-2.375 0.19732236947044082
-2.3759999999999994 0.19703113908232162
-2.3770000000000007 0.19680803447583922
-2.378 0.19665783605184642
-2.3789999999999996 0.19657610244191318
-2.380000000000001 0.19655517852883173
-2.3810000000000002 0.19658006563829938
-2.3819999999999997 0.1966322028246164
-2.383000000000001 0.19668898435137677
-2.3840000000000003 0.19672401670489595
-2.385 0.19671099758345792
-2.386000000000001 0.1966242206405207
-2.3870000000000005 0.1964400102956124
-2.388 0.19614082784214318
-2.3889999999999993 0.19571595279222492
-2.3900000000000006 0.19516268237151255
-2.391 0.1944854379547492
-2.3919999999999995 0.19369668882437602
-2.3930000000000007 0.19281524894629057
-2.394 0.19186356033237664
-2.3949999999999996 0.19086563957563615
-2.396000000000001 0.18984466579861492
-2.3970000000000002 0.18882127032520446
-2.3979999999999997 0.1878119948908276
-2.399000000000001 0.1868301283675148
-2.4000000000000004 0.18588485819050615
-2.401 0.18498291964658287
-2.402000000000001 0.1841290927555933
-2.4030000000000005 0.18332511259762266
-2.404 0.18257519381341747
-2.4049999999999994 0.18188154267705942
-2.4060000000000006 0.1812472463488846
-2.407 0.18067517163382044
-2.4079999999999995 0.1801681052702987
-2.4090000000000007 0.1797264613384976
-2.41 0.17934938185071905
-2.4109999999999996 0.17903478670027456
-2.412000000000001 0.17877649628795234
-2.4130000000000003 0.1785653323167413
-2.4139999999999997 0.1783905462183057
-2.415000000000001 0.17823891617446377
-2.4160000000000004 0.17809416754682783
-2.417 0.17793765969136668
-2.418000000000001 0.1777514731435852
-2.4190000000000005 0.17751651192161957
-2.42 0.17721450234214123
-2.4209999999999994 0.17682928198002118
-2.4220000000000006 0.17634950418018708
-2.423 0.1757687269545177
-2.4239999999999995 0.17508612794301612
-2.4250000000000007 0.17430890526273793
-2.426 0.1734509606590019
-2.4269999999999996 0.17253428048095829
-2.428000000000001 0.17158595261349738
-2.4290000000000003 0.17063666057342963
-2.4299999999999997 0.16971826063568451
-2.431000000000001 0.1688607247290006
-2.4320000000000004 0.1680901143629529
-2.433 0.1674260290986187
-2.434000000000001 0.166879688076075
-2.4350000000000005 0.1664530269456554
-2.436 0.1661396213663038
-2.4369999999999994 0.1659243412872265
-2.4380000000000006 0.16578644845815171
-2.439 0.1656997719382553
-2.4399999999999995 0.16563673186312763
-2.4410000000000007 0.1655691854022478
-2.442 0.16547038911391634
-2.4429999999999996 0.16531715392014662
-2.444000000000001 0.16509228675420157
-2.4450000000000003 0.16478487302990702
-2.4459999999999997 0.16439036229128237
-2.447000000000001 0.1639123725969442
-2.4480000000000004 0.1633612997972748
-2.449 0.16275351402318097
-2.4499999999999993 0.1621116859716556
-2.4510000000000005 0.16146100540682398
-2.452 0.160828543590314
-2.4529999999999994 0.1602389059975157
-2.4540000000000006 0.15971409756809363
-2.455 0.15927070794136278
-2.4559999999999995 0.1589190380689231
-2.4570000000000007 0.1586620788013678
-2.458 0.1584981159904332
-2.4589999999999996 0.15841894441969065
-2.460000000000001 0.1584124019155513
-2.4610000000000003 0.15846364063578494
-2.4619999999999997 0.158554856207653
-2.463000000000001 0.15866685493520533
-2.4640000000000004 0.15878038442232273
-2.465 0.15887391981048174
-2.4659999999999993 0.15892852000709287
-2.4670000000000005 0.15892581379304882
-2.468 0.15885190508086433
-2.4689999999999994 0.15869594959139785
-2.4700000000000006 0.15845451591482407
-2.471 0.15813038099775728
-2.4719999999999995 0.15773390264693415
-2.4730000000000008 0.1572811726219625
-2.474 0.15679209970128194
-2.4749999999999996 0.15628963231391838
-2.476000000000001 0.15579614969335595
-2.4770000000000003 0.15533129649407937
-2.4779999999999998 0.1549096926976958
-2.479000000000001 0.15454245712159154
-2.4800000000000004 0.15423427199028272
-2.481 0.15398546707266492
-2.4819999999999993 0.153792910899003
-2.4830000000000005 0.1536520951371395
-2.484 0.15355726146150445
-2.4849999999999994 0.153503815950137
-2.4860000000000007 0.15348779741931481
-2.487 0.1535072902221108
-2.4879999999999995 0.15356039270460828
-2.4890000000000008 0.15364546025151163
-2.49 0.153759826696892
-2.4909999999999997 0.15389875877597897
-2.492000000000001 0.15405510299334646
-2.4930000000000003 0.15421927259033946
-2.4939999999999998 0.15437994765788923
-2.495000000000001 0.1545264762338085
-2.4960000000000004 0.15464804724136716
-2.497 0.15473764022024472
-2.4979999999999993 0.1547926910735376
-2.4990000000000006 0.15481469888415697
-2.5 0.15480996770288008
-2.5009999999999994 0.15478959258923985
-2.5020000000000007 0.1547653857934315
-2.503 0.1547499431249986
-2.5039999999999996 0.1547535687010034
-2.505000000000001 0.15478331101585188
-2.5060000000000002 0.15484210148540334
-2.5069999999999997 0.15492900261550815
-2.508000000000001 0.1550408162530415
-2.5090000000000003 0.15517468676688936
-2.51 0.1553284679724866
-2.511000000000001 0.1555031428462093
-2.5120000000000005 0.15570392940129288
-2.513 0.15594050764642126
-2.5139999999999993 0.15622567540085638
-2.5150000000000006 0.1565725013007043
-2.516 0.156992464416425
-2.5169999999999995 0.15749392270309656
-2.5180000000000007 0.15808087098675647
-2.519 0.15874903969350804
-2.5199999999999996 0.15948965565898915
-2.521000000000001 0.1602890632909674
-2.5220000000000002 0.1611289969007366
-2.5229999999999997 0.16199266724344327
-2.524000000000001 0.16286211438634207
-2.5250000000000004 0.16372217262442096
-2.526 0.16456315187405057
-2.527000000000001 0.16537679834257119
-2.5280000000000005 0.16615995553752433
-2.529 0.16691335890731096
-2.5299999999999994 0.16763921460071968
-2.5310000000000006 0.16834339708831952
-2.532 0.1690324319781281
-2.5329999999999995 0.16971502765576604
-2.5340000000000007 0.17039963109769105
-2.535 0.17109428163099477
-2.5359999999999996 0.17180693152643478
-2.537000000000001 0.17254356067913731
-2.5380000000000003 0.17330818627250175
-2.5389999999999997 0.1741011001837562
-2.540000000000001 0.1749201667347571
-2.5410000000000004 0.17575964677943254
-2.542 0.17661022112417699
-2.543000000000001 0.17746013595304388
-2.5440000000000005 0.1782957373052828
-2.545 0.17910305816271557
-2.5459999999999994 0.17986783064444994
-2.5470000000000006 0.18057784411628297
-2.548 0.18122408347906582
-2.5489999999999995 0.18180186492190634
-2.5500000000000007 0.182309413241843
-2.551 0.18275295293763313
-2.5519999999999996 0.18314242831948566
-2.553000000000001 0.18349364297473184
-2.5540000000000003 0.18382671510072005
-2.5549999999999997 0.1841651583021161
-2.556000000000001 0.1845316071565663
-2.5570000000000004 0.1849491098102647
-2.558 0.1854348134716173
-2.559000000000001 0.18600312407979477
-2.5600000000000005 0.18666146705416117
-2.561 0.18741055907453813
-2.5619999999999994 0.1882460507007518
-2.5630000000000006 0.18916052256136415
-2.564 0.19014487725165805
-2.5649999999999995 0.1911907891410159
-2.5660000000000007 0.19229187149900692
-2.567 0.1934432674207685
-2.5679999999999996 0.19464574689353475
-2.569000000000001 0.1958981995420732
-2.5700000000000003 0.19720168180112416
-2.5709999999999997 0.19855762532521343
-2.572000000000001 0.19996147949083637
-2.5730000000000004 0.2014095739237711
-2.574 0.2028965709072369
-2.575000000000001 0.20441377196155475
-2.5760000000000005 0.2059591485345039
-2.577 0.2075287823116444
-2.5779999999999994 0.209123445275996
-2.5790000000000006 0.21074750188040992
-2.58 0.21240683128735138
-2.5809999999999995 0.21410712651233832
-2.5820000000000007 0.2158499991307193
-2.583 0.2176329561706552
-2.5839999999999996 0.21944590476022546
-2.585000000000001 0.22127141000869385
-2.5860000000000003 0.2230856160614262
-2.5869999999999997 0.22486140408054364
-2.588000000000001 0.2265708674975731
-2.5890000000000004 0.22818761346210104
-2.59 0.22969073826018918
-2.5909999999999993 0.23106500929190543
-2.5920000000000005 0.23230505899671028
-2.593 0.2334114763740293
-2.5939999999999994 0.23439262173488587
-2.5950000000000006 0.23526449412872463
-2.596 0.23604666518209683
-2.5969999999999995 0.23676369460050137
-2.5980000000000008 0.23744745884956583
-2.599 0.23813279938543067
-2.5999999999999996 0.23885740597536145
-2.601000000000001 0.2396638199681788
-2.6020000000000003 0.24059126612302031
-2.6029999999999998 0.24167576234665317
-2.604000000000001 0.24294368928906507
-2.6050000000000004 0.24440848245771885
-2.606 0.24606638361588964
-2.6069999999999993 0.24789779622368696
-2.6080000000000005 0.24986464183181167
-2.609 0.2519147223667298
-2.6099999999999994 0.253989642136934
-2.6110000000000007 0.25602923477569123
-2.612 0.25797665620299426
-2.6129999999999995 0.2597881191181142
-2.6140000000000008 0.26143401296233515
-2.615 0.2629017444458679
-2.6159999999999997 0.2641960471633984
-2.617000000000001 0.26533296511587273
-2.6180000000000003 0.2663389559420145
-2.6189999999999998 0.26724473595806153
-2.620000000000001 0.26807884708841523
-2.6210000000000004 0.2688677031183693
-2.622 0.26962995629780845
-2.6229999999999993 0.2703769715956417
-2.6240000000000006 0.27111517579395245
-2.625 0.27184536131596
-2.6259999999999994 0.27256856093633663
-2.6270000000000007 0.2732839117997714
-2.628 0.27399142654833936
-2.6289999999999996 0.27469034281221183
-2.630000000000001 0.27537998717408185
-2.6310000000000002 0.2760555866726518
-2.6319999999999997 0.27670785783538493
-2.633000000000001 0.27732020629309767
-2.6340000000000003 0.27786790893197344
-2.635 0.27832421869506574
-2.636000000000001 0.27865433908474535
-2.6370000000000005 0.27882716077022013
-2.638 0.27881543906045514
-2.6389999999999993 0.2785991451837689
-2.6400000000000006 0.27816907746021907
-2.641 0.27752673774993375
-2.6419999999999995 0.2766860725300349
-2.6430000000000007 0.27566791429392024
-2.644 0.2744997913541547
-2.6449999999999996 0.27321144187675755
-2.646000000000001 0.27183196219104827
-2.6470000000000002 0.2703868442686078
-2.6479999999999997 0.26889812168815586
-2.649000000000001 0.26738141056547093
-2.6500000000000004 0.26584788281808586
-2.651 0.2643055236870303
-2.652000000000001 0.26275699039448086
-2.6530000000000005 0.261204320854511
-2.654 0.25964830354414054
-2.6549999999999994 0.2580864699982655
-2.6560000000000006 0.25651565113386965
-2.657 0.25493278476108316
-2.6579999999999995 0.2533342799862912
-2.6590000000000007 0.251713575276991
-2.66 0.250063978531617
-2.6609999999999996 0.24837953392456785
-2.662000000000001 0.24665086411723972
-2.6630000000000003 0.24487119243823957
-2.6639999999999997 0.24303114822534025
-2.665000000000001 0.24112274166977643
-2.6660000000000004 0.23913852288108406
-2.667 0.23707201821311447
-2.668000000000001 0.2349162259500673
-2.6690000000000005 0.23266861015796295
-2.67 0.23032783910455584
-2.6709999999999994 0.2278943385268903
-2.6720000000000006 0.22537444713918872
-2.673 0.22277707330702431
-2.6739999999999995 0.22011522634406047
-2.6750000000000007 0.21740628917394011
-2.676 0.21467005659881327
-2.6769999999999996 0.21192711408886827
-2.678000000000001 0.209197206079333
-2.6790000000000003 0.2064952841788007
-2.6799999999999997 0.20383112047418583
-2.681000000000001 0.20120448076462719
-2.6820000000000004 0.19860736000497614
-2.683 0.19602374284932825
-2.684000000000001 0.19342858343504718
-2.6850000000000005 0.1907981593808532
-2.686 0.18810656909376602
-2.6869999999999994 0.18533496371452662
-2.6880000000000006 0.18247413688822126
-2.689 0.17952639669982484
-2.6899999999999995 0.17650691493311316
-2.6910000000000007 0.17344213697267563
-2.692 0.17036998313187518
-2.6929999999999996 0.16733009341609656
-2.694000000000001 0.16436630510358088
-2.6950000000000003 0.1615160518941234
-2.6959999999999997 0.15880840638761207
-2.697000000000001 0.15626316219249917
-2.6980000000000004 0.1538875561719639
-2.699 0.1516757406586789
-2.700000000000001 0.1496129801908257
-2.7010000000000005 0.1476755387524584
-2.702 0.14583443693695688
-2.7029999999999994 0.14405922225874848
-2.7040000000000006 0.14232005598547992
-2.705 0.14058946887243062
-2.7059999999999995 0.1388430932890476
-2.7070000000000007 0.13706036330487575
-2.708 0.13522556710666137
-2.7089999999999996 0.13332666459260187
-2.710000000000001 0.1313560345308104
-2.7110000000000003 0.12931015326346126
-2.7119999999999997 0.12719020717890328
-2.713000000000001 0.12500300084385563
-2.7140000000000004 0.12275979028628282
-2.715 0.12047671713827622
-2.7159999999999993 0.11817324918581214
-2.7170000000000005 0.11587094193410023
-2.718 0.1135901121369472
-2.7189999999999994 0.11134979748936333
-2.7200000000000006 0.1091657232907526
-2.721 0.107047011995239
-2.7219999999999995 0.10499874128636132
-2.7230000000000008 0.10302038453922636
-2.724 0.10110833397271182
-2.7249999999999996 0.09925715600701353
-2.726000000000001 0.09746078566442506
-2.7270000000000003 0.09571437492883328
-2.7279999999999998 0.09401581134123134
-2.729000000000001 0.09236501961124875
-2.7300000000000004 0.09076458109738413
-2.731 0.08921945442894302
-2.7319999999999993 0.08773465778509681
-2.7330000000000005 0.08631599650136666
-2.734 0.08496749620386085
-2.7349999999999994 0.0836918050914128
-2.7360000000000007 0.08248875480873276
-2.737 0.08135464086803025
-2.7379999999999995 0.08028353263351255
-2.7390000000000008 0.07926575001385407
-2.74 0.07829090130336426
-2.7409999999999997 0.07734558020302772
-2.742000000000001 0.07641833020224387
-2.7430000000000003 0.07549628005647818
-2.7439999999999998 0.0745694287641521
-2.745000000000001 0.07362982390431264
-2.7460000000000004 0.0726715046200329
-2.747 0.0716905654801481
-2.7479999999999993 0.07068588340212974
-2.7490000000000006 0.06965735623870291
-2.75 0.06860659334620206
-2.7509999999999994 0.06753594759033019
-2.7520000000000007 0.06644827773999179
-2.753 0.06534752293532449
-2.7539999999999996 0.06423790849295472
-2.755000000000001 0.06312452772513145
-2.7560000000000002 0.06201360590990996
-2.7569999999999997 0.060910776719527944
-2.758000000000001 0.05982256327543417
-2.7590000000000003 0.058755276643994866
-2.76 0.05771491982087803
-2.761000000000001 0.05670742308173222
-2.7620000000000005 0.055738414833485926
-2.763 0.054812708104731774
-2.7639999999999993 0.053934736126044124
-2.7650000000000006 0.053108203076155436
-2.766 0.05233531550073095
-2.7669999999999995 0.051616707480241816
-2.7680000000000007 0.05095041495498873
-2.769 0.050331610058947894
-2.7699999999999996 0.04975325582103185
-2.771000000000001 0.04920598655908925
-2.7720000000000002 0.04867853030175106
-2.7729999999999997 0.04815969706747599
-2.774000000000001 0.047638630787547646
-2.7750000000000004 0.04710696666827034
-2.776 0.046559148681653596
-2.777000000000001 0.04599297740517011
-2.7780000000000005 0.04540982223033481
-2.779 0.04481392557079083
-2.7799999999999994 0.04421157061278517
-2.7810000000000006 0.04361028727206207
-2.782 0.043017758087010124
-2.7829999999999995 0.04244100906768731
-2.7840000000000007 0.0418855385351608
-2.785 0.04135520170587385
-2.7859999999999996 0.04085189346937389
-2.787000000000001 0.040375283741572364
-2.7880000000000003 0.03992351286652985
-2.7889999999999997 0.03949281360170099
-2.790000000000001 0.03907858104151556
-2.7910000000000004 0.038674566179106716
-2.792 0.038274858681300164
-2.793000000000001 0.03787331750540975
-2.7940000000000005 0.03746412660278332
-2.795 0.03704312843599119
-2.7959999999999994 0.03660781746082695
-2.7970000000000006 0.03615711438202926
-2.798 0.035692296476114875
-2.7989999999999995 0.03521665945745273
-2.8000000000000007 0.03473456626362417
-2.801 0.03425202530918878
-2.8019999999999996 0.0337749669770204
-2.803000000000001 0.033309545380992546
-2.8040000000000003 0.03286109738689243
-2.8049999999999997 0.03243392888311071
-2.806000000000001 0.032031197399463786
-2.8070000000000004 0.03165451179905522
-2.808 0.0313040724698206
-2.809000000000001 0.030979098173610446
-2.8100000000000005 0.030677187108039763
-2.811 0.030395103739222114
-2.8119999999999994 0.03012883961814063
-2.8130000000000006 0.02987362992107325
-2.814 0.029624388898331577
-2.8149999999999995 0.0293761450118991
-2.8160000000000007 0.029124472152873813
-2.817 0.028865732992643806
-2.8179999999999996 0.02859784166341788
-2.819000000000001 0.028320133593618135
-2.8200000000000003 0.028033368597894955
-2.8209999999999997 0.02773968186549312
-2.822000000000001 0.027441844161944715
-2.8230000000000004 0.027142999936695836
-2.824 0.026845612193136588
-2.825000000000001 0.026551539013545077
-2.8260000000000005 0.026261251635764853
-2.827 0.025974162599294758
-2.8279999999999994 0.025688872137758917
-2.8290000000000006 0.025403756771741007
-2.83 0.025117524624211525
-2.8309999999999995 0.024829596661842746
-2.8320000000000007 0.024541039014464246
-2.833 0.02425431011279155
-2.8339999999999996 0.02397314644452903
-2.835000000000001 0.023702126955827945
-2.8360000000000003 0.023446150319903616
-2.8369999999999997 0.02320931004761356
-2.838000000000001 0.022994624994457744
-2.8390000000000004 0.022803018759413946
-2.84 0.022633662774862888
-2.8409999999999993 0.022483517075297266
-2.8420000000000005 0.022348171963330058
-2.843 0.022222212123328013
-2.8439999999999994 0.02210002197736654
-2.8450000000000006 0.021976460260323422
-2.846 0.021847491881617102
-2.8469999999999995 0.021710398735075194
-2.8480000000000008 0.02156364224934641
-2.849 0.021407182610213363
-2.8499999999999996 0.021241623703713117
-2.851000000000001 0.02106823252351056
-2.8520000000000003 0.020888234604670198
-2.8529999999999998 0.020702796682272095
-2.854000000000001 0.020512851580801614
-2.8550000000000004 0.020319093345140298
-2.856 0.020122064664295995
-2.8569999999999993 0.01992244537735793
-2.8580000000000005 0.019721028133631552
-2.859 0.01951910587786997
-2.8599999999999994 0.01931820081364139
-2.8610000000000007 0.019120171924687093
-2.862 0.01892706104944817
-2.8629999999999995 0.01874075632682244
-2.8640000000000008 0.018563097374105286
-2.865 0.018395370139584526
-2.8659999999999997 0.018238456223989258
-2.867000000000001 0.01809247120144758
-2.8680000000000003 0.01795702072318774
-2.8689999999999998 0.017830976924064875
-2.870000000000001 0.017712801127365847
-2.8710000000000004 0.017600451005710067
-2.872 0.017491691060406447
-2.8729999999999993 0.017384089625993027
-2.8740000000000006 0.01727512330042222
-2.875 0.017162744491647695
-2.8759999999999994 0.01704520408882646
-2.8770000000000007 0.016921317215519413
-2.878 0.01679067522759095
-2.8789999999999996 0.016653759323715683
-2.880000000000001 0.016511856267456566
-2.8810000000000002 0.016366950620811158
-2.8819999999999997 0.016221831827137337
-2.883000000000001 0.016079430571361384
-2.8840000000000003 0.015942722003724815
-2.885 0.015814342707601774
-2.886000000000001 0.015696269242751137
-2.8870000000000005 0.015589564583128225
-2.888 0.015494303776346452
-2.8889999999999993 0.015409636711373723
-2.8900000000000006 0.015333939161579685
-2.891 0.015264954178188897
-2.8919999999999995 0.015200274680487477
-2.8930000000000007 0.015137585567137261
-2.894 0.015074931088035266
-2.8949999999999996 0.015010919761169986
-2.896000000000001 0.014944742127844182
-2.8970000000000002 0.014876295026642224
-2.8979999999999997 0.014805858870697207
-2.899000000000001 0.014733973701103496
-2.9000000000000004 0.014661375864518779
-2.901 0.014588535619231431
-2.902000000000001 0.014515814503369355
-2.9030000000000005 0.014443355322240517
-2.904 0.014371095071064221
-2.9049999999999994 0.014298844170841816
-2.9060000000000006 0.014226545806304289
-2.907 0.014154188352155159
-2.9079999999999995 0.014081941279627686
-2.9090000000000007 0.014010245263497841
-2.91 0.013939573789786521
-2.9109999999999996 0.013870381015200786
-2.912000000000001 0.013803072583628184
-2.9130000000000003 0.013737740074622773
-2.9139999999999997 0.013674296053168255
-2.915000000000001 0.013612352223062531
-2.9160000000000004 0.013551325763880932
-2.917 0.013490541519900421
-2.918000000000001 0.013429482571838697
-2.9190000000000005 0.013367750208519363
-2.92 0.013305207702210076
-2.9209999999999994 0.013242084444481498
-2.9220000000000006 0.01317885166445651
-2.923 0.013116376803741074
-2.9239999999999995 0.013055554373546155
-2.9250000000000007 0.012997361550829848
-2.926 0.012942744407821354
-2.9269999999999996 0.01289230227183092
-2.928000000000001 0.012846409988143213
-2.9290000000000003 0.012804977940616715
-2.9299999999999997 0.01276747799432709
-2.931000000000001 0.012732836128524577
-2.9320000000000004 0.01269979199659751
-2.933 0.012666656903813368
-2.934000000000001 0.012631761777538109
-2.9350000000000005 0.012593502279268646
-2.936 0.012550591119816084
-2.9369999999999994 0.012502177259500287
-2.9380000000000006 0.012447848151879274
-2.939 0.012387817164914624
-2.9399999999999995 0.012322852869685468
-2.9410000000000007 0.0122541078904938
-2.942 0.012183123609845458
-2.9429999999999996 0.012111578092557463
-2.944000000000001 0.012041120691067431
-2.9450000000000003 0.011973284126592005
-2.9459999999999997 0.011909359935330191
-2.947000000000001 0.01185028804537536
-2.9480000000000004 0.011796718704047702
-2.949 0.011748880487550344
-2.950000000000001 0.0117067887191695
-2.9510000000000005 0.011670075571831914
-2.952 0.011638169283660774
-2.9529999999999994 0.011610278461248385
-2.9540000000000006 0.01158546082396973
-2.955 0.011562671355212814
-2.9559999999999995 0.011540777753780002
-2.9570000000000007 0.01151863510952071
-2.958 0.011495086475195312
-2.9589999999999996 0.01146927245807867
-2.960000000000001 0.01144039709240355
-2.9610000000000003 0.011407927176828389
-2.9619999999999997 0.011371619260298204
-2.963000000000001 0.011331583675139437
-2.9640000000000004 0.01128833497773797
-2.965 0.011242561054527605
-2.9659999999999993 0.011195237521598837
-2.9670000000000005 0.011147492605310793
-2.968 0.01110051666445533
-2.9689999999999994 0.011055426235818613
-2.9700000000000006 0.011013212017085617
-2.971 0.010974649603455663
-2.9719999999999995 0.010940171619352729
-2.9730000000000008 0.010910050176455023
-2.974 0.010884316468633914
-2.9749999999999996 0.010862727713801238
-2.976000000000001 0.01084505852172312
-2.9770000000000003 0.010830915941756902
-2.9779999999999998 0.0108199321229232
-2.979000000000001 0.010811773352658403
-2.9800000000000004 0.010806086446563805
-2.981 0.010802486447638666
-2.9819999999999993 0.010800650913107201
-2.9830000000000005 0.010800115428787142
-2.984 0.010800305768232658
-2.9849999999999994 0.010800608061768654
-2.9860000000000007 0.010800315829089378
-2.987 0.01079873618102188
-2.9879999999999995 0.010795077686493095
-2.9890000000000008 0.010788724381880634
-2.99 0.010779094895709456
-2.9909999999999997 0.010765863612620082
-2.992000000000001 0.010749103039539512
-2.9930000000000003 0.010729178740117674
-2.9939999999999998 0.010706872354563001
-2.995000000000001 0.010683292581675708
-2.9960000000000004 0.01065998356115011
-2.997 0.010638563319136754
-2.9979999999999993 0.010620710317082139
-2.9990000000000006 0.010607853321988917
-3.0 0.010601157559311326
