# Supplementary material for: Pressure-tuning of α-RuCl3 towards a quantum spin liquid
Source: Nat Commun. 2024 Sep 17;15:8142. doi: 10.1038/s41467-024-52169-w (PMC11408671; doi:10.1038/s41467-024-52169-w)
Supplement: Supplementary file 3 — Source Data [file 41467_2024_52169_MOESM3_ESM.zip › fig4/FIG4_SimuData_1-3l_CLdelta_3my.dat]

6.0 0.018854570125309732
5.999 0.018854913211809796
5.998 0.01885561479758224
5.997 0.018856937857773797
5.996 0.018859216726058697
5.995 0.018862905953240427
5.994 0.018868638064608066
5.993 0.018877135337351775
5.992 0.018889350743430084
5.991 0.01890605607680678
5.99 0.018927996465935664
5.989 0.01895554486394282
5.988 0.018988599206297245
5.987 0.019026660807552543
5.986 0.019068410057875407
5.985 0.01911212876327637
5.984 0.019155561793353648
5.983 0.019196189587735016
5.982 0.019231628821977594
5.981 0.01925972373914746
5.98 0.019279089387641144
5.979 0.019289095246039074
5.978 0.019289994846496877
5.977 0.01928299060791288
5.976 0.0192699628110308
5.975 0.019253463343617272
5.974 0.01923630693119572
5.973 0.01922127904921029
5.972 0.019211142933394605
5.971 0.019208305793543254
5.97 0.019214839757129787
5.969 0.019232466352536018
5.968 0.019262520977576667
5.967 0.019305870525497978
5.966 0.01936317042158005
5.965 0.019434461335443916
5.964 0.019519377105055708
5.963 0.019616786590068894
5.962 0.019725093946715844
5.961 0.019841967884352153
5.96 0.01996439694227978
5.959 0.020088886206245604
5.958 0.0202116189152187
5.957 0.020328706616416944
5.956 0.020436291261950432
5.955 0.020530942556070825
5.954 0.020609950715832697
5.953 0.020671187021178417
5.952 0.020713834201615534
5.951 0.020737816375631442
5.95 0.020744085899980187
5.949 0.02073477451485132
5.948 0.020712584181071348
5.947 0.020681051788556615
5.946 0.02064417695906491
5.945 0.020606226395600592
5.944 0.020571575491539203
5.943 0.02054434391047098
5.942 0.020528227121209993
5.941 0.0205265430280196
5.94 0.0205416457750356
5.939 0.02057502270078375
5.938 0.020627100147171624
5.937 0.020697428590816053
5.936 0.020784541500278027
5.935 0.020886113641677424
5.934 0.02099919604812753
5.933 0.021120389541689117
5.932 0.021246170224837532
5.931 0.0213728684119112
5.93 0.02149704131062427
5.929 0.02161560673567208
5.928 0.02172593058773827
5.927 0.02182591883553806
5.926 0.021914149310996375
5.925 0.02199007689564547
5.924 0.022053836246331216
5.923 0.02210674498760231
5.922 0.02215078386221958
5.921 0.022188857565263564
5.92 0.022224404300794084
5.919 0.02226103394936909
5.918 0.02230231352734859
5.917 0.022351046509295508
5.916 0.02240946657841182
5.915 0.022478425213827164
5.914 0.022557805622134587
5.913 0.02264651882602968
5.912 0.02274245595909937
5.911 0.022843418892958992
5.91 0.022947083155529638
5.909 0.0230512983616643
5.908 0.02315464359272298
5.907 0.023256238162188688
5.906 0.023355775537721946
5.905 0.023453520967729572
5.904 0.023550315362378626
5.903 0.02364682970669582
5.902 0.023744113650579605
5.901 0.023842999067707933
5.9 0.02394399540561719
5.899 0.024047791070932505
5.898 0.02415438223859085
5.897 0.024263881934369763
5.896 0.024376205249078485
5.895 0.02449111509549425
5.894 0.024608484098778312
5.893 0.02472805425596129
5.892 0.024849648591843333
5.891 0.024973406726745376
5.89 0.0250996142507837
5.889 0.025228850612179794
5.888 0.025361868940055966
5.887 0.025499801322048148
5.886 0.025643909656656003
5.885 0.025795674606863463
5.884 0.025956290550562443
5.883 0.02612689654331617
5.882 0.02630824227547028
5.881 0.026500320397415407
5.88 0.026702478483266703
5.879 0.0269133668759727
5.878 0.02713101332270153
5.877 0.02735291973500434
5.876 0.027576341782132124
5.875 0.027798587097315062
5.874 0.02801719699087526
5.873 0.028230234597033037
5.872 0.02843603043995682
5.871 0.028633458587690175
5.87 0.028821861524632127
5.869 0.029000655739091972
5.868 0.029169575641484896
5.867 0.029328270620257692
5.866 0.02947679781281047
5.865 0.029615164158290682
5.864 0.02974400350692476
5.8629999999999995 0.02986477025142748
5.862 0.029979362699933135
5.861 0.030090772378551966
5.86 0.030202616557860506
5.859 0.030318957665154356
5.858 0.030444062695660808
5.857 0.03058198742177385
5.856 0.030735920840140287
5.855 0.03090811859389297
5.854 0.031099607416467084
5.853 0.03131007407900464
5.852 0.03153828637285443
5.851 0.031781976561317204
5.85 0.03203839775285497
5.849 0.03230492317300724
5.848 0.03257906725981076
5.847 0.03285848145494644
5.846 0.033141636403706466
5.845 0.03342718437980991
5.844 0.033714140934208624
5.843 0.034001199491465586
5.842 0.03428687778168428
5.841 0.03456956213658179
5.84 0.034847237950213265
5.839 0.03511776057699661
5.838 0.03537962450179315
5.837 0.03563197383938469
5.836 0.03587497428974948
5.835 0.036110403931233256
5.834 0.0363414058989606
5.833 0.036572909644979515
5.832 0.03681080702132024
5.831 0.03706179512733293
5.83 0.037332380067475676
5.829 0.037628606448657814
5.828 0.03795531584524819
5.827 0.03831564699355352
5.826 0.038711002417110084
5.825 0.039140612499979854
5.824 0.039601824026107096
5.823 0.04009079703316195
5.822 0.04060216358673692
5.821 0.04112999941982222
5.82 0.04166745276870399
5.819 0.042208007187337436
5.818 0.042745309595280515
5.817 0.043273364599033394
5.816 0.043787529159085195
5.815 0.04428363768097881
5.814 0.044759096006091036
5.813 0.04521281015085917
5.812 0.045644616415352626
5.811 0.04605614755495523
5.81 0.046449855669251264
5.809 0.04682911011174938
5.808 0.047197465267175526
5.807 0.047559571337482884
5.806 0.04791956236253545
5.805 0.04828191829804146
5.804 0.048650997477487676
5.803 0.04903131921252506
5.802 0.04942707659583576
5.801 0.04984253276470255
5.8 0.05028170970709476
5.799 0.05074738930290344
5.798 0.05124197882353797
5.797 0.05176588434774626
5.796 0.052318522033265424
5.795 0.05289769979433789
5.794 0.05349961790320304
5.793 0.05412015623445423
5.792 0.05475423708712344
5.791 0.055397637694114814
5.79 0.05604671452600414
5.789 0.05669922650376743
5.788 0.057354366395543026
5.787 0.058013526289641244
5.786 0.05867942089275773
5.785 0.05935568301684086
5.784 0.0600463401385576
5.783 0.06075583093984811
5.782 0.06148775503573296
5.781 0.06224486379769148
5.78 0.06302869662412412
5.779 0.06383932195234204
5.778 0.06467580773266841
5.777 0.06553657509071484
5.776 0.06641987395068712
5.775 0.06732386849622292
5.774 0.0682478136549588
5.773 0.06919210909035534
5.772 0.07015804070128005
5.771 0.07114799923028674
5.77 0.07216444725123815
5.769 0.07320961478291811
5.768 0.07428500740742444
5.767 0.07539010996997807
5.766 0.0765222934003298
5.765 0.07767762633651525
5.764 0.07884988343843613
5.763 0.08003286779557083
5.762 0.08122058339090305
5.761 0.08240877517224533
5.76 0.08359570268991648
5.759 0.08478301553388264
5.758 0.08597580179820312
5.757 0.0871829798436626
5.756 0.0884151651842481
5.755 0.08968535385649316
5.754 0.09100444596714374
5.753 0.09238387835535761
5.752 0.09383021185179657
5.751 0.09534731214899206
5.75 0.09693495782316472
5.749 0.0985891275618029
5.748 0.10030266578230601
5.747 0.10206617744486926
5.746 0.10386917274258041
5.745 0.10570166377526471
5.744 0.10755369934909917
5.743 0.10941796734379787
5.742 0.11128778338056225
5.741 0.11315908845711818
5.74 0.1150283045745667
5.739 0.11689380079644546
5.7379999999999995 0.1187538266311464
5.737 0.1206078426928944
5.736 0.12245536666572314
5.735 0.1242961291377986
5.734 0.1261304776110272
5.733 0.12795772139760694
5.732 0.129779967701838
5.731 0.13159901347225494
5.73 0.13341737527782208
5.729 0.13523904989304936
5.728 0.13706920859097313
5.727 0.13891449461028574
5.726 0.14078339925657962
5.725 0.1426839405886431
5.724 0.14462565395277766
5.723 0.1466182155783977
5.7219999999999995 0.14866892669598125
5.721 0.15078286450495781
5.72 0.15296204453709072
5.719 0.1552039535203738
5.718 0.15750017345246375
5.717 0.1598400454617502
5.716 0.1622072045276011
5.715 0.16458491920874413
5.714 0.1669552678237558
5.713 0.16930563257975437
5.712 0.17162729788554817
5.711 0.17392034722879218
5.71 0.17619198159630592
5.709 0.17845864264142633
5.708 0.18074448845479477
5.707 0.18307768116988773
5.706 0.18548888523813256
5.705 0.18800679843981882
5.704 0.1906552859831566
5.703 0.19345064028816622
5.702 0.19639846266673927
5.701 0.19949345335809662
5.7 0.20272096342932566
5.699 0.20605614076291434
5.698 0.20946820113254827
5.697 0.2129240264174357
5.696 0.21639149917693876
5.695 0.2198443312750523
5.694 0.2232636951965017
5.693 0.2266434790053634
5.692 0.22998987000816265
5.691 0.23332085934947913
5.69 0.236664469024448
5.689 0.24005585690861042
5.688 0.24353336303566803
5.687 0.24712898172026415
5.686 0.25086758199692666
5.685 0.25476051085824036
5.684 0.25880302821941836
5.683 0.2629692893111869
5.682 0.2672204616656546
5.681 0.2715021224258159
5.68 0.2757539840590617
5.679 0.2799135799422823
5.678 0.2839250532237114
5.677 0.2877427216033933
5.676 0.29133589074834854
5.675 0.29469025391287046
5.674 0.29780341060271626
5.673 0.3006875732887568
5.672 0.303358834681426
5.671 0.30583612815519684
5.67 0.3081352351043522
5.669 0.3102709821417549
5.668 0.3122533060425602
5.667 0.3140909722929469
5.666 0.3157952204714426
5.665 0.3173850613171034
5.664 0.31888374751304566
5.663 0.3203256857946768
5.662 0.3217493192196327
5.661 0.3231961047820491
5.66 0.324704591796734
5.659 0.32630635322586643
5.658 0.32801984402098505
5.657 0.3298510599761474
5.656 0.3317906158355247
5.655 0.3338159114167582
5.654 0.3358949713581235
5.653 0.3379889229135114
5.652 0.3400562775818807
5.651 0.3420552276396469
5.65 0.34394791982108464
5.649 0.3456972994795225
5.648 0.34727409060555264
5.647 0.34865252777624417
5.646 0.3498142305663339
5.645 0.3507483661041935
5.644 0.35144985590584366
5.643 0.35192289876599336
5.642 0.3521786256656281
5.641 0.3522317390012625
5.64 0.35210134425371215
5.639 0.3518077404942158
5.638 0.3513707642845966
5.6370000000000005 0.35080662832403314
5.636 0.35013055585253594
5.635 0.34935305324023036
5.634 0.348483652717208
5.633 0.3475265353795232
5.632 0.3464860136486424
5.631 0.34535918490808115
5.63 0.344143487810469
5.629 0.3428324338958358
5.628 0.3414192900045317
5.627 0.33989929045441475
5.626 0.3382674757567977
5.625 0.336524149100615
5.624 0.33467338606758135
5.623 0.3327219688798709
5.622 0.33067972330227624
5.621 0.32855536413271186
5.62 0.3263544837845169
5.619 0.3240780847746151
5.618 0.3217271850569756
5.617 0.3192981538242059
5.616 0.31678957502884547
5.615 0.3142045569773729
5.614 0.3115543226491686
5.6129999999999995 0.3088585798549515
5.612 0.30614577369305596
5.611 0.3034497270335285
5.61 0.30080633341312984
5.609 0.29825228519532765
5.608 0.2958162827449259
5.607 0.2935197845580859
5.606 0.29137448494668844
5.605 0.2893831262829425
5.604 0.28753995456181397
5.603 0.28583336607583404
5.602 0.2842474463865905
5.601 0.28276283575984185
5.6 0.2813588562521892
5.599 0.2800117619023556
5.598 0.27869563506169803
5.5969999999999995 0.27737970168873155
5.596 0.27603191354957657
5.595 0.27461600671660863
5.594 0.27309408713425204
5.593 0.2714308693998629
5.592 0.26959748769891584
5.591 0.2675715221402002
5.59 0.26534405166015296
5.589 0.262921103015948
5.588 0.2603239455641819
5.587 0.25758811926972913
5.586 0.25476393139165276
5.585 0.2519087939607744
5.584 0.24908514080950553
5.583 0.24635378925528106
5.582 0.2437698279089708
5.581 0.24137614895731274
5.58 0.23920176553487707
5.579 0.23725766550542107
5.578 0.2355382491779922
5.577 0.2340238558458518
5.576 0.23268156037463908
5.575 0.23146779943953805
5.574 0.23033663901113294
5.573 0.22923799500832573
5.572 0.22812862183980062
5.571 0.22696798368806115
5.57 0.22572468362046744
5.569 0.22437442283657552
5.568 0.22290340639311554
5.567 0.22130564770902367
5.566 0.21958597791799686
5.565 0.21775466531322848
5.564 0.21582987985047264
5.563 0.21383736051196883
5.562 0.2118056242001376
5.561 0.2097674635987974
5.56 0.20775606915846823
5.559 0.20580393041557002
5.558 0.20394047785812136
5.557 0.20218879906116666
5.556 0.20056419899809036
5.555 0.1990740632220218
5.554 0.19771498517469366
5.553 0.19647544116203364
5.552 0.19533685816177573
5.551 0.1942737759749233
5.55 0.19325672895698112
5.549 0.1922596178431529
5.548 0.1912592898256759
5.547 0.19023783756324383
5.546 0.18918707650986513
5.545 0.18810677877489357
5.544 0.1870054184293591
5.543 0.18589572797781923
5.542 0.1847963801262245
5.541 0.18372517205197259
5.54 0.18269872886971544
5.539 0.18172911962171867
5.538 0.18082268805611315
5.537 0.17998072195800835
5.536 0.1791985411844818
5.535 0.17846573020809803
5.534 0.17776806914997037
5.533 0.17708878625147378
5.532 0.17641031319892955
5.531 0.17571588433065927
5.53 0.17499243182281626
5.529 0.17423139721792708
5.528 0.17343111738879813
5.527 0.17259683869872225
5.526 0.17174172652109157
5.525 0.1708846165935486
5.524 0.17004836783849853
5.523 0.16925650686310367
5.522 0.16853120796771193
5.521 0.16788975613873244
5.52 0.16734175749879296
5.519 0.16688901196243008
5.518 0.1665259364146388
5.517 0.16623986565747653
5.516 0.16601278725199853
5.515 0.16582504644245363
5.514 0.16565371960650183
5.513 0.16547963516616296
5.5120000000000005 0.16528577550980356
5.511 0.16505961011983844
5.51 0.1647934927204802
5.509 0.1644867760865165
5.508 0.16414310586354613
5.507 0.163772984259786
5.506 0.16338922523575097
5.505 0.1630087171863819
5.504 0.16264873651273415
5.503 0.16232542124633523
5.502 0.16205310789614988
5.501 0.16184171536579584
5.5 0.16169498698470774
5.499 0.16161133917312956
5.498 0.16158334660259677
5.497 0.16159823508623553
5.496 0.1616391369718963
5.495 0.16168670460110116
5.494 0.16172161935910082
5.493 0.1617255725465598
5.492 0.1616853711588424
5.491 0.1615941277306577
5.49 0.16145067991580853
5.489 0.1612636615903331
5.4879999999999995 0.1610466494916737
5.487 0.16081981044423863
5.486 0.16060656678556381
5.485 0.16043006229562115
5.484 0.1603113613212092
5.483 0.16026624332986636
5.482 0.16030355705385518
5.481 0.1604260169976494
5.48 0.16062578060661725
5.479 0.16089053988242788
5.478 0.16120224064704083
5.477 0.16153993578674605
5.476 0.16188309675539794
5.475 0.16221221911839515
5.474 0.1625111448982356
5.473 0.1627702505873354
5.4719999999999995 0.1629850772360093
5.471 0.16315704969172806
5.47 0.16329062838078054
5.469 0.16339425783706263
5.468 0.16347507117317447
5.467 0.16354117721586928
5.466 0.1635964387612111
5.465 0.1636418785687291
5.464 0.16367483456918952
5.463 0.16368909436146623
5.462 0.16367707178516147
5.461 0.16363169169551986
5.46 0.1635468171564389
5.459 0.1634205478422486
5.458 0.1632546659723896
5.457 0.16305824024541352
5.4559999999999995 0.16284357848180128
5.455 0.16262711538968008
5.454 0.16242916632673868
5.453 0.16226982546147303
5.452 0.16216777333703805
5.451 0.16213909493125678
5.45 0.16219400948722684
5.449 0.16233796673453446
5.448 0.16257064892640036
5.447 0.16288475302222025
5.446 0.1632702038900897
5.445 0.16371326395249877
5.444 0.16419688593066958
5.443 0.16470271084663105
5.442 0.16521163283493778
5.441 0.16570475275068505
5.4399999999999995 0.16616060351642772
5.439 0.16655875745896398
5.438 0.16687696427338117
5.437 0.1670951229826822
5.436 0.16719529798280316
5.435 0.16716200557611147
5.434 0.1669880419053282
5.433 0.16667361757011595
5.432 0.16622761388017718
5.431 0.1656722116546365
5.43 0.1650375588328306
5.429 0.16436261696319923
5.428 0.16369253705315354
5.427 0.16307273303525416
5.426 0.1625477837567679
5.425 0.16215363517536113
5.4239999999999995 0.16191761514526443
5.423 0.16185345861438816
5.422 0.16196191210443645
5.421 0.16223219141481582
5.42 0.16264147761030276
5.4190000000000005 0.1631615769691677
5.418 0.16375904759657228
5.417 0.16440098981341483
5.416 0.1650580712423565
5.415 0.16570468004011657
5.414 0.16632348989361365
5.413 0.16690175311663735
5.412 0.16743445069467072
5.411 0.16792073525102028
5.41 0.1683640086517848
5.409 0.16876969494797708
5.408 0.16914307210701884
5.407 0.16948984044384785
5.406 0.16981338708107285
5.405 0.17011412512879903
5.404 0.17038973474470773
5.4030000000000005 0.17063327340315665
5.402 0.17083496865329076
5.401 0.1709829310799027
5.4 0.1710632973776828
5.399 0.17106439798755332
5.398 0.17097824001117543
5.397 0.17080170165960368
5.396 0.17053856763980543
5.395 0.17020060354352692
5.394 0.1698054666253758
5.393 0.16937719031814716
5.392 0.16894142063365736
5.391 0.1685253684461259
5.39 0.16815276746049326
5.389 0.1678436168308352
5.388 0.16761051548348627
5.3870000000000005 0.16746152686152677
5.386 0.16739900032810434
5.385 0.1674202015595834
5.384 0.1675196158939405
5.383 0.16769025728401118
5.382 0.1679234098851694
5.381 0.16821024446944324
5.38 0.16854137379027756
5.379 0.16890477286697136
5.378 0.1692880833516687
5.377 0.16967686496881382
5.376 0.1700547566078808
5.375 0.1704053996872425
5.374 0.17071340911945806
5.373 0.1709657749833221
5.372 0.17115240277449376
5.371 0.17126782212904404
5.37 0.17131247005049352
5.369 0.17128972456966438
5.368 0.17120765577091565
5.367 0.17107575468773106
5.366 0.17090351178397417
5.365 0.1706989859549086
5.364 0.1704681032725696
5.3629999999999995 0.17021299316799307
5.362 0.16993368568138117
5.361 0.16962678012671806
5.36 0.16928996934884874
5.359 0.16891822509388346
5.358 0.16850976266024126
5.357 0.16806336838119837
5.356 0.16757880463667782
5.355 0.16705837956243746
5.354 0.16650575267791481
5.353 0.16592490258527634
5.352 0.16531892618633143
5.351 0.16469017395101776
5.35 0.16403991532585785
5.349 0.16336997145250393
5.348 0.16267993242745712
5.3469999999999995 0.16197197404711577
5.346 0.1612486389117841
5.345 0.1605133393246974
5.344 0.15976992733234657
5.343 0.15902479287386354
5.342 0.15828296780895432
5.341 0.15754887212692611
5.34 0.1568251159619618
5.339 0.15611298710910604
5.338 0.15541135055812594
5.337 0.15471835066356865
5.336 0.15403031709459442
5.335 0.15334420958435116
5.334 0.15265608821951085
5.333 0.15196181823573088
5.332 0.15125624971181753
5.3309999999999995 0.15053338460317
5.33 0.14978406938745858
5.329 0.14899671958990127
5.328 0.14815675412506848
5.327 0.14724870555220132
5.326 0.14625538346765524
5.325 0.14516254424192412
5.324 0.14395883322778152
5.323 0.14263854316547697
5.322 0.141202799033197
5.321 0.13965951781830518
5.32 0.13802377656565212
5.319 0.13631602575141374
5.318 0.1345617390235361
5.317 0.1327890456005202
5.316 0.13102620611898505
5.3149999999999995 0.12930199752488497
5.314 0.12764128227281418
5.313 0.12606647009918034
5.312 0.12459505965139119
5.311 0.12323835445936553
5.31 0.12200458702347383
5.309 0.12089367970453614
5.308 0.11990098646754031
5.307 0.11901643539515837
5.306 0.11822354598646595
5.305 0.11750135568144164
5.304 0.11682530876345826
5.303 0.11616893386824854
5.302 0.11550577310219656
5.301 0.11481050050279991
5.3 0.11406245601056449
5.2989999999999995 0.11324933666307233
5.298 0.1123655589086601
5.297 0.11141451233652991
5.296 0.11040988726528492
5.295 0.10937083553180965
5.2940000000000005 0.1083205951091219
5.293 0.10728445557366428
5.292 0.10628522781887347
5.291 0.10533962921046713
5.29 0.10445750573642296
5.289 0.10363864624879734
5.288 0.10287519305098194
5.287 0.10215176084598926
5.286 0.10144792350329182
5.285 0.10074095008474962
5.284 0.10000915883607579
5.283 0.09923477213000197
5.282 0.09840444180844223
5.281 0.09751288191477604
5.28 0.0965611027909401
5.279 0.0955559302412756
5.2780000000000005 0.09450962614148328
5.277 0.0934371962994381
5.276 0.09235444235144984
5.275 0.09127728788380972
5.274 0.09021850741936967
5.273 0.089188622089995
5.272 0.08819486992777163
5.271 0.08724180013969748
5.27 0.08633114121313276
5.269 0.08546253989567075
5.268 0.08463440525666348
5.267 0.08384360539962919
5.266 0.0830856093599566
5.265 0.08235565210715037
5.264 0.08164729980565365
5.263 0.08095351763005942
5.2620000000000005 0.0802667713936679
5.261 0.07957858772192163
5.26 0.07888144025192337
5.259 0.0781688413355546
5.258 0.07743535742301512
5.257 0.07667810633256487
5.256 0.07589653039540481
5.255 0.07509227743465552
5.254 0.07426936757766008
5.253 0.0734326429705159
5.252 0.07258812284169007
5.251 0.07174073492331172
5.25 0.07089468538048824
5.249 0.07005275211318829
5.248 0.06921620068145774
5.247 0.06838421205344321
5.246 0.06755577985598883
5.245 0.0667297898116611
5.244 0.06590551372577709
5.243 0.0650833530231977
5.242 0.06426640481003348
5.241 0.06345883948860583
5.24 0.06266709558645475
5.239 0.06189800607400848
5.2379999999999995 0.061158420331174544
5.237 0.06045474254003238
5.236 0.059791446480817974
5.235 0.05917098045092739
5.234 0.05859280206722032
5.233 0.05805459395558107
5.232 0.057550989447706556
5.231 0.05707580312210433
5.23 0.056622037561556454
5.229 0.056182952426370406
5.228 0.05575250169860318
5.227 0.05532688213200837
5.226 0.05490282957521996
5.225 0.05447988388018633
5.224 0.05405703908740178
5.223 0.05363404778889539
5.2219999999999995 0.05321008117051984
5.221 0.05278280148720026
5.22 0.05234844866740396
5.219 0.051902234167301685
5.218 0.05143882830955716
5.217 0.05095346293490957
5.216 0.05044297597417972
5.215 0.049907000040643565
5.214 0.04934873420977677
5.213 0.0487743445117088
5.212 0.04819325756594403
5.211 0.04761655362872854
5.21 0.04705544004474712
5.209 0.04652056971279645
5.208 0.04601951530674267
5.207 0.04555661910950459
5.2059999999999995 0.04513193582920886
5.205 0.044742160224609265
5.204 0.044380823491676255
5.203 0.044039347678696744
5.202 0.043708779584088524
5.201 0.04338063160743883
5.2 0.04304830426546009
5.199 0.04270784658052399
5.198 0.04235807839980392
5.197 0.04200072692769358
5.196 0.041639212159542416
5.195 0.0412786314798419
5.194 0.04092439136887015
5.193 0.040580784800895865
5.192 0.04025111265190604
5.191 0.0399370387934205
5.1899999999999995 0.03963799799530994
5.189 0.03935219240202053
5.188 0.03907648770976115
5.187 0.038807382734169935
5.186 0.03854120591817732
5.185 0.03827515772915076
5.184 0.038007013857286914
5.183 0.03773580262786162
5.182 0.03746093379976232
5.181 0.03718260279435502
5.18 0.036901312325449825
5.179 0.03661773696183673
5.178 0.036332454741384676
5.177 0.03604634027360379
5.176 0.035759795367074264
5.175 0.035473679593101444
5.1739999999999995 0.03518906458844481
5.173 0.03490747739774019
5.172 0.03463094845677669
5.171 0.03436197147320495
5.17 0.034103308917290256
5.169 0.03385784105803235
5.168 0.03362845515883621
5.167 0.03341706416175713
5.166 0.033224565131944
5.165 0.03305051644768157
5.164 0.03289306114685564
5.163 0.03274872469086363
5.162 0.03261265628440507
5.161 0.0324795378393707
5.16 0.03234374140499781
5.159 0.032200177496995094
5.158 0.03204474675048727
5.157 0.031874966398742564
5.156 0.031689941000062206
5.155 0.031490428422387744
5.154 0.03127845274910412
5.1530000000000005 0.03105702602713499
5.152 0.030829367226337962
5.151 0.03059864383906173
5.15 0.030367516071991108
5.149 0.030137706951206083
5.148 0.029910266971228963
5.147 0.02968545758506875
5.146 0.02946313679656248
5.145 0.029242628195118175
5.144 0.029023567487177382
5.143 0.028805401419183512
5.142 0.028587908991324736
5.141 0.028371071228759138
5.14 0.02815524834343329
5.139 0.02794071361984295
5.138 0.027727697301205428
5.1370000000000005 0.027516691800075568
5.136 0.02730780392084237
5.135 0.027101392448413808
5.134 0.026897681422655872
5.133 0.026697053237862176
5.132 0.026499884724796686
5.131 0.026306671101379988
5.13 0.02611798941552637
5.129 0.02593451440421393
5.128 0.02575707017053364
5.127 0.025586721755452815
5.126 0.025424669116955807
5.125 0.02527230734612664
5.124 0.02513108650098467
5.123 0.025002540615074564
5.122 0.024887999142098535
5.121 0.02478809051000775
5.12 0.02470254561035036
5.119 0.02463011393294308
5.118 0.02456813421544383
5.117 0.02451304140426348
5.116 0.02446034713536507
5.115 0.024405532686703382
5.114 0.024344413651085004
5.1129999999999995 0.024273829220136715
5.112 0.024192152828022055
5.111 0.02409937234683716
5.11 0.023997302835205576
5.109 0.023888963472284534
5.108 0.023777889312217228
5.107 0.02366780357026707
5.106 0.023561821409579516
5.105 0.023461860612291847
5.104 0.023368419588181227
5.103 0.023280729791554575
5.102 0.023196948499578714
5.101 0.023114489820285754
5.1 0.02303084412131545
5.099 0.022943684646455523
5.098 0.022851737238778508
5.0969999999999995 0.02275421577530286
5.096 0.022651602586527996
5.095 0.02254486316392049
5.094 0.02243549903154341
5.093 0.022325066073967968
5.092 0.02221497319703696
5.091 0.02210591659567858
5.09 0.02199832659205481
5.089 0.021892058233052715
5.088 0.0217864699808785
5.087 0.021680819641468597
5.086 0.02157423693227054
5.085 0.021466210069898933
5.084 0.021356578344009388
5.083 0.021245686933852283
5.082 0.02113446167390183
5.0809999999999995 0.021024312036606523
5.08 0.020917219621681492
5.079 0.020815560742642035
5.078 0.02072211058054164
5.077 0.02063970577796367
5.076 0.02057103752950803
5.075 0.020518529950234166
5.074 0.020483897360746676
5.073 0.020468026399770214
5.072 0.020470778234291654
5.071 0.020490987914585153
5.07 0.0205263708626214
5.069 0.02057383152989703
5.068 0.020629457381931095
5.067 0.02068893572354794
5.066 0.020747865046120285
5.0649999999999995 0.020801820469745252
5.064 0.02084705910748956
5.063 0.02088024300279722
5.062 0.02089920163224011
5.061 0.02090265614610862
5.06 0.020890552472379843
5.059 0.02086419577402022
5.058 0.02082572345197897
5.057 0.020778292689975955
5.056 0.020725558206564583
5.055 0.02067123268514502
5.054 0.02061886642470922
5.053 0.020571129028513168
5.052 0.020529732230244967
5.051 0.020494985724767305
5.05 0.020466251073024792
5.0489999999999995 0.020441673989625708
5.048 0.020419007298783473
5.047 0.02039546359233143
5.046 0.020368567745812475
5.045 0.020336109035455848
5.044 0.02029663483701851
5.043 0.020249503373243074
5.042 0.02019492965414716
5.041 0.020133596881183657
5.04 0.02006691259008403
5.039 0.019996512786714306
5.038 0.019923972520393247
5.037 0.01985105844310598
5.036 0.019778936099549376
5.035 0.019708632874800288
5.034 0.01964086743410814
5.033 0.019575855730366187
5.032 0.019513691916621258
5.031 0.019454256294493676
5.03 0.019397534985787022
5.029 0.019343446754096685
5.0280000000000005 0.019292312856243776
5.027 0.019244728002307858
5.026 0.019201624304680424
5.025 0.01916419531364712
5.024 0.019133784933232062
5.023 0.019111545154164553
5.022 0.019098653801894447
5.021 0.019095560108789985
5.02 0.019102322031459524
5.019 0.019118286514352864
5.018 0.019142215537419655
5.017 0.019172416539509515
5.016 0.019207032916958647
5.015 0.01924402800106363
5.014 0.019281586328944573
5.013 0.019318038593089663
5.0120000000000005 0.019352198387078978
5.011 0.019383076876856926
5.01 0.019409947470128284
5.009 0.019432380984655714
5.008 0.01944985937201923
5.007 0.019462104635657933
5.006 0.019468626195927857
5.005 0.01946910996441072
5.004 0.01946342427534006
5.003 0.019451630092259756
5.002 0.019434195568641406
5.001 0.01941169908727602
5.0 0.019385192811210462
4.999 0.019356042719979833
4.998 0.019325743954403368
4.997 0.01929591317446193
4.996 0.01926834670589548
4.995 0.019244652344155875
4.994 0.01922639306388949
4.993 0.019214887078112763
4.992 0.01921133290640581
4.991 0.019216490565980803
4.99 0.019230875819909943
4.989 0.019254493306732633
4.9879999999999995 0.0192866319743254
4.987 0.019326276398678333
4.986 0.019371584939922717
4.984999999999999 0.01942019144792275
4.984 0.019469471589414495
4.983 0.019516527113769482
4.982 0.019558648783102064
4.981 0.019593470945507358
4.98 0.019619503620640397
4.979 0.019636065589520673
4.978 0.019643424612562552
4.977 0.019642698341650985
4.976 0.019636004756770468
4.975 0.01962585611954134
4.974 0.01961512500008203
4.973 0.019606640021087817
4.9719999999999995 0.019603193948687075
4.971 0.019607215768196202
4.97 0.019620800566209688
4.969 0.019645699182416355
4.968 0.019683289200106143
4.9670000000000005 0.019734487662241673
4.966 0.01980001160520751
4.965 0.019879951451201142
4.964 0.019973978100725105
4.963 0.020080965079879564
4.962 0.02019928551639518
4.961 0.020326536907815777
4.96 0.02045959532939338
4.959 0.020594826950719194
4.958 0.02072826327369922
4.957 0.020855866764486496
4.9559999999999995 0.02097364635424371
4.955 0.021078069835930892
4.954 0.021166367020948474
4.953 0.021236378053888397
4.952 0.021287302043311192
4.9510000000000005 0.021319098202158323
4.95 0.02133277289656803
4.949 0.02133052935156318
4.948 0.021315139490695093
4.947 0.021290218333251253
4.946 0.021259849318023646
4.945 0.021228391239231207
4.944 0.021200323749596482
4.943 0.021179879588254142
4.942 0.021170873923595686
4.941 0.02117675425553739
4.9399999999999995 0.021199983955046665
4.939 0.02124214055637432
4.938 0.02130370300524524
4.937 0.02138423608177931
4.936 0.021482238168201894
4.9350000000000005 0.021595304133376916
4.934 0.021720370487469536
4.933 0.021853904429153456
4.932 0.021992243939114472
4.931 0.022131582467009248
4.93 0.02226835911838095
4.929 0.022399397343871728
4.928 0.02252199123629508
4.927 0.022633997565828394
4.926 0.022733959752102913
4.925 0.02282132028280921
4.9239999999999995 0.02289620880184005
4.923 0.022959964964777625
4.922 0.02301460399041948
4.921 0.023063095227380898
4.92 0.02310896763869087
4.9190000000000005 0.023155941028362374
4.918 0.023207708147649136
4.917 0.023267190555816126
4.916 0.023336736234641893
4.915 0.02341726725345804
4.914 0.023508703155688464
4.913 0.023609946696310762
4.912 0.02371882312666349
4.911 0.02383304730316357
4.91 0.0239501828874494
4.909 0.024067961519651373
4.9079999999999995 0.024184866948512303
4.907 0.02429995008447795
4.906 0.024412871045333913
4.905 0.024523902822669797
4.904 0.02463393770804187
4.9030000000000005 0.02474370644943275
4.902 0.02485434583274599
4.901 0.02496676692598294
4.9 0.025081537583799152
4.899 0.02519940100072132
4.898 0.025320358081292224
4.897 0.025444519417541805
4.896 0.0255717776733665
4.895 0.025701865721765978
4.894 0.025834635570609034
4.893 0.0259698136773614
4.8919999999999995 0.026107226729939568
4.891 0.026247045438476568
4.89 0.02638960476521303
4.889 0.02653555195014538
4.888 0.026685711669547137
4.8870000000000005 0.026841294001989976
4.886 0.027003627389324953
4.885 0.02717425488567914
4.884 0.027354401748961213
4.883 0.027545225784307605
4.882 0.02774747611971582
4.881 0.027961108668080933
4.88 0.028185416431585605
4.879 0.028418973598792627
4.878 0.028659715419058523
4.877 0.028905034676240098
4.8759999999999994 0.029152073768519617
4.875 0.02939802691488638
4.874 0.029640327378880726
4.873 0.02987694462385872
4.872 0.03010611458232302
4.871 0.030326632600917936
4.87 0.03053777977468385
4.869 0.030738912826346085
4.868 0.03092972907255344
4.867 0.031109847625834536
4.866 0.031279326172191695
4.865 0.03143818531819351
4.864 0.031587118999003926
4.8629999999999995 0.03172769227058376
4.862 0.03186193802268842
4.861 0.03199304055090769
4.859999999999999 0.032124834368730926
4.859 0.032261615144064726
4.858 0.032407886483052366
4.857 0.03256792391313019
4.856 0.032745089207538665
4.855 0.03294176155047988
4.854 0.03315903055088565
4.853 0.033396576894139135
4.852 0.033653123060961666
4.851 0.033926298672258964
4.85 0.03421323057425935
4.849 0.03451116602465361
4.848 0.03481749784132053
4.8469999999999995 0.03512974279250414
4.846 0.03544627719402521
4.845 0.03576565249626661
4.844 0.03608679311662465
4.843 0.03640827354636243
4.8420000000000005 0.036728477691463084
4.841 0.037045656056603406
4.84 0.03735763926438271
4.839 0.03766212952031533
4.838 0.037957530231049814
4.837 0.03824294966644822
4.836 0.038518599773431805
4.835 0.03878642325737384
4.834 0.039049827373369976
4.833 0.03931413598889372
4.832 0.03958569673177798
4.8309999999999995 0.039871721318268084
4.83 0.04017921193168728
4.829 0.04051467292073776
4.828 0.040883316383556814
4.827 0.04128852545048889
4.8260000000000005 0.04173181950194608
4.825 0.04221238234362127
4.824 0.04272736896410156
4.823 0.043272657812301545
4.822 0.04384247393413624
4.821 0.044430438806252234
4.82 0.045029154921343115
4.819 0.045631582738060526
4.818 0.04623084482502775
4.817 0.04682044451656063
4.816 0.04739534032431156
4.8149999999999995 0.04795101340113955
4.814 0.04848464768827171
4.813 0.04899506220282825
4.812 0.04948209318599045
4.811 0.049947537656139025
4.8100000000000005 0.05039408733005905
4.809 0.05082543468807243
4.808 0.051245467160964404
4.807 0.05165926229331918
4.806 0.05207132044258854
4.805 0.052486506644491594
4.804 0.052909537300743686
4.803 0.053345301315364
4.802 0.0537983238639801
4.801 0.054273211276746294
4.8 0.05477431835077595
4.7989999999999995 0.05530466345453828
4.798 0.05586687548324928
4.797 0.05646142093345591
4.796 0.05708770206531764
4.795 0.05774337450790084
4.7940000000000005 0.05842433280162567
4.793 0.059126120640202416
4.792 0.059843214667072826
4.791 0.06057101522539858
4.79 0.06130553591016606
4.789 0.062044327222676235
4.788 0.06278649636032631
4.787 0.06353357788355078
4.786 0.06428857185188283
4.785 0.06505550399478503
4.784 0.06583885519678762
4.7829999999999995 0.0666435667274665
4.782 0.06747366455258305
4.781 0.0683322270847268
4.78 0.06922098552898874
4.779 0.07014001121584637
4.7780000000000005 0.07108826406016855
4.777 0.07206396882148389
4.776 0.07306516118548398
4.775 0.07408978766339709
4.774 0.07513704006838844
4.773 0.0762074091483443
4.772 0.07730241198525112
4.771 0.07842481193537548
4.77 0.07957748247880346
4.769 0.08076302792052481
4.768 0.08198322499099088
4.7669999999999995 0.0832375658939946
4.766 0.08452313651093239
4.765 0.08583553858969781
4.764 0.08716778126001563
4.763 0.08851289161664988
4.7620000000000005 0.08986412900043318
4.761 0.09121671696172669
4.76 0.09256872483085281
4.759 0.09392204028945014
4.758 0.0952824331415936
4.757 0.09665994742768175
4.756 0.09806651874803642
4.755 0.09951671259913564
4.754 0.10102269549961589
4.753 0.10259719216654199
4.752 0.1042474497351664
4.7509999999999994 0.10597768807169668
4.75 0.10778758188817893
4.749 0.10967261413343164
4.748 0.11162484424688189
4.747 0.11363392749249077
4.746 0.1156883757981825
4.745 0.11777731640275114
4.744 0.11988993687160138
4.743 0.1220183355180718
4.742 0.12415521421969361
4.741 0.12629610372052272
4.74 0.12843693622827496
4.739 0.13057571001375115
4.7379999999999995 0.1327102117582461
4.737 0.13483956923874388
4.736 0.13696299421371833
4.734999999999999 0.13908003359499468
4.734 0.14119105099057283
4.733 0.1432953550224486
4.732 0.14539551418863797
4.731 0.1474937975455664
4.73 0.14959327184492788
4.729 0.1516986025882849
4.728 0.15381568832885384
4.727 0.15595195825822827
4.726 0.15811683005201155
4.725 0.16031912940194099
4.724 0.16256940601160474
4.723 0.1648784301690232
4.7219999999999995 0.16725440904700548
4.721 0.16970319578485335
4.72 0.17222732372525493
4.719 0.17482431133453083
4.718 0.17748502192433002
4.7170000000000005 0.18019773009322862
4.716 0.18294416287224266
4.715 0.18570544756188667
4.714 0.18846118900133096
4.713 0.19119686941382927
4.712 0.19390228339494864
4.711 0.19657721621361318
4.71 0.19922956906666206
4.709 0.20187788898130427
4.708 0.20454964811090928
4.707 0.20727701467587248
4.7059999999999995 0.2100951388069935
4.705 0.21303694263780018
4.704 0.21612983925092122
4.703 0.219392506130599
4.702 0.22283132663575528
4.7010000000000005 0.22644011933843636
4.7 0.23020199104051847
4.699 0.2340883938377012
4.698 0.23806412880287267
4.697 0.24209148036512512
4.696 0.24613410792319843
4.695 0.2501625392102746
4.694 0.25415597728192657
4.693 0.2581082011676962
4.692 0.2620269522330179
4.691 0.2659332697075472
4.6899999999999995 0.2698593630599375
4.689 0.27384526008407345
4.688 0.2779343346650524
4.687 0.2821624728520613
4.686 0.2865573463809065
4.6850000000000005 0.2911312634081424
4.684 0.2958783078781469
4.683 0.30076874108828416
4.682 0.3057582931604203
4.681 0.3107850873404925
4.68 0.3157807358469563
4.679 0.32067430601210034
4.678 0.32540232460693486
4.677 0.3299126788466171
4.676 0.33417007313003777
4.675 0.3381576846249851
4.6739999999999995 0.341872082376831
4.673 0.34532650030927703
4.672 0.3485386994019222
4.671 0.35152990310983867
4.67 0.35431801611381986
4.6690000000000005 0.3569202035673483
4.668 0.3593483213354323
4.667 0.3616129586057974
4.666 0.36372759846781755
4.665 0.3657144918364293
4.664 0.3676004765924571
4.663 0.36942486784187667
4.662 0.3712313161792479
4.661 0.3730667364205923
4.66 0.37497466819756986
4.659 0.3769907767673202
4.6579999999999995 0.37913582909469923
4.657 0.38141667831726594
4.656 0.383822764120537
4.655 0.3863286211369439
4.654 0.3888980254972238
4.6530000000000005 0.3914867663836124
4.652 0.39404734544908787
4.651 0.3965315343944332
4.65 0.3988952329650132
4.649 0.4010948680435354
4.648 0.4030957036069904
4.647 0.4048669772084471
4.646 0.4063866698015006
4.645 0.40764178061001916
4.644 0.4086263557671387
4.643 0.40934558767460977
4.6419999999999995 0.4098128828567572
4.641 0.41004587723401364
4.64 0.4100671841592288
4.639 0.4099005169134369
4.638 0.4095685874851964
4.6370000000000005 0.4090895454497492
4.636 0.4084800897719264
4.635 0.40775126962787384
4.634 0.40691305586998866
4.633 0.40596945549711905
4.632 0.4049249742141204
4.631 0.4037761502916414
4.63 0.4025203334051038
4.629 0.4011505441692901
4.628 0.39965966590589436
4.627 0.39804283316430766
4.6259999999999994 0.39629473420275785
4.625 0.39441586243526633
4.624 0.39241084715518926
4.623 0.3902871270665537
4.622 0.3880556039311034
4.621 0.38572580772239473
4.62 0.3833037927448902
4.619 0.3807904280741075
4.618 0.37818694143953363
4.617 0.3754893379575721
4.616 0.37269648057144367
4.615 0.36981253473673825
4.614 0.3668511398977744
4.6129999999999995 0.3638356660347498
4.612 0.3607994695685525
4.611 0.3577819708350443
4.609999999999999 0.35482479206461653
4.609 0.3519704519376564
4.608 0.3492521537863347
4.607 0.34669474075006923
4.606 0.34431191822924617
4.605 0.34210714048391055
4.604 0.34007410358789897
4.603 0.3381998105528653
4.602 0.3364661999714403
4.601 0.33485099157918646
4.6 0.3333300816524412
4.599 0.33187549162470825
4.598 0.330456303305932
4.5969999999999995 0.32903561272235066
4.596 0.3275749164951513
4.595 0.3260306663498524
4.593999999999999 0.32435752994221234
4.593 0.3225134756937023
4.5920000000000005 0.32046428358710916
4.591 0.31818363648389714
4.59 0.3156614000674741
4.589 0.31290519558051105
4.588 0.30994075716377417
4.587 0.30681065240210104
4.586 0.30357480387514363
4.585 0.30030143359428063
4.584 0.29706458811556147
4.583 0.29393635087131365
4.582 0.2909819676892394
4.5809999999999995 0.2882522678283931
4.58 0.2857816989891706
4.579 0.28358331991216684
4.578 0.2816506245371032
4.577 0.2799604166625639
4.5760000000000005 0.27847372070058524
4.575 0.277138866583438
4.574 0.2759012397417272
4.573 0.27470116051973853
4.572 0.2734869923436762
4.571 0.27221019423588194
4.57 0.27083307484358393
4.569 0.26932639245756235
4.568 0.2676734693658524
4.567 0.26586701779169286
4.566 0.2639127739515057
4.5649999999999995 0.26182307674155414
4.564 0.2596197757649712
4.563 0.25733387162157934
4.562 0.2549996754594705
4.561 0.2526566083806567
4.5600000000000005 0.25034454136136813
4.559 0.2481024639106817
4.558 0.24596562454662477
4.557 0.24396166831278068
4.556 0.2421088798232328
4.555 0.2404160683594625
4.554 0.2388790825651923
4.553 0.2374840897137318
4.552 0.23620881844512567
4.551 0.23502274360495948
4.55 0.23389056186010115
4.5489999999999995 0.23278102490770086
4.548 0.23166643744513166
4.547 0.23052541911972613
4.546 0.2293482609148576
4.545 0.22813484086457875
4.5440000000000005 0.22689550093953953
4.543 0.22564569502660395
4.542 0.22440800892430274
4.541 0.22320398540888664
4.54 0.22205369691506957
4.539 0.2209717460866116
4.538 0.21996577437510992
4.537 0.21903730637760435
4.536 0.21818063046172542
4.535 0.21738305899185983
4.534 0.2166272652865961
4.5329999999999995 0.2158927908822946
4.532 0.2151581987004419
4.531 0.21440299292283413
4.53 0.21361119737225537
4.529 0.21277234344261756
4.5280000000000005 0.21188442211557232
4.527 0.2109539007293166
4.526 0.20999697289642114
4.525 0.2090368047417289
4.524 0.20810151669067978
4.523 0.20722010856719864
4.522 0.20641988888104085
4.521 0.2057221789399231
4.52 0.20513885336090643
4.519 0.20467215578172548
4.518 0.20431522502031801
4.5169999999999995 0.20405243797062028
4.516 0.20386155027148312
4.515 0.2037182762763072
4.514 0.203594329028356
4.513 0.20346602061821023
4.5120000000000005 0.20331238931321832
4.511 0.203118076273093
4.51 0.20287380977524067
4.509 0.20257899907321253
4.508 0.20223839864969326
4.507 0.20186519638458894
4.506 0.2014753972488126
4.505 0.2010899381331128
4.504 0.2007301445436856
4.503 0.20041583180036107
4.502 0.20016450776466208
4.5009999999999994 0.19998821802318828
4.5 0.19989138268753148
4.499 0.19987191899114792
4.498 0.19992063180204317
4.497 0.2000218272570559
4.496 0.20015487913351093
4.495 0.20029615817486654
4.494 0.2004220652708076
4.493 0.20051023227561546
4.492 0.20054448742498585
4.491 0.20051636192619773
4.49 0.20042433381461783
4.489 0.2002789006684954
4.4879999999999995 0.20009662719250243
4.487 0.19990224747747404
4.486 0.1997245952457682
4.484999999999999 0.1995922676453525
4.484 0.19953141499150573
4.483 0.19956175218903818
4.482 0.19969444755545554
4.481 0.19993310083102653
4.48 0.200268122718273
4.479 0.2006842735306805
4.478 0.20115903005247704
4.477 0.20166617565083392
4.476 0.20217991239359392
4.475 0.2026756997769134
4.474 0.20313321688832578
4.473 0.20354039545319616
4.4719999999999995 0.2038917771074458
4.471 0.2041894006215433
4.47 0.20443919823847762
4.468999999999999 0.204652170689353
4.468 0.20483760376054622
4.467 0.2050058938336514
4.466 0.2051619462897131
4.465 0.20530688194680408
4.464 0.20543703391144544
4.463 0.20554412879184114
4.462 0.20561812246054997
4.461 0.20564966819431896
4.46 0.20563071931390423
4.459 0.2055587595302605
4.458 0.2054361072183161
4.457 0.20527445112866957
4.4559999999999995 0.20508966371833887
4.455 0.2049028518935275
4.454 0.20473992241130876
4.453 0.2046263871654654
4.452 0.2045857850584549
4.4510000000000005 0.20463820618201986
4.45 0.20479619751244313
4.449 0.2050662467347152
4.448 0.2054476130065045
4.447 0.20593084950315424
4.446 0.2065032194023692
4.445 0.20714755442815463
4.444 0.20784268199679048
4.443 0.20856587284491934
4.442 0.20929343229435105
4.441 0.21000181941097695
4.4399999999999995 0.21066404147104204
4.439 0.21125414984551955
4.438 0.21174366151429994
4.437 0.21210661844419604
4.436 0.21231971257820792
4.4350000000000005 0.2123627692290347
4.434 0.2122262758236207
4.433 0.21191033731558195
4.432 0.21142634949952108
4.431 0.2108028287942544
4.43 0.21007860688033414
4.429 0.20930373206451405
4.428 0.20853612524151827
4.427 0.20783385519492137
4.426 0.20725371667994724
4.425 0.20684130065489514
4.4239999999999995 0.20663105696795916
4.423 0.20664002333396256
4.422 0.2068687078372731
4.421 0.2073030539351039
4.42 0.2079138591984763
4.4190000000000005 0.20866526187326864
4.418 0.20951492439850095
4.417 0.21042130732511763
4.416 0.2113474117997686
4.415 0.2122609050568676
4.414 0.21313985604310712
4.413 0.2139679311115498
4.412 0.21473846744894645
4.411 0.2154499687453999
4.41 0.21610632380080264
4.409 0.21671404654242538
4.4079999999999995 0.21727964931506413
4.407 0.21781036710074148
4.406 0.21831072018182882
4.405 0.2187816208010003
4.404 0.21922056734417378
4.4030000000000005 0.21961909822413858
4.402 0.21996501128795837
4.401 0.22024315929183919
4.4 0.22043560631155407
4.399 0.2205269928694635
4.398 0.22050651844821517
4.397 0.22036959529263456
4.396 0.22012055752781304
4.395 0.2197742003528357
4.394 0.21935311999539808
4.393 0.21888842154254481
4.3919999999999995 0.21841351327404057
4.391 0.2179639439460826
4.39 0.21757085458951636
4.389 0.21726049747679657
4.388 0.21704940876876622
4.3870000000000005 0.21694806104334421
4.386 0.2169593046879099
4.385 0.21707930082863858
4.384 0.21730048328051438
4.383 0.2176134157728154
4.382 0.21800652877843454
4.381 0.21846828190429354
4.38 0.21898658940457452
4.379 0.21954611986182918
4.378 0.2201311781606702
4.377 0.22072342152759228
4.3759999999999994 0.22130188135002818
4.375 0.22184547602036
4.374 0.22233415924872435
4.373 0.22275079524439134
4.372 0.2230818891155172
4.371 0.22331992101320416
4.37 0.22346509271865717
4.369 0.2235215542758048
4.368 0.2234997703673213
4.367 0.2234122495276818
4.366 0.22327163561594415
4.365 0.22308886266503283
4.364 0.22287205488220355
4.3629999999999995 0.22262432934358475
4.362 0.22234587792654248
4.361 0.22203221824665323
4.359999999999999 0.22168009632921934
4.359 0.22128250087828125
4.358 0.22083660330530855
4.357 0.22034029905158836
4.356 0.21979283383388873
4.355 0.21919695476287396
4.354 0.21855734469367727
4.353 0.21787928675231977
4.352 0.21716705682683188
4.351 0.2164240210832952
4.35 0.21565214025939092
4.349 0.21485404221625595
4.348 0.21402929824045638
4.3469999999999995 0.21318075955169666
4.346 0.21231165439237917
4.345 0.21142628572067668
4.343999999999999 0.21052952178530512
4.343 0.20962961156673
4.342 0.20873309584816002
4.341 0.2078458093352346
4.34 0.20697129227654465
4.339 0.2061114101528235
4.338 0.20526486727527588
4.337 0.204429371278047
4.336 0.2036001759328064
4.335 0.20277323776238063
4.334 0.20194323389476365
4.333 0.20110447153859254
4.332 0.20024984230221604
4.3309999999999995 0.1993711154396734
4.33 0.19845589177042017
4.329 0.19748862101806786
4.328 0.19644987853801357
4.327 0.1953191394462149
4.3260000000000005 0.19407370359889758
4.325 0.19269480236657915
4.324 0.19116751031483578
4.323 0.1894843565558464
4.322 0.18764688676124075
4.321 0.18566559888532383
4.32 0.1835604153472276
4.319 0.18135836363671387
4.318 0.17909314201259446
4.317 0.17680198714715475
4.316 0.17452237250775693
4.3149999999999995 0.17229253776383419
4.314 0.17014560755425806
4.313 0.16811152938993335
4.312 0.16621378189495942
4.311 0.16446764297026029
4.3100000000000005 0.1628843004642384
4.309 0.1614638688278419
4.308 0.16020032119448702
4.307 0.15908033298772853
4.306 0.15808196789890386
4.305 0.15717724248998532
4.304 0.15633332644905656
4.303 0.15551476555985916
4.302 0.15468611470738886
4.301 0.15381345311320213
4.3 0.15286911104573384
4.2989999999999995 0.15183661625034003
4.298 0.15070853392040096
4.297 0.14948945501630517
4.296 0.1481977856760609
4.295 0.1468592438505631
4.2940000000000005 0.14550501416925643
4.293 0.1441689939598211
4.292 0.14288173233695875
4.291 0.14166557823698794
4.29 0.14053362123159946
4.289 0.13948544413338693
4.288 0.13851037579334127
4.287 0.13758764889050165
4.286 0.13668975478061665
4.285 0.1357861416202205
4.284 0.13484770601405377
4.2829999999999995 0.1338506466550714
4.282 0.13277714242700936
4.281 0.13162023264702744
4.28 0.13038142071456302
4.279 0.12907001104503188
4.2780000000000005 0.1277025820564086
4.277 0.12629936355262414
4.276 0.12488161067060374
4.275 0.12347072357125101
4.274 0.12208384080388883
4.273 0.12073509645437665
4.272 0.11943423385745215
4.271 0.1181874151191912
4.27 0.11699705804675134
4.269 0.11586280535210255
4.268 0.11478263866693307
4.2669999999999995 0.11375244751977914
4.266 0.1127661734433664
4.265 0.11181737240927067
4.264 0.11089726145241173
4.263 0.10999617303901814
4.2620000000000005 0.10910371339096897
4.261 0.10820820712183155
4.26 0.10729927890036664
4.259 0.10636803385833583
4.258 0.10540708352040253
4.257 0.10441260218701091
4.256 0.10338399735746921
4.255 0.10232373767656301
4.254 0.10123752224813806
4.253 0.10013214538412045
4.252 0.09901591589627212
4.2509999999999994 0.09789558810338768
4.25 0.09677682833544747
4.249 0.09566326998587191
4.248 0.09455643191875654
4.247 0.0934549841078398
4.246 0.09235735903540672
4.245 0.09126191761886643
4.244 0.09016762842276112
4.243 0.0890750906510689
4.242 0.0879886559753912
4.241 0.08691419281741583
4.24 0.08586065961260536
4.239 0.08483754220998015
4.2379999999999995 0.08385430152790366
4.237 0.08291972390429461
4.236 0.08203990677315881
4.234999999999999 0.08121814008884624
4.234 0.08045362078393971
4.233 0.07974313212855538
4.232 0.07907932874369122
4.231 0.07845379966323873
4.23 0.0778570711120655
4.229 0.07728005295098182
4.228 0.07671461003875585
4.227 0.07615564517466587
4.226 0.07559874028723193
4.225 0.07504324528566696
4.224 0.07448769028694648
4.223 0.07393157021116645
4.2219999999999995 0.07337354354628131
4.221 0.07281019997780697
4.22 0.07223620287271194
4.218999999999999 0.07164487688337146
4.218 0.07102889264438902
4.217 0.07038177469802712
4.216 0.06969933863638025
4.215 0.06898128991438199
4.214 0.06823224917334332
4.213 0.0674608876597056
4.212 0.06668031168087604
4.211 0.06590583625189074
4.21 0.06515287247088308
4.209 0.0644360069799907
4.208 0.06376555128756953
4.207 0.0631473644415179
4.2059999999999995 0.06258141816250307
4.205 0.06206310026179516
4.204 0.06158348749743253
4.203 0.06113079591488904
4.202 0.0606927469666714
4.2010000000000005 0.06025771407850701
4.2 0.0598166558840026
4.199 0.05936414696306645
4.198 0.05889854793705997
4.197 0.058422188689374654
4.196 0.057939708688167925
4.195 0.057458059970565606
4.194 0.056984644855109116
4.193 0.05652535753661918
4.192 0.056084775991053444
4.191 0.055665269469959706
4.1899999999999995 0.055266164978695256
4.189 0.054885100470926304
4.188 0.05451786408975854
4.187 0.05415971452024321
4.186 0.05380561869569612
4.1850000000000005 0.053451700126719584
4.184 0.05309482711109459
4.183 0.052733565541279455
4.182 0.05236699205303466
4.181 0.05199528312658617
4.18 0.05161907667901765
4.179 0.05123929159360397
4.178 0.05085676753286018
4.177 0.050472799435086514
4.176 0.05008804493077812
4.175 0.04970379827635702
4.1739999999999995 0.049321630186979104
4.173 0.048943704607873534
4.172 0.0485728375886168
4.171 0.048212448855140144
4.17 0.04786630395147261
4.1690000000000005 0.04753832472890176
4.168 0.04723245985742034
4.167 0.046951336854825367
4.166 0.046696207438336614
4.165 0.04646650692103551
4.164 0.04625972709686159
4.163 0.046071117740066454
4.162 0.045893996764451245
4.161 0.04572100526077675
4.16 0.04554430373580824
4.159 0.04535675322556953
4.1579999999999995 0.045152550623550995
4.157 0.044928126966768664
4.156 0.04468212008405303
4.155 0.044415493472859086
4.154 0.0441310150876249
4.1530000000000005 0.04383288878886237
4.152 0.04352565319053178
4.151 0.04321381355649047
4.15 0.042901192448589615
4.149 0.04259030019215846
4.148 0.04228268338883993
4.147 0.04197874160465859
4.146 0.041678263361531444
4.145 0.041380233260415504
4.144 0.04108404388087716
4.143 0.04078880033546436
4.1419999999999995 0.04049408231495464
4.141 0.04019977738729265
4.14 0.039906354534333804
4.139 0.03961421361379151
4.138 0.03932373853225907
4.1370000000000005 0.039035720843650944
4.136 0.038750432216688196
4.135 0.038468498606791225
4.134 0.03819033539006185
4.133 0.03791654678212759
4.132 0.03764768853905735
4.131 0.0373844466401102
4.13 0.037127598541063664
4.129 0.03687804828150107
4.128 0.03663691700950833
4.127 0.036405689566775284
4.1259999999999994 0.0361860739164822
4.125 0.03598008261766331
4.124 0.03578983202525464
4.123 0.03561757385274493
4.122 0.0354652647482946
4.121 0.035333850440534484
4.12 0.035222970933154
4.119 0.035130838710827964
4.118 0.03505362426276293
4.117 0.034986193338909614
4.116 0.034922085196124865
4.115 0.0348547995841849
4.114 0.034778332464450876
4.1129999999999995 0.034688161428643095
4.112 0.0345819833798736
4.111 0.034459814795257566
4.109999999999999 0.034324298898313475
4.109 0.0341797971010777
4.108 0.0340313956795908
4.107 0.033884430308717566
4.106 0.033743341944783754
4.105 0.033610835129071676
4.104 0.0334875691103529
4.103 0.03337238310716024
4.102 0.033262582277811405
4.101 0.03315442443052113
4.1 0.0330442951959946
4.099 0.03292886835995286
4.098 0.03280634906339275
4.0969999999999995 0.03267565578833421
4.096 0.03253753127922483
4.095 0.032393409005083744
4.093999999999999 0.032245478511742094
4.093 0.03209599221266406
4.092 0.03194697049592546
4.091 0.03179939501840459
4.09 0.03165385258632762
4.089 0.03151010189712851
4.088 0.03136718892705217
4.087 0.031224022906791177
4.086 0.031079341363872238
4.085 0.03093241517374417
4.084 0.03078303066812634
4.083 0.030631713070939637
4.082 0.03047983099482877
4.0809999999999995 0.030329449746297164
4.08 0.030183458461209976
4.079 0.03004530820881389
4.078 0.02991901953888289
4.077 0.02980869195649361
4.0760000000000005 0.029718209854262864
4.075 0.029651066268181363
4.074 0.029609724291849
4.073 0.02959545006945609
4.072 0.029608032564464582
4.071 0.029645781563683155
4.07 0.029705394300948623
4.069 0.029782400064177275
4.068 0.029871154287488617
4.067 0.02996543701455134
4.066 0.03005890086840274
4.0649999999999995 0.030145161076319746
4.064 0.03021881351245459
4.063 0.030275031377903144
4.062 0.030310669405830083
4.061 0.030323862276490095
4.0600000000000005 0.0303145092943768
4.059 0.03028447806264051
4.058 0.030236844531901313
4.057 0.0301761667861517
4.056 0.030107734441370874
4.055 0.030036934971483333
4.054 0.029968932980772085
4.053 0.029907625116789786
4.052 0.02985552489722097
4.051 0.029813107934458714
4.05 0.029779467816318784
4.0489999999999995 0.029751920918457988
4.048 0.02972719478548105
4.047 0.029701216321838954
4.046 0.029670355349204404
4.045 0.029631357137789503
4.0440000000000005 0.029582071984522923
4.043 0.02952153320945473
4.042 0.029450036122274408
4.041 0.029368572885746364
4.04 0.029279207916045654
4.039 0.029184348696337764
4.038 0.02908631981706672
4.037 0.028987725702739144
4.036 0.02889027979415957
4.035 0.028795482234237123
4.034 0.028704367804504544
4.0329999999999995 0.02861722174177958
4.032 0.028534142230381684
4.031 0.02845491672010219
4.03 0.02837949667886733
4.029 0.02830775023529497
4.0280000000000005 0.028240154506273922
4.027 0.028177608957064938
4.026 0.02812152408132501
4.025 0.028073701248275244
4.024 0.028036161062724375
4.023 0.028010628471948688
4.022 0.027998848303934835
4.021 0.028001475637727945
4.02 0.028018568113197608
4.019 0.028049125968187674
4.018 0.028091286059613387
4.0169999999999995 0.02814252791611978
4.016 0.02820010618940282
4.015 0.028261039227243386
4.014 0.028322697079850787
4.013 0.02838268734908644
4.0120000000000005 0.028439342054006007
4.011 0.028491280715963806
4.01 0.02853749367586643
4.009 0.028577378894276285
4.008 0.02861017375867629
4.007 0.02863543239928361
4.006 0.028652367880162427
4.005 0.02866043948759461
4.004 0.02865937428585674
4.003 0.02864920237005212
4.002 0.028630578698966482
4.0009999999999994 0.02860435741567492
4.0 0.028572123803967207
3.999 0.02853595073597388
3.9979999999999998 0.02849811160691827
3.997 0.028461054834932702
3.996 0.02842747069316576
3.995 0.02839974368862502
3.9939999999999998 0.028380158546604334
3.993 0.028370607932731228
3.992 0.028372789151131842
3.991 0.028387750281773223
3.9899999999999998 0.028416190660736446
3.989 0.028458083743043566
3.988 0.02851237865426691
3.987 0.028577609653316124
3.9859999999999998 0.028651118968108517
3.985 0.02872948606079048
3.984 0.028808905375172136
3.983 0.028885145710687947
3.9819999999999998 0.028954226876793897
3.981 0.029012635982833795
3.98 0.029058123525221014
3.979 0.02908961055553098
3.9779999999999998 0.02910741333193269
3.977 0.029113114887734874
3.976 0.029109805475209992
3.975 0.029101197036833195
3.9739999999999998 0.02909157322922771
3.973 0.02908519427681022
3.972 0.029086286643457363
3.971 0.029098549472617963
3.9699999999999998 0.029125174019116802
3.969 0.02916881560035719
3.968 0.029231537089959805
3.967 0.02931467775309569
3.9659999999999997 0.029419243963935915
3.965 0.02954528770840028
3.964 0.02969223247243963
3.963 0.029858331009098387
3.9619999999999997 0.03004112088775799
3.961 0.030237025026908015
3.96 0.030441432573857875
3.959 0.030649004585588367
3.9579999999999997 0.030853925199879527
3.957 0.031050271136917648
3.956 0.031232173915362284
3.955 0.03139441294176584
3.9539999999999997 0.03153286141002312
3.953 0.03164426168356702
3.952 0.0317273501004709
3.951 0.03178197896873838
3.95 0.03180956407209456
3.949 0.031813325806465544
3.948 0.03179736724758915
3.947 0.03176708524910892
3.946 0.03172860896364657
3.945 0.031688501219082475
3.944 0.031653516031609936
3.943 0.03163002737098127
3.942 0.03162376089220595
3.941 0.031639861153816735
3.94 0.03168196656948885
3.939 0.03175236841634584
3.938 0.03185170228795731
3.937 0.031979243386075454
3.936 0.03213269352823101
3.935 0.032308437509357114
3.934 0.032501916780801554
3.933 0.032707904102788427
3.932 0.03292100402902443
3.931 0.0331356173395473
3.93 0.03334650259987147
3.929 0.03354896935351042
3.928 0.03373899685760496
3.927 0.033913370752846776
3.926 0.034069867523748174
3.925 0.03420759326632619
3.924 0.03432667305868921
3.923 0.03442905387744838
3.922 0.034517716009354965
3.921 0.03459710026362228
3.92 0.03467251670238188
3.919 0.03474958233771683
3.918 0.03483389128078467
3.917 0.03492988191868982
3.916 0.03504112067031954
3.915 0.03516901307681991
3.914 0.03531343530354541
3.913 0.03547271295213902
3.912 0.035643535837857857
3.911 0.03582241848588175
3.91 0.03600564881818322
3.909 0.03618977927537377
3.908 0.03637251128363338
3.907 0.03655241789704675
3.906 0.03672900976052317
3.905 0.03690273428855328
3.904 0.03707497630687372
3.903 0.037246879002126324
3.902 0.03742018557259826
3.901 0.03759628636144919
3.9 0.03777603928021723
3.899 0.03796055053844287
3.898 0.03814979890792431
3.897 0.03834392305832357
3.896 0.03854273604353053
3.895 0.03874581606084823
3.894 0.038952934448518495
3.893 0.0391636862327987
3.892 0.03937783256670569
3.891 0.03959566172929563
3.89 0.03981771680606704
3.889 0.040045014061756735
3.888 0.04027883446976761
3.887 0.04052103309990887
3.886 0.0407736331460417
3.885 0.041038971847856424
3.884 0.04131889703524389
3.883 0.04161514431691877
3.882 0.041928823400273714
3.881 0.04225984142381679
3.88 0.04260710169222678
3.879 0.04296842832550403
3.878 0.04334068152905802
3.877 0.04371990566334265
3.876 0.044101775432422836
3.875 0.044482048219299124
3.874 0.04485684638963358
3.8729999999999998 0.04522310283105998
3.872 0.045578150955501474
3.871 0.04592016337392971
3.87 0.046248046238724846
3.8689999999999998 0.046560808303502
3.868 0.04685797313713781
3.867 0.04713894249638614
3.866 0.04740378817186263
3.8649999999999998 0.04765253555961196
3.864 0.047886237038814665
3.863 0.04810727740866793
3.862 0.04831876228634077
3.8609999999999998 0.04852555107687545
3.86 0.0487334904428207
3.859 0.04894912374648737
3.858 0.04917929953990954
3.8569999999999998 0.049430505550818946
3.856 0.04970782837948231
3.855 0.05001484715147856
3.854 0.05035317043604962
3.8529999999999998 0.05072226915291167
3.852 0.051120164782627195
3.851 0.0515432386704708
3.85 0.05198712978078495
3.8489999999999998 0.052447687311129795
3.848 0.0529210126261851
3.847 0.053403411866368926
3.846 0.053892508468595966
3.8449999999999998 0.05438618517488031
3.844 0.05488286938781528
3.843 0.055380422610520265
3.842 0.05587637402570318
3.8409999999999997 0.05636800700103522
3.84 0.056851935444153436
3.839 0.05732455724707816
3.838 0.05778333914776912
3.8369999999999997 0.058226845507360875
3.836 0.058655353995377114
3.835 0.05907182747940141
3.834 0.05948150853272851
3.8329999999999997 0.059892600404117806
3.832 0.060314885431666285
3.831 0.06075946563278697
3.83 0.06123709372241828
3.8289999999999997 0.06175772806811798
3.828 0.06232929608844894
3.827 0.06295689211165001
3.826 0.06364272751451186
3.8249999999999997 0.06438543650262554
3.824 0.06518056942078716
3.823 0.06602177277692049
3.822 0.0669002229543945
3.821 0.06780624665704359
3.82 0.06872867168589951
3.819 0.06965691700443466
3.818 0.07058065952538971
3.817 0.07149012867693286
3.816 0.07237772222025013
3.815 0.07323655460684803
3.814 0.07406225911043748
3.813 0.07485288748052349
3.812 0.07560799554626685
3.811 0.07633012344165992
3.81 0.07702320741294778
3.809 0.07769278661489046
3.808 0.0783447791779403
3.807 0.07898702728809971
3.806 0.07962657051280546
3.805 0.08027105936603345
3.804 0.08092791961838416
3.803 0.08160480656280482
3.802 0.08230872847450597
3.801 0.08304673089437117
3.8 0.08382536297371426
3.799 0.08464904661109318
3.798 0.08552156537113406
3.797 0.0864434022000316
3.796 0.08741347222302333
3.795 0.08842812597429359
3.794 0.08948112790190924
3.793 0.09056583217091198
3.792 0.09167404666918315
3.791 0.09279903002402257
3.79 0.09393495876462513
3.789 0.09507828312732865
3.788 0.09622771730276368
3.787 0.09738555789859502
3.786 0.09855621093270653
3.785 0.0997455595656864
3.784 0.10096014972267452
3.783 0.10220726312351089
3.782 0.10349287315741658
3.781 0.10482164376988405
3.78 0.1061963185979331
3.779 0.10761723585036531
3.778 0.10908311918481331
3.777 0.11059159567079875
3.776 0.11213994624318584
3.775 0.1137252156510281
3.774 0.1153462058639999
3.773 0.11700355494868436
3.772 0.11869933895992973
3.771 0.1204374639677093
3.77 0.12222200285344768
3.769 0.12405668269541167
3.768 0.12594409461225212
3.767 0.12788350226458767
3.766 0.12987062734154384
3.765 0.13189905335892754
3.764 0.13395844786336672
3.763 0.13603848317827905
3.762 0.1381291080418779
3.761 0.14022312267317405
3.76 0.1423175086408602
3.759 0.14441494337792263
3.758 0.14652393656048388
3.757 0.14865951187900756
3.756 0.15083963667076117
3.755 0.15308644441652994
3.754 0.1554185554850338
3.753 0.15785567426723135
3.752 0.16040923454343436
3.751 0.16308615707354723
3.75 0.16588639283991496
3.749 0.16880340516781037
3.7479999999999998 0.1718252360993634
3.747 0.17493602913401654
3.746 0.17811794601224595
3.745 0.18135391918267973
3.7439999999999998 0.1846268511424841
3.743 0.18792410556039552
3.742 0.19123405306162553
3.741 0.19454958582817142
3.7399999999999998 0.19786443020138408
3.739 0.2011757232684259
3.738 0.2044804418792489
3.737 0.20777772328656777
3.7359999999999998 0.21106684959931082
3.735 0.2143475093061495
3.734 0.21762046579889482
3.733 0.22088462385227467
3.7319999999999998 0.2241436903310205
3.731 0.22740074541156977
3.73 0.23066000322141442
3.729 0.23392816187104218
3.7279999999999998 0.23721393931609508
3.727 0.24052861309664544
3.726 0.24388674740624358
3.725 0.24730223873443283
3.7239999999999998 0.25079176726945673
3.723 0.2543724614456783
3.722 0.2580574568318312
3.721 0.26185613742450375
3.7199999999999998 0.2657725748800182
3.719 0.269802883815398
3.718 0.2739326935769709
3.717 0.27814351286511974
3.7159999999999997 0.282406668999381
3.715 0.2866925982915692
3.714 0.29096951030261275
3.713 0.2952148614447145
3.7119999999999997 0.2994129713238027
3.711 0.30356377735850215
3.71 0.30767987316660084
3.709 0.31179035491188284
3.7079999999999997 0.3159380731908818
3.707 0.32017302369519285
3.706 0.32454966060630647
3.705 0.32911880775788976
3.7039999999999997 0.3339226223649313
3.703 0.3389896547310312
3.702 0.34432939423214753
3.701 0.3499319324006712
3.6999999999999997 0.35577087434605714
3.699 0.3618019415253207
3.698 0.36797069399109533
3.697 0.3742190056143771
3.6959999999999997 0.3804909353971083
3.695 0.3867412447432862
3.694 0.39293812248161647
3.693 0.39907225835550364
3.692 0.4051558529085958
3.691 0.411221555790755
3.69 0.41731915895980665
3.689 0.42351044663358206
3.688 0.42986227677989647
3.687 0.4364298334695096
3.686 0.443255595233193
3.685 0.4503582776657876
3.684 0.4577285068126971
3.683 0.4653201603720733
3.682 0.47306479729644274
3.681 0.48086683107364014
3.68 0.48862075149030537
3.679 0.496217181575626
3.678 0.5035583049080447
3.677 0.5105638118330111
3.676 0.517179255944192
3.675 0.5233785956353526
3.674 0.5291562108347905
3.673 0.5345320365490271
3.672 0.5395327780794126
3.671 0.544190431798465
3.67 0.5485318682646435
3.669 0.5525829880593448
3.668 0.5563618351511729
3.667 0.5598848548218066
3.666 0.5631734508952468
3.665 0.566263017966109
3.664 0.5691963385654359
3.663 0.5720356112424667
3.662 0.5748496199469054
3.661 0.577711857602118
3.66 0.5806900788897573
3.659 0.5838392113368954
3.658 0.5871905855378861
3.657 0.5907535329933421
3.656 0.5945102174362921
3.655 0.5984197943125155
3.654 0.6024251362202753
3.653 0.6064572613879706
3.652 0.6104427762494924
3.651 0.6143077888736245
3.65 0.6179852629729476
3.649 0.6214091819631541
3.648 0.6245270545810385
3.647 0.6272921805658846
3.646 0.6296707073397392
3.645 0.6316420603803911
3.644 0.6331958994647405
3.643 0.6343386961190947
3.642 0.6350895056779279
3.641 0.6354741544291455
3.64 0.6355267505657765
3.639 0.6352838279107655
3.638 0.6347812042308322
3.637 0.6340483576471586
3.636 0.6331130054573563
3.635 0.6319941688297901
3.634 0.630708937178281
3.633 0.6292644873201083
3.632 0.627667988865572
3.631 0.6259133229392201
3.63 0.6239948612260992
3.629 0.6218997912976982
3.628 0.6196150038087224
3.627 0.6171311956182841
3.626 0.6144390696910618
3.625 0.6115391477768806
3.624 0.608439282961002
3.6229999999999998 0.6051524261231767
3.622 0.6016972965440576
3.621 0.5980905464695287
3.62 0.5943430683024509
3.6189999999999998 0.590457061392776
3.618 0.5864344864679302
3.617 0.5822683577519582
3.616 0.5779554894159739
3.6149999999999998 0.5735006079288305
3.614 0.5689231943695798
3.613 0.5642582470815196
3.612 0.5595569386248141
3.6109999999999998 0.554880678268543
3.61 0.5502950155207201
3.609 0.5458673848189493
3.608 0.5416510141536838
3.6069999999999998 0.5376859743134141
3.606 0.5339945459242004
3.605 0.5305823822576908
3.604 0.5274392316297076
3.6029999999999998 0.5245437220198128
3.602 0.5218661654302051
3.601 0.5193702173024153
3.6 0.5170169601426051
3.5989999999999998 0.5147620385227237
3.598 0.5125573329705576
3.597 0.5103463256953429
3.596 0.5080706950754401
3.5949999999999998 0.5056648268286559
3.594 0.5030605033217075
3.593 0.5001943845158241
3.592 0.49701472765026977
3.5909999999999997 0.4934812498545558
3.59 0.4895779523723328
3.589 0.48531556355045913
3.588 0.48073232507684993
3.5869999999999997 0.4758923176694713
3.586 0.4708866217307565
3.585 0.4658195780012964
3.584 0.4608051975720466
3.5829999999999997 0.45595516123735913
3.582 0.45137122972024524
3.581 0.4471333475476246
3.58 0.4432962965728674
3.5789999999999997 0.4398816907311789
3.578 0.4368804943568523
3.577 0.43425727431803074
3.576 0.4319515944492336
3.5749999999999997 0.42988275854128355
3.574 0.4279651248339646
3.573 0.42610502772908154
3.572 0.4242213636422213
3.5709999999999997 0.42223815043431817
3.57 0.42009665430504406
3.569 0.4177517979739149
3.568 0.4151784065638899
3.567 0.4123661637336932
3.566 0.4093250631261068
3.565 0.4060752066169915
3.564 0.40265113329295626
3.563 0.3991011473454225
3.562 0.3954782226481945
3.561 0.39184290984569525
3.56 0.38825618243905735
3.559 0.3847775859866284
3.558 0.3814609914527598
3.557 0.3783487540193616
3.556 0.37546904789259256
3.555 0.3728357391522466
3.554 0.37044290103141164
3.553 0.36826977041591485
3.552 0.3662825227514308
3.551 0.3644344136093482
3.55 0.36267104699213726
3.549 0.36094400533223847
3.548 0.3592100611575103
3.547 0.35743555970892316
3.546 0.3556047837157179
3.545 0.3537168548224071
3.544 0.351787237156199
3.543 0.349839494691239
3.542 0.3479085244657777
3.541 0.3460278514543803
3.54 0.3442289944898459
3.539 0.34253511472937204
3.538 0.34095866829339583
3.537 0.33950261261802434
3.536 0.3381585972708364
3.535 0.3369073148609162
3.534 0.33572208094873335
3.533 0.33457120998488554
3.532 0.3334213218394544
3.531 0.3322403894180802
3.53 0.33100329064040374
3.529 0.32969343171548543
3.528 0.3283073538927686
3.527 0.32685478820544805
3.526 0.3253606547660416
3.525 0.32386081203902745
3.524 0.32239889740988775
3.523 0.32102003347926594
3.522 0.3197668110756172
3.521 0.3186725850118862
3.52 0.3177560542283902
3.519 0.31702095956507875
3.518 0.31645681093610545
3.517 0.3160393788653648
3.516 0.31573403788830495
3.515 0.3155028592997461
3.514 0.31530159783251005
3.513 0.3150931195895204
3.512 0.31484453334363505
3.511 0.31453174662818456
3.51 0.3141402339152787
3.509 0.3136691158689077
3.508 0.31312598272083414
3.507 0.3125316399177932
3.506 0.31191134380736046
3.505 0.3112979904587467
3.504 0.31072498891440914
3.503 0.3102232456780704
3.502 0.30981987973158304
3.501 0.3095333142778753
3.5 0.3093700023521709
3.499 0.30932621264506716
3.4979999999999998 0.3093871963770637
3.497 0.30952826879078776
3.496 0.3097172814003785
3.495 0.3099177020648398
3.4939999999999998 0.31009330931940293
3.493 0.3102099948184729
3.492 0.31024336550336973
3.491 0.31018090307776475
3.4899999999999998 0.3100207393555639
3.489 0.3097793377188209
3.488 0.30948222710024825
3.487 0.30916728747166494
3.4859999999999998 0.3088784937295307
3.485 0.30865933580388993
3.484 0.3085495459674454
3.483 0.30857907891047737
3.4819999999999998 0.3087649885216105
3.481 0.3091129475108418
3.48 0.309608584304029
3.479 0.3102290431378294
3.4779999999999998 0.31094032509208097
3.477 0.31170263481794636
3.476 0.31247659751529344
3.475 0.31322443697188584
3.4739999999999998 0.3139144890902829
3.473 0.31452746037990437
3.472 0.3150539977049712
3.471 0.31549623532427284
3.4699999999999998 0.3158624311433986
3.469 0.3161689482509365
3.468 0.31642996186493344
3.467 0.31666181983132796
3.4659999999999997 0.316872846713646
3.465 0.31706586678015414
3.464 0.317236418883884
3.463 0.317372864918345
3.4619999999999997 0.31746052858966956
3.461 0.31748537084019385
3.46 0.3174348505261452
3.459 0.317304471401458
3.4579999999999997 0.317096848472853
3.457 0.31682889621370597
3.456 0.31652406296107466
3.455 0.31621415953829834
3.4539999999999997 0.31593884432665015
3.453 0.3157376872366467
3.452 0.31564766177563247
3.451 0.31570073902280305
3.4499999999999997 0.3159173823106944
3.449 0.3163085884957044
3.448 0.3168738384045431
3.447 0.3175987398575934
3.4459999999999997 0.3184632456136677
3.445 0.3194399788570458
3.444 0.32049503823852576
3.443 0.32159199879486083
3.4419999999999997 0.3226930756045715
3.441 0.3237610784018732
3.44 0.324754029474387
3.439 0.32563219255722003
3.438 0.3263524381959693
3.437 0.3268759778563262
3.436 0.3271683126276472
3.435 0.32719970810629107
3.434 0.32695658951229434
3.433 0.3264397213399867
3.432 0.32566672716093253
3.431 0.32468105971966776
3.43 0.3235416355135324
3.429 0.32232443815707934
3.428 0.32111756413448683
3.427 0.3200095724777654
3.426 0.31908744559599916
3.425 0.3184213563827657
3.424 0.31806478812976385
3.423 0.3180447216315235
3.422 0.31836284856084607
3.421 0.3189983674499389
3.42 0.3199069375201651
3.419 0.3210335788231212
3.418 0.32231293109735587
3.417 0.3236804624330609
3.416 0.3250783626396544
3.415 0.32645591862996454
3.414 0.32777852616915215
3.413 0.3290204875558756
3.412 0.33017138891387016
3.411 0.3312291955785279
3.41 0.3322005567765649
3.409 0.33309645710244745
3.408 0.333927924927127
3.407 0.3347070432650494
3.406 0.3354414381414383
3.405 0.3361327948913852
3.404 0.3367771018467177
3.403 0.33736080847184924
3.402 0.33786429324643275
3.401 0.3382632664581131
3.4 0.3385291782000002
3.399 0.3386376424174783
3.398 0.33857157789065256
3.397 0.338323839509197
3.396 0.33790137324861036
3.395 0.3373275043754854
3.394 0.336637735969771
3.393 0.3358806913351486
3.392 0.3351084537655256
3.391 0.3343762030756284
3.39 0.3337320760732043
3.389 0.3332164423084157
3.388 0.3328544797243274
3.387 0.33266186022973526
3.386 0.33264247261563373
3.385 0.33278988101189033
3.384 0.3330920348696706
3.383 0.33353413360826834
3.382 0.3340982707215947
3.381 0.3347667318891188
3.38 0.3355211559082433
3.379 0.3363382648232482
3.378 0.33719429239284937
3.377 0.33806139909748845
3.376 0.3389076871843932
3.375 0.33970097983840936
3.374 0.34041062651146486
3.3729999999999998 0.3410103174309566
3.372 0.341479246596469
3.371 0.3418056806483693
3.37 0.3419896979038498
3.3689999999999998 0.34203743375160733
3.368 0.3419647121908337
3.367 0.34179057593825257
3.366 0.34153438652866314
3.3649999999999998 0.3412129497608525
3.364 0.3408388960061832
3.363 0.3404172619950755
3.362 0.3399486669024605
3.3609999999999998 0.33942658241394
3.36 0.33884630308544267
3.359 0.3381973343230318
3.358 0.3374754007049077
3.3569999999999998 0.3366772076407344
3.356 0.335801389658103
3.355 0.33485180178692187
3.354 0.3338352264248117
3.3529999999999998 0.3327593544902569
3.352 0.3316304263580837
3.351 0.3304534560420907
3.35 0.3292314630467356
3.3489999999999998 0.3279686816703125
3.348 0.3266648421948339
3.347 0.3253247743951341
3.346 0.32395387933176106
3.3449999999999998 0.32255911885726174
3.344 0.32114813088255717
3.343 0.31973348234467147
3.342 0.3183248910699149
3.3409999999999997 0.3169307706351171
3.34 0.3155559244784324
3.339 0.31420258312162364
3.338 0.3128682602544415
3.3369999999999997 0.3115491841458327
3.336 0.3102381614302374
3.335 0.3089294018112286
3.334 0.3076154718960931
3.3329999999999997 0.3062885971696484
3.332 0.304938934106986
3.331 0.30355480559748615
3.33 0.30211799183434357
3.3289999999999997 0.30060509454001716
3.328 0.2989863777860796
3.327 0.2972300566649095
3.326 0.29530069746439797
3.3249999999999997 0.293168699414319
3.324 0.2908103262286721
3.323 0.28821339360165293
3.322 0.28537977440763934
3.3209999999999997 0.28232539974291604
3.32 0.27908096076185723
3.319 0.27568831591970405
3.318 0.2721996590485602
3.3169999999999997 0.2686725965938349
3.316 0.2651649477414661
3.315 0.2617353495306768
3.314 0.25843425830469524
3.3129999999999997 0.25530685825078764
3.312 0.2523881342120913
3.311 0.24970037325022273
3.31 0.24725960339328926
3.309 0.24506515885612762
3.308 0.2431073540852916
3.307 0.2413658396385247
3.306 0.23980760998999734
3.305 0.2383908507134099
3.304 0.23706665016195
3.303 0.23578219706884535
3.302 0.23448457122772345
3.301 0.23312291289579143
3.3 0.23165545984280722
3.299 0.23005703148445342
3.298 0.22831578567772906
3.297 0.22643788886348326
3.296 0.22445037302451068
3.295 0.2223914578935878
3.294 0.22030789162840334
3.293 0.21825088219556138
3.292 0.2162669378243201
3.291 0.2143904227622746
3.29 0.21264188326114444
3.289 0.21102144648284196
3.288 0.20951357414359234
3.287 0.20808718171847937
3.286 0.20670065681031216
3.285 0.20530740353394603
3.284 0.20386272895905627
3.283 0.20232977768436425
3.282 0.2006807174265626
3.281 0.198904274558388
3.28 0.1970022404812417
3.279 0.1949885504136828
3.278 0.19288849068770642
3.277 0.19073319451322338
3.276 0.1885555490621236
3.275 0.18638873032993122
3.274 0.18425939589066068
3.273 0.18218945922716545
3.272 0.18019390041597164
3.271 0.17828199446000076
3.27 0.1764570526876595
3.269 0.17471799540881017
3.268 0.17306115038904146
3.267 0.17147972067865533
3.266 0.16996413229398907
3.265 0.16850444376671395
3.264 0.16708745362467234
3.263 0.16569886616448343
3.262 0.16432347082133844
3.261 0.16294418992736995
3.26 0.16154589365514244
3.259 0.16011555294331828
3.258 0.15864221826858974
3.257 0.15712009815120734
3.256 0.15554805167692884
3.255 0.15392937612860016
3.254 0.15227215334420766
3.253 0.15058610846499787
3.252 0.1488833366378108
3.251 0.14717372758796848
3.25 0.1454657224242507
3.249 0.1437648911217286
3.2479999999999998 0.14207377210896294
3.247 0.1403907294580938
3.246 0.1387137993586943
3.245 0.13704087602750806
3.2439999999999998 0.13537068182289488
3.243 0.13370426097645496
3.242 0.13204817557502188
3.241 0.13041112640968194
3.2399999999999998 0.12880637065959402
3.239 0.12724789227165714
3.238 0.1257496213246088
3.237 0.12432450907998724
3.2359999999999998 0.12298152379500708
3.235 0.12172549744455834
3.234 0.12055519529435561
3.233 0.11946584569014979
3.2319999999999998 0.11844655010981639
3.231 0.11748484504483053
3.23 0.11656670034333724
3.229 0.11567865857444987
3.2279999999999998 0.1148086703556285
3.227 0.11394921607313441
3.226 0.11309373550129048
3.225 0.112241270707311
3.2239999999999998 0.11138956300719625
3.223 0.1105377630204438
3.222 0.10968373273900055
3.221 0.1088222086534635
3.2199999999999998 0.10794505399110002
3.219 0.10704214173397233
3.218 0.10610240108066743
3.217 0.10511610099323074
3.2159999999999997 0.10407698147683653
3.215 0.10298465780986812
3.214 0.10184613272254163
3.213 0.10067448462416415
3.2119999999999997 0.09948942991145908
3.211 0.09831393678864432
3.21 0.09717107264115789
3.209 0.09608260940896712
3.2079999999999997 0.0950638642675835
3.207 0.09412344552548835
3.206 0.09326114358149866
3.205 0.09246990395374288
3.2039999999999997 0.09173627427778627
3.203 0.0910426014116474
3.202 0.09037058614363433
3.201 0.08970299001853198
3.1999999999999997 0.08902651851833644
3.199 0.08833332720827022
3.198 0.08762121583112167
3.197 0.08689388624247366
3.1959999999999997 0.08615839805993707
3.195 0.08542515229015964
3.194 0.08470509286849963
3.193 0.0840068121878023
3.1919999999999997 0.0833368523171989
3.191 0.08269842276531586
3.19 0.08209021360592669
3.189 0.08150846626313778
3.1879999999999997 0.08094676849634094
3.187 0.08039804843797502
3.186 0.07985492774015344
3.185 0.0793118556214503
3.184 0.07876444922343735
3.183 0.07821086282921257
3.182 0.07764997541669444
3.181 0.0770822084476947
3.18 0.07650854850673254
3.179 0.07593028352613526
3.178 0.07534847445538914
3.177 0.07476479553941442
3.176 0.07417995624500028
3.175 0.07359565284762365
3.174 0.07301407479535096
3.173 0.07243840219697756
3.172 0.07187290689099328
3.171 0.07132284656699103
3.17 0.07079405661551479
3.169 0.07029261428646452
3.168 0.06982459240887662
3.167 0.06939401816827594
3.166 0.06900276523186061
3.165 0.06864988741525622
3.164 0.06833145876819145
3.163 0.06804015737733779
3.162 0.0677657865052065
3.161 0.06749717878050955
3.16 0.06722253976656424
3.159 0.06693122793417679
3.158 0.06661470987373702
3.157 0.06626787146594594
3.156 0.06588894882541502
3.155 0.06547966125440917
3.154 0.06504438536744742
3.153 0.06458955298189431
3.152 0.06412200466410338
3.151 0.06364841314597776
3.15 0.06317432781937017
3.149 0.0627032747938669
3.148 0.06223730523349889
3.147 0.061776777356408276
3.146 0.06132118445546545
3.145 0.06086891769628723
3.144 0.06041905974581116
3.143 0.059970372145427456
3.142 0.05952239686722084
3.141 0.05907517639676093
3.14 0.05862961458049958
3.139 0.05818647849889398
3.138 0.05774644451739951
3.137 0.0573107073647963
3.136 0.05687959797017907
3.135 0.056453892365346946
3.134 0.05603400472054163
3.133 0.055620614076222465
3.132 0.055214349991905
3.131 0.054816089576169805
3.13 0.05442691543355912
3.129 0.05404817751434183
3.128 0.053681616457613275
3.127 0.05332955696350721
3.126 0.05299466185217479
3.125 0.05268003001585604
3.124 0.05238886896317564
3.1229999999999998 0.05212451987719176
3.122 0.05188982980261285
3.121 0.05168609690444072
3.12 0.05151266545692445
3.1189999999999998 0.051366766462213685
3.118 0.051242653159812676
3.117 0.05113269366508774
3.116 0.05102736456174034
3.1149999999999998 0.050917141477720744
3.114 0.0507932761316709
3.113 0.05064923258684981
3.112 0.0504817413283254
3.1109999999999998 0.050290934631035
3.11 0.050080769261976105
3.109 0.04985768827696501
3.108 0.049629159401721704
3.1069999999999998 0.0494029827171386
3.106 0.04918561906357218
3.105 0.048980972789738376
3.104 0.04878995005973189
3.1029999999999998 0.04861080135155883
3.102 0.048439549574569356
3.101 0.04827070543499288
3.1 0.048098984880879526
3.0989999999999998 0.047919541280740836
3.098 0.04772977287196178
3.097 0.04752813092860453
3.096 0.04731572968441354
3.0949999999999998 0.04709468414473441
3.094 0.04686820601641251
3.093 0.04663958551834429
3.092 0.046411770046467515
3.0909999999999997 0.046186177836251355
3.09 0.04596364293986082
3.089 0.045743779195855816
3.088 0.04552515911373794
3.0869999999999997 0.04530614891886996
3.086 0.045084866103981616
3.085 0.04486020477280466
3.084 0.044631824205801904
3.0829999999999997 0.04440047266023707
3.082 0.0441681435021796
3.081 0.0439378723982225
3.08 0.043713907382370125
3.0789999999999997 0.0435013348078844
3.078 0.043306071356288084
3.077 0.04313415328023104
3.076 0.04299127855742007
3.0749999999999997 0.04288254922742428
3.074 0.04281153154764251
3.073 0.042780010693404015
3.072 0.042787586931164655
3.0709999999999997 0.04283168254976744
3.07 0.04290737076415208
3.069 0.04300804295425639
3.068 0.043125419581095135
3.0669999999999997 0.04325044232839085
3.066 0.043373935368903445
3.065 0.04348673549768496
3.064 0.043581159523371535
3.0629999999999997 0.04365039875378016
3.062 0.043690090442691676
3.061 0.04369770119759992
3.06 0.043673203139849674
3.0589999999999997 0.043619341726958034
3.058 0.04354052834560253
3.057 0.043443241681697255
3.056 0.0433349600118417
3.055 0.043223270617027375
3.054 0.04311544078483238
3.053 0.043016943474534684
3.052 0.04293131474496751
3.051 0.04285923166839771
3.05 0.0427994483975847
3.049 0.04274821923215477
3.048 0.04270099056318361
3.047 0.04265206247339429
3.046 0.042596349814895254
3.045 0.0425292591209304
3.044 0.04244771739602623
3.043 0.04235028977002956
3.042 0.04223729604407048
3.041 0.04211002281573809
3.04 0.04197128803177853
3.039 0.04182442955971491
3.038 0.041672714688856395
3.037 0.04151987651238718
3.036 0.041368444713225955
3.035 0.04122069878200864
3.034 0.04107828656013795
3.033 0.04094179022745113
3.032 0.04081149650816841
3.031 0.040687193582651715
3.03 0.0405688251822165
3.029 0.04045613674347633
3.028 0.040349671047465833
3.027 0.04025052252685362
3.026 0.04016049295416336
3.025 0.04008195779577191
3.024 0.040017653007461476
3.023 0.0399699661945639
3.022 0.039941394949882886
3.021 0.03993296426798817
3.02 0.039944916704309254
3.019 0.039976021357349366
3.018 0.04002382261387115
3.017 0.04008489417872432
3.016 0.04015543836533312
3.015 0.0402312400178647
3.014 0.040308505070732095
3.013 0.040383708331580954
3.012 0.04045430492400745
3.011 0.040518144933774536
3.01 0.04057361669064679
3.009 0.04061973519610701
3.008 0.0406553480733066
3.007 0.04067982737358811
3.006 0.04069213106852368
3.005 0.04069161787129987
3.004 0.04067805816812773
3.003 0.040651645474725814
3.002 0.04061343747640759
3.001 0.04056472633818996
3.0 0.040507780687681794
2.999 0.040445500445159585
2.9979999999999998 0.040381022336161164
2.997 0.04031769737523991
2.996 0.04025921265612541
2.995 0.040208835190139666
2.9939999999999998 0.04016972158586364
2.993 0.040144516940061103
2.992 0.04013563692019757
2.991 0.04014461737235837
2.9899999999999998 0.040172531900414386
2.989 0.04021944121382907
2.988 0.04028395314434644
2.987 0.04036407493011769
2.9859999999999998 0.04045609759689775
2.985 0.04055520452981154
2.984 0.04065600347659268
2.983 0.040752474217636496
2.9819999999999998 0.040838931746339374
2.981 0.04091034814209309
2.98 0.040963479599690183
2.979 0.04099674986007102
2.9779999999999998 0.041010571205835136
2.977 0.041007166332759276
2.976 0.040990902019186426
2.975 0.040967037898309376
2.9739999999999998 0.04094165138959273
2.973 0.04092078417118672
2.972 0.04091042626403298
2.971 0.04091580892976338
2.9699999999999998 0.04094143516604817
2.969 0.04099103247401125
2.968 0.04106747665125865
2.967 0.04117260895346553
2.9659999999999997 0.041307789796619365
2.965 0.041473033182647875
2.964 0.04166746779154312
2.963 0.04188858131655464
2.9619999999999997 0.04213286716173693
2.961 0.042395269153662346
2.96 0.04266930148343129
2.959 0.04294748365692425
2.9579999999999997 0.04322169023345468
2.957 0.04348367204790378
2.956 0.0437252771828449
2.955 0.04393927618767681
2.9539999999999997 0.044119977788772455
2.953 0.04426289973362792
2.952 0.04436632760895997
2.951 0.04443008093518897
2.9499999999999997 0.044456129750313746
2.949 0.04444892951232818
2.948 0.044414137348619244
2.947 0.044359201744155544
2.9459999999999997 0.04429259167150507
2.945 0.044223398045496055
2.944 0.044161009565149664
2.943 0.044114327950203036
2.9419999999999997 0.044091399548499534
2.941 0.04409949336486619
2.94 0.04414380611029622
2.939 0.044227659549763945
2.9379999999999997 0.04435204454290482
2.937 0.044516010580851646
2.936 0.04471635334203125
2.935 0.044947967504866404
2.9339999999999997 0.04520436917338533
2.933 0.045478100440489805
2.932 0.04576145389408926
2.931 0.04604645375590374
2.9299999999999997 0.04632567409312703
2.929 0.04659253167142943
2.928 0.04684146762120338
2.927 0.04706813577590836
2.926 0.04726964592408712
2.925 0.047444998949528736
2.924 0.04759462045552164
2.923 0.04772143767052393
2.922 0.047829739709264255
2.921 0.047925745598439554
2.92 0.04801677109708778
2.919 0.04811046246468498
2.918 0.04821435771042154
2.917 0.0483343536010674
2.916 0.048475142983591145
2.915 0.04863847401040713
2.914 0.04882405343814407
2.913 0.04902953918693129
2.912 0.04925042460833752
2.911 0.049482044499008886
2.91 0.049719465346133626
2.909 0.049958128592106965
2.908 0.05019503411652893
2.907 0.050428312821655566
2.906 0.05065729794337433
2.905 0.05088251698786181
2.904 0.05110570728445443
2.903 0.0513282104434936
2.902 0.05155218252740104
2.901 0.05177932063591013
2.9 0.05201065612870685
2.899 0.05224766068244527
2.898 0.05249036713709683
2.897 0.052739131557747544
2.896 0.05299394279630618
2.895 0.05325451078695135
2.894 0.05352079998454756
2.893 0.05379247912699041
2.892 0.05406935878386001
2.891 0.05435185984780441
2.89 0.0546406313544344
2.889 0.054936866772045005
2.888 0.055242048024425325
2.887 0.055558414684469745
2.886 0.055888453553986396
2.885 0.05623513804977012
2.884 0.05660085919465871
2.883 0.05698796159330406
2.882 0.057398037379070496
2.881 0.05783112046153449
2.88 0.0582859241285843
2.879 0.05875970171084421
2.878 0.05924836216584348
2.877 0.059746655449751544
2.876 0.060248743442546354
2.875 0.06074882750618509
2.874 0.06124153263545144
2.8729999999999998 0.061722542333991395
2.872 0.062188063038870554
2.871 0.06263545376503095
2.87 0.06306310206777879
2.8689999999999998 0.06346958828568522
2.868 0.06385425188646207
2.867 0.06421632160163415
2.866 0.06455598522678768
2.8649999999999998 0.0648733912556318
2.864 0.06517010183798119
2.863 0.06544947581581106
2.862 0.0657158254558445
2.8609999999999998 0.06597581692454782
2.86 0.0662374164732541
2.859 0.06650949829804088
2.858 0.06680131846781037
2.8569999999999998 0.06712161966905529
2.856 0.0674772209959165
2.855 0.0678728911355462
2.854 0.06831072735954033
2.8529999999999998 0.06878993522619696
2.852 0.06930776784428465
2.851 0.0698592736259283
2.85 0.0704385181441308
2.8489999999999998 0.0710398816741817
2.848 0.0716581053356267
2.847 0.07228822993716941
2.846 0.07292709015036214
2.8449999999999998 0.07357188448753209
2.844 0.07422054312957749
2.843 0.07487020765719309
2.842 0.07551754756984771
2.8409999999999997 0.07615885961450852
2.84 0.076789496451779
2.839 0.0774044858180525
2.838 0.07800026647798283
2.8369999999999997 0.07857474625722238
2.836 0.07912816101974407
2.835 0.0796644044705011
2.834 0.08019049726609086
2.8329999999999997 0.0807175126683418
2.832 0.08125873643425315
2.831 0.08182927472126177
2.83 0.08244380601280356
2.8289999999999997 0.0831159399104226
2.828 0.08385652230111142
2.827 0.08467250810843965
2.826 0.0855668744685749
2.8249999999999997 0.08653767498384005
2.824 0.08757870996832647
2.823 0.08868112831306503
2.822 0.089832729561
2.8209999999999997 0.09102017511953932
2.82 0.0922282004478072
2.819 0.0934424428992526
2.818 0.0946490491997172
2.8169999999999997 0.09583507635754025
2.816 0.09699064502267936
2.815 0.09810693287835884
2.814 0.09917855123607643
2.8129999999999997 0.10020331990587529
2.812 0.10118097391962765
2.811 0.10211507955756682
2.81 0.10301087695978413
2.8089999999999997 0.10387554083242088
2.808 0.10471659795662464
2.807 0.10554401561314042
2.806 0.1063666679344405
2.8049999999999997 0.10719429430395096
2.804 0.10803647289761226
2.803 0.10890327520716538
2.802 0.10980414753911398
2.8009999999999997 0.11074877981631395
2.8 0.1117463752802
2.799 0.11280337323663839
2.798 0.11392536253706464
2.797 0.11511341237953465
2.796 0.1163663118638276
2.795 0.11767918000305487
2.794 0.11904346015713001
2.793 0.12044981125901069
2.792 0.12188669561858397
2.791 0.12334445914856078
2.79 0.12481474402673348
2.789 0.1262923740489527
2.788 0.12777544519800027
2.787 0.12926707253094308
2.786 0.13077344462740423
2.785 0.13230291709734496
2.784 0.13386483901818388
2.783 0.13546950715096515
2.782 0.13712536402589082
2.781 0.13883887903803607
2.78 0.14061369678172947
2.779 0.14244998086915822
2.778 0.1443454881190737
2.777 0.14629634565586727
2.776 0.1482981601578358
2.775 0.15034629204240357
2.774 0.15243858497239013
2.773 0.15457557077977493
2.772 0.1567599845093664
2.771 0.1589972827158654
2.77 0.1612933645707258
2.769 0.1636538232197313
2.768 0.1660827886897753
2.767 0.16857986397139027
2.766 0.1711398406601367
2.765 0.1737543859621578
2.764 0.1764097351378779
2.763 0.1790918599091378
2.762 0.1817868860551271
2.761 0.1844846010963759
2.76 0.18718030408651834
2.759 0.18987689971791208
2.758 0.19258514559188686
2.757 0.19532462056350694
2.756 0.19811901969378223
2.755 0.20099770589165827
2.754 0.20398560034913035
2.753 0.20710905665964746
2.752 0.2103835998693103
2.751 0.21381865996855817
2.75 0.2174143815744996
2.749 0.22116217393391746
2.7479999999999998 0.2250461478722544
2.747 0.22904512537610813
2.746 0.23313523127863836
2.745 0.23729353968972594
2.7439999999999998 0.24149710965862908
2.743 0.24572891765406046
2.742 0.24997339095487703
2.741 0.25422102005217434
2.7399999999999998 0.25846355362456824
2.739 0.2626973342083747
2.738 0.2669186535426397
2.737 0.2711267198065531
2.7359999999999998 0.2753210124270241
2.735 0.2795015884151395
2.734 0.2836698686667787
2.733 0.28782482144427407
2.7319999999999998 0.29197153723960967
2.731 0.29611412431221007
2.73 0.30025799221627314
2.729 0.3044115352320677
2.7279999999999998 0.30858555011295835
2.727 0.31279396515772856
2.726 0.3170548431723206
2.725 0.3213853202174419
2.7239999999999998 0.3258062606115242
2.723 0.3303392930095788
2.722 0.33500121656150356
2.721 0.3398043489409209
2.7199999999999998 0.3447545565489513
2.719 0.34984780463897913
2.718 0.35506677115484064
2.717 0.3603888819284916
2.7159999999999997 0.3657782981750317
2.715 0.3711977316322191
2.714 0.3766065117455826
2.713 0.38197526997736936
2.7119999999999997 0.38728288046238696
2.711 0.39252776524568816
2.71 0.39772436107273457
2.709 0.4029082270663813
2.7079999999999997 0.40813284481151435
2.707 0.41346139545114713
2.706 0.4189634517078177
2.705 0.4247047812652079
2.7039999999999997 0.4307407073678783
2.703 0.43710973345255166
2.702 0.44382614626693717
2.701 0.4508792960245318
2.6999999999999997 0.4582369298177381
2.699 0.4658431169107931
2.698 0.4736279165734653
2.697 0.4815155966535455
2.6959999999999997 0.4894323496349729
2.695 0.4973174190065816
2.694 0.505127005898861
2.693 0.5128463731650581
2.6919999999999997 0.5204889793162526
2.691 0.5280955335653468
2.69 0.5357299145158847
2.689 0.5434725700088514
2.6879999999999997 0.5514114565918751
2.687 0.5596202923835919
2.686 0.5681566705753278
2.685 0.5770473562506532
2.6839999999999997 0.5862823236638744
2.683 0.5958032672551433
2.682 0.6055219183485784
2.681 0.6153140793366215
2.6799999999999997 0.6250417590889883
2.679 0.6345615146710663
2.678 0.643744703562375
2.677 0.652485696856257
2.6759999999999997 0.6607130995754122
2.675 0.6683932056864214
2.674 0.6755200680132832
2.673 0.6821217999691493
2.6719999999999997 0.688236283827858
2.671 0.6939087134388183
2.67 0.6991777720741486
2.669 0.7040802350797483
2.668 0.7086416097820751
2.667 0.7128840364829724
2.666 0.7168343344472548
2.665 0.720535679662403
2.664 0.7240395461861626
2.663 0.7274215514907506
2.662 0.7307656552220432
2.661 0.7341623260780069
2.66 0.7376956793287125
2.659 0.7414347544231209
2.658 0.7454199582564244
2.657 0.7496648074176997
2.656 0.7541492255953137
2.655 0.7588242599858843
2.654 0.7636202684224435
2.653 0.7684521375236506
2.652 0.7732283608124966
2.651 0.7778558354387067
2.65 0.782249264971421
2.649 0.7863238881268719
2.648 0.7900115130723994
2.647 0.7932510850780089
2.646 0.7959979609751289
2.645 0.7982247407454353
2.644 0.7999176107193551
2.643 0.8010847199110902
2.642 0.8017508761802195
2.641 0.8019500667205917
2.64 0.8017270924502097
2.639 0.8011300213209412
2.638 0.8002060575216212
2.637 0.7989940851836735
2.636 0.7975303410514566
2.635 0.7958396588307902
2.634 0.7939439250580698
2.633 0.791852059764373
2.632 0.7895725606638536
2.631 0.787096912390297
2.63 0.7844170165221087
2.629 0.7815156212296096
2.628 0.7783751207163409
2.627 0.7749827757767949
2.626 0.7713260651119414
2.625 0.7674052832872496
2.624 0.7632303045439421
2.6229999999999998 0.7588181160046541
2.622 0.7541935121882614
2.621 0.749379354384237
2.62 0.7443917935467429
2.6189999999999998 0.7392363050334796
2.618 0.7339179277656329
2.617 0.7284301006794578
2.616 0.7227702048544343
2.6149999999999998 0.7169445795143583
2.614 0.7109768275955333
2.613 0.7049088976966976
2.612 0.6988020748813952
2.6109999999999998 0.6927298537906065
2.61 0.6867708975297329
2.609 0.6810066110055817
2.608 0.6755014176129207
2.6069999999999998 0.6703045567444527
2.606 0.665444276689831
2.605 0.6609293682221956
2.604 0.6567498247340722
2.6029999999999998 0.652882337669197
2.602 0.649293357124059
2.601 0.645940668496112
2.6 0.6427780043331548
2.5989999999999998 0.6397510194995473
2.598 0.6367994090143476
2.597 0.6338510641133072
2.596 0.630830606966348
2.5949999999999998 0.627653035741727
2.594 0.6242299966673588
2.593 0.6204797106106439
2.592 0.6163357389034891
2.5909999999999997 0.6117471606106013
2.59 0.6066945008375259
2.589 0.6011928268972901
2.588 0.5952921961315035
2.5869999999999997 0.5890752789987621
2.586 0.5826581212123354
2.585 0.5761725862761913
2.584 0.56976149550381
2.5829999999999997 0.5635634519570759
2.582 0.557703485656661
2.581 0.5522783886201468
2.58 0.5473530127432747
2.5789999999999997 0.5429508853123631
2.578 0.5390577959924954
2.577 0.5356276574232752
2.576 0.5325844963233701
2.5749999999999997 0.5298285881482752
2.574 0.5272553971191521
2.573 0.5247515317543882
2.572 0.5222197752352186
2.5709999999999997 0.5195694778910893
2.57 0.5167311374426318
2.569 0.51365129969161
2.568 0.5103001836612756
2.5669999999999997 0.5066651741110396
2.566 0.5027576263541219
2.565 0.4986004245163633
2.564 0.49423367803041063
2.5629999999999997 0.4897141662774662
2.562 0.4851046450215598
2.561 0.4804776395285401
2.56 0.47590693103709275
2.5589999999999997 0.4714653589106668
2.558 0.4672196178558698
2.557 0.4632228395962431
2.556 0.45951121124552224
2.5549999999999997 0.4561034593975522
2.554 0.4529939994046466
2.553 0.4501586878878897
2.552 0.4475569424702331
2.5509999999999997 0.44513185227417623
2.55 0.4428166043049893
2.549 0.4405513293413016
2.548 0.43828221871722267
2.5469999999999997 0.4359669753252061
2.546 0.4335853159969062
2.545 0.43113519030375197
2.544 0.4286347431054004
2.543 0.42611230716559667
2.542 0.4236103132445875
2.541 0.42116975323276423
2.54 0.41882937168362094
2.539 0.4166177878962231
2.538 0.414550618330331
2.537 0.41263191307243596
2.536 0.41085178875092143
2.535 0.40918691808816127
2.534 0.40760486402141916
2.533 0.40606693756842593
2.532 0.40453225475570553
2.531 0.402961463584862
2.53 0.401323507725976
2.529 0.39959756312535916
2.528 0.39777872594331587
2.527 0.3958781348286837
2.526 0.3939254206124001
2.525 0.39196364200520156
2.524 0.3900455673794707
2.523 0.3882259880258365
2.522 0.38655701576808355
2.521 0.38507983995051287
2.52 0.3838182358171974
2.519 0.382777930248391
2.518 0.38194744498702243
2.517 0.3812985154200864
2.516 0.38078999869438873
2.515 0.38037627493602677
2.514 0.380003558471877
2.513 0.37962614954784607
2.512 0.3792029979670243
2.511 0.3787033441008646
2.51 0.3781079119716892
2.509 0.3774140076380293
2.508 0.37662949263163265
2.507 0.37577871216396275
2.506 0.3748920239801768
2.505 0.3740096720129104
2.504 0.37317308402064375
2.503 0.37242114572301616
2.502 0.3717883237645216
2.501 0.37129850958073135
2.5 0.37096082825320503
2.499 0.37077155906258036
2.4979999999999998 0.37071300736277196
2.497 0.3707547831448178
2.496 0.3708568844372214
2.495 0.37097360297406834
2.4939999999999998 0.37105948406003886
2.493 0.37107173394411336
2.492 0.37097968055833
2.491 0.37076759003816456
2.4899999999999998 0.3704332596658902
2.489 0.3699972572666978
2.488 0.3694916780596745
2.487 0.368963818072473
2.4859999999999998 0.36846837923638803
2.485 0.3680592210194522
2.484 0.3677851833795335
2.483 0.36768265896100455
2.4819999999999998 0.36777178403598254
2.481 0.3680582675551336
2.48 0.3685232823249304
2.479 0.36913748219946607
2.4779999999999998 0.3698582387529592
2.477 0.37063628726277587
2.476 0.37142348817037635
2.475 0.3721743805348508
2.4739999999999998 0.37285163698077983
2.473 0.3734334575909145
2.472 0.37391044677124763
2.471 0.3742871803626966
2.4699999999999998 0.3745755762793367
2.469 0.3747967865294533
2.468 0.37496887393731687
2.467 0.37511171013283107
2.4659999999999997 0.37523484178968586
2.465 0.3753406009895541
2.464 0.3754220885691481
2.463 0.375463590666283
2.4619999999999997 0.375445747677942
2.461 0.3753501569600373
2.46 0.37516065914752417
2.459 0.37487119680202424
2.4579999999999997 0.3744847832596229
2.457 0.37402191084105274
2.456 0.3735112989425666
2.455 0.3729918522022839
2.4539999999999997 0.37251184943791504
2.453 0.372119405586918
2.452 0.37185935752841853
2.451 0.3717703569018909
2.4499999999999997 0.3718770918409429
2.449 0.3721927262080646
2.448 0.37271653805575533
2.447 0.37343117132725756
2.4459999999999997 0.374312417888796
2.445 0.3753273361254184
2.444 0.37643525864859495
2.443 0.3775925797029962
2.4419999999999997 0.3787541884165217
2.441 0.37987580385841435
2.44 0.38090772935857675
2.439 0.3818031096795295
2.4379999999999997 0.3825113786669617
2.437 0.38298727510138564
2.436 0.383190848492402
2.435 0.3830879378158888
2.4339999999999997 0.3826634365856629
2.433 0.3819191097735435
2.432 0.38087636392964874
2.431 0.3795867199324997
2.4299999999999997 0.37811948182015626
2.429 0.37656358855844
2.428 0.37502167204745324
2.427 0.3735965295068305
2.4259999999999997 0.3723887453957696
2.425 0.37147904926143277
2.424 0.37092856275531094
2.423 0.37076763855612044
2.4219999999999997 0.37099741996004243
2.421 0.3715932870451608
2.42 0.3725037008159038
2.419 0.37366536469416967
2.4179999999999997 0.37500335032939597
2.417 0.37644410394927735
2.416 0.3779220016684095
2.415 0.3793795769146673
2.414 0.3807777069704944
2.413 0.3820870485478502
2.412 0.383295268149143
2.411 0.38439904107572065
2.41 0.3854044369760774
2.409 0.3863221130996244
2.408 0.38716261803584817
2.407 0.38793793811645355
2.406 0.38865538029101826
2.405 0.3893161220091137
2.404 0.3899156850932434
2.403 0.3904394825017036
2.402 0.39086672414191415
2.401 0.3911718361848041
2.4 0.3913245104667643
2.399 0.3912991203817156
2.398 0.39107793896083837
2.397 0.39065386613437314
2.396 0.3900351029586737
2.395 0.3892476899713759
2.394 0.3883308436294402
2.393 0.38733821528419404
2.392 0.3863271408824474
2.391 0.3853586263613703
2.39 0.3844859990160756
2.389 0.3837543446453815
2.388 0.38319220701781787
2.387 0.3828181386642554
2.386 0.3826380333706611
2.385 0.3826464818507677
2.384 0.38283206034250744
2.383 0.3831801253712344
2.382 0.383672156622678
2.381 0.38428922762566214
2.38 0.38501088928374344
2.379 0.3858101989121057
2.378 0.38665891652968587
2.377 0.38752347257996134
2.376 0.3883653665255442
2.375 0.3891456855472335
2.374 0.38982754956864024
2.3729999999999998 0.39037956931922146
2.372 0.3907773425216035
2.371 0.39100759808424773
2.37 0.3910712620714506
2.3689999999999998 0.39097673773986286
2.368 0.3907438000806485
2.367 0.390395998765433
2.366 0.389957049108515
2.3649999999999998 0.38944732246729075
2.364 0.3888819679635997
2.363 0.3882667874196613
2.362 0.3876020359096585
2.3609999999999998 0.3868793319862692
2.36 0.38609207975512705
2.359 0.3852269603590263
2.358 0.3842777980390068
2.3569999999999998 0.38323975328374443
2.356 0.38211052378993
2.355 0.38089411768125714
2.354 0.37959828325494777
2.3529999999999998 0.37823212395117
2.352 0.3768033858794052
2.351 0.3753186026325896
2.35 0.37378215343606963
2.3489999999999998 0.3721998497677343
2.348 0.3705723877798219
2.347 0.36890619178006717
2.346 0.367208253769903
2.3449999999999998 0.3654871668415462
2.344 0.36375211293933646
2.343 0.3620176209223652
2.342 0.3602946995408034
2.3409999999999997 0.35859253650139544
2.34 0.3569158823023862
2.339 0.3552662774896413
2.338 0.3536396709743908
2.3369999999999997 0.35203047061389725
2.336 0.35042923272782966
2.335 0.3488283833183726
2.334 0.34721884361016286
2.3329999999999997 0.3455916850491549
2.332 0.3439362763489043
2.331 0.342240485027646
2.33 0.34048528914933207
2.3289999999999997 0.3386462022652479
2.328 0.3366916526568894
2.327 0.3345876579575396
2.326 0.33229568474874877
2.3249999999999997 0.3297832062584695
2.324 0.3270235753302181
2.323 0.3240024326209146
2.322 0.3207205819302817
2.3209999999999997 0.3171941564859816
2.32 0.31345573343864686
2.319 0.3095504813549768
2.318 0.3055355306002476
2.3169999999999997 0.301474670320958
2.316 0.297432549514956
2.315 0.2934754494126304
2.314 0.2896611106815405
2.3129999999999997 0.2860417668571484
2.312 0.2826584048402705
2.311 0.2795376976815544
2.31 0.2766989709237731
2.3089999999999997 0.2741422764182173
2.308 0.27185691543255486
2.307 0.2698195492068137
2.306 0.26799206628031
2.3049999999999997 0.2663260775424933
2.304 0.26476503557116565
2.303 0.2632481256063606
2.302 0.2617147155071311
2.3009999999999997 0.2601069662173651
2.3 0.2583778370589938
2.299 0.2564994692642285
2.298 0.2544594620338911
2.2969999999999997 0.2522659562803546
2.296 0.24995062661680273
2.295 0.24755762266288842
2.294 0.24514038906057975
2.2929999999999997 0.24275699145081545
2.292 0.24045972493274648
2.291 0.23828685762147436
2.29 0.23626076401674825
2.2889999999999997 0.23438072096193974
2.288 0.23262833945491654
2.287 0.23096790038195075
2.286 0.22935210014082325
2.285 0.2277283737802817
2.284 0.226046654465543
2.283 0.22426597471304613
2.282 0.22235577360753012
2.281 0.22030416866367522
2.28 0.21811395559450014
2.279 0.21580147450747092
2.278 0.21339558645346487
2.277 0.21093144003988706
2.276 0.20844592814295823
2.275 0.205975983790565
2.274 0.2035510693612698
2.273 0.20119514181570564
2.272 0.19892432898234536
2.271 0.19674832718292673
2.27 0.19467019711907171
2.269 0.19268817196003385
2.268 0.19079769704376104
2.267 0.1889908642341022
2.266 0.18725683609824983
2.265 0.18558450098878668
2.264 0.18395927071158694
2.263 0.18236546720070101
2.262 0.18078648036717684
2.261 0.17920375046985257
2.26 0.17760091395368607
2.259 0.1759639520672395
2.258 0.17428118690408342
2.257 0.17254660309891623
2.256 0.17075928359776082
2.255 0.16892312137854854
2.254 0.16704718530563142
2.253 0.16514221435087426
2.252 0.16322140397583698
2.251 0.16129536900877353
2.25 0.15937298333952543
2.249 0.1574598664150371
2.2479999999999998 0.15555825801425405
2.247 0.15366580558610302
2.246 0.15177990427134236
2.245 0.14989791479111822
2.2439999999999998 0.14801829723190416
2.243 0.14614229210815416
2.242 0.14427737847210287
2.241 0.14243356266052132
2.2399999999999998 0.14062597582921754
2.239 0.13887056950288382
2.238 0.13718318290093118
2.237 0.13557844062978555
2.2359999999999998 0.13406638055675577
2.235 0.13265225176973408
2.234 0.13133438809355757
2.233 0.13010701631288726
2.2319999999999998 0.1289574830176527
2.231 0.12787134876359577
2.23 0.1268324928334029
2.229 0.12582555478371024
2.2279999999999998 0.12483695004078425
2.227 0.1238583138974214
2.226 0.12288265415204588
2.225 0.12190939536518584
2.2239999999999998 0.1209367633721648
2.223 0.11996467147197329
2.222 0.11899166134308135
2.221 0.1180127782022938
2.2199999999999998 0.11701975893961516
2.219 0.11600188484267705
2.218 0.11494709112454261
2.217 0.1138444570183554
2.2159999999999997 0.11268655861976219
2.215 0.1114721679164467
2.214 0.1102079955562803
2.213 0.1089074017010614
2.2119999999999997 0.10759108828167711
2.211 0.10628352657815231
2.21 0.10500958449907286
2.209 0.10379302119378281
2.2079999999999997 0.10265085533582537
2.207 0.10159304253979566
2.206 0.10062008168618963
2.205 0.099725068773512
2.2039999999999997 0.09889408971455924
2.203 0.09810852338467557
2.202 0.09734883749420499
2.201 0.09659641078738332
2.1999999999999997 0.09583667137704092
2.199 0.09506075497071752
2.198 0.09426577099197732
2.197 0.09345514631126167
2.1959999999999997 0.09263595842611977
2.195 0.0918189768813385
2.194 0.09101568374635066
2.193 0.09023518693591658
2.1919999999999997 0.08948453843528766
2.191 0.08876733404927703
2.19 0.08808239777174996
2.189 0.08742599137011468
2.1879999999999997 0.08679151966948627
2.187 0.08617164414828354
2.186 0.08555866078569697
2.185 0.08494675211179023
2.1839999999999997 0.08433128749017026
2.183 0.0837103024137478
2.182 0.08308253817035607
2.181 0.0824483575088178
2.1799999999999997 0.08180869542488033
2.179 0.08116478934227533
2.178 0.08051761436698861
2.177 0.07986879889280282
2.1759999999999997 0.07921892949659579
2.175 0.07856965684168239
2.174 0.07792316851125886
2.173 0.07728273063080625
2.1719999999999997 0.07665280538631192
2.171 0.07603896303491424
2.17 0.07544744905203535
2.169 0.07488483160737143
2.1679999999999997 0.07435775547814658
2.167 0.07387073450098976
2.166 0.07342604514855584
2.165 0.07302297723277532
2.1639999999999997 0.0726576329686971
2.163 0.07232243597616034
2.162 0.07200666197715623
2.161 0.07169843155194278
2.16 0.07138506773607216
2.159 0.07105499694523598
2.158 0.0706987917835623
2.157 0.07031060271852684
2.156 0.06988814499031593
2.155 0.06943289472578906
2.154 0.06894926057633981
2.153 0.06844397409975324
2.152 0.06792436655957387
2.151 0.06739775016143064
2.15 0.06687036857730454
2.149 0.06634640354935106
2.148 0.06582849096578004
2.147 0.06531743304938172
2.146 0.06481301023694584
2.145 0.0643136874994995
2.144 0.06381849165100162
2.143 0.06332593537110916
2.142 0.06283520322593034
2.141 0.062345914875674736
2.14 0.061858547122519675
2.139 0.06137345365047909
2.138 0.06089097228113576
2.137 0.06041211453448859
2.136 0.059937136877371844
2.135 0.05946693153200497
2.134 0.059002154494778906
2.133 0.05854386553598912
2.132 0.058093134350549906
2.131 0.0576513036782303
2.13 0.05721989204726643
2.129 0.056800605347370844
2.128 0.05639543832171435
2.127 0.056006857376649656
2.126 0.05563754333744459
2.125 0.05529051267584979
2.124 0.05496881132024961
2.1229999999999998 0.05467558646780081
2.122 0.05441347006334036
2.121 0.05418352136162093
2.12 0.05398483927066426
2.1189999999999998 0.0538144094934946
2.118 0.05366621007776091
2.117 0.05353234008325879
2.116 0.05340298702396004
2.1149999999999998 0.053268389703363145
2.114 0.05311960180008865
2.113 0.052949982043566074
2.112 0.05275625926792713
2.1109999999999998 0.052538684280093846
2.11 0.05230144944354027
2.109 0.05205130162378095
2.108 0.05179602591683981
2.1069999999999998 0.05154371689376212
2.106 0.05130105713460013
2.105 0.051072047627307667
2.104 0.05085754741626544
2.1029999999999998 0.050655642150370765
2.102 0.05046208686491431
2.101 0.0502710552878128
2.1 0.05007693593525039
2.0989999999999998 0.049874579190852864
2.098 0.04966118500300729
2.097 0.049435075795496365
2.096 0.049197386429576495
2.0949999999999998 0.04895033763561836
2.094 0.04869734570226846
2.093 0.0484419623628004
2.092 0.04818743357055774
2.0909999999999997 0.04793545287742681
2.09 0.047687122592559535
2.089 0.04744226857438707
2.088 0.0471995925856572
2.0869999999999997 0.04695751458771856
2.086 0.04671411003671375
2.085 0.04646816142904051
2.084 0.04621915086911796
2.0829999999999997 0.045967608042921965
2.082 0.045715296506694036
2.081 0.04546503924072135
2.08 0.04522093149277197
2.0789999999999997 0.04498799119813958
2.078 0.04477217325601996
2.077 0.04457966342889497
2.076 0.04441640474051907
2.0749999999999997 0.04428782814992451
2.074 0.04419785944764114
2.073 0.044148637218077075
2.072 0.04414005541741873
2.0709999999999997 0.04416973123119465
2.07 0.04423279049224065
2.069 0.044322526742044885
2.068 0.04443039361777412
2.0669999999999997 0.04454692934451103
2.066 0.04466244786161036
2.065 0.04476721115938873
2.064 0.044852976286632484
2.0629999999999997 0.04491241504152133
2.062 0.04494077363265269
2.061 0.04493527213251661
2.06 0.0448958244871682
2.0589999999999997 0.044825312854347286
2.058 0.04472844672144272
2.057 0.04461214221322959
2.056 0.044484396511720606
2.0549999999999997 0.04435332704789416
2.054 0.04422669348493788
2.053 0.04411034747974494
2.052 0.044008059273089574
2.0509999999999997 0.04392056195162421
2.05 0.043846508066922585
2.049 0.04378189344485958
2.048 0.04372182407998051
2.0469999999999997 0.043660198031099454
2.046 0.043591541308759855
2.045 0.04351092689308089
2.044 0.04341504627102989
2.0429999999999997 0.04330234993179308
2.042 0.043173167042226464
2.041 0.04302889192281445
2.04 0.04287253974118175
2.0389999999999997 0.042707699549690364
2.038 0.04253789365821676
2.037 0.042367107904933574
2.036 0.042198072703220464
2.0349999999999997 0.04203321964158317
2.034 0.04187429377485159
2.033 0.041721911347188965
2.032 0.04157635629317243
2.031 0.04143736502438966
2.03 0.04130481695988878
2.029 0.041178374795314714
2.028 0.04105850552671968
2.027 0.04094623328215405
2.026 0.04084329893149819
2.025 0.04075202942521613
2.024 0.04067512275861468
2.023 0.04061493159014573
2.022 0.04057392859125289
2.021 0.040553107449202645
2.02 0.04055269009545995
2.019 0.04057142800183807
2.018 0.040606859523371085
2.017 0.040655570078392884
2.016 0.04071379578850596
2.015 0.04077737449772206
2.014 0.04084258422854845
2.013 0.04090597537227632
2.012 0.04096507330556609
2.011 0.04101776848015181
2.01 0.04106244476731886
2.009 0.04109806333003433
2.008 0.04112335447763978
2.007 0.04113752471054672
2.006 0.04113932451050603
2.005 0.04112789290460534
2.004 0.041102795279057816
2.003 0.04106406606261038
2.002 0.04101267792366457
2.001 0.04094992082220446
2.0 0.04087816304849674
1.9989999999999997 0.040800498030693924
1.9980000000000002 0.04072033444249968
1.9969999999999999 0.04064134388430834
1.9959999999999996 0.04056755525259665
1.995 0.04050255180303736
1.9939999999999998 0.040449750002879724
1.9930000000000003 0.040411963149057276
1.992 0.04039166126831098
1.9909999999999997 0.04039030917602425
1.9900000000000002 0.040408797615566656
1.9889999999999999 0.040446904823303875
1.9879999999999995 0.04050289165149679
1.987 0.040574401642174115
1.9859999999999998 0.04065737738509454
1.9850000000000003 0.04074671223557371
1.984 0.04083682266779301
1.9829999999999997 0.040921608792350295
1.9820000000000002 0.040995427857796404
1.9809999999999999 0.041053404124540664
1.9799999999999995 0.041092535234002824
1.979 0.04111154066731414
1.9779999999999998 0.04111114507918998
1.9770000000000003 0.041093860893437764
1.976 0.04106428540377499
1.9749999999999996 0.041027824930812744
1.9740000000000002 0.04099060339387266
1.9729999999999999 0.040958601105504255
1.9719999999999995 0.0409376634754634
1.971 0.04093280678214218
1.9699999999999998 0.04094827959540304
1.9690000000000003 0.04098755399185592
1.968 0.04105327877190116
1.9669999999999996 0.04114712506350399
1.9660000000000002 0.04127035270221184
1.9649999999999999 0.04142295573912398
1.9639999999999995 0.04160411568870317
1.963 0.04181143116444815
1.9619999999999997 0.042041552637271946
1.9610000000000003 0.04228959445362666
1.96 0.04254924224880041
1.9589999999999996 0.042813172386127536
1.9580000000000002 0.04307338081021935
1.9569999999999999 0.043321714649955725
1.9559999999999995 0.04355007954856462
1.955 0.04375127487483057
1.9539999999999997 0.04391960276833202
1.9530000000000003 0.04405056455102924
1.952 0.044142396083772045
1.9509999999999996 0.04419485659401753
1.9500000000000002 0.04420983912102346
1.9489999999999998 0.044191701989890524
1.9479999999999995 0.04414599307569983
1.947 0.04408003368288349
1.9459999999999997 0.0440021548245692
1.9450000000000003 0.0439213040842606
1.944 0.043846727428223584
1.9429999999999996 0.04378720461414844
1.9420000000000002 0.04375068686514863
1.9409999999999998 0.043744390606628165
1.9399999999999995 0.043773525226575634
1.939 0.043841489287271475
1.9379999999999997 0.043949423704329436
1.9370000000000003 0.04409658761148163
1.936 0.04428003371338402
1.9349999999999996 0.04449493599238887
1.9340000000000002 0.04473507698133163
1.9329999999999998 0.04499322068712408
1.9319999999999995 0.045261802403766156
1.931 0.0455328949128792
1.9299999999999997 0.045799015385034454
1.9290000000000003 0.046053421766341814
1.928 0.04629031515130971
1.9269999999999996 0.04650505066258979
1.9260000000000002 0.0466944311014239
1.9249999999999998 0.046857163629509674
1.9239999999999995 0.04699343776063616
1.923 0.04710601906365271
1.9219999999999997 0.04719913710917588
1.9210000000000003 0.047279047552017804
1.92 0.04735319894893416
1.9189999999999996 0.04742945081066739
1.9180000000000001 0.04751560500605558
1.9169999999999998 0.04761784920970743
1.9159999999999995 0.047741144451735204
1.915 0.0478874690682816
1.9139999999999997 0.04805667310551654
1.9130000000000003 0.048246458208513074
1.912 0.048452256135832664
1.9109999999999996 0.048669222616212315
1.9100000000000001 0.048892166534317806
1.9089999999999998 0.04911622308914254
1.9079999999999995 0.04933806536283427
1.907 0.049555535984222146
1.9059999999999997 0.04976775774856357
1.9050000000000002 0.04997514460101632
1.904 0.05017942982823762
1.9029999999999996 0.050382079045448384
1.9020000000000001 0.050585454507934904
1.9009999999999998 0.050791529411144204
1.9000000000000004 0.05100164459875081
1.899 0.051217554772052414
1.8979999999999997 0.05143955533379619
1.8970000000000002 0.05166817863201894
1.896 0.05190350578358598
1.8949999999999996 0.05214524473014624
1.8940000000000001 0.05239326869730608
1.8929999999999998 0.05264709042162895
1.8920000000000003 0.052906308057144295
1.891 0.05317109392994879
1.8899999999999997 0.05344184584546095
1.8890000000000002 0.053719518798977677
1.888 0.05400539105953309
1.8869999999999996 0.054301533729467374
1.8860000000000001 0.054610313000983124
1.8849999999999998 0.05493461542347937
1.8840000000000003 0.055276793912660986
1.883 0.05563918239372154
1.8819999999999997 0.05602338976120822
1.8810000000000002 0.05642951015481317
1.88 0.05685635127436767
1.8789999999999996 0.05730129974176112
1.8780000000000001 0.057760449848393125
1.8769999999999998 0.058228787193501816
1.8760000000000003 0.05870074974266587
1.875 0.05917084585283064
1.8739999999999997 0.059634012307894564
1.8730000000000002 0.060086220913163436
1.8719999999999999 0.060523937229859145
1.8709999999999996 0.06094469575613703
1.87 0.06134696432435528
1.8689999999999998 0.061729309759942556
1.8680000000000003 0.06209094183421427
1.867 0.06243087206304554
1.8659999999999997 0.06274897514843986
1.8650000000000002 0.06304504736909523
1.8639999999999999 0.06332024962072264
1.8629999999999995 0.06357754151695812
1.862 0.06382088192167167
1.8609999999999998 0.06405662397939847
1.8600000000000003 0.06429251983412809
1.859 0.06453734170804297
1.8579999999999997 0.06480036040362167
1.8570000000000002 0.06509044900886965
1.8559999999999999 0.06541467231233569
1.8549999999999995 0.06577811005591117
1.854 0.06618319862509003
1.8529999999999998 0.06662946078749957
1.8520000000000003 0.06711437058248235
1.851 0.06763309326051685
1.8499999999999996 0.06817964702742532
1.8490000000000002 0.06874820167751784
1.8479999999999999 0.06933314812923463
1.8469999999999995 0.06992912739780405
1.846 0.07053252966248102
1.8449999999999998 0.07114018333413127
1.8440000000000003 0.07174977571725101
1.843 0.07235841692714898
1.8419999999999996 0.07296296891386224
1.8410000000000002 0.0735601163903969
1.8399999999999999 0.07414578731349199
1.8389999999999995 0.07471570033117747
1.838 0.07526696951837507
1.8369999999999997 0.07579810232230581
1.8360000000000003 0.07630976410362615
1.835 0.07680602083576037
1.8339999999999996 0.07729379163029991
1.8330000000000002 0.07778372913013006
1.8319999999999999 0.07828845662572054
1.8309999999999995 0.07882221510218516
1.83 0.07939874421529551
1.8289999999999997 0.0800306865230289
1.8280000000000003 0.08072803275327575
1.827 0.08149706856187854
1.8259999999999996 0.08234033427867883
1.8250000000000002 0.0832557412186988
1.8239999999999998 0.08423722628838773
1.8229999999999995 0.08527628183918069
1.822 0.08636127899293164
1.8209999999999997 0.08747955083950365
1.8200000000000003 0.0886166238214259
1.819 0.08975889369773224
1.8179999999999996 0.09089324264498125
1.8170000000000002 0.09200741219352895
1.8159999999999998 0.09309206259193989
1.8149999999999995 0.094138876613833
1.814 0.09514282411602178
1.8129999999999997 0.0961019666819858
1.8120000000000003 0.09701621403080213
1.811 0.09788914255819493
1.8099999999999996 0.09872591231988537
1.8090000000000002 0.09953349445774604
1.8079999999999998 0.10031910965239957
1.8069999999999995 0.10109221011853928
1.806 0.10186108654873909
1.8049999999999997 0.1026347349298458
1.8040000000000003 0.10342189451205082
1.803 0.10423170194599043
1.8019999999999996 0.1050726762262578
1.8010000000000002 0.105953605647242
1.7999999999999998 0.10688289321835728
1.7989999999999995 0.10786646522148613
1.798 0.1089096200862618
1.7969999999999997 0.11001356023015096
1.7960000000000003 0.1111775345948408
1.795 0.11239748794869128
1.7939999999999996 0.11366601248481388
1.7930000000000001 0.11497501933556672
1.7919999999999998 0.11631431021497446
1.7909999999999995 0.11767536587691564
1.79 0.11905069493104045
1.7889999999999997 0.12043554265580676
1.7880000000000003 0.12182795684812567
1.787 0.12323040985250702
1.7859999999999996 0.12464800625616371
1.7850000000000001 0.12608769143762413
1.7839999999999998 0.12755722897533273
1.7829999999999995 0.1290653203963258
1.782 0.1306190273044861
1.7809999999999997 0.13222379528752098
1.7800000000000002 0.1338827269129471
1.779 0.13559599502402908
1.7779999999999996 0.1373618582414854
1.7770000000000001 0.13917735804393144
1.7759999999999998 0.14103928998234502
1.7750000000000004 0.1429443553143078
1.774 0.14489161694967637
1.7729999999999997 0.14688258675790172
1.7720000000000002 0.14892064620401352
1.771 0.15101146632030174
1.7699999999999996 0.15316077331758501
1.7690000000000001 0.1553736438115704
1.7679999999999998 0.15765341106108588
1.7670000000000003 0.15999887165471433
1.766 0.1624040519682215
1.7649999999999997 0.16485995050607666
1.7640000000000002 0.16735247599946962
1.763 0.16986744665692743
1.7619999999999996 0.17239107034111759
1.7610000000000001 0.17491332778245774
1.7599999999999998 0.17742972387878683
1.7590000000000003 0.1799432652610504
1.758 0.18246459129597833
1.7569999999999997 0.1850128455021955
1.7560000000000002 0.18761111742915865
1.755 0.19028783177706024
1.7539999999999996 0.19306714167397715
1.7530000000000001 0.1959744386842485
1.7519999999999998 0.1990247395859352
1.7510000000000003 0.20222721462299903
1.75 0.2055821520545992
1.7489999999999997 0.20908151262120866
1.7480000000000002 0.21271030700245397
1.7469999999999999 0.21644848370780367
1.7459999999999996 0.22027337652095438
1.745 0.2241631429815583
1.7439999999999998 0.22809577741353754
1.7430000000000003 0.23205473728311296
1.742 0.23602470403990414
1.7409999999999997 0.23999594448357314
1.7400000000000002 0.24395980318845745
1.7389999999999999 0.2479119002510724
1.7379999999999995 0.25184783090111895
1.737 0.25576604093827393
1.7359999999999998 0.25966544350476695
1.7350000000000003 0.2635457827444185
1.734 0.2674084937412239
1.7329999999999997 0.27125317495397255
1.7320000000000002 0.2750856477312989
1.7309999999999999 0.2789112612767494
1.7299999999999995 0.28273695393085224
1.729 0.2865726581614341
1.7279999999999998 0.29043056201813133
1.7270000000000003 0.2943255578665622
1.726 0.2982759447886744
1.7249999999999996 0.3022984693568106
1.7240000000000002 0.30641256333069034
1.7229999999999999 0.310637535798771
1.7219999999999995 0.314987322119411
1.721 0.3194710072507981
1.7199999999999998 0.324091221476559
1.7190000000000003 0.32884116982854006
1.718 0.33370182856571207
1.7169999999999996 0.33864977603276686
1.7160000000000002 0.34364989385635586
1.7149999999999999 0.34866664867644187
1.7139999999999995 0.35366233263348046
1.713 0.3586107741220941
1.7119999999999997 0.3634943562407463
1.7110000000000003 0.36831435617761893
1.71 0.3730873644910549
1.7089999999999996 0.3778497244991183
1.7080000000000002 0.3826542339341438
1.7069999999999999 0.38756216414728345
1.7059999999999995 0.3926399111556207
1.705 0.39794937095337846
1.7039999999999997 0.40354162168808394
1.7030000000000003 0.4094510814384554
1.702 0.4156887723797776
1.7009999999999996 0.42224195351293664
1.7000000000000002 0.42907744511543383
1.6989999999999998 0.43614012076357234
1.6979999999999995 0.44336220713473296
1.697 0.4506711976901972
1.6959999999999997 0.45799717639562576
1.6950000000000003 0.4652832647981675
1.694 0.4724891234058062
1.6929999999999996 0.47960211547662285
1.6920000000000002 0.48663624936080824
1.6909999999999998 0.49363110733729254
1.6899999999999995 0.5006478238268667
1.689 0.5077628284552096
1.6879999999999997 0.515059330319536
1.6870000000000003 0.5226070875539661
1.686 0.5304606628793187
1.6849999999999996 0.5386458393843164
1.6840000000000002 0.5471541229073996
1.6829999999999998 0.5559320226809029
1.6819999999999995 0.5648980910381886
1.681 0.5739372988217165
1.6799999999999997 0.5829214664535155
1.6790000000000003 0.5917169858281204
1.678 0.6002034463489778
1.6769999999999996 0.6082812986841206
1.6760000000000002 0.6158822956497579
1.6749999999999998 0.6229727564193338
1.6739999999999995 0.6295444787073792
1.673 0.6356208633140874
1.6719999999999997 0.6412344683516175
1.6710000000000003 0.6464250209829793
1.67 0.6512267960796383
1.6689999999999996 0.655673170131378
1.6680000000000001 0.6597880537643257
1.6669999999999998 0.6635934151595021
1.6659999999999995 0.6671167200727801
1.665 0.6704016922961877
1.6639999999999997 0.6735005748516143
1.6630000000000003 0.6764885048795763
1.662 0.6794483081515097
1.6609999999999996 0.6824682821107253
1.6600000000000001 0.6856296570190933
1.6589999999999998 0.6889980671622467
1.6579999999999995 0.6926106970182971
1.657 0.6964778162452712
1.6559999999999997 0.7005767001977721
1.6550000000000002 0.7048564742860041
1.654 0.7092463300847622
1.6529999999999996 0.7136611028793091
1.6520000000000001 0.7180104284316668
1.6509999999999998 0.7222038880913778
1.6499999999999995 0.7261601518713071
1.649 0.7298004956504042
1.6479999999999997 0.7330636254897975
1.6470000000000002 0.7358967081769826
1.646 0.7382634852883573
1.6449999999999996 0.7401444748254165
1.6440000000000001 0.7415329286088127
1.6429999999999998 0.7424419746898271
1.6420000000000003 0.7428991965024178
1.641 0.7429392974632928
1.6399999999999997 0.7426053744952085
1.6390000000000002 0.7419418682919173
1.638 0.7409909169911609
1.6369999999999996 0.7397856072828776
1.6360000000000001 0.738355660840064
1.6349999999999998 0.736719842148942
1.6340000000000003 0.7348942420528817
1.633 0.7328833726851456
1.6319999999999997 0.730692222429403
1.6310000000000002 0.7283110987301398
1.63 0.7257318058787154
1.6289999999999996 0.7229387810532716
1.6280000000000001 0.7199169354422122
1.6269999999999998 0.7166562062726178
1.6260000000000003 0.7131469443141196
1.625 0.7093913091531586
1.6239999999999997 0.7054000038024874
1.6230000000000002 0.7011899898867836
1.6219999999999999 0.6967850848747648
1.6209999999999996 0.692207151479534
1.62 0.6874716701501297
1.6189999999999998 0.6825844814933503
1.6180000000000003 0.6775512050159814
1.617 0.6723670145881646
1.6159999999999997 0.6670309029692326
1.6150000000000002 0.6615502186276527
1.6139999999999999 0.6559480475997037
1.6129999999999995 0.6502640005826882
1.612 0.644554866633195
1.6109999999999998 0.6388878922584504
1.6100000000000003 0.6333341345535113
1.609 0.6279663270829605
1.6079999999999997 0.6228407662269383
1.6070000000000002 0.6179993719850253
1.6059999999999999 0.6134644833666554
1.6049999999999995 0.6092407543799514
1.604 0.6053159788101916
1.6029999999999998 0.6016666405462497
1.6020000000000003 0.5982608706875286
1.601 0.5950600923013094
1.5999999999999996 0.592023305206431
1.5990000000000002 0.5891032533742845
1.5979999999999999 0.5862482535203821
1.5969999999999995 0.5833964539484553
1.596 0.5804832834439221
1.5949999999999998 0.577435165192026
1.5940000000000003 0.5741747699674173
1.593 0.5706297401520343
1.5919999999999996 0.5667403981375229
1.5910000000000002 0.5624597133697047
1.5899999999999999 0.5577679381025534
1.5889999999999995 0.5526756698010852
1.588 0.5472246087725884
1.5869999999999997 0.5414857269429904
1.5860000000000003 0.5355607406358339
1.585 0.5295663766728508
1.5839999999999996 0.5236304710524129
1.5830000000000002 0.5178782624796819
1.5819999999999999 0.5124240032962715
1.5809999999999995 0.5073574244588921
1.58 0.502740152787733
1.5789999999999997 0.49859676429736965
1.5780000000000003 0.4949176568833578
1.577 0.49166405591392137
1.5759999999999996 0.48876946072653993
1.5750000000000002 0.4861449862207569
1.5739999999999998 0.48369661771776706
1.5729999999999995 0.48132138822217607
1.572 0.478930399316204
1.5709999999999997 0.4764401109532032
1.5700000000000003 0.47378577304225217
1.569 0.47091703816035035
1.5679999999999996 0.4678050503598697
1.5670000000000002 0.46443662576441874
1.5659999999999998 0.46082063138272134
1.5649999999999995 0.4569766934939791
1.564 0.4529404304422062
1.5629999999999997 0.4487630034385907
1.5620000000000003 0.4445012853840869
1.561 0.4402213634691357
1.5599999999999996 0.43599058008271274
1.5590000000000002 0.43187550139906367
1.5579999999999998 0.42793710837101
1.5569999999999995 0.4242239279496121
1.556 0.4207689823476329
1.5549999999999997 0.4175893505900973
1.5540000000000003 0.4146799087059705
1.553 0.41201880601524177
1.5519999999999996 0.40956943641154125
1.5510000000000002 0.40728062673729093
1.5499999999999998 0.4050925195618356
1.5489999999999995 0.4029519571969851
1.548 0.40081153284966203
1.5469999999999997 0.3986343820887108
1.5460000000000003 0.3964035730901076
1.545 0.39411836944834205
1.5439999999999996 0.39179582632860227
1.5430000000000001 0.3894614952126221
1.5419999999999998 0.3871529446229968
1.5409999999999995 0.3849056492529591
1.54 0.3827523890859242
1.5389999999999997 0.38071632458668325
1.5380000000000003 0.3788087682594705
1.537 0.37703068357521546
1.5359999999999996 0.3753709618426501
1.5350000000000001 0.3738070393572409
1.5339999999999998 0.3723089993776132
1.5329999999999995 0.37084221665858574
1.532 0.36937097528486307
1.5309999999999997 0.36786170920542693
1.5300000000000002 0.36628893776967225
1.529 0.364636728384941
1.5279999999999996 0.36290361404274696
1.5270000000000001 0.36110242876742776
1.5259999999999998 0.3592622977667495
1.5249999999999995 0.35742385351680644
1.524 0.35563574029557443
1.5229999999999997 0.3539475585525809
1.5220000000000002 0.35240566909696536
1.521 0.3510457905028238
1.5199999999999996 0.3498872111469672
1.5190000000000001 0.3489325637816768
1.5179999999999998 0.3481687737088661
1.5170000000000003 0.3475677417285174
1.516 0.34709006169007145
1.5149999999999997 0.34669291961223214
1.5140000000000002 0.3463267234748477
1.513 0.34594994711013866
1.5119999999999996 0.3455258680821118
1.5110000000000001 0.34502754910189487
1.5099999999999998 0.34443872553600874
1.5090000000000003 0.34375825492881834
1.508 0.3429944505718743
1.5069999999999997 0.3421703937042982
1.5060000000000002 0.3413143442740841
1.505 0.340463330645408
1.5039999999999996 0.339655252837598
1.5030000000000001 0.33892564547311654
1.5019999999999998 0.3383060976435012
1.5010000000000003 0.33781868800087234
1.5 0.33747222472604393
1.4989999999999997 0.33726396610743337
1.4980000000000002 0.33717851458917286
1.4969999999999999 0.3371888650977353
1.4959999999999996 0.33725906097966746
1.495 0.33734762197822515
1.4939999999999998 0.3374128731099491
1.4930000000000003 0.33741509224156124
1.492 0.33732508009568934
1.4909999999999997 0.3371268861579777
1.4900000000000002 0.33681657892115413
1.4889999999999999 0.3364108615715003
1.4879999999999995 0.33593702567073563
1.487 0.33543644494261543
1.4859999999999998 0.33495767781715247
1.4850000000000003 0.33454912926796604
1.484 0.33425530014018745
1.4829999999999997 0.33411008338039283
1.4820000000000002 0.33413328845555784
1.4809999999999999 0.33433219942058684
1.4799999999999995 0.33469226551856845
1.479 0.3351896197050856
1.4779999999999998 0.33578833812623177
1.4770000000000003 0.3364461973150359
1.476 0.3371214743695412
1.4749999999999996 0.33777413292403013
1.4740000000000002 0.3383706081102016
1.4729999999999999 0.33889046361422465
1.4719999999999995 0.33932357973457294
1.471 0.3396717373722071
1.4699999999999998 0.3399427987811647
1.4690000000000003 0.3401527733224575
1.468 0.340314952469365
1.4669999999999996 0.34044471131533466
1.4660000000000002 0.340548719346136
1.4649999999999999 0.3406279821077359
1.4639999999999995 0.3406760635820458
1.463 0.3406794295724339
1.4619999999999997 0.34062198089230156
1.4610000000000003 0.340489010898046
1.46 0.3402681058925974
1.4589999999999996 0.3399560135815507
1.4580000000000002 0.3395574846346141
1.4569999999999999 0.3390927345198192
1.4559999999999995 0.338588964222559
1.455 0.3380821175180319
1.4539999999999997 0.33761620320604957
1.4530000000000003 0.3372346844947594
1.452 0.3369778106888104
1.4509999999999996 0.3368800398253241
1.4500000000000002 0.33696313094919655
1.4489999999999998 0.33723837402602036
1.4479999999999995 0.33770450585223455
1.447 0.3383452461282447
1.4459999999999997 0.33913814740837084
1.4450000000000003 0.3400528877140892
1.444 0.34105215017597684
1.4429999999999996 0.3420959956711276
1.4420000000000002 0.3431430406543955
1.4409999999999998 0.3441526189530938
1.4399999999999995 0.34507909539059706
1.439 0.34587936052749196
1.4379999999999997 0.34650690190446537
1.4370000000000003 0.34692003539523886
1.436 0.3470819338589153
1.4349999999999996 0.3469611900683428
1.4340000000000002 0.3465438908894146
1.4329999999999998 0.34583179031788636
1.4319999999999995 0.34484485935577486
1.431 0.3436308303582076
1.4299999999999997 0.34225402679379724
1.4290000000000003 0.34079697699109973
1.428 0.33935487641094236
1.4269999999999996 0.3380231571409889
1.4260000000000002 0.33689507011039715
1.4249999999999998 0.3360454639613483
1.4239999999999995 0.3355307557946557
1.423 0.33537865764996155
1.4219999999999997 0.3355894923632269
1.4210000000000003 0.33613933319656675
1.42 0.33697908402348825
1.4189999999999996 0.33804845046835186
1.4180000000000001 0.3392763725010241
1.4169999999999998 0.34059307423803364
1.4159999999999995 0.34193642251054357
1.415 0.34325236418336025
1.4139999999999997 0.3445043443254289
1.4130000000000003 0.3456656493421274
1.412 0.34672591246169254
1.4109999999999996 0.34768374830712706
1.4100000000000001 0.3485468758146534
1.4089999999999998 0.349327518193687
1.4079999999999995 0.3500378723013867
1.407 0.350691269099754
1.4059999999999997 0.3512964310387412
1.4050000000000002 0.3518560268050314
1.404 0.3523670380414004
1.4029999999999996 0.35281672758969157
1.4020000000000001 0.3531862330949645
1.4009999999999998 0.353451893451365
1.3999999999999995 0.35358545206475667
1.399 0.35356264007308624
1.3979999999999997 0.35336624339292944
1.3970000000000002 0.35298863315712653
1.396 0.35243609182433616
1.3949999999999996 0.35173116907349156
1.3940000000000001 0.3509085033183776
1.3929999999999998 0.3500160072454133
1.3919999999999995 0.3491051182222374
1.391 0.34823072039055764
1.3899999999999997 0.34744086396608265
1.3890000000000002 0.34677618085505185
1.388 0.34626231399445995
1.3869999999999996 0.3459157937984548
1.3860000000000001 0.3457416131506313
1.3849999999999998 0.3457344671068589
1.3840000000000003 0.345883570550105
1.383 0.34617532383853966
1.3819999999999997 0.34659280272766146
1.3810000000000002 0.347119069236837
1.38 0.3477362391771841
1.3789999999999996 0.3484210667356435
1.3780000000000001 0.34914964290732553
1.3769999999999998 0.3498936683447505
1.3760000000000003 0.35062066149322774
1.375 0.3512977996455333
1.3739999999999997 0.35189386113351795
1.3730000000000002 0.3523820664638034
1.3719999999999999 0.3527411858558163
1.3709999999999996 0.3529591180544275
1.37 0.35303559462230744
1.3689999999999998 0.3529761653576632
1.3680000000000003 0.3527959471467223
1.367 0.35251294559824625
1.3659999999999997 0.35214523257586416
1.3650000000000002 0.3517080565156005
1.3639999999999999 0.35121249069011157
1.3629999999999995 0.35066199685461164
1.362 0.3500559778707678
1.3609999999999998 0.3493870402188285
1.3600000000000003 0.34865034151102864
1.359 0.34783574677878054
1.3579999999999997 0.346940122413654
1.3570000000000002 0.3459618305947624
1.3559999999999999 0.34490155221618163
1.3549999999999995 0.3437654542007272
1.354 0.3425626850440282
1.3529999999999998 0.34130308875856447
1.3520000000000003 0.3399946882816746
1.351 0.3386438060655407
1.3499999999999996 0.3372542565206419
1.3490000000000002 0.3358306162816394
1.3479999999999999 0.3343724534700102
1.3469999999999995 0.33288420681097824
1.346 0.3313706292141477
1.3449999999999998 0.32983789461468227
1.3440000000000003 0.3282927708245972
1.343 0.326747015844022
1.3419999999999996 0.32520952124005764
1.3410000000000002 0.3236878408354658
1.3399999999999999 0.3221858743448671
1.3389999999999995 0.32070496457525705
1.338 0.3192416391417869
1.3369999999999997 0.31779120497571917
1.3360000000000003 0.3163455400218807
1.335 0.3148981560875104
1.3339999999999996 0.31344106642208786
1.3330000000000002 0.311966253153017
1.3319999999999999 0.3104639592220529
1.3309999999999995 0.3089229742397966
1.33 0.3073258430560096
1.3289999999999997 0.30565025751591285
1.3280000000000003 0.3038677589608185
1.327 0.3019480300941848
1.3259999999999996 0.29985704534609003
1.3250000000000002 0.2975666043764779
1.3239999999999998 0.2950541609537306
1.3229999999999995 0.2923084817845014
1.322 0.28933205578959215
1.3209999999999997 0.28614103075557884
1.3200000000000003 0.2827660025799171
1.319 0.2792483510509237
1.3179999999999996 0.27563954528699364
1.3170000000000002 0.27199630432342703
1.3159999999999998 0.2683754528523706
1.3149999999999995 0.26483472578233763
1.314 0.26142377428487834
1.3129999999999997 0.25818720613611645
1.3120000000000003 0.25515966174029453
1.311 0.25236323593466875
1.3099999999999996 0.24981401027311712
1.3090000000000002 0.2475113660266657
1.3079999999999998 0.24544571455787942
1.3069999999999995 0.24359674004276538
1.306 0.24193135783244313
1.3049999999999997 0.24040760511176393
1.3040000000000003 0.23897636358715602
1.303 0.23758468157256382
1.3019999999999996 0.23617961990155842
1.3010000000000002 0.2347104753149307
1.2999999999999998 0.23313591900942407
1.2989999999999995 0.23143152466513964
1.298 0.2295864066812683
1.2969999999999997 0.22760785924533006
1.2960000000000003 0.22552407931190294
1.295 0.22337430480234394
1.2939999999999996 0.2212060035901979
1.2930000000000001 0.21907071420923763
1.2919999999999998 0.2170147667768864
1.2909999999999995 0.21507186563329758
1.29 0.2132614514651589
1.2889999999999997 0.21158226589760554
1.2880000000000003 0.2100172346312859
1.287 0.20853379278809298
1.2859999999999996 0.20708906126021245
1.2850000000000001 0.20563553403442938
1.2839999999999998 0.2041280230465273
1.2829999999999995 0.20252959581913826
1.282 0.20081269780783068
1.2809999999999997 0.1989665964112386
1.2800000000000002 0.1969937520399496
1.279 0.19490876756356393
1.2779999999999996 0.19273752528501342
1.2770000000000001 0.19051158960824616
1.2759999999999998 0.18826416083117808
1.2749999999999995 0.18602859913092842
1.274 0.18383172063377765
1.2729999999999997 0.18169560374870922
1.2720000000000002 0.17963550746892362
1.271 0.17766111088382805
1.2699999999999996 0.17577627133127965
1.2690000000000001 0.17398055810271174
1.2679999999999998 0.1722709698672035
1.2669999999999995 0.17064129292520408
1.266 0.16908235519069953
1.2649999999999997 0.16758432503098425
1.2640000000000002 0.16613376664322163
1.263 0.1647157833899132
1.2619999999999996 0.16331425097857308
1.2610000000000001 0.16191094486020113
1.2599999999999998 0.1604894722706009
1.2590000000000003 0.15903555591340574
1.258 0.15753718896078686
1.2569999999999997 0.15598777751995044
1.2560000000000002 0.1543857298167395
1.255 0.1527342533165745
1.2539999999999996 0.151041685427386
1.2530000000000001 0.1493182804146273
1.2519999999999998 0.1475768345268818
1.2510000000000003 0.14582802551127644
1.25 0.1440810480381948
1.2489999999999997 0.14234213045377123
1.2480000000000002 0.14061432090949627
1.2469999999999999 0.1388963232964907
1.2459999999999996 0.1371863748274706
1.245 0.13548243871703233
1.2439999999999998 0.1337832472511031
1.2430000000000003 0.13208984277148642
1.242 0.13040877311073829
1.2409999999999997 0.1287487821475568
1.2400000000000002 0.12712319852095968
1.2389999999999999 0.12554608687820237
1.2379999999999995 0.12403144114981181
1.237 0.12259219263003558
1.2359999999999998 0.12123716845085138
1.2350000000000003 0.119970923571845
1.234 0.11879178693315544
1.2329999999999997 0.11769440173673064
1.2320000000000002 0.11666720269545065
1.2309999999999999 0.11569701038559754
1.2299999999999995 0.11476911656194314
1.229 0.11386948062922414
1.2279999999999998 0.11298564952286737
1.2270000000000003 0.11210986113665035
1.226 0.1112355780008417
1.2249999999999996 0.11036204727125001
1.2240000000000002 0.10948744913450889
1.2229999999999999 0.1086115201552432
1.2219999999999995 0.10773281777304525
1.221 0.10684682941147665
1.2199999999999998 0.10594616315443826
1.2190000000000003 0.10502135671018374
1.218 0.10406187873342221
1.2169999999999996 0.1030583759616214
1.2160000000000002 0.1020047822548568
1.2149999999999999 0.10090071595510748
1.2139999999999995 0.09975300220691655
1.213 0.09857443918080695
1.2119999999999997 0.09738435978742585
1.2110000000000003 0.09620533520989025
1.21 0.09506007424198261
1.2089999999999996 0.09397002857757876
1.2080000000000002 0.09295029112520689
1.2069999999999999 0.09200931946367998
1.2059999999999995 0.09114681226169166
1.205 0.09035563141896409
1.2039999999999997 0.08962223496967532
1.2030000000000003 0.08892884800286466
1.202 0.08825697541339833
1.2009999999999996 0.08758913612737125
1.2000000000000002 0.08691174436362786
1.1989999999999998 0.08621664423838395
1.1979999999999995 0.08550133523978046
1.197 0.08476926310222864
1.1959999999999997 0.08402734535609636
1.1950000000000003 0.08328594220511194
1.194 0.08255608419319865
1.1929999999999996 0.0818466070946747
1.1920000000000002 0.08116438725660613
1.1909999999999998 0.08051303902823735
1.1899999999999995 0.07989171183418138
1.189 0.07929708771843544
1.1879999999999997 0.07872315867192146
1.1870000000000003 0.07816317404096824
1.186 0.0776100202054356
1.1849999999999996 0.07705830927779009
1.1840000000000002 0.0765037738355131
1.1829999999999998 0.07594462461935542
1.1819999999999995 0.07537978885443417
1.181 0.07480972040687243
1.1799999999999997 0.07423542784819796
1.1790000000000003 0.07365819347019255
1.178 0.07307903822967791
1.1769999999999996 0.07249950623753636
1.1760000000000002 0.07192010664299454
1.1749999999999998 0.07134221401355399
1.1739999999999995 0.07076759123141882
1.173 0.07019889422170852
1.1719999999999997 0.06963980310439542
1.1710000000000003 0.06909497471785873
1.17 0.0685696714334662
1.1689999999999996 0.06806948674548809
1.1680000000000001 0.0676001339944308
1.1669999999999998 0.06716547046707413
1.1659999999999995 0.06676741225386658
1.165 0.06640526401509901
1.1639999999999997 0.06607554468018756
1.1630000000000003 0.06577153871898486
1.162 0.06548377245068579
1.1609999999999996 0.06520181134431631
1.1600000000000001 0.06491456577646736
1.1589999999999998 0.0646119914258445
1.1579999999999995 0.06428600737371491
1.157 0.06393176379500233
1.1559999999999997 0.06354759658843247
1.1550000000000002 0.06313517616458751
1.154 0.06269873018217323
1.1529999999999996 0.06224447882941776
1.1520000000000001 0.061779048963112926
1.1509999999999998 0.0613089262502625
1.1499999999999995 0.060839508847252595
1.149 0.060374232740939116
1.1479999999999997 0.05991506097175926
1.1470000000000002 0.059462264219373485
1.146 0.05901519567367102
1.1449999999999996 0.05857206819566308
1.1440000000000001 0.058131689811839214
1.1429999999999998 0.05769251026102864
1.1419999999999995 0.05725371051387181
1.141 0.05681498207655865
1.1399999999999997 0.056376894020446953
1.1390000000000002 0.055939975865488795
1.138 0.05550477096994209
1.1369999999999996 0.05507243466304659
1.1360000000000001 0.054643399870934965
1.1349999999999998 0.054218621621803825
1.1340000000000003 0.05379877178860024
1.133 0.05338481483324096
1.1319999999999997 0.05297767060057605
1.1310000000000002 0.05257847300177765
1.13 0.05218850666099575
1.1289999999999996 0.0518092488280376
1.1280000000000001 0.0514424875294173
1.1269999999999998 0.05109050772950726
1.1260000000000003 0.05075587387849122
1.125 0.05044153610050631
1.1239999999999997 0.05015053842920647
1.1230000000000002 0.04988605943486089
1.1219999999999999 0.04965081402544428
1.1209999999999996 0.04944605166258358
1.12 0.04927115916873563
1.1189999999999998 0.04912349572780598
1.1180000000000003 0.04899754505071063
1.117 0.04888594326450267
1.1159999999999997 0.04877945821362553
1.1150000000000002 0.04866879797765852
1.1139999999999999 0.04854535327743795
1.1129999999999995 0.04840259195885839
1.112 0.04823708101027885
1.1109999999999998 0.048048660390625934
1.1100000000000003 0.04784086264721281
1.109 0.04761966600534242
1.1079999999999997 0.047392119769995744
1.1070000000000002 0.04716567826828072
1.1059999999999999 0.04694661475960739
1.1049999999999995 0.04673884000358969
1.104 0.04654345674840031
1.1029999999999998 0.04635906329160898
1.1020000000000003 0.04618212920816034
1.101 0.04600765307397924
1.0999999999999996 0.045830780802394576
1.0990000000000002 0.045647016416501776
1.0979999999999999 0.04545394202901772
1.0969999999999995 0.0452500946292035
1.096 0.045036514310961666
1.0949999999999998 0.04481518538438724
1.0940000000000003 0.04458914637746865
1.093 0.04436153878892092
1.0919999999999996 0.044135214109983216
1.0910000000000002 0.043911607587497646
1.0899999999999999 0.0436916230724387
1.0889999999999995 0.04347501440489196
1.088 0.04326052423106621
1.0869999999999997 0.04304665304935005
1.0860000000000003 0.04283159890957073
1.085 0.042614216835883775
1.0839999999999996 0.04239400851365451
1.0830000000000002 0.04217143613233779
1.0819999999999999 0.041948090696289
1.0809999999999995 0.041726528701157055
1.08 0.04151046568345186
1.0789999999999997 0.041304453294909504
1.0780000000000003 0.04111389352176479
1.077 0.04094438509910619
1.0759999999999996 0.04080129839470044
1.0750000000000002 0.04068952492345595
1.0739999999999998 0.04061257628826232
1.0729999999999995 0.04057233115776685
1.072 0.0405686279556555
1.0709999999999997 0.04059924563840754
1.0700000000000003 0.040659719180085874
1.069 0.0407439564331702
1.0679999999999996 0.04084423499037143
1.0670000000000002 0.04095205176458402
1.0659999999999998 0.04105875107040937
1.0649999999999995 0.041155669116103515
1.064 0.041235537287372816
1.0629999999999997 0.04129192664184613
1.0620000000000003 0.04132074656105231
1.061 0.04131967171360665
1.0599999999999996 0.04128877911617559
1.0590000000000002 0.04123078669879371
1.0579999999999998 0.04114999351964921
1.0569999999999995 0.041052626457071625
1.056 0.04094581133939349
1.0549999999999997 0.04083670597386106
1.0540000000000003 0.04073208370973283
1.053 0.04063693689396221
1.0519999999999996 0.04055435328953464
1.0510000000000002 0.040484664976596786
1.0499999999999998 0.04042636775900141
1.0489999999999995 0.04037560742458426
1.048 0.04032781688031204
1.0469999999999997 0.04027742393761108
1.0460000000000003 0.04021952656675127
1.045 0.040149793951637563
1.0439999999999996 0.04006542323516273
1.0430000000000001 0.039965236599746615
1.0419999999999998 0.03984975801589473
1.0409999999999995 0.039720441387267436
1.04 0.039580171431154935
1.0389999999999997 0.03943228501007805
1.0380000000000003 0.039279994232926906
1.037 0.039126888796680054
1.0359999999999996 0.03897536641628858
1.0350000000000001 0.03882754269710226
1.0339999999999998 0.038684920079650804
1.0329999999999995 0.03854799909873652
1.032 0.038417030520128403
1.0309999999999997 0.038291835760101436
1.0300000000000002 0.03817243930222049
1.029 0.03805873223851303
1.0279999999999996 0.03795139585671935
1.0270000000000001 0.037851649491280066
1.0259999999999998 0.03776137057495503
1.0249999999999995 0.03768293539369059
1.024 0.03761899283463569
1.0229999999999997 0.03757177792196167
1.0220000000000002 0.037543531262806726
1.021 0.037535015347654466
1.0199999999999996 0.03754617769315478
1.0190000000000001 0.03757553176413799
1.0179999999999998 0.03762042164711773
1.0169999999999995 0.037677299289323
1.016 0.03774231737850759
1.0149999999999997 0.037811317859064456
1.0140000000000002 0.03788063160860191
1.013 0.03794693995523675
1.0119999999999996 0.03800793090864646
1.0110000000000001 0.03806173197743983
1.0099999999999998 0.038107014260592216
1.0089999999999995 0.0381430513026199
1.008 0.03816893981556465
1.0069999999999997 0.03818423328739108
1.0060000000000002 0.03818804703251943
1.005 0.038179822407033416
1.0039999999999996 0.03815934105340052
1.0030000000000001 0.03812675772833064
1.0019999999999998 0.03808303230950404
1.0010000000000003 0.03802935572875867
1.0 0.03796787244625802
0.9989999999999997 0.037901366111210845
0.9980000000000002 0.03783289534483969
0.9969999999999999 0.03776576854942192
0.9959999999999996 0.037703642442399626
0.9950000000000001 0.03764979470660735
0.9939999999999998 0.037607387129420924
0.9930000000000003 0.03757906540596106
0.992 0.03756719691990612
0.9909999999999997 0.037573242738920695
0.9900000000000002 0.037598142396224964
0.9889999999999999 0.037641795414607195
0.9879999999999995 0.03770266454070019
0.9870000000000001 0.03777859596480676
0.9859999999999998 0.03786579915252778
0.9850000000000003 0.037959447976287856
0.984 0.03805421500353964
0.9829999999999997 0.03814424522853967
0.9820000000000002 0.03822407411834865
0.9809999999999999 0.03828893562247203
0.9799999999999995 0.03833581101005404
0.9790000000000001 0.038363303795129
0.9779999999999998 0.038371917435429906
0.9770000000000003 0.038363863926240006
0.976 0.03834334985420467
0.9749999999999996 0.03831539044444187
0.9740000000000002 0.0382857292681147
0.9729999999999999 0.038260031455570914
0.9719999999999995 0.038243890929492354
0.9710000000000001 0.03824217666924916
0.9699999999999998 0.03825907771094225
0.9690000000000003 0.03829808120009243
0.968 0.038361913785441557
0.9669999999999996 0.03845237778482333
0.9660000000000002 0.03857086687140599
0.9649999999999999 0.03871755099032632
0.9639999999999995 0.03889179245263435
0.9630000000000001 0.03909142392405386
0.9619999999999997 0.03931333380061751
0.9610000000000003 0.039552932724927006
0.96 0.03980425137050446
0.9589999999999996 0.040060348677659764
0.9580000000000002 0.04031362449343257
0.9569999999999999 0.0405563237001593
0.9559999999999995 0.04078074194713959
0.9550000000000001 0.04098001077571771
0.9539999999999997 0.0411486762443214
0.9530000000000003 0.04128241233684169
0.952 0.041379476462213564
0.9509999999999996 0.04143956914018258
0.9500000000000002 0.04146441169517941
0.9489999999999998 0.041458058568323894
0.9479999999999995 0.041425700122706834
0.9470000000000001 0.04137420621108174
0.9459999999999997 0.041311404281759216
0.9450000000000003 0.041245702893782946
0.944 0.04118578765807135
0.9429999999999996 0.04113988934753927
0.9420000000000002 0.041115444046948876
0.9409999999999998 0.04111917721942339
0.9399999999999995 0.04115590589058842
0.9390000000000001 0.04122872934941456
0.9379999999999997 0.04133861926595877
0.9370000000000003 0.0414847797470311
0.9359999999999999 0.04166435779923341
0.9349999999999996 0.04187276491521307
0.9340000000000002 0.04210414822913576
0.9329999999999998 0.042351751369954255
0.9319999999999995 0.04260857144388454
0.931 0.04286732402432294
0.9299999999999997 0.04312119570961587
0.9290000000000003 0.0433641112981779
0.9279999999999999 0.043590907276998214
0.9269999999999996 0.04379751297457934
0.9260000000000002 0.04398119975343655
0.9249999999999998 0.044140997971808336
0.9239999999999995 0.04427728186475486
0.923 0.04439277771983747
0.9219999999999997 0.04449151287370077
0.9210000000000003 0.04457933867567914
0.9199999999999999 0.04466314368138791
0.9189999999999996 0.044750120343779363
0.9180000000000001 0.04484733561346341
0.9169999999999998 0.04496028127021883
0.9159999999999995 0.0450932643964555
0.915 0.045247777477475666
0.9139999999999997 0.04542333926790653
0.9130000000000003 0.045617502044343436
0.9119999999999999 0.0458257655549775
0.9109999999999996 0.04604347092472793
0.9100000000000001 0.0462657354919655
0.9089999999999998 0.04648808078384115
0.9079999999999995 0.04670755388388409
0.907 0.04692235067942708
0.9059999999999997 0.047131887611713164
0.9050000000000002 0.0473367810845895
0.9039999999999999 0.04753884775441494
0.9029999999999996 0.04773958412519034
0.9020000000000001 0.04794126078513463
0.9009999999999998 0.04814571262731131
0.8999999999999995 0.04835410943557021
0.899 0.04856797202532063
0.8979999999999997 0.048787412647106884
0.8970000000000002 0.04901277290517104
0.8959999999999999 0.0492439930365578
0.8949999999999996 0.049480710287903656
0.8940000000000001 0.04972278829726196
0.8929999999999998 0.04996982963482855
0.8919999999999995 0.05022160805093809
0.891 0.05047853124166964
0.8899999999999997 0.05074129693849124
0.8890000000000002 0.05101118863445953
0.8879999999999999 0.05128983072775367
0.8869999999999996 0.05157959604715357
0.8860000000000001 0.05188310004306133
0.8849999999999998 0.052203384255596584
0.8839999999999995 0.052542880330998944
0.883 0.05290387210345083
0.8819999999999997 0.0532878162425821
0.8810000000000002 0.053694580591008484
0.8799999999999999 0.05412267447375503
0.8789999999999996 0.05456913998747828
0.8780000000000001 0.05502971069367203
0.8769999999999998 0.055499021247321
0.8760000000000003 0.05597119859689509
0.875 0.056440493409817355
0.8739999999999997 0.05690166780996659
0.8730000000000002 0.057350606026450854
0.8719999999999999 0.05778381543404985
0.8709999999999996 0.05819898907995203
0.8700000000000001 0.05859485725571708
0.8689999999999998 0.05897036494948665
0.8680000000000003 0.059325155305441746
0.867 0.05965872082032526
0.8659999999999997 0.0599713698748166
0.8650000000000002 0.060263287963116766
0.8639999999999999 0.06053588463781878
0.8629999999999995 0.06079217631330943
0.8620000000000001 0.061036029793877115
0.8609999999999998 0.061273481954356813
0.8600000000000003 0.061511807957039095
0.859 0.061759182271646416
0.8579999999999997 0.06202420630972119
0.8570000000000002 0.06231508481151898
0.8559999999999999 0.06263831408481936
0.8549999999999995 0.06299854410155338
0.8540000000000001 0.06339798096954191
0.8529999999999998 0.06383615411633524
0.8520000000000003 0.06431076120867245
0.851 0.06481742040877425
0.8499999999999996 0.06535078282882496
0.8490000000000002 0.06590574115265876
0.8479999999999999 0.06647747067573634
0.8469999999999995 0.06706139767336629
0.8460000000000001 0.06765459272683726
0.8449999999999998 0.06825445311131777
0.8440000000000003 0.06885905792706476
0.843 0.06946575348715762
0.8419999999999996 0.07007143927132796
0.8410000000000002 0.07067264647908844
0.8399999999999999 0.07126498782451403
0.8389999999999995 0.07184371886936469
0.8380000000000001 0.07240533685940885
0.8369999999999997 0.07294763200242155
0.8360000000000003 0.07347049072993407
0.835 0.07397715005285566
0.8339999999999996 0.0744737279476303
0.8330000000000002 0.07497011528245358
0.8319999999999999 0.07547829577787302
0.8309999999999995 0.07601202522828976
0.8300000000000001 0.07658476415601875
0.8289999999999997 0.07720909679317263
0.8280000000000003 0.07789517308097996
0.827 0.07864965192387542
0.8259999999999996 0.07947560255701311
0.8250000000000002 0.08037159861711737
0.8239999999999998 0.08133229806595815
0.8229999999999995 0.08234988727467091
0.8220000000000001 0.08341338934347516
0.8209999999999997 0.08451068681197646
0.8200000000000003 0.08562774478915523
0.819 0.08675124336465016
0.8179999999999996 0.0878682145373169
0.8170000000000002 0.08896643809764392
0.8159999999999998 0.09003647851430734
0.8149999999999995 0.09106988534190755
0.8140000000000001 0.09206143719791797
0.8129999999999997 0.09300899169018166
0.8120000000000003 0.09391232950403096
0.8109999999999999 0.09477494580633676
0.8099999999999996 0.09560205042223505
0.8090000000000002 0.0964007901504024
0.8079999999999998 0.09717873114840155
0.8069999999999995 0.09794573974245097
0.806 0.09871062842167935
0.8049999999999997 0.09948290100322618
0.8040000000000003 0.10027173720191379
0.8029999999999999 0.1010865533089833
0.8019999999999996 0.10193594056644938
0.8010000000000002 0.10282848393155705
0.7999999999999998 0.10377210647418679
0.7989999999999995 0.10477204085869533
0.798 0.10583266115838642
0.7969999999999997 0.10695417429252146
0.7960000000000003 0.10813477921277596
0.7949999999999999 0.10936943952147668
0.7939999999999996 0.11064991490775782
0.7930000000000001 0.1119674557412036
0.7919999999999998 0.11331146549706032
0.7909999999999995 0.11467324123590157
0.79 0.11604535767252736
0.7889999999999997 0.11742334939206404
0.7880000000000003 0.11880572550730699
0.7869999999999999 0.12019554961763969
0.7859999999999996 0.12159860798480393
0.7850000000000001 0.1230225729229693
0.7839999999999998 0.12447593435413835
0.7829999999999995 0.1259680353241266
0.782 0.12750649935736763
0.7809999999999997 0.12909719459866462
0.7800000000000002 0.13074348833441324
0.7789999999999999 0.1324456605356105
0.7779999999999996 0.13420191886723704
0.7770000000000001 0.1360090696592083
0.7759999999999998 0.13786352001339217
0.7749999999999995 0.1397614668544992
0.774 0.1417013726606406
0.7729999999999997 0.14368408937986094
0.7720000000000002 0.14571236824977918
0.7709999999999999 0.14779133344728737
0.7699999999999996 0.14992637052430446
0.7690000000000001 0.15212247472262247
0.7679999999999998 0.15438323503882392
0.7669999999999995 0.1567080947164404
0.766 0.15909213366295766
0.7649999999999997 0.1615277269688423
0.7640000000000002 0.16400242705958104
0.7629999999999999 0.16650376892174454
0.7619999999999996 0.16901961761670825
0.7610000000000001 0.17154133868567933
0.7599999999999998 0.1740653994586047
0.7589999999999995 0.17659518430929755
0.758 0.1791410943550694
0.7569999999999997 0.18172134421179287
0.7560000000000002 0.18435752730308824
0.7549999999999999 0.18707606819164238
0.7539999999999996 0.18989886646129348
0.7530000000000001 0.19284890224771334
0.7519999999999998 0.19593894644836143
0.7510000000000003 0.19917620396486693
0.75 0.20255945536922165
0.7489999999999997 0.20607974464839238
0.7480000000000002 0.20972179188046733
0.7469999999999999 0.2134658974230265
0.7459999999999996 0.21729031826674708
0.7450000000000001 0.2211745717831496
0.7439999999999998 0.2250984046574616
0.7430000000000003 0.2290471560067851
0.742 0.2330074364807558
0.7409999999999997 0.2369712863333505
0.7400000000000002 0.24093159225828173
0.7389999999999999 0.24488514989176072
0.7379999999999995 0.2488283344514089
0.7370000000000001 0.25275992854593105
0.7359999999999998 0.25667875754685177
0.7350000000000003 0.2605840923173849
0.734 0.26447655575373274
0.7329999999999997 0.2683547033232105
0.7320000000000002 0.2722230755350212
0.7309999999999999 0.27608567190148575
0.7299999999999995 0.27994807466830746
0.7290000000000001 0.28381897488175234
0.7279999999999998 0.2877095558884931
0.7270000000000003 0.2916340255168379
0.726 0.2956104319761838
0.7249999999999996 0.2996558058995248
0.7240000000000002 0.3037904202981401
0.7229999999999999 0.30803496918115925
0.7219999999999995 0.3124053351088271
0.7210000000000001 0.3169129687596643
0.7199999999999998 0.3215631404557245
0.7190000000000003 0.32635179529673713
0.718 0.3312625351959127
0.7169999999999996 0.33627419619002163
0.7160000000000002 0.34135340676134796
0.7149999999999999 0.3464656156758218
0.7139999999999995 0.35157323680026475
0.7130000000000001 0.3566492726287756
0.7119999999999997 0.3616743112974507
0.7110000000000003 0.36664697147777103
0.71 0.3715804687517684
0.7089999999999996 0.37650732448463564
0.7080000000000002 0.3814763432079409
0.7069999999999999 0.3865449563967463
0.7059999999999995 0.39177624592789845
0.7050000000000001 0.39722952812101175
0.7039999999999997 0.40295436526797435
0.7030000000000003 0.40898473660703205
0.702 0.415332386837478
0.7009999999999996 0.4219862706546645
0.7000000000000002 0.42891580205361035
0.6989999999999998 0.43606895716478694
0.6979999999999995 0.44338130988787483
0.6970000000000001 0.45078362458165167
0.6959999999999997 0.45820892031569643
0.6950000000000003 0.465602656208043
0.694 0.4729261369825929
0.6929999999999996 0.48016758839967083
0.6920000000000002 0.48734112466964885
0.6909999999999998 0.49448569822545313
0.6899999999999995 0.5016612075821241
0.6890000000000001 0.5089423459770396
0.6879999999999997 0.5164102559693297
0.6870000000000003 0.524132346278186
0.6859999999999999 0.532160804013805
0.6849999999999996 0.5405191924853191
0.6840000000000002 0.5491969984597702
0.6829999999999998 0.5581392158755755
0.6819999999999995 0.5672635490276944
0.681 0.5764548301751496
0.6799999999999997 0.5855857005156818
0.6790000000000003 0.594524180289045
0.6779999999999999 0.603152414769211
0.6769999999999996 0.6113740489358517
0.6760000000000002 0.619124482510126
0.6749999999999998 0.6263739050415177
0.6739999999999995 0.6331178264311638
0.673 0.6393830085475807
0.6719999999999997 0.6452047255596387
0.6710000000000003 0.6506246345381708
0.6699999999999999 0.6556779433935273
0.6689999999999996 0.6603980044472524
0.6680000000000001 0.6648076738604906
0.6669999999999998 0.6689268041096925
0.6659999999999995 0.6727798525502453
0.665 0.6764068094915942
0.6639999999999997 0.6798555250299353
0.6630000000000003 0.6831964493337314
0.6619999999999999 0.6865076583335065
0.6609999999999996 0.689872992258401
0.6600000000000001 0.6933699154560026
0.6589999999999998 0.6970612824259932
0.6579999999999995 0.7009826187116439
0.657 0.7051439177559178
0.6559999999999997 0.7095234491791591
0.6550000000000002 0.7140724492633451
0.6539999999999999 0.7187229808867318
0.6529999999999996 0.7233931258418974
0.6520000000000001 0.7279957208335889
0.6509999999999998 0.7324430264915465
0.6499999999999995 0.7366556239366866
0.649 0.7405555705285308
0.6479999999999997 0.7440813762841848
0.6470000000000002 0.7471788667383579
0.6459999999999999 0.7498096123357879
0.6449999999999996 0.7519513242808014
0.6440000000000001 0.7535940335073933
0.6429999999999998 0.7547476579824001
0.6419999999999995 0.755436737509318
0.641 0.7556933003555082
0.6399999999999997 0.7555584497172623
0.6390000000000002 0.7550754547595944
0.6379999999999999 0.7542861269483002
0.6369999999999996 0.7532242443060432
0.6360000000000001 0.7519212901945087
0.6349999999999998 0.7503986564961687
0.6339999999999995 0.7486758638820469
0.633 0.7467612366467161
0.6319999999999997 0.7446638033354581
0.6310000000000002 0.7423775036651417
0.6299999999999999 0.7398973575606728
0.6289999999999996 0.7372100813316969
0.6280000000000001 0.7343020051982555
0.6269999999999998 0.7311636555664092
0.6259999999999994 0.7277850670705468
0.625 0.7241675000258527
0.6239999999999997 0.7203204205829332
0.6230000000000002 0.7162591960599596
0.6219999999999999 0.7120060529649769
0.6209999999999996 0.7075811387547313
0.6200000000000001 0.7029982421463176
0.6189999999999998 0.6982614799765647
0.6180000000000003 0.693375063703877
0.617 0.6883328509638104
0.6159999999999997 0.6831329860458975
0.6150000000000002 0.6777823976185104
0.6139999999999999 0.6723044387029181
0.6129999999999995 0.6667395489114187
0.6120000000000001 0.661145898450445
0.6109999999999998 0.655592435119432
0.6100000000000003 0.650152067125285
0.609 0.644899400232161
0.6079999999999997 0.6398922435511898
0.6070000000000002 0.6351734975785114
0.6059999999999999 0.6307660562039351
0.6049999999999995 0.626674580791025
0.6040000000000001 0.622886364895347
0.6029999999999998 0.6193769921381004
0.6020000000000003 0.6161133291005493
0.601 0.6130551227025645
0.5999999999999996 0.6101593632058545
0.5990000000000002 0.6073764362523607
0.5979999999999999 0.6046518342035677
0.5969999999999995 0.6019204070796164
0.5960000000000001 0.5991141265610203
0.5949999999999998 0.5961556913701026
0.5940000000000003 0.5929642057639128
0.593 0.5894642850269229
0.5919999999999996 0.5855942276932575
0.5910000000000002 0.5813061051747472
0.5899999999999999 0.5765809457791555
0.5889999999999995 0.5714317819568214
0.5880000000000001 0.5659044264360723
0.5869999999999997 0.560075381787365
0.5860000000000003 0.5540530171319832
0.585 0.5479611237143897
0.5839999999999996 0.5419345805474061
0.5830000000000002 0.5361049893599886
0.5819999999999999 0.5305918236601006
0.5809999999999995 0.5254884156900969
0.5800000000000001 0.5208582129892234
0.5789999999999997 0.5167255894569168
0.5780000000000003 0.513079006016629
0.577 0.5098762242786491
0.5759999999999996 0.5070460313783399
0.5750000000000002 0.5044939370457573
0.5739999999999998 0.5021201270531506
0.5729999999999995 0.4998156962979385
0.5720000000000001 0.49748667236643984
0.5709999999999997 0.49504508742018016
0.5700000000000003 0.492423062524633
0.569 0.4895684223615058
0.5679999999999996 0.48645208508015564
0.5670000000000002 0.48306210032443486
0.5659999999999998 0.47941020148586705
0.5649999999999995 0.4755199400012132
0.5640000000000001 0.4714319372780507
0.5629999999999997 0.4672031557603939
0.5620000000000003 0.46289630441895446
0.5609999999999999 0.45858311204482577
0.5599999999999996 0.45433584900912016
0.5590000000000002 0.4502249267319969
0.5579999999999998 0.44631369979017077
0.5569999999999995 0.44265138710122126
0.556 0.4392698642073109
0.5549999999999997 0.43618346327946206
0.5540000000000003 0.4333826586200646
0.5529999999999999 0.4308401301911272
0.5519999999999996 0.42851311284601074
0.5510000000000002 0.4263439268870034
0.5499999999999998 0.42426643656431634
0.5489999999999995 0.42222229282962287
0.548 0.4201601427096579
0.5469999999999997 0.41804072371915046
0.5460000000000003 0.41584662726698046
0.5449999999999999 0.4135783979030721
0.5439999999999996 0.41125604027964624
0.5430000000000001 0.40890907967698314
0.5419999999999998 0.40658006915278383
0.5409999999999995 0.4043095266902295
0.54 0.4021350849911903
0.5389999999999997 0.40008405788160084
0.5380000000000003 0.39817078719498533
0.5369999999999999 0.39639818416641315
0.5359999999999996 0.3947558162366327
0.5350000000000001 0.3932205273836956
0.5339999999999998 0.3917607840574111
0.5329999999999995 0.3903395264783555
0.532 0.38891810823765466
0.5309999999999997 0.3874597902644076
0.5300000000000002 0.38593611100358244
0.5289999999999999 0.38432859305026496
0.5279999999999996 0.3826340149276586
0.5270000000000001 0.3808642699857425
0.5259999999999998 0.3790486096152611
0.5249999999999995 0.377228647134766
0.524 0.3754547624917863
0.5229999999999997 0.373778786484333
0.5220000000000002 0.37224954796684206
0.5209999999999999 0.37090516668296153
0.5199999999999996 0.3697669205677888
0.5190000000000001 0.36883895590571053
0.5179999999999998 0.3681092210955238
0.5169999999999995 0.3675500023641312
0.516 0.367121737323764
0.5149999999999997 0.36678115061195765
0.5140000000000002 0.36647753112400094
0.5129999999999999 0.36616828304212146
0.5119999999999996 0.36581543168059605
0.5110000000000001 0.3653908612365653
0.5099999999999998 0.3648772637111392
0.5089999999999995 0.36427292690378016
0.508 0.3635858573053903
0.5069999999999997 0.36283948521913145
0.5060000000000002 0.362062641962032
0.5049999999999999 0.3612934511615409
0.5039999999999996 0.3605710842028834
0.5030000000000001 0.3599323545746129
0.5019999999999998 0.35941012758792723
0.5009999999999994 0.35902747730201323
0.5 0.35879367551081043
0.49899999999999967 0.35870602804335583
0.4980000000000002 0.35874865584237087
0.4969999999999999 0.35889353094052856
0.49599999999999955 0.35910325253137493
0.4950000000000001 0.3593345469662084
0.4939999999999998 0.35954380971851296
0.4930000000000003 0.3596893278699295
0.492 0.3597403554178208
0.49099999999999966 0.3596798907288473
0.4900000000000002 0.3595034697466622
0.4889999999999999 0.35922833510528956
0.48799999999999955 0.35888280700462344
0.4870000000000001 0.358510113799018
0.48599999999999977 0.3581610895881891
0.4850000000000003 0.35788641930493
0.484 0.35773267443583706
0.48299999999999965 0.3577351703155244
0.4820000000000002 0.357914201502987
0.48099999999999987 0.3582767481405114
0.47999999999999954 0.358806427402631
0.4790000000000001 0.3594769211730218
0.47799999999999976 0.3602490108670001
0.4770000000000003 0.36107685304505066
0.476 0.36191529222047425
0.47499999999999964 0.3627212301897361
0.4740000000000002 0.36345887784018654
0.47299999999999986 0.3641069140757654
0.47199999999999953 0.36465555342879985
0.4710000000000001 0.3651081980808107
0.46999999999999975 0.36547510090462004
0.4690000000000003 0.3657755341651389
0.46799999999999997 0.36602583555960355
0.46699999999999964 0.3662444894991278
0.4660000000000002 0.3664403581670051
0.46499999999999986 0.36661581197282583
0.4639999999999995 0.3667647289453519
0.4630000000000001 0.36687283446930263
0.46199999999999974 0.3669226077440716
0.4610000000000003 0.36689759335467215
0.45999999999999996 0.3667834575596469
0.45899999999999963 0.3665754831318111
0.4580000000000002 0.3662773949696013
0.45699999999999985 0.3659095139797445
0.4559999999999995 0.36549964581660765
0.45500000000000007 0.3650850520258147
0.45399999999999974 0.36471176942379063
0.4530000000000003 0.36442538214524467
0.45199999999999996 0.36426820917615094
0.4509999999999996 0.36427658731976875
0.4500000000000002 0.36447349057415024
0.44899999999999984 0.36487103393591763
0.4479999999999995 0.3654682476317184
0.44700000000000006 0.3662484171043456
0.44599999999999973 0.3671886428035684
0.4450000000000003 0.3682578670599439
0.44399999999999995 0.369417743728372
0.4429999999999996 0.37062707223750013
0.44200000000000017 0.371843042574064
0.44099999999999984 0.3730233461313599
0.4399999999999995 0.37411986854984125
0.43900000000000006 0.3750867419346137
0.4379999999999997 0.37587391930112873
0.4370000000000003 0.3764361372566361
0.43599999999999994 0.3767330206995631
0.4349999999999996 0.37672978700423765
0.43400000000000016 0.3764105462825991
0.43299999999999983 0.37577634745921856
0.4319999999999995 0.3748481057457721
0.43100000000000005 0.37367698138962674
0.4299999999999997 0.37233231263481487
0.42900000000000027 0.3709032992137376
0.42799999999999994 0.36949304913111086
0.4269999999999996 0.3682049239107404
0.42600000000000016 0.36713994116401993
0.4249999999999998 0.3663790577014333
0.4239999999999995 0.365983188752965
0.42300000000000004 0.36598197871829197
0.4219999999999997 0.3663752851409765
0.42100000000000026 0.3671366370266729
0.41999999999999993 0.3682122926529884
0.4189999999999996 0.36953643966950694
0.41800000000000015 0.37103168497967937
0.4169999999999998 0.3726222285142806
0.4159999999999995 0.37424070687875605
0.41500000000000004 0.37582862284371044
0.4139999999999997 0.37734658529686943
0.41300000000000026 0.37876584112471107
0.4119999999999999 0.3800753854907154
0.4109999999999996 0.3812738110070788
0.41000000000000014 0.382369480449621
0.4089999999999998 0.38337542411136044
0.4079999999999995 0.38430444105430833
0.40700000000000003 0.38517030425843185
0.4059999999999997 0.38598155009475016
0.40500000000000025 0.38673992766637133
0.4039999999999999 0.38744084194290807
0.4029999999999996 0.3880689958737757
0.40200000000000014 0.3886024601797868
0.4009999999999998 0.38901423463808416
0.39999999999999947 0.3892726121963153
0.399 0.3893507204415253
0.3979999999999997 0.3892299561081158
0.39700000000000024 0.3889028595838289
0.3959999999999999 0.3883777726192117
0.3949999999999996 0.38768138037640515
0.39400000000000013 0.38685400833391737
0.3929999999999998 0.3859506872320953
0.39199999999999946 0.385030238099628
0.391 0.38415504297169667
0.3899999999999997 0.383379558664448
0.38900000000000023 0.3827495842115014
0.3879999999999999 0.3822938789650775
0.38699999999999957 0.3820306655802002
0.3860000000000001 0.38196498594740785
0.3849999999999998 0.38209021442901164
0.38399999999999945 0.38239336066191737
0.383 0.38285815806094453
0.3819999999999997 0.38346453226567734
0.3810000000000002 0.3841922869093287
0.3799999999999999 0.38502010854987506
0.37899999999999956 0.3859207405962336
0.3780000000000001 0.3868661675574487
0.3769999999999998 0.38782363027730726
0.37599999999999945 0.3887558501305294
0.375 0.3896254902884857
0.37399999999999967 0.3903973201720847
0.3730000000000002 0.39104151656956704
0.3719999999999999 0.39153493149823654
0.37099999999999955 0.39186508867038833
0.3700000000000001 0.39203315311226594
0.3689999999999998 0.39204715847937127
0.3680000000000003 0.39192599564817077
0.367 0.3916918675821524
0.36599999999999966 0.39136689061466334
0.3650000000000002 0.3909698288619829
0.3639999999999999 0.3905143262791818
0.36299999999999955 0.39000509628693486
0.3620000000000001 0.3894417705657467
0.36099999999999977 0.38881592665623455
0.3600000000000003 0.3881215363914082
0.359 0.38734631800991604
0.35799999999999965 0.3864855164953425
0.3570000000000002 0.38553587908934783
0.35599999999999987 0.38449662910404764
0.35499999999999954 0.38337308914526563
0.3540000000000001 0.3821739093878839
0.35299999999999976 0.38090862053052243
0.3520000000000003 0.37958483587505293
0.351 0.3782084753953169
0.34999999999999964 0.3767829706227959
0.3490000000000002 0.3753130133603069
0.34799999999999986 0.37379815668283384
0.34699999999999953 0.37224397998221753
0.3460000000000001 0.3706570248899846
0.34499999999999975 0.36904596249498156
0.3440000000000003 0.36742061984910274
0.34299999999999997 0.36579672469704355
0.34199999999999964 0.3641868151296273
0.3410000000000002 0.3626017681196734
0.33999999999999986 0.36104792090874605
0.3389999999999995 0.3595280270433935
0.3380000000000001 0.3580386686952055
0.33699999999999974 0.3565741373813521
0.3360000000000003 0.3551240624066448
0.33499999999999996 0.353679159866786
0.33399999999999963 0.35222799060347276
0.3330000000000002 0.35075878644902414
0.33199999999999985 0.34925778244460987
0.3309999999999995 0.34770974659508486
0.33000000000000007 0.3460927186905009
0.32899999999999974 0.3443796593843498
0.3280000000000003 0.3425370472122595
0.32699999999999996 0.3405296089361749
0.3259999999999996 0.3383182743201869
0.3250000000000002 0.335870771388897
0.32399999999999984 0.3331614266064929
0.3229999999999995 0.330177502108928
0.32200000000000006 0.32692194238550104
0.32099999999999973 0.32341333319351406
0.3200000000000003 0.31968680014159023
0.31899999999999995 0.3157899696906344
0.3179999999999996 0.3117821717695978
0.31700000000000017 0.3077289661449715
0.31599999999999984 0.3036962864720617
0.3149999999999995 0.29975125494746263
0.31400000000000006 0.29595191184730035
0.3129999999999997 0.29235050238785876
0.3120000000000003 0.28898776874136406
0.31099999999999994 0.2858899796040082
0.3099999999999996 0.28307615593718455
0.30900000000000016 0.28054607074682253
0.30799999999999983 0.27828889539480595
0.3069999999999995 0.27628128759654413
0.30600000000000005 0.2744851562423644
0.3049999999999997 0.27285210789584946
0.30400000000000027 0.27132549882309354
0.30299999999999994 0.2698442288847177
0.3019999999999996 0.2683471867649588
0.30100000000000016 0.2667757974112571
0.2999999999999998 0.265082169235303
0.2989999999999995 0.2632376446155579
0.29800000000000004 0.2612290468201493
0.2969999999999997 0.259063948777628
0.29600000000000026 0.25677383150008914
0.29499999999999993 0.25440290359868023
0.2939999999999996 0.25200496200462497
0.29300000000000015 0.2496386815462849
0.2919999999999998 0.2473571140785505
0.2909999999999995 0.24519921549232526
0.29000000000000004 0.2431879977734241
0.2889999999999997 0.24132307472750353
0.28800000000000026 0.23958621348939832
0.2869999999999999 0.23794157412439573
0.2859999999999996 0.23634149055006873
0.28500000000000014 0.2347328687289695
0.2839999999999998 0.23306502589323952
0.2829999999999995 0.23129641640911575
0.28200000000000003 0.22939588563356017
0.2809999999999997 0.22735118098416013
0.28000000000000025 0.22516485512305112
0.2789999999999999 0.22285312027590173
0.2779999999999996 0.2204449123858739
0.27700000000000014 0.21797557319422262
0.2759999999999998 0.21548224917503234
0.27499999999999947 0.2130022677301818
0.274 0.21056546290153338
0.2729999999999997 0.20819630564287364
0.27200000000000024 0.2059115010704995
0.2709999999999999 0.2037214199111428
0.2699999999999996 0.20162986377265893
0.26900000000000013 0.19963583020361633
0.2679999999999998 0.19773551155187355
0.26699999999999946 0.19592161040029543
0.266 0.19418364152356202
0.2649999999999997 0.19251059737787424
0.26400000000000023 0.19088758076784088
0.2629999999999999 0.1892982414195463
0.26199999999999957 0.18772497487431428
0.2610000000000001 0.18614789610491345
0.2599999999999998 0.18454924525510405
0.25899999999999945 0.18291364944222036
0.258 0.1812281975227031
0.2569999999999997 0.17948600064384718
0.2560000000000002 0.17768568694449546
0.2549999999999999 0.17583116111148558
0.25399999999999956 0.1739319768556528
0.2530000000000001 0.1719996910674778
0.2519999999999998 0.17004861573175464
0.25099999999999945 0.168090516165687
0.25 0.1661353858386981
0.24899999999999967 0.16418977216784925
0.24800000000000022 0.1622565580167991
0.2469999999999999 0.16033366091273024
0.24599999999999955 0.15841847799881648
0.2450000000000001 0.1565081471436155
0.24399999999999977 0.15460073406033992
0.24299999999999944 0.15269703052425873
0.242 0.15080423623851033
0.24099999999999966 0.14893217784606996
0.2400000000000002 0.14709607150487594
0.23899999999999988 0.14531213798251674
0.23799999999999955 0.14359666355171052
0.2370000000000001 0.1419648916349242
0.23599999999999977 0.1404275261222203
0.23500000000000032 0.13899049493153137
0.23399999999999999 0.13765270196504417
0.23299999999999965 0.13640889950476875
0.2320000000000002 0.13524672229447243
0.23099999999999987 0.1341519408316612
0.22999999999999954 0.13310849578690515
0.2290000000000001 0.1321009828352034
0.22799999999999976 0.13111565704429223
0.2270000000000003 0.1301440016567131
0.22599999999999998 0.12917866663129415
0.22499999999999964 0.1282187401870868
0.2240000000000002 0.12726180908175314
0.22299999999999986 0.12630699358722394
0.22199999999999953 0.1253518074426223
0.22100000000000009 0.12439000737794871
0.21999999999999975 0.12341185921040519
0.2190000000000003 0.12240515933477678
0.21799999999999997 0.12135647108909435
0.21699999999999964 0.120253795109589
0.2160000000000002 0.1190891127079282
0.21499999999999986 0.11786120942129528
0.21399999999999952 0.11657748952167732
0.21300000000000008 0.11525253991135258
0.21199999999999974 0.11390879195129006
0.2110000000000003 0.11257266389176877
0.20999999999999996 0.11127091975733845
0.20899999999999963 0.11002900824286865
0.20800000000000018 0.10886509973808646
0.20699999999999985 0.10778970453526139
0.20599999999999952 0.10680319052350573
0.20500000000000007 0.10589797438485234
0.20399999999999974 0.10505899193244324
0.2030000000000003 0.1042661990568406
0.20199999999999996 0.10349863430546721
0.20099999999999962 0.10273642705311167
0.20000000000000018 0.10196412747133679
0.19899999999999984 0.10117249445582809
0.1979999999999995 0.10035877329109678
0.19700000000000006 0.09952703190174247
0.19599999999999973 0.09868529334442355
0.19500000000000028 0.09784551689428961
0.19399999999999995 0.09702038088359186
0.19299999999999962 0.09621995929827054
0.19200000000000017 0.09545200030335682
0.19099999999999984 0.09472042446134782
0.1899999999999995 0.09402391967845078
0.18900000000000006 0.09335828628332327
0.18799999999999972 0.09271618166902426
0.18700000000000028 0.09208940783226162
0.18599999999999994 0.09146934327833905
0.1849999999999996 0.09084941494526616
0.18400000000000016 0.0902243838247015
0.18299999999999983 0.08959195798095955
0.1819999999999995 0.08895073622378562
0.18100000000000005 0.0883011796087125
0.17999999999999972 0.08764448850115504
0.17900000000000027 0.086982287151716
0.17799999999999994 0.08631599561521767
0.1769999999999996 0.08564775509563036
0.17600000000000016 0.0849785800487159
0.17499999999999982 0.08431056059240755
0.1739999999999995 0.08364627412821803
0.17300000000000004 0.08298933911521451
0.1719999999999997 0.08234453269923542
0.17100000000000026 0.0817176978234965
0.16999999999999993 0.08111529497177353
0.1689999999999996 0.08054405546803478
0.16800000000000015 0.08001074509615172
0.16699999999999982 0.07951983813168799
0.16599999999999948 0.0790734313413089
0.16500000000000004 0.07867048163579815
0.1639999999999997 0.0783066099661551
0.16300000000000026 0.07797360332286647
0.16199999999999992 0.07765998411111583
0.1609999999999996 0.07735315045406743
0.16000000000000014 0.07703974058194915
0.1589999999999998 0.07670764524538169
0.15799999999999947 0.0763470938643968
0.15700000000000003 0.07595215391886015
0.1559999999999997 0.07552067422586838
0.15500000000000025 0.0750544607469182
0.15399999999999991 0.07455836110285279
0.15299999999999958 0.07403961189981186
0.15200000000000014 0.07350596340334008
0.1509999999999998 0.0729650485634765
0.14999999999999947 0.07242328320439091
0.14900000000000002 0.07188482436421656
0.1479999999999997 0.07135217043811022
0.14700000000000024 0.07082589007386626
0.1459999999999999 0.07030553509114006
0.14499999999999957 0.0697893442379559
0.14400000000000013 0.06927628181546085
0.1429999999999998 0.06876487359696368
0.14199999999999946 0.06825447438422234
0.14100000000000001 0.06774497303882558
0.13999999999999968 0.0672372256957687
0.13900000000000023 0.06673194867687914
0.1379999999999999 0.06622979700240611
0.13699999999999957 0.065732077435766
0.13600000000000012 0.06523918487258916
0.1349999999999998 0.06475209941127828
0.13399999999999945 0.0642714444144449
0.133 0.06379818505844669
0.13199999999999967 0.06333323607760186
0.13100000000000023 0.06287777729100659
0.1299999999999999 0.06243317599365452
0.12899999999999956 0.062001039080855205
0.1280000000000001 0.061583348661770544
0.12699999999999978 0.06118268596532076
0.12599999999999945 0.060801969191044296
0.125 0.0604445863850933
0.12399999999999967 0.06011404998816597
0.12300000000000022 0.05981405641106579
0.12199999999999989 0.05954777867302075
0.12099999999999955 0.0593166836630553
0.1200000000000001 0.05912006492051575
0.11899999999999977 0.058954847448038014
0.11799999999999944 0.058814579257676004
0.11699999999999999 0.05869065835066728
0.11599999999999966 0.058572295586378095
0.11500000000000021 0.058448660203022425
0.11399999999999988 0.05830975506335913
0.11299999999999955 0.058148052098505695
0.1120000000000001 0.05795970996158764
0.11099999999999977 0.05774474900082178
0.11000000000000032 0.057507554209953134
0.10899999999999999 0.05725536843786854
0.10799999999999965 0.056996642672561784
0.1070000000000002 0.05674025730545843
0.10599999999999987 0.05649362237273071
0.10499999999999954 0.056261276328756174
0.10400000000000009 0.0560443712733174
0.10299999999999976 0.05584104367484123
0.10200000000000031 0.055646879468394306
0.10099999999999998 0.05545571017472765
0.09999999999999964 0.05526155740549528
0.0990000000000002 0.055058884722990885
0.09799999999999986 0.05484466511437284
0.09699999999999953 0.05461701802652083
0.09600000000000009 0.05437707247019859
0.09499999999999975 0.05412708884753789
0.0940000000000003 0.05387059165959003
0.09299999999999997 0.05361123354174675
0.09199999999999964 0.053352327444172586
0.09100000000000019 0.053095505133076044
0.08999999999999986 0.05284180186097871
0.08899999999999952 0.05259091519099831
0.08800000000000008 0.0523413901905854
0.08699999999999974 0.052091551821545956
0.0860000000000003 0.05183942476740756
0.08499999999999996 0.05158388286137788
0.08399999999999963 0.051324618359483355
0.08300000000000018 0.051062498552938713
0.08199999999999985 0.050799748029347
0.08099999999999952 0.05053972458790964
0.08000000000000007 0.0502871414794636
0.07899999999999974 0.0500476602751603
0.07800000000000029 0.049827909766029965
0.07699999999999996 0.049634693538120896
0.07599999999999962 0.04947448107050268
0.07500000000000018 0.049353124748238754
0.07399999999999984 0.04927477481034857
0.07299999999999951 0.04924158430644135
0.07200000000000006 0.049253227367283
0.07099999999999973 0.04930687988476819
0.07000000000000028 0.04939700344520187
0.06899999999999995 0.049516087612170245
0.06799999999999962 0.04965464911084482
0.06700000000000017 0.04980225659125458
0.06599999999999984 0.049948289550965
0.0649999999999995 0.050082108437971624
0.06400000000000006 0.050194759350199604
0.06299999999999972 0.050278301390874976
0.06200000000000028 0.05032762993962268
0.06099999999999994 0.050339793716689306
0.05999999999999961 0.050314775091170195
0.05900000000000016 0.05025580035679177
0.05799999999999983 0.05016805587672292
0.056999999999999496 0.050059129395880184
0.05600000000000005 0.049937760347958285
0.054999999999999716 0.049812789756380746
0.05400000000000027 0.04969264599615767
0.052999999999999936 0.049583632484124625
0.0519999999999996 0.049489762396126694
0.051000000000000156 0.0494116955879738
0.04999999999999982 0.049347842945426136
0.04899999999999949 0.04929371971147254
0.04800000000000004 0.049243920483789456
0.04699999999999971 0.04919176048540431
0.04600000000000026 0.04913131510646873
0.04499999999999993 0.04905729989342223
0.043999999999999595 0.04896625158314378
0.04300000000000015 0.048856649282664665
0.041999999999999815 0.048729032450518336
0.04099999999999948 0.04858506141226374
0.040000000000000036 0.04842814280428634
0.0389999999999997 0.04826223675233812
0.038000000000000256 0.04809115794132344
0.03699999999999992 0.04791919306702923
0.03599999999999959 0.04774917509606057
0.03500000000000014 0.047583597074892306
0.03399999999999981 0.04742420580458579
0.032999999999999474 0.0472715186238996
0.03200000000000003 0.047125742379613984
0.030999999999999694 0.04698655585457166
0.03000000000000025 0.04685388152678501
0.028999999999999915 0.046727478599978826
0.02799999999999958 0.046608079080883505
0.027000000000000135 0.04649709235322156
0.0259999999999998 0.04639675660229348
0.024999999999999467 0.04630996058883698
0.02400000000000002 0.046239974238919485
0.022999999999999687 0.04618961191120171
0.02200000000000024 0.04616175654265044
0.020999999999999908 0.04615752569984011
0.019999999999999574 0.04617708140020709
0.019000000000000128 0.04621885362895447
0.017999999999999794 0.04627984400157044
0.01699999999999946 0.0463559475658707
0.016000000000000014 0.04644265916082564
0.01499999999999968 0.04653504583081097
0.014000000000000234 0.0466287163892893
0.0129999999999999 0.046719647516695446
0.011999999999999567 0.046804997946961455
0.01100000000000012 0.046882410300463605
0.009999999999999787 0.04695015965786018
0.008999999999999453 0.047007231850026095
0.008000000000000007 0.04705238563078817
0.006999999999999673 0.047084940172412736
0.006000000000000227 0.04710367991439535
0.004999999999999893 0.04710780560045123
0.0039999999999995595 0.04709694912442036
0.0030000000000001137 0.04707121739860632
0.0019999999999997797 0.04703171868370857
0.0009999999999994458 0.04697985341441112
0.0 0.04691819924307937
-0.001000000000000334 0.04685011967488908
-0.0019999999999997797 0.046779308711049794
-0.0030000000000001137 0.04670976325431688
-0.004000000000000448 0.0466458991393729
-0.004999999999999893 0.04659166082690186
-0.006000000000000227 0.04655085171147932
-0.007000000000000561 0.046526644025081096
-0.008000000000000007 0.04652189032823078
-0.009000000000000341 0.04653835900318853
-0.009999999999999787 0.046577216099827984
-0.01100000000000012 0.04663839545675308
-0.012000000000000455 0.046720110324097515
-0.0129999999999999 0.04681986206164618
-0.014000000000000234 0.04693317175617841
-0.015000000000000568 0.047054307439934634
-0.016000000000000014 0.04717692414959619
-0.017000000000000348 0.047294013486674044
-0.017999999999999794 0.0473990240544183
-0.019000000000000128 0.04748622253604684
-0.020000000000000462 0.04755198920694345
-0.020999999999999908 0.04759465820779373
-0.02200000000000024 0.04761486461402663
-0.022999999999999687 0.047615314966114916
-0.02400000000000002 0.04760115667686637
-0.025000000000000355 0.04757851557004759
-0.0259999999999998 0.047554407858442095
-0.027000000000000135 0.04753576128000519
-0.02800000000000047 0.04752941816319654
-0.028999999999999915 0.04754133851520105
-0.03000000000000025 0.04757665414128689
-0.030999999999999694 0.04763964058378969
-0.03200000000000003 0.04773364204990934
-0.03300000000000036 0.04786085898540172
-0.03399999999999981 0.048022985118743075
-0.03500000000000014 0.04822018233221034
-0.036000000000000476 0.048451592840733144
-0.03699999999999992 0.04871443581530297
-0.038000000000000256 0.04900472905632521
-0.0389999999999997 0.04931663047861922
-0.040000000000000036 0.04964256020982154
-0.04100000000000037 0.04997371520422753
-0.041999999999999815 0.0503004807982561
-0.04300000000000015 0.05061306626912916
-0.04400000000000048 0.05090178600742978
-0.04499999999999993 0.051158049202290445
-0.04600000000000026 0.05137509727478486
-0.04699999999999971 0.0515476466103419
-0.04800000000000004 0.051673710383444135
-0.04900000000000038 0.051753158951466836
-0.04999999999999982 0.051788425192625824
-0.051000000000000156 0.05178487233967788
-0.05200000000000049 0.05174927367999055
-0.052999999999999936 0.05169046787204621
-0.05400000000000027 0.051618438176732694
-0.054999999999999716 0.051543830295021804
-0.05600000000000005 0.05147757085434203
-0.057000000000000384 0.0514299535080896
-0.05799999999999983 0.05141022476786858
-0.05900000000000016 0.051426706910231997
-0.0600000000000005 0.05148530906086197
-0.06099999999999994 0.051589784333032726
-0.06200000000000028 0.05174122393165351
-0.06299999999999972 0.05193852466934542
-0.06400000000000006 0.05217802143228684
-0.06500000000000039 0.052453892909564946
-0.06599999999999984 0.05275874745655434
-0.06700000000000017 0.05308407294731637
-0.0680000000000005 0.05342105024668187
-0.06899999999999995 0.05376050473616302
-0.07000000000000028 0.054093841851105405
-0.07099999999999973 0.05441337713649174
-0.07200000000000006 0.054712550014600035
-0.0730000000000004 0.0549861514281651
-0.07399999999999984 0.055230631279660374
-0.07500000000000018 0.05544463530201075
-0.07600000000000051 0.05562847978666585
-0.07699999999999996 0.055785436697745286
-0.07800000000000029 0.055920425829624316
-0.07899999999999974 0.056040688071504786
-0.08000000000000007 0.05615481373596895
-0.0810000000000004 0.0562718347194878
-0.08199999999999985 0.0564006958953841
-0.08300000000000018 0.05654843917025911
-0.08400000000000052 0.05672068795935057
-0.08499999999999996 0.056919585478276156
-0.0860000000000003 0.05714483380281736
-0.08699999999999974 0.057393678498915676
-0.08800000000000008 0.05766076905351771
-0.08900000000000041 0.057940519675430124
-0.08999999999999986 0.058227003454298314
-0.09100000000000019 0.05851473264651331
-0.09200000000000053 0.05880006271423432
-0.09299999999999997 0.05908072343373034
-0.0940000000000003 0.05935591998247321
-0.09499999999999975 0.059626324816370854
-0.09600000000000009 0.05989409293367332
-0.09700000000000042 0.06016096894580368
-0.09799999999999986 0.0604296751794588
-0.0990000000000002 0.06070239658237867
-0.10000000000000053 0.06098050756704498
-0.10099999999999998 0.06126584602846302
-0.10200000000000031 0.061558493521259874
-0.10299999999999976 0.061858838418071146
-0.10400000000000009 0.06216677245278455
-0.10500000000000043 0.06248180809503926
-0.10599999999999987 0.06280373802565922
-0.1070000000000002 0.0631320111965515
-0.10800000000000054 0.06346627631486039
-0.10899999999999999 0.06380695665278485
-0.11000000000000032 0.06415481665339269
-0.11099999999999977 0.06451133806489541
-0.1120000000000001 0.06487840806831952
-0.11300000000000043 0.06525884869460835
-0.11399999999999988 0.06565578617863624
-0.11500000000000021 0.0660729034394537
-0.11600000000000055 0.06651314374812647
-0.11699999999999999 0.06697931568194117
-0.11800000000000033 0.06747325266261331
-0.11899999999999977 0.06799485807781293
-0.1200000000000001 0.06854240681896055
-0.12100000000000044 0.06911240192084418
-0.12199999999999989 0.06969976553305265
-0.12300000000000022 0.07029807386151778
-0.12400000000000055 0.07090028646040065
-0.125 0.07149950826352501
-0.12600000000000033 0.07208945206338056
-0.12699999999999978 0.07266518477892916
-0.1280000000000001 0.07322247910425167
-0.12900000000000045 0.07375851738907763
-0.1299999999999999 0.07427170915723803
-0.13100000000000023 0.07476065610652737
-0.13200000000000056 0.07522478666177185
-0.133 0.07566329776757652
-0.13400000000000034 0.07607640077209188
-0.1349999999999998 0.07646414926816328
-0.13600000000000012 0.07682816363415493
-0.13700000000000045 0.0771721227594318
-0.1379999999999999 0.07750080445718968
-0.13900000000000023 0.0778217753451109
-0.14000000000000057 0.07814419152884487
-0.14100000000000001 0.07847837000201976
-0.14200000000000035 0.07883518164703675
-0.1429999999999998 0.07922499987443443
-0.14400000000000013 0.07965603045604269
-0.14500000000000046 0.08013412701315188
-0.1459999999999999 0.08066202680765036
-0.14700000000000024 0.08123904783658252
-0.1479999999999997 0.08186216072040614
-0.14900000000000002 0.0825256570385793
-0.15000000000000036 0.08322257640617656
-0.1509999999999998 0.0839462322698088
-0.15200000000000014 0.08469028348946468
-0.15300000000000047 0.08544869417571883
-0.15399999999999991 0.086217535827887
-0.15500000000000025 0.0869933305819352
-0.1559999999999997 0.08777352962215301
-0.15700000000000003 0.08855473915189693
-0.15800000000000036 0.08933310213735676
-0.1589999999999998 0.09010441320847361
-0.16000000000000014 0.09086340857310234
-0.16100000000000048 0.09160446503329019
-0.16199999999999992 0.09232361329464549
-0.16300000000000026 0.09301855852490876
-0.1639999999999997 0.09368966498668263
-0.16500000000000004 0.09434151267473509
-0.16600000000000037 0.0949822677129821
-0.16699999999999982 0.09562480173364281
-0.16800000000000015 0.09628453485213065
-0.16900000000000048 0.0969790423591694
-0.16999999999999993 0.09772542663446036
-0.17100000000000026 0.09853960627145224
-0.1719999999999997 0.09943434784036422
-0.17300000000000004 0.10041794882664347
-0.17400000000000038 0.10149412889657777
-0.17499999999999982 0.10266088688975424
-0.17600000000000016 0.1039112466515396
-0.1770000000000005 0.10523510986491283
-0.17799999999999994 0.10661836202794664
-0.17900000000000027 0.10804544736379168
-0.17999999999999972 0.10949837971054714
-0.18100000000000005 0.11096009233397695
-0.18200000000000038 0.11241396660349738
-0.18299999999999983 0.11384433243814474
-0.18400000000000016 0.11523907196761864
-0.1850000000000005 0.1165873082095553
-0.18599999999999994 0.117882274540872
-0.18700000000000028 0.11912111795597637
-0.18799999999999972 0.1203034009490111
-0.18900000000000006 0.1214334044673619
-0.1900000000000004 0.12251755453637628
-0.19099999999999984 0.1235647102224877
-0.19200000000000017 0.12458422112700183
-0.1930000000000005 0.12558835966718632
-0.19399999999999995 0.126588041627033
-0.19500000000000028 0.12759509930923735
-0.19599999999999973 0.1286210075261013
-0.19700000000000006 0.1296776704025819
-0.1980000000000004 0.13077607173515352
-0.19899999999999984 0.13192736085375772
-0.20000000000000018 0.133142014014964
-0.2010000000000005 0.13442722411106248
-0.20199999999999996 0.13578920764512578
-0.2030000000000003 0.13722890904412136
-0.20399999999999974 0.13874469621992278
-0.20500000000000007 0.14033071173101377
-0.2060000000000004 0.1419768394715946
-0.20699999999999985 0.14367211072723338
-0.20800000000000018 0.1454029540412049
-0.20900000000000052 0.14715799182141145
-0.20999999999999996 0.14892727487405696
-0.2110000000000003 0.15070450202579797
-0.21199999999999974 0.15248710606433433
-0.21300000000000008 0.15427837722724436
-0.2140000000000004 0.15608519746204633
-0.21499999999999986 0.15791704524182007
-0.2160000000000002 0.159784686041988
-0.21700000000000053 0.16170024687456308
-0.21799999999999997 0.16367391654477462
-0.2190000000000003 0.1657138618201193
-0.21999999999999975 0.16782521601486888
-0.22100000000000009 0.17000923912167712
-0.22200000000000042 0.17226452496118727
-0.22299999999999986 0.17458780983274708
-0.2240000000000002 0.17697515906266514
-0.22500000000000053 0.17942217073728683
-0.22599999999999998 0.1819271296219202
-0.2270000000000003 0.18449116356634138
-0.22799999999999976 0.18711763779058535
-0.2290000000000001 0.1898127680934912
-0.23000000000000043 0.19258297260115664
-0.23099999999999987 0.19543404583573953
-0.2320000000000002 0.19836988658090207
-0.23300000000000054 0.20138899814034406
-0.23399999999999999 0.20448422372552735
-0.23500000000000032 0.2076449073678787
-0.23599999999999977 0.2108541916168299
-0.2370000000000001 0.21409523518779705
-0.23800000000000043 0.2173517137560623
-0.23899999999999988 0.2206119501997624
-0.2400000000000002 0.2238710394512823
-0.24100000000000055 0.2271332413622903
-0.242 0.2304121562498202
-0.24300000000000033 0.23373176182333452
-0.24399999999999977 0.2371206965787312
-0.2450000000000001 0.24061409216116386
-0.24600000000000044 0.24424142081741174
-0.2469999999999999 0.24803364882529533
-0.24800000000000022 0.2520085723128042
-0.24900000000000055 0.2561766973762744
-0.25 0.26053746273477046
-0.25100000000000033 0.26508008040083914
-0.2519999999999998 0.2697853160614685
-0.2530000000000001 0.27462795722806527
-0.25400000000000045 0.2795799004007447
-0.2549999999999999 0.28461446245316296
-0.2560000000000002 0.2897051175802972
-0.25700000000000056 0.2948324664561859
-0.258 0.2999787214036347
-0.25900000000000034 0.3051331153387865
-0.2599999999999998 0.310286018970997
-0.2610000000000001 0.3154329136539605
-0.26200000000000045 0.32056881272369636
-0.2629999999999999 0.3256919082699698
-0.26400000000000023 0.33080050952451895
-0.26500000000000057 0.3358935576439884
-0.266 0.34097178466558026
-0.26700000000000035 0.3460332454368041
-0.2679999999999998 0.35108378400567936
-0.26900000000000013 0.3561285315651142
-0.27000000000000046 0.361174653600602
-0.2709999999999999 0.36623331672141474
-0.27200000000000024 0.3713188495765174
-0.2729999999999997 0.37644944590363666
-0.274 0.38164818070662654
-0.27500000000000036 0.3869367189529092
-0.2759999999999998 0.3923407805001457
-0.27700000000000014 0.39788647431000346
-0.27800000000000047 0.40359351558672446
-0.2789999999999999 0.4094757154077699
-0.28000000000000025 0.4155387330246523
-0.2809999999999997 0.421776058679356
-0.28200000000000003 0.4281651811436823
-0.28300000000000036 0.43467750120141135
-0.2839999999999998 0.4412688494366174
-0.28500000000000014 0.447893872582198
-0.2860000000000005 0.4545037861467705
-0.2869999999999999 0.46106409639996576
-0.28800000000000026 0.46755075459080214
-0.2889999999999997 0.473963664080169
-0.29000000000000004 0.4803221375672222
-0.29100000000000037 0.4866708441795648
-0.2919999999999998 0.4930756852851871
-0.29300000000000015 0.4996136583469828
-0.2940000000000005 0.5063688118404918
-0.29499999999999993 0.5134198502785984
-0.29600000000000026 0.5208323191068371
-0.2969999999999997 0.5286509717894573
-0.29800000000000004 0.5368912210001023
-0.2990000000000004 0.545538480473006
-0.2999999999999998 0.5545525094529912
-0.30100000000000016 0.5638650657303312
-0.3020000000000005 0.5733917451622872
-0.30299999999999994 0.5830419130274525
-0.30400000000000027 0.5927279327641852
-0.3049999999999997 0.6023783994325947
-0.30600000000000005 0.6119425656695637
-0.3070000000000004 0.6214046924535637
-0.30799999999999983 0.6307826992859179
-0.30900000000000016 0.640126773231424
-0.3100000000000005 0.6495143144305222
-0.31099999999999994 0.6590419466282291
-0.3120000000000003 0.6688146264436426
-0.3129999999999997 0.6789196102247501
-0.31400000000000006 0.6894243925404061
-0.3150000000000004 0.7003592938273562
-0.31599999999999984 0.711710494121692
-0.31700000000000017 0.7234063641556057
-0.3180000000000005 0.7353397528186202
-0.31899999999999995 0.7473607067840509
-0.3200000000000003 0.7593031668876643
-0.32099999999999973 0.770994710463455
-0.32200000000000006 0.7822807559530653
-0.3230000000000004 0.7930340550652929
-0.32399999999999984 0.8031679386220116
-0.3250000000000002 0.812640248295275
-0.3260000000000005 0.8214411566573511
-0.32699999999999996 0.8296009764207216
-0.3280000000000003 0.8371609816622635
-0.32899999999999974 0.8441709767419762
-0.33000000000000007 0.8506730943805244
-0.3310000000000004 0.8567081892414038
-0.33199999999999985 0.8623050794422745
-0.3330000000000002 0.8674905913814087
-0.3340000000000005 0.8722996012077673
-0.33499999999999996 0.876789181641296
-0.3360000000000003 0.8810284299968488
-0.33699999999999974 0.8851171121755089
-0.3380000000000001 0.8891656503731382
-0.3390000000000004 0.8932920025213043
-0.33999999999999986 0.8976052225522647
-0.3410000000000002 0.9021941654260435
-0.3420000000000005 0.9071105421927395
-0.34299999999999997 0.9123709911869426
-0.3440000000000003 0.9179490150749446
-0.34499999999999975 0.9237812148315154
-0.3460000000000001 0.9297777854948198
-0.3470000000000004 0.9358296461254105
-0.34799999999999986 0.9418201937840233
-0.3490000000000002 0.9476317563319158
-0.35000000000000053 0.9531574698037371
-0.351 0.9582926439676118
-0.3520000000000003 0.9629543520299492
-0.35299999999999976 0.9670696432342964
-0.3540000000000001 0.9705864869673452
-0.3550000000000004 0.973474242495583
-0.35599999999999987 0.9757186227704796
-0.3570000000000002 0.9773314453502437
-0.35800000000000054 0.9783437203348122
-0.359 0.9787963349707762
-0.3600000000000003 0.9787420721339534
-0.36099999999999977 0.9782366546870721
-0.3620000000000001 0.9773338890365433
-0.36300000000000043 0.9760772964442368
-0.3639999999999999 0.9745075087413154
-0.3650000000000002 0.9726520223683581
-0.36600000000000055 0.97053593625711
-0.367 0.9681699235448561
-0.3680000000000003 0.9655655099544592
-0.3689999999999998 0.9627146616849273
-0.3700000000000001 0.9596106835926739
-0.37100000000000044 0.9562360585595331
-0.3719999999999999 0.952572675198281
-0.3730000000000002 0.948607739381505
-0.37400000000000055 0.9443276707782832
-0.375 0.9397332253421392
-0.37600000000000033 0.9348355725021208
-0.3769999999999998 0.9296532411525259
-0.3780000000000001 0.9242133771646011
-0.37900000000000045 0.9185401736703959
-0.3799999999999999 0.912649422313654
-0.3810000000000002 0.9065443517487983
-0.38200000000000056 0.900228496670709
-0.383 0.893692404012526
-0.38400000000000034 0.8869328739602268
-0.3849999999999998 0.8799590012221453
-0.3860000000000001 0.8728022668401522
-0.38700000000000045 0.8655174395149441
-0.3879999999999999 0.8581833412615592
-0.38900000000000023 0.8508936372509434
-0.39000000000000057 0.8437476664586786
-0.391 0.836847129561278
-0.39200000000000035 0.8302716999128934
-0.3929999999999998 0.8240810809834589
-0.39400000000000013 0.8183081284520318
-0.39500000000000046 0.8129609624270474
-0.3959999999999999 0.8080240505050089
-0.39700000000000024 0.8034655797556344
-0.3980000000000006 0.799241594590422
-0.399 0.7952982200504212
-0.40000000000000036 0.7915775749917524
-0.4009999999999998 0.7880129898396817
-0.40200000000000014 0.7845314151918094
-0.40300000000000047 0.7810460680271832
-0.4039999999999999 0.7774665560302959
-0.40500000000000025 0.7736905954012904
-0.4059999999999997 0.7696113331480594
-0.40700000000000003 0.765129111803873
-0.40800000000000036 0.7601620190504035
-0.4089999999999998 0.7546459630392318
-0.41000000000000014 0.748554375915507
-0.4110000000000005 0.741902220847527
-0.4119999999999999 0.7347470774366582
-0.41300000000000026 0.727186577058588
-0.4139999999999997 0.7193601205634339
-0.41500000000000004 0.7114277351004239
-0.41600000000000037 0.7035645291822334
-0.4169999999999998 0.6959422920175496
-0.41800000000000015 0.6887179872878408
-0.4190000000000005 0.6820155255139848
-0.41999999999999993 0.6759207358734363
-0.42100000000000026 0.6704691999834969
-0.4219999999999997 0.6656500074083168
-0.42300000000000004 0.6614122611284553
-0.4240000000000004 0.6576669433601066
-0.4249999999999998 0.6542940777864968
-0.42600000000000016 0.6511658591555799
-0.4270000000000005 0.6481417158755057
-0.42799999999999994 0.6450994897577561
-0.42900000000000027 0.6419239886332474
-0.4299999999999997 0.6385254053523287
-0.43100000000000005 0.6348338019481414
-0.4320000000000004 0.630808876456184
-0.43299999999999983 0.6264323711850822
-0.43400000000000016 0.6217167044665005
-0.4350000000000005 0.6166896750064743
-0.43599999999999994 0.6114013746427591
-0.4370000000000003 0.6059233251433458
-0.4379999999999997 0.6003348530412287
-0.43900000000000006 0.5947274477825212
-0.4400000000000004 0.5891938795065406
-0.44099999999999984 0.5838252019204081
-0.44200000000000017 0.5787040941213732
-0.4430000000000005 0.5738956830159898
-0.44399999999999995 0.5694433575718673
-0.4450000000000003 0.5653683681128079
-0.44599999999999973 0.5616614710228591
-0.44700000000000006 0.5582904664187237
-0.4480000000000004 0.5552030637614531
-0.44899999999999984 0.5523272819243841
-0.4500000000000002 0.5495796102092055
-0.4510000000000005 0.5468859276108903
-0.45199999999999996 0.5441804275407686
-0.4530000000000003 0.5414122518440431
-0.45399999999999974 0.5385582465033931
-0.45500000000000007 0.5356180486354518
-0.4560000000000004 0.5326162149266896
-0.45699999999999985 0.5295894952541642
-0.4580000000000002 0.526591533327748
-0.4590000000000005 0.5236734432813305
-0.45999999999999996 0.5208827863486893
-0.4610000000000003 0.5182539653610936
-0.46199999999999974 0.5158047918362694
-0.4630000000000001 0.5135384658594915
-0.4640000000000004 0.5114410644129533
-0.46499999999999986 0.5094823092018514
-0.4660000000000002 0.5076211616517828
-0.4670000000000005 0.5058094907248328
-0.46799999999999997 0.5039971158420146
-0.4690000000000003 0.5021363976765721
-0.46999999999999975 0.5001904190039472
-0.4710000000000001 0.4981352028183519
-0.4720000000000004 0.49596648255125303
-0.47299999999999986 0.4936995821029904
-0.4740000000000002 0.4913722603823919
-0.47500000000000053 0.489038217025484
-0.476 0.48676240342343485
-0.4770000000000003 0.4846115107938902
-0.47799999999999976 0.48264817408014027
-0.4790000000000001 0.48092096611940155
-0.4800000000000004 0.4794564581411705
-0.48099999999999987 0.47825886774364496
-0.4820000000000002 0.4773113273913075
-0.48300000000000054 0.47657667475685084
-0.484 0.47600251576658537
-0.4850000000000003 0.47553186735488523
-0.48599999999999977 0.4750985615839248
-0.4870000000000001 0.4746474434402932
-0.48800000000000043 0.47412994034968603
-0.4889999999999999 0.47351086478636645
-0.4900000000000002 0.4727695901736005
-0.49100000000000055 0.4719061093906189
-0.492 0.47093323003620796
-0.4930000000000003 0.4698837168693564
-0.4939999999999998 0.468797063997681
-0.4950000000000001 0.46772430013653965
-0.49600000000000044 0.4667171299345179
-0.4969999999999999 0.46582344953140764
-0.4980000000000002 0.46508527579114506
-0.49900000000000055 0.4645312794362843
-0.5 0.46417178325837005
-0.5010000000000003 0.4640013802473438
-0.5019999999999998 0.46399762721036536
-0.5030000000000001 0.46412265883578413
-0.5040000000000004 0.4643269960673349
-0.5049999999999999 0.46455424148017305
-0.5060000000000002 0.4647483304854246
-0.5070000000000006 0.46485635521105584
-0.508 0.4648402056696624
-0.5090000000000003 0.4646799691371803
-0.5099999999999998 0.46437212473508827
-0.5110000000000001 0.46394117142606994
-0.5120000000000005 0.4634256544487862
-0.5129999999999999 0.462882944677066
-0.5140000000000002 0.46237970467516426
-0.5150000000000006 0.46198183036213086
-0.516 0.461749367709719
-0.5170000000000003 0.4617273884354516
-0.5179999999999998 0.461941191086434
-0.5190000000000001 0.4623987056007053
-0.5200000000000005 0.46307760944913845
-0.5209999999999999 0.4639427765605302
-0.5220000000000002 0.46494252369031264
-0.5230000000000006 0.46601675513222474
-0.524 0.46710643215943676
-0.5250000000000004 0.4681553350830699
-0.5259999999999998 0.4691168224004697
-0.5270000000000001 0.4699630633398237
-0.5280000000000005 0.4706812128944129
-0.5289999999999999 0.47127552580828774
-0.5300000000000002 0.4717591497465373
-0.5309999999999997 0.47215686468919216
-0.532 0.4724897349881853
-0.5330000000000004 0.47278156659674786
-0.5339999999999998 0.47304374087932044
-0.5350000000000001 0.4732791958445658
-0.5360000000000005 0.473479881513121
-0.5369999999999999 0.47362716292244084
-0.5380000000000003 0.4736981189017924
-0.5389999999999997 0.4736710872573582
-0.54 0.47352700874502834
-0.5410000000000004 0.47325907039076237
-0.5419999999999998 0.4728711899630556
-0.5430000000000001 0.47238852752428684
-0.5440000000000005 0.4718457786066521
-0.5449999999999999 0.47128976512222714
-0.5460000000000003 0.47077864371812866
-0.5469999999999997 0.4703701193744878
-0.548 0.47011795053253913
-0.5490000000000004 0.470068584372936
-0.5499999999999998 0.47025175684729154
-0.5510000000000002 0.4706838033436197
-0.5520000000000005 0.47136481559656573
-0.5529999999999999 0.47227517523277596
-0.5540000000000003 0.4733877623486097
-0.5549999999999997 0.47466524632046914
-0.556 0.4760609596126844
-0.5570000000000004 0.4775244650018727
-0.5579999999999998 0.4790028870969722
-0.5590000000000002 0.48044347405796217
-0.5600000000000005 0.4817853851275569
-0.5609999999999999 0.4829700096225049
-0.5620000000000003 0.48393271160749346
-0.5629999999999997 0.48461443404441334
-0.5640000000000001 0.4849619453502809
-0.5650000000000004 0.4849288588934869
-0.5659999999999998 0.484492836237557
-0.5670000000000002 0.483653199075357
-0.5680000000000005 0.48243474946420944
-0.569 0.4809012269744675
-0.5700000000000003 0.47913982451173404
-0.5709999999999997 0.4772634731145345
-0.5720000000000001 0.47540323092034453
-0.5730000000000004 0.4736908695843904
-0.5739999999999998 0.47225561513540715
-0.5750000000000002 0.47120146813132496
-0.5760000000000005 0.4706072775266001
-0.577 0.4705123334075694
-0.5780000000000003 0.4709182259267969
-0.5789999999999997 0.4717931897662443
-0.5800000000000001 0.4730707130480675
-0.5810000000000004 0.4746688578136388
-0.5819999999999999 0.4764907044086591
-0.5830000000000002 0.4784410724777576
-0.5840000000000005 0.48043514716919866
-0.585 0.4823989383151934
-0.5860000000000003 0.48428239583420346
-0.5869999999999997 0.48604854380551415
-0.5880000000000001 0.4876827492726524
-0.5890000000000004 0.48918233759187846
-0.5899999999999999 0.4905569152550413
-0.5910000000000002 0.49182197044695164
-0.5920000000000005 0.4929926430543954
-0.593 0.49408536715449725
-0.5940000000000003 0.49510989869207733
-0.5949999999999998 0.4960673248970247
-0.5960000000000001 0.4969506187448946
-0.5970000000000004 0.4977390171444063
-0.5979999999999999 0.4984031945390092
-0.5990000000000002 0.49890725246631623
-0.6000000000000005 0.4992091737204478
-0.601 0.49927309963382044
-0.6020000000000003 0.49907380899774556
-0.6029999999999998 0.49860048062826823
-0.6040000000000001 0.4978628334461953
-0.6050000000000004 0.49689452131475864
-0.6059999999999999 0.49574717956012276
-0.6070000000000002 0.4944919492192801
-0.6080000000000005 0.49320550732791646
-0.609 0.4919697395189632
-0.6100000000000003 0.4908569046878002
-0.6109999999999998 0.48992851441827984
-0.6120000000000001 0.48922437991079015
-0.6130000000000004 0.48877068122279027
-0.6139999999999999 0.4885763778334115
-0.6150000000000002 0.4886349242092371
-0.6160000000000005 0.4889309986817368
-0.617 0.4894443851098717
-0.6180000000000003 0.49014935170568147
-0.6189999999999998 0.4910194703778723
-0.6200000000000001 0.49202649282795663
-0.6210000000000004 0.49313431265246627
-0.6219999999999999 0.49430577830945516
-0.6230000000000002 0.49549768322233195
-0.6240000000000006 0.49666118183606744
-0.625 0.49774750874966667
-0.6260000000000003 0.4987108047626935
-0.6269999999999998 0.499512313892614
-0.6280000000000001 0.500121983884078
-0.6290000000000004 0.5005235506467601
-0.6299999999999999 0.5007182951372542
-0.6310000000000002 0.5007163558467896
-0.6320000000000006 0.5005417991460849
-0.633 0.5002229553793732
-0.6340000000000003 0.4997880737008924
-0.6349999999999998 0.4992611073264866
-0.6360000000000001 0.4986595097307408
-0.6370000000000005 0.49798926062256194
-0.6379999999999999 0.49724984709475933
-0.6390000000000002 0.49643049623737495
-0.6400000000000006 0.49552344161018924
-0.641 0.4945129038902701
-0.6420000000000003 0.4933926923660862
-0.6429999999999998 0.49215848008280283
-0.6440000000000001 0.4908090522588092
-0.6450000000000005 0.48935086479986073
-0.6459999999999999 0.4877945055886261
-0.6470000000000002 0.48615149852961803
-0.6480000000000006 0.4844307178363426
-0.649 0.48263862214616116
-0.6500000000000004 0.4807781970719406
-0.6509999999999998 0.47885373024720945
-0.6520000000000001 0.47686273309983407
-0.6530000000000005 0.4748102149621994
-0.6539999999999999 0.4727023752002566
-0.6550000000000002 0.47054831294873717
-0.6560000000000006 0.46835897613521577
-0.657 0.46615345112181444
-0.6580000000000004 0.46394761777034643
-0.6589999999999998 0.46175623925102927
-0.6600000000000001 0.45958937840605657
-0.6610000000000005 0.45745358916443934
-0.6619999999999999 0.4553484540279305
-0.6630000000000003 0.4532712917534064
-0.6639999999999997 0.45121378787017913
-0.665 0.44916897081130386
-0.6660000000000004 0.44712669100950375
-0.6669999999999998 0.4450756760591912
-0.6680000000000001 0.4430011866825597
-0.6690000000000005 0.4408855731562852
-0.6699999999999999 0.43870161591351764
-0.6710000000000003 0.43641471177106234
-0.6719999999999997 0.4339812433927606
-0.673 0.43135484052953893
-0.6740000000000004 0.42848393772989274
-0.6749999999999998 0.42532548388173197
-0.6760000000000002 0.42184481703381904
-0.6770000000000005 0.4180238475807083
-0.6779999999999999 0.41386459107765056
-0.6790000000000003 0.409389148597385
-0.6799999999999997 0.40464087866947285
-0.681 0.39967920688874103
-0.6820000000000004 0.3945786093980717
-0.6829999999999998 0.3894216358867704
-0.6840000000000002 0.3842914130368393
-0.6850000000000005 0.37927268668827024
-0.6859999999999999 0.3744387291814017
-0.6870000000000003 0.36985556271791536
-0.6879999999999997 0.3655746132856438
-0.6890000000000001 0.3616290166953954
-0.6900000000000004 0.3580427633532388
-0.6909999999999998 0.35481541955162466
-0.6920000000000002 0.3519331532706474
-0.6930000000000005 0.3493662657280286
-0.694 0.3470663506860845
-0.6950000000000003 0.3449719133945412
-0.6959999999999997 0.3430109292693369
-0.6970000000000001 0.34110565324480235
-0.6980000000000004 0.33917821028487644
-0.6989999999999998 0.33715384405909543
-0.7000000000000002 0.33497122791971917
-0.7010000000000005 0.33259333374928535
-0.702 0.3300027494349927
-0.7030000000000003 0.32720844344710526
-0.7039999999999997 0.32424982658154977
-0.7050000000000001 0.3211827334785436
-0.7060000000000004 0.3180755069314549
-0.7069999999999999 0.31500308598123306
-0.7080000000000002 0.31203371255243123
-0.7090000000000005 0.30921817695551546
-0.71 0.3065873632023118
-0.7110000000000003 0.3041427139281336
-0.7119999999999997 0.3018630720914673
-0.7130000000000001 0.29970484827825006
-0.7140000000000004 0.2976092101395415
-0.7149999999999999 0.29551006547860476
-0.7160000000000002 0.2933439418007071
-0.7170000000000005 0.29105847365310683
-0.718 0.28861404992445683
-0.7190000000000003 0.2859946202720043
-0.7199999999999998 0.28320262207771907
-0.7210000000000001 0.28025761643513114
-0.7220000000000004 0.277195197501352
-0.7229999999999999 0.27405906805284036
-0.7240000000000002 0.27089530263439093
-0.7250000000000005 0.26775029929497435
-0.726 0.2646611375520044
-0.7270000000000003 0.2616582274543072
-0.7279999999999998 0.2587622914875777
-0.7290000000000001 0.2559861534896949
-0.7300000000000004 0.25333441505250653
-0.7309999999999999 0.2508056653864088
-0.7320000000000002 0.2483950219591243
-0.7330000000000005 0.24609322341434087
-0.734 0.2438870293074554
-0.7350000000000003 0.24176256685144892
-0.7359999999999998 0.23970104787836233
-0.7370000000000001 0.2376818721642577
-0.7380000000000004 0.235682838346259
-0.7389999999999999 0.2336788442688141
-0.7400000000000002 0.23164740376883775
-0.7410000000000005 0.22956895416009052
-0.742 0.22742696286292408
-0.7430000000000003 0.2252123813670252
-0.7439999999999998 0.22292303291525387
-0.7450000000000001 0.2205633226334054
-0.7460000000000004 0.21814475986892704
-0.7469999999999999 0.21568142288224412
-0.7480000000000002 0.21319096232620854
-0.7490000000000006 0.21068801155429281
-0.75 0.20818519783900222
-0.7510000000000003 0.20569108632739455
-0.7519999999999998 0.20320990958320478
-0.7530000000000001 0.20073990518698853
-0.7540000000000004 0.19827885235098247
-0.7549999999999999 0.19582430088928965
-0.7560000000000002 0.19337497748668322
-0.7570000000000006 0.19093292840368073
-0.758 0.18850806549302035
-0.7590000000000003 0.18611334242224198
-0.7599999999999998 0.1837681972214079
-0.7610000000000001 0.1814930272884096
-0.7620000000000005 0.17930806469482807
-0.7629999999999999 0.17723201709289715
-0.7640000000000002 0.17527774101760385
-0.7650000000000006 0.17345201105196198
-0.766 0.17175275079762106
-0.7670000000000003 0.17017267117774776
-0.7679999999999998 0.16869558489310216
-0.7690000000000001 0.1673029870737163
-0.7700000000000005 0.16597411819241875
-0.7709999999999999 0.16468907430161314
-0.7720000000000002 0.1634300863818482
-0.7730000000000006 0.1621860035299023
-0.774 0.16094724854281706
-0.7750000000000004 0.15971246029405053
-0.7759999999999998 0.15847859087943597
-0.7770000000000001 0.1572447404167467
-0.7780000000000005 0.15600823747574033
-0.7789999999999999 0.15476192851779363
-0.7800000000000002 0.153494484160971
-0.7810000000000006 0.15219155692476546
-0.782 0.15083726758083915
-0.7830000000000004 0.14941743820748807
-0.7839999999999998 0.14792265332454727
-0.7850000000000001 0.1463517243677725
-0.7860000000000005 0.14471390454709263
-0.7869999999999999 0.14302711831778753
-0.7880000000000003 0.1413188098948788
-0.7889999999999997 0.13962120972688832
-0.79 0.13796689954295221
-0.7910000000000004 0.13638684329607542
-0.7919999999999998 0.13490306048530473
-0.7930000000000001 0.1335282313590058
-0.7940000000000005 0.13226266254100102
-0.7949999999999999 0.1310970333453627
-0.7960000000000003 0.1300129698339633
-0.7969999999999997 0.12898610992087897
-0.798 0.1279910813995677
-0.7990000000000004 0.127003915952817
-0.7999999999999998 0.12600610989990754
-0.8010000000000002 0.12498676581587682
-0.8020000000000005 0.12394287769835564
-0.8029999999999999 0.12287972905558439
-0.8040000000000003 0.1218073212861755
-0.8049999999999997 0.1207403761948057
-0.806 0.11969437738350475
-0.8070000000000004 0.11868148724371208
-0.8079999999999998 0.1177109499974512
-0.8090000000000002 0.11678726200307038
-0.8100000000000005 0.11590846410415592
-0.8109999999999999 0.11506906890208848
-0.8120000000000003 0.1142597456024793
-0.8129999999999997 0.11347015278784466
-0.8140000000000001 0.1126894794043559
-0.8150000000000004 0.1119094746723184
-0.8159999999999998 0.11112357966701955
-0.8170000000000002 0.11032889563598068
-0.8180000000000005 0.1095236398223156
-0.819 0.10870833920585171
-0.8200000000000003 0.10788443306117595
-0.8209999999999997 0.10705387973146267
-0.8220000000000001 0.10621836635413026
-0.8230000000000004 0.1053804575771311
-0.8239999999999998 0.10454128176491925
-0.8250000000000002 0.10370326927644129
-0.8260000000000005 0.10286940905202065
-0.827 0.10204392990603613
-0.8280000000000003 0.10123245257168362
-0.8289999999999997 0.10044189206884961
-0.8300000000000001 0.09967991498983754
-0.8310000000000004 0.09895454509009743
-0.8319999999999999 0.09827390628190175
-0.8330000000000002 0.0976433868347895
-0.8340000000000005 0.09706557142606767
-0.835 0.09653931691796673
-0.8360000000000003 0.09605953058462777
-0.8369999999999997 0.09561653624941352
-0.8380000000000001 0.09519676284143395
-0.8390000000000004 0.09478532413856047
-0.8399999999999999 0.09436642359167281
-0.8410000000000002 0.09392577254394338
-0.8420000000000005 0.0934518774133892
-0.843 0.09293784031197222
-0.8440000000000003 0.09238126747325187
-0.8449999999999998 0.0917844837295394
-0.8460000000000001 0.09115341643307097
-0.8470000000000004 0.0904968113790983
-0.8479999999999999 0.08982396728203496
-0.8490000000000002 0.08914399351791932
-0.8500000000000005 0.08846448344633855
-0.851 0.087790268589589
-0.8520000000000003 0.08712416434126356
-0.8529999999999998 0.0864666552704639
-0.8540000000000001 0.0858170014839421
-0.8550000000000004 0.085172900101023
-0.8559999999999999 0.08453296073196409
-0.8570000000000002 0.08389528264045151
-0.8580000000000005 0.08325899701557576
-0.859 0.0826239110536371
-0.8600000000000003 0.08199101626797589
-0.8609999999999998 0.08136113948825761
-0.8620000000000001 0.08073502504739
-0.8630000000000004 0.08011420499644531
-0.8639999999999999 0.07949907425793393
-0.8650000000000002 0.07889070914403194
-0.8660000000000005 0.07828972621626552
-0.867 0.07769713413009882
-0.8680000000000003 0.07711386062637973
-0.8689999999999998 0.07654115114774565
-0.8700000000000001 0.07598049403689561
-0.8710000000000004 0.07543369986023625
-0.8719999999999999 0.07490309387141295
-0.8730000000000002 0.07439180447805857
-0.8740000000000006 0.0739034584277248
-0.875 0.0734423471605146
-0.8760000000000003 0.07301300519601353
-0.8769999999999998 0.07262026672362425
-0.8780000000000001 0.07226838487181582
-0.8790000000000004 0.07195956066828613
-0.8799999999999999 0.07169334939236079
-0.8810000000000002 0.07146638471279654
-0.8820000000000006 0.07127113605392472
-0.883 0.07109737377079019
-0.8840000000000003 0.07093211489749347
-0.8849999999999998 0.07076223332699016
-0.8860000000000001 0.07057552386840621
-0.8870000000000005 0.07036271217495166
-0.8879999999999999 0.07011894047567303
-0.8890000000000002 0.06984401510239077
-0.8900000000000006 0.06954302531881208
-0.891 0.06922453464747698
-0.8920000000000003 0.06889860489137739
-0.8929999999999998 0.06857584666223868
-0.8940000000000001 0.06826512561254167
-0.8950000000000005 0.0679718620263835
-0.8959999999999999 0.06769739430602272
-0.8970000000000002 0.0674394297346356
-0.8980000000000006 0.06719258889823092
-0.899 0.06694936020136956
-0.9000000000000004 0.06670244489276651
-0.9009999999999998 0.06644505542792602
-0.9020000000000001 0.06617340492646605
-0.9030000000000005 0.0658850749018845
-0.9039999999999999 0.06558125567689353
-0.9050000000000002 0.06526449884187577
-0.9060000000000006 0.0649388872352182
-0.907 0.06460867764159806
-0.9080000000000004 0.06427776123800502
-0.9089999999999998 0.06394805885168775
-0.9100000000000001 0.06362084544491822
-0.9110000000000005 0.0632958663125589
-0.9119999999999999 0.06297156495866835
-0.9130000000000003 0.06264619401620702
-0.9139999999999997 0.06231770740537574
-0.915 0.0619851159086296
-0.9160000000000004 0.061648424332193
-0.9169999999999998 0.06130902581435685
-0.9180000000000001 0.06096989036423253
-0.9190000000000005 0.06063527875584365
-0.9199999999999999 0.06031098720223113
-0.9210000000000003 0.06000386275532579
-0.9219999999999997 0.05972182320140576
-0.923 0.059472929035462016
-0.9240000000000004 0.059264784575747284
-0.9249999999999998 0.05910422399802842
-0.9260000000000002 0.058996027579613565
-0.9270000000000005 0.05894258334155497
-0.9279999999999999 0.058943329794279964
-0.9290000000000003 0.05899473450937086
-0.9299999999999997 0.059090037109705014
-0.931 0.059220146901590824
-0.9320000000000004 0.059373628270750545
-0.9329999999999998 0.05953793184776359
-0.9340000000000002 0.05970029179630099
-0.9350000000000005 0.05984792600207518
-0.9359999999999999 0.05997006758313443
-0.9370000000000003 0.06005714824951464
-0.9379999999999997 0.060102979029597166
-0.9390000000000001 0.06010391929459405
-0.9400000000000004 0.060059821169835305
-0.9409999999999998 0.05997438662878602
-0.9420000000000002 0.059853658388289335
-0.9430000000000005 0.059706552537027856
-0.944 0.059543389042632386
-0.9450000000000003 0.05937465232589817
-0.9459999999999997 0.05921039764968803
-0.9470000000000001 0.05905822251358563
-0.9480000000000004 0.05892307324321149
-0.9489999999999998 0.05880597939408415
-0.9500000000000002 0.05870535069719459
-0.9510000000000005 0.05861618855084116
-0.952 0.058532416577311605
-0.9530000000000003 0.058446420560646334
-0.9539999999999997 0.0583514478726823
-0.9550000000000001 0.058241451023856146
-0.9560000000000004 0.05811247134338156
-0.9569999999999999 0.05796278391239008
-0.9580000000000002 0.057793036758461244
-0.9590000000000005 0.05760514495940531
-0.96 0.0574030454699193
-0.9610000000000003 0.057191302626038866
-0.9619999999999997 0.056974284406133426
-0.9630000000000001 0.056756917498379994
-0.9640000000000004 0.05654241453957884
-0.9649999999999999 0.056333595349252405
-0.9660000000000002 0.056132410479848086
-0.9670000000000005 0.05593937220274355
-0.968 0.05575463969898684
-0.9690000000000003 0.05557775009228807
-0.9699999999999998 0.05540853171332693
-0.9710000000000001 0.05524661255321626
-0.9720000000000004 0.05509276029758381
-0.9729999999999999 0.05494852599520491
-0.9740000000000002 0.054816418147412824
-0.9750000000000005 0.054699698536756276
-0.976 0.05460207033613077
-0.9770000000000003 0.05452669526339151
-0.9779999999999998 0.054476826761952354
-0.9790000000000001 0.054453669264213536
-0.9800000000000004 0.05445734544425723
-0.9809999999999999 0.05448599587611069
-0.9820000000000002 0.05453614998039636
-0.9830000000000005 0.05460310772769164
-0.984 0.05468177047300398
-0.9850000000000003 0.054766594006360164
-0.9859999999999998 0.05485271260532895
-0.9870000000000001 0.05493571135252656
-0.9880000000000004 0.05501255361498195
-0.9889999999999999 0.055080744014262155
-0.9900000000000002 0.055138473716073624
-0.9910000000000005 0.05518470716387474
-0.992 0.05521807184714749
-0.9930000000000003 0.05523778595292636
-0.9939999999999998 0.055242383905931974
-0.9950000000000001 0.055230842468379726
-0.9960000000000004 0.055202612701808235
-0.9969999999999999 0.055157690537208905
-0.9980000000000002 0.055097244338486555
-0.9990000000000006 0.055022786721342226
-1.0 0.054937221950776174
-1.0010000000000003 0.054844384859401324
-1.0019999999999998 0.05474850926891449
-1.0030000000000001 0.054654183438826553
-1.0040000000000004 0.054566487095894525
-1.005 0.05448993751723287
-1.0060000000000002 0.054428875610755004
-1.0070000000000006 0.05438688339536298
-1.008 0.05436715219281855
-1.0090000000000003 0.05437158550338122
-1.0099999999999998 0.054401377718558366
-1.0110000000000001 0.05445628703544555
-1.0120000000000005 0.05453407212828103
-1.013 0.05463170295828931
-1.0140000000000002 0.05474388608815854
-1.0150000000000006 0.054863932867007026
-1.016 0.05498451955290198
-1.0170000000000003 0.05509762876929032
-1.0179999999999998 0.05519584784550347
-1.0190000000000001 0.05527278158219967
-1.0200000000000005 0.0553245354701032
-1.021 0.05534950393654287
-1.0220000000000002 0.055348746653063365
-1.0230000000000006 0.055325696241435504
-1.024 0.055286561822275676
-1.0250000000000004 0.05523862017847378
-1.0259999999999998 0.055190103258580245
-1.0270000000000001 0.0551490570533262
-1.0280000000000005 0.055123370389363706
-1.029 0.05511984506544217
-1.0300000000000002 0.05514429177138535
-1.0310000000000006 0.055201504983202025
-1.032 0.05529519157881453
-1.0330000000000004 0.05542774023929224
-1.0339999999999998 0.055600958985818336
-1.0350000000000001 0.05581489889808123
-1.0360000000000005 0.05606844158839472
-1.037 0.0563582482020474
-1.0380000000000003 0.05667959613110189
-1.0390000000000006 0.057025600995192965
-1.04 0.05738736241572537
-1.0410000000000004 0.05775455868102037
-1.0419999999999998 0.058115913363757765
-1.0430000000000001 0.058459951795494715
-1.0440000000000005 0.05877532335345077
-1.045 0.0590519697460792
-1.0460000000000003 0.05928197827659754
-1.0469999999999997 0.059459208516755215
-1.048 0.05958138681813943
-1.0490000000000004 0.05964846827730217
-1.0499999999999998 0.05966344576655336
-1.0510000000000002 0.05963276244360399
-1.0520000000000005 0.05956454615339167
-1.053 0.059469334429882566
-1.0540000000000003 0.059358986780530164
-1.0549999999999997 0.059246098007043044
-1.056 0.05914352957580848
-1.0570000000000004 0.059063340003539126
-1.0579999999999998 0.05901629851672426
-1.0590000000000002 0.05901201991765193
-1.0600000000000005 0.05905727000679222
-1.061 0.05915626859659993
-1.0620000000000003 0.059310136555477615
-1.0629999999999997 0.05951744365275413
-1.064 0.059773809594616596
-1.0650000000000004 0.06007238599957476
-1.0659999999999998 0.06040453533266679
-1.0670000000000002 0.060760347184481936
-1.0680000000000005 0.0611295789948969
-1.069 0.061501590244767784
-1.0700000000000003 0.061866414518722726
-1.0709999999999997 0.0622151269395418
-1.072 0.06254008449364142
-1.0730000000000004 0.06283517321544216
-1.0739999999999998 0.06309617263294218
-1.0750000000000002 0.06332135760666135
-1.0760000000000005 0.06351090858339224
-1.077 0.06366839535265244
-1.0780000000000003 0.06379929888994995
-1.0789999999999997 0.06391178996096887
-1.08 0.06401565101763265
-1.0810000000000004 0.06412125096164051
-1.0819999999999999 0.06423895002789733
-1.0830000000000002 0.06437702550187487
-1.0840000000000005 0.06454221167033854
-1.085 0.06473733035134514
-1.0860000000000003 0.06496243786328729
-1.0869999999999997 0.06521477642588269
-1.088 0.06548858984310045
-1.0890000000000004 0.0657777785297074
-1.0899999999999999 0.0660757660655944
-1.0910000000000002 0.06637638209820515
-1.0920000000000005 0.06667546045351101
-1.093 0.06697032893798649
-1.0940000000000003 0.06725994086927123
-1.0949999999999998 0.06754487571162109
-1.096 0.06782738776952725
-1.0970000000000004 0.06810925969515548
-1.0979999999999999 0.06839339728673366
-1.0990000000000002 0.06868210942339653
-1.1000000000000005 0.06897679614033551
-1.101 0.06927938425116112
-1.1020000000000003 0.06958981913692638
-1.1029999999999998 0.06990837688328409
-1.104 0.0702347581659181
-1.1050000000000004 0.07056821685591408
-1.1059999999999999 0.0709083096724053
-1.1070000000000002 0.07125420558708835
-1.1080000000000005 0.07160530410828339
-1.109 0.0719619201337194
-1.1100000000000003 0.07232480706098442
-1.1109999999999998 0.07269559722720143
-1.112 0.0730764752576498
-1.1130000000000004 0.07347077972360148
-1.1139999999999999 0.07388228924417263
-1.1150000000000002 0.07431548459711337
-1.1160000000000005 0.0747740712271735
-1.117 0.07526162224271442
-1.1180000000000003 0.0757806004818338
-1.1189999999999998 0.07633125499448982
-1.12 0.0769119290342692
-1.1210000000000004 0.07751888511021286
-1.1219999999999999 0.07814650549578916
-1.1230000000000002 0.07878758855620573
-1.1240000000000006 0.07943415149561586
-1.125 0.08007832597823557
-1.1260000000000003 0.0807128835266507
-1.1269999999999998 0.08133209979218725
-1.1280000000000001 0.08193103939449166
-1.1290000000000004 0.08250635123925631
-1.13 0.08305606470096773
-1.1310000000000002 0.08357842821280284
-1.1320000000000006 0.08407260815040116
-1.133 0.08453749667515184
-1.1340000000000003 0.08497310086375919
-1.1349999999999998 0.08537922763467412
-1.1360000000000001 0.0857574105970922
-1.1370000000000005 0.08611147915658826
-1.138 0.0864464989099348
-1.1390000000000002 0.08677068638147466
-1.1400000000000006 0.08709410149415125
-1.141 0.08742819664628385
-1.1420000000000003 0.0877851525642415
-1.1429999999999998 0.08817672770475092
-1.1440000000000001 0.08861238926204873
-1.1450000000000005 0.08909908870954326
-1.146 0.0896403821758481
-1.1470000000000002 0.09023604943632946
-1.1480000000000006 0.09088323852511519
-1.149 0.09157606348116651
-1.1500000000000004 0.09230714288778971
-1.1509999999999998 0.09306929240222686
-1.1520000000000001 0.09385556356098441
-1.1530000000000005 0.09465925483341288
-1.154 0.09547588806066656
-1.1550000000000002 0.09630141578616173
-1.1560000000000006 0.0971327743045212
-1.157 0.09796594038911142
-1.1580000000000004 0.0987963751610809
-1.1589999999999998 0.09961914956188572
-1.1600000000000001 0.10042816912684871
-1.1610000000000005 0.10121694585009043
-1.162 0.10198079628004476
-1.1630000000000003 0.10271687077944316
-1.1640000000000006 0.10342522312129016
-1.165 0.10411054101125283
-1.1660000000000004 0.1047814489353272
-1.1669999999999998 0.10545175590620727
-1.1680000000000001 0.10613812271152043
-1.1690000000000005 0.1068596329058877
-1.17 0.10763495023939343
-1.1710000000000003 0.10848155759645899
-1.1719999999999997 0.10941361518278028
-1.173 0.11044051479877949
-1.1740000000000004 0.11156675896153036
-1.1749999999999998 0.11279068255102498
-1.1760000000000002 0.11410523615233377
-1.1770000000000005 0.11549996650337278
-1.178 0.11695999401479024
-1.1790000000000003 0.11846878018463124
-1.1799999999999997 0.12000703213115403
-1.181 0.12155630849846667
-1.1820000000000004 0.1230985415455072
-1.1829999999999998 0.12461656751210476
-1.1840000000000002 0.12609699037594807
-1.1850000000000005 0.1275276914173352
-1.186 0.12890098313496137
-1.1870000000000003 0.13021342172478456
-1.1879999999999997 0.13146418917964123
-1.189 0.13265760556868011
-1.1900000000000004 0.13380032825993046
-1.1909999999999998 0.13490165129567785
-1.1920000000000002 0.13597138731884897
-1.1930000000000005 0.13702248103793196
-1.194 0.13806637577955874
-1.1950000000000003 0.1391154746543353
-1.1959999999999997 0.14018179839821512
-1.197 0.14127783547420986
-1.1980000000000004 0.14241516877245614
-1.1989999999999998 0.14360567634936422
-1.2000000000000002 0.14486068447250203
-1.2010000000000005 0.14618817526019812
-1.202 0.1475953094071436
-1.2030000000000003 0.1490837636649399
-1.2039999999999997 0.15065263955307726
-1.205 0.15229662342553849
-1.2060000000000004 0.15400589779655488
-1.2069999999999999 0.15576974636782445
-1.2080000000000002 0.1575745964012676
-1.2090000000000005 0.1594091522184717
-1.21 0.16126349753603045
-1.2110000000000003 0.1631314705931647
-1.2119999999999997 0.1650107263930856
-1.213 0.1669049873344261
-1.2140000000000004 0.16882158857932658
-1.2149999999999999 0.17077039108775768
-1.2160000000000002 0.17276235129479048
-1.2170000000000005 0.1748096221014583
-1.218 0.17692199123836308
-1.2190000000000003 0.179106847261648
-1.2199999999999998 0.18136812229932694
-1.221 0.18370547868043063
-1.2220000000000004 0.18611566930474574
-1.2229999999999999 0.1885935062897482
-1.2240000000000002 0.1911332289040292
-1.2250000000000005 0.1937288060259659
-1.226 0.19637737472982206
-1.2270000000000003 0.19907949748568532
-1.2279999999999998 0.20183852805563712
-1.229 0.20466131574996926
-1.2300000000000004 0.20755531190041085
-1.2309999999999999 0.21052767021007038
-1.2320000000000002 0.21358382288518815
-1.2330000000000005 0.21672362167628942
-1.234 0.21994098126111022
-1.2350000000000003 0.22322603268615104
-1.2359999999999998 0.22656215715233138
-1.237 0.22993253573063538
-1.2380000000000004 0.2333205806051547
-1.2389999999999999 0.23671439722111198
-1.2400000000000002 0.2401089947994293
-1.2410000000000005 0.2435088988177525
-1.242 0.24692833759046665
-1.2430000000000003 0.25039245802885374
-1.2439999999999998 0.2539312361625997
-1.245 0.2575814486764687
-1.2460000000000004 0.2613737932842882
-1.2469999999999999 0.2653404467329063
-1.2480000000000002 0.26949946290097987
-1.2490000000000006 0.2738610133040452
-1.25 0.2784233858397073
-1.2510000000000003 0.2831738545188199
-1.2519999999999998 0.2880906526256079
-1.2530000000000001 0.29314563423044515
-1.2540000000000004 0.29830768184514656
-1.255 0.3035473975195125
-1.2560000000000002 0.30883584960764643
-1.2570000000000006 0.3141521170091377
-1.258 0.31947748724454356
-1.2590000000000003 0.324801243423407
-1.2599999999999998 0.33011435347946616
-1.2610000000000001 0.3354136501687673
-1.2620000000000005 0.3406957416402112
-1.263 0.34596073713039477
-1.2640000000000002 0.3512088291233784
-1.2650000000000006 0.35644062183699504
-1.266 0.36165829767246144
-1.2670000000000003 0.36686078961726015
-1.2679999999999998 0.3720547430549319
-1.2690000000000001 0.37724559342866026
-1.2700000000000005 0.38244053007875484
-1.271 0.38765057911309425
-1.2720000000000002 0.3928898276080003
-1.2730000000000006 0.39817622782600554
-1.274 0.40353271114290123
-1.2750000000000004 0.4089805895737464
-1.2759999999999998 0.41454534895627354
-1.2770000000000001 0.42025278735125965
-1.2780000000000005 0.4261219473566888
-1.279 0.4321656176745099
-1.2800000000000002 0.43838807900770976
-1.2810000000000006 0.44478095551058694
-1.282 0.4513193607941076
-1.2830000000000004 0.4579723924948652
-1.2839999999999998 0.4646933078806095
-1.2850000000000001 0.471434781157053
-1.2860000000000005 0.4781465559007016
-1.287 0.4847939980238086
-1.2880000000000003 0.4913540092497288
-1.2890000000000006 0.49782900179367384
-1.29 0.5042419546272362
-1.2910000000000004 0.5106423361390657
-1.2919999999999998 0.5171015370602848
-1.2930000000000001 0.5237021903426131
-1.2940000000000005 0.5305335997579776
-1.295 0.5376788897768688
-1.2960000000000003 0.545206600991142
-1.2969999999999997 0.5531629800265485
-1.298 0.5615629959905442
-1.2990000000000004 0.5703898483562723
-1.2999999999999998 0.5795995303733226
-1.3010000000000002 0.5891185831116265
-1.3020000000000005 0.59885644685607
-1.303 0.6087158969710998
-1.3040000000000003 0.6186027032130603
-1.3049999999999997 0.6284394802214768
-1.306 0.6381703828472296
-1.3070000000000004 0.6477761754499586
-1.3079999999999998 0.6572729254666163
-1.3090000000000002 0.6667108339276109
-1.3100000000000005 0.6761690929332007
-1.311 0.6857478054014374
-1.3120000000000003 0.6955568053449758
-1.3129999999999997 0.7056886302355029
-1.314 0.7162163665454869
-1.3150000000000004 0.7271753469892127
-1.3159999999999998 0.738555805330246
-1.3170000000000002 0.7502882815727839
-1.3180000000000005 0.7622664798068646
-1.319 0.7743394000888071
-1.3200000000000003 0.786338809034621
-1.3209999999999997 0.7980892071616459
-1.322 0.8094328510538203
-1.3230000000000004 0.8202396801358016
-1.3239999999999998 0.830421180206907
-1.3250000000000002 0.8399344678173799
-1.3260000000000005 0.8487698947312757
-1.327 0.8569590113478399
-1.3280000000000003 0.8645443239689427
-1.3289999999999997 0.8715765367658722
-1.33 0.8780976156825893
-1.3310000000000004 0.8841470792077378
-1.3319999999999999 0.8897506652798043
-1.3330000000000002 0.894930853720763
-1.3340000000000005 0.8997172570005785
-1.335 0.9041616270883699
-1.3360000000000003 0.9083279429918255
-1.3369999999999997 0.9123123764742872
-1.338 0.9162232891358072
-1.3390000000000004 0.920178716913215
-1.3399999999999999 0.9242897169742631
-1.3410000000000002 0.9286489889138354
-1.3420000000000005 0.9333132773257579
-1.343 0.938305017684075
-1.3440000000000003 0.9436036150498869
-1.3449999999999998 0.9491509122703785
-1.346 0.9548616009698392
-1.3470000000000004 0.9606297632510836
-1.3479999999999999 0.9663405935129037
-1.3490000000000002 0.9718767415780637
-1.3500000000000005 0.9771305438718111
-1.351 0.9819952620635728
-1.3520000000000003 0.9863852038837343
-1.3529999999999998 0.9902240437640761
-1.354 0.9934561430903721
-1.3550000000000004 0.9960472889328276
-1.3559999999999999 0.9979796913181055
-1.3570000000000002 0.9992620360736845
-1.3580000000000005 0.9999226327434569
-1.359 1.0
-1.3600000000000003 0.9995450303488546
-1.3609999999999998 0.9986119851750339
-1.362 0.9972540974791722
-1.3630000000000004 0.9955148132914756
-1.3639999999999999 0.9934357370204938
-1.3650000000000002 0.991046471254498
-1.3660000000000005 0.9883755197555906
-1.367 0.9854379401952842
-1.3680000000000003 0.9822508543157888
-1.3689999999999998 0.9788120927075665
-1.37 0.9751212157555945
-1.3710000000000004 0.9711664840220154
-1.3719999999999999 0.9669349445348414
-1.3730000000000002 0.962417844715224
-1.3740000000000006 0.9576042837857047
-1.375 0.9524965331644489
-1.3760000000000003 0.9471058734513584
-1.3769999999999998 0.9414500088920688
-1.3780000000000001 0.9355543215096496
-1.3790000000000004 0.9294406440133622
-1.38 0.9231217762296459
-1.3810000000000002 0.9165976433749525
-1.3820000000000006 0.9098683229520995
-1.383 0.9029207014959162
-1.3840000000000003 0.8957479178167277
-1.3849999999999998 0.8883557621265463
-1.3860000000000001 0.8807727558209187
-1.3870000000000005 0.8730513820076339
-1.388 0.8652689936071282
-1.3890000000000002 0.8575186911722439
-1.3900000000000006 0.8499003433575308
-1.391 0.8425173469077413
-1.3920000000000003 0.8354519258754035
-1.3929999999999998 0.8287673841103151
-1.3940000000000001 0.8225007285869038
-1.3950000000000005 0.8166645605657561
-1.396 0.8112478309247264
-1.3970000000000002 0.806222960729134
-1.3980000000000006 0.8015494846189182
-1.399 0.7971762119278345
-1.4000000000000004 0.7930469930390386
-1.4009999999999998 0.789095717228462
-1.4020000000000001 0.7852490945630243
-1.4030000000000005 0.7814192764390587
-1.404 0.7775142178956058
-1.4050000000000002 0.7734297045963405
-1.4060000000000006 0.7690567488329654
-1.407 0.7642936444269269
-1.4080000000000004 0.75905657700849
-1.4089999999999998 0.753279767363862
-1.4100000000000001 0.7469351950004043
-1.4110000000000005 0.7400367426311115
-1.412 0.7326410510180693
-1.4130000000000003 0.7248450374121647
-1.4140000000000006 0.7167876523150336
-1.415 0.7086285824946928
-1.4160000000000004 0.7005427235217676
-1.4169999999999998 0.6927017181421424
-1.4180000000000001 0.6852624515959178
-1.4190000000000005 0.678348707829485
-1.42 0.6720462076419996
-1.4210000000000003 0.6663903247928643
-1.4220000000000006 0.6613699543224709
-1.423 0.6569339750097737
-1.4240000000000004 0.6529931480739627
-1.4249999999999998 0.6494272813938143
-1.4260000000000002 0.6461084248201993
-1.4270000000000005 0.6428959513801941
-1.428 0.639667578153137
-1.4290000000000003 0.6363080669360585
-1.4299999999999997 0.6327274871153036
-1.431 0.628855615911024
-1.4320000000000004 0.6246516640403641
-1.4329999999999998 0.6200965948704492
-1.4340000000000002 0.6152017037676518
-1.4350000000000005 0.6099933897635869
-1.436 0.6045201191594005
-1.4370000000000003 0.5988515280292525
-1.4379999999999997 0.5930652002428386
-1.439 0.5872510751558913
-1.4400000000000004 0.5815008061376421
-1.4409999999999998 0.5759049464253515
-1.4420000000000002 0.5705465138333391
-1.4430000000000005 0.5654917691546846
-1.444 0.5607861717940898
-1.4450000000000003 0.5564537239169349
-1.4459999999999997 0.5524884621383126
-1.447 0.5488618197952563
-1.4480000000000004 0.5455250612182995
-1.4489999999999998 0.5424095185053612
-1.4500000000000002 0.5394344017495288
-1.4510000000000005 0.5365274004813024
-1.452 0.5336235518504706
-1.4530000000000003 0.530671817581074
-1.4539999999999997 0.5276478432599665
-1.455 0.5245491257577368
-1.4560000000000004 0.521397319881973
-1.4569999999999999 0.5182259077640683
-1.4580000000000002 0.515084874535686
-1.4590000000000005 0.5120217642383865
-1.46 0.509080861459446
-1.4610000000000003 0.506293695553178
-1.4619999999999997 0.5036759697426156
-1.463 0.5012295241143067
-1.4640000000000004 0.4989400034596302
-1.4649999999999999 0.49677774057235724
-1.4660000000000002 0.49470327688291177
-1.4670000000000005 0.4926709794730155
-1.468 0.49063389015430353
-1.4690000000000003 0.4885480401056666
-1.4699999999999998 0.48638027514047805
-1.471 0.48411003945541703
-1.4720000000000004 0.481735840042142
-1.4729999999999999 0.4792748819527611
-1.4740000000000002 0.47676561112659294
-1.4750000000000005 0.47426137264265655
-1.476 0.47182583389307775
-1.4770000000000003 0.4695237132863665
-1.4779999999999998 0.46741543510391953
-1.479 0.46554742363996093
-1.4800000000000004 0.46394457489702423
-1.4809999999999999 0.46261003050099747
-1.4820000000000002 0.4615264276132398
-1.4830000000000005 0.46065671993478446
-1.484 0.4599491007099979
-1.4850000000000003 0.4593472115622799
-1.4859999999999998 0.45878568332913916
-1.487 0.45820973110686086
-1.4880000000000004 0.4575708010858842
-1.4889999999999999 0.45683322966175455
-1.4900000000000002 0.4559754936859516
-1.4910000000000005 0.4549961769859494
-1.492 0.4539065104768912
-1.4930000000000003 0.45273742595688987
-1.4939999999999998 0.4515267650365319
-1.495 0.4503240493273901
-1.4960000000000004 0.4491797623623504
-1.4969999999999999 0.4481410933381316
-1.4980000000000002 0.44724971532101676
-1.4990000000000006 0.44653441588313875
-1.5 0.44600618775243384
-1.5010000000000003 0.44566061433765053
-1.5019999999999998 0.4454765426276348
-1.5030000000000001 0.4454176208672924
-1.5040000000000004 0.445435901559326
-1.505 0.44547643257049674
-1.5060000000000002 0.44548430881806
-1.5070000000000006 0.44540736385403307
-1.508 0.4452074965277162
-1.5090000000000003 0.4448640322837237
-1.5099999999999998 0.44437209350371715
-1.5110000000000001 0.4437538968483823
-1.5120000000000005 0.44304552008677983
-1.513 0.4423015436934224
-1.5140000000000002 0.44158605313718513
-1.5150000000000006 0.4409630362960781
-1.516 0.4404914800731739
-1.5170000000000003 0.4402165270153433
-1.5179999999999998 0.440164828414046
-1.5190000000000001 0.44034652605073094
-1.5200000000000005 0.44074281282781286
-1.521 0.4413223549526921
-1.5220000000000002 0.4420376203675744
-1.5230000000000006 0.44283242051505284
-1.524 0.4436509540474
-1.5250000000000004 0.4444394937855905
-1.5259999999999998 0.44515281540315593
-1.5270000000000001 0.4457631458813552
-1.5280000000000005 0.4462565579589801
-1.529 0.4466351339446394
-1.5300000000000002 0.44690931154627067
-1.5310000000000006 0.4471004949896089
-1.532 0.44722670518818197
-1.5330000000000004 0.44730873848579483
-1.5339999999999998 0.44735589430735373
-1.5350000000000001 0.4473699406806479
-1.5360000000000005 0.4473427286968499
-1.537 0.4472567301778635
-1.5380000000000003 0.44709104049457243
-1.5390000000000006 0.4468266735749176
-1.54 0.4464477877021178
-1.5410000000000004 0.44595066193925614
-1.5419999999999998 0.4453422033838564
-1.5430000000000001 0.44464955351118646
-1.5440000000000005 0.44390882033396434
-1.545 0.44316729926890597
-1.5460000000000003 0.4424824524656611
-1.5470000000000006 0.44191057514184445
-1.548 0.4415033289709286
-1.5490000000000004 0.44130447761123065
-1.5499999999999998 0.4413409729896822
-1.5510000000000002 0.4416260572687785
-1.5520000000000005 0.4421567046548801
-1.553 0.4429105393525739
-1.5540000000000003 0.4438575144682089
-1.5549999999999997 0.4449577227223216
-1.556 0.44616254178381415
-1.5570000000000004 0.4474202438715458
-1.5579999999999998 0.44867760021048286
-1.5590000000000002 0.4498825561518443
-1.5600000000000005 0.4509767848874653
-1.561 0.4519054350382547
-1.5620000000000003 0.45260933407302206
-1.5629999999999997 0.45303568691150314
-1.564 0.453138017398483
-1.5650000000000004 0.45287686997875454
-1.5659999999999998 0.45223533742472477
-1.5670000000000002 0.4512166135142563
-1.5680000000000005 0.44984708008853125
-1.569 0.4481887492151821
-1.5700000000000003 0.4463245835929161
-1.5709999999999997 0.44436066488841813
-1.572 0.4424189953255765
-1.5730000000000004 0.4406215266508488
-1.5739999999999998 0.4390871637159216
-1.5750000000000002 0.4379108833319732
-1.5760000000000005 0.4371638904093068
-1.577 0.4368804604612528
-1.5780000000000003 0.43705979800821354
-1.5789999999999997 0.4376702325189801
-1.58 0.4386480060833917
-1.5810000000000004 0.43991555143778804
-1.5819999999999999 0.4413818030537328
-1.5830000000000002 0.4429579834802962
-1.5840000000000005 0.44456563317742803
-1.585 0.4461370689384651
-1.5860000000000003 0.44762744561643864
-1.5869999999999997 0.44900463770043975
-1.588 0.4502575480621895
-1.5890000000000004 0.4513863678388446
-1.5899999999999999 0.4524025435743789
-1.5910000000000002 0.45332267831451917
-1.5920000000000005 0.45416258563051637
-1.593 0.4549387768983789
-1.5940000000000003 0.4556609940219845
-1.5949999999999998 0.4563304220706464
-1.596 0.45694032421370007
-1.5970000000000004 0.45747100239125016
-1.5979999999999999 0.45789466625386566
-1.5990000000000002 0.4581774074016191
-1.6000000000000005 0.45827967884048165
-1.601 0.4581676644079415
-1.6020000000000003 0.4578174435863846
-1.6029999999999998 0.45721837554573114
-1.604 0.456378830567863
-1.6050000000000004 0.45532922218240246
-1.6059999999999999 0.45411654187441686
-1.6070000000000002 0.4528056960361231
-1.6080000000000005 0.45146671680689426
-1.609 0.45017447085673123
-1.6100000000000003 0.44899496204505734
-1.6109999999999998 0.4479843774483645
-1.612 0.44717900906706487
-1.6130000000000004 0.4466026400012282
-1.6139999999999999 0.4462632588840581
-1.6150000000000002 0.4461545589662644
-1.6160000000000005 0.44626223553611455
-1.617 0.44656738907786653
-1.6180000000000003 0.44704600822895274
-1.6189999999999998 0.44767336599235746
-1.62 0.44842299427231525
-1.6210000000000004 0.4492611195610327
-1.6219999999999999 0.45015297366982304
-1.6230000000000002 0.4510581164954965
-1.6240000000000006 0.4519310083745045
-1.625 0.4527261126945512
-1.6260000000000003 0.4534007196854934
-1.6269999999999998 0.453918797745424
-1.6280000000000001 0.45425261091062424
-1.6290000000000004 0.4543874608066388
-1.63 0.45432517018721963
-1.6310000000000002 0.45407625598350276
-1.6320000000000006 0.453664437900256
-1.633 0.4531178393482131
-1.6340000000000003 0.452464868942283
-1.6349999999999998 0.45173006811457006
-1.6360000000000001 0.45093203625534867
-1.6370000000000005 0.4500785349346411
-1.638 0.4491709667221722
-1.6390000000000002 0.4482006939071912
-1.6400000000000006 0.44716105906081915
-1.641 0.44603748217700034
-1.6420000000000003 0.44482337562440527
-1.6429999999999998 0.4435133421419656
-1.6440000000000001 0.4421044850285147
-1.6450000000000005 0.44060066694402045
-1.646 0.4390095598060694
-1.6470000000000002 0.4373398751378336
-1.6480000000000006 0.4355983606040349
-1.649 0.4337901434248286
-1.6500000000000004 0.43191785562283097
-1.6509999999999998 0.42998600818358423
-1.6520000000000001 0.4279937550232071
-1.6530000000000005 0.4259476223531182
-1.654 0.4238556224364892
-1.6550000000000002 0.4217286920008066
-1.6560000000000006 0.419579329263665
-1.657 0.4174269944532522
-1.6580000000000004 0.41528764519452727
-1.6589999999999998 0.41317537357113454
-1.6600000000000001 0.4110990094821863
-1.6610000000000005 0.4090632622928395
-1.662 0.40706563516913774
-1.6630000000000003 0.4051008970127984
-1.6640000000000006 0.40315828237437434
-1.665 0.4012281013500488
-1.6660000000000004 0.3992978973981068
-1.6669999999999998 0.3973546045866294
-1.6680000000000001 0.39538261622934806
-1.6690000000000005 0.39336437869701113
-1.67 0.3912745455408467
-1.6710000000000003 0.3890819195851115
-1.6720000000000006 0.38674793311346906
-1.673 0.38423226699165597
-1.6740000000000004 0.3814904897672368
-1.6749999999999998 0.37848628627111064
-1.6760000000000002 0.37519115649041007
-1.6770000000000005 0.3715916462690286
-1.678 0.3676922380560504
-1.6790000000000003 0.3635151727345416
-1.6799999999999997 0.359101368459883
-1.681 0.3545055690192304
-1.6820000000000004 0.3497953050786377
-1.6829999999999998 0.3450446842004653
-1.6840000000000002 0.34032762343580747
-1.6850000000000005 0.335718845170108
-1.686 0.3312823498648631
-1.6870000000000003 0.327075207943541
-1.6879999999999997 0.32314128384566254
-1.689 0.3195080251495888
-1.6900000000000004 0.31619479870472367
-1.6909999999999998 0.3131994426182424
-1.6920000000000002 0.3105082471227874
-1.6930000000000005 0.30809388856643144
-1.694 0.305913009652982
-1.6950000000000003 0.30391132551946326
-1.6959999999999997 0.3020258752159179
-1.697 0.30018932117843183
-1.6980000000000004 0.29833473041955966
-1.6989999999999998 0.29639837125561397
-1.7000000000000002 0.2943285515359656
-1.7010000000000005 0.2920950282266843
-1.702 0.28968455982577146
-1.7030000000000003 0.2871067185418689
-1.7039999999999997 0.2843971762781898
-1.705 0.2816053233702756
-1.7060000000000004 0.27879072010095285
-1.7069999999999999 0.2760179557358797
-1.7080000000000002 0.2733450220470679
-1.7090000000000005 0.270814065309024
-1.71 0.2684494019368651
-1.7110000000000003 0.26624941371371785
-1.7119999999999997 0.2641927442509611
-1.713 0.2622386670658691
-1.7140000000000004 0.2603335808740382
-1.7149999999999999 0.2584180961262275
-1.7160000000000002 0.25643580519119985
-1.7170000000000005 0.2543406989261488
-1.718 0.2520986036062628
-1.7190000000000003 0.24969654697928056
-1.7199999999999998 0.24713818699290996
-1.721 0.24444248970562338
-1.7220000000000004 0.24164260558304365
-1.7229999999999999 0.23877873741722513
-1.7240000000000002 0.23589302381976784
-1.7250000000000005 0.23302756792961363
-1.726 0.2302159483678051
-1.7270000000000003 0.22748543949784633
-1.7279999999999998 0.22485440281254657
-1.729 0.2223338748261587
-1.7300000000000004 0.2199273168672394
-1.7309999999999999 0.21763266804241455
-1.7320000000000002 0.2154446272412275
-1.7330000000000005 0.21335397583403984
-1.734 0.21134804686344802
-1.7350000000000003 0.20941370540428797
-1.7359999999999998 0.20753374008001024
-1.737 0.20568960583296536
-1.7380000000000004 0.20386167140679065
-1.7389999999999999 0.20202813346428833
-1.7400000000000002 0.20016983348860523
-1.7410000000000005 0.1982704806065631
-1.742 0.1963167683392352
-1.7430000000000003 0.19430211883661141
-1.7439999999999998 0.19222608406174174
-1.745 0.19009394167614657
-1.7460000000000004 0.18791706417346732
-1.7469999999999999 0.18570884091489404
-1.7480000000000002 0.18348541178897854
-1.7490000000000006 0.18125990994434774
-1.75 0.17904324509089733
-1.7510000000000003 0.17684232546891498
-1.7519999999999998 0.17465984166446752
-1.7530000000000001 0.17249287171754227
-1.7540000000000004 0.17033780324455866
-1.755 0.16819061452792658
-1.7560000000000002 0.16604826374028608
-1.7570000000000006 0.16391067825304323
-1.758 0.16178481455164878
-1.7590000000000003 0.15968060894475683
-1.7599999999999998 0.1576140491643283
-1.7610000000000001 0.15560240851725435
-1.7620000000000005 0.15366330454281
-1.763 0.151813477325686
-1.7640000000000002 0.15006495111035134
-1.7650000000000006 0.14842474253962654
-1.766 0.14689234509826046
-1.7670000000000003 0.145462742541222
-1.7679999999999998 0.1441231331650198
-1.7690000000000001 0.14285849619691685
-1.7700000000000005 0.1416515789050408
-1.771 0.14048556734945072
-1.7720000000000002 0.13934519049851107
-1.7730000000000006 0.1382205886606722
-1.774 0.13710307453359702
-1.7750000000000004 0.1359908562932169
-1.7759999999999998 0.13488065398874188
-1.7770000000000001 0.13377105944722592
-1.7780000000000005 0.13265924542236043
-1.779 0.1315386983375457
-1.7800000000000002 0.1303995276442588
-1.7810000000000006 0.12922948436667459
-1.782 0.12801520811684677
-1.7830000000000004 0.12674499919768084
-1.7839999999999998 0.1254113817376883
-1.7850000000000001 0.12401402099589473
-1.7860000000000005 0.12256154407136897
-1.787 0.12106999031314875
-1.7880000000000003 0.11956345597177408
-1.7890000000000006 0.11807000123867113
-1.79 0.11661783724761039
-1.7910000000000004 0.11523359142126659
-1.7919999999999998 0.11393605922762617
-1.7930000000000001 0.11273584712325876
-1.7940000000000005 0.11163279326878597
-1.795 0.11061831973635414
-1.7960000000000003 0.10967596004007095
-1.7970000000000006 0.10878401523333178
-1.798 0.10791984559396324
-1.7990000000000004 0.10706199727977503
-1.7999999999999998 0.10619374145729667
-1.8010000000000002 0.1053049615415837
-1.8020000000000005 0.10439245683143658
-1.803 0.10346033651943091
-1.8040000000000003 0.10251700038091037
-1.8050000000000006 0.10157514757325203
-1.806 0.10064836665543299
-1.8070000000000004 0.09974763849173283
-1.8079999999999998 0.09888158298366405
-1.8090000000000002 0.09805482867615975
-1.8100000000000005 0.09726649525453733
-1.811 0.09651260936360484
-1.8120000000000003 0.09578576062841977
-1.8129999999999997 0.09507748971778346
-1.814 0.09437875601987608
-1.8150000000000004 0.09368248785236048
-1.8159999999999998 0.09298289041122726
-1.8170000000000002 0.0922771465602473
-1.8180000000000005 0.0915633247844087
-1.819 0.0908414302924977
-1.8200000000000003 0.090112273160409
-1.8209999999999997 0.08937718187079646
-1.822 0.08863736667894108
-1.8230000000000004 0.08789491425310358
-1.8239999999999998 0.08715086512756902
-1.8250000000000002 0.0864075008221888
-1.8260000000000005 0.08566771684501755
-1.827 0.0849355552234377
-1.8280000000000003 0.08421629555124943
-1.8289999999999997 0.08351632978431653
-1.83 0.08284263332718923
-1.8310000000000004 0.08220239127374895
-1.8319999999999999 0.08160274121147224
-1.8330000000000002 0.08104834058086019
-1.8340000000000005 0.0805413168634649
-1.835 0.08008047118137902
-1.8360000000000003 0.07966112444988836
-1.8369999999999997 0.07927459727559306
-1.838 0.07890884850931157
-1.8390000000000004 0.07855066535032694
-1.8399999999999999 0.0781860713986195
-1.8410000000000002 0.07780240153288288
-1.8420000000000005 0.07738943358651759
-1.843 0.07694093131956704
-1.8440000000000003 0.0764546039576411
-1.8449999999999998 0.07593230160206624
-1.846 0.07537909129470724
-1.8470000000000004 0.07480256213115079
-1.8479999999999999 0.07421091808455234
-1.8490000000000002 0.0736123058085588
-1.8500000000000005 0.07301364329659714
-1.851 0.072419539528018
-1.8520000000000003 0.07183284986168097
-1.8529999999999998 0.07125438801188091
-1.854 0.07068379576370226
-1.8550000000000004 0.07011927605155095
-1.8559999999999999 0.06955964010168844
-1.8570000000000002 0.06900315546203739
-1.8580000000000005 0.06844884815217887
-1.859 0.06789625642494285
-1.8600000000000003 0.06734587500024983
-1.8609999999999998 0.0667980922949187
-1.862 0.06625328777159177
-1.8630000000000004 0.0657125836329805
-1.8639999999999999 0.06517626863366363
-1.8650000000000002 0.06464532381322094
-1.8660000000000005 0.06412046248574148
-1.867 0.06360283875599032
-1.8680000000000003 0.06309362083144249
-1.8689999999999998 0.06259428394163437
-1.87 0.06210650598991338
-1.8710000000000004 0.06163217396803358
-1.8719999999999999 0.061173501144968605
-1.8730000000000002 0.06073321635653686
-1.8740000000000006 0.06031428954140753
-1.875 0.05992004448330923
-1.8760000000000003 0.05955383813125613
-1.8769999999999998 0.05921912529298142
-1.8780000000000001 0.058918784327301806
-1.8790000000000004 0.05865396044970124
-1.88 0.0584236449655534
-1.8810000000000002 0.05822449319733285
-1.8820000000000006 0.058049865753307714
-1.883 0.05789104863049499
-1.8840000000000003 0.05773722874466957
-1.8849999999999998 0.057577634577909126
-1.8860000000000001 0.057402382444755116
-1.8870000000000005 0.057204119192768285
-1.888 0.056979180967838605
-1.8890000000000002 0.05672778694859238
-1.8900000000000006 0.056454489484858504
-1.891 0.05616668119762978
-1.8920000000000003 0.0558729442122494
-1.8929999999999998 0.05558225370360345
-1.8940000000000001 0.05530209476045057
-1.8950000000000005 0.055037057878552224
-1.896 0.05478832184818525
-1.8970000000000002 0.05455402869008135
-1.8980000000000006 0.0543297312244624
-1.899 0.054109188801229544
-1.9000000000000004 0.053886295164495265
-1.9009999999999998 0.053655349803386584
-1.9020000000000001 0.05341309767191575
-1.9030000000000005 0.05315744332965323
-1.904 0.052889289444621984
-1.9050000000000002 0.05261072010127549
-1.9060000000000006 0.05232514709513255
-1.907 0.05203620329844741
-1.9080000000000004 0.051747290209187474
-1.9089999999999998 0.05146024288011961
-1.9100000000000001 0.05117636598780828
-1.9110000000000005 0.05089567928964088
-1.912 0.05061707061187268
-1.9130000000000003 0.050339159662718846
-1.9140000000000006 0.050060205665286336
-1.915 0.04977920046428409
-1.9160000000000004 0.049495830970908414
-1.9169999999999998 0.04921082898945317
-1.9180000000000001 0.04892614962834321
-1.9190000000000005 0.048644783587563696
-1.92 0.04837097578139762
-1.9210000000000003 0.04810987289453262
-1.9220000000000006 0.04786754908312974
-1.923 0.04765028562993215
-1.9240000000000004 0.047464089923567244
-1.9249999999999998 0.04731444838526668
-1.9260000000000002 0.047205288309486525
-1.9270000000000005 0.047138710882339036
-1.928 0.04711451515088462
-1.9290000000000003 0.04713017299784758
-1.9300000000000006 0.04718059706532949
-1.931 0.04725884501800793
-1.9320000000000004 0.04735607637622028
-1.9329999999999998 0.04746252608570605
-1.9340000000000002 0.04756820319565122
-1.9350000000000005 0.047663047699944804
-1.936 0.04773854290729404
-1.9370000000000003 0.04778707237553308
-1.9379999999999997 0.04780366813144639
-1.939 0.0477853530334887
-1.9400000000000004 0.047731911543083774
-1.9409999999999998 0.04764618848793608
-1.9420000000000002 0.047532892363803876
-1.9430000000000005 0.047399031524439576
-1.944 0.047252754747917194
-1.9450000000000003 0.047102361302907125
-1.9459999999999997 0.04695582856500093
-1.947 0.046819199839767
-1.9480000000000004 0.04669641616984394
-1.9489999999999998 0.04658831002403671
-1.9500000000000002 0.0464936195158
-1.9510000000000005 0.04640835822379932
-1.952 0.0463276683608498
-1.9530000000000003 0.04624544732733693
-1.9539999999999997 0.046156251434936714
-1.955 0.046055185395730676
-1.9560000000000004 0.04593898941261257
-1.9569999999999999 0.04580617173621667
-1.9580000000000002 0.0456571151238036
-1.9590000000000005 0.045493207895129645
-1.96 0.045317440603552334
-1.9610000000000003 0.04513331597534063
-1.9619999999999997 0.044944201206839174
-1.963 0.04475392707702646
-1.9640000000000004 0.044565013693641374
-1.9649999999999999 0.044379713524353485
-1.9660000000000002 0.044199649073909615
-1.9670000000000005 0.04402536592274855
-1.968 0.043857186270806786
-1.9690000000000003 0.04369498290937085
-1.9699999999999998 0.043538888808256015
-1.971 0.043388889106065524
-1.9720000000000004 0.0432458564510789
-1.9729999999999999 0.04311124901795687
-1.9740000000000002 0.04298722811260527
-1.9750000000000005 0.042876491263046976
-1.976 0.042782011160052195
-1.9770000000000003 0.04270627733439876
-1.9779999999999998 0.042651776761158354
-1.979 0.042619332924215186
-1.9800000000000004 0.04260886769410175
-1.9809999999999999 0.04261870532670736
-1.9820000000000002 0.042645878750561944
-1.9830000000000005 0.04268644192942812
-1.984 0.04273614138317121
-1.9850000000000003 0.042790392765303074
-1.9859999999999998 0.04284518769610106
-1.987 0.04289692753370999
-1.9880000000000004 0.042943154042533856
-1.9889999999999999 0.04298190894584465
-1.9900000000000002 0.043011829412810426
-1.9910000000000005 0.043032210400438024
-1.992 0.043042115127259764
-1.9930000000000003 0.043041074151050664
-1.9939999999999998 0.04302807378717456
-1.995 0.043002410328331894
-1.9960000000000004 0.042963705351897634
-1.9969999999999999 0.04291195038442938
-1.9980000000000002 0.04284800521741794
-1.9990000000000006 0.04277295616529735
-2.0 0.0426889502828174
-2.0009999999999994 0.042598853374783384
-2.0020000000000007 0.042505859713514824
-2.003 0.042413472705403604
-2.0039999999999996 0.04232563004150076
-2.005000000000001 0.0422458996518868
-2.0060000000000002 0.042177783894623753
-2.0069999999999997 0.0421242625435907
-2.008000000000001 0.04208807142538857
-2.0090000000000003 0.042070984360994
-2.01 0.04207424337925933
-2.011000000000001 0.042097961971647606
-2.0120000000000005 0.042140662072921234
-2.013 0.042200185503553825
-2.0139999999999993 0.042272522200689736
-2.0150000000000006 0.04235246751469817
-2.016 0.04243421338618442
-2.0169999999999995 0.04251130368739738
-2.0180000000000007 0.04257765367002869
-2.019 0.04262790364046697
-2.0199999999999996 0.042658597080907135
-2.021000000000001 0.04266805864539445
-2.0220000000000002 0.04265672509692583
-2.0229999999999997 0.04262695186138049
-2.024000000000001 0.04258334955464799
-2.0250000000000004 0.042531477813218636
-2.026 0.04247775134344086
-2.027000000000001 0.04242853478006367
-2.0280000000000005 0.042390153383495124
-2.029 0.042368130109474225
-2.0299999999999994 0.04236722236871082
-2.0310000000000006 0.042391374820202214
-2.032 0.04244363627212052
-2.0329999999999995 0.04252597025864855
-2.0340000000000007 0.04263981295550536
-2.035 0.04278517635410306
-2.0359999999999996 0.04296111658472039
-2.037000000000001 0.04316494614927288
-2.0380000000000003 0.043392904884274865
-2.0389999999999997 0.0436395849183918
-2.040000000000001 0.04389807389790763
-2.0410000000000004 0.044160433889467214
-2.042 0.04441806386883873
-2.043000000000001 0.04466230177461932
-2.0440000000000005 0.04488465269526545
-2.045 0.04507767210356955
-2.0459999999999994 0.045235591526381035
-2.0470000000000006 0.045354004359242236
-2.048 0.04543141537236411
-2.0489999999999995 0.0454679655472067
-2.0500000000000007 0.04546601568663887
-2.051 0.04543044053715301
-2.0519999999999996 0.04536727905163608
-2.053000000000001 0.0452842953605814
-2.0540000000000003 0.045190168590115584
-2.0549999999999997 0.04509408273676168
-2.056000000000001 0.04500540237803061
-2.0570000000000004 0.044932898097389
-2.058 0.04488441204726696
-2.059000000000001 0.04486698361593848
-2.0600000000000005 0.044885588079101306
-2.061 0.04494337416633151
-2.0619999999999994 0.04504124350026867
-2.0630000000000006 0.04517825899135247
-2.064 0.04535132719597568
-2.0649999999999995 0.04555554446011181
-2.0660000000000007 0.04578468507502497
-2.067 0.046031564111889293
-2.0679999999999996 0.0462887319096129
-2.069000000000001 0.04654839803045299
-2.0700000000000003 0.04680323331570704
-2.0709999999999997 0.04704663713871995
-2.072000000000001 0.04727292023010859
-2.0730000000000004 0.04747748463984511
-2.074 0.04765712356528214
-2.0749999999999993 0.047810475480476726
-2.0760000000000005 0.04793759101747793
-2.077 0.04804106616129559
-2.0779999999999994 0.04812493096569506
-2.0790000000000006 0.04819524938498327
-2.08 0.0482593005637006
-2.0809999999999995 0.04832481928337785
-2.0820000000000007 0.04839954210118018
-2.083 0.04848964247208371
-2.0839999999999996 0.04860013870747588
-2.085000000000001 0.048733107320853924
-2.0860000000000003 0.04888853924264177
-2.0869999999999997 0.04906430130395804
-2.088000000000001 0.04925599858646987
-2.0890000000000004 0.04945896428758319
-2.09 0.04966815809304965
-2.0909999999999993 0.04987883011203795
-2.0920000000000005 0.05008772374037473
-2.093 0.050292690786004464
-2.0939999999999994 0.050492805618689324
-2.0950000000000006 0.05068836643339531
-2.096 0.050880952940647976
-2.0969999999999995 0.051071822079981025
-2.0980000000000008 0.05126312966411491
-2.099 0.05145664738636456
-2.0999999999999996 0.05165354914754394
-2.101000000000001 0.051855483955503094
-2.1020000000000003 0.05206270438742712
-2.1029999999999998 0.052275776107695016
-2.104000000000001 0.052494883926556636
-2.1050000000000004 0.052719897324621186
-2.106 0.052950897275789215
-2.1069999999999993 0.05318762595957617
-2.1080000000000005 0.05342990660959937
-2.109 0.05367813473054333
-2.1099999999999994 0.053932892209447414
-2.1110000000000007 0.054195267924897254
-2.112 0.054466615286793564
-2.1129999999999995 0.05474901944735072
-2.1140000000000008 0.05504479485204351
-2.115 0.05535671655945733
-2.1159999999999997 0.05568697261011952
-2.117000000000001 0.05603769157878555
-2.1180000000000003 0.05641025927398393
-2.1189999999999998 0.056804548781999184
-2.120000000000001 0.05721916165621037
-2.1210000000000004 0.05765130937410289
-2.122 0.058096954417054626
-2.1229999999999993 0.05855100208555711
-2.1240000000000006 0.059007854665272474
-2.125 0.05946204182580144
-2.1259999999999994 0.05990855716106945
-2.1270000000000007 0.06034346799397277
-2.128 0.06076335392236319
-2.1289999999999996 0.06116588512468578
-2.130000000000001 0.06154966353384323
-2.1310000000000002 0.06191338150641624
-2.1319999999999997 0.06225635725730754
-2.133000000000001 0.06257767957795504
-2.1340000000000003 0.06287726882804912
-2.135 0.06315493022258882
-2.136000000000001 0.06341179529924283
-2.1370000000000005 0.06365076888389859
-2.138 0.06387573361142655
-2.1389999999999993 0.06409295545296323
-2.1400000000000006 0.06431009396110397
-2.141 0.06453583174912568
-2.1419999999999995 0.06477935324917411
-2.1430000000000007 0.0650494502086623
-2.144 0.06535311525831816
-2.1449999999999996 0.0656953597349328
-2.146000000000001 0.06607856380674693
-2.1470000000000002 0.06650220613281935
-2.1479999999999997 0.06696373520083383
-2.149000000000001 0.06745830875540072
-2.1500000000000004 0.06797996904222375
-2.151 0.0685229424274416
-2.152000000000001 0.06908169766571337
-2.1530000000000005 0.06965099152419872
-2.154 0.07022734853902105
-2.1549999999999994 0.07080775369950185
-2.1560000000000006 0.07139007521967042
-2.157 0.07197161683704302
-2.1579999999999995 0.07254943148772561
-2.1590000000000007 0.07312037951979522
-2.16 0.07368052924266065
-2.1609999999999996 0.07422568675392921
-2.162000000000001 0.07475295867740987
-2.1630000000000003 0.07526074461872231
-2.1639999999999997 0.07574948352953983
-2.165000000000001 0.07622290538933983
-2.1660000000000004 0.0766874984208833
-2.167 0.07715341576935394
-2.168000000000001 0.0776327698576603
-2.1690000000000005 0.0781393204857816
-2.17 0.07868641363568996
-2.1709999999999994 0.07928643473672678
-2.1720000000000006 0.07994928490537022
-2.173 0.08068132688039913
-2.1739999999999995 0.08148535960760907
-2.1750000000000007 0.08235971198724966
-2.176 0.08329885534548813
-2.1769999999999996 0.08429487258650799
-2.178000000000001 0.0853367378290512
-2.1790000000000003 0.08641232882381669
-2.1799999999999997 0.08750763697124202
-2.181000000000001 0.0886093491772653
-2.1820000000000004 0.08970446569034442
-2.183 0.09078065285067598
-2.184000000000001 0.09182828566328129
-2.1850000000000005 0.0928386127337985
-2.186 0.09380602877568464
-2.1869999999999994 0.09472795464213377
-2.1880000000000006 0.09560367879937186
-2.189 0.09643621674232997
-2.1899999999999995 0.0972303231574497
-2.1910000000000007 0.0979927536353328
-2.192 0.09873076381464185
-2.1929999999999996 0.09945403407572524
-2.194000000000001 0.10017131901426692
-2.1950000000000003 0.1008922053057654
-2.1959999999999997 0.10162610422767368
-2.197000000000001 0.10238279599083501
-2.1980000000000004 0.10317137471692003
-2.199 0.10400101579971756
-2.1999999999999993 0.10488029285546822
-2.2010000000000005 0.10581509369460912
-2.202 0.10681042054352637
-2.2029999999999994 0.10786698754433874
-2.2040000000000006 0.10898336972164628
-2.205 0.1101547170535151
-2.2059999999999995 0.11137279455171036
-2.2070000000000007 0.1126286641671232
-2.208 0.11391138832629542
-2.2089999999999996 0.11521183087822486
-2.210000000000001 0.11652209607844577
-2.2110000000000003 0.11783728300906263
-2.2119999999999997 0.11915557844254852
-2.213000000000001 0.1204798564614999
-2.2140000000000004 0.12181588229143019
-2.215 0.12317146971569823
-2.2159999999999993 0.1245553675365955
-2.2170000000000005 0.1259772558408942
-2.218 0.12744508712849123
-2.2189999999999994 0.12896500084586873
-2.2200000000000006 0.1305404960300081
-2.221 0.1321718262735468
-2.2219999999999995 0.1338569581233722
-2.2230000000000008 0.13559227155967452
-2.224 0.13737358409714404
-2.2249999999999996 0.1391963999002296
-2.226000000000001 0.14105840423568863
-2.2270000000000003 0.14295970186273935
-2.2279999999999998 0.1449023696463779
-2.229000000000001 0.1468910289868706
-2.2300000000000004 0.14893073112531763
-2.231 0.15102635773546028
-2.2319999999999993 0.15318156950110676
-2.2330000000000005 0.15539603456336065
-2.234 0.1576651867603559
-2.2349999999999994 0.1599817098570106
-2.2360000000000007 0.16233343711740483
-2.237 0.16470800814525283
-2.2379999999999995 0.1670931779402768
-2.2390000000000008 0.16947998602452383
-2.24 0.17186435851306067
-2.2409999999999997 0.17424899653790035
-2.242000000000001 0.1766434984863593
-2.2430000000000003 0.17906531599921455
-2.2439999999999998 0.1815354319255275
-2.245000000000001 0.1840798286019849
-2.2460000000000004 0.18672035988046073
-2.247 0.18948022137824094
-2.2479999999999993 0.1923728534210152
-2.2490000000000006 0.19540640214069768
-2.25 0.19858086394576022
-2.2509999999999994 0.20188862701647362
-2.2520000000000007 0.20531579335299974
-2.253 0.20884392296607365
-2.2539999999999996 0.21245231379165233
-2.255000000000001 0.21612117033706577
-2.2560000000000002 0.21983055127701814
-2.2569999999999997 0.2235656296442938
-2.258000000000001 0.2273125021775657
-2.2590000000000003 0.23106230553621887
-2.26 0.23480680786860286
-2.261000000000001 0.2385415273542496
-2.2620000000000005 0.24226159496474475
-2.263 0.2459646454193619
-2.2639999999999993 0.24964860576707257
-2.2650000000000006 0.2533122103371239
-2.266 0.25695588393366686
-2.2669999999999995 0.26057848637180236
-2.2680000000000007 0.26418504129111614
-2.269 0.2677803533025496
-2.2699999999999996 0.27137097290562817
-2.271000000000001 0.2749664547763066
-2.2720000000000002 0.27857861988210586
-2.2729999999999997 0.2822219307786167
-2.274000000000001 0.28591412084412177
-2.2750000000000004 0.28967142052973643
-2.276 0.29351262406412953
-2.277000000000001 0.2974563733023429
-2.2780000000000005 0.30151621719734845
-2.279 0.30570106749033454
-2.2799999999999994 0.31001371039802156
-2.2810000000000006 0.3144479600560107
-2.282 0.3189859989803073
-2.2829999999999995 0.323605856913723
-2.2840000000000007 0.32827444272755396
-2.285 0.33295830359253675
-2.2859999999999996 0.337621915924135
-2.287000000000001 0.3422406639485504
-2.2880000000000003 0.3467979828536788
-2.2889999999999997 0.3512950741460585
-2.290000000000001 0.35574744010669856
-2.2910000000000004 0.36018899799062987
-2.292 0.36466893487888746
-2.293000000000001 0.3692441408797923
-2.2940000000000005 0.37397606044518533
-2.295 0.37892176832278746
-2.2959999999999994 0.3841280173270808
-2.2970000000000006 0.38962603842437843
-2.298 0.39542527584807896
-2.2989999999999995 0.40151317251401486
-2.3000000000000007 0.40785857427000827
-2.301 0.4144102586688107
-2.3019999999999996 0.42110569850874574
-2.303000000000001 0.42787844093880206
-2.3040000000000003 0.4346648457095539
-2.3049999999999997 0.44141367513884766
-2.306000000000001 0.44808916116076714
-2.3070000000000004 0.45468127207881315
-2.308 0.4612044066283046
-2.309000000000001 0.4676962375976886
-2.3100000000000005 0.4742137309558756
-2.311 0.48082724937349747
-2.3119999999999994 0.4876125630040889
-2.3130000000000006 0.4946320208072979
-2.314 0.5019331173867587
-2.3149999999999995 0.5095361386794569
-2.3160000000000007 0.517429423581985
-2.317 0.5255596082956222
-2.3179999999999996 0.5338482349035601
-2.319000000000001 0.5421866867284731
-2.3200000000000003 0.5504555299343533
-2.3209999999999997 0.5585317551630993
-2.322000000000001 0.5663061634765295
-2.3230000000000004 0.5736900903286201
-2.324 0.5806247692710499
-2.3249999999999993 0.5870837221332458
-2.3260000000000005 0.5930637396271445
-2.327 0.5985900477256639
-2.3279999999999994 0.6036949307897428
-2.3290000000000006 0.608415657310707
-2.33 0.6127826710662345
-2.3309999999999995 0.6168240770047386
-2.3320000000000007 0.6205578335878126
-2.333 0.6239994520622212
-2.3339999999999996 0.6271693794978661
-2.335000000000001 0.6301036068315304
-2.3360000000000003 0.6328469708995235
-2.3369999999999997 0.635467017621931
-2.338000000000001 0.6380399904508104
-2.3390000000000004 0.640648959161024
-2.34 0.6433719619355133
-2.3409999999999993 0.6462738796130059
-2.3420000000000005 0.6493941087204537
-2.343 0.6527473901037131
-2.3439999999999994 0.6563178660024761
-2.3450000000000006 0.6600628572137339
-2.346 0.663920237667536
-2.3469999999999995 0.6678132234364675
-2.3480000000000008 0.6716587838643894
-2.349 0.6753722194885774
-2.3499999999999996 0.6788760470230452
-2.351000000000001 0.6820940968383373
-2.3520000000000003 0.6849656258025523
-2.3529999999999998 0.6874375244039482
-2.354000000000001 0.6894721753449815
-2.3550000000000004 0.6910480686903703
-2.356 0.6921562901042584
-2.3569999999999993 0.6928073398405067
-2.3580000000000005 0.6930261658363402
-2.359 0.6928452581929225
-2.3599999999999994 0.6923056648192117
-2.3610000000000007 0.6914502243637723
-2.362 0.6903200766159674
-2.3629999999999995 0.6889480168826612
-2.3640000000000008 0.6873637056577602
-2.365 0.6855865270107505
-2.3659999999999997 0.6836331787906498
-2.367000000000001 0.681509335053618
-2.3680000000000003 0.6792209525989372
-2.3689999999999998 0.6767601480444626
-2.370000000000001 0.6741202952540774
-2.3710000000000004 0.6712878267362109
-2.372 0.6682496252217562
-2.3729999999999993 0.664997196466301
-2.3740000000000006 0.6615224379592154
-2.375 0.6578281783911326
-2.3759999999999994 0.6539249340613082
-2.3770000000000007 0.6498288077130687
-2.378 0.64556174863469
-2.3789999999999996 0.6411433620857416
-2.380000000000001 0.6365865962607309
-2.3810000000000002 0.6318948188434447
-2.3819999999999997 0.6270705738488203
-2.383000000000001 0.6221063282059252
-2.3840000000000003 0.6169979650048305
-2.385 0.6117493578663508
-2.386000000000001 0.6063795706626285
-2.3870000000000005 0.6009238993025086
-2.388 0.5954347506986897
-2.3889999999999993 0.589975418512336
-2.3900000000000006 0.5846140035930786
-2.391 0.579421155678316
-2.3919999999999995 0.5744529752111095
-2.3930000000000007 0.5697525451132794
-2.394 0.5653446393762446
-2.3949999999999996 0.5612370881901718
-2.396000000000001 0.5574211463472085
-2.3970000000000002 0.5538763722913591
-2.3979999999999997 0.5505732284413608
-2.399000000000001 0.5474746661038591
-2.4000000000000004 0.5445402113331816
-2.401 0.5417226265602791
-2.402000000000001 0.5389700066300999
-2.4030000000000005 0.5362209149385068
-2.404 0.5334115820815013
-2.4049999999999994 0.5304706687283203
-2.4060000000000006 0.5273243335248123
-2.407 0.5239045935607518
-2.4079999999999995 0.5201565395452237
-2.4090000000000007 0.5160383114831636
-2.41 0.5115343885208408
-2.4109999999999996 0.5066581752706565
-2.412000000000001 0.5014521426103566
-2.4130000000000003 0.4959857782812121
-2.4139999999999997 0.4903564519287267
-2.415000000000001 0.4846744921390425
-2.4160000000000004 0.47905925146366896
-2.417 0.4736264376225722
-2.418000000000001 0.46848039538798586
-2.4190000000000005 0.46370183348913774
-2.42 0.4593447808421025
-2.4209999999999994 0.45542882850456884
-2.4220000000000006 0.451942101980064
-2.423 0.44884619783004903
-2.4239999999999995 0.4460777879914973
-2.4250000000000007 0.44355368246083926
-2.426 0.4411867536182926
-2.4269999999999996 0.4388824000326719
-2.428000000000001 0.43655949893797213
-2.4290000000000003 0.43414235541920804
-2.4299999999999997 0.4315728178156861
-2.431000000000001 0.42880607244499047
-2.4320000000000004 0.425817040561218
-2.433 0.42259489701597974
-2.434000000000001 0.41914885432079324
-2.4350000000000005 0.4154977232550502
-2.436 0.41167477728643054
-2.4369999999999994 0.40772714316828873
-2.4380000000000006 0.4037070365920402
-2.439 0.39967482845362423
-2.4399999999999995 0.3956919531332413
-2.4410000000000007 0.3918190501370309
-2.442 0.3881116811442684
-2.4429999999999996 0.38461404019997064
-2.444000000000001 0.38135627274111566
-2.4450000000000003 0.37835396712307057
-2.4459999999999997 0.37560245976890266
-2.447000000000001 0.37308168928666685
-2.4480000000000004 0.3707579184869506
-2.449 0.3685838520714259
-2.4499999999999993 0.3665039089468394
-2.4510000000000005 0.3644682746293019
-2.452 0.3624321071880991
-2.4529999999999994 0.3603600580702534
-2.4540000000000006 0.3582349897953538
-2.455 0.35605480045611554
-2.4559999999999995 0.353834059525579
-2.4570000000000007 0.3515957802653845
-2.458 0.34937461994289165
-2.4589999999999996 0.3472040667049118
-2.460000000000001 0.34511588496749673
-2.4610000000000003 0.34313352759190435
-2.4619999999999997 0.34126994072289746
-2.463000000000001 0.3395286453941811
-2.4640000000000004 0.33790190370230544
-2.465 0.3363710706597076
-2.4659999999999993 0.33491011286726546
-2.4670000000000005 0.33348792530194604
-2.468 0.33207156170805147
-2.4689999999999994 0.330629243941205
-2.4700000000000006 0.3291358590488992
-2.471 0.3275743662165434
-2.4719999999999995 0.32594055258019483
-2.4730000000000008 0.32424308924710005
-2.474 0.3225055830277203
-2.4749999999999996 0.3207624997244098
-2.476000000000001 0.3190562147038617
-2.4770000000000003 0.31743074617710026
-2.4779999999999998 0.315928124288909
-2.479000000000001 0.3145816315057614
-2.4800000000000004 0.31341050877858656
-2.481 0.3124195549995111
-2.4819999999999993 0.3115997054511674
-2.4830000000000005 0.3109283650780398
-2.484 0.310372554238114
-2.4849999999999994 0.30989565095365085
-2.4860000000000007 0.30945430462895507
-2.487 0.30901166884006354
-2.4879999999999995 0.30853447650787863
-2.4890000000000008 0.3079975820053668
-2.49 0.3073849579952903
-2.4909999999999997 0.3066938788745014
-2.492000000000001 0.3059300202869273
-2.4930000000000003 0.3051123978984603
-2.4939999999999998 0.30426492113524845
-2.495000000000001 0.30341967689538024
-2.4960000000000004 0.3026098531589751
-2.497 0.3018668565788447
-2.4979999999999993 0.3012187966263908
-2.4990000000000006 0.3006854288314981
-2.5 0.30027474403375726
-2.5009999999999994 0.2999844526790933
-2.5020000000000007 0.2998009773816939
-2.503 0.2997004157437405
-2.5039999999999996 0.2996509171322497
-2.505000000000001 0.2996158121912912
-2.5060000000000002 0.2995583877064739
-2.5069999999999997 0.2994437834408558
-2.508000000000001 0.2992467328482919
-2.5090000000000003 0.29895385585926093
-2.51 0.29856259483267794
-2.511000000000001 0.29808878585044646
-2.5120000000000005 0.297557691079952
-2.513 0.2970069724577071
-2.5139999999999993 0.29648050337018944
-2.5150000000000006 0.2960217571633276
-2.516 0.29567037816109165
-2.5169999999999995 0.2954561611774262
-2.5180000000000007 0.2953959513646285
-2.519 0.29549495964292716
-2.5199999999999996 0.2957386299563415
-2.521000000000001 0.2961037847840332
-2.5220000000000002 0.2965564095902953
-2.5229999999999997 0.2970568553766111
-2.524000000000001 0.297566196635019
-2.5250000000000004 0.298047468328375
-2.526 0.2984700760986171
-2.527000000000001 0.2988158575319986
-2.5280000000000005 0.29907662401835783
-2.529 0.29925553447130354
-2.5299999999999994 0.29936182722411514
-2.5310000000000006 0.29941235005709205
-2.532 0.2994217647199736
-2.5329999999999995 0.29940640343146135
-2.5340000000000007 0.2993744840309908
-2.535 0.29932859134750217
-2.5359999999999996 0.299263914976362
-2.537000000000001 0.29916855950925997
-2.5380000000000003 0.2990275709229408
-2.5389999999999997 0.29882660214270634
-2.540000000000001 0.2985528604031095
-2.5410000000000004 0.298201453176593
-2.542 0.2977745620153503
-2.543000000000001 0.297288153838914
-2.5440000000000005 0.2967647069337639
-2.545 0.296234789153866
-2.5459999999999994 0.29573646335430326
-2.5470000000000006 0.29530767340142355
-2.548 0.29498381871446144
-2.5489999999999995 0.29479541258841113
-2.5500000000000007 0.29476192326203793
-2.551 0.2948936584710146
-2.5519999999999996 0.2951899040842008
-2.553000000000001 0.2956367628714508
-2.5540000000000003 0.2962149116746706
-2.5549999999999997 0.296898157190139
-2.556000000000001 0.29765425540850365
-2.5570000000000004 0.2984486869414451
-2.558 0.2992458834641083
-2.559000000000001 0.3000110134315762
-2.5600000000000005 0.30070507565968924
-2.561 0.3012913952504918
-2.5619999999999994 0.3017304041852242
-2.5630000000000006 0.3019867277368013
-2.564 0.30202913255140945
-2.5649999999999995 0.3018309014023947
-2.5660000000000007 0.3013801918613167
-2.567 0.30067838815850056
-2.5679999999999996 0.2997422007177687
-2.569000000000001 0.2986119823495523
-2.5700000000000003 0.29734199686310514
-2.5709999999999997 0.2960019776300022
-2.572000000000001 0.2946724032746259
-2.5730000000000004 0.2934339295395838
-2.574 0.2923655512565256
-2.575000000000001 0.29153073312242384
-2.5760000000000005 0.2909775554712548
-2.577 0.29072998192396665
-2.5779999999999994 0.2907890478557201
-2.5790000000000006 0.2911355546439718
-2.58 0.2917290927493679
-2.5809999999999995 0.29252002860249876
-2.5820000000000007 0.29344945176140597
-2.583 0.29445947909530557
-2.5839999999999996 0.29549840339691896
-2.585000000000001 0.2965208916611985
-2.5860000000000003 0.2974959750698811
-2.5869999999999997 0.29840043827739715
-2.588000000000001 0.2992244697799783
-2.5890000000000004 0.299965498541547
-2.59 0.30062838569030603
-2.5909999999999993 0.3012218087733145
-2.5920000000000005 0.3017544590596788
-2.593 0.3022362756145368
-2.5939999999999994 0.3026735658464795
-2.5950000000000006 0.303067818075711
-2.596 0.30341603165666164
-2.5969999999999995 0.3037071949996529
-2.5980000000000008 0.3039252859217923
-2.599 0.30405033679261034
-2.5999999999999996 0.30405850029716897
-2.601000000000001 0.3039293897353975
-2.6020000000000003 0.30364867920406274
-2.6029999999999998 0.30321022916386947
-2.604000000000001 0.302619864944373
-2.6050000000000004 0.3018973948287143
-2.606 0.3010730676467396
-2.6069999999999993 0.3001885207226919
-2.6080000000000005 0.2992885401539303
-2.609 0.2984209838142962
-2.6099999999999994 0.297627899314733
-2.6110000000000007 0.29694500431119586
-2.612 0.2963951717331752
-2.6129999999999995 0.29599337365989414
-2.6140000000000008 0.29574458081022453
-2.615 0.2956446439393176
-2.6159999999999997 0.29568444839641
-2.617000000000001 0.29585203121128123
-2.6180000000000003 0.29613213113875586
-2.6189999999999998 0.2965090014032874
-2.620000000000001 0.2969656642632972
-2.6210000000000004 0.2974801811445598
-2.622 0.2980298861065743
-2.6229999999999993 0.2985882573569361
-2.6240000000000006 0.2991254782377907
-2.625 0.2996117999049528
-2.6259999999999994 0.3000194905301609
-2.6270000000000007 0.30032537736955334
-2.628 0.3005118805416688
-2.6289999999999996 0.3005700659313568
-2.630000000000001 0.3005018249335683
-2.6310000000000002 0.30031457212541374
-2.6319999999999997 0.30002411668807893
-2.633000000000001 0.2996487209460624
-2.6340000000000003 0.2992063805531437
-2.635 0.298712092533664
-2.636000000000001 0.298176581388222
-2.6370000000000005 0.2976032286943667
-2.638 0.2969911941260744
-2.6389999999999993 0.29633317269247067
-2.6400000000000006 0.29562353679690256
-2.641 0.2948519604502129
-2.6419999999999995 0.2940140209964024
-2.6430000000000007 0.293106754607355
-2.644 0.2921295004766304
-2.6449999999999996 0.29108661114922474
-2.646000000000001 0.28998535452164964
-2.6470000000000002 0.28883386183936366
-2.6479999999999997 0.2876389073486275
-2.649000000000001 0.286405882944275
-2.6500000000000004 0.285137984971822
-2.651 0.2838389275854303
-2.652000000000001 0.2825080695121797
-2.6530000000000005 0.28114880997230435
-2.654 0.2797648108317197
-2.6549999999999994 0.27836109989180996
-2.6560000000000006 0.27694344929778025
-2.657 0.27552222283274663
-2.6579999999999995 0.2741057705868327
-2.6590000000000007 0.27270172859890146
-2.66 0.2713149857450248
-2.6609999999999996 0.26994847083628803
-2.662000000000001 0.2686011068117396
-2.6630000000000003 0.2672706576271285
-2.6639999999999997 0.26595169528798157
-2.665000000000001 0.2646397565354441
-2.6660000000000004 0.2633285736362421
-2.667 0.2620113093964446
-2.668000000000001 0.2606791217377495
-2.6690000000000005 0.25932144669869966
-2.67 0.25792209709984676
-2.6709999999999994 0.2564605419526955
-2.6720000000000006 0.2549109423190582
-2.673 0.2532459353595403
-2.6739999999999995 0.25143519059228475
-2.6750000000000007 0.2494535801427963
-2.676 0.24728111171900286
-2.6769999999999996 0.24490777470105884
-2.678000000000001 0.24233556021869532
-2.6790000000000003 0.23957840054823973
-2.6799999999999997 0.23666280693436342
-2.681000000000001 0.23362465389104423
-2.6820000000000004 0.23050849196682693
-2.683 0.22736335785060208
-2.684000000000001 0.22423825674651687
-2.6850000000000005 0.22118276816064955
-2.686 0.21823939691183314
-2.6869999999999994 0.21544606133348818
-2.6880000000000006 0.21283196064181967
-2.689 0.21041548869833768
-2.6899999999999995 0.20820977890213105
-2.6910000000000007 0.20621387212244188
-2.692 0.20441930710446718
-2.6929999999999996 0.2028087430727807
-2.694000000000001 0.20135431860378988
-2.6950000000000003 0.20002093811183205
-2.6959999999999997 0.1987676517347402
-2.697000000000001 0.19755039705465488
-2.6980000000000004 0.19632507164045773
-2.699 0.1950493089206718
-2.700000000000001 0.19368831941037634
-2.7010000000000005 0.19222113325309878
-2.702 0.19063776634719617
-2.7029999999999994 0.1889431695454589
-2.7040000000000006 0.1871595733837368
-2.705 0.18531842893611916
-2.7059999999999995 0.18345821191643738
-2.7070000000000007 0.1816211379154094
-2.708 0.17984553926970098
-2.7089999999999996 0.17815977173601744
-2.710000000000001 0.17658085428353015
-2.7110000000000003 0.17510904151732057
-2.7119999999999997 0.17373177218445252
-2.713000000000001 0.17242376613119245
-2.7140000000000004 0.171151149703252
-2.715 0.16987597337209498
-2.7159999999999993 0.16856187002855483
-2.7170000000000005 0.16717885394820628
-2.718 0.1657042365122828
-2.7189999999999994 0.16412880879407615
-2.7200000000000006 0.16245391690552438
-2.721 0.16069068196581046
-2.7219999999999995 0.1588594245114323
-2.7230000000000008 0.1569851359658189
-2.724 0.1550942594964019
-2.7249999999999996 0.15321350990027705
-2.726000000000001 0.1513644067474224
-2.7270000000000003 0.14956473446463314
-2.7279999999999998 0.14782682785816834
-2.729000000000001 0.14615855422092264
-2.7300000000000004 0.14456304988184068
-2.731 0.14303995799548563
-2.7319999999999993 0.14158681204399537
-2.7330000000000005 0.1401984844841812
-2.734 0.1388674157151214
-2.7349999999999994 0.1375855216408701
-2.7360000000000007 0.1363417988302177
-2.737 0.1351241347922255
-2.7379999999999995 0.13391948889536562
-2.7390000000000008 0.1327132393431704
-2.74 0.1314923864474378
-2.7409999999999997 0.13024575952906955
-2.742000000000001 0.1289641299788884
-2.7430000000000003 0.1276427233839153
-2.7439999999999998 0.1262808524130912
-2.745000000000001 0.1248816717570648
-2.7460000000000004 0.12345242509243969
-2.747 0.12200175591392454
-2.7479999999999993 0.12054019848383425
-2.7490000000000006 0.11907635348528131
-2.75 0.11761739890302841
-2.7509999999999994 0.11616791448324183
-2.7520000000000007 0.11472973573356893
-2.753 0.11330103527105903
-2.7539999999999996 0.11187959141925546
-2.755000000000001 0.11046294915759207
-2.7560000000000002 0.10904937008322436
-2.7569999999999997 0.10763912639466874
-2.758000000000001 0.10623715127631908
-2.7590000000000003 0.10485035016450933
-2.76 0.10348957618331933
-2.761000000000001 0.10216644987311788
-2.7620000000000005 0.10089270143409511
-2.763 0.09967931612864833
-2.7639999999999993 0.0985340073059599
-2.7650000000000006 0.09746102439554462
-2.766 0.09645952914870766
-2.7669999999999995 0.09552562447573391
-2.7680000000000007 0.0946502666146297
-2.769 0.09382298331055307
-2.7699999999999996 0.0930319672441003
-2.771000000000001 0.09226584178250927
-2.7720000000000002 0.09151445903990091
-2.7729999999999997 0.09077144899937435
-2.774000000000001 0.0900314298958671
-2.7750000000000004 0.0892937368278046
-2.776 0.08855686319850349
-2.777000000000001 0.08782060073914408
-2.7780000000000005 0.08708380175540859
-2.779 0.08634281102008542
-2.7799999999999994 0.08559160038755616
-2.7810000000000006 0.08482238351131931
-2.782 0.08402640435851262
-2.7829999999999995 0.08319576007738648
-2.7840000000000007 0.08232510108250457
-2.785 0.0814136033032037
-2.7859999999999996 0.08046624468164407
-2.787000000000001 0.07949285165766809
-2.7880000000000003 0.07850861969606775
-2.7889999999999997 0.07753148958058469
-2.790000000000001 0.07657969055873853
-2.7910000000000004 0.07567063503708997
-2.792 0.07481679881151557
-2.793000000000001 0.07402546220242617
-2.7940000000000005 0.07329696708742338
-2.795 0.07262620133947643
-2.7959999999999994 0.07200288123993445
-2.7970000000000006 0.07141323822538446
-2.798 0.07084278963056988
-2.7989999999999995 0.07027770644630436
-2.8000000000000007 0.0697071229943745
-2.801 0.06912437665477066
-2.8019999999999996 0.06852723252372264
-2.803000000000001 0.06791815479727395
-2.8040000000000003 0.06730237502628458
-2.8049999999999997 0.0666879174060088
-2.806000000000001 0.06608340100388967
-2.8070000000000004 0.0654957704115382
-2.808 0.06493047574664812
-2.809000000000001 0.0643904138914583
-2.8100000000000005 0.0638749328700564
-2.811 0.06338140729168949
-2.8119999999999994 0.06290501160818084
-2.8130000000000006 0.06244025864188369
-2.814 0.06198129712169195
-2.8149999999999995 0.061523577154612756
-2.8160000000000007 0.06106338831962063
-2.817 0.060598974725206915
-2.8179999999999996 0.060129172945192697
-2.819000000000001 0.05965409507168074
-2.8200000000000003 0.05917440012361685
-2.8209999999999997 0.05869110085302285
-2.822000000000001 0.0582051399724635
-2.8230000000000004 0.057718029082055686
-2.824 0.05723056856204423
-2.825000000000001 0.05674433136486297
-2.8260000000000005 0.05626122657660179
-2.827 0.055783841338577146
-2.8279999999999994 0.05531549533391123
-2.8290000000000006 0.0548601643429094
-2.83 0.05442215165521456
-2.8309999999999995 0.05400586777810274
-2.8320000000000007 0.05361569021060205
-2.833 0.05325441329800879
-2.8339999999999996 0.05292323558600858
-2.835000000000001 0.052621262082082725
-2.8360000000000003 0.05234542729718209
-2.8369999999999997 0.052090155166903254
-2.838000000000001 0.05184777151838297
-2.8390000000000004 0.051609920527220673
-2.84 0.05136780155543618
-2.8409999999999993 0.05111349108460807
-2.8420000000000005 0.05084064245014083
-2.843 0.05054545573142247
-2.8439999999999994 0.05022661441911493
-2.8450000000000006 0.049885393005733254
-2.846 0.049525034039069424
-2.8469999999999995 0.04915030889823099
-2.8480000000000008 0.04876628410772216
-2.849 0.04837792746643151
-2.8499999999999996 0.04798938357775808
-2.851000000000001 0.04760330928270513
-2.8520000000000003 0.047221289476511566
-2.8529999999999998 0.04684367694449458
-2.854000000000001 0.04647018759143685
-2.8550000000000004 0.046099716282507586
-2.856 0.04573167003538795
-2.8569999999999993 0.045365181510545693
-2.8580000000000005 0.044999927613762425
-2.859 0.0446359267094365
-2.8599999999999994 0.0442737933164348
-2.8610000000000007 0.043914008952573566
-2.862 0.0435569640816482
-2.8629999999999995 0.043203443308584576
-2.8640000000000008 0.042853587730369104
-2.865 0.04250791645435703
-2.8659999999999997 0.042166714257067
-2.867000000000001 0.04183051306098319
-2.8680000000000003 0.04149985052343946
-2.8689999999999998 0.041175485434184894
-2.870000000000001 0.0408583498447941
-2.8710000000000004 0.040549568464787744
-2.872 0.0402505415314394
-2.8729999999999993 0.0399630675467537
-2.8740000000000006 0.0396891509535409
-2.875 0.0394310686056869
-2.8759999999999994 0.0391911349078124
-2.8770000000000007 0.038971733439929886
-2.878 0.0387748612552791
-2.8789999999999996 0.038601361916660824
-2.880000000000001 0.03845064490344838
-2.8810000000000002 0.03832057374832367
-2.8819999999999997 0.03820683098393333
-2.883000000000001 0.038103731907706224
-2.8840000000000003 0.03800420806562321
-2.885 0.037901214016522994
-2.886000000000001 0.03778828341003511
-2.8870000000000005 0.03766059532150261
-2.888 0.037515736557538946
-2.8889999999999993 0.037353817605657286
-2.8900000000000006 0.03717776742267274
-2.891 0.03699234967369782
-2.8919999999999995 0.036803081622558124
-2.8930000000000007 0.0366157213978261
-2.894 0.03643504041373573
-2.8949999999999996 0.03626391907137632
-2.896000000000001 0.0361030213990562
-2.8970000000000002 0.03595105852153968
-2.8979999999999997 0.03580509034547302
-2.899000000000001 0.03566106173965319
-2.9000000000000004 0.03551506717252129
-2.901 0.035363521001551435
-2.902000000000001 0.035204483544157894
-2.9030000000000005 0.03503679154638815
-2.904 0.03486124233297354
-2.9049999999999994 0.034679370811192226
-2.9060000000000006 0.03449352384270285
-2.907 0.03430611232592187
-2.9079999999999995 0.03411930949139946
-2.9090000000000007 0.033934176475281706
-2.91 0.03375136304511493
-2.9109999999999996 0.033570633936774515
-2.912000000000001 0.03339100592173915
-2.9130000000000003 0.03321134821078945
-2.9139999999999997 0.03303034695765458
-2.915000000000001 0.03284725141193558
-2.9160000000000004 0.03266186341180431
-2.917 0.03247476103615495
-2.918000000000001 0.03228740767586616
-2.9190000000000005 0.03210200663443
-2.92 0.03192161783421217
-2.9209999999999994 0.03174989448081815
-2.9220000000000006 0.03159107018195409
-2.923 0.03144945844673516
-2.9239999999999995 0.03132911534859096
-2.9250000000000007 0.031233668513494416
-2.926 0.031165632011314833
-2.9269999999999996 0.031126239742859135
-2.928000000000001 0.031115151148445305
-2.9290000000000003 0.03113046006632359
-2.9299999999999997 0.031168567497656938
-2.931000000000001 0.031224676556204065
-2.9320000000000004 0.031292787361780615
-2.933 0.031366355458674326
-2.934000000000001 0.03143876011409392
-2.9350000000000005 0.031503403789662064
-2.936 0.03155477083124185
-2.9369999999999994 0.031587979987004904
-2.9380000000000006 0.03159992090006798
-2.939 0.031588799507719256
-2.9399999999999995 0.03155462849347172
-2.9410000000000007 0.031499412924635324
-2.942 0.031426349420480205
-2.9429999999999996 0.031340116763942036
-2.944000000000001 0.031246109929325756
-2.9450000000000003 0.03114978888366128
-2.9459999999999997 0.03105637916552195
-2.947000000000001 0.030969808147732196
-2.9480000000000004 0.03089260471930282
-2.949 0.03082523683673055
-2.950000000000001 0.030766788211350066
-2.9510000000000005 0.03071454459579739
-2.952 0.030665219336943654
-2.9529999999999994 0.03061471070817509
-2.9540000000000006 0.030559361937603325
-2.955 0.030495889002205328
-2.9559999999999995 0.030422107124022105
-2.9570000000000007 0.030337014684449673
-2.958 0.030240874424571563
-2.9589999999999996 0.03013463706118681
-2.960000000000001 0.03002034113974628
-2.9610000000000003 0.029900386318817942
-2.9619999999999997 0.029777105395265128
-2.963000000000001 0.029653151842331645
-2.9640000000000004 0.029530312641491394
-2.965 0.029410186646345673
-2.9659999999999993 0.02929392755461287
-2.9670000000000005 0.029181935416044205
-2.968 0.02907441230617871
-2.9689999999999994 0.028971210540775505
-2.9700000000000006 0.028872304973064825
-2.971 0.028777534580343173
-2.9719999999999995 0.02868730518327376
-2.9730000000000008 0.028602410775182396
-2.974 0.028524137246097793
-2.9749999999999996 0.028454169299490326
-2.976000000000001 0.028394434792329087
-2.9770000000000003 0.028346792375628965
-2.9779999999999998 0.028312792080429913
-2.979000000000001 0.028293311819521386
-2.9800000000000004 0.028288531232786917
-2.981 0.02829775216227827
-2.9819999999999993 0.028319508961340084
-2.9830000000000005 0.02835170414657006
-2.984 0.028392027919543997
-2.9849999999999994 0.02843813293052945
-2.9860000000000007 0.028488175765540753
-2.987 0.028540727626871796
-2.9879999999999995 0.028594841069485875
-2.9890000000000008 0.02865041258202168
-2.99 0.02870750010485419
-2.9909999999999997 0.028766129369992927
-2.992000000000001 0.028826344205314592
-2.9930000000000003 0.02888764286676308
-2.9939999999999998 0.028948773423636883
-2.995000000000001 0.029008050104530135
-2.9960000000000004 0.02906317870811551
-2.997 0.029111584285885523
-2.9979999999999993 0.029150765964217954
-2.9990000000000006 0.02917836588905828
-3.0 0.029192560212806314
