# Supplementary material for: Pressure-tuning of α-RuCl3 towards a quantum spin liquid
Source: Nat Commun. 2024 Sep 17;15:8142. doi: 10.1038/s41467-024-52169-w (PMC11408671; doi:10.1038/s41467-024-52169-w)
Supplement: Supplementary file 3 — Source Data [file 41467_2024_52169_MOESM3_ESM.zip › fig4/FIG4_SimuData_1-4l_CLdelta_6my.dat]

6.0 0.01354817121697857
5.999 0.01356265951675373
5.998 0.013591175146187606
5.997 0.01363282015633808
5.996 0.013686327469713688
5.995 0.013750112592302252
5.994 0.013822380684752486
5.993 0.013901092615570994
5.992 0.013984044384692123
5.991 0.0140687871017987
5.99 0.014152702417979808
5.989 0.014233145372106213
5.988 0.014307223316644508
5.987 0.014372193952504645
5.986 0.014425632828894829
5.985 0.014465628193517007
5.984 0.014490961429767057
5.983 0.01450128772929877
5.982 0.014497391792135465
5.981 0.014480807963922553
5.98 0.01445403580179332
5.979 0.014419966970260168
5.978 0.014381745019537996
5.977 0.014342548744707832
5.976 0.01430504431297165
5.975 0.014271388579940026
5.974 0.014243063825689392
5.973 0.014220875062877924
5.972 0.014205205975314633
5.971 0.014195883855414773
5.97 0.014192618068992554
5.969 0.014195186714200511
5.968 0.014203229831212453
5.967 0.014216823435035351
5.966 0.014236009611848654
5.965 0.014261096099663133
5.964 0.014292437005817832
5.963 0.014330345610960167
5.962 0.014375032805022482
5.961 0.01442656929201976
5.96 0.014484808228426448
5.959 0.014549401897014503
5.958 0.014619812148831941
5.957 0.014695397077418017
5.956 0.014775401657713442
5.955 0.014859063806547773
5.954 0.014945648515601125
5.953 0.015034504467263872
5.952 0.015124884850831733
5.951 0.015215982659700698
5.95 0.015306984571484489
5.949 0.015396870883195891
5.948 0.015484579625986494
5.947 0.015568888955332476
5.946 0.01564842502137062
5.945 0.015721867800064966
5.944 0.01578809055029568
5.943 0.01584605622031358
5.942 0.01589504676449549
5.941 0.015934718893132114
5.94 0.015964972479137026
5.939 0.015986118852296855
5.938 0.01599897726040168
5.937 0.01600451441543181
5.936 0.016004223884068858
5.935 0.015999797388577104
5.934 0.01599328975356688
5.933 0.01598669488212603
5.932 0.01598236517375654
5.931 0.015982503210704532
5.93 0.01598920365239734
5.929 0.016004330214631927
5.928 0.016029278005843795
5.927 0.01606519551302018
5.926 0.016112609625483335
5.925 0.01617159892157745
5.924 0.016241731190043445
5.923 0.016321925591578006
5.922 0.01641069355613759
5.921 0.016506049923595775
5.92 0.016605668545044038
5.919 0.01670709698991707
5.918 0.016807806032547497
5.917 0.016905564529524113
5.916 0.016998529722573777
5.915 0.017085636741556276
5.914 0.017166554510862485
5.913 0.017241799666939707
5.912 0.01731264720661339
5.911 0.017380974070253668
5.91 0.017448949094066666
5.909 0.017518840887547914
5.908 0.017592675025578965
5.907 0.017672026011419695
5.906 0.01775785174320441
5.905 0.01785048541474622
5.904 0.017949460813813715
5.903 0.018053930109813255
5.902 0.018162492453237727
5.901 0.018273493618819
5.9 0.018385142577881295
5.899 0.018495814038796077
5.898 0.018604248163592074
5.897 0.018709673706378646
5.896 0.018811970273073055
5.895 0.01891152466005881
5.894 0.019009582382224218
5.893 0.019107853388773743
5.892 0.019208410479146353
5.891 0.0193134299449403
5.89 0.01942493756512359
5.889 0.019544230945515745
5.888 0.01967213184524653
5.887 0.019808301881385493
5.886 0.01995165684091262
5.885 0.020100193751694327
5.884 0.020251394184173065
5.883 0.02040243068061188
5.882 0.02055055119131484
5.881 0.02069364079276552
5.88 0.020830207979566175
5.879 0.020959725772159737
5.878 0.02108265610665907
5.877 0.0212005119231658
5.876 0.0213153644232691
5.875 0.02142966952711059
5.874 0.02154616124577169
5.873 0.021667184255791463
5.872 0.02179460452100395
5.871 0.021929704829921827
5.87 0.02207316459263446
5.869 0.022224878667120463
5.868 0.02238446552693203
5.867 0.022550962878571622
5.866 0.022723040837286528
5.865 0.02289934274176366
5.864 0.023078652819562322
5.8629999999999995 0.02325946044008425
5.862 0.02344055881367958
5.861 0.023621012500071252
5.86 0.02380004646781834
5.859 0.023977457790604017
5.858 0.024153145872808267
5.857 0.024327462643788225
5.856 0.024500796342012493
5.855 0.024673787035482956
5.854 0.024846981524387093
5.853 0.025020852995669272
5.852 0.02519558571998517
5.851 0.025371201925111928
5.85 0.025547527058859053
5.849 0.025724411190472404
5.848 0.02590174685145992
5.847 0.026079666195676032
5.846 0.026258887579168166
5.845 0.026440197383847435
5.844 0.026625075602354692
5.843 0.02681496086666206
5.842 0.02701141753099952
5.841 0.027215795218419263
5.84 0.02742886522193972
5.839 0.027650754591881526
5.838 0.02788079026081509
5.837 0.02811742397930224
5.836 0.028358430724029937
5.835 0.028601312396717683
5.834 0.028843379028942625
5.833 0.029082474980573158
5.832 0.029317000174446186
5.831 0.02954622620918929
5.83 0.029770628831846033
5.829 0.029991117632799033
5.828 0.03020968764431479
5.827 0.030428752995192907
5.826 0.030650859222957287
5.825 0.030878617725681477
5.824 0.031114646592366686
5.823 0.03136128278450948
5.822 0.03162053922988639
5.821 0.03189406529544311
5.82 0.03218303493788426
5.819 0.032488174411886284
5.818 0.03280949138933051
5.817 0.03314653268524655
5.816 0.03349816134701533
5.815 0.033862506356999465
5.814 0.034237422417012574
5.813 0.034620616265868646
5.812 0.03500937341514443
5.811 0.035401366743047356
5.81 0.035794302674821296
5.809 0.036186491681860875
5.808 0.03657630234790494
5.807 0.03696275872257965
5.806 0.03734545323789664
5.805 0.0377245280702322
5.804 0.038100613278227696
5.803 0.038475034270770245
5.802 0.0388498610693178
5.801 0.03922718233127459
5.8 0.03960936740383918
5.799 0.039998682359111845
5.798 0.04039669916610575
5.797 0.04080418207860526
5.796 0.04122146719212421
5.795 0.04164747994329397
5.794 0.04208054165698152
5.793 0.04251842390531908
5.792 0.042957943062645616
5.791 0.04339657118257935
5.79 0.04383162540791717
5.789 0.04426095481762323
5.788 0.04468353286443507
5.787 0.04509912665765369
5.786 0.0455087898066578
5.785 0.045915031421805336
5.784 0.04632104052906237
5.783 0.04673107443077404
5.782 0.04714949960090991
5.781 0.04758057516816023
5.78 0.04802794654889582
5.779 0.04849332522248942
5.778 0.0489775022053861
5.777 0.04947929865846617
5.776 0.04999585389104288
5.775 0.05052327228829661
5.774 0.051057341950337065
5.773 0.05159433494728933
5.772 0.05213200111636292
5.771 0.05266975009244676
5.77 0.05320950648132142
5.769 0.053755237485910136
5.768 0.05431274585148648
5.767 0.05488854827806712
5.766 0.05548957898114485
5.765 0.05612149380300206
5.764 0.05678674651880649
5.763 0.05748544248047196
5.762 0.058213708024022336
5.761 0.05896403381391859
5.76 0.05972547393591646
5.759 0.06048501316825314
5.758 0.06122883448345629
5.757 0.061943310269668955
5.756 0.06261717546218537
5.755 0.06324269807541404
5.754 0.06381648166549957
5.753 0.06433967361889023
5.752 0.0648183803955405
5.751 0.06526344367585361
5.75 0.06568846047972596
5.749 0.0661098686611478
5.748 0.06654478615797867
5.747 0.06700869167358692
5.746 0.06751564507527666
5.745 0.06807595111911026
5.744 0.0686958281105146
5.743 0.06937773228492014
5.742 0.07011863359750636
5.741 0.07091353707833759
5.74 0.07175518999028607
5.739 0.07263468880019157
5.7379999999999995 0.07354415472363979
5.737 0.07447733915485713
5.736 0.07543014375167857
5.735 0.07640151585729299
5.734 0.07739302338851362
5.733 0.07840840383584463
5.732 0.07945209892287881
5.731 0.08052930248416415
5.73 0.08164455932544545
5.729 0.08280061356082787
5.728 0.08399791248590553
5.727 0.08523490427274236
5.726 0.08650682846099587
5.725 0.08780594788196312
5.724 0.08912237390003767
5.723 0.09044409149169226
5.7219999999999995 0.09175727004578565
5.721 0.09304778504658742
5.72 0.09430185981780796
5.719 0.09550799441950752
5.718 0.09665766606945884
5.717 0.09774600960588936
5.716 0.09877444670273532
5.715 0.09974889165961955
5.714 0.10068061931417399
5.713 0.10158448704700186
5.712 0.10247917578425271
5.711 0.10338384486186142
5.71 0.10431715236016705
5.709 0.10529411088099719
5.708 0.10632622174210148
5.707 0.10742008238424895
5.706 0.10857668517634972
5.705 0.10979258300842884
5.704 0.11106099166426646
5.703 0.11237346967172628
5.702 0.11372008894282436
5.701 0.11509185182453684
5.7 0.11648121922967498
5.699 0.11788093936241903
5.698 0.11928640169006616
5.697 0.12069190037663255
5.696 0.12209282046585479
5.695 0.12348275951001711
5.694 0.12485520271992566
5.693 0.12620428694181773
5.692 0.12752271658418535
5.691 0.12880629017623338
5.69 0.13005330572315832
5.689 0.13126561867962408
5.688 0.13244868811642546
5.687 0.13361136000599186
5.686 0.1347648461693183
5.685 0.13592183761889293
5.684 0.13709362116333162
5.683 0.1382898386550129
5.682 0.13951632325713034
5.681 0.14077462308406113
5.68 0.14206064173410843
5.679 0.14336885354116655
5.678 0.14468853070084495
5.677 0.14600897730489365
5.676 0.14732001473316406
5.675 0.14861238676274266
5.674 0.14988088820420029
5.673 0.1511227277780341
5.672 0.15233841559169944
5.671 0.15353157026866054
5.67 0.1547064822332202
5.669 0.15586868110012042
5.668 0.1570240051879889
5.667 0.15817663239180185
5.666 0.15933051864503314
5.665 0.1604869845709058
5.664 0.16164596619345284
5.663 0.16280501296727196
5.662 0.16395929795455322
5.661 0.16510073671937506
5.66 0.16621896396633012
5.659 0.16730108137891206
5.658 0.16833138852100987
5.657 0.1692944987208314
5.656 0.17017534264573542
5.655 0.17096007121282697
5.654 0.17163971469300585
5.653 0.1722088196963927
5.652 0.17266859784107563
5.651 0.17302498237573977
5.65 0.17329061796494374
5.649 0.1734824576729717
5.648 0.17362151492480135
5.647 0.17373071337217863
5.646 0.1738358471980662
5.645 0.17396146009854482
5.644 0.1741306209134064
5.643 0.17436280953760083
5.642 0.17467087648093654
5.641 0.1750630893081301
5.64 0.1755394258523142
5.639 0.176093154261399
5.638 0.1767122845027753
5.6370000000000005 0.17738006491789304
5.636 0.17807640438131614
5.635 0.17878419717719926
5.634 0.17948796204087472
5.633 0.18017764521478222
5.632 0.1808494858494433
5.631 0.18150569011568457
5.63 0.1821505483321566
5.629 0.18279317290525127
5.628 0.1834409528831753
5.627 0.1840978031417798
5.626 0.18476341871569776
5.625 0.18543187024585428
5.624 0.18609240606530025
5.623 0.18672945910652333
5.622 0.18732638866820528
5.621 0.1878676921679296
5.62 0.18834088413317754
5.619 0.18873603051603843
5.618 0.18905002492466316
5.617 0.18928401455079505
5.616 0.18944150132793997
5.615 0.1895299414667389
5.614 0.1895562997179007
5.6129999999999995 0.189529896350752
5.612 0.18945914659486512
5.611 0.18935474042178552
5.61 0.1892268689572229
5.609 0.18908728633418664
5.608 0.18894987649486772
5.607 0.18882839722849715
5.606 0.1887373243136781
5.605 0.18868661789832814
5.604 0.18868516871905983
5.603 0.1887351269824534
5.602 0.18883309869576972
5.601 0.1889707086171583
5.6 0.18913192986402452
5.599 0.18929955371250923
5.598 0.189451437000369
5.5969999999999995 0.1895672766748705
5.596 0.1896278482922669
5.595 0.18961862063347484
5.594 0.18953267397803367
5.593 0.18936961627831744
5.592 0.18913687820193445
5.591 0.18885025964769916
5.59 0.18853192807492028
5.589 0.18820874976253357
5.588 0.1879107920452439
5.587 0.18766859533094332
5.586 0.1875069380029711
5.585 0.18744657978950371
5.584 0.18749919513220728
5.583 0.1876667698886175
5.582 0.1879410798027748
5.581 0.18830480433948568
5.58 0.18873110015526826
5.579 0.18918742700176794
5.578 0.18963846723066155
5.577 0.1900482709446265
5.576 0.1903832482507545
5.575 0.19061619158656568
5.574 0.1907263421092354
5.573 0.19070266340085582
5.572 0.19054254009648425
5.571 0.19025274062684153
5.57 0.18984959224357983
5.569 0.18935313559193262
5.568 0.18878964785060487
5.567 0.18818671607801774
5.566 0.18757027075447416
5.565 0.18696509560494748
5.564 0.18638999122211233
5.563 0.18585892018298553
5.562 0.18537810196227086
5.561 0.18495181051066065
5.56 0.18457898521389107
5.559 0.18425536193042974
5.558 0.18397783881559635
5.557 0.1837449131203034
5.556 0.18356031629923064
5.555 0.18342905481486127
5.554 0.18336038948477537
5.553 0.18336573254453967
5.552 0.18345477014562425
5.551 0.18363505613116587
5.55 0.1839072300935795
5.549 0.18426478191629084
5.548 0.1846914470003538
5.547 0.18516475159227522
5.546 0.18565567150581813
5.545 0.18613092018041338
5.544 0.18655953538042933
5.543 0.186913657534677
5.542 0.18717332506373086
5.541 0.18732717866936632
5.54 0.18737342629938053
5.539 0.18731966618327595
5.538 0.18717920687542092
5.537 0.18697142431857416
5.536 0.18671711124110443
5.535 0.18643597274985108
5.534 0.18614668907197143
5.533 0.1858649336072339
5.532 0.1856034355526928
5.531 0.1853721913447889
5.53 0.18518081080522727
5.529 0.18503651327840312
5.528 0.18494783563364067
5.527 0.18492145262576007
5.526 0.18496558547426922
5.525 0.1850832919839969
5.524 0.18527549353330652
5.523 0.18553896107427262
5.522 0.1858652516289594
5.521 0.18624083816459316
5.52 0.18664849613520057
5.519 0.1870688384265625
5.518 0.1874830692750493
5.517 0.18787492946911358
5.516 0.18823287772473238
5.515 0.18855282935066095
5.514 0.18883752897846642
5.513 0.18909730546523082
5.5120000000000005 0.18934433651063143
5.511 0.1895961649218815
5.51 0.18986858089621758
5.509 0.19017414857112272
5.508 0.1905192604103362
5.507 0.1909027122801008
5.506 0.1913173811736395
5.505 0.19174904079040694
5.504 0.1921802271628367
5.503 0.19259175211894253
5.502 0.19296901592858387
5.501 0.19329959449400533
5.5 0.19358197150600828
5.499 0.19381968679216952
5.498 0.19402565196204333
5.497 0.1942189746813215
5.496 0.19442187703315403
5.495 0.19465637049180376
5.494 0.19494326554218183
5.493 0.19529904492140807
5.492 0.19573311320243234
5.491 0.196249655596484
5.49 0.1968459440646911
5.489 0.19751626932364816
5.4879999999999995 0.19825148926581918
5.487 0.199039780973309
5.486 0.1998704167400909
5.485 0.2007332391867488
5.484 0.20161889937171273
5.483 0.2025210763806297
5.482 0.20343351623850178
5.481 0.20435272865710452
5.48 0.20527744355206928
5.479 0.20620755264500068
5.478 0.20714817957152873
5.477 0.20810263624023487
5.476 0.20908304780186995
5.475 0.2100983883681403
5.474 0.21116026327139545
5.473 0.21227791076560476
5.4719999999999995 0.2134581007855505
5.471 0.21470327550187057
5.47 0.21601007519359683
5.469 0.2173727078012526
5.468 0.21878016261534033
5.467 0.220219580787709
5.466 0.22167767097808094
5.465 0.22314235868883953
5.464 0.22460344404151936
5.463 0.22605426046853352
5.462 0.22748796575352873
5.461 0.22890184015336162
5.46 0.23029163500005734
5.459 0.2316563613208297
5.458 0.23299407960215743
5.457 0.23430620754381498
5.4559999999999995 0.2355955158673446
5.455 0.2368678870314367
5.454 0.23813401511945922
5.453 0.23940834577081188
5.452 0.24070826747977495
5.451 0.24205404476463546
5.45 0.2434675391258233
5.449 0.2449686220976256
5.448 0.2465758016932
5.447 0.24830310827086963
5.446 0.25015852491894647
5.445 0.2521440818550343
5.444 0.25425197289124524
5.443 0.25646873635603323
5.442 0.25877033037116104
5.441 0.26112915826097494
5.4399999999999995 0.2635125767735437
5.439 0.26588934577346635
5.438 0.26823162215269464
5.437 0.270519452649589
5.436 0.27274145720980797
5.435 0.2748991973226078
5.434 0.2770049472171755
5.433 0.2790824328770354
5.432 0.28116032988652456
5.431 0.2832725636000023
5.43 0.2854499269348602
5.429 0.2877199353743667
5.428 0.2901031996534353
5.427 0.2926112179543337
5.426 0.2952448760687529
5.425 0.2979969862721166
5.4239999999999995 0.3008530289114104
5.423 0.30379130634541884
5.422 0.3067888660729789
5.421 0.30982105079309696
5.42 0.3128632472525732
5.4190000000000005 0.3158957776306397
5.418 0.3189034164245108
5.417 0.3218747675478186
5.416 0.3248057910166883
5.415 0.3276952433355573
5.414 0.33054802559458757
5.413 0.33337059507051797
5.412 0.33616762794222865
5.411 0.3389467439770282
5.41 0.3417094836811282
5.409 0.3444591927494997
5.408 0.3471958447243893
5.407 0.3499169142890506
5.406 0.35262341936067704
5.405 0.3553174282123113
5.404 0.3580049830746255
5.4030000000000005 0.36069720100848873
5.402 0.36340729409354605
5.401 0.3661569414647509
5.4 0.36896311433877815
5.399 0.37184646545120964
5.398 0.3748175081461721
5.397 0.37787930757414023
5.396 0.38102145965097733
5.395 0.38421659287913595
5.394 0.3874220939414881
5.393 0.39058119519000045
5.392 0.3936254315827135
5.391 0.3964864392174686
5.39 0.399102412286218
5.389 0.40142582399671817
5.388 0.4034355827528164
5.3870000000000005 0.40513849973719007
5.386 0.40657476677485654
5.385 0.40781523754166865
5.384 0.40895069000036033
5.383 0.41008679953821076
5.382 0.4113321089395709
5.381 0.41278248079456387
5.38 0.4145152528123028
5.379 0.4165800821890475
5.378 0.41899292589234094
5.377 0.4217482084105729
5.376 0.42480987755906496
5.375 0.42811958192901
5.374 0.43161516747279177
5.373 0.4352227323441836
5.372 0.4388714798869777
5.371 0.44249617008498265
5.37 0.44603606112727273
5.369 0.4494417869171232
5.368 0.4526696010843333
5.367 0.4556862171594102
5.366 0.45846398365467816
5.365 0.4609842935262461
5.364 0.4632344205403417
5.3629999999999995 0.4652112793218844
5.362 0.4669104761221396
5.361 0.4683366996844865
5.36 0.46949155928511666
5.359 0.4703784938353374
5.358 0.47099751859066924
5.357 0.4713415018377941
5.356 0.4713998540145816
5.355 0.471156185731933
5.354 0.47059176684761195
5.353 0.4696913125631469
5.352 0.4684417856785421
5.351 0.46684299900385456
5.35 0.4649016971185505
5.349 0.4626422818749094
5.348 0.46009863545233354
5.3469999999999995 0.4573131613032135
5.346 0.45433781527847183
5.345 0.45122521555305295
5.344 0.448024268745039
5.343 0.4447799013390792
5.342 0.4415257297859258
5.341 0.43828331833484496
5.34 0.43506553845052853
5.339 0.43187303552100226
5.338 0.42869799665024116
5.337 0.42552522248804353
5.336 0.4223349041952866
5.335 0.4191078250521859
5.334 0.4158231702644994
5.333 0.41246225453172036
5.332 0.4090143418229722
5.3309999999999995 0.40547156927019157
5.33 0.4018353316055434
5.329 0.3981138290111945
5.328 0.39431909613071986
5.327 0.39047087741311615
5.326 0.38659357525824434
5.325 0.38270474301157703
5.324 0.378825822067012
5.323 0.37496885946463676
5.322 0.37113838402994825
5.321 0.367333808995151
5.32 0.36354170619548665
5.319 0.35974443860858096
5.318 0.35591648241093393
5.317 0.35203431735895496
5.316 0.3480724699865004
5.3149999999999995 0.3440135078353871
5.314 0.33984542943688845
5.313 0.3355675340786913
5.312 0.33118238949913364
5.311 0.32670011755157485
5.31 0.3221321356097124
5.309 0.3174918823564141
5.308 0.3127881922671073
5.307 0.30802798119193137
5.306 0.3032156374236244
5.305 0.298354345617806
5.304 0.2934457774583891
5.303 0.28849510799923195
5.302 0.28351390463709614
5.301 0.2785173769006146
5.3 0.2735272492197257
5.2989999999999995 0.26856819659530257
5.298 0.26366943145170135
5.297 0.25885880688578916
5.296 0.25416267712037627
5.295 0.2496084873713607
5.2940000000000005 0.24521863157470836
5.293 0.24101507512805662
5.292 0.23701789295065295
5.291 0.23324379578253307
5.29 0.22970432617091915
5.289 0.22640829440382637
5.288 0.22335412226690868
5.287 0.2205332192660839
5.286 0.21792736842814292
5.285 0.21550896755009968
5.284 0.21324475717402575
5.283 0.21109663176725452
5.282 0.2090258519550651
5.281 0.20699594886119752
5.28 0.20497632163781634
5.279 0.202941432661565
5.2780000000000005 0.20087355865872472
5.277 0.19876032471307292
5.276 0.19659528759512987
5.275 0.19437627874718857
5.274 0.19210472140788376
5.273 0.1897843200569251
5.272 0.1874187339199769
5.271 0.1850169361561663
5.27 0.18258880261098423
5.269 0.1801455838891902
5.268 0.17769956571012197
5.267 0.1752626457806112
5.266 0.1728441220476587
5.265 0.17044931162286045
5.264 0.16808106180031915
5.263 0.16573696584236144
5.2620000000000005 0.16341172905090665
5.261 0.16109851611880485
5.26 0.15879145657066873
5.259 0.1564874363606151
5.258 0.15418679535827892
5.257 0.15189429072460217
5.256 0.1496192827363842
5.255 0.1473729922159617
5.254 0.14516891871664864
5.253 0.14301793013467443
5.252 0.14092936119246946
5.251 0.1389088585205921
5.25 0.1369593049881086
5.249 0.13508065378590114
5.248 0.13327240348231048
5.247 0.13153228246983578
5.246 0.12985802315823655
5.245 0.12824751908637708
5.244 0.1266965869735866
5.243 0.1251999193691168
5.242 0.1237491623829852
5.241 0.12233289869508775
5.24 0.12093847482909406
5.239 0.11955284266316708
5.2379999999999995 0.11816383996477389
5.237 0.11676370116499141
5.236 0.11534852366427498
5.235 0.11392001462204233
5.234 0.11248609180199656
5.233 0.11105822947141435
5.232 0.10965133614036171
5.231 0.10828012868301935
5.23 0.10695812050081159
5.229 0.1056957551213028
5.228 0.10449853654921831
5.227 0.10336559155426955
5.226 0.10229109931946886
5.225 0.10126436870693252
5.224 0.10027050329364909
5.223 0.09929251011807935
5.2219999999999995 0.09831176043319648
5.221 0.0973116539409978
5.22 0.09627772954965702
5.219 0.09520040051065726
5.218 0.09407525558091856
5.217 0.09290417394935269
5.216 0.09169449145262476
5.215 0.0904578244900197
5.214 0.08920977975863133
5.213 0.08796704912778144
5.212 0.086745234402812
5.211 0.08555754705192685
5.21 0.0844143001074063
5.209 0.0833209490036508
5.208 0.08227898182584531
5.207 0.0812860553712523
5.2059999999999995 0.0803372871334242
5.205 0.07942646139753322
5.204 0.07854740388262073
5.203 0.07769485629126467
5.202 0.0768647612517092
5.201 0.07605474853160153
5.2 0.07526415126445353
5.199 0.07449214245556875
5.198 0.07373904790914591
5.197 0.073004296830169
5.196 0.07228636614425914
5.195 0.0715834676495612
5.194 0.07089228491752596
5.193 0.07020977311708845
5.192 0.06953318980802214
5.191 0.06885964240263504
5.1899999999999995 0.06818828048958403
5.189 0.0675183913591165
5.188 0.06685101438723684
5.187 0.06618859831730575
5.186 0.06553394695902122
5.185 0.06488974787042862
5.184 0.064258641006143
5.183 0.06364209063370502
5.182 0.06304034408058853
5.181 0.06245302944035399
5.18 0.061877994984892035
5.179 0.0613131090490297
5.178 0.06075641481919638
5.177 0.06020648188118774
5.176 0.05966367263040545
5.175 0.05912934525995629
5.1739999999999995 0.058607010125346165
5.173 0.05810083921735566
5.172 0.05761514595424829
5.171 0.0571534023059903
5.17 0.05671763427058305
5.169 0.05630742886155776
5.168 0.055920052160051706
5.167 0.055550681029191716
5.166 0.05519363237772255
5.165 0.05484228190768304
5.164 0.05449098374886926
5.163 0.05413528675070192
5.162 0.05377267649813811
5.161 0.053401743582784884
5.16 0.05302276389863146
5.159 0.05263661480919655
5.158 0.05224416383854532
5.157 0.05184616726790674
5.156 0.05144284784574709
5.155 0.05103359224697853
5.154 0.0506178557427841
5.1530000000000005 0.050195523791510446
5.152 0.04976665450854247
5.151 0.04933225999495048
5.15 0.04889470771438789
5.149 0.04845687356957822
5.148 0.048022452706129364
5.147 0.04759549647373151
5.146 0.04718008684304699
5.145 0.04678032199252974
5.144 0.046399553528849044
5.143 0.04604094953526276
5.142 0.045707060297735275
5.141 0.045399790868210034
5.14 0.045120471647080565
5.139 0.04486948130926712
5.138 0.04464630509003768
5.1370000000000005 0.04444952305362797
5.136 0.04427656371039612
5.135 0.04412377015866555
5.134 0.043986214090855735
5.133 0.043858288701943866
5.132 0.04373395751951889
5.131 0.04360682887096013
5.13 0.04347105039045562
5.129 0.04332126044040094
5.128 0.04315342036699019
5.127 0.042964406816153794
5.126 0.042752543303447604
5.125 0.04251732414554498
5.124 0.04225938195947314
5.123 0.04198046219699526
5.122 0.04168303206727031
5.121 0.04137018682362734
5.12 0.04104555555288799
5.119 0.040713073982293055
5.118 0.04037704804125013
5.117 0.040041634403067225
5.116 0.039711389460334263
5.115 0.03939052286534217
5.114 0.039082855747573086
5.1129999999999995 0.03879195295969739
5.112 0.038520592460969755
5.111 0.038270713936352604
5.11 0.03804329673442034
5.109 0.037838426815900834
5.108 0.037655206266106044
5.107 0.03749184041210686
5.106 0.03734589343804845
5.105 0.03721427957880223
5.104 0.03709405975738879
5.103 0.03698169131867748
5.102 0.03687404029571103
5.101 0.03676785970581837
5.1 0.03666029704850171
5.099 0.03654855854348292
5.098 0.03642995357209706
5.0969999999999995 0.03630210788189873
5.096 0.03616307874512241
5.095 0.0360115250283221
5.094 0.03584655551984435
5.093 0.035668638170512405
5.092 0.0354789622487666
5.091 0.035280000576412174
5.09 0.035074692967586224
5.089 0.034866664889084624
5.088 0.03465985068505593
5.087 0.03445815487733469
5.086 0.03426482884977246
5.085 0.034083116364134226
5.084 0.033915027915560586
5.083 0.03376199173561218
5.082 0.0336248287633941
5.0809999999999995 0.033503430285035225
5.08 0.033397179615566985
5.079 0.03330462918560656
5.078 0.03322428235052028
5.077 0.03315406318508474
5.076 0.03309189941991722
5.075 0.033035850203845335
5.074 0.032984167038593165
5.073 0.03293543791837206
5.072 0.032888720673056836
5.071 0.03284370418338878
5.07 0.03280028955947526
5.069 0.03275872221964994
5.068 0.03271932345627133
5.067 0.032682715307232206
5.066 0.032649038061761275
5.0649999999999995 0.03261855448284694
5.064 0.032590840950337374
5.063 0.032565615860852166
5.062 0.032542160308430546
5.061 0.03251957986364106
5.06 0.032496780162362945
5.059 0.03247257540652347
5.058 0.0324460799008055
5.057 0.03241616040249053
5.056 0.032381999774445926
5.055 0.0323428897490157
5.054 0.03229840910868976
5.053 0.03224823180206863
5.052 0.032192346886391096
5.051 0.03213075475090545
5.05 0.03206366412616089
5.0489999999999995 0.0319914597771765
5.048 0.03191432951758391
5.047 0.03183265974679184
5.046 0.031746629076436876
5.045 0.03165652050331875
5.044 0.031562220911441945
5.043 0.03146386412119052
5.042 0.03136138725005595
5.041 0.03125504452924138
5.04 0.03114518496992673
5.039 0.031032429960898937
5.038 0.030917723822686316
5.037 0.03080232692924013
5.036 0.030687289652882456
5.035 0.030574198306814567
5.034 0.030464286548196193
5.033 0.03035875098905473
5.032 0.030258734124993754
5.031 0.030165138529961947
5.03 0.030078703656070495
5.029 0.030000162302846668
5.0280000000000005 0.029930164532268745
5.027 0.02986897454950466
5.026 0.029816785711509523
5.025 0.029773478747122304
5.024 0.02973865592369836
5.023 0.02971148532650163
5.022 0.029691191163422885
5.021 0.029676789374684587
5.02 0.029667608402049118
5.019 0.02966345752727336
5.018 0.02966431925555956
5.017 0.02967126026075551
5.016 0.029685324075940447
5.015 0.029708005347251876
5.014 0.029740377135476607
5.013 0.02978287357950775
5.0120000000000005 0.029834968794972088
5.011 0.0298949094833261
5.01 0.029959686591582012
5.009 0.03002500285420207
5.008 0.03008624372723793
5.007 0.030138762110314684
5.006 0.03017867580284837
5.005 0.03020349245426221
5.004 0.030212552185062396
5.003 0.03020726113912991
5.002 0.030190997960393786
5.001 0.03016891357076222
5.0 0.030146861871183362
4.999 0.030131216896228295
4.998 0.030127819149838364
4.997 0.030141792359789626
4.996 0.03017643079951752
4.995 0.0302335399447162
4.994 0.030313076501307257
4.993 0.030413218291829316
4.992 0.030530439571960707
4.991 0.030659884824047023
4.99 0.030795355014127716
4.989 0.030930125380248818
4.9879999999999995 0.031056885518440974
4.987 0.031168597519285888
4.986 0.03125882450558368
4.984999999999999 0.03132246135120063
4.984 0.03135614729531254
4.983 0.031358485696013357
4.982 0.0313308113515262
4.981 0.03127629278015626
4.98 0.031199905710193834
4.979 0.031107946457215967
4.978 0.031007154564435528
4.977 0.03090423580468118
4.976 0.030805058067654018
4.975 0.030714184089325
4.974 0.030634797852777448
4.973 0.030568624636369456
4.9719999999999995 0.030516476292884794
4.971 0.030477962787720796
4.97 0.030452439662036482
4.969 0.03043940874369046
4.968 0.03043808100614784
4.9670000000000005 0.030448604340998994
4.966 0.030471063681189563
4.965 0.030506112280821625
4.964 0.030554504765259623
4.963 0.030616904130312834
4.962 0.030693752479615706
4.961 0.030785177861857915
4.96 0.03089084009830198
4.959 0.0310099571211428
4.958 0.03114133099851163
4.957 0.03128354495037281
4.9559999999999995 0.03143494679017001
4.955 0.031593874847476604
4.954 0.031758740899807465
4.953 0.03192814955636906
4.952 0.03210051931740219
4.9510000000000005 0.03227415996050405
4.95 0.03244737575575601
4.949 0.032618037384438164
4.948 0.03278392034544692
4.947 0.032942458813473345
4.946 0.03309075579637563
4.945 0.033226013843136434
4.944 0.033345840214492585
4.943 0.03344803017109919
4.942 0.03353105754773998
4.941 0.03359419909157009
4.9399999999999995 0.03363725571170755
4.939 0.03366091873421276
4.938 0.03366695532708281
4.937 0.03365745474015267
4.936 0.03363561206061147
4.9350000000000005 0.03360502985110938
4.934 0.03357005413519835
4.933 0.03353487817771663
4.932 0.033504421034183246
4.931 0.03348325926449932
4.93 0.0334757289797919
4.929 0.03348566852413818
4.928 0.03351593711428002
4.927 0.033568890742093294
4.926 0.03364560726424278
4.925 0.03374625157285272
4.9239999999999995 0.03386994516729137
4.923 0.03401447909161548
4.922 0.03417680829731222
4.921 0.03435284407559952
4.92 0.034537777637675356
4.9190000000000005 0.03472651672307624
4.918 0.03491376943981069
4.917 0.035094846588436264
4.916 0.03526583488889137
4.915 0.03542442548145089
4.914 0.03556983822809264
4.913 0.035703071819407683
4.912 0.03582672324918675
4.911 0.0359446785597737
4.91 0.03606146054421821
4.909 0.036181825461360055
4.9079999999999995 0.03631004267336147
4.907 0.03644944579433982
4.906 0.036602074252494905
4.905 0.03676864038457282
4.904 0.03694817509508441
4.9030000000000005 0.03713888326259172
4.902 0.037337810575148234
4.901 0.03754146431135657
4.9 0.03774608277793497
4.899 0.037948264367756765
4.898 0.03814539581997143
4.897 0.038335903826153726
4.896 0.03851957495775029
4.895 0.03869726086220854
4.894 0.03887157588650557
4.893 0.03904607072289078
4.8919999999999995 0.03922500882253028
4.891 0.039412831332579654
4.89 0.039613635364930566
4.889 0.03982999772343539
4.888 0.040063514073398955
4.8870000000000005 0.040313418431133646
4.886 0.040577450254056936
4.885 0.04085151146015772
4.884 0.041130509815431274
4.883 0.04140875769571466
4.882 0.041680761243180396
4.881 0.04194232767759391
4.88 0.04219052389868347
4.879 0.042424346156185684
4.878 0.04264474049495312
4.877 0.04285473442772157
4.8759999999999994 0.04305842745393953
4.875 0.043260658265249975
4.874 0.04346680540266799
4.873 0.04368146570079736
4.872 0.043908292909288056
4.871 0.04414981142401242
4.87 0.044407386313024766
4.869 0.044680857588460944
4.868 0.04496955300040267
4.867 0.04527166048861362
4.866 0.04558463644531155
4.865 0.0459058614918108
4.864 0.04623295047977514
4.8629999999999995 0.046562882570229724
4.862 0.04689318571366681
4.861 0.04722187809713504
4.859999999999999 0.04754727328022508
4.859 0.04786882161871285
4.858 0.04818620662981229
4.857 0.04850005311143168
4.856 0.04881112799985487
4.855 0.049120756140954375
4.854 0.049430125366192824
4.853 0.0497403131132656
4.852 0.05005181985905283
4.851 0.05036480144736483
4.85 0.050678971693404865
4.849 0.05099403659813524
4.848 0.0513097237397335
4.8469999999999995 0.05162618238490816
4.846 0.05194470107317351
4.845 0.05226670241399765
4.844 0.05259500163335879
4.843 0.05293238711632692
4.8420000000000005 0.053281952094575064
4.841 0.05364641944559169
4.84 0.054027417120932515
4.839 0.05442531622734632
4.838 0.05483890384263035
4.837 0.05526520693404216
4.836 0.05569986274404793
4.835 0.056137902009804445
4.834 0.05657391813237228
4.833 0.057003506823441207
4.832 0.05742332924945529
4.8309999999999995 0.05783177967359891
4.83 0.05822964466901289
4.829 0.05861863729155784
4.828 0.05900265326995822
4.827 0.059386487700922426
4.8260000000000005 0.059775239894209596
4.825 0.06017415396459061
4.824 0.060588477418865735
4.823 0.061022870792210006
4.822 0.06148130296507959
4.821 0.06196696471009321
4.82 0.062482068804168144
4.819 0.0630278973333289
4.818 0.06360432893010952
4.817 0.06421034845420609
4.816 0.06484363945219691
4.8149999999999995 0.06550050688823186
4.814 0.06617679685344567
4.813 0.06686810570929735
4.812 0.06756925634651505
4.811 0.06827583440801496
4.8100000000000005 0.0689834851230116
4.809 0.06968899117131477
4.808 0.07038919905330197
4.807 0.07108216789554882
4.806 0.07176699492828502
4.805 0.07244379323982257
4.804 0.07311361072860327
4.803 0.07377883473802714
4.802 0.07444331397960274
4.801 0.0751109900059039
4.8 0.07578640424615514
4.7989999999999995 0.0764739557968836
4.798 0.07717676708682604
4.797 0.07789643030874648
4.796 0.07863371404870681
4.795 0.07938665971488341
4.7940000000000005 0.08015211955587082
4.793 0.08092582715156806
4.792 0.08170166358600413
4.791 0.08247470967232215
4.79 0.08323973822307403
4.789 0.08399255343009969
4.788 0.08473110672756268
4.787 0.085454912752418
4.786 0.08616596504567706
4.785 0.08686905260139602
4.784 0.08757028858425504
4.7829999999999995 0.08827781056179863
4.782 0.08899997163755553
4.781 0.08974488093164487
4.78 0.09051946926124871
4.779 0.09132697228465887
4.7780000000000005 0.09216883439284614
4.777 0.09304276481405702
4.776 0.09394326752979658
4.775 0.09486288465760223
4.774 0.09579355472211266
4.773 0.096728137122726
4.772 0.09766227223985394
4.771 0.09859474347001873
4.77 0.09952905616669491
4.769 0.10047258926862417
4.768 0.10143615274357103
4.7669999999999995 0.10243191965631074
4.766 0.10347284138271004
4.765 0.10456948956992808
4.764 0.10572647031877673
4.763 0.10694400479741341
4.7620000000000005 0.10821488933276029
4.761 0.10952514671328942
4.76 0.11085441392489627
4.759 0.11217848899150883
4.758 0.11347168043048733
4.757 0.11470866940617558
4.756 0.11586855216367717
4.755 0.11693701484588649
4.754 0.11790778920375082
4.753 0.11878306243509079
4.752 0.11957423762791473
4.7509999999999994 0.12030145231497279
4.75 0.12098994862277328
4.749 0.12167016030891187
4.748 0.12237372297284248
4.747 0.12312917678331377
4.746 0.12396235956778974
4.745 0.12489212105319827
4.744 0.12592969943231885
4.743 0.12707938249213402
4.742 0.1283353626513536
4.741 0.12968821298702798
4.74 0.13112438588323927
4.739 0.13262736748502663
4.7379999999999995 0.13418257476040316
4.737 0.13577844098588773
4.736 0.1374073744577265
4.734999999999999 0.139067372284408
4.734 0.14076118628470324
4.733 0.14249551048513712
4.732 0.1442782719939798
4.731 0.14611871709345525
4.73 0.1480248723966189
4.729 0.15000146803921505
4.728 0.15204912479840874
4.727 0.15416488056138647
4.726 0.15634009325484333
4.725 0.15856085929456934
4.724 0.16080951264369708
4.723 0.1630646515067389
4.7219999999999995 0.16530170212272854
4.721 0.16749552839128293
4.72 0.1696216028053896
4.719 0.1716593506090246
4.718 0.17359341558402078
4.7170000000000005 0.17541483943434535
4.716 0.17712580097598904
4.715 0.1787365018458795
4.714 0.18026667995710632
4.713 0.18174259166642728
4.712 0.18319744137716168
4.711 0.18466547146205037
4.71 0.1861801850894427
4.709 0.18776874469785093
4.708 0.18945213361346458
4.707 0.19124256235683681
4.7059999999999995 0.19314218322229096
4.705 0.19514506833319087
4.704 0.19723913793486356
4.703 0.199409106882543
4.702 0.20163686402126427
4.7010000000000005 0.20390586775592562
4.7 0.20620211012136508
4.699 0.20851226786355395
4.698 0.21082788610663977
4.697 0.21313888217604798
4.696 0.2154373614810715
4.695 0.21771254958870623
4.694 0.21995359591677238
4.693 0.22215082738775377
4.692 0.22429192709722254
4.691 0.22636978716567688
4.6899999999999995 0.22838140797275677
4.689 0.2303297048148262
4.688 0.23222364408832294
4.687 0.23407798563971863
4.686 0.23591160360011498
4.6850000000000005 0.23774604269769048
4.684 0.23960067524961695
4.683 0.24149230842512448
4.682 0.2434314063867437
4.681 0.24542126806135087
4.68 0.24745557208634467
4.679 0.24952552106992787
4.678 0.25161320172441987
4.677 0.25370052349470307
4.676 0.2557699735972755
4.675 0.2578053095921789
4.6739999999999995 0.2597969792417429
4.673 0.2617394870554576
4.672 0.2636329446291495
4.671 0.2654829705067161
4.67 0.2672965661715013
4.6690000000000005 0.26908322497411064
4.668 0.27085332899274567
4.667 0.27261465547651276
4.666 0.2743748636194359
4.665 0.27613709406340003
4.664 0.27790204440693606
4.663 0.2796660124031297
4.662 0.28142093454977085
4.661 0.2831527887041452
4.66 0.28484335770208996
4.659 0.2864698357538317
4.6579999999999995 0.2880045961714017
4.657 0.2894206740155783
4.656 0.29069190640496634
4.655 0.29179464372118186
4.654 0.29271393770314036
4.6530000000000005 0.2934413161308095
4.652 0.2939799080709454
4.651 0.29434100822280895
4.65 0.29454730084889763
4.649 0.2946284556540624
4.648 0.2946207055595877
4.647 0.294563012418216
4.646 0.2944987219499149
4.645 0.29446864495920194
4.644 0.29451083806303435
4.643 0.29465729746991737
4.6419999999999995 0.29492892754683486
4.641 0.29533918417942856
4.64 0.29588790980817226
4.639 0.29656406396607904
4.638 0.29734804771821766
4.6370000000000005 0.29821245097275645
4.636 0.29912430146569746
4.635 0.3000554911927146
4.634 0.3009803804792643
4.633 0.3018821085542133
4.632 0.30275402006554225
4.631 0.3035992289243877
4.63 0.3044241546406104
4.629 0.3052433582670091
4.628 0.3060686546096877
4.627 0.30690637724950065
4.6259999999999994 0.3077561643958305
4.625 0.30860856878364046
4.624 0.30944646377086465
4.623 0.3102447788610701
4.622 0.3109766435515508
4.621 0.3116169404000276
4.62 0.31214527553370247
4.619 0.31254520159211585
4.618 0.31281124995809567
4.617 0.3129447558129593
4.616 0.31295085131745876
4.615 0.31284115904910137
4.614 0.3126266328929836
4.6129999999999995 0.3123223441032882
4.612 0.31194216170734995
4.611 0.31150394575794554
4.609999999999999 0.31102501272816824
4.609 0.3105254387152467
4.608 0.31002877032669995
4.607 0.3095583348315678
4.606 0.30913847188267224
4.605 0.3087858799979403
4.604 0.30851528029928227
4.603 0.3083301218753629
4.602 0.30822464647437536
4.601 0.30818484441327637
4.6 0.30818429404851866
4.599 0.3081946973656185
4.598 0.3081799463339765
4.5969999999999995 0.30810701205586494
4.596 0.30794485516571635
4.595 0.3076701419038557
4.593999999999999 0.30727191902985246
4.593 0.3067497660441195
4.5920000000000005 0.30611573358456107
4.591 0.3053952771386966
4.59 0.3046239334862874
4.589 0.30384464860434496
4.588 0.30310541114507644
4.587 0.3024549251422151
4.586 0.30193263180322605
4.585 0.30157159498025754
4.584 0.3013904401283414
4.583 0.3013924075339047
4.582 0.3015645475152731
4.5809999999999995 0.3018794421634585
4.58 0.30229453913140086
4.579 0.3027582062089725
4.578 0.3032143912469087
4.577 0.30360598016765306
4.5760000000000005 0.30387955073652034
4.575 0.3039918274420423
4.574 0.30390976887313575
4.573 0.30361571374879687
4.572 0.30310538486185684
4.571 0.30238941551893306
4.57 0.30149364300203196
4.569 0.3004497826827271
4.568 0.299299476198504
4.567 0.29808652750077297
4.566 0.296852128333305
4.5649999999999995 0.2956357065300358
4.564 0.2944672482561844
4.563 0.2933691515428368
4.562 0.2923515437606268
4.561 0.2914214174325792
4.5600000000000005 0.29057732491822846
4.559 0.28981258289665046
4.558 0.28912223076140353
4.557 0.2885036551682465
4.556 0.2879623091521592
4.555 0.2875055503559542
4.554 0.28714733970336276
4.553 0.28690501599681456
4.552 0.2867932547540742
4.551 0.2868235943105398
4.55 0.28699679701881026
4.5489999999999995 0.2873027438365287
4.548 0.2877161218896469
4.547 0.28820211573695975
4.546 0.2887156992327588
4.545 0.28920522246261016
4.5440000000000005 0.28962258392925083
4.543 0.2899244060005757
4.542 0.29007950804475957
4.541 0.29007001275535194
4.54 0.28989283862097553
4.539 0.2895594889251607
4.538 0.28909045212867573
4.537 0.28851575530937
4.536 0.28786773989020437
4.535 0.2871772898059252
4.534 0.2864738002107585
4.5329999999999995 0.28578209927935916
4.532 0.2851224172932393
4.531 0.28451067276949965
4.53 0.28396194331683033
4.529 0.2834873800128565
4.5280000000000005 0.2830997957175383
4.527 0.28280891554229615
4.526 0.28262652888376716
4.525 0.28255656282377095
4.524 0.2825995911124687
4.523 0.2827500642110966
4.522 0.2829946929385792
4.521 0.28331274329395495
4.52 0.28367819418186385
4.519 0.28406193921676703
4.518 0.284436010734729
4.5169999999999995 0.28477627249280274
4.516 0.2850656966651336
4.515 0.2852983584751706
4.514 0.28547841145193886
4.513 0.28562114309945663
4.5120000000000005 0.28574439745910307
4.511 0.28587396273291943
4.51 0.2860329299635843
4.509 0.2862396107630529
4.508 0.2865032314678393
4.507 0.286821890325107
4.506 0.28718517355060674
4.505 0.2875722921503063
4.504 0.28795777756194685
4.503 0.2883137324037697
4.502 0.28861900292645537
4.5009999999999994 0.2888555452247438
4.5 0.28902127938517297
4.499 0.28912131401227165
4.498 0.2891744095439582
4.497 0.2892082767920838
4.496 0.28925519907745806
4.495 0.2893471234659123
4.494 0.28951438432780907
4.493 0.28978114665387567
4.492 0.29016146897259953
4.491 0.2906619097584726
4.49 0.2912790260140135
4.489 0.29200509216257686
4.4879999999999995 0.29282719158944015
4.487 0.29372825486244714
4.486 0.2946925683873114
4.484999999999999 0.2957047729760217
4.484 0.2967504087759568
4.483 0.29781912042975256
4.482 0.29890061394861606
4.481 0.299988570195742
4.48 0.30108021672460833
4.479 0.30217475689812934
4.478 0.3032795024059894
4.477 0.3043995886996508
4.476 0.3055533835423303
4.475 0.3067548727231052
4.474 0.3080219554051976
4.473 0.3093689557779896
4.4719999999999995 0.3108062737502268
4.471 0.3123376574229079
4.47 0.31395789799767654
4.468999999999999 0.3156578077129636
4.468 0.3174203112273271
4.467 0.31922553191414654
4.466 0.32105303524709883
4.465 0.32288445261480514
4.464 0.3247045427166194
4.463 0.32650373595753807
4.462 0.3282727197760327
4.461 0.33000847071120765
4.46 0.3317060342053141
4.459 0.33336507453372716
4.458 0.33498368315946503
4.457 0.3365643809782975
4.4559999999999995 0.33811114864312225
4.455 0.3396319330166388
4.454 0.3411412491853458
4.453 0.34265865525219374
4.452 0.34420806532565007
4.4510000000000005 0.34581750176360704
4.45 0.3475176925760087
4.449 0.3493368418552358
4.448 0.35130158105759096
4.447 0.35343255479148966
4.446 0.3557418945906821
4.445 0.3582332144587939
4.444 0.36089601453137
4.443 0.3637114549168875
4.442 0.36664528337787
4.441 0.36965778413803324
4.4399999999999995 0.3727017759125517
4.439 0.3757318133091707
4.438 0.37870731450137884
4.437 0.3815989620972754
4.436 0.38438986736420117
4.4350000000000005 0.3870818528209676
4.434 0.3896922529922186
4.433 0.3922550217219138
4.432 0.3948112858921759
4.431 0.3974096369891654
4.43 0.400094234143972
4.429 0.40290427865299094
4.428 0.40586898483090733
4.427 0.4090041527696303
4.426 0.4123104748525013
4.425 0.41577691670174866
4.4239999999999995 0.4193820794747037
4.423 0.42309460632172513
4.422 0.426881538599051
4.421 0.4307079023864805
4.42 0.434539186349018
4.4190000000000005 0.4383481832391061
4.418 0.4421142349691051
4.417 0.445822213699696
4.416 0.44946729159347365
4.415 0.45304851646066746
4.414 0.45657325730249865
4.413 0.46005085468669654
4.412 0.46348795695124306
4.411 0.46689506639949396
4.41 0.47027411599658253
4.409 0.4736294596174809
4.4079999999999995 0.47696071412201546
4.407 0.4802642579922809
4.406 0.48354130409693286
4.405 0.4867946402092647
4.404 0.4900325072856718
4.4030000000000005 0.49327025514918216
4.402 0.49652596987271275
4.401 0.4998292099792945
4.4 0.5032031602867394
4.399 0.5066757343351506
4.398 0.510261156299431
4.397 0.5139634028837684
4.396 0.5177681222679129
4.395 0.5216382081648056
4.394 0.5255158764771631
4.393 0.529324433573044
4.3919999999999995 0.5329714994714227
4.391 0.5363649866212286
4.39 0.5394216901285764
4.389 0.5420778460736397
4.388 0.5443052734763013
4.3870000000000005 0.5461134113834535
4.386 0.5475565452791985
4.385 0.5487300872645389
4.384 0.5497562782119096
4.383 0.5507771828405962
4.382 0.5519385853155053
4.381 0.5533692051160694
4.38 0.5551726134639431
4.379 0.5574152243260732
4.378 0.5601181212260031
4.377 0.5632734335102484
4.3759999999999994 0.5668324553280694
4.375 0.57071684896309
4.374 0.5748431297859954
4.373 0.5791124688988302
4.372 0.5834304014118896
4.371 0.5877101809320052
4.37 0.5918714170937135
4.369 0.5958490149222675
4.368 0.5995857189317185
4.367 0.6030380228775513
4.366 0.6061700790540933
4.365 0.6089577711683062
4.364 0.6113847496686012
4.3629999999999995 0.6134471812812479
4.362 0.6151395019250622
4.361 0.6164681116314701
4.359999999999999 0.6174354840669535
4.359 0.6180467020873084
4.358 0.6183028056875568
4.357 0.6181956107861755
4.356 0.617712802832748
4.355 0.6168346769203716
4.354 0.6155386658934501
4.353 0.6138064985322207
4.352 0.6116225904406604
4.351 0.6089879568678598
4.35 0.6059119834726605
4.349 0.6024268379003099
4.348 0.5985764529577239
4.3469999999999995 0.5944157270652204
4.346 0.5900119606985123
4.345 0.585433262013432
4.343999999999999 0.5807433316635645
4.343 0.5760010302305701
4.342 0.5712509120085708
4.341 0.5665223059621167
4.34 0.5618335981087762
4.339 0.557187167297774
4.338 0.5525744788294892
4.337 0.5479769158613621
4.336 0.543369373264109
4.335 0.5387270116116163
4.334 0.5340222163199406
4.333 0.529229720324041
4.332 0.5243343414830851
4.3309999999999995 0.5193245011546517
4.33 0.5142008907010077
4.329 0.5089734198019767
4.328 0.5036574370035436
4.327 0.4982788927987486
4.3260000000000005 0.49287026886979857
4.325 0.48745538603468624
4.324 0.4820632723555618
4.323 0.47671079373044617
4.322 0.4714047820852695
4.321 0.4661449702690578
4.32 0.4609140801508659
4.319 0.45568904564223656
4.318 0.4504362478919352
4.317 0.4451245685539735
4.316 0.4397204315418374
4.3149999999999995 0.4342008848646047
4.314 0.4285502939973921
4.313 0.42276812676045755
4.312 0.4168584118563624
4.311 0.4108353275205317
4.3100000000000005 0.40471488487577323
4.309 0.3985156779893587
4.308 0.3922502420421259
4.307 0.38592818257964395
4.306 0.37955528890679635
4.305 0.37313522044197206
4.304 0.3666690382148025
4.303 0.3601619353109405
4.302 0.353626939440169
4.301 0.3470817174356696
4.3 0.34055244190123235
4.2989999999999995 0.33406940519796524
4.298 0.3276690762495684
4.297 0.32138661418627257
4.296 0.31525550132346725
4.295 0.30931064818107457
4.2940000000000005 0.30358040005942105
4.293 0.29809221563988236
4.292 0.2928706892082829
4.291 0.28793572263986467
4.29 0.28330034223372275
4.289 0.27897397993835465
4.288 0.27495314336185506
4.287 0.2712258128430828
4.286 0.267768464160664
4.285 0.2645464148023898
4.284 0.2615184889136557
4.2829999999999995 0.2586380320618849
4.282 0.2558579442658475
4.281 0.2531341432813534
4.28 0.2504297563912485
4.279 0.24771400297069163
4.2780000000000005 0.24496548885580496
4.277 0.242169035187246
4.276 0.23931636777904888
4.275 0.23640416414400772
4.274 0.2334333513714681
4.273 0.23040754145121414
4.272 0.2273303838167512
4.271 0.22421222910980518
4.27 0.22106482875799865
4.269 0.217901913740492
4.268 0.2147388176175626
4.2669999999999995 0.2115906522222948
4.266 0.20846951831737726
4.265 0.20538269945403245
4.264 0.20233438827763595
4.263 0.1993222168409893
4.2620000000000005 0.19634004910810376
4.261 0.19337954828026904
4.26 0.1904332645010382
4.259 0.1874968851883717
4.258 0.18457012516191867
4.257 0.1816580312505928
4.256 0.17877127008257862
4.255 0.17592290211674286
4.254 0.1731289593935088
4.253 0.1704024569136759
4.252 0.1677546980445731
4.2509999999999994 0.16519261598554374
4.25 0.16271979296405784
4.249 0.1603362132336779
4.248 0.15804117423025088
4.247 0.15583171564312637
4.246 0.1537047847911386
4.245 0.1516574692387851
4.244 0.14968441769941623
4.243 0.147779011506716
4.242 0.14593112905872058
4.241 0.14412716400135878
4.24 0.14235213949887993
4.239 0.14059073454552254
4.2379999999999995 0.13882867456909798
4.237 0.13705688472057403
4.236 0.1352707980179899
4.234999999999999 0.13347238279234924
4.234 0.1316708442721776
4.233 0.12987948076814212
4.232 0.12811558201771553
4.231 0.1263961363714467
4.23 0.12473676394359698
4.229 0.12314946445217126
4.228 0.12164052160905663
4.227 0.1202088164808488
4.226 0.11884752881891018
4.225 0.11754425335048323
4.224 0.11628172147747742
4.223 0.11504030382927104
4.2219999999999995 0.1137984700311978
4.221 0.11253707124944826
4.22 0.11123940782031433
4.218999999999999 0.10989440719060632
4.218 0.1084969411184322
4.217 0.10704912366796814
4.216 0.10555932969620445
4.215 0.1040408316573498
4.214 0.10251149742488636
4.213 0.10099043994346592
4.212 0.09949549887036521
4.211 0.0980417869908413
4.21 0.09664109084685835
4.209 0.09529962838794048
4.208 0.0940190788242305
4.207 0.092796729706586
4.2059999999999995 0.09162696459450512
4.205 0.0905026550944368
4.204 0.08941670869021567
4.203 0.0883630612000711
4.202 0.08733705928052433
4.2010000000000005 0.08633592950468381
4.2 0.08535884823646044
4.199 0.08440479567426173
4.198 0.08347405662926947
4.197 0.08256589039312232
4.196 0.08167846158039763
4.195 0.08080963957464694
4.194 0.079955565874702
4.193 0.07911271355142892
4.192 0.07827792181328684
4.191 0.07744788401974827
4.1899999999999995 0.07662163782514052
4.189 0.07579840240373849
4.188 0.07497938365632577
4.187 0.07416738450301204
4.186 0.07336559173052737
4.1850000000000005 0.07257703734856087
4.184 0.07180466580558009
4.183 0.07105005980424628
4.182 0.07031340006139983
4.181 0.06959415274225537
4.18 0.06888976225109186
4.179 0.06819770355769653
4.178 0.06751566463251148
4.177 0.06684194996081648
4.176 0.06617691058408937
4.175 0.06552205207542901
4.1739999999999995 0.0648813317824853
4.173 0.06425946393800276
4.172 0.06366135656616091
4.171 0.06309097784942104
4.17 0.06255065616317884
4.1690000000000005 0.062039976906117324
4.168 0.06155588474065783
4.167 0.06109295201094373
4.166 0.060644734254567
4.165 0.060203721538490323
4.164 0.059763483826886475
4.163 0.05931893941453215
4.162 0.05886720799558064
4.161 0.058406714475029244
4.16 0.05793783673977912
4.159 0.05746168902630987
4.1579999999999995 0.056979437322577674
4.157 0.05649214657233375
4.156 0.05600027459885102
4.155 0.055503297697398486
4.154 0.055000672446819936
4.1530000000000005 0.054492249636284865
4.152 0.05397795807697499
4.151 0.0534587089575104
4.15 0.052936855536870935
4.149 0.05241530088532487
4.148 0.05189788835899741
4.147 0.051388901732585354
4.146 0.050892729443926275
4.145 0.050413844788989345
4.144 0.04995596286437721
4.143 0.04952261316792968
4.1419999999999995 0.04911665294602175
4.141 0.048740198607751035
4.14 0.04839469938727746
4.139 0.048080491192018036
4.138 0.04779689229523314
4.1370000000000005 0.04754220176381579
4.136 0.047313467167527865
4.135 0.0471065730651107
4.134 0.046916096869446255
4.133 0.04673595401959413
4.132 0.04655968173953554
4.131 0.04638052755719706
4.13 0.04619238926094433
4.129 0.0459897459237317
4.128 0.045768505470983864
4.127 0.04552554464042973
4.1259999999999994 0.045259250576325516
4.125 0.04496918296468281
4.124 0.04465604055770512
4.123 0.04432163190620558
4.122 0.0439684652940754
4.121 0.043599662660438715
4.12 0.04321890702941131
4.119 0.04283020874859716
4.118 0.04243800911033896
4.117 0.04204663318669193
4.116 0.041660895655629804
4.115 0.04128528990417979
4.114 0.0409239319500851
4.1129999999999995 0.040580673370935065
4.112 0.040258530635239834
4.111 0.03995960004553149
4.109999999999999 0.03968491659986354
4.109 0.03943452456802808
4.108 0.03920737949911465
4.107 0.03900146686213605
4.106 0.03881408603716511
4.105 0.03864186256373471
4.104 0.03848161744912176
4.103 0.03832958948027156
4.102 0.038182507756462765
4.101 0.03803704752037726
4.1 0.037890344234324115
4.099 0.03773963813431126
4.098 0.03758227781557986
4.0969999999999995 0.03741592482042417
4.096 0.03723865022115562
4.095 0.037049104779422894
4.093999999999999 0.03684634140367567
4.093 0.03663076829589205
4.092 0.03640350225040041
4.091 0.03616696856931979
4.09 0.03592407422230645
4.089 0.03567845648172589
4.088 0.03543410372837259
4.087 0.03519501402041013
4.086 0.0349645501063594
4.085 0.03474609228355453
4.084 0.034541773631232654
4.083 0.034353120759021784
4.082 0.03418103274845806
4.0809999999999995 0.03402542592136683
4.08 0.033885677202256784
4.079 0.03376028077001963
4.078 0.033647657950272095
4.077 0.03354563098731733
4.0760000000000005 0.03345201239270782
4.075 0.033364753271778166
4.074 0.03328201819795418
4.073 0.03320233311222567
4.072 0.03312471770389164
4.071 0.03304885986409699
4.07 0.03297467551375924
4.069 0.03290244022704672
4.068 0.03283251446078477
4.067 0.03276554967121503
4.066 0.03270170856135202
4.0649999999999995 0.03264126006878178
4.064 0.03258376984741063
4.063 0.03252893661352106
4.062 0.03247600923766288
4.061 0.032424054148124715
4.0600000000000005 0.03237194424554303
4.059 0.032318465087533076
4.058 0.032262711193022535
4.057 0.0322035464845689
4.056 0.03214015989732596
4.055 0.03207186111593882
4.054 0.03199826181776783
4.053 0.03191907153601705
4.052 0.03183431911795292
4.051 0.03174404769549943
4.05 0.03164851344728657
4.0489999999999995 0.031548137364302065
4.048 0.03144314678565761
4.047 0.03133395199226032
4.046 0.031220758020981024
4.045 0.0311038539264123
4.0440000000000005 0.030983127560800124
4.043 0.03085869679505282
4.042 0.030730476004912882
4.041 0.030598680707884067
4.04 0.03046362178478852
4.039 0.030325876922344834
4.038 0.030186351299258122
4.037 0.030046275785571435
4.036 0.029906688096626863
4.035 0.029769163697756368
4.034 0.02963493945432156
4.0329999999999995 0.029505215108510736
4.032 0.02938112436588032
4.031 0.029263553780572563
4.03 0.029153207433734084
4.029 0.029050752013456083
4.0280000000000005 0.028956760427149886
4.027 0.028871410466116066
4.026 0.028794809451279414
4.025 0.028726771794428334
4.024 0.028666856779906956
4.023 0.02861422778293936
4.022 0.028568130308489845
4.021 0.028527636677580986
4.02 0.028492140175659653
4.019 0.02846150426365083
4.018 0.02843576354562561
4.0169999999999995 0.028415982891221908
4.016 0.02840318267339181
4.015 0.028398795905361974
4.014 0.028403821278275145
4.013 0.028418627333794577
4.0120000000000005 0.028442648927166886
4.011 0.028474150304019508
4.01 0.028510202897948037
4.009 0.02854667344186072
4.008 0.028579159727177006
4.007 0.028603252267871103
4.006 0.02861530562390121
4.005 0.02861301306042354
4.004 0.028595817296436305
4.003 0.028565120175361117
4.002 0.028524175479473782
4.0009999999999994 0.02847788208447797
4.0 0.028431760725872512
3.999 0.028391787949237322
3.9979999999999998 0.02836338993516215
3.997 0.028351291583229504
3.996 0.028358476843074323
3.995 0.028386535438247883
3.9939999999999998 0.02843533615998326
3.993 0.028503120814004138
3.992 0.028586579906538064
3.991 0.02868121209125608
3.9899999999999998 0.02878130906625854
3.989 0.028880701188762674
3.988 0.028972693167154413
3.987 0.0290508424528093
3.9859999999999998 0.02910923428515972
3.985 0.029143159091139202
3.984 0.029149483024129435
3.983 0.029126854297748937
3.9819999999999998 0.029076420980221108
3.981 0.029001018416237877
3.98 0.028905154918813743
3.979 0.028794592952589876
3.9779999999999998 0.0286755424588374
3.977 0.0285542233265611
3.976 0.02843613213212915
3.975 0.028325596113467355
3.9739999999999998 0.028225688907485714
3.973 0.02813813590918793
3.972 0.028063801475152726
3.971 0.02800240225121139
3.9699999999999998 0.02795336432913922
3.969 0.02791619394423662
3.968 0.027890078690368324
3.967 0.027875022403689637
3.9659999999999997 0.027870956372286378
3.965 0.027878326513730796
3.964 0.027897693261105288
3.963 0.02792956837320641
3.9619999999999997 0.02797430806844603
3.961 0.02803202545262757
3.96 0.028102452865630175
3.959 0.02818494224240217
3.9579999999999997 0.028278471580922865
3.957 0.028381814119490777
3.956 0.028493506783602567
3.955 0.028612042551854837
3.9539999999999997 0.028735945428476888
3.953 0.028863880963137054
3.952 0.028994326904577667
3.951 0.029125665842629732
3.95 0.029256287194973463
3.949 0.029384219359671084
3.948 0.02950743940239308
3.947 0.02962366869729484
3.946 0.029730373152315245
3.945 0.029825136662673314
3.944 0.029905927401862004
3.943 0.029970887459924257
3.942 0.030018752808328032
3.941 0.030048951164882987
3.94 0.030061345731943037
3.939 0.030056564798799406
3.938 0.03003615304274829
3.937 0.030001920825781042
3.936 0.029956646324792446
3.935 0.029903473361969933
3.934 0.02984621059534129
3.933 0.02978855263345823
3.932 0.02973486360659863
3.931 0.0296892245725513
3.93 0.029655524458850124
3.929 0.029637215734798026
3.928 0.02963688300833063
3.927 0.029656648126376063
3.926 0.029697486386525446
3.925 0.02975953822187557
3.924 0.029841992980711676
3.923 0.029942848469156284
3.922 0.03005935625272927
3.921 0.030187839868275765
3.92 0.030323995954624507
3.919 0.030463294160062333
3.918 0.030601040082596714
3.917 0.03073310372751225
3.916 0.030856049927247896
3.915 0.030967868510821932
3.914 0.031067902457776124
3.913 0.031157055059105543
3.912 0.031237625445003456
3.911 0.03131303276277416
3.91 0.03138723541693301
3.909 0.0314643808808709
3.908 0.031548180946997136
3.907 0.03164152023980957
3.906 0.03174614302300041
3.905 0.03186263450448887
3.904 0.03199012308977104
3.903 0.03212702248981313
3.902 0.032270755899967044
3.901 0.03241828372601496
3.9 0.03256635061190375
3.899 0.032712015286698745
3.898 0.03285303442007988
3.897 0.03298806491530143
3.896 0.03311693030666838
3.895 0.03324037644832299
3.894 0.033360661411999074
3.893 0.0334808444245854
3.892 0.03360458929989307
3.891 0.033735705635072076
3.89 0.03387770007131971
3.889 0.03403276336530639
3.888 0.034202241809285765
3.887 0.03438545299397308
3.886 0.03458043472758945
3.885 0.03478365084614726
3.884 0.03499072826930042
3.883 0.0351967916212212
3.882 0.03539715383828669
3.881 0.03558824973341289
3.88 0.03576761125140093
3.879 0.03593442931659326
3.878 0.03608956223489753
3.877 0.036235639063399445
3.876 0.03637619013927768
3.875 0.03651535577501686
3.874 0.03665770381254281
3.8729999999999998 0.03680710763923791
3.872 0.036966603337098
3.871 0.03713824181841067
3.87 0.037323069192789285
3.8689999999999998 0.037520840850879845
3.868 0.03773088540856317
3.867 0.037951596633016615
3.866 0.038180796197491026
3.8649999999999998 0.0384162895447561
3.864 0.03865611977957459
3.863 0.038897840802643587
3.862 0.039139493677991466
3.8609999999999998 0.03937952784906355
3.86 0.03961662677331532
3.859 0.03985038513191109
3.858 0.0400805501976064
3.8569999999999998 0.04030759461541002
3.856 0.0405320669174275
3.855 0.04075495072551834
3.854 0.0409770956785398
3.8529999999999998 0.04119927723583666
3.852 0.04142181903109178
3.851 0.04164481418110918
3.85 0.04186804308892683
3.8489999999999998 0.042091338031471234
3.848 0.04231459897284104
3.847 0.042538091706770996
3.846 0.042763030409302315
3.8449999999999998 0.04299071032213395
3.844 0.04322351771609854
3.843 0.043463757047551795
3.842 0.04371391006816807
3.8409999999999997 0.04397608520980329
3.84 0.04425145544968499
3.839 0.04454013594714588
3.838 0.044840961320937865
3.8369999999999997 0.04515136248488608
3.836 0.045467698799716294
3.835 0.04578591073820636
3.834 0.04610165653103798
3.8329999999999997 0.046411479919820704
3.832 0.04671283342020828
3.831 0.047004598928475104
3.83 0.047287581709819226
3.8289999999999997 0.04756329720542695
3.828 0.04783494984282339
3.827 0.04810638933852332
3.826 0.048381630769709257
3.8249999999999997 0.04866472349189582
3.824 0.048959674655244936
3.823 0.04926999847131645
3.822 0.04959867326058963
3.821 0.04994810531148954
3.82 0.05031999690858951
3.819 0.05071538410440375
3.818 0.05113427333177343
3.817 0.05157601645786438
3.816 0.052038954687087705
3.815 0.052520315530602546
3.814 0.0530169405288734
3.813 0.05352538287859954
3.812 0.0540415024294379
3.811 0.05456168031301001
3.81 0.055082267946156616
3.809 0.055600481303560226
3.808 0.05611356950740288
3.807 0.05661977659876447
3.806 0.05711821537387484
3.805 0.05760888384666279
3.804 0.058092619613536345
3.803 0.0585714010394354
3.802 0.05904842811120392
3.801 0.05952701739255334
3.8 0.06001096741564055
3.799 0.06050392839208398
3.798 0.06100848784984662
3.797 0.061525955547060675
3.796 0.062056904233888904
3.795 0.06259968029500346
3.794 0.06315165255293226
3.793 0.06370927185724892
3.792 0.0642675565269896
3.791 0.06482249255446419
3.79 0.06536989006856707
3.789 0.0659064501648988
3.788 0.06643061931709085
3.787 0.0669421368784711
3.786 0.06744271260637855
3.785 0.06793624733359092
3.784 0.06842766121136096
3.783 0.06892340194828028
3.782 0.06943004091693974
3.781 0.06995387367154829
3.78 0.07050022943154252
3.779 0.07107150246862916
3.778 0.0716686556695338
3.777 0.0722897396150068
3.776 0.07293032049812984
3.775 0.07358446827480779
3.774 0.07424582249198229
3.773 0.07490878210591215
3.772 0.07556993596137557
3.771 0.07622835189328549
3.77 0.07688675916453326
3.769 0.07755090819979264
3.768 0.07822919896753494
3.767 0.0789310753780796
3.766 0.07966656802360958
3.765 0.08044385894946994
3.764 0.08126653011242306
3.763 0.08213476814059177
3.762 0.08304303941375776
3.761 0.08398060298470944
3.76 0.08493181796543291
3.759 0.08587810495313238
3.758 0.08679974184708901
3.757 0.08767730935489534
3.756 0.08849478215191244
3.755 0.08924119290459785
3.754 0.0899117354802091
3.753 0.09050808179766151
3.752 0.09103896909174586
3.751 0.09151976888753069
3.75 0.09196976520986849
3.749 0.09241216786200702
3.7479999999999998 0.09287106544604777
3.747 0.09336816479664918
3.746 0.09392306672735229
3.745 0.09455001995250811
3.7439999999999998 0.09525743529907924
3.743 0.09604841679940623
3.742 0.09691839224636163
3.741 0.09786001573662047
3.7399999999999998 0.09886283754225628
3.739 0.09991419881883576
3.738 0.10100294895129593
3.737 0.1021202646297002
3.7359999999999998 0.10326040396351238
3.735 0.10442190126486611
3.734 0.10560690886943601
3.733 0.106820577290427
3.7319999999999998 0.10806896353483005
3.731 0.10935905989074518
3.73 0.11069686088039081
3.729 0.11208576854245067
3.7279999999999998 0.1135260322277311
3.727 0.11501512660732172
3.726 0.11654625252873542
3.725 0.11810872369041482
3.7239999999999998 0.11968912127128338
3.723 0.12127137821179979
3.722 0.12283727013020024
3.721 0.12436831426163372
3.7199999999999998 0.12584668711123584
3.719 0.12725757344082597
3.718 0.12859010831857337
3.717 0.12983812726098035
3.7159999999999997 0.1310035868742704
3.715 0.13209423839435194
3.714 0.1331246285034978
3.713 0.13411392406940595
3.7119999999999997 0.135086200527051
3.711 0.1360661919905869
3.71 0.13707801064174926
3.709 0.1381411500176929
3.7079999999999997 0.13927067333262627
3.707 0.1404753582787674
3.706 0.1417568225235688
3.705 0.14311094842232291
3.7039999999999997 0.14452928942574197
3.703 0.14600114464910985
3.702 0.14751375116432755
3.701 0.1490554433083786
3.6999999999999997 0.15061622067698763
3.699 0.15218641048207385
3.698 0.1537596541652976
3.697 0.15532819464033232
3.6959999999999997 0.1568857175736475
3.695 0.15842375248494459
3.694 0.15993379383687187
3.693 0.16140833161680324
3.692 0.16283815491567522
3.691 0.16421809490547254
3.69 0.1655462822873388
3.689 0.16682537288608576
3.688 0.16806259404756463
3.687 0.169269470404966
3.686 0.17046046099246345
3.685 0.17165177896346492
3.684 0.17285784230397078
3.683 0.1740908785318125
3.682 0.17535820359340115
3.681 0.1766616647793196
3.68 0.17799598206381803
3.679 0.17935394905930716
3.678 0.18072185071308172
3.677 0.1820860013845568
3.676 0.18343337616799327
3.675 0.18475219779439447
3.674 0.1860358071394346
3.673 0.1872808000298725
3.672 0.18848796877129267
3.671 0.189662166971221
3.67 0.19080918847880568
3.669 0.19193646275861545
3.668 0.19305178367521053
3.667 0.19416078105376192
3.666 0.19526873166120937
3.665 0.19637742621022844
3.664 0.1974868050439316
3.663 0.19859362824389037
3.662 0.19969169195415423
3.661 0.20077077109797223
3.66 0.20181796681562345
3.659 0.20281739943331015
3.658 0.20375005847271876
3.657 0.2045975955982045
3.656 0.2053423070742089
3.655 0.20596826339173852
3.654 0.20646551429229648
3.653 0.20682849895167615
3.652 0.20705956337134315
3.651 0.20716652597822605
3.65 0.20716501683774213
3.649 0.20707536013394184
3.648 0.20692245311804885
3.647 0.20673308175480964
3.646 0.20653721708907188
3.645 0.2063632003555794
3.644 0.2062376342636938
3.643 0.20618312054069754
3.642 0.20621466287979903
3.641 0.20634217611150873
3.64 0.20656611582178452
3.639 0.20687930881547675
3.638 0.20726851737596175
3.637 0.20771489673519938
3.636 0.20819554682796315
3.635 0.20869076356381552
3.634 0.2091823927211598
3.633 0.20965825634895136
3.632 0.21011321982381537
3.631 0.21054896058394543
3.63 0.210969490876903
3.629 0.2113846174952099
3.628 0.21180236706680255
3.627 0.21222713685501854
3.626 0.21265884106141636
3.625 0.21309119332882925
3.624 0.21351272014977116
3.6229999999999998 0.21390649476931906
3.622 0.21425436389315802
3.621 0.21453937719869065
3.62 0.21474780093356655
3.6189999999999998 0.21486860567375785
3.618 0.2148982332537326
3.617 0.2148377612917202
3.616 0.2146908231231817
3.6149999999999998 0.21446540151993787
3.614 0.21416894061958425
3.613 0.21381161837418633
3.612 0.2134027268896155
3.6109999999999998 0.21295421220300872
3.61 0.21247763771790198
3.609 0.21198653347754887
3.608 0.21149682353718857
3.6069999999999998 0.21102441676334596
3.606 0.21058604031532385
3.605 0.21019332972539687
3.604 0.20985669186332898
3.6029999999999998 0.20957886511832094
3.602 0.209356337166022
3.601 0.2091798867447379
3.6 0.2090317537038326
3.5989999999999998 0.20889271856247513
3.598 0.2087381168820198
3.597 0.20854516602751816
3.596 0.20829236814481464
3.5949999999999998 0.20796338672358664
3.594 0.20755032272777207
3.593 0.20705252650546432
3.592 0.2064779301900559
3.5909999999999997 0.20584377521505776
3.59 0.2051743423763205
3.589 0.20449909470820274
3.588 0.203851042907847
3.5869999999999997 0.20326371510297217
3.586 0.2027643305164416
3.585 0.2023756455535851
3.584 0.20211045616504014
3.5829999999999997 0.20197091776630102
3.582 0.20194802146872737
3.581 0.20202278323004294
3.58 0.2021658910308502
3.5789999999999997 0.2023419219185354
3.578 0.20251258393671903
3.577 0.20263908266337533
3.576 0.20268539809116223
3.5749999999999997 0.20262268363907432
3.574 0.20242928060439408
3.573 0.20209407776507984
3.572 0.20161513083110677
3.5709999999999997 0.20100046623959558
3.57 0.20026815946391885
3.569 0.19943995531040215
3.568 0.19854387064456777
3.567 0.19760900777865806
3.566 0.19666231755553218
3.565 0.19572929404653464
3.564 0.1948289524267494
3.563 0.19397523622720844
3.562 0.19317402760179722
3.561 0.19242933913676835
3.56 0.1917399061542496
3.559 0.19110132694615384
3.558 0.19051068447447672
3.557 0.18996685781103054
3.556 0.18947417968278848
3.555 0.18903829191087348
3.554 0.18866904934692139
3.553 0.18837830691717466
3.552 0.1881758573565417
3.551 0.18806912991598937
3.55 0.18805813127617105
3.549 0.18813555394773276
3.548 0.18828394674593818
3.547 0.18847968244044763
3.546 0.18869256508248117
3.545 0.18888831348715193
3.544 0.1890352934377548
3.543 0.18910530048401614
3.542 0.18907842765648525
3.541 0.1889437103500834
3.54 0.18869996833537478
3.539 0.1883555593292757
3.538 0.18792458520671382
3.537 0.18742715290723047
3.536 0.18688454589962591
3.535 0.18631682362735516
3.534 0.18574274825107331
3.533 0.18517787647885495
3.532 0.1846346119156149
3.531 0.18412255232970312
3.53 0.183650786006011
3.529 0.18322605727672125
3.528 0.1828563945940477
3.527 0.18254811319285294
3.526 0.18230906757757484
3.525 0.18214227780653103
3.524 0.18204865542683357
3.523 0.18202519067934622
3.522 0.18206379895127597
3.521 0.18215139148834444
3.52 0.1822712927366746
3.519 0.18240457054386605
3.518 0.1825328466156145
3.517 0.18264003732204373
3.516 0.18271454735228312
3.515 0.18275194436230427
3.514 0.1827543753286873
3.513 0.18273128854880125
3.512 0.18269399402045935
3.511 0.1826591213548584
3.51 0.18264177233240167
3.509 0.18265413540270206
3.508 0.18270266554744227
3.507 0.1827866937922077
3.506 0.18290007855481363
3.505 0.18302993639516177
3.504 0.18316020092777124
3.503 0.1832731166293327
3.502 0.18335503518093854
3.501 0.18339416513773962
3.5 0.18338877279867383
3.499 0.1833416599266324
3.4979999999999998 0.1832643001243411
3.497 0.18317388795718445
3.496 0.18309062114580307
3.495 0.18303455847006286
3.4939999999999998 0.18302483543616505
3.493 0.18307676594428876
3.492 0.18319936544080234
3.491 0.18339696019014695
3.4899999999999998 0.18366760961617304
3.489 0.18400674072474474
3.488 0.18440648046665598
3.487 0.18485636253112125
3.4859999999999998 0.18534676273638975
3.485 0.18586820028126938
3.484 0.186411697133247
3.483 0.18697071413642047
3.4819999999999998 0.18753865509568698
3.481 0.1881112322276647
3.48 0.1886862914178321
3.479 0.18926280025519582
3.4779999999999998 0.18984478224080398
3.477 0.19043492943362078
3.476 0.19104433527010573
3.475 0.1916814955157226
3.4739999999999998 0.19235755560276277
3.473 0.19308163591302618
3.472 0.19386061797092766
3.471 0.1946973409864608
3.4699999999999998 0.19558910919870703
3.469 0.19653069812614726
3.468 0.19751183517413282
3.467 0.1985203026658752
3.4659999999999997 0.19954328674872376
3.465 0.2005690217777353
3.464 0.2015874708720888
3.463 0.20259201899405763
3.4619999999999997 0.20357616327634875
3.461 0.20453738412000008
3.46 0.20547216080679773
3.459 0.20638005601481269
3.4579999999999997 0.2072599747407881
3.457 0.20811382125332178
3.456 0.20894465827591427
3.455 0.20975817510182593
3.4539999999999997 0.21056416047147045
3.453 0.21137540353118453
3.452 0.21220724223526455
3.451 0.21307718410974344
3.4499999999999997 0.21400408258118583
3.449 0.21500484473078132
3.448 0.21609508025211893
3.447 0.2172865105093118
3.4459999999999997 0.21858554229143667
3.445 0.21999339605876106
3.444 0.22150288130068063
3.443 0.22310204165021782
3.4419999999999997 0.22476987125179898
3.441 0.22648245116986793
3.44 0.22821166256058592
3.439 0.22993070015962408
3.438 0.23161587229145608
3.437 0.23325026705598892
3.436 0.23482433210565884
3.435 0.23633958920631157
3.434 0.2378065522687019
3.433 0.23924544361266756
3.432 0.24068039603590458
3.431 0.24213983281880644
3.43 0.24364934942016428
3.429 0.24523155781662279
3.428 0.24690328239543663
3.427 0.24867348954169363
3.426 0.2505425222331731
3.425 0.25250406375676215
3.424 0.25454596658356843
3.423 0.2566503690726269
3.422 0.258798595334391
3.421 0.26097070851293197
3.42 0.26314678608636866
3.419 0.2653109531979725
3.418 0.2674507831117262
3.417 0.26955670256219444
3.416 0.2716248813711099
3.415 0.27365351454325276
3.414 0.27564566297874976
3.413 0.2776056560692318
3.412 0.27953643216369917
3.411 0.2814436843295861
3.41 0.28332843569817306
3.409 0.2851936896869425
3.408 0.2870400300963136
3.407 0.28886645789385995
3.406 0.2906749802747618
3.405 0.29246853237326487
3.404 0.2942530801282552
3.403 0.2960385017553986
3.402 0.2978358618428777
3.401 0.29966264024729944
3.4 0.3015321532840196
3.399 0.3034602149896615
3.398 0.30545440351403547
3.397 0.3075161617565222
3.396 0.30963617419581946
3.395 0.31179189479202435
3.394 0.31394875791358323
3.393 0.3160613047236412
3.392 0.31807502010330485
3.391 0.3199357797007759
3.39 0.32159481772718035
3.389 0.32301495365912614
3.388 0.3241800124335175
3.387 0.3250960567129254
3.386 0.3257955216149722
3.385 0.32633503910597567
3.384 0.32678700577636666
3.383 0.32723540807808976
3.382 0.32776630093605413
3.381 0.32845561574051546
3.38 0.32936431645643205
3.379 0.33053140996963026
3.378 0.3319690912770048
3.377 0.3336724957042039
3.376 0.33561266796446465
3.375 0.33774326889434997
3.374 0.3400149724064429
3.3729999999999998 0.34236949856597226
3.372 0.3447512701682313
3.371 0.3471093793334326
3.37 0.3493967751918327
3.3689999999999998 0.35157545318378725
3.368 0.3536120837789346
3.367 0.35548138307479876
3.366 0.3571625539939192
3.3649999999999998 0.35864154618921784
3.364 0.3599087675218201
3.363 0.3609618101763944
3.362 0.36179712975344286
3.3609999999999998 0.36241811190696777
3.36 0.3628258088851733
3.359 0.363022858872214
3.358 0.36300969042263087
3.3569999999999998 0.3627815123093398
3.356 0.36233140240605294
3.355 0.3616483884374635
3.354 0.3607201689036776
3.3529999999999998 0.3595371131061597
3.352 0.35809128291288156
3.351 0.3563845221778639
3.35 0.35442336767842275
3.3489999999999998 0.35222747923692
3.348 0.34982297354610753
3.347 0.3472419722325058
3.346 0.3445234325410769
3.3449999999999998 0.3417063661402789
3.344 0.3388269894112237
3.343 0.33591856168649004
3.342 0.33300607153879735
3.3409999999999997 0.3301058697908574
3.34 0.32722832819629827
3.339 0.3243749107452481
3.338 0.3215412128382111
3.3369999999999997 0.3187173874568595
3.336 0.3158900892174505
3.335 0.3130462942698616
3.334 0.3101712317060951
3.3329999999999997 0.3072512310025211
3.332 0.3042780723147635
3.331 0.3012450565019667
3.33 0.298152079821782
3.3289999999999997 0.29500389503165647
3.328 0.291808018767971
3.327 0.28857800881337575
3.326 0.28533127686509746
3.3249999999999997 0.2820804328102887
3.324 0.2788416107486763
3.323 0.275624431663733
3.322 0.27243331103099133
3.3209999999999997 0.26926907013788537
3.32 0.2661231059273225
3.319 0.2629836899421004
3.318 0.25983296433619835
3.3169999999999997 0.25665431785193127
3.316 0.25342930398508806
3.315 0.25014511630418507
3.314 0.24679258617876193
3.3129999999999997 0.24337076761023402
3.312 0.23988090452279684
3.311 0.23632987139861303
3.31 0.2327255303786498
3.309 0.2290774009750256
3.308 0.2253918011745629
3.307 0.22167379841334384
3.306 0.2179267293947439
3.305 0.21415314740578736
3.304 0.21035442311681815
3.303 0.20653455489011116
3.302 0.20270206555323506
3.301 0.19886802369716006
3.3 0.19504812423141124
3.299 0.19126006682399058
3.298 0.18752470325522005
3.297 0.183861750018753
3.296 0.18028962410191957
3.295 0.17682736200402663
3.294 0.17349014325275766
3.293 0.1702926799661677
3.292 0.16724822992704638
3.291 0.16436762556053466
3.29 0.16165807361787418
3.289 0.15912505197793808
3.288 0.1567669241184622
3.287 0.15457737047134873
3.286 0.1525435973409719
3.285 0.15064643193597857
3.284 0.14886287940149764
3.283 0.1471666311914004
3.282 0.14553089540225927
3.281 0.14393039360098706
3.28 0.14234375592601117
3.279 0.14075296538690854
3.278 0.13914529002304477
3.277 0.1375115734934282
3.276 0.1358466788731124
3.275 0.13414843320280795
3.274 0.13241725870589421
3.273 0.13065526284872553
3.272 0.12886471900138408
3.271 0.12705180627580792
3.27 0.12522354852879405
3.269 0.12338806973375656
3.268 0.12155436378903556
3.267 0.11973118922261305
3.266 0.11792549231652451
3.265 0.11614135864427175
3.264 0.11438102251832205
3.263 0.11264290543303605
3.262 0.11092324981387382
3.261 0.10921702626959107
3.26 0.10751972097818013
3.259 0.1058286439284174
3.258 0.10414344544099378
3.257 0.10246687080099032
3.256 0.10080492267505378
3.255 0.09916502445322858
3.254 0.09755634311037249
3.253 0.09598636965241726
3.252 0.094461634250056
3.251 0.09298621038045063
3.25 0.09156224534984334
3.249 0.09018983472296294
3.2479999999999998 0.0888686324653617
3.247 0.08759699196139051
3.246 0.08637318169993347
3.245 0.08519551877798676
3.2439999999999998 0.08406092347323463
3.243 0.08296557763645473
3.242 0.08190367368543564
3.241 0.08086742795611486
3.2399999999999998 0.07984827068071443
3.239 0.07883744088244908
3.238 0.07782676615575111
3.237 0.07681101512429302
3.2359999999999998 0.07578752590642751
3.235 0.07475734730957585
3.234 0.07372565438449717
3.233 0.07269997039777504
3.2319999999999998 0.07169010092467978
3.231 0.07070571917758514
3.23 0.06975574600368628
3.229 0.06884705480552517
3.2279999999999998 0.0679832784580577
3.227 0.06716384039829756
3.226 0.06638489828580876
3.225 0.06563941167647638
3.2239999999999998 0.06491754855937006
3.223 0.06420811685368415
3.222 0.06349883790514785
3.221 0.06277878817679144
3.2199999999999998 0.06203845630503472
3.219 0.06127155001868776
3.218 0.06047518825757376
3.217 0.05965062007311433
3.2159999999999997 0.05880268205366874
3.215 0.05793900111583101
3.214 0.05706980025412711
3.213 0.05620599406066304
3.2119999999999997 0.055357737948470084
3.211 0.05453359600243726
3.21 0.05374017987352644
3.209 0.05298089197041588
3.2079999999999997 0.05225650591623179
3.207 0.05156526622825032
3.206 0.050903755843149996
3.205 0.050267708015861896
3.2039999999999997 0.04965290603893934
3.203 0.04905577259634944
3.202 0.04847361044512629
3.201 0.047904873801970116
3.1999999999999997 0.047349204456384235
3.199 0.04680622802333629
3.198 0.04627635108772685
3.197 0.045759434194926576
3.1959999999999997 0.04525471502294021
3.195 0.04476121450932459
3.194 0.04427691502993444
3.193 0.04379988879008794
3.1919999999999997 0.04332831317855591
3.191 0.04286019475031609
3.19 0.04239478072860904
3.189 0.04193138607587675
3.1879999999999997 0.041470431293828304
3.187 0.0410132562011496
3.186 0.04056148011285403
3.185 0.040116718109425235
3.184 0.03968062330363039
3.183 0.03925417336025936
3.182 0.03883762797240395
3.181 0.0384308895029282
3.18 0.03803273957068426
3.179 0.037641950809341344
3.178 0.03725736381707943
3.177 0.03687808925890186
3.176 0.036504294335769086
3.175 0.03613671705957471
3.174 0.03577739497681799
3.173 0.035428750553457594
3.172 0.03509330390002613
3.171 0.034773076240337354
3.17 0.034469221747781005
3.169 0.03418143618839849
3.168 0.0339080182286538
3.167 0.03364601699045915
3.166 0.033391967641155144
3.165 0.03314185147142032
3.164 0.032892258117221726
3.163 0.03264051909326941
3.162 0.032385156411337115
3.161 0.03212537782070212
3.16 0.031861432263866424
3.159 0.031593931302879436
3.158 0.031323481421133836
3.157 0.031050602467130563
3.156 0.030775464547120594
3.155 0.030497690282188513
3.154 0.03021689508126356
3.153 0.029932926690330933
3.152 0.02964569386881053
3.151 0.02935566967382562
3.15 0.029064142826804834
3.149 0.02877272407688556
3.148 0.028483557340792654
3.147 0.028199036501985394
3.146 0.027921619112692246
3.145 0.02765380570249753
3.144 0.02739767745078091
3.143 0.02715520490689253
3.142 0.02692798428411928
3.141 0.0267171911982325
3.14 0.026523629139028997
3.139 0.026347479085761197
3.138 0.026188354198766296
3.137 0.026045298140136706
3.136 0.02591665883560329
3.135 0.025800136963384124
3.134 0.025692711216143527
3.133 0.02559099468634808
3.132 0.025491395287482378
3.131 0.025390169711751447
3.13 0.025283943156371988
3.129 0.025169677661247593
3.128 0.025045139934948196
3.127 0.024908648919128307
3.126 0.024759369510242293
3.125 0.02459712656253348
3.124 0.024422375479728732
3.1229999999999998 0.024236179338049082
3.122 0.024039973269436563
3.121 0.02383550774436489
3.12 0.02362481303241681
3.1189999999999998 0.02341006697903631
3.118 0.02319365261444469
3.117 0.022977863441459054
3.116 0.022765244987491714
3.1149999999999998 0.022558161260865
3.114 0.02235877952119426
3.113 0.022169142267988055
3.112 0.0219908664552348
3.1109999999999998 0.021825098679282208
3.11 0.021672443901434142
3.109 0.02153299521565193
3.108 0.021406271349322614
3.1069999999999998 0.021291270263596666
3.106 0.021186607661985133
3.105 0.02109051067623714
3.104 0.02100128253811438
3.1029999999999998 0.020916869571468003
3.102 0.020835446385707813
3.101 0.020755123426579185
3.1 0.020674237212089278
3.0989999999999998 0.020591169562497503
3.098 0.020504366836875537
3.097 0.02041246531495451
3.096 0.0203143574790909
3.0949999999999998 0.02020929136580901
3.094 0.020096778577277114
3.093 0.019977109033387987
3.092 0.019850991982159342
3.0909999999999997 0.019719867100329372
3.09 0.01958543848634622
3.089 0.01944979511958456
3.088 0.019315187327064158
3.0869999999999997 0.019183831622998446
3.086 0.01905755243980565
3.085 0.01893814031921443
3.084 0.018826666999136456
3.0829999999999997 0.018723849636484165
3.082 0.01863005341958749
3.081 0.01854511508025923
3.08 0.01846859917117324
3.0789999999999997 0.01839962526715201
3.078 0.018337315467215724
3.077 0.01828050959141704
3.076 0.01822808042276801
3.0749999999999997 0.018179007344908304
3.074 0.018132400991192014
3.073 0.01808756944089737
3.072 0.018044075004506343
3.0709999999999997 0.018001817802065695
3.07 0.01796078709583732
3.069 0.01792112803951789
3.068 0.017882994640027055
3.0669999999999997 0.017846670196938974
3.066 0.01781215230052571
3.065 0.01777948887031466
3.064 0.017748352326012948
3.0629999999999997 0.01771850647926368
3.062 0.017689497689332808
3.061 0.01766080484477935
3.06 0.01763183357732415
3.0589999999999997 0.017601969662047873
3.058 0.017570786458082317
3.057 0.0175377431228483
3.056 0.01750247506933625
3.055 0.017464673529663768
3.054 0.017424177606499898
3.053 0.017380856850557364
3.052 0.01733473322683815
3.051 0.017285812745090726
3.05 0.01723419983152654
3.049 0.01718007470103398
3.048 0.01712350661094777
3.047 0.01706466490817975
3.046 0.01700361353140658
3.045 0.016940473207901798
3.044 0.0168751601341004
3.043 0.01680773016991587
3.042 0.016738142027168723
3.041 0.016666529468882016
3.04 0.016593085524389505
3.039 0.016518154629127528
3.038 0.016442260376949704
3.037 0.016366102468546362
3.036 0.01629027379875988
3.035 0.016215657170952122
3.034 0.01614294616167166
3.033 0.01607280908840137
3.032 0.016005873134825734
3.031 0.01594262382980962
3.03 0.015883439815790316
3.029 0.01582867169975145
3.028 0.01577861044160632
3.027 0.01573332528539343
3.026 0.015692841612457337
3.025 0.015657022733797165
3.024 0.015625594142778195
3.023 0.015598070520514278
3.022 0.015574019007071498
3.021 0.01555292418538553
3.02 0.015534460276817262
3.019 0.015518571214810326
3.018 0.015505306460483185
3.017 0.015495287568629756
3.016 0.015489118213907612
3.015 0.015487625284505167
3.014 0.015491392194151297
3.013 0.015500645940663709
3.012 0.0155150866624302
3.011 0.015533755589765153
3.01 0.01555502388535964
3.009 0.01557658853631118
3.008 0.015595989322994712
3.007 0.015610759696662096
3.006 0.015618855595351306
3.005 0.015618979122046125
3.004 0.015610808941363283
3.003 0.015595117379024095
3.002 0.015573716226705744
3.001 0.015549338636558687
3.0 0.01552507497296271
2.999 0.015504272662108734
2.9979999999999998 0.015489976399189089
2.997 0.015484835070934752
2.996 0.015490522482083394
2.995 0.015507920066112218
2.9939999999999998 0.015536935696806092
2.993 0.015576554861537039
2.992 0.015624888562529377
2.991 0.015679378168331794
2.9899999999999998 0.01573679862148408
2.989 0.015793681003627373
2.988 0.015846288252668678
2.987 0.015891049325636928
2.9859999999999998 0.015924718721718786
2.985 0.015944746405585637
2.984 0.015949479144139262
2.983 0.015938264681848092
2.9819999999999998 0.015911834866025307
2.981 0.01587184746034545
2.98 0.015820866021923286
2.979 0.015762118897177747
2.9779999999999998 0.015699046669293625
2.977 0.015635060175014075
2.976 0.015573136850826551
2.975 0.015515580779495169
2.9739999999999998 0.015463986457047335
2.973 0.015419198036068442
2.972 0.015381588225623855
2.971 0.01535091555937229
2.9699999999999998 0.015326805355464353
2.969 0.015308959187905001
2.968 0.015296940026101696
2.967 0.015290792195633434
2.9659999999999997 0.015290548772793941
2.965 0.015296542533245075
2.964 0.01530917480775271
2.963 0.015328813812517909
2.9619999999999997 0.015355724576575832
2.961 0.015390012644665293
2.96 0.015431544079292304
2.959 0.015479943118441915
2.9579999999999997 0.015534603404767802
2.957 0.01559478577107494
2.956 0.015659610403441927
2.955 0.015728175293740636
2.9539999999999997 0.015799606590450634
2.953 0.0158731278680095
2.952 0.015947883659020105
2.951 0.016022990919037663
2.9499999999999997 0.016097593563861277
2.949 0.016170654616824015
2.948 0.016241118855026392
2.947 0.016307792739705514
2.9459999999999997 0.016369335670076993
2.945 0.016424460844973888
2.944 0.016472077295060075
2.943 0.01651117096895093
2.9419999999999997 0.016541039999431576
2.941 0.016561347573028136
2.94 0.016571985556834888
2.939 0.016573260351540293
2.9379999999999997 0.016565983493614485
2.937 0.01655111452768993
2.936 0.01653015371129879
2.935 0.016504811223623284
2.9339999999999997 0.016477175135576366
2.933 0.016449280726126423
2.932 0.016423542204468653
2.931 0.01640222564540245
2.9299999999999997 0.016387495931012696
2.929 0.016381282200604204
2.928 0.01638503405724363
2.927 0.016399947043330296
2.926 0.016426581519550707
2.925 0.016465033721952738
2.924 0.01651487186497073
2.923 0.01657500178083471
2.922 0.016643908942115045
2.921 0.016719560170637887
2.92 0.016799567110475647
2.919 0.0168814061898675
2.918 0.016962455880046384
2.917 0.017040397418079428
2.916 0.017113292953203105
2.915 0.0171799917153592
2.914 0.01724009443547343
2.913 0.01729407327092801
2.912 0.017343186264389174
2.911 0.017389328460749393
2.91 0.017434715209657295
2.909 0.017481685745797174
2.908 0.017532357216529397
2.907 0.017588402727363953
2.906 0.017650871144791275
2.905 0.017720166925107576
2.904 0.017795875031496204
2.903 0.017877161475906653
2.902 0.017962611715438316
2.901 0.01805052174047108
2.9 0.01813903139350064
2.899 0.01822642633256451
2.898 0.018311357704109774
2.897 0.018392968495155374
2.896 0.018471056203947327
2.895 0.018545949648315983
2.894 0.01861885095728667
2.893 0.01869144533376729
2.892 0.018765799173721114
2.891 0.018844099688106814
2.89 0.018928399440443524
2.889 0.01902004026485166
2.888 0.019119901162338894
2.887 0.019227721997978984
2.886 0.01934250687572525
2.885 0.019462344505412274
2.884 0.01958481144867767
2.883 0.019707158104768124
2.882 0.01982669362452484
2.881 0.019941320564844173
2.88 0.02004953115997106
2.879 0.020150741987919888
2.878 0.0202453148151959
2.877 0.020334632278167144
2.876 0.020420623433483543
2.875 0.020505607502424653
2.874 0.020592192293871492
2.8729999999999998 0.020682640858684945
2.872 0.020778777944932623
2.871 0.020881891848825204
2.87 0.020992705154441037
2.8689999999999998 0.021111195883321394
2.868 0.021237068068009273
2.867 0.02136945602379998
2.866 0.021507118572187806
2.8649999999999998 0.021648757103258035
2.864 0.021793167224447373
2.863 0.021938840488959464
2.862 0.022084531325705037
2.8609999999999998 0.02222923465219882
2.86 0.02237210139802527
2.859 0.022512836226503106
2.858 0.02265127501247335
2.8569999999999998 0.02278771383083776
2.856 0.02292253406138064
2.855 0.02305639553808372
2.854 0.023189906066504243
2.8529999999999998 0.02332363336884067
2.852 0.023457880709686428
2.851 0.023592796172219686
2.85 0.02372831937997716
2.8489999999999998 0.02386438010231465
2.848 0.024000908140670803
2.847 0.024138007329112372
2.846 0.024276290008055864
2.8449999999999998 0.024416398651121163
2.844 0.0245595929829101
2.843 0.02470709113344142
2.842 0.02486023028287208
2.8409999999999997 0.025020161551954537
2.84 0.025187531122059723
2.839 0.025362414156178317
2.838 0.025544180350118083
2.8369999999999997 0.02573142027414194
2.836 0.025922126648857787
2.835 0.026114056221048332
2.834 0.026304801266751065
2.8329999999999997 0.026492449944020766
2.832 0.026675595522539577
2.831 0.026853632210469703
2.83 0.027027036122818517
2.8289999999999997 0.02719667538466906
2.828 0.027364371064439272
2.827 0.027532303259568607
2.826 0.02770273851575167
2.8249999999999997 0.027877961141169666
2.824 0.02806022906436963
2.823 0.02825151946109617
2.822 0.028453504598094467
2.8209999999999997 0.028667533532384524
2.82 0.02889455552908241
2.819 0.029135149010647864
2.818 0.029389307904011924
2.8169999999999997 0.029656667744945034
2.816 0.02993629897849386
2.815 0.030226654721926365
2.814 0.030525979164166703
2.8129999999999997 0.03083237503632598
2.812 0.031143556381943834
2.811 0.03145754178891389
2.81 0.03177232764474199
2.8089999999999997 0.032086391425764346
2.808 0.03239819746984977
2.807 0.03270674440726309
2.806 0.03301149142050882
2.8049999999999997 0.03331236409556476
2.804 0.03360973085194814
2.803 0.03390459303412142
2.802 0.03419864758934625
2.8009999999999997 0.03449366122937797
2.8 0.034791703036849905
2.799 0.03509480051985749
2.798 0.03540441898003763
2.797 0.035721345706017746
2.796 0.036046008615781264
2.795 0.0363776031317561
2.794 0.03671479994115535
2.793 0.03705576576727345
2.792 0.03739782797709446
2.791 0.03773885351116899
2.79 0.03807655398138468
2.789 0.03840907828855188
2.788 0.03873551082624036
2.787 0.03905559877569061
2.786 0.03937016405896425
2.785 0.039681253519727934
2.784 0.03999147786000857
2.783 0.04030435407222886
2.782 0.04062350307392045
2.781 0.04095246069992442
2.78 0.04129427896203642
2.779 0.04165039444947033
2.778 0.04202150225239597
2.777 0.04240666997349008
2.776 0.0428035686737086
2.775 0.04320901804177654
2.774 0.043619577204956815
2.773 0.04403220888693656
2.772 0.04444509386829841
2.771 0.04485777613019459
2.77 0.04527185491758456
2.769 0.04569060197917997
2.768 0.046118768739681605
2.767 0.046561664550557436
2.766 0.04702492036864714
2.765 0.04751308950149069
2.764 0.04802805470077716
2.763 0.04856977037647445
2.762 0.04913490700165289
2.761 0.04971715291706845
2.76 0.05030738492300258
2.759 0.050894813169658173
2.758 0.05146801456398938
2.757 0.05201575296978975
2.756 0.052528782285057043
2.755 0.053000803316856415
2.754 0.05342910550665491
2.753 0.05381473748308173
2.752 0.05416285058890785
2.751 0.05448248061258848
2.75 0.05478491363705106
2.749 0.05508374606312757
2.7479999999999998 0.05539309296650473
2.747 0.05572566933246592
2.746 0.056092984211543614
2.745 0.05650341648939612
2.7439999999999998 0.05696194122216276
2.743 0.057470437171839805
2.742 0.05802626152216289
2.741 0.05862517203023061
2.7399999999999998 0.05926110933721291
2.739 0.05992670412085994
2.738 0.060615491963275814
2.737 0.06132239759999857
2.7359999999999998 0.062044168169235366
2.735 0.06278009515937116
2.734 0.06353161724793313
2.733 0.06430194394041247
2.7319999999999998 0.06509480922694715
2.731 0.06591447550285716
2.73 0.06676457662977778
2.729 0.06764716009626884
2.7279999999999998 0.06856232265823098
2.727 0.06950845764978529
2.726 0.0704813331901061
2.725 0.07147433029993822
2.7239999999999998 0.07247915546672863
2.723 0.07348590433728731
2.722 0.07448335733446408
2.721 0.075460184413189
2.7199999999999998 0.07640548488378351
2.719 0.07731027368520504
2.718 0.07816803433851485
2.717 0.07897519709722951
2.7159999999999997 0.07973321627763674
2.715 0.08044711051316787
2.714 0.08112608068859281
2.713 0.08178211192418842
2.7119999999999997 0.08243013836883355
2.711 0.08308538070890222
2.71 0.08376256531760082
2.709 0.0844734474307689
2.7079999999999997 0.08522694089114247
2.707 0.08602801517545285
2.706 0.08687718430761152
2.705 0.08777144418031874
2.7039999999999997 0.08870518260965626
2.703 0.08967151569065793
2.702 0.09066244968358375
2.701 0.09167084006873244
2.6999999999999997 0.0926907728416151
2.699 0.09371669387031559
2.698 0.09474524187206522
2.697 0.09577228247956503
2.6959999999999997 0.09679460338014187
2.695 0.09780760875019813
2.694 0.09880657045212266
2.693 0.09978719403052538
2.6919999999999997 0.10074391462192765
2.691 0.10167341604385437
2.69 0.10257417108119618
2.689 0.103447259228212
2.6879999999999997 0.10429644471058543
2.687 0.10512807382338497
2.686 0.10595033872256837
2.685 0.10677264283278648
2.6839999999999997 0.10760344307904375
2.683 0.10845008403191614
2.682 0.10931713933325635
2.681 0.11020603984976902
2.6799999999999997 0.11111399570050615
2.679 0.11203721251681589
2.678 0.11296791039003899
2.677 0.1138983306561439
2.6759999999999997 0.11482103970141616
2.675 0.11572920910501001
2.674 0.1166189918957959
2.673 0.11748829141121753
2.6719999999999997 0.11833738151468645
2.671 0.11916883388042679
2.67 0.11998563901219197
2.669 0.12079170608980122
2.668 0.12159117474521265
2.667 0.12238691885155117
2.666 0.12318173289736624
2.665 0.12397644994998208
2.664 0.12477095636512109
2.663 0.12556338087492588
2.662 0.12635015033230426
2.661 0.1271252744817428
2.66 0.12788110801166389
2.659 0.12860810954874818
2.658 0.1292946494373344
2.657 0.12992937529490153
2.656 0.1305011764180113
2.655 0.1309998680301196
2.654 0.13141891570567515
2.653 0.13175441229651483
2.652 0.13200738843239238
2.651 0.13218232335476363
2.65 0.13228866611062556
2.649 0.13233895449598568
2.648 0.13234872226047312
2.647 0.13233485969248193
2.646 0.1323164335324838
2.645 0.13231161057119167
2.644 0.13233756362472096
2.643 0.13240895007044653
2.642 0.13253561766683353
2.641 0.13272416161981637
2.64 0.13297508869287897
2.639 0.133283979830906
2.638 0.1336424984604324
2.637 0.13403868146576278
2.636 0.13445794003724904
2.635 0.13488774329684405
2.634 0.13531655175739066
2.633 0.13573666761813458
2.632 0.13614488610748016
2.631 0.13654232524332802
2.63 0.1369315355925395
2.629 0.13731868816619475
2.628 0.1377087019494133
2.627 0.13810402877524108
2.626 0.13850413398684622
2.625 0.13890445151907377
2.624 0.13929702618865572
2.6229999999999998 0.13967045959289975
2.622 0.14001266764349726
2.621 0.14031251095816136
2.62 0.14056113800079315
2.6189999999999998 0.1407516222372895
2.618 0.14088209469932075
2.617 0.14095382412004745
2.616 0.1409697881199438
2.6149999999999998 0.14093581496461283
2.614 0.1408572765993417
2.613 0.1407411891421787
2.612 0.1405937465811084
2.6109999999999998 0.140422676530499
2.61 0.1402351940713191
2.609 0.14003956829443948
2.608 0.13984552365234662
2.6069999999999998 0.1396626794146732
2.606 0.13950121386464048
2.605 0.1393680579144014
2.604 0.13926951655708356
2.6029999999999998 0.13920712225053677
2.602 0.13917854967565557
2.601 0.13917801864736087
2.6 0.13919433313544266
2.5989999999999998 0.1392155563704722
2.598 0.13922621883708508
2.597 0.1392121561271679
2.596 0.13915991884149884
2.5949999999999998 0.13905930249009962
2.594 0.13890544633840718
2.593 0.1386979924293856
2.592 0.13844201554188337
2.5909999999999997 0.13814848113690884
2.59 0.13783283521913295
2.589 0.13751386475304261
2.588 0.13721270758387455
2.5869999999999997 0.13695094430670338
2.586 0.13674611973635756
2.585 0.13661305674629148
2.584 0.13656018996909797
2.5829999999999997 0.13658912413550137
2.582 0.1366942122642189
2.581 0.136863314447292
2.58 0.137077455677619
2.5789999999999997 0.13731356005250356
2.578 0.13754654310719472
2.577 0.1377508322116449
2.576 0.13790251920470956
2.5749999999999997 0.13798227915599515
2.574 0.13797538455601974
2.573 0.1378740376668037
2.572 0.13767642737145114
2.5709999999999997 0.13738738074931495
2.57 0.1370184870959685
2.569 0.13658385081481816
2.568 0.1361019412517194
2.5669999999999997 0.1355920824205939
2.566 0.1350723475034582
2.565 0.13456000840401386
2.564 0.13406810835181876
2.5629999999999997 0.13360638677346273
2.562 0.13317919349056007
2.561 0.13278970619433106
2.56 0.13243750123525877
2.5589999999999997 0.13212002997884387
2.558 0.13183572012321976
2.557 0.13158420453810357
2.556 0.1313688360298035
2.5549999999999997 0.13119377458356543
2.554 0.1310660359880311
2.553 0.13099394301106002
2.552 0.13098431416351397
2.5509999999999997 0.13104221945191594
2.55 0.13116753511986656
2.549 0.1313549228694353
2.548 0.13159198454023605
2.5469999999999997 0.1318619390268212
2.546 0.13214342677343555
2.545 0.13241221962500035
2.544 0.1326459555737446
2.543 0.1328246966409798
2.542 0.13293435022906522
2.541 0.13296711804326108
2.54 0.13292212882027812
2.539 0.1328052708810172
2.538 0.1326265416097562
2.537 0.13240024981225537
2.536 0.13214166575217662
2.535 0.1318652587438131
2.534 0.13158468847563548
2.533 0.13131139422911914
2.532 0.13105460570170852
2.531 0.13082149397423035
2.53 0.13061877695683646
2.529 0.13045132679983382
2.528 0.13032476444756672
2.527 0.13024326309610298
2.526 0.1302119566490267
2.525 0.1302323333082167
2.524 0.1303043720684029
2.523 0.1304252398538864
2.522 0.13058860193235283
2.521 0.13078475071739393
2.52 0.13100163632348927
2.519 0.1312259122416337
2.518 0.13144488139148508
2.517 0.131647764883709
2.516 0.13182718318416883
2.515 0.131980983787955
2.514 0.13211171125191298
2.513 0.1322270393689313
2.512 0.1323357204477225
2.511 0.13245000646596322
2.51 0.13258067956436084
2.509 0.13273603681634064
2.508 0.13291991020665173
2.507 0.13313074751478335
2.506 0.13336288956487777
2.505 0.13360580525684934
2.504 0.1338468404360069
2.503 0.1340723446220154
2.502 0.13427204264830267
2.501 0.13443737763603494
2.5 0.13456752705150946
2.499 0.13466529414821876
2.4979999999999998 0.1347400756479988
2.497 0.13480560228986088
2.496 0.13487778931320957
2.495 0.13497237856033914
2.4939999999999998 0.13510424643357177
2.493 0.13528521087375667
2.492 0.13552212232273378
2.491 0.13581810244045686
2.4899999999999998 0.13617135478963113
2.489 0.13657788325313613
2.488 0.13703112233885595
2.487 0.13752248822579416
2.4859999999999998 0.1380440094147452
2.485 0.13858796873208842
2.484 0.13914716679479208
2.483 0.1397164877637418
2.4819999999999998 0.1402909647914094
2.481 0.14086768076091855
2.48 0.1414454761171528
2.479 0.14202422698194087
2.4779999999999998 0.14260768183892278
2.477 0.1431985897348828
2.476 0.1438059618901622
2.475 0.14443676685938686
2.4739999999999998 0.145099827298644
2.473 0.14580229038795986
2.472 0.14654945800558486
2.471 0.147343458702841
2.4699999999999998 0.14818215702465404
2.469 0.14906145081738695
2.468 0.14997339083739541
2.467 0.15090851858539164
2.4659999999999997 0.15185692891673558
2.465 0.15280949276295522
2.464 0.15375839798373972
2.463 0.15469837706319767
2.4619999999999997 0.155624228152452
2.461 0.15653377923871126
2.46 0.1574240566395873
2.459 0.15829450118295857
2.4579999999999997 0.1591440717267174
2.457 0.15997415027169412
2.456 0.16078712767824446
2.455 0.16158756801347765
2.4539999999999997 0.1623833586319157
2.453 0.16318492840020873
2.452 0.16400473293803206
2.451 0.1648571055510826
2.4499999999999997 0.16575740802864436
2.449 0.16671949114277126
2.448 0.16775609246214032
2.447 0.1688766974374242
2.4459999999999997 0.17008639877363213
2.445 0.17138598641296401
2.444 0.17276934648821204
2.443 0.17422638249479208
2.4419999999999997 0.17573974438170076
2.441 0.17728971887280817
2.44 0.17885332888557692
2.439 0.18040881163756753
2.4379999999999997 0.1819370456561834
2.437 0.18342461876340185
2.436 0.18486428608933786
2.435 0.1862578832050137
2.4339999999999997 0.1876147181159181
2.433 0.18895197881516512
2.432 0.19029016863802545
2.431 0.1916532014291067
2.4299999999999997 0.19306263927553713
2.429 0.19453748431418683
2.428 0.1960917232046139
2.427 0.19773278239548875
2.4259999999999997 0.19946064780037406
2.425 0.20126957656948258
2.424 0.2031487527775838
2.423 0.20508249651742175
2.4219999999999997 0.20705434481275653
2.421 0.20904685391344338
2.42 0.2110428266122971
2.419 0.21302863374609163
2.4179999999999997 0.21499390574368527
2.417 0.21693105914743382
2.416 0.21883767337977933
2.415 0.2207133786343503
2.414 0.22256208270633557
2.413 0.22438887110389982
2.412 0.2261977290800561
2.411 0.22799470239767053
2.41 0.22978176599443362
2.409 0.23156207958232103
2.408 0.23333638913436444
2.407 0.23510356908693375
2.406 0.23686454525654457
2.405 0.23862058651305768
2.404 0.24037519805964894
2.403 0.24213491038641832
2.402 0.24390735197325775
2.401 0.24570563546985802
2.4 0.24753970514082232
2.399 0.24942209607666085
2.398 0.2513588690424376
2.397 0.2533515273014825
2.396 0.2553930347441248
2.395 0.25746553312460846
2.394 0.25954139178816094
2.393 0.2615838811507362
2.392 0.26354864898064556
2.391 0.26539146835784055
2.39 0.26707238474737227
2.389 0.2685607529265742
2.388 0.2698432557047349
2.387 0.27092483019643
2.386 0.27183229667115694
2.385 0.27261256739443607
2.384 0.27332555973612266
2.383 0.27404091706277733
2.382 0.27483004597561295
2.381 0.2757558625068424
2.38 0.2768689678544719
2.379 0.27820161765141693
2.378 0.27976373601292787
2.377 0.2815510602838449
2.376 0.2835392053530532
2.375 0.28568908639088647
2.374 0.28795928188282616
2.3729999999999998 0.2903007341308407
2.372 0.2926666702395857
2.371 0.29501425085096117
2.37 0.29730388061736157
2.3689999999999998 0.29950376481571744
2.368 0.3015860586958607
2.367 0.3035299535084548
2.366 0.30531840186958165
2.3649999999999998 0.3069401949188257
2.364 0.3083877223164017
2.363 0.3096593185200108
2.362 0.31075188200686427
2.3609999999999998 0.31166779518693905
2.36 0.31240682607232334
2.359 0.312969559568665
2.358 0.3133540927922952
2.3569999999999998 0.3135537677925026
2.356 0.31355986008757675
2.355 0.31336023566019516
2.354 0.3129417779935347
2.3529999999999998 0.3122942573949979
2.352 0.31140955426956
2.351 0.31028862097694593
2.35 0.3089373669381664
2.3489999999999998 0.30737365601362304
2.348 0.3056216603337182
2.347 0.3037111227980487
2.346 0.30167790531731015
2.3449999999999998 0.2995579977420539
2.344 0.29738460385246196
2.343 0.2951879414759063
2.342 0.29299039218912315
2.3409999999999997 0.2908060462603013
2.34 0.28864298991499
2.339 0.2865009260149038
2.338 0.2843737879095838
2.3369999999999997 0.28225046617607014
2.336 0.2801167176504098
2.335 0.27795867750253483
2.334 0.27576145860036233
2.3329999999999997 0.2735117585648524
2.332 0.27120175118703177
2.331 0.26882579081678676
2.33 0.26638472344728226
2.3289999999999997 0.2638842787461551
2.328 0.26133308980315323
2.327 0.25874524234322804
2.326 0.25613817671297495
2.3249999999999997 0.253524902260351
2.324 0.25092103362622487
2.323 0.2483358126495284
2.322 0.24577320748511794
2.3209999999999997 0.24323338488407806
2.32 0.2407075069896264
2.319 0.23818345541848926
2.318 0.2356434296034621
2.3169999999999997 0.23307058800802155
2.316 0.23044659634424935
2.315 0.2277584206942059
2.314 0.22499676582577796
2.3129999999999997 0.22216012489555303
2.312 0.21924951456966107
2.311 0.2162714238103807
2.31 0.2132335879506699
2.3089999999999997 0.21014542744254194
2.308 0.2070135492808694
2.307 0.2038434136631829
2.306 0.20063881634775685
2.3049999999999997 0.19740268994408075
2.304 0.19413683056980646
2.303 0.19084519957507012
2.302 0.18753582914363587
2.3009999999999997 0.1842190153893465
2.3 0.18090923956630417
2.299 0.17762282213195707
2.298 0.1743789640612484
2.2969999999999997 0.17119586854325286
2.296 0.1680906381032025
2.295 0.1650809747322503
2.294 0.16218113829082534
2.2929999999999997 0.15940502480263613
2.292 0.1567652320343875
2.291 0.15427214225351552
2.29 0.15193280390155503
2.2889999999999997 0.14975257881942386
2.288 0.14773014067922483
2.287 0.14585974437006208
2.286 0.14412952292937836
2.285 0.14252163542738658
2.284 0.14101468950970494
2.283 0.13958424206220674
2.282 0.1382055020007271
2.281 0.13685516714289364
2.28 0.13551371789791788
2.279 0.1341648044271897
2.278 0.13279701429957091
2.277 0.13140220103671915
2.276 0.1299758661980696
2.275 0.12851609449819051
2.274 0.12702315695556157
2.273 0.12549872818894117
2.272 0.12394442101156948
2.271 0.12236543067359243
2.27 0.12076766939970274
2.269 0.11915814134561192
2.268 0.11754474978723566
2.267 0.1159353249024787
2.266 0.1143361479450556
2.265 0.11275099181265508
2.264 0.11118208460017404
2.263 0.1096282230387585
2.262 0.10808630566568658
2.261 0.1065522127832952
2.26 0.10502244733081804
2.259 0.10349532321762452
2.258 0.10197142139208919
2.257 0.10045421779705337
2.256 0.09895018105965277
2.255 0.09746694265705887
2.254 0.09601354072127627
2.253 0.09459714400896206
2.252 0.0932237604968111
2.251 0.09189681267505674
2.25 0.09061776603234092
2.249 0.08938605740933615
2.2479999999999998 0.08820078461928066
2.247 0.08705989543629528
2.246 0.08596143266611034
2.245 0.0849036731858786
2.2439999999999998 0.08388368399250426
2.243 0.08289796871941746
2.242 0.08194117265334025
2.241 0.08100605056315843
2.2399999999999998 0.08008463255943285
2.239 0.07916872327030745
2.238 0.07825070905930263
2.237 0.07732583137547767
2.2359999999999998 0.07639181238275392
2.235 0.07544998960476773
2.234 0.07450571029272564
2.233 0.07356658109091388
2.2319999999999998 0.07264240032468951
2.231 0.07174277744120895
2.23 0.07087647696300009
2.229 0.0700501957616707
2.2279999999999998 0.06926735105155904
2.227 0.06852712696350453
2.226 0.06782543559969335
2.225 0.06715497333799991
2.2239999999999998 0.06650566876118212
2.223 0.06586609057757131
2.222 0.06522375817913482
2.221 0.06456757928828614
2.2199999999999998 0.06388793188651097
2.219 0.06317848883018605
2.218 0.062436421080778966
2.217 0.06166313888957699
2.2159999999999997 0.06086373396602439
2.215 0.06004618168789674
2.214 0.05922113723068107
2.213 0.05839997771030675
2.2119999999999997 0.05759333156705666
2.211 0.056810187195499115
2.21 0.05605752929588404
2.209 0.05533902080118933
2.2079999999999997 0.054655591415488744
2.207 0.05400552958945102
2.206 0.053385358412282286
2.205 0.052790664925228596
2.2039999999999997 0.052217043393182824
2.203 0.05166071404552439
2.202 0.05111873617642275
2.201 0.05058936218773961
2.1999999999999997 0.050072052319332566
2.199 0.049566240114205955
2.198 0.04907219471796146
2.197 0.04858964072853222
2.1959999999999997 0.04811770433964504
2.195 0.04765534740057027
2.194 0.04720051845787025
2.193 0.04675133628734196
2.1919999999999997 0.04630610902556874
2.191 0.04586303345370329
2.19 0.04542165794708428
2.189 0.044981614075198975
2.1879999999999997 0.04454369438849356
2.187 0.04410961095154763
2.186 0.043681291611293284
2.185 0.04326054835526678
2.1839999999999997 0.04284911473663824
2.183 0.042447885438879174
2.182 0.042056888653428035
2.181 0.041675684179745015
2.1799999999999997 0.04130261755425815
2.179 0.04093602943351835
2.178 0.04057439521194684
2.177 0.0402165776433757
2.1759999999999997 0.03986269407709197
2.175 0.039513601675039624
2.174 0.03917167256811915
2.173 0.038839793284241184
2.1719999999999997 0.03852100539534842
2.171 0.038217829881453204
2.17 0.03793184038005953
2.169 0.03766297531502194
2.1679999999999997 0.037409598734277995
2.167 0.03716863578596168
2.166 0.03693639029440409
2.165 0.03670848133716868
2.1639999999999997 0.036481131071466555
2.163 0.036251317193737906
2.162 0.03601727531680245
2.161 0.03577795782978559
2.16 0.035533431109339715
2.159 0.03528416125096208
2.158 0.03503061163701271
2.157 0.034773182738593894
2.156 0.03451193151481985
2.155 0.03424637385605103
2.154 0.033976087151161675
2.153 0.03370094774532415
2.152 0.03342096901809948
2.151 0.033136818927264555
2.15 0.03285009400947304
2.149 0.03256275652346446
2.148 0.03227734385736175
2.147 0.03199666286367667
2.146 0.0317235701153567
2.145 0.03146095481685715
2.144 0.031211219881044115
2.143 0.030976648214347008
2.142 0.030759090621641477
2.141 0.030559934170656694
2.14 0.03038013167775038
2.139 0.030219940621690058
2.138 0.0300789594439021
2.137 0.029956120259729428
2.136 0.029849537404514993
2.135 0.02975656706726488
2.134 0.029673701264235804
2.133 0.02959698999689567
2.132 0.029522231630420805
2.131 0.029445023803124325
2.13 0.029361385128488845
2.129 0.029267714028919426
2.128 0.02916134705462109
2.127 0.029040270780427303
2.126 0.028903465603892627
2.125 0.028750709284547957
2.124 0.02858254368158724
2.1229999999999998 0.02840024814706471
2.122 0.028205573768176603
2.121 0.02800068175263774
2.12 0.027788074750813
2.1189999999999998 0.027570451578332895
2.118 0.02735074845821311
2.117 0.027131787628310245
2.116 0.026916645614174183
2.1149999999999998 0.02670814839063143
2.114 0.026508837322153884
2.113 0.02632106141365008
2.112 0.026146614237174896
2.1109999999999998 0.025986703701347254
2.11 0.025841879060529687
2.109 0.02571208598719456
2.108 0.025596613967944278
2.1069999999999998 0.025494164704553103
2.106 0.025403038528840117
2.105 0.025321131158935556
2.104 0.025246479072100824
2.1029999999999998 0.02517674392039993
2.102 0.02510989764319199
2.101 0.02504385788273129
2.1 0.02497682005919339
2.0989999999999998 0.024907014926546716
2.098 0.024832731646606158
2.097 0.02475245045232287
2.096 0.02466491661205754
2.0949999999999998 0.02456925070248946
2.094 0.024464847479821285
2.093 0.02435199739839423
2.092 0.02423145679942551
2.0909999999999997 0.02410483780554986
2.09 0.023974060669163126
2.089 0.02384150609933131
2.088 0.023709767025577012
2.0869999999999997 0.023581421416167377
2.086 0.02345861149183568
2.085 0.023343487545472098
2.084 0.02323736910896871
2.0829999999999997 0.023141194740162345
2.082 0.02305550416473726
2.081 0.022980220071199837
2.08 0.02291493661681726
2.0789999999999997 0.02285870216128253
2.078 0.022810554217704768
2.077 0.022769155109926976
2.076 0.02273319145326263
2.0749999999999997 0.022701452860750718
2.074 0.02267286759761024
2.073 0.022646589524494044
2.072 0.02262207854535416
2.0709999999999997 0.022599198181098058
2.07 0.022577919162026373
2.069 0.022558403075646043
2.068 0.022540818705206585
2.0669999999999997 0.022525501150596684
2.066 0.022512421309622003
2.065 0.022501620762079202
2.064 0.022492662785631255
2.0629999999999997 0.02248522278020441
2.062 0.022478704643890544
2.061 0.02247242311071837
2.06 0.02246559381673896
2.0589999999999997 0.02245740607272451
2.058 0.022447286063905322
2.057 0.022434506903765403
2.056 0.022418573362855684
2.0549999999999997 0.022399063904513704
2.054 0.02237575254905473
2.053 0.022348472494437763
2.052 0.022317268210443778
2.0509999999999997 0.02228218887496107
2.05 0.022243424503221906
2.049 0.022201291718568793
2.048 0.022155970129220853
2.0469999999999997 0.022107774704957634
2.046 0.022056866480137233
2.045 0.022003464025113533
2.044 0.021947487012303497
2.0429999999999997 0.02188899563692651
2.042 0.021827881606454793
2.041 0.021764226179498
2.04 0.02169815486939456
2.0389999999999997 0.021629972974042233
2.038 0.021560212813232452
2.037 0.02148964435829247
2.036 0.021418920146830358
2.0349999999999997 0.02134910613990987
2.034 0.021281065396125332
2.033 0.021215674284900555
2.032 0.021153808247001835
2.031 0.02109619722049138
2.03 0.021043470074667732
2.029 0.02099625450697734
2.028 0.02095510710456668
2.027 0.020920300394364533
2.026 0.02089203599708284
2.025 0.0208702734043339
2.024 0.020854757510307107
2.023 0.020844912102173065
2.022 0.020840186168698958
2.021 0.020839870779461676
2.02 0.020843469902558042
2.019 0.020850816059918575
2.018 0.020861858336835567
2.017 0.020877298687658696
2.016 0.020897817415760158
2.015 0.020924404052323646
2.014 0.020957745890726076
2.013 0.02099807896616864
2.012 0.02104496526639473
2.011 0.02109711013116935
2.01 0.021152350196264134
2.009 0.021207633129668862
2.008 0.021259708980605318
2.007 0.021305336513351304
2.006 0.02134184589585989
2.005 0.021367575174673137
2.004 0.021382181801312374
2.003 0.021386796512315603
2.002 0.021383946935605743
2.001 0.021377406163664847
2.0 0.021371424129081686
1.9989999999999997 0.021370584283669728
1.9980000000000002 0.021379054093647383
1.9969999999999999 0.02140045006849382
1.9959999999999996 0.021437051421310856
1.995 0.02149004140792903
1.9939999999999998 0.021559266326142256
1.9930000000000003 0.02164329069818801
1.992 0.02173946832101403
1.9909999999999997 0.02184421396826967
1.9900000000000002 0.02195300602648245
1.9889999999999999 0.022060975894427924
1.9879999999999995 0.022162864526588184
1.987 0.022253633032447154
1.9859999999999998 0.02232869687237509
1.9850000000000003 0.022384436543761484
1.984 0.022418485139605263
1.9829999999999997 0.02242988511212943
1.9820000000000002 0.022419633769322104
1.9809999999999999 0.0223900387233068
1.9799999999999995 0.02234470698731499
1.979 0.022288195883075748
1.9779999999999998 0.022225392343123603
1.9770000000000003 0.022161174052069212
1.976 0.02209982969821194
1.9749999999999996 0.02204472129042401
1.9740000000000002 0.021998220072196355
1.9729999999999999 0.021961640410349155
1.9719999999999995 0.021935617859273837
1.971 0.021919890099868236
1.9699999999999998 0.02191397490294461
1.9690000000000003 0.021917454109698017
1.968 0.021929664568240855
1.9669999999999996 0.021950592324290762
1.9660000000000002 0.0219801677969525
1.9649999999999999 0.022018733361466813
1.9639999999999995 0.022066722968548554
1.963 0.02212453556570351
1.9619999999999997 0.022192445282381897
1.9610000000000003 0.022270539384319277
1.96 0.02235859807732326
1.9589999999999996 0.022456110411395412
1.9580000000000002 0.022562285243073868
1.9569999999999999 0.02267617970948674
1.9559999999999995 0.022796682576105735
1.955 0.02292267616649702
1.9539999999999997 0.023053091937376237
1.9530000000000003 0.023186999553869082
1.952 0.023323331527610236
1.9509999999999996 0.023460937851122726
1.9500000000000002 0.023598662444614244
1.9489999999999998 0.023735028237410895
1.9479999999999995 0.0238684751579068
1.947 0.02399717007480155
1.9459999999999997 0.024119007266707317
1.9450000000000003 0.024231917095327942
1.944 0.02433408167106211
1.9429999999999996 0.024423776697793092
1.9420000000000002 0.02449973771401025
1.9409999999999998 0.024561264800836542
1.9399999999999995 0.024608032274947744
1.939 0.024640371567743728
1.9379999999999997 0.02465943564853487
1.9370000000000003 0.024666652532700357
1.936 0.02466431608120527
1.9349999999999996 0.024655074642947847
1.9340000000000002 0.02464217826936935
1.9329999999999998 0.024628812229841483
1.9319999999999995 0.0246187281893425
1.931 0.024615446636377127
1.9299999999999997 0.02462231377664295
1.9290000000000003 0.02464230036974703
1.928 0.024677635440163385
1.9269999999999996 0.024730147678580085
1.9260000000000002 0.02480069182938059
1.9249999999999998 0.024889419049729408
1.9239999999999995 0.024995682383083327
1.923 0.02511782754584682
1.9219999999999997 0.025253561258135708
1.9210000000000003 0.025399808903665017
1.92 0.025552951723936762
1.9189999999999996 0.025709153163885765
1.9180000000000001 0.02586443115262507
1.9169999999999998 0.026015240153350893
1.9159999999999995 0.026158618205170153
1.915 0.02629278858353014
1.9139999999999997 0.026417110425037665
1.9130000000000003 0.026532264590429983
1.912 0.026640131565514164
1.9109999999999996 0.026743557045534765
1.9100000000000001 0.02684587927258532
1.9089999999999998 0.026950633771573067
1.9079999999999995 0.027061019881896516
1.907 0.027179571214431163
1.9059999999999997 0.027307889419876205
1.9050000000000002 0.027446616538354153
1.904 0.027595161790850455
1.9029999999999996 0.02775233132359667
1.9020000000000001 0.027916061277269318
1.9009999999999998 0.028083878144594808
1.9000000000000004 0.028253076181180527
1.899 0.02842118523924937
1.8979999999999997 0.02858627968545323
1.8970000000000002 0.02874716709793183
1.896 0.028903634840565167
1.8949999999999996 0.029056227661705007
1.8940000000000001 0.02920678922360923
1.8929999999999998 0.029357851850266712
1.8920000000000003 0.029512482946035565
1.891 0.029673894833597406
1.8899999999999997 0.02984506395014129
1.8890000000000002 0.03002784755823851
1.888 0.03022339073744737
1.8869999999999996 0.030431086006305372
1.8860000000000001 0.030649218971813247
1.8849999999999998 0.030874705963462017
1.8840000000000003 0.03110371875216172
1.883 0.03133199563933935
1.8819999999999997 0.03155542409004554
1.8810000000000002 0.03177089191299366
1.88 0.03197625611985279
1.8789999999999996 0.03217085414609205
1.8780000000000001 0.03235552918757454
1.8769999999999998 0.032532724083236375
1.8760000000000003 0.0327057144189024
1.875 0.0328783439608097
1.8739999999999997 0.0330548589126354
1.8730000000000002 0.03323888533165885
1.8719999999999999 0.033433290228323455
1.8709999999999996 0.03364002387682582
1.87 0.033860084527242096
1.8689999999999998 0.03409324274720745
1.8680000000000003 0.034338816788338056
1.867 0.03459520919693928
1.8659999999999997 0.03486023961280173
1.8650000000000002 0.03513166779078071
1.8639999999999999 0.035407467621720576
1.8629999999999995 0.035685159764530905
1.862 0.03596274848418347
1.8609999999999998 0.036238681612115804
1.8600000000000003 0.03651168913223444
1.859 0.03678142393519174
1.8579999999999997 0.0370477433596742
1.8570000000000002 0.037311247508375917
1.8559999999999999 0.03757263881802861
1.8549999999999995 0.03783303937671787
1.854 0.03809345908473284
1.8529999999999998 0.03835481031028123
1.8520000000000003 0.03861756800306418
1.851 0.03888195005737352
1.8499999999999996 0.039147859383263685
1.8490000000000002 0.039415209427668164
1.8479999999999999 0.03968394879333535
1.8469999999999995 0.03995435783696046
1.846 0.04022757617367551
1.8449999999999998 0.04050480504267925
1.8440000000000003 0.04078826919426927
1.843 0.04108008752271544
1.8419999999999996 0.041382533749370856
1.8410000000000002 0.0416975168732267
1.8399999999999999 0.04202603657020356
1.8389999999999995 0.04236808486237223
1.838 0.04272242102571399
1.8369999999999997 0.04308646926674137
1.8360000000000003 0.04345663388340673
1.835 0.043828930212214165
1.8339999999999996 0.04419912008651073
1.8330000000000002 0.04456383422335986
1.8319999999999999 0.04492060942327281
1.8309999999999995 0.04526837694975869
1.83 0.04560796692911164
1.8289999999999997 0.045940926964541266
1.8280000000000003 0.0462705034823745
1.827 0.04660061493416303
1.8259999999999996 0.04693538947467975
1.8250000000000002 0.04727904899159055
1.8239999999999998 0.047635802886755445
1.8229999999999995 0.04800939724657241
1.822 0.048403036541820134
1.8209999999999997 0.048819320297302786
1.8200000000000003 0.04926007106844103
1.819 0.0497263767766022
1.8179999999999996 0.05021818606040263
1.8170000000000002 0.05073470444995743
1.8159999999999998 0.051274061687726885
1.8149999999999995 0.051833237575080106
1.814 0.0524087784833478
1.8129999999999997 0.05299699095805103
1.8120000000000003 0.05359353089504545
1.811 0.05419464817595218
1.8099999999999996 0.054796652982345526
1.8090000000000002 0.05539679912294184
1.8079999999999998 0.055992457400988606
1.8069999999999995 0.056582039567327824
1.806 0.057164876618752816
1.8049999999999997 0.057741191780934786
1.8040000000000003 0.05831201584494193
1.803 0.05887949902914128
1.8019999999999996 0.059446986222698096
1.8010000000000002 0.06001788872038362
1.7999999999999998 0.06059607986211355
1.7989999999999995 0.0611852856941227
1.798 0.06178816356303019
1.7969999999999997 0.0624061088677185
1.7960000000000003 0.06303982745003346
1.795 0.06368781259131497
1.7939999999999996 0.06434757754346235
1.7930000000000001 0.0650157319385626
1.7919999999999998 0.06568736525344616
1.7909999999999995 0.06635851769690194
1.79 0.0670249467327951
1.7889999999999997 0.06768318978465143
1.7880000000000003 0.06833147683848974
1.787 0.06896924068676828
1.7859999999999996 0.06959787523469535
1.7850000000000001 0.07022100280585099
1.7839999999999998 0.07084329679123318
1.7829999999999995 0.07147107777908146
1.782 0.07211085644284225
1.7809999999999997 0.07276900901803765
1.7800000000000002 0.07345100982955677
1.779 0.07415942115202392
1.7779999999999996 0.07489545228240027
1.7770000000000001 0.07565736280046034
1.7759999999999998 0.07644090754516907
1.7750000000000004 0.07724032483948985
1.774 0.07804942490718926
1.7729999999999997 0.07886280845251258
1.7720000000000002 0.07967736485613602
1.771 0.08049252149479191
1.7699999999999996 0.0813115406304721
1.7690000000000001 0.0821407640533756
1.7679999999999998 0.08298928030191853
1.7670000000000003 0.08386719173862092
1.766 0.08478515246173426
1.7649999999999997 0.08575177065358817
1.7640000000000002 0.08677067302756492
1.763 0.08784180905312568
1.7619999999999996 0.08895897744060478
1.7610000000000001 0.09011036335533971
1.7599999999999998 0.09127885989357215
1.7590000000000003 0.09244418272152528
1.758 0.09358482475615695
1.7569999999999997 0.09467959925084818
1.7560000000000002 0.09571097645727188
1.755 0.09666689478171611
1.7539999999999996 0.0975420020241075
1.7530000000000001 0.09833798303540285
1.7519999999999998 0.09906420244326422
1.7510000000000003 0.09973735635759008
1.75 0.10037844601344142
1.7489999999999997 0.10101289110637865
1.7480000000000002 0.10166721501133234
1.7469999999999999 0.10236547392357069
1.7459999999999996 0.10312957837556243
1.745 0.10397569523853256
1.7439999999999998 0.10491371442359401
1.7430000000000003 0.10594774169709381
1.742 0.10707343264315426
1.7409999999999997 0.10828336299732833
1.7400000000000002 0.1095665707877108
1.7389999999999999 0.11090948058970479
1.7379999999999995 0.11229998338023524
1.737 0.1137283610640522
1.7359999999999998 0.11518809228169365
1.7350000000000003 0.11667722284423941
1.734 0.11819773558792984
1.7329999999999997 0.11975487733436535
1.7320000000000002 0.12135494194589042
1.7309999999999999 0.12300536884445776
1.7299999999999995 0.12471262802665857
1.729 0.12648050531984295
1.7279999999999998 0.12830934163907637
1.7270000000000003 0.13019653408173915
1.726 0.1321347030358664
1.7249999999999996 0.1341120587693592
1.7240000000000002 0.1361136651836731
1.7229999999999999 0.13812147879198286
1.7219999999999995 0.14011480351281722
1.721 0.1420725844086988
1.7199999999999998 0.14397436312053824
1.7190000000000003 0.1458031757237198
1.718 0.14754659002191498
1.7169999999999996 0.14919769725371496
1.7160000000000002 0.15075912072147807
1.7149999999999999 0.15224024426961105
1.7139999999999995 0.15365853527455242
1.713 0.1550368252552936
1.7119999999999997 0.15640367862005525
1.7110000000000003 0.15778829257743657
1.71 0.15921899568362816
1.7089999999999996 0.16071844910339497
1.7080000000000002 0.16230384481059645
1.7069999999999999 0.16398478303876815
1.7059999999999995 0.16576220268991632
1.705 0.16763017724344398
1.7039999999999997 0.16957762620427994
1.7030000000000003 0.17159090889987053
1.702 0.17365415530282693
1.7009999999999996 0.17575300898291032
1.7000000000000002 0.17787546275428456
1.6989999999999998 0.18001014023585876
1.6979999999999995 0.18214992014509251
1.697 0.1842862484095549
1.6959999999999997 0.18641246861649566
1.6950000000000003 0.18851940062760925
1.694 0.1905978408317492
1.6929999999999996 0.19263968324992584
1.6920000000000002 0.19463465967235155
1.6909999999999998 0.1965771917874974
1.6899999999999995 0.19846542085905708
1.689 0.20030280957494345
1.6879999999999997 0.20209818449449707
1.6870000000000003 0.20386540525563257
1.686 0.20562183124816077
1.6849999999999996 0.20738697714821958
1.6840000000000002 0.20917812951081435
1.6829999999999998 0.21100998014152136
1.6819999999999995 0.2128913088608914
1.681 0.21482423450624188
1.6799999999999997 0.21680209629884453
1.6790000000000003 0.21881589299744872
1.678 0.2208484844479914
1.6769999999999996 0.2228826104805793
1.6760000000000002 0.22490166377671922
1.6749999999999998 0.22689040302442595
1.6739999999999995 0.22883979532880783
1.673 0.23074463311718546
1.6719999999999997 0.2326049845637392
1.6710000000000003 0.23442594784857895
1.67 0.2362140027463624
1.6689999999999996 0.23797786137921956
1.6680000000000001 0.23972702582762362
1.6669999999999998 0.2414686937178986
1.6659999999999995 0.24320987422820362
1.665 0.2449536057710117
1.6639999999999997 0.2467007640713883
1.6630000000000003 0.24844847277586093
1.662 0.25019005693896285
1.6609999999999996 0.2519137268307433
1.6600000000000001 0.25360407643333255
1.6589999999999998 0.2552417507978267
1.6579999999999995 0.25680309126264655
1.657 0.2582649405209114
1.6559999999999997 0.2596046657151249
1.6550000000000002 0.2608015204983153
1.654 0.26184218530768744
1.6529999999999996 0.2627185958526935
1.6520000000000001 0.2634326540832995
1.6509999999999998 0.2639932070490019
1.6499999999999995 0.2644189839111486
1.649 0.26473491692318446
1.6479999999999997 0.26497182871744435
1.6470000000000002 0.26516322327837505
1.646 0.2653468899868314
1.6449999999999996 0.26555876771187625
1.6440000000000001 0.2658327607592228
1.6429999999999998 0.26619766275790846
1.6420000000000003 0.26667254771848803
1.641 0.2672699732754468
1.6399999999999997 0.26799025128283777
1.6390000000000002 0.2688238106809744
1.638 0.26975328782315094
1.6369999999999996 0.2707541516489124
1.6360000000000001 0.27179677074497766
1.6349999999999998 0.27285595991217143
1.6340000000000003 0.2739088835146159
1.633 0.27494083722354384
1.6319999999999997 0.27594660609967675
1.6310000000000002 0.2769300345982561
1.63 0.2778981655036494
1.6289999999999996 0.2788654709166046
1.6280000000000001 0.2798438926184192
1.6269999999999998 0.28084014864430673
1.6260000000000003 0.28185451339736534
1.625 0.28287859130635784
1.6239999999999997 0.2838964066421687
1.6230000000000002 0.2848842840641326
1.6219999999999999 0.28581648019863515
1.6209999999999996 0.28666851568302243
1.62 0.2874200599927554
1.6189999999999998 0.2880543150008245
1.6180000000000003 0.28856468617405334
1.617 0.28895104410502875
1.6159999999999997 0.28921701375687786
1.6150000000000002 0.2893725789529566
1.6139999999999999 0.28942743698605816
1.6129999999999995 0.28939537079058175
1.612 0.28928925517673454
1.6109999999999998 0.2891258727865734
1.6100000000000003 0.28892153422311334
1.609 0.288695107845888
1.6079999999999997 0.2884687394414012
1.6070000000000002 0.28826435069634604
1.6059999999999999 0.28810484906459694
1.6049999999999995 0.28800614621324194
1.604 0.2879824507089071
1.6029999999999998 0.28803769027768644
1.6020000000000003 0.2881673851368977
1.601 0.2883595678180264
1.5999999999999996 0.28859071638884526
1.5990000000000002 0.2888355707107965
1.5979999999999999 0.289061345717696
1.5969999999999995 0.28923794226308935
1.596 0.28933664117525315
1.5949999999999998 0.28933548138692355
1.5940000000000003 0.2892236343695692
1.593 0.28899973365285525
1.5919999999999996 0.2886738379937961
1.5910000000000002 0.288268402946761
1.5899999999999999 0.28781536945511843
1.5889999999999995 0.2873538193007363
1.588 0.2869278830855105
1.5869999999999997 0.28658273717969873
1.5860000000000003 0.28635521433831296
1.585 0.28627648248244647
1.5839999999999996 0.2863643356443668
1.5830000000000002 0.286622139085371
1.5819999999999999 0.2870379423310217
1.5809999999999995 0.2875860401514522
1.58 0.2882262310211732
1.5789999999999997 0.28890954688686454
1.5780000000000003 0.2895826933367365
1.577 0.2901913270482629
1.5759999999999996 0.2906846720880175
1.5750000000000002 0.2910217212887892
1.5739999999999998 0.2911713983003777
1.5729999999999995 0.29111760014596655
1.572 0.29085719557177914
1.5709999999999997 0.2904014875546431
1.5700000000000003 0.28977639766535235
1.569 0.28901344566214954
1.5679999999999996 0.288153491630807
1.5670000000000002 0.28723909168083894
1.5659999999999998 0.28630993130798726
1.5649999999999995 0.2854035162730203
1.564 0.28454784469159905
1.5629999999999997 0.283763173699463
1.5620000000000003 0.28305768653953506
1.561 0.2824364897844139
1.5599999999999996 0.28189655941808855
1.5590000000000002 0.28143013255173344
1.5579999999999998 0.28103144099348043
1.5569999999999995 0.28069747007032253
1.556 0.28043349583666366
1.5549999999999997 0.280247011842741
1.5540000000000003 0.28015221331863593
1.553 0.28016670470754323
1.5519999999999996 0.2803055110176728
1.5510000000000002 0.2805804040901442
1.5499999999999998 0.28099257895086327
1.5489999999999995 0.281532295016127
1.548 0.2821749400703351
1.5469999999999997 0.28288648883470147
1.5460000000000003 0.283623032930793
1.545 0.2843342895417832
1.5439999999999996 0.2849736928416538
1.5430000000000001 0.28549955633814716
1.5419999999999998 0.2858823480860875
1.5409999999999995 0.2861057018495613
1.54 0.28616780195721797
1.5389999999999997 0.28608106416957363
1.5380000000000003 0.2858664278081517
1.537 0.28555385507429465
1.5359999999999996 0.28517521250036587
1.5350000000000001 0.2847604212667456
1.5339999999999998 0.2843376149976241
1.5329999999999995 0.2839300976658173
1.532 0.28355650348852546
1.5309999999999997 0.2832311504291739
1.5300000000000002 0.28296770067578947
1.529 0.2827761299612894
1.5279999999999996 0.28266843661008884
1.5270000000000001 0.28265382374423315
1.5259999999999998 0.2827439300710677
1.5249999999999995 0.2829426468085779
1.524 0.28325074539551937
1.5229999999999997 0.28366285979496075
1.5220000000000002 0.28416585760695073
1.521 0.2847390894925193
1.5199999999999996 0.28535651124690875
1.5190000000000001 0.2859890239696481
1.5179999999999998 0.2866086577684211
1.5170000000000003 0.2871914767515495
1.516 0.2877208715302194
1.5149999999999997 0.2881916575467698
1.5140000000000002 0.28860904301106427
1.513 0.2889897153286152
1.5119999999999996 0.2893530629550823
1.5110000000000001 0.2897265159353771
1.5099999999999998 0.29013469660995117
1.5090000000000003 0.29059719631688313
1.508 0.2911241111349127
1.5069999999999997 0.29171389584770835
1.5060000000000002 0.29235592526923854
1.505 0.2930286643599773
1.5039999999999996 0.2937055256692808
1.5030000000000001 0.29435710269695076
1.5019999999999998 0.2949607520512607
1.5010000000000003 0.29549683900381724
1.5 0.2959620782593716
1.4989999999999997 0.29636059148902805
1.4980000000000002 0.2967106170511825
1.4969999999999999 0.2970397599463317
1.4959999999999996 0.29738043640729905
1.495 0.2977649491368636
1.4939999999999998 0.2982241151288248
1.4930000000000003 0.298782578515693
1.492 0.2994546461017586
1.4909999999999997 0.30024713021653215
1.4900000000000002 0.3011566106477839
1.4889999999999999 0.30217538484491624
1.4879999999999995 0.3032906110869392
1.487 0.3044853011957239
1.4859999999999998 0.3057439805069153
1.4850000000000003 0.3070518000873523
1.484 0.30839489984813273
1.4829999999999997 0.30976381763572414
1.4820000000000002 0.31114904123743636
1.4809999999999999 0.31254526213333156
1.4799999999999995 0.31395065271373596
1.479 0.3153653613593803
1.4779999999999998 0.316797800503743
1.4770000000000003 0.3182538855355285
1.476 0.3197532093987209
1.4749999999999996 0.32131065951853865
1.4740000000000002 0.3229450657393062
1.4729999999999999 0.324671414184941
1.4719999999999995 0.32650046384098397
1.471 0.3284358316413729
1.4699999999999998 0.3304716492441806
1.4690000000000003 0.3325977503418267
1.468 0.3347955183424225
1.4669999999999996 0.3370432177515882
1.4660000000000002 0.33931837827426314
1.4649999999999999 0.341600534966328
1.4639999999999995 0.34387243388264743
1.463 0.34612267855752704
1.4619999999999997 0.3483401386542074
1.4610000000000003 0.35052049001718383
1.46 0.3526574793929484
1.4589999999999996 0.3547501606865198
1.4580000000000002 0.35679622383864634
1.4569999999999999 0.3587985747415497
1.4559999999999995 0.3607621251564198
1.455 0.36269647234145935
1.4539999999999997 0.36461851993958716
1.4530000000000003 0.3665509085757472
1.452 0.36852085321607564
1.4509999999999996 0.370560114129793
1.4500000000000002 0.37270309770763743
1.4489999999999998 0.37498134513263914
1.4479999999999995 0.3774244957524171
1.447 0.3800554230281886
1.4459999999999997 0.3828877386133757
1.4450000000000003 0.3859258149661235
1.444 0.3891586958074702
1.4429999999999996 0.39256644523792417
1.4420000000000002 0.3961124919383324
1.4409999999999998 0.3997544008416051
1.4399999999999995 0.40344156204186676
1.439 0.4071251296403364
1.4379999999999997 0.41076115552457326
1.4370000000000003 0.414317576892524
1.436 0.41777536087880174
1.4349999999999996 0.42113528283004076
1.4340000000000002 0.4244146137108871
1.4329999999999998 0.4276482928173308
1.4319999999999995 0.43087900022663406
1.431 0.43415760882275245
1.4299999999999997 0.43753038945812084
1.4290000000000003 0.44103874962197814
1.428 0.4447136915235866
1.4269999999999996 0.4485724874883571
1.4260000000000002 0.45261633896754255
1.4249999999999998 0.456834373751698
1.4239999999999995 0.46120478621671673
1.423 0.465695094866672
1.4219999999999997 0.47027116743661446
1.4210000000000003 0.4748965158171419
1.42 0.4795348818711336
1.4189999999999996 0.48415761939348106
1.4180000000000001 0.48874288113416303
1.4169999999999998 0.49327454762023
1.4159999999999995 0.4977476698506155
1.415 0.5021614270679378
1.4139999999999997 0.5065243190246699
1.4130000000000003 0.5108471793477611
1.412 0.5151381111636129
1.4109999999999996 0.5194097339432944
1.4100000000000001 0.523665290680615
1.4089999999999998 0.5279107017683308
1.4079999999999995 0.5321463753070743
1.407 0.5363684503422813
1.4059999999999997 0.5405778880178747
1.4050000000000002 0.5447765405348984
1.404 0.5489716461500987
1.4029999999999996 0.55317754916332
1.4020000000000001 0.5574114137318301
1.4009999999999998 0.5617031978674992
1.3999999999999995 0.5660757941692577
1.399 0.570558186200515
1.3979999999999997 0.5751645232037922
1.3970000000000002 0.5798984039349626
1.396 0.5847436927962056
1.3949999999999996 0.5896591019538592
1.3940000000000001 0.5945806277056448
1.3929999999999998 0.5994230644580008
1.3919999999999995 0.6040833656990767
1.391 0.6084585754300605
1.3899999999999997 0.6124555000566773
1.3890000000000002 0.6160023628536134
1.388 0.6190675169583326
1.3869999999999996 0.6216616969979436
1.3860000000000001 0.6238466039955173
1.3849999999999998 0.6257309414485351
1.3840000000000003 0.6274541587876418
1.383 0.6291789588540732
1.3819999999999997 0.631072982623037
1.3810000000000002 0.6332849408987936
1.38 0.6359356577850231
1.3789999999999996 0.6391037993942027
1.3780000000000001 0.6428163675216864
1.3769999999999998 0.6470671043126439
1.3760000000000003 0.6518023789279238
1.375 0.6569334196156744
1.3739999999999997 0.6623646159806689
1.3730000000000002 0.6679811719410178
1.3719999999999999 0.6736719962725157
1.3709999999999996 0.6793336781995627
1.37 0.6848691909730241
1.3689999999999998 0.6901988275643918
1.3680000000000003 0.6952517709662358
1.367 0.6999738003458011
1.3659999999999997 0.704320166732923
1.3650000000000002 0.7082608966587352
1.3639999999999999 0.7117758721642745
1.3629999999999995 0.7148604581724204
1.362 0.7175084230043002
1.3609999999999998 0.7197277186370171
1.3600000000000003 0.7215215463406637
1.359 0.7228958143588261
1.3579999999999997 0.7238509450214894
1.3570000000000002 0.7243763080493364
1.3559999999999999 0.7244559606108086
1.3549999999999995 0.7240651989722646
1.354 0.7231760204999303
1.3529999999999998 0.7217660405657985
1.3520000000000003 0.7198167286515438
1.351 0.7173295824442496
1.3499999999999996 0.714316965793477
1.3490000000000002 0.7108183902629479
1.3479999999999999 0.706887839976471
1.3469999999999995 0.7025922159398665
1.346 0.6980128090369826
1.3449999999999998 0.6932316632004978
1.3440000000000003 0.6883248203702899
1.343 0.6833620338412674
1.3419999999999996 0.678395391951746
1.3410000000000002 0.6734582066862069
1.3399999999999999 0.6685701219883402
1.3389999999999995 0.6637315244988998
1.338 0.6589292898038596
1.3369999999999997 0.6541383299901709
1.3360000000000003 0.6493258595587892
1.335 0.6444594299325378
1.3339999999999996 0.6395037246956721
1.3330000000000002 0.6344265644128939
1.3319999999999999 0.6292081049098932
1.3309999999999995 0.6238333444173145
1.33 0.6183022176671961
1.3289999999999997 0.6126260195602824
1.3280000000000003 0.6068229364723101
1.327 0.60092398053549
1.3259999999999996 0.5949681981441222
1.3250000000000002 0.5889846941193312
1.3239999999999998 0.5830089471011498
1.3229999999999995 0.5770620032272887
1.322 0.5711531336425231
1.3209999999999997 0.5652833043918915
1.3200000000000003 0.5594331391665748
1.319 0.553576200249704
1.3179999999999996 0.5476734047295017
1.3170000000000002 0.5416883577890137
1.3159999999999998 0.5355815212339958
1.3149999999999995 0.5293257916191549
1.314 0.5229027006769826
1.3129999999999997 0.5163115916608383
1.3120000000000003 0.5095572721563105
1.311 0.5026566270855718
1.3099999999999996 0.49562880358700184
1.3090000000000002 0.4884961940497344
1.3079999999999998 0.4812739017028149
1.3069999999999995 0.47397367173364935
1.306 0.46660273323892054
1.3049999999999997 0.4591657271740127
1.3040000000000003 0.4516641882413241
1.303 0.4441043215798306
1.3019999999999996 0.436501625380486
1.3010000000000002 0.4288768916886465
1.2999999999999998 0.4212608990983399
1.2989999999999995 0.4136891872039719
1.298 0.40620467951002037
1.2969999999999997 0.3988488081206996
1.2960000000000003 0.39166132167793555
1.295 0.384684241170918
1.2939999999999996 0.37795230370172894
1.2930000000000001 0.37149992854029795
1.2919999999999998 0.36535879399469245
1.2909999999999995 0.3595554575139289
1.29 0.3541084593903277
1.2889999999999997 0.3490320445329563
1.2880000000000003 0.3443243469879627
1.287 0.3399726468372436
1.2859999999999996 0.3359494157081981
1.2850000000000001 0.33221274152946645
1.2839999999999998 0.32871207388184326
1.2829999999999995 0.3253895201140503
1.282 0.32218628376749403
1.2809999999999997 0.31904707037085056
1.2800000000000002 0.3159255693209094
1.279 0.31278313379913397
1.2779999999999996 0.30959298920742806
1.2770000000000001 0.30633640500083964
1.2759999999999998 0.30300360971773765
1.2749999999999995 0.29959126676840003
1.274 0.2961015230091639
1.2729999999999997 0.2925399808239525
1.2720000000000002 0.2889121673263103
1.271 0.2852318170065039
1.2699999999999996 0.28151400600221216
1.2690000000000001 0.27777587552364813
1.2679999999999998 0.27403603539808546
1.2669999999999995 0.2703123045148187
1.266 0.26661828697736106
1.2649999999999997 0.26296123526547677
1.2640000000000002 0.2593444462061418
1.263 0.25576304446260517
1.2619999999999996 0.2522077313561045
1.2610000000000001 0.24866700055187352
1.2599999999999998 0.24513107898242364
1.2590000000000003 0.24159478256577724
1.258 0.2380586178831857
1.2569999999999997 0.23453024860844104
1.2560000000000002 0.23102470670403583
1.255 0.227560088428675
1.2539999999999996 0.22415808444234653
1.2530000000000001 0.22083628895753246
1.2519999999999998 0.21760981001887764
1.2510000000000003 0.21448785582018126
1.25 0.21147517426716653
1.2489999999999997 0.20857179035827772
1.2480000000000002 0.2057768751002577
1.2469999999999999 0.20308679624639564
1.2459999999999996 0.20049793233771154
1.245 0.19800699357373747
1.2439999999999998 0.1956076233267077
1.2430000000000003 0.1932919091410288
1.242 0.1910473904472006
1.2409999999999997 0.18885702063345378
1.2400000000000002 0.18670192400434502
1.2389999999999999 0.1845626313081395
1.2379999999999995 0.18242096485206152
1.237 0.18026538356334698
1.2359999999999998 0.17809012634727417
1.2350000000000003 0.17589786811504024
1.234 0.1737006456164245
1.2329999999999997 0.17151577823867414
1.2320000000000002 0.16936572023365742
1.2309999999999999 0.1672725178975615
1.2299999999999995 0.16525629843742262
1.229 0.16333243121815702
1.2279999999999998 0.16150871050856022
1.2270000000000003 0.15978315510523172
1.226 0.15814623623472673
1.2249999999999996 0.15658100815010714
1.2240000000000002 0.15506413263489108
1.2229999999999999 0.1535691186308747
1.2219999999999995 0.152067044880175
1.221 0.15053220290524197
1.2199999999999998 0.148942262250527
1.2190000000000003 0.14728250716910715
1.218 0.14554629933943133
1.2169999999999996 0.14373680179672718
1.2160000000000002 0.14186568512235304
1.2149999999999999 0.13995128254408334
1.2139999999999995 0.1380181425239802
1.213 0.13609248046824737
1.2119999999999997 0.13419879590519734
1.2110000000000003 0.13235783189955946
1.21 0.1305857606671104
1.2089999999999996 0.12889114636587268
1.2080000000000002 0.12727633849085232
1.2069999999999999 0.1257376948108755
1.2059999999999995 0.12426761723814497
1.205 0.12285645602491808
1.2039999999999997 0.12149468164659796
1.2030000000000003 0.12017425971343183
1.202 0.11888912935150671
1.2009999999999996 0.11763592299791312
1.2000000000000002 0.11641398782351506
1.1989999999999998 0.11522246100214903
1.1979999999999995 0.11406224287354776
1.197 0.11293276562338338
1.1959999999999997 0.1118318563645772
1.1950000000000003 0.11075674888539079
1.194 0.1097021199368747
1.1929999999999996 0.10866286801374614
1.1920000000000002 0.10763419373701026
1.1909999999999998 0.10661094831861351
1.1899999999999995 0.10559110065561675
1.189 0.10457285234297166
1.1879999999999997 0.10355721307480197
1.1870000000000003 0.10254750387658698
1.186 0.10154777088704835
1.1849999999999996 0.10056204447669052
1.1840000000000002 0.09959443519059892
1.1829999999999998 0.09864734580476854
1.1819999999999995 0.09772136128975534
1.181 0.0968161269902841
1.1799999999999997 0.0959285322476513
1.1790000000000003 0.09505545883718014
1.178 0.09419402560298032
1.1769999999999996 0.09334214218404385
1.1760000000000002 0.09250047882800448
1.1749999999999998 0.09167126746050278
1.1739999999999995 0.09086008864328558
1.173 0.09007357633462212
1.1719999999999997 0.08931860811145305
1.1710000000000003 0.08860076754704965
1.17 0.08792338274296506
1.1689999999999996 0.08728596524279153
1.1680000000000001 0.08668437771179363
1.1669999999999998 0.08611117860239319
1.1659999999999995 0.08555754190188213
1.165 0.0850131370362677
1.1639999999999997 0.08446914930133397
1.1630000000000003 0.083918636204838
1.162 0.08335770716878159
1.1609999999999996 0.08278426507976831
1.1600000000000001 0.08219890941769965
1.1589999999999998 0.08160323754867149
1.1579999999999995 0.0809988745884732
1.157 0.08038726534217844
1.1559999999999997 0.07976897287202137
1.1550000000000002 0.07914315416123015
1.154 0.07850893075870857
1.1529999999999996 0.07786592432380375
1.1520000000000001 0.07721387659522605
1.1509999999999998 0.07655388284016043
1.1499999999999995 0.07588906532827762
1.149 0.07522332414805731
1.1479999999999997 0.07456187980692713
1.1470000000000002 0.07391060912702854
1.146 0.07327557699491985
1.1449999999999996 0.07266302360839232
1.1440000000000001 0.07207817975215927
1.1429999999999998 0.07152611389761615
1.1419999999999995 0.07101101488865504
1.141 0.07053610818066311
1.1399999999999997 0.07010372483498457
1.1390000000000002 0.06971467817577956
1.138 0.0693683446982761
1.1369999999999996 0.06906262943939788
1.1360000000000001 0.06879359570769539
1.1349999999999998 0.068555583844505
1.1340000000000003 0.06834093400529438
1.133 0.0681409378471106
1.1319999999999997 0.06794624337284703
1.1310000000000002 0.06774696661608214
1.13 0.06753410742234171
1.1289999999999996 0.06729945561974443
1.1280000000000001 0.06703687925218062
1.1269999999999998 0.06674167929963157
1.1260000000000003 0.06641139441520233
1.125 0.06604537364637847
1.1239999999999997 0.06564470760859302
1.1230000000000002 0.06521218797991325
1.1219999999999999 0.06475170490272385
1.1209999999999996 0.06426811052588251
1.12 0.06376707140151039
1.1189999999999998 0.06325472953417
1.1180000000000003 0.06273779964069026
1.117 0.06222275424251327
1.1159999999999997 0.06171667164698897
1.1150000000000002 0.06122606226824686
1.1139999999999999 0.06075678529732016
1.1129999999999995 0.06031425122430744
1.112 0.05990258234809302
1.1109999999999998 0.059524541573783715
1.1100000000000003 0.05918135961954121
1.109 0.05887285886481666
1.1079999999999997 0.0585973407030426
1.1070000000000002 0.05835174784113222
1.1059999999999999 0.05813209618726614
1.1049999999999995 0.05793346963759828
1.104 0.057751278573334855
1.1029999999999998 0.057580078383752585
1.1020000000000003 0.05741513702724879
1.101 0.05725160173743082
1.0999999999999996 0.05708525355284996
1.0990000000000002 0.0569119573603865
1.0979999999999999 0.05672770920824976
1.0969999999999995 0.056528945853380516
1.096 0.05631272003409038
1.0949999999999998 0.056076966266447995
1.0940000000000003 0.05582027968972546
1.093 0.055543342786400655
1.0919999999999996 0.055247958274339246
1.0910000000000002 0.054937942456633415
1.0899999999999999 0.054617870527470344
1.0889999999999995 0.05429341444185729
1.088 0.053970765732854864
1.0869999999999997 0.053656094920095786
1.0860000000000003 0.05335456371517908
1.085 0.05307133229422069
1.0839999999999996 0.05280962335969682
1.0830000000000002 0.05257173858718149
1.0819999999999999 0.052359020317884426
1.0809999999999995 0.05217135002860219
1.08 0.0520078152070072
1.0789999999999997 0.05186621351618965
1.0780000000000003 0.051744273546913015
1.077 0.05163882966377896
1.0759999999999996 0.051546719829318494
1.0750000000000002 0.05146496989515554
1.0739999999999998 0.05139087708969582
1.0729999999999995 0.0513222139505686
1.072 0.051257422783217994
1.0709999999999997 0.05119586689192959
1.0700000000000003 0.05113717657282595
1.069 0.05108147078023528
1.0679999999999996 0.05102896390621885
1.0670000000000002 0.05098033926901759
1.0659999999999998 0.05093555887844526
1.0649999999999995 0.050894832911331636
1.064 0.05085736996610762
1.0629999999999997 0.050822684071071704
1.0620000000000003 0.050789688492741465
1.061 0.05075708669247946
1.0599999999999996 0.05072332439047612
1.0590000000000002 0.050686731947386994
1.0579999999999998 0.0506461088803961
1.0569999999999995 0.050599845297060984
1.056 0.05054679035356898
1.0549999999999997 0.05048590650842921
1.0540000000000003 0.05041655832504546
1.053 0.0503382119358021
1.0519999999999996 0.05025079546293523
1.0510000000000002 0.05015424555995828
1.0499999999999998 0.05004883377771222
1.0489999999999995 0.049935133116145794
1.048 0.049813451888425286
1.0469999999999997 0.04968445128335247
1.0460000000000003 0.04954851116079724
1.045 0.04940620098486711
1.0439999999999996 0.04925748974113343
1.0430000000000001 0.04910271983771696
1.0419999999999998 0.048941904834348154
1.0409999999999995 0.048775516714324355
1.04 0.04860414200261665
1.0389999999999997 0.048428764409229906
1.0380000000000003 0.04825085749134189
1.037 0.048072391638751155
1.0359999999999996 0.04789502489351769
1.0350000000000001 0.047721284505246285
1.0339999999999998 0.04755317579393093
1.0329999999999995 0.04739266579981932
1.032 0.047241641778902006
1.0309999999999997 0.04710159145280377
1.0300000000000002 0.04697369969037917
1.029 0.04685907219615717
1.0279999999999996 0.0467585980450865
1.0270000000000001 0.046672482082072524
1.0259999999999998 0.0466007453051513
1.0249999999999995 0.0465428719877921
1.024 0.04649789569275798
1.0229999999999997 0.04646419205225878
1.0220000000000002 0.046440275432307526
1.021 0.046424412190181404
1.0199999999999996 0.046415453384705894
1.0190000000000001 0.04641309165837244
1.0179999999999998 0.04641738152585097
1.0169999999999995 0.04643013541332513
1.016 0.04645317200923424
1.0149999999999997 0.04648902939975209
1.0140000000000002 0.04653957152083877
1.013 0.04660563562745348
1.0119999999999996 0.04668651276316358
1.0110000000000001 0.04677953111976704
1.0099999999999998 0.04688001829642858
1.0089999999999995 0.04698126033672896
1.008 0.04707603981052173
1.0069999999999997 0.04715709242046771
1.0060000000000002 0.0472183774852073
1.005 0.04725604422743124
1.0039999999999996 0.047269138429306336
1.0030000000000001 0.04725995527535051
1.0019999999999998 0.047233882638400504
1.0010000000000003 0.04719907363176331
1.0 0.04716476360604994
0.9989999999999997 0.04714096775169165
0.9980000000000002 0.04713683041882524
0.9969999999999999 0.04716034568613222
0.9959999999999996 0.04721662661380749
0.9950000000000001 0.04730844579205434
0.9939999999999998 0.04743569644000914
0.9930000000000003 0.047595512809032445
0.992 0.04778240487997303
0.9909999999999997 0.04798883661784021
0.9900000000000002 0.04820520332343428
0.9889999999999999 0.048421094836259136
0.9879999999999995 0.048625177616205384
0.9870000000000001 0.048806507503266254
0.9859999999999998 0.04895502254359636
0.9850000000000003 0.049062667029690095
0.984 0.049124024959271054
0.9829999999999997 0.049136679784804425
0.9820000000000002 0.04910243231620587
0.9809999999999999 0.04902592216119843
0.9799999999999995 0.04891462652481093
0.9790000000000001 0.048778134011134434
0.9779999999999998 0.048626800361449035
0.9770000000000003 0.048471021327776136
0.976 0.04831998007418552
0.9749999999999996 0.0481809077490958
0.9740000000000002 0.04805894435293274
0.9729999999999999 0.04795698871741653
0.9719999999999995 0.047876521752815364
0.9710000000000001 0.04781712242427835
0.9699999999999998 0.0477779365754175
0.9690000000000003 0.04775828831055158
0.968 0.04775699560969768
0.9669999999999996 0.04777429923555843
0.9660000000000002 0.04781031179622478
0.9649999999999999 0.04786601980437156
0.9639999999999995 0.04794256837944137
0.9630000000000001 0.04804097215288035
0.9619999999999997 0.04816191543337499
0.9610000000000003 0.048305608525340084
0.96 0.04847154042342656
0.9589999999999996 0.048658512367918454
0.9580000000000002 0.04886466903284383
0.9569999999999999 0.04908779764250794
0.9559999999999995 0.0493253077064488
0.9550000000000001 0.049574582874412194
0.9539999999999997 0.04983311827855388
0.9530000000000003 0.05009871964384426
0.952 0.050368918849752364
0.9509999999999996 0.05064110827338356
0.9500000000000002 0.05091270885693434
0.9489999999999998 0.05118050329869557
0.9479999999999995 0.051441156014196264
0.9470000000000001 0.051690820706889316
0.9459999999999997 0.05192513958936812
0.9450000000000003 0.0521399005550413
0.944 0.05233149560151096
0.9429999999999996 0.052496556906565385
0.9420000000000002 0.05263271825318376
0.9409999999999998 0.05273879598556069
0.9399999999999995 0.052814357792226714
0.9390000000000001 0.052860300181347
0.9379999999999997 0.05287916304062916
0.9370000000000003 0.052873962119653596
0.9359999999999999 0.05284945012766823
0.9349999999999996 0.052811044424026996
0.9340000000000002 0.05276537180289757
0.9329999999999998 0.05271887912002425
0.9319999999999995 0.052679212654220584
0.931 0.05265353567740662
0.9299999999999997 0.05264867512064414
0.9290000000000003 0.052670694954457004
0.9279999999999999 0.052724123366049404
0.9269999999999996 0.05281268034620359
0.9260000000000002 0.05293805730925086
0.9249999999999998 0.053100487277214926
0.9239999999999995 0.05329854654228098
0.923 0.053528721183028594
0.9219999999999997 0.05378619803871112
0.9210000000000003 0.05406455647364117
0.9199999999999999 0.05435628167854377
0.9189999999999996 0.05465345805210215
0.9180000000000001 0.05494789344304617
0.9169999999999998 0.055232362236699924
0.9159999999999995 0.05550086427282735
0.915 0.05574990110418034
0.9139999999999997 0.05597834261041082
0.9130000000000003 0.056187803028711396
0.9119999999999999 0.05638236907509792
0.9109999999999996 0.05656810770124118
0.9100000000000001 0.056752060959169105
0.9089999999999998 0.056941628604033394
0.9079999999999995 0.05714345731594856
0.907 0.057362751046178884
0.9059999999999997 0.0576027165813776
0.9050000000000002 0.05786451701642375
0.9039999999999999 0.05814671178014809
0.9029999999999996 0.05844658985753704
0.9020000000000001 0.05875962782033543
0.9009999999999998 0.05908045940307155
0.8999999999999995 0.059403277945083016
0.899 0.05972282370475447
0.8979999999999997 0.060035061557977595
0.8970000000000002 0.06033757669578178
0.8959999999999999 0.06063008491203998
0.8949999999999996 0.06091397653558311
0.8940000000000001 0.06119342631523445
0.8929999999999998 0.06147408370144192
0.8919999999999995 0.061762718527013934
0.891 0.06206636264285676
0.8899999999999997 0.06239147544196471
0.8890000000000002 0.06274206896368888
0.8879999999999999 0.06312054423181945
0.8869999999999996 0.06352551190529589
0.8860000000000001 0.06395315779040428
0.8849999999999998 0.0643967130396201
0.8839999999999995 0.06484780743925685
0.883 0.06529713544150359
0.8819999999999997 0.06573572220206925
0.8810000000000002 0.06615670722264053
0.8799999999999999 0.06655530353083869
0.8789999999999996 0.06692986886291397
0.8780000000000001 0.06728194292404949
0.8769999999999998 0.06761644507138546
0.8760000000000003 0.06794006250232558
0.875 0.06826069839792845
0.8739999999999997 0.06858711984650148
0.8730000000000002 0.06892684158870181
0.8719999999999999 0.06928583798083814
0.8709999999999996 0.06966823204377645
0.8700000000000001 0.07007622766780806
0.8689999999999998 0.07050954863497397
0.8680000000000003 0.07096703973134945
0.867 0.07144570367239636
0.8659999999999997 0.07194137420634521
0.8650000000000002 0.07244977839786768
0.8639999999999999 0.07296705594518516
0.8629999999999995 0.0734883927961077
0.8620000000000001 0.07400990537140849
0.8609999999999998 0.07452853803489926
0.8600000000000003 0.07504174198881336
0.859 0.0755487754612144
0.8579999999999997 0.07604925774087669
0.8570000000000002 0.07654425651014866
0.8559999999999999 0.07703501708036843
0.8549999999999995 0.0775236180240564
0.8540000000000001 0.07801188443561728
0.8529999999999998 0.07850144544486119
0.8520000000000003 0.07899303042914327
0.851 0.07948686208494403
0.8499999999999996 0.07998253396502157
0.8490000000000002 0.08047970183029834
0.8479999999999999 0.08097814715593259
0.8469999999999995 0.08147839603277764
0.8460000000000001 0.08198282676623504
0.8449999999999998 0.08249404546856152
0.8440000000000003 0.08301684690226206
0.843 0.08355591859614502
0.8419999999999996 0.0841163373534133
0.8410000000000002 0.08470247545681349
0.8399999999999999 0.08531684860921601
0.8389999999999995 0.08595985661480957
0.8380000000000001 0.08662928074809287
0.8369999999999997 0.08732004090454606
0.8360000000000003 0.08802480742094122
0.835 0.08873527985894923
0.8339999999999996 0.08944248413155638
0.8330000000000002 0.09013908466060906
0.8319999999999999 0.09081949992126927
0.8309999999999995 0.09148096382351811
0.8300000000000001 0.09212456245772287
0.8289999999999997 0.09275290876165267
0.8280000000000003 0.09337210749840216
0.827 0.09398970880356387
0.8259999999999996 0.09461375899149937
0.8250000000000002 0.09525253534589269
0.8239999999999998 0.09591433115685206
0.8229999999999995 0.09660652877662254
0.8220000000000001 0.09733544920676165
0.8209999999999997 0.09810623409442587
0.8200000000000003 0.09892253034498046
0.819 0.09978657294477414
0.8179999999999996 0.10069842674642422
0.8170000000000002 0.1016567667435535
0.8159999999999998 0.10265820691939975
0.8149999999999995 0.10369714526172334
0.8140000000000001 0.10476718261457306
0.8129999999999997 0.10586143922842461
0.8120000000000003 0.10697172472512446
0.8109999999999999 0.10809096522476917
0.8099999999999996 0.10921212520913463
0.8090000000000002 0.11032993844613756
0.8079999999999998 0.11143926059395486
0.8069999999999995 0.11253690762643206
0.806 0.1136214072847574
0.8049999999999997 0.11469297053784958
0.8040000000000003 0.11575336057118592
0.8029999999999999 0.11680650076790383
0.8019999999999996 0.11785865036354667
0.8010000000000002 0.11891617244539769
0.7999999999999998 0.11998633228192211
0.7989999999999995 0.12107609235453572
0.798 0.12219030535805885
0.7969999999999997 0.1233313493638346
0.7960000000000003 0.12450026993490923
0.7949999999999999 0.12569380471412686
0.7939999999999996 0.12690687912679366
0.7930000000000001 0.1281327593701679
0.7919999999999998 0.12936192011857944
0.7909999999999995 0.1305869021551598
0.79 0.13179991234981728
0.7889999999999997 0.13299491459175497
0.7880000000000003 0.1341693387307797
0.7869999999999999 0.13532309375589402
0.7859999999999996 0.13645993570492385
0.7850000000000001 0.13758789527529686
0.7839999999999998 0.13871687090586865
0.7829999999999995 0.1398597184085904
0.782 0.14102935366434097
0.7809999999999997 0.14223805343118529
0.7800000000000002 0.1434960167547098
0.7789999999999999 0.14480745344515278
0.7779999999999996 0.14617369486032514
0.7770000000000001 0.14759018981088054
0.7759999999999998 0.14904743930776118
0.7749999999999995 0.1505330127187935
0.774 0.15203372849607372
0.7729999999999997 0.15353807166541736
0.7720000000000002 0.1550391135771783
0.7709999999999999 0.15653502990710508
0.7699999999999996 0.1580315685954089
0.7690000000000001 0.1595406341535781
0.7679999999999998 0.16107958588706758
0.7669999999999995 0.1626679180099909
0.766 0.16432634711506366
0.7649999999999997 0.16607181490437398
0.7640000000000002 0.16791182777540928
0.7629999999999999 0.1698469609578901
0.7619999999999996 0.17186607012685004
0.7610000000000001 0.1739472972853656
0.7599999999999998 0.1760586648746684
0.7589999999999995 0.17816208670849826
0.758 0.18021705207808772
0.7569999999999997 0.18218354743880882
0.7560000000000002 0.18402844682747016
0.7549999999999999 0.18572894222218578
0.7539999999999996 0.18727489078119308
0.7530000000000001 0.18866946899453135
0.7519999999999998 0.18993044749457938
0.7510000000000003 0.19108945275537612
0.75 0.1921862753321745
0.7489999999999997 0.19326904694964972
0.7480000000000002 0.19438792472994
0.7469999999999999 0.19558829231043467
0.7459999999999996 0.19691136153113878
0.7450000000000001 0.1983873286138815
0.7439999999999998 0.2000343368237833
0.7430000000000003 0.20185949986860088
0.742 0.203853793094547
0.7409999999999997 0.20600235221270083
0.7400000000000002 0.20828366468745138
0.7389999999999999 0.2106713993320425
0.7379999999999995 0.2131422308720052
0.7370000000000001 0.2156776229162264
0.7359999999999998 0.21826543101552745
0.7350000000000003 0.22090253254530468
0.734 0.22359355113045606
0.7329999999999997 0.22634960777975094
0.7320000000000002 0.2291840047586552
0.7309999999999999 0.2321123238738013
0.7299999999999995 0.2351483261245153
0.7290000000000001 0.23830054565448766
0.7279999999999998 0.24157088149960632
0.7270000000000003 0.24495534358637724
0.726 0.24844060199103304
0.7249999999999996 0.25200462759382836
0.7240000000000002 0.255619022546006
0.7229999999999999 0.2592491009190067
0.7219999999999995 0.2628548277091189
0.7210000000000001 0.266395069899893
0.7199999999999998 0.2698295656573747
0.7190000000000003 0.27312433098709593
0.718 0.27625379423133456
0.7169999999999996 0.27920272455710243
0.7160000000000002 0.2819738190740029
0.7149999999999999 0.28458273129659584
0.7139999999999995 0.2870604800293867
0.7130000000000001 0.289448576564317
0.7119999999999997 0.29179966047912875
0.7110000000000003 0.2941680894502358
0.71 0.29660706077605153
0.7089999999999996 0.2991597125603893
0.7080000000000002 0.3018594058649902
0.7069999999999999 0.3047256394921855
0.7059999999999995 0.30776204450052475
0.7050000000000001 0.31095954369912143
0.7039999999999997 0.3142994387122877
0.7030000000000003 0.3177580659550419
0.702 0.3213073430819533
0.7009999999999996 0.32492167312288817
0.7000000000000002 0.32857941044567457
0.6989999999999998 0.33225981537631655
0.6979999999999995 0.33594967679939775
0.6970000000000001 0.33963294224552915
0.6959999999999997 0.34329685863055454
0.6950000000000003 0.34692394074834776
0.694 0.35049653012349435
0.6929999999999996 0.3539989417298567
0.6920000000000002 0.3574114195347406
0.6909999999999998 0.36072271355069535
0.6899999999999995 0.3639283656753654
0.6890000000000001 0.36703353962719276
0.6879999999999997 0.3700531677324106
0.6870000000000003 0.37301141349723366
0.6859999999999999 0.375938895701553
0.6849999999999996 0.37887026330259654
0.6840000000000002 0.3818364009449222
0.6829999999999998 0.38486375631127756
0.6819999999999995 0.38796837729065425
0.681 0.3911546381120626
0.6799999999999997 0.3944114562899195
0.6790000000000003 0.3977238471656547
0.6779999999999999 0.40106239967543417
0.6769999999999996 0.40439772658228007
0.6760000000000002 0.4077017022008739
0.6749999999999998 0.4109486243828342
0.6739999999999995 0.4141238276967385
0.673 0.4172193965583697
0.6719999999999997 0.4202365481377281
0.6710000000000003 0.42318535443963556
0.6699999999999999 0.426078072500837
0.6689999999999996 0.4289308174707379
0.6680000000000001 0.4317609812125539
0.6669999999999998 0.4345817096722124
0.6659999999999995 0.43740586993283487
0.665 0.44023911815501043
0.6639999999999997 0.4430832442456955
0.6630000000000003 0.4459330912066167
0.6619999999999999 0.44877652751139846
0.6609999999999996 0.4515918565347857
0.6600000000000001 0.4543504735778434
0.6589999999999998 0.45701608512907627
0.6579999999999995 0.4595441754850382
0.657 0.4618906657110454
0.6559999999999997 0.46401210082867805
0.6550000000000002 0.4658684244775519
0.6539999999999999 0.4674330285470214
0.6529999999999996 0.46868938393810433
0.6520000000000001 0.46963953997562763
0.6509999999999998 0.4702988983828865
0.6499999999999995 0.4707015993970422
0.649 0.47089369670590814
0.6479999999999997 0.4709325731153376
0.6470000000000002 0.47088080601416277
0.6459999999999999 0.4708087434272891
0.6449999999999996 0.47078326293648
0.6440000000000001 0.4708671934700532
0.6429999999999998 0.4711137591588976
0.6419999999999995 0.4715583119352869
0.641 0.4722239400397184
0.6399999999999997 0.4731114658638263
0.6390000000000002 0.4742037385050255
0.6379999999999999 0.4754694132330282
0.6369999999999996 0.47686420090455744
0.6360000000000001 0.47833465573433365
0.6349999999999998 0.4798350000139925
0.6339999999999995 0.48132350515107947
0.633 0.4827726963583938
0.6319999999999997 0.4841717628386837
0.6310000000000002 0.48552587463270674
0.6299999999999999 0.48684580227291613
0.6289999999999996 0.48815557189114567
0.6280000000000001 0.4894748766600929
0.6269999999999998 0.49081456519577094
0.6259999999999994 0.49217458164697697
0.625 0.49354004952417435
0.6239999999999997 0.494883482301707
0.6230000000000002 0.4961644418239433
0.6219999999999999 0.4973394134776661
0.6209999999999996 0.4983676411859318
0.6200000000000001 0.49921601636462193
0.6189999999999998 0.4998579554116391
0.6180000000000003 0.5002846892348732
0.617 0.5004986577603204
0.6159999999999997 0.5005086300815734
0.6150000000000002 0.5003339160233139
0.6139999999999999 0.4999927816827582
0.6129999999999995 0.4995099647235422
0.6120000000000001 0.49890801917414496
0.6109999999999998 0.49821556038534787
0.6100000000000003 0.4974599304118712
0.609 0.4966726005644243
0.6079999999999997 0.4958903217009551
0.6070000000000002 0.4951494394049003
0.6059999999999999 0.4944879432946333
0.6049999999999995 0.49393182556128973
0.6040000000000001 0.4935042694722147
0.6029999999999998 0.4932108270416441
0.6020000000000003 0.4930427510779823
0.601 0.4929784866583281
0.5999999999999996 0.49297688299432835
0.5990000000000002 0.49299394843293143
0.5979999999999999 0.4929731936158994
0.5969999999999995 0.4928629788153865
0.5960000000000001 0.4926146614215407
0.5949999999999998 0.49219171161272735
0.5940000000000003 0.49157726137210944
0.593 0.490771148370258
0.5919999999999996 0.4897930966165102
0.5910000000000002 0.4886842628073689
0.5899999999999999 0.4875019159467268
0.5889999999999995 0.4863151085260123
0.5880000000000001 0.4852008435796785
0.5869999999999997 0.48423700514656554
0.5860000000000003 0.48348628059505794
0.585 0.4830006702307145
0.5839999999999996 0.4828085308473674
0.5830000000000002 0.4829130756554716
0.5819999999999999 0.48329116535267974
0.5809999999999995 0.48389624390961555
0.5800000000000001 0.484657450680065
0.5789999999999997 0.48548957827753797
0.5780000000000003 0.4863007352521439
0.577 0.4869979062890163
0.5759999999999996 0.48749469341098
0.5750000000000002 0.4877217091608801
0.5739999999999998 0.4876266414521533
0.5729999999999995 0.4871824465936459
0.5720000000000001 0.486383955597413
0.5709999999999997 0.485250119260482
0.5700000000000003 0.4838242605836368
0.569 0.4821589295964108
0.5679999999999996 0.4803222241207699
0.5670000000000002 0.47838522523821736
0.5659999999999998 0.4764143141396768
0.5649999999999995 0.47447258966958084
0.5640000000000001 0.4726076431228875
0.5629999999999997 0.4708546853689941
0.5620000000000003 0.46922921123271244
0.5609999999999999 0.46774184813794045
0.5599999999999996 0.4663899231010868
0.5590000000000002 0.4651627775204636
0.5579999999999998 0.4640528566260819
0.5569999999999995 0.4630567547188419
0.556 0.462184193043526
0.5549999999999997 0.4614480131571007
0.5540000000000003 0.46087154067415215
0.5529999999999999 0.4604832726876811
0.5519999999999996 0.4603070689288828
0.5510000000000002 0.4603613324528812
0.5499999999999998 0.46064682442516985
0.5489999999999995 0.46114654890253914
0.548 0.4618189843438317
0.5469999999999997 0.4626073859642679
0.5460000000000003 0.46343880641704016
0.5449999999999999 0.46422994285614133
0.5439999999999996 0.4649035601925182
0.5430000000000001 0.4653903578844886
0.5419999999999998 0.4656408869048136
0.5409999999999995 0.465627202745823
0.54 0.46534510500411236
0.5389999999999997 0.46481365014872345
0.5380000000000003 0.4640660392461701
0.5369999999999999 0.4631504385824494
0.5359999999999996 0.46211837099278075
0.5350000000000001 0.46101876012192733
0.5339999999999998 0.4598979780177938
0.5329999999999995 0.458795056893614
0.532 0.45774179403430704
0.5309999999999997 0.4567633621792366
0.5300000000000002 0.4558839237071209
0.5289999999999999 0.45512173822251156
0.5279999999999996 0.4544980585195804
0.5270000000000001 0.45402939486259936
0.5259999999999998 0.4537356748913017
0.5249999999999995 0.45362404178859267
0.524 0.4536960443546983
0.5229999999999997 0.4539430413494742
0.5220000000000002 0.4543435982207287
0.5209999999999999 0.4548639660706302
0.5199999999999996 0.45546170558414667
0.5190000000000001 0.4560893561892715
0.5179999999999998 0.4567014143565583
0.5169999999999995 0.45725886817719524
0.516 0.4577345660821014
0.5149999999999997 0.4581197703756891
0.5140000000000002 0.458422490360717
0.5129999999999999 0.45866909801228595
0.5119999999999996 0.4588903512775411
0.5110000000000001 0.45912981525575325
0.5099999999999998 0.45942648133573516
0.5089999999999995 0.4598111368892476
0.508 0.4602992062494827
0.5069999999999997 0.4608872981499347
0.5060000000000002 0.461557401489809
0.5049999999999999 0.46227393942875405
0.5039999999999996 0.46299311938017046
0.5030000000000001 0.46366683772306555
0.5019999999999998 0.4642577807944992
0.5009999999999994 0.4647338642339677
0.5 0.46508925117339783
0.49899999999999967 0.4653304105185198
0.4980000000000002 0.4654865889643476
0.4969999999999999 0.46560222714979277
0.49599999999999955 0.4657297519216444
0.4950000000000001 0.4659214916574236
0.4939999999999998 0.4662273855998345
0.4930000000000003 0.46668743878918
0.492 0.4673251987151798
0.49099999999999966 0.4681519399790896
0.4900000000000002 0.46916259569976804
0.4889999999999999 0.4703450383807399
0.48799999999999955 0.4716787386742366
0.4870000000000001 0.4731365545938943
0.48599999999999977 0.47469365043953077
0.4850000000000003 0.47632598935176734
0.484 0.4780111501733712
0.48299999999999965 0.47973342088796367
0.4820000000000002 0.48147714662116
0.48099999999999987 0.4832329284605363
0.47999999999999954 0.48499677060068586
0.4790000000000001 0.4867674933496419
0.47799999999999976 0.48855656275672094
0.4770000000000003 0.4903715373052047
0.476 0.4922411070621286
0.47499999999999964 0.49418676491761476
0.4740000000000002 0.49623638222840344
0.47299999999999986 0.4984123278963661
0.47199999999999953 0.5007310513141171
0.4710000000000001 0.5031987222535955
0.46999999999999975 0.5058075665284566
0.4690000000000003 0.5085437769792228
0.46799999999999997 0.5113810742967276
0.46699999999999964 0.5142887034963856
0.4660000000000002 0.5172348460976742
0.46499999999999986 0.5201906539332879
0.4639999999999995 0.5231318341480827
0.4630000000000001 0.5260426944643141
0.46199999999999974 0.5289074209172419
0.4610000000000003 0.5317199789821785
0.45999999999999996 0.534470999950635
0.45899999999999963 0.5371585713335945
0.4580000000000002 0.5397784817248745
0.45699999999999985 0.5423340431198924
0.4559999999999995 0.5448314571050392
0.45500000000000007 0.547283866343095
0.45399999999999974 0.5497154822231368
0.4530000000000003 0.5521589763691261
0.45199999999999996 0.5546541834329407
0.4509999999999996 0.5572474756215573
0.4500000000000002 0.5599893143637822
0.44899999999999984 0.5629256605989719
0.4479999999999995 0.5660994410338691
0.44700000000000006 0.569543412868995
0.44599999999999973 0.5732762667633154
0.4450000000000003 0.5773027109747002
0.44399999999999995 0.5816046878121215
0.4429999999999996 0.5861508877357278
0.44200000000000017 0.5908854800019117
0.44099999999999984 0.5957443127573779
0.4399999999999995 0.6006517095125461
0.43900000000000006 0.605535230831092
0.4379999999999997 0.6103305797522048
0.4370000000000003 0.6149917465358
0.43599999999999994 0.6194926514663736
0.4349999999999996 0.6238370872821528
0.43400000000000016 0.628053396239989
0.43299999999999983 0.6321961773962101
0.4319999999999995 0.6363310300413731
0.43100000000000005 0.6405352167752544
0.4299999999999997 0.6448786338014574
0.42900000000000027 0.6494231054740363
0.42799999999999994 0.6542146038725811
0.4269999999999996 0.6592778911982643
0.42600000000000016 0.6646139505370073
0.4249999999999998 0.6702055150878565
0.4239999999999995 0.6760192072162652
0.42300000000000004 0.6820060824482523
0.4219999999999997 0.6881149335967109
0.42100000000000026 0.6942914152515398
0.41999999999999993 0.7004818510725573
0.4189999999999996 0.7066440978025674
0.41800000000000015 0.7127462257067417
0.4169999999999998 0.71876491701805
0.4159999999999995 0.7246931527680542
0.41500000000000004 0.7305299199359322
0.4139999999999997 0.7362874789330792
0.41300000000000026 0.7419811614097149
0.4119999999999999 0.7476217914832982
0.4109999999999996 0.7532262400560218
0.41000000000000014 0.7587972215207129
0.4089999999999998 0.7643408985021132
0.4079999999999995 0.7698551915987054
0.40700000000000003 0.7753321065165428
0.4059999999999997 0.7807707908938235
0.40500000000000025 0.7861723499451252
0.4039999999999999 0.7915463597406585
0.4029999999999996 0.796913722216969
0.40200000000000014 0.8023000933817591
0.4009999999999998 0.8077502103034626
0.39999999999999947 0.8132993904271021
0.399 0.8189916617539733
0.3979999999999997 0.8248501018955454
0.39700000000000024 0.8308823041102271
0.3959999999999999 0.837067220113617
0.3949999999999996 0.8433476731200603
0.39400000000000013 0.8496334068127905
0.3929999999999998 0.8558035453641203
0.39199999999999946 0.8617114543672545
0.391 0.867210296653855
0.3899999999999997 0.8721667566183124
0.38900000000000023 0.8764780307663935
0.3879999999999999 0.8800979847905662
0.38699999999999957 0.8830407500214661
0.3860000000000001 0.8853926068117802
0.3849999999999998 0.8873063137046264
0.38399999999999945 0.888978302028509
0.383 0.8906376210238832
0.3819999999999997 0.8925199677848258
0.3810000000000002 0.8948341501308338
0.3799999999999999 0.8977489831386259
0.37899999999999956 0.9013735269186404
0.3780000000000001 0.9057436377078371
0.3769999999999998 0.9108481301343657
0.37599999999999945 0.9166093179065343
0.375 0.9229008911687198
0.37399999999999967 0.9295874856387994
0.3730000000000002 0.9365081669885725
0.3719999999999999 0.9435085935127956
0.37099999999999955 0.9504466246021867
0.3700000000000001 0.9571904815216015
0.3689999999999998 0.963633524113299
0.3680000000000003 0.9696823977429628
0.367 0.9752668122834178
0.36599999999999966 0.9803296814530038
0.3650000000000002 0.984833582837203
0.3639999999999999 0.98875408491041
0.36299999999999955 0.9920871080536985
0.3620000000000001 0.9948255154833917
0.36099999999999977 0.9969809475306634
0.3600000000000003 0.998557881443771
0.359 0.9995641126330497
0.35799999999999965 1.0
0.3570000000000002 0.9998503946544638
0.35599999999999987 0.9990930991499125
0.35499999999999954 0.9976939850168395
0.3540000000000001 0.9956147288686721
0.35299999999999976 0.9928245770637771
0.3520000000000003 0.9892980546811835
0.351 0.985037445976908
0.34999999999999964 0.9800593867717449
0.3490000000000002 0.9744178997419192
0.34799999999999986 0.9681862654064168
0.34699999999999953 0.9614553364679429
0.3460000000000001 0.954335519951688
0.34499999999999975 0.9469377837429868
0.3440000000000003 0.9393650803740197
0.34299999999999997 0.9317116569058054
0.34199999999999964 0.924047955712769
0.3410000000000002 0.9164193720442664
0.33999999999999986 0.9088535318709792
0.3389999999999995 0.901352468018863
0.3380000000000001 0.8939010674917588
0.33699999999999974 0.8864687123584881
0.3360000000000003 0.8790151304724313
0.33499999999999996 0.8715012029903979
0.33399999999999963 0.863883875247956
0.3330000000000002 0.8561241406805495
0.33199999999999985 0.8481992327581427
0.3309999999999995 0.8400918395645702
0.33000000000000007 0.8318039066923201
0.32899999999999974 0.823351582027557
0.3280000000000003 0.8147590919468298
0.32699999999999996 0.8060672880345052
0.3259999999999996 0.7973272639134983
0.3250000000000002 0.7885760487292666
0.32399999999999984 0.7798593684633363
0.3229999999999995 0.7712036853440906
0.32200000000000006 0.7626198836621895
0.32099999999999973 0.7541079923309865
0.3200000000000003 0.7456410695962922
0.31899999999999995 0.737183166250001
0.3179999999999996 0.7286813983440172
0.31700000000000017 0.7200867600729906
0.31599999999999984 0.7113459131364642
0.3149999999999995 0.7024221708686575
0.31400000000000006 0.6932900844462446
0.3129999999999997 0.6839480608566783
0.3120000000000003 0.6744014621684997
0.31099999999999994 0.6646718394234554
0.3099999999999996 0.6547836851777347
0.30900000000000016 0.6447659243585717
0.30799999999999983 0.6346380241298124
0.3069999999999995 0.6244152599015952
0.30600000000000005 0.6141072662441974
0.3049999999999997 0.6037206863228939
0.30400000000000027 0.5932583013540135
0.30299999999999994 0.582729688121209
0.3019999999999996 0.57215701796829
0.30100000000000016 0.5615697268653973
0.2999999999999998 0.5510105789123697
0.2989999999999995 0.5405285393927032
0.29800000000000004 0.530182112679883
0.2969999999999997 0.5200273680568358
0.29600000000000026 0.5101174712283535
0.29499999999999993 0.5005079315713461
0.2939999999999996 0.49124387593596325
0.29300000000000015 0.4823693593907469
0.2919999999999998 0.4739243465691266
0.2909999999999995 0.4659417703224851
0.29000000000000004 0.4584439694527245
0.2889999999999997 0.4514478784150246
0.28800000000000026 0.4449497609514725
0.2869999999999999 0.43893209858411675
0.2859999999999996 0.43335857214240314
0.28500000000000014 0.42817439473585456
0.2839999999999998 0.4233137054200594
0.2829999999999995 0.41870109546221274
0.28200000000000003 0.41425970771035675
0.2809999999999997 0.4099169089359339
0.28000000000000025 0.4056111678024153
0.2789999999999999 0.4012904402076339
0.2779999999999996 0.3969176515466747
0.27700000000000014 0.39246585361421904
0.2759999999999998 0.3879195131270035
0.27499999999999947 0.38327151473115434
0.274 0.37852210970950245
0.2729999999999997 0.37367642715486066
0.27200000000000024 0.3687401381981374
0.2709999999999999 0.3637301556069488
0.2699999999999996 0.3586659194593549
0.26900000000000013 0.35357021552210127
0.2679999999999998 0.34846845169576735
0.26699999999999946 0.3433855989443512
0.266 0.33834168111893453
0.2649999999999997 0.33334883037311336
0.26400000000000023 0.3284141449477894
0.2629999999999999 0.323534100407952
0.26199999999999957 0.3186991592393764
0.2610000000000001 0.3138963672762703
0.2599999999999998 0.3091143299052306
0.25899999999999945 0.30434685795353555
0.258 0.2995943532048953
0.2569999999999997 0.2948658232551099
0.2560000000000002 0.2901792719159227
0.2549999999999999 0.28555637330469563
0.25399999999999956 0.2810233625490505
0.2530000000000001 0.2766012991119134
0.2519999999999998 0.27230817779743766
0.25099999999999945 0.2681547480351889
0.25 0.26414618501485937
0.24899999999999967 0.2602818324437746
0.24800000000000022 0.2565599864099748
0.2469999999999999 0.2529754880453645
0.24599999999999955 0.24952326495519547
0.2450000000000001 0.24619872627522696
0.24399999999999977 0.24299355090165684
0.24299999999999944 0.23989752724598065
0.242 0.2368948399481818
0.24099999999999966 0.2339639902669058
0.2400000000000002 0.23108114954630157
0.23899999999999988 0.22822173404567286
0.23799999999999955 0.22536263925046174
0.2370000000000001 0.22248895455414758
0.23599999999999977 0.21959290343642232
0.23500000000000032 0.21667718480227027
0.23399999999999999 0.21375620171692086
0.23299999999999965 0.21085105676621746
0.2320000000000002 0.20798943915624601
0.23099999999999987 0.20519875485985534
0.22999999999999954 0.20250438489336833
0.2290000000000001 0.1999260269359111
0.22799999999999976 0.19747424916550138
0.2270000000000003 0.19514767703639682
0.22599999999999998 0.1929356746198084
0.22499999999999964 0.19081846341272382
0.2240000000000002 0.18876823196180184
0.22299999999999986 0.1867531645657878
0.22199999999999953 0.18473818778957565
0.22100000000000009 0.1826919675577296
0.21999999999999975 0.18058704962479588
0.2190000000000003 0.1784051008000533
0.21799999999999997 0.17613748775856267
0.21699999999999964 0.17378742048509088
0.2160000000000002 0.17136841208451745
0.21499999999999986 0.16890206526536733
0.21399999999999952 0.16641756736078064
0.21300000000000008 0.1639462075577521
0.21199999999999974 0.1615172355744437
0.2110000000000003 0.1591554572409241
0.20999999999999996 0.15688020166583935
0.20899999999999963 0.15470165680227438
0.20800000000000018 0.1526225285905948
0.20699999999999985 0.1506382796392472
0.20599999999999952 0.14873958780695487
0.20500000000000007 0.1469146358960675
0.20399999999999974 0.14515167728602094
0.2030000000000003 0.1434406915680175
0.20199999999999996 0.14177402802866435
0.20099999999999962 0.1401472057437212
0.20000000000000018 0.1385590124611958
0.19899999999999984 0.13700801259226356
0.1979999999999995 0.13549494147543564
0.19700000000000006 0.1340188813113062
0.19599999999999973 0.13257710721071875
0.19500000000000028 0.13116633806424033
0.19399999999999995 0.12978038790376323
0.19299999999999962 0.12841349248854178
0.19200000000000017 0.1270603731898874
0.19099999999999984 0.12571541965235547
0.1899999999999995 0.12437678797289327
0.18900000000000006 0.1230429155723278
0.18799999999999972 0.12171550894945674
0.18700000000000028 0.12039892959199679
0.18599999999999994 0.11909827204566865
0.1849999999999996 0.11781848144895932
0.18400000000000016 0.1165644641750191
0.18299999999999983 0.11533898966739145
0.1819999999999995 0.11414258788709243
0.18100000000000005 0.11297462532610053
0.17999999999999972 0.11183115080380741
0.17900000000000027 0.11070818533198128
0.17799999999999994 0.10960200932770314
0.1769999999999996 0.1085098159727732
0.17600000000000016 0.10743203293138746
0.17499999999999982 0.10637092219585134
0.1739999999999995 0.10533269966942391
0.17300000000000004 0.10432483059402335
0.1719999999999997 0.10335512986131758
0.17100000000000026 0.10242996148287666
0.16999999999999993 0.1015530997168611
0.1689999999999996 0.1007239382621388
0.16800000000000015 0.09993763930601526
0.16699999999999982 0.09918554277796797
0.16599999999999948 0.09845733842861773
0.16500000000000004 0.09774095667655266
0.1639999999999997 0.097026032424645
0.16300000000000026 0.09630433125249097
0.16199999999999992 0.09557112440921557
0.1609999999999996 0.09482375332202811
0.16000000000000014 0.09406270354405273
0.1589999999999998 0.09328965068410104
0.15799999999999947 0.09250638071462472
0.15700000000000003 0.09171455124429048
0.1559999999999997 0.0909149041528978
0.15500000000000025 0.09010665036094559
0.15399999999999991 0.08928902843615705
0.15299999999999958 0.08846195773757831
0.15200000000000014 0.08762550512713502
0.1509999999999998 0.08678132272128641
0.14999999999999947 0.08593336584860164
0.14900000000000002 0.08508642598510888
0.1479999999999997 0.08424674916913157
0.14700000000000024 0.0834212215615973
0.1459999999999999 0.08261683147706438
0.14499999999999957 0.08184065377453965
0.14400000000000013 0.08109851351538302
0.1429999999999998 0.08039594175901214
0.14199999999999946 0.07973741740908813
0.14100000000000001 0.07912627213202496
0.13999999999999968 0.07856483959568884
0.13900000000000023 0.07805372415621598
0.1379999999999999 0.07759195451212979
0.13699999999999957 0.07717695379572066
0.13600000000000012 0.07680413853546117
0.1349999999999998 0.07646702422626654
0.13399999999999945 0.0761569611462043
0.133 0.07586415840835627
0.13199999999999967 0.07557813250160804
0.13100000000000023 0.07528784221417929
0.1299999999999999 0.07498324023186038
0.12899999999999956 0.07465518184064122
0.1280000000000001 0.07429682895930072
0.12699999999999978 0.07390294335636596
0.12599999999999945 0.0734707806490452
0.125 0.07299957597765906
0.12399999999999967 0.07249048688183304
0.12300000000000022 0.07194654034497223
0.12199999999999989 0.07137195029333442
0.12099999999999955 0.07077195476671191
0.1200000000000001 0.07015269254725665
0.11899999999999977 0.06952080500674489
0.11799999999999944 0.06888357875039257
0.11699999999999999 0.06824804793408416
0.11599999999999966 0.0676219767083302
0.11500000000000021 0.06701255218541592
0.11399999999999988 0.06642631560381027
0.11299999999999955 0.06586937185047871
0.1120000000000001 0.06534648416483671
0.11099999999999977 0.06486095631910971
0.11000000000000032 0.06441442595659982
0.10899999999999999 0.06400698388292766
0.10799999999999965 0.06363701053980626
0.1070000000000002 0.06330135384909451
0.10599999999999987 0.06299577974660962
0.10499999999999954 0.06271495767008267
0.10400000000000009 0.062453858852213655
0.10299999999999976 0.06220646793083725
0.10200000000000031 0.06196751161120213
0.10099999999999998 0.061731574515612245
0.09999999999999964 0.061493931385803495
0.0990000000000002 0.06124998184672104
0.09799999999999986 0.060995283038304204
0.09699999999999953 0.06072589738530767
0.09600000000000009 0.0604385741023786
0.09499999999999975 0.06013104092402138
0.0940000000000003 0.059801734522604434
0.09299999999999997 0.05945134878734165
0.09199999999999964 0.05908177995720284
0.09100000000000019 0.05869708662657279
0.08999999999999986 0.058302128396933064
0.08899999999999952 0.05790294112967247
0.08800000000000008 0.05750610277535056
0.08699999999999974 0.057118157814790245
0.0860000000000003 0.05674455540891914
0.08499999999999996 0.05639071645625722
0.08399999999999963 0.05605997946298544
0.08300000000000018 0.055754669919449745
0.08199999999999985 0.05547608298336077
0.08099999999999952 0.055223934360186584
0.08000000000000007 0.054997100701609056
0.07899999999999974 0.05479308596554154
0.07800000000000029 0.05460933841828728
0.07699999999999996 0.05444239856093763
0.07599999999999962 0.054288837916884304
0.07500000000000018 0.05414548395743825
0.07399999999999984 0.05400951716940918
0.07299999999999951 0.05387868496076905
0.07200000000000006 0.05375149422153823
0.07099999999999973 0.053627488195995845
0.07000000000000028 0.053506520263478435
0.06899999999999995 0.05338897799088907
0.06799999999999962 0.053275346301619814
0.06700000000000017 0.0531665657929283
0.06599999999999984 0.053062787372122035
0.0649999999999995 0.05296435557539183
0.06400000000000006 0.05287051145903869
0.06299999999999972 0.052780761197034225
0.06200000000000028 0.052693928557672874
0.06099999999999994 0.05260857878923983
0.05999999999999961 0.0525229903517039
0.05900000000000016 0.052435306740992345
0.05799999999999983 0.05234415863119014
0.056999999999999496 0.05224776828436359
0.05600000000000005 0.052144844480620546
0.054999999999999716 0.052034234449341396
0.05400000000000027 0.05191522808533427
0.052999999999999936 0.05178722876612043
0.0519999999999996 0.05165013730021878
0.051000000000000156 0.051503875113194285
0.04999999999999982 0.051348729514167434
0.04899999999999949 0.05118529286950846
0.04800000000000004 0.05101390260042379
0.04699999999999971 0.05083525457138337
0.04600000000000026 0.05064977273009605
0.04499999999999993 0.050458062067741304
0.043999999999999595 0.050260105934027834
0.04300000000000015 0.05005626017353603
0.041999999999999815 0.04984652968595547
0.04099999999999948 0.04963136244047316
0.040000000000000036 0.04941130413322098
0.0389999999999997 0.04918727475516265
0.038000000000000256 0.04896067342548591
0.03699999999999992 0.04873338918302565
0.03599999999999959 0.04850698258997202
0.03500000000000014 0.048283896290460385
0.03399999999999981 0.04806604513666012
0.032999999999999474 0.04785532937829656
0.03200000000000003 0.04765358966591895
0.030999999999999694 0.04746231006064101
0.03000000000000025 0.04728271484315823
0.028999999999999915 0.04711598824651177
0.02799999999999958 0.04696316057082751
0.027000000000000135 0.046824607532716424
0.0259999999999998 0.04670055238579288
0.024999999999999467 0.04659069894458016
0.02400000000000002 0.04649428752948495
0.022999999999999687 0.04640987034613679
0.02200000000000024 0.046336092371270156
0.020999999999999908 0.04627129857614621
0.019999999999999574 0.04621435267456181
0.019000000000000128 0.04616489712924677
0.017999999999999794 0.04612288793810532
0.01699999999999946 0.04609000042242883
0.016000000000000014 0.04606789553366344
0.01499999999999968 0.046058960368385964
0.014000000000000234 0.04606492096177401
0.0129999999999999 0.04608651674722759
0.011999999999999567 0.04612298393029225
0.01100000000000012 0.04617165009024777
0.009999999999999787 0.046227882810137746
0.008999999999999453 0.04628505302279854
0.008000000000000007 0.04633605073559836
0.006999999999999673 0.0463737053841996
0.006000000000000227 0.046392050742505825
0.004999999999999893 0.04638727049580467
0.0039999999999995595 0.04635838185439177
0.0030000000000001137 0.04630758974666384
0.0019999999999997797 0.046240133770417365
0.0009999999999994458 0.04616395899830349
0.0 0.0460880571119057
-0.001000000000000334 0.04602219096481085
-0.0019999999999997797 0.04597524996025101
-0.0030000000000001137 0.04595498803093329
-0.004000000000000448 0.04596632423992117
-0.004999999999999893 0.04601187956114143
-0.006000000000000227 0.046091442550177567
-0.007000000000000561 0.04620211308402225
-0.008000000000000007 0.04633843274328644
-0.009000000000000341 0.04649297300979919
-0.009999999999999787 0.04665632625334994
-0.01100000000000012 0.04681833909538307
-0.012000000000000455 0.04696802754024825
-0.0129999999999999 0.04709484782637181
-0.014000000000000234 0.047189163047484155
-0.015000000000000568 0.04724334401000222
-0.016000000000000014 0.04725236484674428
-0.017000000000000348 0.04721413237105523
-0.017999999999999794 0.04713063500647488
-0.019000000000000128 0.047006604615347176
-0.020000000000000462 0.04684947698305896
-0.020999999999999908 0.04666869658799381
-0.02200000000000024 0.04647439414348318
-0.022999999999999687 0.046276674877785653
-0.02400000000000002 0.04608442726619011
-0.025000000000000355 0.0459046062286314
-0.0259999999999998 0.04574211085006387
-0.027000000000000135 0.04559964508238623
-0.02800000000000047 0.04547852124878863
-0.028999999999999915 0.04537821278528767
-0.03000000000000025 0.045297758781807945
-0.030999999999999694 0.04523636318997223
-0.03200000000000003 0.04519275461424919
-0.03300000000000036 0.045167014709496286
-0.03399999999999981 0.04515912819327081
-0.03500000000000014 0.04516991331434161
-0.036000000000000476 0.04520035677134981
-0.03699999999999992 0.04525133331671443
-0.038000000000000256 0.04532342167589453
-0.0389999999999997 0.04541675567717146
-0.040000000000000036 0.04553080824061806
-0.04100000000000037 0.04566439790299702
-0.041999999999999815 0.04581572858738512
-0.04300000000000015 0.04598267941863369
-0.04400000000000048 0.04616277826825251
-0.04499999999999993 0.04635353443388611
-0.04600000000000026 0.04655257103991278
-0.04699999999999971 0.04675780543429708
-0.04800000000000004 0.04696690640306233
-0.04900000000000038 0.04717742774215129
-0.04999999999999982 0.04738694630021487
-0.051000000000000156 0.047592440854230075
-0.05200000000000049 0.04779076350837547
-0.052999999999999936 0.04797829061546648
-0.05400000000000027 0.04815091254601805
-0.054999999999999716 0.04830463804037832
-0.05600000000000005 0.04843603718369259
-0.057000000000000384 0.04854191419288132
-0.05799999999999983 0.04862002381318416
-0.05900000000000016 0.04866925129255838
-0.0600000000000005 0.04868922222109374
-0.06099999999999994 0.04868086051992591
-0.06200000000000028 0.04864664652522355
-0.06299999999999972 0.04858956195755234
-0.06400000000000006 0.04851422091575575
-0.06500000000000039 0.04842587783770515
-0.06599999999999984 0.04833088767163911
-0.06700000000000017 0.04823541921670118
-0.0680000000000005 0.0481466965100426
-0.06899999999999995 0.04807143581657494
-0.07000000000000028 0.04801598017770176
-0.07099999999999973 0.04798589438753331
-0.07200000000000006 0.047985272038618
-0.0730000000000004 0.04801740949463766
-0.07399999999999984 0.04808371760054615
-0.07500000000000018 0.048184248597614526
-0.07600000000000051 0.048317536508392885
-0.07699999999999996 0.048480231191829884
-0.07800000000000029 0.0486678313883929
-0.07899999999999974 0.0488743964870782
-0.08000000000000007 0.04909302881142468
-0.0810000000000004 0.049316508046887336
-0.08199999999999985 0.04953737024460624
-0.08300000000000018 0.04974906376016943
-0.08400000000000052 0.04994613852683236
-0.08499999999999996 0.05012540679489925
-0.0860000000000003 0.050285819790098905
-0.08699999999999974 0.05042880000391737
-0.08800000000000008 0.05055798877266623
-0.08900000000000041 0.05067881781924834
-0.08999999999999986 0.05079758785820736
-0.09100000000000019 0.050920921864516244
-0.09200000000000053 0.05105477980095987
-0.09299999999999997 0.05120382986632577
-0.0940000000000003 0.05137094549673836
-0.09499999999999975 0.051557164089859456
-0.09600000000000009 0.051761195443429664
-0.09700000000000042 0.051980598089855515
-0.09799999999999986 0.052211310926506514
-0.0990000000000002 0.052448491393430344
-0.10000000000000053 0.0526868951796389
-0.10099999999999998 0.052921731113555914
-0.10200000000000031 0.05314928493151717
-0.10299999999999976 0.05336725693981745
-0.10400000000000009 0.05357520398626569
-0.10500000000000043 0.053774175025581857
-0.10599999999999987 0.05396768690478926
-0.1070000000000002 0.05416058499929185
-0.10800000000000054 0.05435874768722607
-0.10899999999999999 0.05456835150134043
-0.11000000000000032 0.05479514248623759
-0.11099999999999977 0.05504278631720091
-0.1120000000000001 0.055313615825056076
-0.11300000000000043 0.05560669578900774
-0.11399999999999988 0.055919008167949924
-0.11500000000000021 0.056244951064846345
-0.11600000000000055 0.05657751992095636
-0.11699999999999999 0.05690883691986045
-0.11800000000000033 0.057231265719050566
-0.11899999999999977 0.05753893362453306
-0.1200000000000001 0.05782770448069543
-0.12100000000000044 0.0580961199084336
-0.12199999999999989 0.05834542490227473
-0.12300000000000022 0.058579770163800185
-0.12400000000000055 0.05880481574747593
-0.125 0.05902727400280465
-0.12600000000000033 0.059254610008087245
-0.12699999999999978 0.05949321872367261
-0.1280000000000001 0.05974817013580575
-0.12900000000000045 0.06002294971471099
-0.1299999999999999 0.06031939377426439
-0.13100000000000023 0.060637207692931065
-0.13200000000000056 0.06097534311931906
-0.133 0.061331168744313394
-0.13400000000000034 0.061701060627443106
-0.1349999999999998 0.06208131333997391
-0.13600000000000012 0.06246857002925617
-0.13700000000000045 0.06285867998233836
-0.1379999999999999 0.06324829601449013
-0.13900000000000023 0.06363477871608665
-0.14000000000000057 0.06401592831401225
-0.14100000000000001 0.06439108999412708
-0.14200000000000035 0.06475992504809717
-0.1429999999999998 0.06512332613672281
-0.14400000000000013 0.06548235050162614
-0.14500000000000046 0.06583876910767182
-0.1459999999999999 0.06619412889519653
-0.14700000000000024 0.0665498212298573
-0.1479999999999997 0.06690645718556315
-0.14900000000000002 0.06726421418485194
-0.15000000000000036 0.06762270480763934
-0.1509999999999998 0.06798157094581098
-0.15200000000000014 0.06834052630579791
-0.15300000000000047 0.0686998681502326
-0.15399999999999991 0.06906142768932358
-0.15500000000000025 0.06942719669024405
-0.1559999999999997 0.06980097818007135
-0.15700000000000003 0.07018649520934489
-0.15800000000000036 0.07058781156046989
-0.1589999999999998 0.07100843609989868
-0.16000000000000014 0.0714503963049244
-0.16100000000000048 0.0719140183186778
-0.16199999999999992 0.07239754181240972
-0.16300000000000026 0.07289690390404438
-0.1639999999999997 0.07340625212663279
-0.16500000000000004 0.07391898999390926
-0.16600000000000037 0.07442799895560519
-0.16699999999999982 0.07492753657662242
-0.16800000000000015 0.075413288135719
-0.16900000000000048 0.0758832493587719
-0.16999999999999993 0.07633853186789354
-0.17100000000000026 0.07678145166320188
-0.1719999999999997 0.07721711655095621
-0.17300000000000004 0.07765176109230684
-0.17400000000000038 0.07809196266694327
-0.17499999999999982 0.07854441701104214
-0.17600000000000016 0.07901579482131914
-0.1770000000000005 0.07951197989517778
-0.17799999999999994 0.08003796894398105
-0.17900000000000027 0.08059778650004651
-0.17999999999999972 0.08119425092482498
-0.18100000000000005 0.08182902249165372
-0.18200000000000038 0.08250202729505676
-0.18299999999999983 0.08321207105549444
-0.18400000000000016 0.08395628488930887
-0.1850000000000005 0.08473000337315724
-0.18599999999999994 0.08552795369500203
-0.18700000000000028 0.0863444536279067
-0.18799999999999972 0.08717277504490677
-0.18900000000000006 0.0880071115362584
-0.1900000000000004 0.08884169344944545
-0.19099999999999984 0.0896722132095175
-0.19200000000000017 0.0904944598480603
-0.1930000000000005 0.09130583530276402
-0.19399999999999995 0.09210511941759834
-0.19500000000000028 0.09289245365283633
-0.19599999999999973 0.09366925110424451
-0.19700000000000006 0.09443865975409138
-0.1980000000000004 0.09520569995637883
-0.19899999999999984 0.09597549218542167
-0.20000000000000018 0.09675387668615798
-0.2010000000000005 0.09754644447279442
-0.20199999999999996 0.09835708934009285
-0.2030000000000003 0.09918771302527456
-0.20399999999999974 0.10003912215792603
-0.20500000000000007 0.10090864105490736
-0.2060000000000004 0.10179213214350932
-0.20699999999999985 0.10268406968023638
-0.20800000000000018 0.10357668356190222
-0.20900000000000052 0.10446379281048826
-0.20999999999999996 0.10533891648387488
-0.2110000000000003 0.10619695950353131
-0.21199999999999974 0.1070355512744123
-0.21300000000000008 0.10785431190517131
-0.2140000000000004 0.10865593478177656
-0.21499999999999986 0.10944655859829325
-0.2160000000000002 0.11023389842317617
-0.21700000000000053 0.11102811761927298
-0.21799999999999997 0.11183958644779061
-0.2190000000000003 0.11267828641144731
-0.21999999999999975 0.11355272022346662
-0.22100000000000009 0.11446675777638171
-0.22200000000000042 0.11542205440715128
-0.22299999999999986 0.11641565382944838
-0.2240000000000002 0.11744064772567463
-0.22500000000000053 0.11848772622689115
-0.22599999999999998 0.11954685343237342
-0.2270000000000003 0.12060914942666018
-0.22799999999999976 0.12166916360352709
-0.2290000000000001 0.12272532352861643
-0.23000000000000043 0.12378184764195396
-0.23099999999999987 0.1248477315181076
-0.2320000000000002 0.12593617951760258
-0.23300000000000054 0.12706208042410472
-0.23399999999999999 0.12824129607241083
-0.23500000000000032 0.12948679848003516
-0.23599999999999977 0.1308042725776376
-0.2370000000000001 0.1321940602698161
-0.23800000000000043 0.13364742735801619
-0.23899999999999988 0.13514735956846166
-0.2400000000000002 0.13666902231502912
-0.24100000000000055 0.13818287296943887
-0.242 0.13965749345070946
-0.24300000000000033 0.141061874281914
-0.24399999999999977 0.14237035174381116
-0.2450000000000001 0.14356526465449346
-0.24600000000000044 0.14463872947442674
-0.2469999999999999 0.1455931672113917
-0.24800000000000022 0.14644227969271703
-0.24900000000000055 0.14721041552737302
-0.25 0.14792823194032187
-0.25100000000000033 0.1486327711690367
-0.2519999999999998 0.14936260318819727
-0.2530000000000001 0.15015261076087622
-0.25400000000000045 0.151034423395326
-0.2549999999999999 0.15203120973043227
-0.2560000000000002 0.1531568336611861
-0.25700000000000056 0.15441666924638062
-0.258 0.15580372178426138
-0.25900000000000034 0.15730644017926335
-0.2599999999999998 0.15890813205245752
-0.2610000000000001 0.16058836706851848
-0.26200000000000045 0.16232892733324497
-0.2629999999999999 0.16411512861857736
-0.26400000000000023 0.16593706727150215
-0.26500000000000057 0.16779161696964748
-0.266 0.1696814067910648
-0.26700000000000035 0.17161393019666782
-0.2679999999999998 0.17359824996249176
-0.26900000000000013 0.17564510586583734
-0.27000000000000046 0.17776386762958077
-0.2709999999999999 0.17995998866577628
-0.27200000000000024 0.18223412172593775
-0.2729999999999997 0.18458269771729588
-0.274 0.1869954865664087
-0.27500000000000036 0.18945615773899896
-0.2759999999999998 0.19194405932976671
-0.27700000000000014 0.1944342924890138
-0.27800000000000047 0.1968984332072412
-0.2789999999999999 0.19930751925083476
-0.28000000000000025 0.20163349358884292
-0.2809999999999997 0.20385296995240149
-0.28200000000000003 0.20594874491787354
-0.28300000000000036 0.20791104445617273
-0.2839999999999998 0.20974304464447643
-0.28500000000000014 0.21145719864123932
-0.2860000000000005 0.21307686061989414
-0.2869999999999999 0.21463282239471507
-0.28800000000000026 0.21616375597494145
-0.2889999999999997 0.21770938619012345
-0.29000000000000004 0.21930837718680818
-0.29100000000000037 0.22099188954118365
-0.2919999999999998 0.2227838346170344
-0.29300000000000015 0.2246978768623567
-0.2940000000000005 0.2267360433918143
-0.29499999999999993 0.2288910370021569
-0.29600000000000026 0.23114855810557872
-0.2969999999999997 0.23349069725939223
-0.29800000000000004 0.2358963529721227
-0.2990000000000004 0.2383463795262377
-0.2999999999999998 0.24082455282197068
-0.30100000000000016 0.2433154816384679
-0.3020000000000005 0.24580937462344724
-0.30299999999999994 0.2482944756608639
-0.30400000000000027 0.2507614993063028
-0.3049999999999997 0.25319780180195095
-0.30600000000000005 0.2555906359999144
-0.3070000000000004 0.25792869218056463
-0.30799999999999983 0.2601976835811616
-0.30900000000000016 0.2623894691116752
-0.3100000000000005 0.26450085211685637
-0.31099999999999994 0.2665355547221596
-0.3120000000000003 0.2685043694395174
-0.3129999999999997 0.2704248006793023
-0.31400000000000006 0.27231903573300137
-0.3150000000000004 0.2742121582799257
-0.31599999999999984 0.27612659660336847
-0.31700000000000017 0.2780815618641144
-0.3180000000000005 0.28008873660685046
-0.31899999999999995 0.2821513748043983
-0.3200000000000003 0.28426160343720785
-0.32099999999999973 0.2864086252738085
-0.32200000000000006 0.2885712894937433
-0.3230000000000004 0.2907284133404134
-0.32399999999999984 0.2928596824662737
-0.3250000000000002 0.2949465082109694
-0.3260000000000005 0.29697817111254565
-0.32699999999999996 0.2989488691601516
-0.3280000000000003 0.3008592621198874
-0.32899999999999974 0.3027163525748574
-0.33000000000000007 0.304528637923228
-0.3310000000000004 0.3063073243009868
-0.33199999999999985 0.30806441155668046
-0.3330000000000002 0.30980873304446493
-0.3340000000000005 0.31154888093001226
-0.33499999999999996 0.31328819838871325
-0.3360000000000003 0.3150273284557871
-0.33699999999999974 0.3167619936165527
-0.3380000000000001 0.31848321924541473
-0.3390000000000004 0.32017551575406467
-0.33999999999999986 0.32181891837986665
-0.3410000000000002 0.32338839974298567
-0.3420000000000005 0.32485359326142643
-0.34299999999999997 0.32618485614598214
-0.3440000000000003 0.3273532928633625
-0.34499999999999975 0.3283326582145314
-0.3460000000000001 0.3291061742890381
-0.3470000000000004 0.32966416414801125
-0.34799999999999986 0.3300097518343002
-0.3490000000000002 0.33015509652917424
-0.35000000000000053 0.33012515899462397
-0.351 0.3299527295911687
-0.3520000000000003 0.32967818776175
-0.35299999999999976 0.3293451252239757
-0.3540000000000001 0.32900228341142534
-0.3550000000000004 0.3286957375222667
-0.35599999999999987 0.32846859877671203
-0.3570000000000002 0.32835731023372283
-0.35800000000000054 0.32838584705470125
-0.359 0.32856970675364106
-0.3600000000000003 0.3289089778680023
-0.36099999999999977 0.32939135029567534
-0.3620000000000001 0.3299947107015194
-0.36300000000000043 0.3306880061665577
-0.3639999999999999 0.33143388228301224
-0.3650000000000002 0.3322003151512399
-0.36600000000000055 0.33295808541537986
-0.367 0.33368786318599575
-0.3680000000000003 0.3343818861349088
-0.3689999999999998 0.3350435362141442
-0.3700000000000001 0.33568009328239307
-0.37100000000000044 0.3363081147659684
-0.3719999999999999 0.33694124012657983
-0.3730000000000002 0.3375871228053228
-0.37400000000000055 0.338245987523984
-0.375 0.33890783907306876
-0.37600000000000033 0.33955411040342787
-0.3769999999999998 0.3401572762910081
-0.3780000000000001 0.34068767968814423
-0.37900000000000045 0.3411175330423168
-0.3799999999999999 0.3414242592391068
-0.3810000000000002 0.341589789183624
-0.38200000000000056 0.3416082151846836
-0.383 0.3414813122963018
-0.38400000000000034 0.3412152710781576
-0.3849999999999998 0.3408234223736351
-0.3860000000000001 0.34031839472738934
-0.38700000000000045 0.339717171884313
-0.3879999999999999 0.3390352020599006
-0.38900000000000023 0.3382918869289621
-0.39000000000000057 0.3375056651844707
-0.391 0.336697708690936
-0.39200000000000035 0.33589255275857793
-0.3929999999999998 0.3351143614337513
-0.39400000000000013 0.3343883245773904
-0.39500000000000046 0.3337313972478686
-0.3959999999999999 0.3331585852755595
-0.39700000000000024 0.33267290140187855
-0.3980000000000006 0.3322677406091548
-0.399 0.33192786396224105
-0.40000000000000036 0.3316250129430265
-0.4009999999999998 0.3313291512358581
-0.40200000000000014 0.33100215720139387
-0.40300000000000047 0.3306093369023079
-0.4039999999999999 0.33011839496832096
-0.40500000000000025 0.32950539874416607
-0.4059999999999997 0.32875979698109387
-0.40700000000000003 0.32788235629716594
-0.40800000000000036 0.32688709882439543
-0.4089999999999998 0.3258023695535619
-0.41000000000000014 0.3246671584301513
-0.4110000000000005 0.3235281734272841
-0.4119999999999999 0.322437331569643
-0.41300000000000026 0.3214470829422589
-0.4139999999999997 0.3205997657079975
-0.41500000000000004 0.3199306742982154
-0.41600000000000037 0.31945950188226707
-0.4169999999999998 0.3191893511207118
-0.41800000000000015 0.3191059368734973
-0.4190000000000005 0.31917943849758784
-0.41999999999999993 0.31936386124413557
-0.42100000000000026 0.31960358281154594
-0.4219999999999997 0.31983836616815353
-0.42300000000000004 0.3200069739615725
-0.4240000000000004 0.3200522754352187
-0.4249999999999998 0.31992818378518095
-0.42600000000000016 0.3195996955726023
-0.4270000000000005 0.3190482780100135
-0.42799999999999994 0.3182697711327787
-0.42900000000000027 0.3172758559102677
-0.4299999999999997 0.3160942687722928
-0.43100000000000005 0.31475883007415045
-0.4320000000000004 0.3133136418918794
-0.43299999999999983 0.3118048765575708
-0.43400000000000016 0.31027566626368436
-0.4350000000000005 0.3087670912235959
-0.43599999999999994 0.30731013307612376
-0.4370000000000003 0.30592776266680416
-0.4379999999999997 0.30463007011032334
-0.43900000000000006 0.30342393851829474
-0.4400000000000004 0.3023075882206746
-0.44099999999999984 0.3012739307800508
-0.44200000000000017 0.3003178851144797
-0.4430000000000005 0.29943695095314854
-0.44399999999999995 0.29863708643391645
-0.4450000000000003 0.29792625957922914
-0.44599999999999973 0.29731922269108324
-0.44700000000000006 0.29683409352236595
-0.4480000000000004 0.2964860376485179
-0.44899999999999984 0.2962868388421915
-0.4500000000000002 0.29623689695242694
-0.4510000000000005 0.2963253615525558
-0.45199999999999996 0.29652555583681856
-0.4530000000000003 0.29680112739320047
-0.45399999999999974 0.2971052865913915
-0.45500000000000007 0.29738461820854617
-0.4560000000000004 0.29758958752471715
-0.45699999999999985 0.2976757304584247
-0.4580000000000002 0.29761132165436815
-0.4590000000000005 0.29737843503632405
-0.45999999999999996 0.29697435433235014
-0.4610000000000003 0.29641125170310967
-0.46199999999999974 0.2957104164592179
-0.4630000000000001 0.2949027276235747
-0.4640000000000004 0.29402116397546874
-0.46499999999999986 0.2930971010519465
-0.4660000000000002 0.2921602169508748
-0.4670000000000005 0.2912354710000761
-0.46799999999999997 0.29034311595136536
-0.4690000000000003 0.28949915863392944
-0.46999999999999975 0.28871883750422356
-0.4710000000000001 0.28801361776927764
-0.4720000000000004 0.2873967671327524
-0.47299999999999986 0.2868785693645086
-0.4740000000000002 0.2864713785285961
-0.47500000000000053 0.2861796249503969
-0.476 0.2860041304265015
-0.4770000000000003 0.2859393785991045
-0.47799999999999976 0.2859717788524216
-0.4790000000000001 0.28607995289334615
-0.4800000000000004 0.2862370954375622
-0.48099999999999987 0.28641311156198324
-0.4820000000000002 0.2865791140232957
-0.48300000000000054 0.28671014001822526
-0.484 0.2867885484769973
-0.4850000000000003 0.2868081182274667
-0.48599999999999977 0.28677300166701064
-0.4870000000000001 0.28669870113262647
-0.48800000000000043 0.28660340213363
-0.4889999999999999 0.2865132782088806
-0.4900000000000002 0.2864516796639535
-0.49100000000000055 0.2864369369513872
-0.492 0.28647798097419414
-0.4930000000000003 0.2865722684355761
-0.4939999999999998 0.2867085451958048
-0.4950000000000001 0.2868649902746285
-0.49600000000000044 0.2870150601030128
-0.4969999999999999 0.28713000660545046
-0.4980000000000002 0.28718809031602366
-0.49900000000000055 0.2871711808624775
-0.5 0.28707759411696165
-0.5010000000000003 0.28691338785000897
-0.5019999999999998 0.2866986702987535
-0.5030000000000001 0.28646277127798586
-0.5040000000000004 0.28623974428231413
-0.5049999999999999 0.28606317827613503
-0.5060000000000002 0.2859647627873733
-0.5070000000000006 0.2859695921291068
-0.508 0.2860922331908206
-0.5090000000000003 0.28633923828447283
-0.5099999999999998 0.28670680139046206
-0.5110000000000001 0.28718655652783975
-0.5120000000000005 0.28776478609904493
-0.5129999999999999 0.28842370064668915
-0.5140000000000002 0.28914700307953695
-0.5150000000000006 0.2899189099699437
-0.516 0.2907248193627381
-0.5170000000000003 0.29155432377476953
-0.5179999999999998 0.2923972961804141
-0.5190000000000001 0.29324744809390263
-0.5200000000000005 0.2941019606265425
-0.5209999999999999 0.2949597362596941
-0.5220000000000002 0.29582742873504353
-0.5230000000000006 0.2967093742285455
-0.524 0.2976227394275
-0.5250000000000004 0.2985803428989313
-0.5259999999999998 0.2995989080101999
-0.5270000000000001 0.30069187579561507
-0.5280000000000005 0.3018691574338933
-0.5289999999999999 0.3031344953023259
-0.5300000000000002 0.30448323626014795
-0.5309999999999997 0.30590708244784903
-0.532 0.3073902162243036
-0.5330000000000004 0.3089141151524514
-0.5339999999999998 0.3104595886578236
-0.5350000000000001 0.31200923418911225
-0.5360000000000005 0.31354836321527113
-0.5369999999999999 0.31506751383615667
-0.5380000000000003 0.31655716688837554
-0.5389999999999997 0.31801367512878115
-0.54 0.31943147303838426
-0.5410000000000004 0.32080942064275186
-0.5419999999999998 0.3221450446298909
-0.5430000000000001 0.3234403175944456
-0.5440000000000005 0.32469892695472014
-0.5449999999999999 0.3259286491425355
-0.5460000000000003 0.32714385793598194
-0.5469999999999997 0.3283638484767506
-0.548 0.3296122702346717
-0.5490000000000004 0.3309165077786173
-0.5499999999999998 0.3323064288223124
-0.5510000000000002 0.3338091685098925
-0.5520000000000005 0.3354500294604219
-0.5529999999999999 0.33724833414657035
-0.5540000000000003 0.33921504530679025
-0.5549999999999997 0.3413528216545953
-0.556 0.3436509289189692
-0.5570000000000004 0.34609082201649194
-0.5579999999999998 0.34863948470222206
-0.5590000000000002 0.3512590044736514
-0.5600000000000005 0.3539046634820624
-0.5609999999999999 0.3565336394336213
-0.5620000000000003 0.3591079389524231
-0.5629999999999997 0.36160027289981117
-0.5640000000000001 0.36399504555096757
-0.5650000000000004 0.3662942241942343
-0.5659999999999998 0.36851411642605175
-0.5670000000000002 0.3706864678383682
-0.5680000000000005 0.37284933966989475
-0.569 0.3750475676485273
-0.5700000000000003 0.37732154229361314
-0.5709999999999997 0.37970676028137074
-0.5720000000000001 0.3822293512203904
-0.5730000000000004 0.38490270524082604
-0.5739999999999998 0.38772634513484755
-0.5750000000000002 0.39068896754205357
-0.5760000000000005 0.3937699094850234
-0.577 0.39693957069535846
-0.5780000000000003 0.40016721723661114
-0.5789999999999997 0.40342060662519197
-0.5800000000000001 0.40666825413200114
-0.5810000000000004 0.4098857968604732
-0.5819999999999999 0.41305517155031934
-0.5830000000000002 0.41616365663381416
-0.5840000000000005 0.419208166259911
-0.585 0.42218926441289545
-0.5860000000000003 0.425115205269716
-0.5869999999999997 0.42799603899505306
-0.5880000000000001 0.43083916099224806
-0.5890000000000004 0.43365544797191646
-0.5899999999999999 0.4364476109785047
-0.5910000000000002 0.43922041616809415
-0.5920000000000005 0.44197392924805634
-0.593 0.4447050148570041
-0.5940000000000003 0.4474146033777921
-0.5949999999999998 0.4501047601741017
-0.5960000000000001 0.4527822324997822
-0.5970000000000004 0.4554601307335942
-0.5979999999999999 0.45815387052051254
-0.5990000000000002 0.46088938194478746
-0.6000000000000005 0.46368692798589833
-0.601 0.4665712418984218
-0.6020000000000003 0.4695549850515604
-0.6029999999999998 0.47264173021927036
-0.6040000000000001 0.4758186449804949
-0.6050000000000004 0.4790525047270215
-0.6059999999999999 0.4822912834274335
-0.6070000000000002 0.4854657662575494
-0.6080000000000005 0.4884922417699454
-0.609 0.49128704094064385
-0.6100000000000003 0.4937741625533769
-0.6109999999999998 0.49589507776948893
-0.6120000000000001 0.49762327085092734
-0.6130000000000004 0.49896640908080536
-0.6139999999999999 0.499972921145057
-0.6150000000000002 0.5007287773392416
-0.6160000000000005 0.501344723765581
-0.617 0.5019498863714107
-0.6180000000000003 0.502677126333893
-0.6189999999999998 0.5036442610726288
-0.6200000000000001 0.5049463991475724
-0.6210000000000004 0.5066450532182888
-0.6219999999999999 0.5087604439626995
-0.6230000000000002 0.5112862496155659
-0.6240000000000006 0.5141786923219924
-0.625 0.5173667501990097
-0.6260000000000003 0.520774186616177
-0.6269999999999998 0.5243105285329955
-0.6280000000000001 0.5278890818805915
-0.6290000000000004 0.5314301031105981
-0.6299999999999999 0.5348598293034217
-0.6310000000000002 0.5381186586259072
-0.6320000000000006 0.5411546151895074
-0.633 0.5439286536063533
-0.6340000000000003 0.5464092931087213
-0.6349999999999998 0.5485759710381093
-0.6360000000000001 0.5504154807798627
-0.6370000000000005 0.5519258885901139
-0.6379999999999999 0.5531036142985448
-0.6390000000000002 0.5539554405500471
-0.6400000000000006 0.5544841237255382
-0.641 0.5546941596732952
-0.6420000000000003 0.5545858866828752
-0.6429999999999998 0.5541508075393256
-0.6440000000000001 0.5533764173688104
-0.6450000000000005 0.552243445420972
-0.6459999999999999 0.5507302600176722
-0.6470000000000002 0.5488192671785377
-0.6480000000000006 0.5464958363130543
-0.649 0.5437609743092001
-0.6500000000000004 0.5406237832349693
-0.6509999999999998 0.5371145866918914
-0.6520000000000001 0.5332747622741278
-0.6530000000000005 0.5291560262476219
-0.6539999999999999 0.5248214666744613
-0.6550000000000002 0.5203348269029003
-0.6560000000000006 0.5157558034282261
-0.657 0.5111393125059784
-0.6580000000000004 0.5065269890649443
-0.6589999999999998 0.5019463324416696
-0.6600000000000001 0.49741457924744154
-0.6610000000000005 0.49293415910747373
-0.6619999999999999 0.48849752633905563
-0.6630000000000003 0.4840879386506103
-0.6639999999999997 0.47968285262509663
-0.665 0.47526004666000893
-0.6660000000000004 0.4707948282943935
-0.6669999999999998 0.4662646280003399
-0.6680000000000001 0.4616558160358079
-0.6690000000000005 0.4569577466688971
-0.6699999999999999 0.4521704770332771
-0.6710000000000003 0.44730196087511204
-0.6719999999999997 0.44236464541497694
-0.673 0.4373802645906414
-0.6740000000000004 0.4323762818017217
-0.6749999999999998 0.42737249297968627
-0.6760000000000002 0.4223936352869153
-0.6770000000000005 0.4174540483219377
-0.6779999999999999 0.4125596851212948
-0.6790000000000003 0.40771065859852795
-0.6799999999999997 0.4028924705262134
-0.681 0.39808584256378415
-0.6820000000000004 0.3932622052225852
-0.6829999999999998 0.38839516742004276
-0.6840000000000002 0.3834559239834882
-0.6850000000000005 0.37842469018964564
-0.6859999999999999 0.3732876826318248
-0.6870000000000003 0.3680440761075571
-0.6879999999999997 0.362696735998106
-0.6890000000000001 0.35725733915969854
-0.6900000000000004 0.35173913916601274
-0.6909999999999998 0.3461578347465058
-0.6920000000000002 0.3405240355733263
-0.6930000000000005 0.33484609218388933
-0.694 0.3291292948561855
-0.6950000000000003 0.3233772897783477
-0.6959999999999997 0.31759150510854395
-0.6970000000000001 0.3117770322788008
-0.6980000000000004 0.305945622651079
-0.6989999999999998 0.3001128319516375
-0.7000000000000002 0.2943013378822873
-0.7010000000000005 0.28853706093668496
-0.702 0.2828509969364014
-0.7030000000000003 0.2772727602699718
-0.7039999999999997 0.27183029197132336
-0.7050000000000001 0.266552704235484
-0.7060000000000004 0.26146339558948645
-0.7069999999999999 0.2565850494605334
-0.7080000000000002 0.2519380258566513
-0.7090000000000005 0.24753879531249717
-0.71 0.24339807434727642
-0.7110000000000003 0.2395236972817154
-0.7119999999999997 0.23591254204463263
-0.7130000000000001 0.23255427530750628
-0.7140000000000004 0.2294288269348091
-0.7149999999999999 0.2265066067495914
-0.7160000000000002 0.22375254031352243
-0.7170000000000005 0.22112694622054788
-0.718 0.21858982908889413
-0.7190000000000003 0.2161039112675744
-0.7199999999999998 0.2136381655655543
-0.7210000000000001 0.21116689855465434
-0.7220000000000004 0.20867250749685384
-0.7229999999999999 0.2061427538939722
-0.7240000000000002 0.20357126159629194
-0.7250000000000005 0.20095580750787648
-0.726 0.19829767649873745
-0.7270000000000003 0.19560022976324484
-0.7279999999999998 0.1928666399237779
-0.7290000000000001 0.19010555735291212
-0.7300000000000004 0.18732660936916118
-0.7309999999999999 0.18454089403333396
-0.7320000000000002 0.18176075396347963
-0.7330000000000005 0.17899825468300307
-0.734 0.17626291660180243
-0.7350000000000003 0.17356022601532448
-0.7359999999999998 0.1708931801200705
-0.7370000000000001 0.16825935899604536
-0.7380000000000004 0.16565333695470866
-0.7389999999999999 0.16306798240696405
-0.7400000000000002 0.16049704542309198
-0.7410000000000005 0.1579370448284799
-0.742 0.15538794183220597
-0.7430000000000003 0.15285419929971014
-0.7439999999999998 0.15034497972012995
-0.7450000000000001 0.14787136634320544
-0.7460000000000004 0.14544684605346872
-0.7469999999999999 0.14308222661995582
-0.7480000000000002 0.14078674825470694
-0.7490000000000006 0.1385658894106767
-0.75 0.13642224033158892
-0.7510000000000003 0.13435536784971555
-0.7519999999999998 0.1323642779785579
-0.7530000000000001 0.13044618654245543
-0.7540000000000004 0.12859836339916791
-0.7549999999999999 0.12681833688997307
-0.7560000000000002 0.12510174810398844
-0.7570000000000006 0.12344328127275632
-0.758 0.1218347605401747
-0.7590000000000003 0.12026510001165205
-0.7599999999999998 0.11872200360622759
-0.7610000000000001 0.1171927922069344
-0.7620000000000005 0.11566549897178438
-0.7629999999999999 0.11413233973998035
-0.7640000000000002 0.11258915120903687
-0.7650000000000006 0.11103710493892041
-0.766 0.10948334586438509
-0.7670000000000003 0.10793842178327838
-0.7679999999999998 0.10641624228506508
-0.7690000000000001 0.10493055439303449
-0.7700000000000005 0.10349410583066021
-0.7709999999999999 0.10211675624571799
-0.7720000000000002 0.10080376237186701
-0.7730000000000006 0.09955435432276478
-0.774 0.09836313753335642
-0.7750000000000004 0.09722017912944822
-0.7759999999999998 0.0961115539268295
-0.7770000000000001 0.09502142215667736
-0.7780000000000005 0.09393235229544736
-0.7789999999999999 0.09282888271495561
-0.7800000000000002 0.09169752485317754
-0.7810000000000006 0.09052939971507884
-0.782 0.08932048307227967
-0.7830000000000004 0.08807266532449243
-0.7839999999999998 0.08679294740279196
-0.7850000000000001 0.08549231091280972
-0.7860000000000005 0.084185478840715
-0.7869999999999999 0.0828881515508997
-0.7880000000000003 0.08161492265177336
-0.7889999999999997 0.0803781064250494
-0.79 0.07918723024430249
-0.7910000000000004 0.07804720331367011
-0.7919999999999998 0.0769591705992502
-0.7930000000000001 0.07592063768928646
-0.7940000000000005 0.07492672302661546
-0.7949999999999999 0.07397131679905924
-0.7960000000000003 0.07304836412815617
-0.7969999999999997 0.0721526960578887
-0.798 0.07128037276231478
-0.7990000000000004 0.0704290569506639
-0.7999999999999998 0.06959807918382131
-0.8010000000000002 0.06878666850508837
-0.8020000000000005 0.06799516201328064
-0.8029999999999999 0.0672230758633797
-0.8040000000000003 0.0664690245449898
-0.8049999999999997 0.0657313437604439
-0.806 0.06500691385914362
-0.8070000000000004 0.064292829333002
-0.8079999999999998 0.06358642547763627
-0.8090000000000002 0.06288486354939768
-0.8100000000000005 0.06218719440117187
-0.8109999999999999 0.061492602606887846
-0.8120000000000003 0.06080191033667404
-0.8129999999999997 0.06011726808067575
-0.8140000000000001 0.05944119181556363
-0.8150000000000004 0.05877612380447867
-0.8159999999999998 0.05812448788073933
-0.8170000000000002 0.05748763828604415
-0.8180000000000005 0.056865807331463424
-0.819 0.05625864380489014
-0.8200000000000003 0.055664122730208675
-0.8209999999999997 0.05508019267551877
-0.8220000000000001 0.05450491229735667
-0.8230000000000004 0.053936773346409464
-0.8239999999999998 0.05337586037340987
-0.8250000000000002 0.0528231601653935
-0.8260000000000005 0.0522816279548784
-0.827 0.05175484941488133
-0.8280000000000003 0.05124661542512881
-0.8289999999999997 0.05076003841019085
-0.8300000000000001 0.05029699374750635
-0.8310000000000004 0.049857245140345764
-0.8319999999999999 0.04943851223221517
-0.8330000000000002 0.049036674154535574
-0.8340000000000005 0.048646826677325665
-0.835 0.04826322052969379
-0.8360000000000003 0.04788095665374639
-0.8369999999999997 0.04749617728198394
-0.8380000000000001 0.04710673211038222
-0.8390000000000004 0.04671145541213701
-0.8399999999999999 0.0463106931255272
-0.8410000000000002 0.04590532959615464
-0.8420000000000005 0.04549626033409474
-0.843 0.04508427648558451
-0.8440000000000003 0.044669686136411806
-0.8449999999999998 0.04425201490994864
-0.8460000000000001 0.0438307826453985
-0.8470000000000004 0.04340584570216196
-0.8479999999999999 0.04297712174577095
-0.8490000000000002 0.042545316678369666
-0.8500000000000005 0.04211227718078225
-0.851 0.041680268238966034
-0.8520000000000003 0.041252285545304586
-0.8529999999999998 0.0408316467132143
-0.8540000000000001 0.04042172788850406
-0.8550000000000004 0.04002595580311921
-0.8559999999999999 0.03964714946808569
-0.8570000000000002 0.03928798401432146
-0.8580000000000005 0.03895062435593115
-0.859 0.03863667200556802
-0.8600000000000003 0.03834725041963197
-0.8609999999999998 0.038082629048221725
-0.8620000000000001 0.03784231693967579
-0.8630000000000004 0.037625041851461295
-0.8639999999999999 0.03742856102063515
-0.8650000000000002 0.03724970310130329
-0.8660000000000005 0.037084248396609024
-0.867 0.03692742117887743
-0.8680000000000003 0.03677410732006014
-0.8689999999999998 0.03661892179280536
-0.8700000000000001 0.03645695927438197
-0.8710000000000004 0.03628375183372855
-0.8719999999999999 0.03609594582708197
-0.8730000000000002 0.03589096066105434
-0.8740000000000006 0.03566742274044189
-0.875 0.03542491062817114
-0.8760000000000003 0.03516393030402489
-0.8769999999999998 0.03488589200469971
-0.8780000000000001 0.034592779798620826
-0.8790000000000004 0.03428707546602468
-0.8799999999999999 0.03397171210341115
-0.8810000000000002 0.033649881920443075
-0.8820000000000006 0.03332511657823112
-0.883 0.0330008541906104
-0.8840000000000003 0.03268092432621134
-0.8849999999999998 0.03236890752763451
-0.8860000000000001 0.0320680992579835
-0.8870000000000005 0.0317815998372189
-0.8879999999999999 0.03151186891653606
-0.8890000000000002 0.03126065138902298
-0.8900000000000006 0.031028866297403153
-0.891 0.030816656898314764
-0.8920000000000003 0.030623302482367398
-0.8929999999999998 0.03044730643523352
-0.8940000000000001 0.030286615112457154
-0.8950000000000005 0.030138614669080733
-0.8959999999999999 0.030000818625005827
-0.8970000000000002 0.02987025187796737
-0.8980000000000006 0.02974429383525913
-0.899 0.0296202602098555
-0.9000000000000004 0.029495807734003444
-0.9009999999999998 0.029368668546564943
-0.9020000000000001 0.029236661641981448
-0.9030000000000005 0.029097861320927856
-0.9039999999999999 0.028950681160742918
-0.9050000000000002 0.028794013827842826
-0.9060000000000006 0.028627094617849857
-0.907 0.028450245219927107
-0.9080000000000004 0.028264364699694674
-0.9089999999999998 0.028071390000203218
-0.9100000000000001 0.027873640026093608
-0.9110000000000005 0.02767399815845398
-0.9119999999999999 0.027475605580385296
-0.9130000000000003 0.02728158598240079
-0.9139999999999997 0.027094537830822954
-0.915 0.026917043589104076
-0.9160000000000004 0.026750688220400366
-0.9169999999999998 0.026596568288908932
-0.9180000000000001 0.026455287123764576
-0.9190000000000005 0.026326688604810633
-0.9199999999999999 0.0262102143119652
-0.9210000000000003 0.026104644957622797
-0.9219999999999997 0.026008729172538707
-0.923 0.02592077815921431
-0.9240000000000004 0.025839107960789292
-0.9249999999999998 0.025762150737786274
-0.9260000000000002 0.0256885031514398
-0.9270000000000005 0.02561703094337331
-0.9279999999999999 0.02554696418078672
-0.9290000000000003 0.025478039916660106
-0.9299999999999997 0.025410159423844936
-0.931 0.02534350359858586
-0.9320000000000004 0.025278329628031
-0.9329999999999998 0.025215141094532552
-0.9340000000000002 0.025154098277826543
-0.9350000000000005 0.02509547677196976
-0.9359999999999999 0.02503904526741827
-0.9370000000000003 0.024984705151542837
-0.9379999999999997 0.024932027807597165
-0.9390000000000001 0.024880445712559332
-0.9400000000000004 0.024829232259697277
-0.9409999999999998 0.024777566817773128
-0.9420000000000002 0.024724828278318935
-0.9430000000000005 0.024670173825678023
-0.944 0.024612965815935427
-0.9450000000000003 0.02455261381341109
-0.9459999999999997 0.024488726845097206
-0.9470000000000001 0.024420961333750577
-0.9480000000000004 0.02434921076435858
-0.9489999999999998 0.024273383688846798
-0.9500000000000002 0.02419357154054303
-0.9510000000000005 0.024110016936729834
-0.952 0.024022853596229743
-0.9530000000000003 0.02393239222087319
-0.9539999999999997 0.023838824962247863
-0.9550000000000001 0.023742432983158833
-0.9560000000000004 0.02364320841359827
-0.9569999999999999 0.02354132046434746
-0.9580000000000002 0.02343677302198078
-0.9590000000000005 0.023329775399885438
-0.96 0.02322058316354284
-0.9610000000000003 0.023109624834778474
-0.9619999999999997 0.022997550712522862
-0.9630000000000001 0.022885241483387324
-0.9640000000000004 0.022773421736980187
-0.9649999999999999 0.02266322896691386
-0.9660000000000002 0.02255554924094247
-0.9670000000000005 0.022451258822518205
-0.968 0.022351199322753316
-0.9690000000000003 0.02225603910858147
-0.9699999999999998 0.022166316577512682
-0.9710000000000001 0.022082541601373313
-0.9720000000000004 0.022005146447393747
-0.9729999999999999 0.02193425100035999
-0.9740000000000002 0.021869902682641138
-0.9750000000000005 0.0218119106507549
-0.976 0.021759876261577583
-0.9770000000000003 0.021713094269095207
-0.9779999999999998 0.021670923154098798
-0.9790000000000001 0.02163260592318062
-0.9800000000000004 0.02159765339977927
-0.9809999999999999 0.021565964360466594
-0.9820000000000002 0.021537604970640525
-0.9830000000000005 0.021513459075325776
-0.984 0.021494409520829948
-0.9850000000000003 0.021481677525776077
-0.9859999999999998 0.021476164101459305
-0.9870000000000001 0.021478294047027755
-0.9880000000000004 0.02148776923312457
-0.9889999999999999 0.021503378550742493
-0.9900000000000002 0.02152297359437957
-0.9910000000000005 0.02154345520606268
-0.992 0.021561485121806303
-0.9930000000000003 0.021573683214363953
-0.9939999999999998 0.02157722483017613
-0.9950000000000001 0.02157028364145187
-0.9960000000000004 0.02155235312666075
-0.9969999999999999 0.021524414441593805
-0.9980000000000002 0.02148886670072819
-0.9990000000000006 0.021449373535835488
-1.0 0.021410090138884296
-1.0010000000000003 0.021375537139172913
-1.0019999999999998 0.02134983173820816
-1.0030000000000001 0.021336565682621066
-1.0040000000000004 0.02133801639860307
-1.005 0.021355394139213908
-1.0060000000000002 0.02138859258868669
-1.0070000000000006 0.021436257658842287
-1.008 0.02149584718518019
-1.0090000000000003 0.021563902499027753
-1.0099999999999998 0.021636046623394505
-1.0110000000000001 0.021707553617090317
-1.0120000000000005 0.02177331034107116
-1.013 0.021828403242950545
-1.0140000000000002 0.021868332683293145
-1.0150000000000006 0.021889524598003654
-1.016 0.02188960607721812
-1.0170000000000003 0.0218675599771731
-1.0179999999999998 0.021824259678398468
-1.0190000000000001 0.021761854814708298
-1.0200000000000005 0.021683756864201348
-1.021 0.021594325060159642
-1.0220000000000002 0.02149825730592011
-1.0230000000000006 0.021400263873926163
-1.024 0.021304518052621724
-1.0250000000000004 0.021214321549643533
-1.0259999999999998 0.02113204302209447
-1.0270000000000001 0.021059045901320766
-1.0280000000000005 0.02099605143211972
-1.029 0.02094292256974126
-1.0300000000000002 0.02089930481455096
-1.0310000000000006 0.02086489683494029
-1.032 0.020839151799144324
-1.0330000000000004 0.02082212043004335
-1.0339999999999998 0.020813785281060013
-1.0350000000000001 0.020814492530578568
-1.0360000000000005 0.02082465161544618
-1.037 0.020844611249574527
-1.0380000000000003 0.020874580617121104
-1.0390000000000006 0.02091456410287003
-1.04 0.0209642669544703
-1.0410000000000004 0.02102309838207012
-1.0419999999999998 0.021090192091363567
-1.0430000000000001 0.02116454078955202
-1.0440000000000005 0.02124498392827242
-1.045 0.021330359756285954
-1.0460000000000003 0.021419566087512693
-1.0469999999999997 0.021511640531922935
-1.048 0.02160551208851017
-1.0490000000000004 0.02170006026105872
-1.0499999999999998 0.02179417575298031
-1.0510000000000002 0.021886473523099644
-1.0520000000000005 0.02197550746372082
-1.053 0.022059607511314215
-1.0540000000000003 0.02213687561910228
-1.0549999999999997 0.022205460321418367
-1.056 0.022263760460325226
-1.0570000000000004 0.022310274251469357
-1.0579999999999998 0.02234392903267528
-1.0590000000000002 0.022364164694668356
-1.0600000000000005 0.022370756360781716
-1.061 0.02236407468354685
-1.0620000000000003 0.022345206465168313
-1.0629999999999997 0.02231547657369329
-1.064 0.022276971738759813
-1.0650000000000004 0.02223209132335585
-1.0659999999999998 0.022183761754115565
-1.0670000000000002 0.02213484966872116
-1.0680000000000005 0.022088731530071626
-1.069 0.02204857377335824
-1.0700000000000003 0.022017389787469817
-1.0709999999999997 0.021997845179247154
-1.072 0.021991931599045143
-1.0730000000000004 0.022001266321321857
-1.0739999999999998 0.022026585522945036
-1.0750000000000002 0.022067979550127428
-1.0760000000000005 0.022124816688977266
-1.077 0.02219557645214189
-1.0780000000000003 0.022278188424742
-1.0789999999999997 0.022369903996572953
-1.08 0.022467523856051587
-1.0810000000000004 0.02256769507971514
-1.0819999999999999 0.022666950515500457
-1.0830000000000002 0.02276224424277077
-1.0840000000000005 0.022851038807662434
-1.085 0.022931838615243876
-1.0860000000000003 0.023004133707070572
-1.0869999999999997 0.023068550995962035
-1.088 0.02312673674506797
-1.0890000000000004 0.02318116310799615
-1.0899999999999999 0.023234701691464677
-1.0910000000000002 0.023290373561459188
-1.0920000000000005 0.023350898341018802
-1.093 0.02341840436274944
-1.0940000000000003 0.023494196977278756
-1.0949999999999998 0.02357873796603022
-1.096 0.023671420716064578
-1.0970000000000004 0.023771103320226583
-1.0979999999999999 0.02387589650291629
-1.0990000000000002 0.023983544451398348
-1.1000000000000005 0.024091598825518725
-1.101 0.024197810675645668
-1.1020000000000003 0.024300419119947854
-1.1029999999999998 0.02439830954359063
-1.104 0.024491220550451328
-1.1050000000000004 0.02457958521348284
-1.1059999999999999 0.024664983627446468
-1.1070000000000002 0.024749627803422245
-1.1080000000000005 0.024836231343965866
-1.109 0.02492767573226422
-1.1100000000000003 0.025026675618538212
-1.1109999999999998 0.02513501968986811
-1.112 0.025253904784921555
-1.1130000000000004 0.02538304163967951
-1.1139999999999999 0.02552118524390189
-1.1150000000000002 0.025665894951106858
-1.1160000000000005 0.025814066723813575
-1.117 0.025962168628222617
-1.1180000000000003 0.026106748022940718
-1.1189999999999998 0.02624512809139854
-1.12 0.026375399385874788
-1.1210000000000004 0.02649685566939622
-1.1219999999999999 0.02661001196125664
-1.1230000000000002 0.026716704539076683
-1.1240000000000006 0.02681945809492072
-1.125 0.026921282322347133
-1.1260000000000003 0.027025537916704333
-1.1269999999999998 0.02713510562219618
-1.1280000000000001 0.02725226761908
-1.1290000000000004 0.027378593302602946
-1.13 0.027514903570409897
-1.1310000000000002 0.02766105065630084
-1.1320000000000006 0.0278165443170557
-1.133 0.02798017137861559
-1.1340000000000003 0.028150263604985213
-1.1349999999999998 0.028325111493624815
-1.1360000000000001 0.028503158694207626
-1.1370000000000005 0.028682480091137712
-1.138 0.02886150656100689
-1.1390000000000002 0.029038983788166224
-1.1400000000000006 0.029213848381018426
-1.141 0.029385733621994318
-1.1420000000000003 0.029554411796412123
-1.1429999999999998 0.029720216664510586
-1.1440000000000001 0.029883563639244694
-1.1450000000000005 0.03004520740616492
-1.146 0.03020582358667049
-1.1470000000000002 0.03036604686806427
-1.1480000000000006 0.030526192272867615
-1.149 0.030686415267652197
-1.1500000000000004 0.0308466505868757
-1.1509999999999998 0.031006876464360626
-1.1520000000000001 0.031167124493643457
-1.1530000000000005 0.03132770019633765
-1.154 0.03148960238792997
-1.1550000000000002 0.03165388299446636
-1.1560000000000006 0.03182239111858561
-1.157 0.03199690180003483
-1.1580000000000004 0.0321793067535041
-1.1589999999999998 0.03237120809988604
-1.1600000000000001 0.03257350071134244
-1.1610000000000005 0.03278628042526679
-1.162 0.03300867653947511
-1.1630000000000003 0.03323876264550537
-1.1640000000000006 0.033473796876131875
-1.165 0.03371070445500817
-1.1660000000000004 0.03394618170758247
-1.1669999999999998 0.0341775614574938
-1.1680000000000001 0.03440284084511902
-1.1690000000000005 0.03462107857343596
-1.17 0.034832761071411436
-1.1710000000000003 0.03503892836809332
-1.1719999999999997 0.0352418954664219
-1.173 0.03544449072400943
-1.1740000000000004 0.0356496945875003
-1.1749999999999998 0.03586053498469462
-1.1760000000000002 0.03608001984492346
-1.1770000000000005 0.03631078774223972
-1.178 0.036555057063016407
-1.1790000000000003 0.03681459174586928
-1.1799999999999997 0.037090593364789995
-1.181 0.03738372760069365
-1.1820000000000004 0.03769386668752897
-1.1829999999999998 0.038020378619133335
-1.1840000000000002 0.03836188484935096
-1.1850000000000005 0.03871621518893623
-1.186 0.039080959386167374
-1.1870000000000003 0.039453567871460433
-1.1879999999999997 0.03983106189247788
-1.189 0.04021093082445703
-1.1900000000000004 0.04059072087953258
-1.1909999999999998 0.04096867293062591
-1.1920000000000002 0.04134308280052605
-1.1930000000000005 0.041712975835721006
-1.194 0.042077984752021916
-1.1950000000000003 0.04243832668485408
-1.1959999999999997 0.04279475337094846
-1.197 0.04314876021658557
-1.1980000000000004 0.043502652053973
-1.1989999999999998 0.04385873721206253
-1.2000000000000002 0.0442196226332093
-1.2010000000000005 0.04458778091915147
-1.202 0.044964898155753025
-1.2030000000000003 0.045351748425064314
-1.2039999999999997 0.04574861299830082
-1.205 0.04615418639532652
-1.2060000000000004 0.04656651183986027
-1.2069999999999999 0.046983008814136536
-1.2080000000000002 0.04740007958443222
-1.2090000000000005 0.04781486389251687
-1.21 0.048224369227591386
-1.2110000000000003 0.04862623918750686
-1.2119999999999997 0.049019363148476984
-1.213 0.04940353609092773
-1.2140000000000004 0.04977995076412708
-1.2149999999999999 0.05015136456894808
-1.2160000000000002 0.050521240571195905
-1.2170000000000005 0.050894142734143645
-1.218 0.0512747126151633
-1.2190000000000003 0.05166740196583957
-1.2199999999999998 0.05207597657872495
-1.221 0.052502085342238575
-1.2220000000000004 0.052946383227593166
-1.2229999999999999 0.053407446675797096
-1.2240000000000002 0.05388209305594654
-1.2250000000000005 0.05436610224186604
-1.226 0.05485499123207979
-1.2270000000000003 0.05534487601976174
-1.2279999999999998 0.055833505902234945
-1.229 0.05632044875206226
-1.2300000000000004 0.05680795149265081
-1.2309999999999999 0.057300443409410526
-1.2320000000000002 0.05780425681564394
-1.2330000000000005 0.05832644404647678
-1.234 0.0588744416592534
-1.2350000000000003 0.0594542886601862
-1.2359999999999998 0.060068607955091564
-1.237 0.060717510840527136
-1.2380000000000004 0.06139689497937146
-1.2389999999999999 0.062098823069338074
-1.2400000000000002 0.06281174804505299
-1.2410000000000005 0.06352195748311601
-1.242 0.06421488144031622
-1.2430000000000003 0.06487615777722039
-1.2439999999999998 0.06549389767288841
-1.245 0.06605990930942092
-1.2460000000000004 0.06657051496585345
-1.2469999999999999 0.06702678716391716
-1.2480000000000002 0.06743499264214751
-1.2490000000000006 0.06780629946213915
-1.25 0.06815476912804536
-1.2510000000000003 0.06849739027530236
-1.2519999999999998 0.06885183626086701
-1.2530000000000001 0.06923405753344934
-1.2540000000000004 0.0696584917610342
-1.255 0.07013564460378363
-1.2560000000000002 0.0706717316402961
-1.2570000000000006 0.0712690569932484
-1.258 0.07192423979887265
-1.2590000000000003 0.07263184727873702
-1.2599999999999998 0.07338414277336007
-1.2610000000000001 0.0741717538452125
-1.2620000000000005 0.07498643847990888
-1.263 0.07582170861649415
-1.2640000000000002 0.07667340211439723
-1.2650000000000006 0.07754059218999002
-1.266 0.0784250987340621
-1.2670000000000003 0.07933103507423074
-1.2679999999999998 0.08026324687786313
-1.2690000000000001 0.08122731701265526
-1.2700000000000005 0.08222810983758687
-1.271 0.08326855599094986
-1.2720000000000002 0.08434919713583133
-1.2730000000000006 0.08546844609851159
-1.274 0.08662143842954154
-1.2750000000000004 0.08780030004064791
-1.2759999999999998 0.08899499831691486
-1.2770000000000001 0.09019340397328948
-1.2780000000000005 0.0913816772784831
-1.279 0.09254570552362466
-1.2800000000000002 0.09367181293699019
-1.2810000000000006 0.09474856649091794
-1.282 0.09576750144737073
-1.2830000000000004 0.09672372281600669
-1.2839999999999998 0.09761847866599763
-1.2850000000000001 0.09845742589571503
-1.2860000000000005 0.09925138405583078
-1.287 0.10001467474847413
-1.2880000000000003 0.10076531043067381
-1.2890000000000006 0.1015217791382496
-1.29 0.1023020515151871
-1.2910000000000004 0.10312056672822596
-1.2919999999999998 0.10398835278967504
-1.2930000000000001 0.1049116645858845
-1.2940000000000005 0.10589134985036629
-1.295 0.10692396765594123
-1.2960000000000003 0.10800289741569533
-1.2969999999999997 0.10911995417305216
-1.298 0.11026559386195764
-1.2990000000000004 0.11143130093971092
-1.2999999999999998 0.11261004014892495
-1.3010000000000002 0.11379521831332631
-1.3020000000000005 0.11498288434386725
-1.303 0.1161681344665782
-1.3040000000000003 0.11734715716062727
-1.3049999999999997 0.11851444921096702
-1.306 0.1196643331700987
-1.3070000000000004 0.12079166938201989
-1.3079999999999998 0.12188979430313877
-1.3090000000000002 0.12295482052624296
-1.3100000000000005 0.12398508833779377
-1.311 0.12498213490727379
-1.3120000000000003 0.12595077636119545
-1.3129999999999997 0.12689897791433802
-1.314 0.12783690702406214
-1.3150000000000004 0.12877611340769257
-1.3159999999999998 0.12972691186954607
-1.3170000000000002 0.13069812871534123
-1.3180000000000005 0.13169506839059694
-1.319 0.13271907699279362
-1.3200000000000003 0.13376625556737554
-1.3209999999999997 0.13483132525631777
-1.322 0.1359041002113388
-1.3230000000000004 0.13697434693167213
-1.3239999999999998 0.1380322054945651
-1.3250000000000002 0.13906859321015924
-1.3260000000000005 0.14007812384009385
-1.327 0.14105770330140102
-1.3280000000000003 0.14200733204684698
-1.3289999999999997 0.1429300621659041
-1.33 0.14382976222560984
-1.3310000000000004 0.14471171476988118
-1.3319999999999999 0.14558175078088215
-1.3330000000000002 0.14644439099367723
-1.3340000000000005 0.1473041998290981
-1.335 0.1481634100441444
-1.3360000000000003 0.14902305569373817
-1.3369999999999997 0.14988188488350415
-1.338 0.15073636888658531
-1.3390000000000004 0.15157979784602094
-1.3399999999999999 0.15240318565965744
-1.3410000000000002 0.1531949808356606
-1.3420000000000005 0.15394090893626433
-1.343 0.15462686617120522
-1.3440000000000003 0.15523896165164242
-1.3449999999999998 0.15576444156736627
-1.346 0.15619498233982826
-1.3470000000000004 0.15652559375904174
-1.3479999999999999 0.15675736478558527
-1.3490000000000002 0.15689570131641828
-1.3500000000000005 0.1569521186945305
-1.351 0.1569419132984456
-1.3520000000000003 0.1568840167853197
-1.3529999999999998 0.15679893159705488
-1.354 0.1567096314574643
-1.3550000000000004 0.1566378309600428
-1.3559999999999999 0.15660382743551315
-1.3570000000000002 0.1566247029449573
-1.3580000000000005 0.15671156846610737
-1.359 0.15687146356706544
-1.3600000000000003 0.1571040522567826
-1.3609999999999998 0.1574030862168471
-1.362 0.15775766384313808
-1.3630000000000004 0.15815269939210516
-1.3639999999999999 0.15857021324589607
-1.3650000000000002 0.1589949361461207
-1.3660000000000005 0.15941312869287705
-1.367 0.15981597682514173
-1.3680000000000003 0.1602003795110971
-1.3689999999999998 0.16056870212183855
-1.37 0.16092527124135803
-1.3710000000000004 0.16127885912893422
-1.3719999999999999 0.16163679499585323
-1.3730000000000002 0.16200341337331917
-1.3740000000000006 0.1623793202731732
-1.375 0.1627600462782808
-1.3760000000000003 0.16313679539676768
-1.3769999999999998 0.16349630670667328
-1.3780000000000001 0.16382414898296055
-1.3790000000000004 0.16410668075503268
-1.38 0.16433268679194177
-1.3810000000000002 0.1644930813874017
-1.3820000000000006 0.16458462205302474
-1.383 0.16460777680235772
-1.3840000000000003 0.16456513285458685
-1.3849999999999998 0.1644627666069823
-1.3860000000000001 0.16430644005647213
-1.3870000000000005 0.16410405711616674
-1.388 0.16386280590562005
-1.3890000000000002 0.1635918392371427
-1.3900000000000006 0.16329986557016699
-1.391 0.1629969277498143
-1.3920000000000003 0.16269474532433584
-1.3929999999999998 0.1624048761742298
-1.3940000000000001 0.16213941468139773
-1.3950000000000005 0.1619065260561329
-1.396 0.1617134843912429
-1.3970000000000002 0.16156186411654117
-1.3980000000000006 0.16144866795759474
-1.399 0.16136683333969537
-1.4000000000000004 0.16130305163072628
-1.4009999999999998 0.16124323069263966
-1.4020000000000001 0.16116934219957443
-1.4030000000000005 0.1610650198544943
-1.404 0.16091493625407327
-1.4050000000000002 0.16070769391956738
-1.4060000000000006 0.16043823237048996
-1.407 0.16010681320601602
-1.4080000000000004 0.15972001404312167
-1.4089999999999998 0.15929125728948051
-1.4100000000000001 0.15883908950047185
-1.4110000000000005 0.15838582312560354
-1.412 0.1579563503863799
-1.4130000000000003 0.15757592289831324
-1.4140000000000006 0.15726495662745577
-1.415 0.15704053703601117
-1.4160000000000004 0.15691220999865424
-1.4169999999999998 0.1568814677103064
-1.4180000000000001 0.15694131047463777
-1.4190000000000005 0.157077129147402
-1.42 0.15726634867207964
-1.4210000000000003 0.15748160275329137
-1.4220000000000006 0.15769317776989994
-1.423 0.15787078484571418
-1.4240000000000004 0.1579860730442625
-1.4249999999999998 0.15801603814937518
-1.4260000000000002 0.15794307862587856
-1.4270000000000005 0.15775770341465023
-1.428 0.15745751533308447
-1.4290000000000003 0.15704800720278916
-1.4299999999999997 0.15654269267397736
-1.431 0.15595826643544058
-1.4320000000000004 0.15531668306088076
-1.4329999999999998 0.15464110945837733
-1.4340000000000002 0.1539534062812561
-1.4350000000000005 0.15327456567613856
-1.436 0.15262069062153838
-1.4370000000000003 0.152003948195883
-1.4379999999999997 0.15143010774674182
-1.439 0.15090328368004013
-1.4400000000000004 0.15042315371751303
-1.4409999999999998 0.1499866296365575
-1.4420000000000002 0.14959144627304896
-1.4430000000000005 0.14923648229777997
-1.444 0.14892469524135035
-1.4450000000000003 0.14865994478709427
-1.4459999999999997 0.14844939101423152
-1.447 0.14830182502753486
-1.4480000000000004 0.14822453688193735
-1.4489999999999998 0.14822308554121733
-1.4500000000000002 0.14829735987408862
-1.4510000000000005 0.14844157124673402
-1.452 0.14864203609434265
-1.4530000000000003 0.14888018583235998
-1.4539999999999997 0.14913222079758956
-1.455 0.14937099247616484
-1.4560000000000004 0.1495712813870929
-1.4569999999999999 0.14971040041343098
-1.4580000000000002 0.14977204714894501
-1.4590000000000005 0.14974685724257017
-1.46 0.14963315182315484
-1.4610000000000003 0.1494368209919142
-1.4619999999999997 0.1491684195823821
-1.463 0.1488434760850174
-1.4640000000000004 0.148478768293667
-1.4649999999999999 0.1480904207493865
-1.4660000000000002 0.14769389885207415
-1.4670000000000005 0.14730243790435862
-1.468 0.1469270225693958
-1.4690000000000003 0.14657652868578067
-1.4699999999999998 0.14625945654766215
-1.471 0.14598230704622026
-1.4720000000000004 0.14575238867635243
-1.4729999999999999 0.14557531421530195
-1.4740000000000002 0.14545759666454414
-1.4750000000000005 0.14540150089720835
-1.476 0.14540733129793595
-1.4770000000000003 0.14547203423569277
-1.4779999999999998 0.14558837383366863
-1.479 0.1457451235255371
-1.4800000000000004 0.14592825950826735
-1.4809999999999999 0.14612213563252996
-1.4820000000000002 0.14631173659471722
-1.4830000000000005 0.1464841114139992
-1.484 0.14663008458513804
-1.4850000000000003 0.14674634029630865
-1.4859999999999998 0.14683487661033617
-1.487 0.14690351498211018
-1.4880000000000004 0.1469614381869081
-1.4889999999999999 0.14702191363464676
-1.4900000000000002 0.14709677018453585
-1.4910000000000005 0.14719529280277868
-1.492 0.1473219985551396
-1.4930000000000003 0.1474756057495219
-1.4939999999999998 0.14765042599731296
-1.495 0.14783547525334578
-1.4960000000000004 0.14801746571454358
-1.4969999999999999 0.14818203832029767
-1.4980000000000002 0.14831852367239792
-1.4990000000000006 0.1484180807958847
-1.5 0.14848030328797035
-1.5010000000000003 0.1485086475519183
-1.5019999999999998 0.14851367181421934
-1.5030000000000001 0.14851052963395645
-1.5040000000000004 0.1485166167547282
-1.505 0.1485489672769902
-1.5060000000000002 0.14862354468346575
-1.5070000000000006 0.14875286458428702
-1.508 0.14894400295864615
-1.5090000000000003 0.14919997655355327
-1.5099999999999998 0.14951852217325495
-1.5110000000000001 0.1498951159920632
-1.5120000000000005 0.1503225790430571
-1.513 0.1507916755293383
-1.5140000000000002 0.15129396851316
-1.5150000000000006 0.15182132169914614
-1.516 0.15236615317465535
-1.5170000000000003 0.1529230354069535
-1.5179999999999998 0.15348656209102832
-1.5190000000000001 0.15405330466690523
-1.5200000000000005 0.1546215481693076
-1.521 0.1551904651783858
-1.5220000000000002 0.1557632830464503
-1.5230000000000006 0.15634203298535082
-1.524 0.1569355702175815
-1.5250000000000004 0.15755059849052744
-1.5259999999999998 0.15819601502018338
-1.5270000000000001 0.15887917047928007
-1.5280000000000005 0.15960573416059018
-1.529 0.1603782889061902
-1.5300000000000002 0.16119512730987978
-1.5310000000000006 0.16205271670165072
-1.532 0.16294357557751948
-1.5330000000000004 0.16385874899511463
-1.5339999999999998 0.1647888298138817
-1.5350000000000001 0.16572518977033981
-1.5360000000000005 0.16666045534237195
-1.537 0.16758977447904308
-1.5380000000000003 0.1685080791847577
-1.5390000000000006 0.16941324946865968
-1.54 0.17030198090073997
-1.5410000000000004 0.17117327048424685
-1.5419999999999998 0.17202534408581005
-1.5430000000000001 0.17285882150757173
-1.5440000000000005 0.17367525429913105
-1.545 0.17447842453038742
-1.5460000000000003 0.17527565604482637
-1.5470000000000006 0.17607697102167622
-1.548 0.17689466218204605
-1.5490000000000004 0.17774308625559032
-1.5499999999999998 0.1786378819039368
-1.5510000000000002 0.17959323942841063
-1.5520000000000005 0.1806223943570847
-1.553 0.18173538441720166
-1.5540000000000003 0.18293785348599845
-1.5549999999999997 0.1842311271612393
-1.556 0.18560945528988174
-1.5570000000000004 0.18706306338815926
-1.5579999999999998 0.18857458976642258
-1.5590000000000002 0.19012423425185868
-1.5600000000000005 0.1916886985772371
-1.561 0.1932458411911121
-1.5620000000000003 0.19477615843167093
-1.5629999999999997 0.19626595340642639
-1.564 0.19770777759069486
-1.5650000000000004 0.19910354535947125
-1.5659999999999998 0.20046279919506327
-1.5670000000000002 0.20180321721754393
-1.5680000000000005 0.20314579317586878
-1.569 0.20451504622284178
-1.5700000000000003 0.2059329730623722
-1.5709999999999997 0.20741890983247352
-1.572 0.2089870495994232
-1.5730000000000004 0.21064477742884932
-1.5739999999999998 0.21239185891377707
-1.5750000000000002 0.214222212539356
-1.5760000000000005 0.2161245779184439
-1.577 0.2180826703357831
-1.5780000000000003 0.2200794060756379
-1.5789999999999997 0.22209660249649416
-1.58 0.22411618501162806
-1.5810000000000004 0.22612366263569078
-1.5819999999999999 0.22810774208771645
-1.5830000000000002 0.23005986729639832
-1.5840000000000005 0.23197676563786665
-1.585 0.23385725193323492
-1.5860000000000003 0.23570467757508137
-1.5869999999999997 0.23752374394751993
-1.588 0.23931819627543288
-1.5890000000000004 0.24109423192850565
-1.5899999999999999 0.2428540385565445
-1.5910000000000002 0.2446013712879208
-1.5920000000000005 0.24633770697653465
-1.593 0.24806282573937583
-1.5940000000000003 0.24977883470088852
-1.5949999999999998 0.25148831682658646
-1.596 0.25319625365178206
-1.5970000000000004 0.2549108357000157
-1.5979999999999999 0.25664127423842137
-1.5990000000000002 0.2584023682884983
-1.6000000000000005 0.2602053944975839
-1.601 0.262063996137266
-1.6020000000000003 0.2639847428393227
-1.6029999999999998 0.265968995161258
-1.604 0.26800877088947667
-1.6050000000000004 0.2700844054864013
-1.6059999999999999 0.27216560632139863
-1.6070000000000002 0.2742122676494143
-1.6080000000000005 0.27617605866808104
-1.609 0.2780086483955549
-1.6100000000000003 0.2796661386424227
-1.6109999999999998 0.2811145300807747
-1.612 0.2823381844426653
-1.6130000000000004 0.28334101169966663
-1.6139999999999999 0.284150358172711
-1.6150000000000002 0.28481523695907496
-1.6160000000000005 0.28539902748143703
-1.617 0.28597593311315794
-1.6180000000000003 0.2866226454941068
-1.6189999999999998 0.287407482340283
-1.62 0.2883860970149005
-1.6210000000000004 0.28959501726988857
-1.6219999999999999 0.29104720560184155
-1.6230000000000002 0.29274035148908895
-1.6240000000000006 0.2946505240774181
-1.625 0.2967378015863039
-1.6260000000000003 0.2989590734058352
-1.6269999999999998 0.30126265178674816
-1.6280000000000001 0.3035986749964726
-1.6290000000000004 0.305920965950914
-1.63 0.3081864928557373
-1.6310000000000002 0.3103602001351287
-1.6320000000000006 0.31241121038340197
-1.633 0.31431604628308457
-1.6340000000000003 0.31605542467567904
-1.6349999999999998 0.3176163884721206
-1.6360000000000001 0.3189901109869966
-1.6370000000000005 0.3201743004778064
-1.638 0.3211656196001399
-1.6390000000000002 0.3219667773790581
-1.6400000000000006 0.32257817813159245
-1.641 0.3230013735949079
-1.6420000000000003 0.3232356396065541
-1.6429999999999998 0.32327549383713483
-1.6440000000000001 0.32311347339894964
-1.6450000000000005 0.3227386390807687
-1.646 0.322139055740703
-1.6470000000000002 0.3213056653306261
-1.6480000000000006 0.3202314510713785
-1.649 0.31891857729766354
-1.6500000000000004 0.3173739992326301
-1.6509999999999998 0.31561669732765446
-1.6520000000000001 0.3136717492830527
-1.6530000000000005 0.3115696196661091
-1.654 0.309346726488725
-1.6550000000000002 0.30703933090132446
-1.6560000000000006 0.30468069252684393
-1.657 0.30230094101506794
-1.6580000000000004 0.2999222398124906
-1.6589999999999998 0.2975584552450858
-1.6600000000000001 0.2952175819762331
-1.6610000000000005 0.29289930662594765
-1.662 0.2905977317595056
-1.6630000000000003 0.2883019776599556
-1.6640000000000006 0.28599807093758006
-1.665 0.28367242854936997
-1.6660000000000004 0.28131024310018415
-1.6669999999999998 0.2788980501307372
-1.6680000000000001 0.2764276939777435
-1.6690000000000005 0.2738928769423179
-1.67 0.2712936569344341
-1.6710000000000003 0.26863486682314563
-1.6720000000000006 0.26592419125233785
-1.673 0.2631749593458196
-1.6740000000000004 0.26040413044530747
-1.6749999999999998 0.2576243814386016
-1.6760000000000002 0.25485148294427834
-1.6770000000000005 0.25209514156181617
-1.678 0.2493601147736204
-1.6790000000000003 0.2466476570069536
-1.6799999999999997 0.2439501484567547
-1.681 0.24125683690893893
-1.6820000000000004 0.23855121383044336
-1.6829999999999998 0.2358177338809861
-1.6840000000000002 0.23303914741373424
-1.6850000000000005 0.23020334948566898
-1.686 0.2273016863003292
-1.6870000000000003 0.22433309118638828
-1.6879999999999997 0.2212986644787666
-1.689 0.2182047081139092
-1.6900000000000004 0.21505846026526923
-1.6909999999999998 0.21186859659483964
-1.6920000000000002 0.20864070911155672
-1.6930000000000005 0.20537904721862454
-1.694 0.2020860538002657
-1.6950000000000003 0.19876324046859556
-1.6959999999999997 0.1954109529041596
-1.697 0.192031834396539
-1.6980000000000004 0.1886327968691532
-1.6989999999999998 0.1852232864003374
-1.7000000000000002 0.1818173137816626
-1.7010000000000005 0.17843112759813365
-1.702 0.17508431951460018
-1.7030000000000003 0.17179589750200583
-1.7039999999999997 0.1685840898863607
-1.705 0.1654680390624995
-1.7060000000000004 0.16246355887165165
-1.7069999999999999 0.15958610969939904
-1.7080000000000002 0.1568497228540893
-1.7090000000000005 0.15426596169013862
-1.71 0.15184268302067402
-1.7110000000000003 0.1495857064937885
-1.7119999999999997 0.1474937681539542
-1.713 0.14556081646287286
-1.7140000000000004 0.14377439548251553
-1.7149999999999999 0.14211583603172445
-1.7160000000000002 0.1405627711420221
-1.7170000000000005 0.13908971327089098
-1.718 0.137670807145586
-1.7190000000000003 0.1362817352193107
-1.7199999999999998 0.13490203183846014
-1.721 0.1335145253835643
-1.7220000000000004 0.1321071268773748
-1.7229999999999999 0.13067118307642578
-1.7240000000000002 0.12920186350040697
-1.7250000000000005 0.12769711710857073
-1.726 0.1261572837766121
-1.7270000000000003 0.1245842764936117
-1.7279999999999998 0.12298012975218535
-1.729 0.12135058611922123
-1.7300000000000004 0.11970221618553786
-1.7309999999999999 0.11804274228298486
-1.7320000000000002 0.11638078485860695
-1.7330000000000005 0.11472487866145105
-1.734 0.11308195207471815
-1.7350000000000003 0.1114563264242755
-1.7359999999999998 0.1098506377850402
-1.737 0.10826393611220975
-1.7380000000000004 0.10669320112403984
-1.7389999999999999 0.10513419868338678
-1.7400000000000002 0.10358312245706476
-1.7410000000000005 0.10203781460262824
-1.742 0.1004982492471062
-1.7430000000000003 0.09896721170084911
-1.7439999999999998 0.09745045326810503
-1.745 0.09595492545846075
-1.7460000000000004 0.09448908482165301
-1.7469999999999999 0.09305965779089187
-1.7480000000000002 0.09167235878858461
-1.7490000000000006 0.09033047693583594
-1.75 0.08903547445570403
-1.7510000000000003 0.08778688864410766
-1.7519999999999998 0.0865839565883212
-1.7530000000000001 0.08542480647612827
-1.7540000000000004 0.08430765368319162
-1.755 0.08323094420997268
-1.7560000000000002 0.08219193473155144
-1.7570000000000006 0.08118732642584571
-1.758 0.0802120045512084
-1.7590000000000003 0.0792590068383027
-1.7599999999999998 0.0783206456149029
-1.7610000000000001 0.07738900742933659
-1.7620000000000005 0.07645670829089543
-1.763 0.07551911185717221
-1.7640000000000002 0.07457394846811236
-1.7650000000000006 0.07362243096329012
-1.766 0.07266964505156258
-1.7670000000000003 0.07172285559256089
-1.7679999999999998 0.07079146829614456
-1.7690000000000001 0.06988472433448305
-1.7700000000000005 0.06901109699793405
-1.771 0.06817709491658658
-1.7720000000000002 0.06738609069378035
-1.7730000000000006 0.06663738106901307
-1.774 0.06592710145919507
-1.7750000000000004 0.0652482641191299
-1.7759999999999998 0.06459115438022127
-1.7770000000000001 0.06394468450091957
-1.7780000000000005 0.0632966781546013
-1.779 0.06263624716885319
-1.7800000000000002 0.06195386454078904
-1.7810000000000006 0.06124316445850414
-1.782 0.06050115723375817
-1.7830000000000004 0.05972897508854007
-1.7839999999999998 0.05893135172169341
-1.7850000000000001 0.058115865819046576
-1.7860000000000005 0.057292762293061905
-1.787 0.05647304496020643
-1.7880000000000003 0.05566705598788696
-1.7890000000000006 0.054883610963411725
-1.79 0.05412962794340203
-1.7910000000000004 0.05340884278212829
-1.7919999999999998 0.05272237196798101
-1.7930000000000001 0.05206878354957277
-1.7940000000000005 0.05144493870569658
-1.795 0.050846781378111064
-1.7960000000000003 0.050270239036015414
-1.7970000000000006 0.049711802075790984
-1.798 0.04916873688676235
-1.7990000000000004 0.048639393311799804
-1.7999999999999998 0.0481232293242887
-1.8010000000000002 0.04761961390195175
-1.8020000000000005 0.047128656795352296
-1.803 0.046649886680348175
-1.8040000000000003 0.04618220754937731
-1.8050000000000006 0.04572433178353724
-1.806 0.045273978514927364
-1.8070000000000004 0.04482903223035112
-1.8079999999999998 0.04438757845830961
-1.8090000000000002 0.04394763040212407
-1.8100000000000005 0.04350855883451863
-1.811 0.04306988279407359
-1.8120000000000003 0.04263231617488578
-1.8129999999999997 0.04219754438666011
-1.814 0.041767541063276584
-1.8150000000000004 0.04134424893042723
-1.8159999999999998 0.040929601001876446
-1.8170000000000002 0.04052476735073699
-1.8180000000000005 0.04013010714121219
-1.819 0.039745526718208475
-1.8200000000000003 0.03936973377792934
-1.8209999999999997 0.03900137755810615
-1.822 0.03863916040998049
-1.8230000000000004 0.03828207669704341
-1.8239999999999998 0.037930232995847586
-1.8250000000000002 0.037584366081957046
-1.8260000000000005 0.03724658820907167
-1.827 0.036919444579087045
-1.8280000000000003 0.03660558697385718
-1.8289999999999997 0.036307142862166485
-1.83 0.03602531752219076
-1.8310000000000004 0.03575975773386045
-1.8319999999999999 0.03550861835921804
-1.8330000000000002 0.03526870935898567
-1.8340000000000005 0.035036284983007336
-1.835 0.03480700570651894
-1.8360000000000003 0.034577179160896275
-1.8369999999999997 0.03434391916182906
-1.838 0.034105630141697145
-1.8390000000000004 0.03386149649807794
-1.8399999999999999 0.03361185160801246
-1.8410000000000002 0.03335747134554422
-1.8420000000000005 0.03309917541706511
-1.843 0.0328377261613786
-1.8440000000000003 0.032573537021157624
-1.8449999999999998 0.03230644255019529
-1.846 0.03203625145925603
-1.8470000000000004 0.03176296275589871
-1.8479999999999999 0.03148660003312397
-1.8490000000000002 0.03120771507444118
-1.8500000000000005 0.030927657405629916
-1.851 0.03064806123447918
-1.8520000000000003 0.03037106615439256
-1.8529999999999998 0.03009904178555059
-1.854 0.029834397045749576
-1.8550000000000004 0.02957957814124103
-1.8559999999999999 0.029336589848794874
-1.8570000000000002 0.02910734882234676
-1.8580000000000005 0.028893403274050412
-1.859 0.028695909923007388
-1.8600000000000003 0.028515679673879593
-1.8609999999999998 0.028352930461771883
-1.862 0.028207335630053232
-1.8630000000000004 0.028078014457116232
-1.8639999999999999 0.02796338485059124
-1.8650000000000002 0.02786120400855968
-1.8660000000000005 0.027768455287402107
-1.867 0.027681715694129198
-1.8680000000000003 0.027597312541928824
-1.8689999999999998 0.027511350447817
-1.87 0.027420279575160463
-1.8710000000000004 0.027320844035858258
-1.8719999999999999 0.027210598261550104
-1.8730000000000002 0.027087644062554657
-1.8740000000000006 0.026950957588075343
-1.875 0.026800214149360516
-1.8760000000000003 0.026635768395628385
-1.8769999999999998 0.02645864076473832
-1.8780000000000001 0.026270277826773585
-1.8790000000000004 0.02607250284824619
-1.88 0.02586746243057505
-1.8810000000000002 0.025657497309876383
-1.8820000000000006 0.02544519106134464
-1.883 0.025233049261443652
-1.8840000000000003 0.02502385525857296
-1.8849999999999998 0.02482020241103654
-1.8860000000000001 0.024624467321008536
-1.8870000000000005 0.02443889723859091
-1.888 0.024265267907410855
-1.8890000000000002 0.024104849596920542
-1.8900000000000006 0.023958326887331658
-1.891 0.023825836292465024
-1.8920000000000003 0.02370690439789659
-1.8929999999999998 0.023600494735195866
-1.8940000000000001 0.023505172482083045
-1.8950000000000005 0.023419088686905808
-1.896 0.023340483721738768
-1.8970000000000002 0.02326720462409165
-1.8980000000000006 0.023197341603866772
-1.899 0.02312889709414923
-1.9000000000000004 0.023060096570193027
-1.9009999999999998 0.022989175786250978
-1.9020000000000001 0.022914407643482636
-1.9030000000000005 0.02283423480881153
-1.904 0.022747345890342333
-1.9050000000000002 0.022652788421310452
-1.9060000000000006 0.022549879465920148
-1.907 0.022438788597158976
-1.9080000000000004 0.022320145802584086
-1.9089999999999998 0.02219540575365277
-1.9100000000000001 0.022066342326570336
-1.9110000000000005 0.0219351878014319
-1.912 0.021804402707385217
-1.9130000000000003 0.02167645929811757
-1.9140000000000006 0.0215534427256878
-1.915 0.021437457339533148
-1.9160000000000004 0.021329843406310778
-1.9169999999999998 0.021231583156796026
-1.9180000000000001 0.021143280082870936
-1.9190000000000005 0.021064945347481635
-1.92 0.020996267666427936
-1.9210000000000003 0.02093640433913908
-1.9220000000000006 0.02088447114559646
-1.923 0.02083921085535348
-1.9240000000000004 0.020799355684239237
-1.9249999999999998 0.020763707561665012
-1.9260000000000002 0.020731177080714785
-1.9270000000000005 0.020700869691629896
-1.928 0.02067216656903905
-1.9290000000000003 0.020644829003142174
-1.9300000000000006 0.020618730239434693
-1.931 0.020593942570500772
-1.9320000000000004 0.020570573161436314
-1.9329999999999998 0.02054890990183092
-1.9340000000000002 0.020528938589430046
-1.9350000000000005 0.020510734051468343
-1.936 0.02049395627042879
-1.9370000000000003 0.020478384948518377
-1.9379999999999997 0.020463559005633826
-1.939 0.020448940608546524
-1.9400000000000004 0.0204339026212689
-1.9409999999999998 0.020417788604918472
-1.9420000000000002 0.02040014882825223
-1.9430000000000005 0.020380382435417094
-1.944 0.020358081046389614
-1.9450000000000003 0.020332884419854334
-1.9459999999999997 0.02030458861404654
-1.947 0.02027301731427929
-1.9480000000000004 0.020238163842728012
-1.9489999999999998 0.02020000653565651
-1.9500000000000002 0.020158638923355097
-1.9510000000000005 0.020114261385692268
-1.952 0.020066954450617354
-1.9530000000000003 0.020016930725004777
-1.9539999999999997 0.019964283097677556
-1.955 0.019909175137712874
-1.9560000000000004 0.01985152294199915
-1.9569999999999999 0.019791389030795685
-1.9580000000000002 0.019728700192892912
-1.9590000000000005 0.0196635647483999
-1.96 0.019596137345154235
-1.9610000000000003 0.0195267374655581
-1.9619999999999997 0.019455891919794986
-1.963 0.01938434375334482
-1.9640000000000004 0.019312730788772065
-1.9649999999999999 0.01924206791753217
-1.9660000000000002 0.019173187336272556
-1.9670000000000005 0.019106934770265673
-1.968 0.01904415061817023
-1.9690000000000003 0.018985532287151278
-1.9699999999999998 0.018931673442871968
-1.971 0.018883143349928893
-1.9720000000000004 0.018840423240868435
-1.9729999999999999 0.018803712888467782
-1.9740000000000002 0.01877312256816933
-1.9750000000000005 0.018748526307688848
-1.976 0.0187295917701271
-1.9770000000000003 0.0187156937684741
-1.9779999999999998 0.01870623337523156
-1.979 0.01870048274481434
-1.9800000000000004 0.018697924256877663
-1.9809999999999999 0.018698357168656726
-1.9820000000000002 0.01870171168094957
-1.9830000000000005 0.018708617795659
-1.984 0.01871970776622753
-1.9850000000000003 0.018735912251690648
-1.9859999999999998 0.01875790437801775
-1.987 0.01878596638953227
-1.9880000000000004 0.018819783712940866
-1.9889999999999999 0.018858279264332554
-1.9900000000000002 0.018899599501986598
-1.9910000000000005 0.018941093387223686
-1.992 0.018979929478798042
-1.9930000000000003 0.0190132704178771
-1.9939999999999998 0.019038777770309018
-1.995 0.019054994104302458
-1.9960000000000004 0.01906161762954208
-1.9969999999999999 0.019059637888112272
-1.9980000000000002 0.019051268108899514
-1.9990000000000006 0.019039811092356727
-2.0 0.019028977647060196
-2.0009999999999994 0.019022767501245784
-2.0020000000000007 0.019024805347635645
-2.003 0.019038230105899535
-2.0039999999999996 0.0190650017721778
-2.005000000000001 0.01910611949147717
-2.0060000000000002 0.01916141095630902
-2.0069999999999997 0.019229584072996204
-2.008000000000001 0.019308289796822774
-2.0090000000000003 0.019394361509576803
-2.01 0.019483816023882765
-2.011000000000001 0.019572374291247408
-2.0120000000000005 0.019655423170596074
-2.013 0.019728552199934503
-2.0139999999999993 0.01978775823034024
-2.0150000000000006 0.019829897908558224
-2.016 0.019852936740065944
-2.0169999999999995 0.019856084706036774
-2.0180000000000007 0.01984027379075277
-2.019 0.019807581961729367
-2.0199999999999996 0.0197612187837732
-2.021000000000001 0.01970521576114301
-2.0220000000000002 0.01964387296363746
-2.0229999999999997 0.01958146130447504
-2.024000000000001 0.01952171445852281
-2.0250000000000004 0.01946753514222426
-2.026 0.019420944816998492
-2.027000000000001 0.019383032668143715
-2.0280000000000005 0.019354297299181734
-2.029 0.01933445736980068
-2.0299999999999994 0.019323055310899236
-2.0310000000000006 0.01931970705208738
-2.032 0.019323830482724375
-2.0329999999999995 0.019335430431276078
-2.0340000000000007 0.01935447302719892
-2.035 0.019381295537692692
-2.0359999999999996 0.01941631938149063
-2.037000000000001 0.01945993623796129
-2.0380000000000003 0.019512428659898082
-2.0389999999999997 0.01957391201436275
-2.040000000000001 0.019644232104568914
-2.0410000000000004 0.019722973835603085
-2.042 0.019809471822060103
-2.043000000000001 0.019902921582249433
-2.0440000000000005 0.020002364288564643
-2.045 0.020106823534177993
-2.0459999999999994 0.020215353158150692
-2.0470000000000006 0.020327112682860988
-2.048 0.020441125768788808
-2.0489999999999995 0.020556331538631085
-2.0500000000000007 0.020671651405098645
-2.051 0.02078571899131027
-2.0519999999999996 0.020897091140617906
-2.053000000000001 0.021004090618602058
-2.0540000000000003 0.021104811061273904
-2.0549999999999997 0.021197390924356085
-2.056000000000001 0.021280208121271453
-2.0570000000000004 0.02135174238702988
-2.058 0.02141089944931021
-2.059000000000001 0.02145709729319765
-2.0600000000000005 0.0214901043638294
-2.061 0.021510282627708578
-2.0619999999999994 0.021518725481506195
-2.0630000000000006 0.021516778705094847
-2.064 0.021506549761072816
-2.0649999999999995 0.02149045583396257
-2.0660000000000007 0.021471432411933014
-2.067 0.021452344756257104
-2.0679999999999996 0.021436527020687723
-2.069000000000001 0.021427082447791544
-2.0700000000000003 0.02142692774380565
-2.0709999999999997 0.021438611150014372
-2.072000000000001 0.021463996495440188
-2.0730000000000004 0.021504562969833538
-2.074 0.021560915767701427
-2.0749999999999993 0.021633030935950797
-2.0760000000000005 0.021720185793615267
-2.077 0.021820794100753525
-2.0779999999999994 0.021932738646710057
-2.0790000000000006 0.02205325641786736
-2.08 0.02217915388648576
-2.0809999999999995 0.022307095641704754
-2.0820000000000007 0.02243366159554956
-2.083 0.022555854327613086
-2.0839999999999996 0.02267121085738729
-2.085000000000001 0.0227783220283614
-2.0860000000000003 0.022876776929786524
-2.0869999999999997 0.02296731243664225
-2.088000000000001 0.023051699828779377
-2.0890000000000004 0.023132531000129977
-2.09 0.02321280317628928
-2.0909999999999993 0.02329565592267767
-2.0920000000000005 0.02338390607577936
-2.093 0.023479759430997327
-2.0939999999999994 0.023584577881405333
-2.0950000000000006 0.023698854771390717
-2.096 0.023821985034465767
-2.0969999999999995 0.023952810473296574
-2.0980000000000008 0.02408939818306922
-2.099 0.024229444911226663
-2.0999999999999996 0.02437044102358337
-2.101000000000001 0.024510084035891347
-2.1020000000000003 0.024646559842665908
-2.1029999999999998 0.02477871423368496
-2.104000000000001 0.02490627185957603
-2.1050000000000004 0.025029657015989915
-2.106 0.025150464533025368
-2.1069999999999993 0.025270932201241426
-2.1080000000000005 0.025393807798538004
-2.109 0.02552200575352946
-2.1099999999999994 0.02565826939085108
-2.1110000000000007 0.02580439913096478
-2.112 0.02596158626719021
-2.1129999999999995 0.026129508619428653
-2.1140000000000008 0.026306868720450214
-2.115 0.026491152359584862
-2.1159999999999997 0.026679165211392294
-2.117000000000001 0.02686728859559918
-2.1180000000000003 0.027051980727718146
-2.1189999999999998 0.027230506531536313
-2.120000000000001 0.027400917052273505
-2.1210000000000004 0.027562494404239607
-2.122 0.02771577853202435
-2.1229999999999993 0.02786266084576937
-2.1240000000000006 0.028005732825624824
-2.125 0.028148073720722866
-2.1259999999999994 0.02829311861587318
-2.1270000000000007 0.028443796854419463
-2.128 0.028602423640976874
-2.1289999999999996 0.02877058105729746
-2.130000000000001 0.028949095282120328
-2.1310000000000002 0.029137810155757546
-2.1319999999999997 0.029336251439393092
-2.133000000000001 0.029543226453334882
-2.1340000000000003 0.029757097033200744
-2.135 0.02997621010678914
-2.136000000000001 0.030199109346234723
-2.1370000000000005 0.03042394679995444
-2.138 0.03064925623695649
-2.1389999999999993 0.030873897117352896
-2.1400000000000006 0.031096908445487022
-2.141 0.031318045428996945
-2.1419999999999995 0.03153716862227471
-2.1430000000000007 0.0317547045931487
-2.144 0.0319711140752589
-2.1449999999999996 0.0321871685674685
-2.146000000000001 0.032403511582781194
-2.1470000000000002 0.03262068354851903
-2.1479999999999997 0.032838842319866876
-2.149000000000001 0.033057929357189354
-2.1500000000000004 0.033277630004948565
-2.151 0.03349766267481467
-2.152000000000001 0.033717814285214476
-2.1530000000000005 0.033938204147941
-2.154 0.03415974663366642
-2.1549999999999994 0.034383480031589184
-2.1560000000000006 0.03461139155029485
-2.157 0.034845455447387486
-2.1579999999999995 0.03508784276266575
-2.1590000000000007 0.035340470402697985
-2.16 0.035604510265226805
-2.1609999999999996 0.035880282442668304
-2.162000000000001 0.0361670317455548
-2.1630000000000003 0.03646282771600801
-2.1639999999999997 0.036764804142975456
-2.165000000000001 0.037069682821407074
-2.1660000000000004 0.037373885428570626
-2.167 0.037674486726569596
-2.168000000000001 0.037969253435001675
-2.1690000000000005 0.03825707461517542
-2.17 0.03853839562299522
-2.1709999999999994 0.038814242406633635
-2.1720000000000006 0.039087055907195224
-2.173 0.039359845682445556
-2.1739999999999995 0.03963580808252059
-2.1750000000000007 0.039918240133236076
-2.176 0.040210468678365294
-2.1769999999999996 0.04051548133219285
-2.178000000000001 0.04083587667871999
-2.1790000000000003 0.04117382416944122
-2.1799999999999997 0.041530929059851715
-2.181000000000001 0.041908261733131
-2.1820000000000004 0.0423060268409017
-2.183 0.04272386984856524
-2.184000000000001 0.043160577148422925
-2.1850000000000005 0.043613984873114665
-2.186 0.04408155411210336
-2.1869999999999994 0.04456050160303989
-2.1880000000000006 0.0450474301680737
-2.189 0.04553935116070694
-2.1899999999999995 0.046033235162324854
-2.1910000000000007 0.04652674660248879
-2.192 0.047017557188653206
-2.1929999999999996 0.04750413512879655
-2.194000000000001 0.04798565972266164
-2.1950000000000003 0.048462015583331415
-2.1959999999999997 0.04893374972118357
-2.197000000000001 0.04940234562500665
-2.1980000000000004 0.04987030862272015
-2.199 0.05034023491267392
-2.1999999999999993 0.050815158303693715
-2.2010000000000005 0.05129804589174699
-2.202 0.051791032216079155
-2.2029999999999994 0.05229525911746176
-2.2040000000000006 0.052811347336396454
-2.205 0.05333812064566953
-2.2059999999999995 0.05387363177697529
-2.2070000000000007 0.054415211329974934
-2.208 0.05495894851897139
-2.2089999999999996 0.055501751321426804
-2.210000000000001 0.0560403059491926
-2.2110000000000003 0.056571961602334915
-2.2119999999999997 0.057095468274571175
-2.213000000000001 0.0576105695517586
-2.2140000000000004 0.058118610116525665
-2.215 0.05862274370156465
-2.2159999999999993 0.05912693219899372
-2.2170000000000005 0.059636440986227
-2.218 0.0601566175948796
-2.2189999999999994 0.06069262321866085
-2.2200000000000006 0.061248814765870414
-2.221 0.06182708774512559
-2.2219999999999995 0.06242820254839177
-2.2230000000000008 0.06305048558329675
-2.224 0.0636902202837953
-2.2249999999999996 0.06434248584024733
-2.226000000000001 0.06500206318854387
-2.2270000000000003 0.0656644573742774
-2.2279999999999998 0.06632711624795566
-2.229000000000001 0.06698962287605063
-2.2300000000000004 0.06765474878743856
-2.231 0.0683278085805234
-2.2319999999999993 0.06901637170069388
-2.2330000000000005 0.0697288186512018
-2.234 0.07047396060952325
-2.2349999999999994 0.07125889471157773
-2.2360000000000007 0.07208658275731632
-2.237 0.07295694369813616
-2.2379999999999995 0.07386481623957901
-2.2390000000000008 0.07480040229753704
-2.24 0.07574954173494276
-2.2409999999999997 0.07669546248990712
-2.242000000000001 0.0776203923779471
-2.2430000000000003 0.07850683442010248
-2.2439999999999998 0.0793403459131395
-2.245000000000001 0.08011103169934819
-2.2460000000000004 0.08081457701975944
-2.247 0.08145252438071039
-2.2479999999999993 0.0820328076773218
-2.2490000000000006 0.08256943434729987
-2.25 0.08307999239775243
-2.2509999999999994 0.0835856954825483
-2.2520000000000007 0.08410862058164041
-2.253 0.08466873166845716
-2.2539999999999996 0.08528411398285747
-2.255000000000001 0.08596799576653669
-2.2560000000000002 0.08672829783114923
-2.2569999999999997 0.08756805996840424
-2.258000000000001 0.08848325196328997
-2.2590000000000003 0.08946724208840291
-2.26 0.09051045659326132
-2.261000000000001 0.09160118553902065
-2.2620000000000005 0.09272899022371789
-2.263 0.09388549783589435
-2.2639999999999993 0.0950651060616568
-2.2650000000000006 0.0962661360826372
-2.266 0.09749031143907955
-2.2669999999999995 0.09874221870624018
-2.2680000000000007 0.10002745670879248
-2.269 0.1013526952780997
-2.2699999999999996 0.10272390242723066
-2.271000000000001 0.1041448635185218
-2.2720000000000002 0.10561655984005167
-2.2729999999999997 0.10713749424935333
-2.274000000000001 0.1087021580956532
-2.2750000000000004 0.110301296359254
-2.276 0.11192290345394511
-2.277000000000001 0.11355225358206741
-2.2780000000000005 0.11517226403260966
-2.279 0.11676536768268923
-2.2799999999999994 0.11831432228568566
-2.2810000000000006 0.11980458482891734
-2.282 0.12122520314585279
-2.2829999999999995 0.12256964801552717
-2.2840000000000007 0.12383914263009488
-2.285 0.125040443789156
-2.2859999999999996 0.126186966224872
-2.287000000000001 0.12729662765111432
-2.2880000000000003 0.1283922096696887
-2.2889999999999997 0.12949725137251158
-2.290000000000001 0.13063486292159845
-2.2910000000000004 0.13182383632778283
-2.292 0.13307881950602957
-2.293000000000001 0.134408527526181
-2.2940000000000005 0.1358148516739822
-2.295 0.13729421415732898
-2.2959999999999994 0.13883887376510498
-2.2970000000000006 0.14043893127567053
-2.298 0.14208250065477654
-2.2989999999999995 0.14375867180245955
-2.3000000000000007 0.14545816314360036
-2.301 0.1471718852277863
-2.3019999999999996 0.1488939006155469
-2.303000000000001 0.150616819491761
-2.3040000000000003 0.15233455961295836
-2.3049999999999997 0.15403879915621907
-2.306000000000001 0.1557210691701718
-2.3070000000000004 0.15737373273492236
-2.308 0.15898736598570812
-2.309000000000001 0.16055640214802583
-2.3100000000000005 0.1620783928801899
-2.311 0.16355534307976505
-2.3119999999999994 0.1649937965798111
-2.3130000000000006 0.1664046013753879
-2.314 0.16780168261415532
-2.3149999999999995 0.16920097880399906
-2.3160000000000007 0.17061687164528713
-2.317 0.17206186820283373
-2.3179999999999996 0.1735438660488356
-2.319000000000001 0.1750655006162898
-2.3200000000000003 0.17662237209598963
-2.3209999999999997 0.17820817181163487
-2.322000000000001 0.17980993048268046
-2.3230000000000004 0.18141445225885508
-2.324 0.18300887833861748
-2.3249999999999993 0.18458121712540787
-2.3260000000000005 0.18612425303628066
-2.327 0.18763362096259018
-2.3279999999999994 0.1891089798683313
-2.3290000000000006 0.1905539076903039
-2.33 0.191972982555624
-2.3309999999999995 0.1933725641411051
-2.3320000000000007 0.194759711746612
-2.333 0.19613974469159798
-2.3339999999999996 0.19751803182782302
-2.335000000000001 0.1988969371962513
-2.3360000000000003 0.20027728465411726
-2.3369999999999997 0.2016570377969163
-2.338000000000001 0.20303119296857455
-2.3390000000000004 0.20439061881088333
-2.34 0.20572319700406574
-2.3409999999999993 0.20701345378449307
-2.3420000000000005 0.20824223823949295
-2.343 0.20939057918701087
-2.3439999999999994 0.21043973543485506
-2.3450000000000006 0.21137234795783735
-2.346 0.2121769866067158
-2.3469999999999995 0.21284650320296264
-2.3480000000000008 0.21338190556612682
-2.349 0.21378997281057527
-2.3499999999999996 0.21408569911304487
-2.351000000000001 0.21428930981002153
-2.3520000000000003 0.21442601546427137
-2.3529999999999998 0.21452338119969117
-2.354000000000001 0.21461259541989153
-2.3550000000000004 0.21472346090863392
-2.356 0.2148842164396522
-2.3569999999999993 0.21511900740677237
-2.3580000000000005 0.2154441427995912
-2.359 0.21587065109520162
-2.3599999999999994 0.21639959460936886
-2.3610000000000007 0.2170239482678469
-2.362 0.21773023265680008
-2.3629999999999995 0.2184989760472439
-2.3640000000000008 0.21930633560864415
-2.365 0.220131779568575
-2.3659999999999997 0.2209563736708451
-2.367000000000001 0.2217674487783612
-2.3680000000000003 0.22255971276681424
-2.3689999999999998 0.22333495307401904
-2.370000000000001 0.22409734857698502
-2.3710000000000004 0.22485697513975347
-2.372 0.22562185687845845
-2.3729999999999993 0.22639591018234909
-2.3740000000000006 0.22717808466952846
-2.375 0.22796067244172502
-2.3759999999999994 0.22873032953450842
-2.3770000000000007 0.22946803998037885
-2.378 0.2301536850947762
-2.3789999999999996 0.2307687342808248
-2.380000000000001 0.2312985118404045
-2.3810000000000002 0.23173155654635214
-2.3819999999999997 0.2320648117812274
-2.383000000000001 0.23230043350062898
-2.3840000000000003 0.23244341055818232
-2.385 0.23250347802532212
-2.386000000000001 0.23248961758436398
-2.3870000000000005 0.23241355152815038
-2.388 0.2322856789067103
-2.3889999999999993 0.2321189848648345
-2.3900000000000006 0.2319256150765464
-2.391 0.23171943540316636
-2.3919999999999995 0.23151669602907585
-2.3930000000000007 0.23133337647050004
-2.394 0.23118625088584785
-2.3949999999999996 0.23108657369287597
-2.396000000000001 0.2310444070190485
-2.3970000000000002 0.23106179468813234
-2.3979999999999997 0.23113430652283382
-2.399000000000001 0.23125180296320416
-2.4000000000000004 0.23139518229329287
-2.401 0.2315442689748922
-2.402000000000001 0.2316731535691024
-2.4030000000000005 0.23175832278961286
-2.404 0.2317776101323208
-2.4049999999999994 0.23171442931318975
-2.4060000000000006 0.23156123260237987
-2.407 0.23131807643095212
-2.4079999999999995 0.23099412170849928
-2.4090000000000007 0.23060837115442262
-2.41 0.23018723546204614
-2.4109999999999996 0.22976260095504905
-2.412000000000001 0.2293701098438813
-2.4130000000000003 0.2290459306189147
-2.4139999999999997 0.2288192645753221
-2.415000000000001 0.2287145258903503
-2.4160000000000004 0.2287452420245986
-2.417 0.22891333942382336
-2.418000000000001 0.229208521267136
-2.4190000000000005 0.22960962922182218
-2.42 0.23008414146339773
-2.4209999999999994 0.2305927856554225
-2.4220000000000006 0.2310931328765851
-2.423 0.23154214269475648
-2.4239999999999995 0.23189977974895806
-2.4250000000000007 0.23213386638208494
-2.426 0.232220085177875
-2.4269999999999996 0.23214587507907247
-2.428000000000001 0.2319087704044775
-2.4290000000000003 0.23151748062719302
-2.4299999999999997 0.2309920621293387
-2.431000000000001 0.23035674467654926
-2.4320000000000004 0.22964299941899255
-2.433 0.22888356494808487
-2.434000000000001 0.2281089182873277
-2.4350000000000005 0.22734797301232096
-2.436 0.22662232651497455
-2.4369999999999994 0.22594779647389862
-2.4380000000000006 0.22533099728224062
-2.439 0.22477652934011755
-2.4399999999999995 0.22428292481312978
-2.4410000000000007 0.22384528026790002
-2.442 0.2234605088531516
-2.4429999999999996 0.22312786098792034
-2.444000000000001 0.22285317089435344
-2.4450000000000003 0.22264392107153216
-2.4459999999999997 0.22251268025950013
-2.447000000000001 0.22247443222311014
-2.4480000000000004 0.22254172865094804
-2.449 0.22272415801416087
-2.4499999999999993 0.22302247007044707
-2.4510000000000005 0.2234283821765219
-2.452 0.22392145120295326
-2.4529999999999994 0.22447349201546432
-2.4540000000000006 0.2250482500775133
-2.455 0.2256042728604322
-2.4559999999999995 0.226102980497127
-2.4570000000000007 0.22650966625060562
-2.458 0.22679935051210054
-2.4589999999999996 0.22695766272072232
-2.460000000000001 0.2269820134091209
-2.4610000000000003 0.22688141759070143
-2.4619999999999997 0.22667204380058117
-2.463000000000001 0.2263776418949373
-2.4640000000000004 0.22602393897194417
-2.465 0.2256355816019031
-2.4659999999999993 0.2252361794399179
-2.4670000000000005 0.22484584311816844
-2.468 0.22448117010652338
-2.4689999999999994 0.22415539835387485
-2.4700000000000006 0.2238811460580822
-2.471 0.2236678561667886
-2.4719999999999995 0.22352620971722056
-2.4730000000000008 0.22346422968523413
-2.474 0.22349136395850872
-2.4749999999999996 0.22361045903219387
-2.476000000000001 0.2238214517158781
-2.4770000000000003 0.22411907546424256
-2.4779999999999998 0.22449171964660097
-2.479000000000001 0.22492173179920313
-2.4800000000000004 0.2253872514106699
-2.481 0.22586416389430897
-2.4819999999999993 0.2263295235453488
-2.4830000000000005 0.2267638950915036
-2.484 0.2271539652607001
-2.4849999999999994 0.22749578488005187
-2.4860000000000007 0.22779386264625792
-2.487 0.22806192288247212
-2.4879999999999995 0.22831586398742668
-2.4890000000000008 0.2285778591090873
-2.49 0.2288676872230755
-2.4909999999999997 0.22920090985940908
-2.492000000000001 0.22958529302073621
-2.4930000000000003 0.23001916173316436
-2.4939999999999998 0.23049347179857038
-2.495000000000001 0.23099045376336555
-2.4960000000000004 0.23148831181988294
-2.497 0.2319631412938117
-2.4979999999999993 0.23239654923133676
-2.4990000000000006 0.23277278203770413
-2.5 0.23308927259770115
-2.5009999999999994 0.23334960558442563
-2.5020000000000007 0.2335687755960754
-2.503 0.23376940488919695
-2.5039999999999996 0.2339780796164814
-2.505000000000001 0.23422142415939934
-2.5060000000000002 0.23452492393560198
-2.5069999999999997 0.23490916459652553
-2.508000000000001 0.23538649555320673
-2.5090000000000003 0.2359631702286125
-2.51 0.23663718808609244
-2.511000000000001 0.23740289998198846
-2.5120000000000005 0.23825030459610064
-2.513 0.23916580621806652
-2.5139999999999993 0.24013669422518213
-2.5150000000000006 0.241150430746898
-2.516 0.2421949886777259
-2.5169999999999995 0.24326155801669988
-2.5180000000000007 0.2443411361262848
-2.519 0.24542791417537874
-2.5199999999999996 0.2465188180254375
-2.521000000000001 0.24761239775629001
-2.5220000000000002 0.24871387528478525
-2.5229999999999997 0.24982678944541106
-2.524000000000001 0.250965791531915
-2.5250000000000004 0.25214225745477387
-2.526 0.2533711701574089
-2.527000000000001 0.2546649722370029
-2.5280000000000005 0.2560332732925908
-2.529 0.25748048400607576
-2.5299999999999994 0.25900386296599964
-2.5310000000000006 0.26059744161152504
-2.532 0.26224861629489793
-2.5329999999999995 0.26394217093305333
-2.5340000000000007 0.2656619719125621
-2.535 0.2673930259158724
-2.5359999999999996 0.2691223334599452
-2.537000000000001 0.2708409467212333
-2.5380000000000003 0.27253961227009826
-2.5389999999999997 0.2742139725831016
-2.540000000000001 0.2758578570402871
-2.5410000000000004 0.2774690731738866
-2.542 0.2790444000053185
-2.543000000000001 0.2805848519433075
-2.5440000000000005 0.28209331297002416
-2.545 0.28357670065522594
-2.5459999999999994 0.28504810732364877
-2.5470000000000006 0.2865254791626346
-2.548 0.28803070022014593
-2.5489999999999995 0.2895893716745023
-2.5500000000000007 0.29122923576043774
-2.551 0.2929756658273617
-2.5519999999999996 0.29485227611018333
-2.553000000000001 0.29687702923285003
-2.5540000000000003 0.29906016753740294
-2.5549999999999997 0.30140425014419975
-2.556000000000001 0.30389945904378335
-2.5570000000000004 0.306528654038036
-2.558 0.30926156130037935
-2.559000000000001 0.31206334478945486
-2.5600000000000005 0.314893048115927
-2.561 0.31771150947153687
-2.5619999999999994 0.3204839735360183
-2.5630000000000006 0.3231856384792454
-2.564 0.32580257339789376
-2.5649999999999995 0.3283369763681419
-2.5660000000000007 0.33080443457475894
-2.567 0.3332347305922735
-2.5679999999999996 0.33566381967999004
-2.569000000000001 0.3381339888596772
-2.5700000000000003 0.3406836550932605
-2.5709999999999997 0.34334697627806887
-2.572000000000001 0.3461494230055204
-2.5730000000000004 0.34910505222503063
-2.574 0.3522148040663406
-2.575000000000001 0.35546953611449533
-2.5760000000000005 0.3588510655875058
-2.577 0.36233246613362347
-2.5779999999999994 0.3658851958890233
-2.5790000000000006 0.36947867910158544
-2.58 0.37308242958376014
-2.5809999999999995 0.3766718931007284
-2.5820000000000007 0.3802279181666483
-2.583 0.38373600665143737
-2.5839999999999996 0.3871906289042094
-2.585000000000001 0.3905898254035784
-2.5860000000000003 0.3939392747039144
-2.5869999999999997 0.39724697085633426
-2.588000000000001 0.4005192511578211
-2.5890000000000004 0.4037664458178965
-2.59 0.4069920441015483
-2.5909999999999993 0.4102019855061481
-2.5920000000000005 0.4133982467898525
-2.593 0.41657972607982285
-2.5939999999999994 0.4197491602483595
-2.5950000000000006 0.42290993307415803
-2.596 0.42606948160157176
-2.5969999999999995 0.42924048099816087
-2.5980000000000008 0.43243740499355865
-2.599 0.4356841789964707
-2.5999999999999996 0.4389987559321113
-2.601000000000001 0.44240331218461876
-2.6020000000000003 0.44590813381294286
-2.6029999999999998 0.4495150564269412
-2.604000000000001 0.45321052938574147
-2.6050000000000004 0.45696162959035547
-2.606 0.46071808126049496
-2.6069999999999993 0.464413612448346
-2.6080000000000005 0.4679686277157795
-2.609 0.4713040472704496
-2.6099999999999994 0.4743487014713552
-2.6110000000000007 0.47704823310477956
-2.612 0.47937932366481767
-2.6129999999999995 0.4813512688089877
-2.6140000000000008 0.483012386734558
-2.615 0.4844467927358625
-2.6159999999999997 0.4857616938333094
-2.617000000000001 0.48708156242802003
-2.6180000000000003 0.48853396400244964
-2.6189999999999998 0.49023121372416284
-2.620000000000001 0.49226356518904824
-2.6210000000000004 0.4946884374765084
-2.622 0.49752333079917205
-2.6229999999999993 0.5007603389282258
-2.6240000000000006 0.5043556294917928
-2.625 0.5082391786107823
-2.6259999999999994 0.5123368517765557
-2.6270000000000007 0.5165610842666194
-2.628 0.5208285097271623
-2.6289999999999996 0.5250629030352826
-2.630000000000001 0.5291939046972101
-2.6310000000000002 0.5331650416955503
-2.6319999999999997 0.536926779695293
-2.633000000000001 0.5404419516901592
-2.6340000000000003 0.5436798814122802
-2.635 0.5466201306297301
-2.636000000000001 0.5492484962966142
-2.6370000000000005 0.5515613658403031
-2.638 0.5535526290075169
-2.6389999999999993 0.5552260817182418
-2.6400000000000006 0.5565811216328759
-2.641 0.5576188293400631
-2.6419999999999995 0.5583360801075211
-2.6430000000000007 0.5587215032716897
-2.644 0.558760216397968
-2.6449999999999996 0.5584313187490269
-2.646000000000001 0.5577123090654448
-2.6470000000000002 0.5565858431483823
-2.6479999999999997 0.5550383328218542
-2.649000000000001 0.5530722619555524
-2.6500000000000004 0.550698791697622
-2.651 0.5479500950760902
-2.652000000000001 0.5448692257077566
-2.6530000000000005 0.5415087020701083
-2.654 0.5379314523851123
-2.6549999999999994 0.5342001940726693
-2.6560000000000006 0.5303722649322719
-2.657 0.526499513227289
-2.6579999999999995 0.5226198169835355
-2.6590000000000007 0.5187565096774536
-2.66 0.5149226408355554
-2.6609999999999996 0.511116976654271
-2.662000000000001 0.507328701792468
-2.6630000000000003 0.5035387601106356
-2.6639999999999997 0.49972321916763063
-2.665000000000001 0.49585936009289294
-2.6660000000000004 0.4919230745303587
-2.667 0.48789318979378404
-2.668000000000001 0.4837582457694732
-2.6690000000000005 0.47951036517650675
-2.67 0.4751527400922312
-2.6709999999999994 0.4706966093945229
-2.6720000000000006 0.4661576364822485
-2.673 0.46156041872958226
-2.6739999999999995 0.4569348107696376
-2.6750000000000007 0.45230215641537114
-2.676 0.44768795775051745
-2.6769999999999996 0.443106153578172
-2.678000000000001 0.4385612858500996
-2.6790000000000003 0.4340513704381687
-2.6799999999999997 0.42955883420678226
-2.681000000000001 0.42506089823435195
-2.6820000000000004 0.42052540732134647
-2.683 0.4159227291774697
-2.684000000000001 0.4112213386922022
-2.6850000000000005 0.40639981222579563
-2.686 0.4014438951183831
-2.6869999999999994 0.3963534991450671
-2.6880000000000006 0.39113306038054163
-2.689 0.3857965337843636
-2.6899999999999995 0.38035967608330906
-2.6910000000000007 0.3748406417499146
-2.692 0.3692518351678298
-2.6929999999999996 0.36360283975509783
-2.694000000000001 0.3578995386680065
-2.6950000000000003 0.3521455684276904
-2.6959999999999997 0.3463420718937691
-2.697000000000001 0.3404937162768867
-2.6980000000000004 0.33461231895258076
-2.699 0.3287138488687722
-2.700000000000001 0.32282206018719817
-2.7010000000000005 0.3169644763829777
-2.702 0.3111743970236083
-2.7029999999999994 0.3054840586193965
-2.7040000000000006 0.2999244349960208
-2.705 0.2945282852022844
-2.7059999999999995 0.28932277654128036
-2.7070000000000007 0.2843348245464956
-2.708 0.27958922334519826
-2.7089999999999996 0.27510680026663076
-2.710000000000001 0.2709021703428336
-2.7110000000000003 0.2669865498859839
-2.7119999999999997 0.2633586862426618
-2.713000000000001 0.26000880620469147
-2.7140000000000004 0.25691560564763893
-2.715 0.25404648820883297
-2.7159999999999993 0.2513620317292047
-2.7170000000000005 0.24881698616506154
-2.718 0.24636523979727715
-2.7189999999999994 0.2439632610692769
-2.7200000000000006 0.24157435648441783
-2.721 0.2391677490722968
-2.7219999999999995 0.23672186721762584
-2.7230000000000008 0.2342214837700285
-2.724 0.23165845496017615
-2.7249999999999996 0.22902986095254102
-2.726000000000001 0.2263372410061528
-2.7270000000000003 0.2235850856215943
-2.7279999999999998 0.22077810380087157
-2.729000000000001 0.2179275098412693
-2.7300000000000004 0.21504573335985702
-2.731 0.21214690707123401
-2.7319999999999993 0.20924635833965827
-2.7330000000000005 0.20635879903930182
-2.734 0.20349566100256578
-2.7349999999999994 0.20066336469720997
-2.7360000000000007 0.19786512579264445
-2.737 0.19509768230424215
-2.7379999999999995 0.19235412499447377
-2.7390000000000008 0.1896256053753351
-2.74 0.18690435756254056
-2.7409999999999997 0.18418595229356988
-2.742000000000001 0.1814702086795252
-2.7430000000000003 0.1787623878587325
-2.7439999999999998 0.17607346154255465
-2.745000000000001 0.1734168678285357
-2.7460000000000004 0.17080897949243495
-2.747 0.16826322114654038
-2.7479999999999993 0.16579127085904796
-2.7490000000000006 0.16340042372757266
-2.75 0.1610946006952567
-2.7509999999999994 0.15887408301561845
-2.7520000000000007 0.15673838615206384
-2.753 0.15468474273421579
-2.7539999999999996 0.15271019802654834
-2.755000000000001 0.15081187914357724
-2.7560000000000002 0.14898441635268567
-2.7569999999999997 0.1472211294424139
-2.758000000000001 0.14551180082225965
-2.7590000000000003 0.14384269389444074
-2.76 0.14219871946208087
-2.761000000000001 0.14056440153349578
-2.7620000000000005 0.13892538496989462
-2.763 0.13727253615663626
-2.7639999999999993 0.13560131882494392
-2.7650000000000006 0.13391383228162823
-2.766 0.13221951867888154
-2.7669999999999995 0.13053204421711745
-2.7680000000000007 0.12886915555024797
-2.769 0.1272484156783198
-2.7699999999999996 0.12568599352556192
-2.771000000000001 0.12419443285933626
-2.7720000000000002 0.12278044699409005
-2.7729999999999997 0.12144318023343753
-2.774000000000001 0.1201758438683559
-2.7750000000000004 0.11896580794529801
-2.776 0.1177953628845303
-2.777000000000001 0.11664420523027896
-2.7780000000000005 0.11549002778789276
-2.779 0.1143128703220153
-2.7799999999999994 0.11309530007939102
-2.7810000000000006 0.11182570455477993
-2.782 0.11049868579916367
-2.7829999999999995 0.10911641843854612
-2.7840000000000007 0.10768766995520225
-2.785 0.1062263952781661
-2.7859999999999996 0.10475137126427156
-2.787000000000001 0.10328270983091993
-2.7880000000000003 0.10183922917186611
-2.7889999999999997 0.10043687471605471
-2.790000000000001 0.09908805164972875
-2.7910000000000004 0.09779929828954516
-2.792 0.09657233292972367
-2.793000000000001 0.0954042050904828
-2.7940000000000005 0.09428886922313652
-2.795 0.09321863913385074
-2.7959999999999994 0.09218585897571749
-2.7970000000000006 0.09118397404037136
-2.798 0.09020791595801832
-2.7989999999999995 0.08925469175848132
-2.8000000000000007 0.08832342455578455
-2.801 0.08741316810836647
-2.8019999999999996 0.08652443634548801
-2.803000000000001 0.08565677076457757
-2.8040000000000003 0.08480865291754462
-2.8049999999999997 0.08397826961349386
-2.806000000000001 0.08316201254157003
-2.8070000000000004 0.08235655336432365
-2.808 0.08155886166989829
-2.809000000000001 0.0807656554566937
-2.8100000000000005 0.07997598011544733
-2.811 0.0791889647524329
-2.8119999999999994 0.0784057267754267
-2.8130000000000006 0.07762897746778448
-2.814 0.07686181013507726
-2.8149999999999995 0.07610714481272257
-2.8160000000000007 0.07536783681915327
-2.817 0.07464536051577612
-2.8179999999999996 0.0739397748223703
-2.819000000000001 0.07325044008518973
-2.8200000000000003 0.07257468544085202
-2.8209999999999997 0.07190992647968134
-2.822000000000001 0.07125386829613589
-2.8230000000000004 0.07060492937189503
-2.824 0.06996371577012736
-2.825000000000001 0.06933209208455283
-2.8260000000000005 0.06871450196697174
-2.827 0.06811618741850813
-2.8279999999999994 0.06754253993071123
-2.8290000000000006 0.06699790613219131
-2.83 0.06648483210346216
-2.8309999999999995 0.06600287780628825
-2.8320000000000007 0.06554873226261318
-2.833 0.06511649735711908
-2.8339999999999996 0.06469915436694317
-2.835000000000001 0.0642885057455958
-2.8360000000000003 0.06387748398004471
-2.8369999999999997 0.06346046824916282
-2.838000000000001 0.06303419769665704
-2.8390000000000004 0.06259685407697674
-2.84 0.0621487664059033
-2.8409999999999993 0.06169113472917028
-2.8420000000000005 0.06122530045317248
-2.843 0.060752577718224156
-2.8439999999999994 0.06027371022707467
-2.8450000000000006 0.059788443642793725
-2.846 0.05929653244983247
-2.8469999999999995 0.05879811324884483
-2.8480000000000008 0.05829338165963251
-2.849 0.057783497205839085
-2.8499999999999996 0.05727106900135433
-2.851000000000001 0.05675919151039116
-2.8520000000000003 0.05625185796629665
-2.8529999999999998 0.055753458329506775
-2.854000000000001 0.05526843895119852
-2.8550000000000004 0.05480131604421794
-2.856 0.054355807513014796
-2.8569999999999993 0.053935501532049186
-2.8580000000000005 0.05354334898245685
-2.859 0.053181619554247016
-2.8599999999999994 0.05285197698203019
-2.8610000000000007 0.05255500773988546
-2.862 0.05229028582330126
-2.8629999999999995 0.05205632823970082
-2.8640000000000008 0.051850297634533256
-2.865 0.05166805804089271
-2.8659999999999997 0.05150394988834536
-2.867000000000001 0.051351478340696186
-2.8680000000000003 0.051203605330312506
-2.8689999999999998 0.05105282515733365
-2.870000000000001 0.0508922364242891
-2.8710000000000004 0.050715484521767336
-2.872 0.050517747076743155
-2.8729999999999993 0.05029527110204577
-2.8740000000000006 0.05004599886665645
-2.875 0.04976925891167494
-2.8759999999999994 0.04946573065867181
-2.8770000000000007 0.049137423129143806
-2.878 0.04878721867326695
-2.8789999999999996 0.04841876975107006
-2.880000000000001 0.04803637831845725
-2.8810000000000002 0.047644737272628836
-2.8819999999999997 0.0472489948744897
-2.883000000000001 0.04685413535538373
-2.8840000000000003 0.046465613369646046
-2.885 0.046088465438833694
-2.886000000000001 0.04572724097879591
-2.8870000000000005 0.045386153940025896
-2.888 0.045068441026116186
-2.8889999999999993 0.04477629757150308
-2.8900000000000006 0.04451074550626504
-2.891 0.04427171910450258
-2.8919999999999995 0.04405797587003813
-2.8930000000000007 0.04386721937608867
-2.894 0.04369643640648698
-2.8949999999999996 0.04354189369157823
-2.896000000000001 0.043400110068442674
-2.8970000000000002 0.04326697131979633
-2.8979999999999997 0.04313892067331587
-2.899000000000001 0.04301233904760936
-2.9000000000000004 0.04288410550316468
-2.901 0.04275117776706326
-2.902000000000001 0.04261061454211906
-2.9030000000000005 0.042459792986835325
-2.904 0.042296525293900954
-2.9049999999999994 0.042119250237980785
-2.9060000000000006 0.04192685675413115
-2.907 0.04171975918539738
-2.9079999999999995 0.041499176337386055
-2.9090000000000007 0.041267812102231086
-2.91 0.04102892580257171
-2.9109999999999996 0.040786598716210064
-2.912000000000001 0.040545316561338335
-2.9130000000000003 0.040309572105472154
-2.9139999999999997 0.040083135702352314
-2.915000000000001 0.03986981264085135
-2.9160000000000004 0.039671994637337796
-2.917 0.039491418960153714
-2.918000000000001 0.0393291320223595
-2.9190000000000005 0.03918510174456997
-2.92 0.039058709041465293
-2.9209999999999994 0.038948363389745486
-2.9220000000000006 0.03885240912754495
-2.923 0.03876850355402369
-2.9239999999999995 0.03869428466523242
-2.9250000000000007 0.03862751820976073
-2.926 0.03856616341397617
-2.9269999999999996 0.03850853975020903
-2.928000000000001 0.03845347970179568
-2.9290000000000003 0.03840053200616906
-2.9299999999999997 0.03834947236902656
-2.931000000000001 0.03830047643682773
-2.9320000000000004 0.03825382065961534
-2.933 0.03821016077303068
-2.934000000000001 0.0381696293396341
-2.9350000000000005 0.038132553408915346
-2.936 0.03809850149636858
-2.9369999999999994 0.03806725632803019
-2.9380000000000006 0.03803812074048407
-2.939 0.03801019989530704
-2.9399999999999995 0.037982361319898315
-2.9410000000000007 0.03795333591346924
-2.942 0.037922155851242645
-2.9429999999999996 0.03788749797245224
-2.944000000000001 0.03784834776196769
-2.9450000000000003 0.03780373980767792
-2.9459999999999997 0.037752997836047325
-2.947000000000001 0.03769551772372914
-2.9480000000000004 0.037631056075681624
-2.949 0.03755940602677164
-2.950000000000001 0.037480650273426674
-2.9510000000000005 0.03739515563594927
-2.952 0.03730314921985519
-2.9529999999999994 0.03720517990078869
-2.9540000000000006 0.03710164021508278
-2.955 0.036993101193004814
-2.9559999999999995 0.0368797027158851
-2.9570000000000007 0.036761861335078236
-2.958 0.03663972382996001
-2.9589999999999996 0.036513733154712354
-2.960000000000001 0.03638435868784796
-2.9610000000000003 0.036252301135470316
-2.9619999999999997 0.036118564035981855
-2.963000000000001 0.03598446427808795
-2.9640000000000004 0.035851045415372935
-2.965 0.03571998321672968
-2.9659999999999993 0.03559256555905293
-2.9670000000000005 0.03547008093518979
-2.968 0.03535380760116549
-2.9689999999999994 0.035244789570678475
-2.9700000000000006 0.03514392638179784
-2.971 0.03505213954727187
-2.9719999999999995 0.03497026468561195
-2.9730000000000008 0.03489869202385731
-2.974 0.034837713561593625
-2.9749999999999996 0.034787236397587545
-2.976000000000001 0.03474681680111757
-2.9770000000000003 0.03471552089633574
-2.9779999999999998 0.03469232063048233
-2.979000000000001 0.03467618483123563
-2.9800000000000004 0.0346662291734265
-2.981 0.034662173633909985
-2.9819999999999993 0.034664159651197145
-2.9830000000000005 0.03467327060106853
-2.984 0.034691076528968114
-2.9849999999999994 0.03471956545747983
-2.9860000000000007 0.03476025849440652
-2.987 0.03481433388913886
-2.9879999999999995 0.03488182049022013
-2.9890000000000008 0.034961549380601524
-2.99 0.03505106024944907
-2.9909999999999997 0.03514640950619832
-2.992000000000001 0.035243294694508334
-2.9930000000000003 0.03533699248200839
-2.9939999999999998 0.0354233720346474
-2.995000000000001 0.03549909059328651
-2.9960000000000004 0.03556206862013619
-2.997 0.03561135730021836
-2.9979999999999993 0.03564721541459211
-2.9990000000000006 0.035670390153505975
-3.0 0.035681704417098524
