# Supplementary material for: Pressure-tuning of α-RuCl3 towards a quantum spin liquid
Source: Nat Commun. 2024 Sep 17;15:8142. doi: 10.1038/s41467-024-52169-w (PMC11408671; doi:10.1038/s41467-024-52169-w)
Supplement: Supplementary file 3 — Source Data [file 41467_2024_52169_MOESM3_ESM.zip › fig4/FIG4_ExpData_300K_1p26GPa_Stripe_-14l.dat]

1.64154744	38937.04406
1.59828146	52031.24515
1.55690785	51859.24782
1.51696527	60761.64688
1.47527671	68697.0126
1.43680257	98383.82554
1.39705853	123695.1117
1.35775212	138061.1033
1.31909175	118426.373
1.27880266	57240.26965
1.24016681	37925.21952
1.20398704	28505.03407
1.16473791	23132.24851
1.12780991	25494.11095
1.09249917	19123.32068
1.05624275	14540.21455
1.01898251	20408.70389
0.9830395	8854.456032
0.95127942	10933.02359
0.91691215	14337.24264
0.8798657	14921.98298
0.84179499	14065.73505
0.80678829	14449.4253
0.77205847	23136.3159
0.73920821	33055.3414
0.70295905	41777.2965
0.66749177	50458.92897
0.63291727	61540.25028
0.59758983	68074.37145
0.56421218	68481.64692
0.53142729	69158.18734
0.49709973	68324.53885
0.46387984	86406.74621
0.43041638	112947.782
0.39532951	133821.0981
0.36123025	165085.7554
0.32645714	115495.1034
0.29214646	73792.98521
0.25782888	53343.89734
0.22209794	34817.82539
0.18816804	30158.78496
0.15746115	28866.61623
0.12513081	21634.54094
0.09405103	13071.26816
0.05493902	15862.10274
0.02695624	17222.18746
-0.01489197	9510.194306
-0.05379111	13075.05464
-0.09505764	15343.64108
-0.1308196	22573.02835
-0.16360874	12401.92936
-0.20452176	21776.8344
-0.2253685	19964.77311
-0.2511693	24923.42508
-0.28281539	28325.24662
-0.3164634	36079.91307
-0.3561329	30483.29806
-0.38473035	48404.52709
-0.41556521	42572.45544
-0.44510698	41411.37578
-0.47891329	43503.73938
-0.51481186	55494.91457
-0.54914796	63140.65081
-0.58365617	68255.37024
-0.61852345	80632.94235
-0.65340575	70285.84638
-0.68891273	53563.10801
-0.72753782	27506.62063
-0.75705827	23190.50931
-0.7911761	0
-0.82791467	0
