# Supplementary material for: Pressure-tuning of α-RuCl3 towards a quantum spin liquid
Source: Nat Commun. 2024 Sep 17;15:8142. doi: 10.1038/s41467-024-52169-w (PMC11408671; doi:10.1038/s41467-024-52169-w)
Supplement: Supplementary file 3 — Source Data [file 41467_2024_52169_MOESM3_ESM.zip › fig4/FIG4_ExpData_300K_1p26GPa_Stripe_1-3l.dat]

-0.94195466	7202.243345
-0.91784346	5529.538033
-0.8925831	7429.041728
-0.86669954	9365.488006
-0.84056841	9755.989895
-0.81691551	10742.68304
-0.79200533	14364.49981
-0.76886199	18086.86537
-0.74471659	18663.33972
-0.72002431	25069.67993
-0.69620782	35502.1745
-0.67141668	49740.7739
-0.64533871	62216.3793
-0.61994643	62930.7222
-0.59700412	61002.88234
-0.57034088	56685.27741
-0.55610468	45181.75493
-0.52291	45321.83912
-0.49639239	34121.56317
-0.47218943	30384.29169
-0.44867908	35406.86456
-0.42274972	28830.68825
-0.39862321	30882.77489
-0.37567322	30639.60546
-0.34910337	29680.30426
-0.3251542	24914.39851
-0.29671075	20319.84771
-0.26832066	14543.97869
-0.23863434	10228.39512
-0.20913207	11890.68533
-0.18631561	11582.94829
-0.15438671	11806.69055
-0.12549449	9764.388481
-0.02165295	10671.3117
0.00466624	11260.46735
0.03084658	10826.98688
0.06361784	7840.867433
0.09309109	9870.738075
0.11918529	12418.19887
0.14157794	11558.26283
0.16858897	16517.6562
0.19280943	16917.4358
0.2158582	19429.0073
0.23907921	24783.94291
0.26396357	34564.84526
0.28778688	40406.3564
0.31074513	59558.83857
0.33547256	84724.04938
0.36008779	84537.33629
0.38482332	66109.43264
0.40908827	65923.72079
0.43521479	55271.89401
0.45943549	55382.45626
0.48383153	42717.10929
0.50815479	36872.40696
0.53270115	43810.5552
0.5573117	37435.09006
0.58149214	46066.34127
0.60618773	48803.97675
0.63141539	34043.56696
0.65614541	36018.56887
0.68122046	35336.45887
0.70748126	26686.02986
0.73279813	22783.49634
0.75823945	15641.6053
0.78507882	14095.21434
0.81014955	15952.53003
0.83703947	15882.37167
0.86340126	9859.423777
0.88645201	8207.694732
0.91770574	10014.73529
0.94536033	6293.950261
0.9741056	6655.082825
0.99756006	9564.447396
1.02786456	5174.894696
1.05225285	4539.353714
1.0777036	8178.371921
1.10979051	14342.26864
1.13779836	14748.36389
1.16716442	15954.59037
1.19580126	20029.67654
1.22554163	26090.84079
1.25497425	39824.86998
1.284902	47531.9302
1.31627816	88260.06531
1.3464992	96484.67565
1.3464992	96484.67565
1.37831803	91935.80157
