# Supplementary material for: Pressure-tuning of α-RuCl3 towards a quantum spin liquid
Source: Nat Commun. 2024 Sep 17;15:8142. doi: 10.1038/s41467-024-52169-w (PMC11408671; doi:10.1038/s41467-024-52169-w)
Supplement: Supplementary file 3 — Source Data [file 41467_2024_52169_MOESM3_ESM.zip › fig4/FIG4_SimuData_12l_CLdelta_9my.dat]

6.0 0.013538722025833602
5.999 0.013527192350046692
5.998 0.013505097707937043
5.997 0.013474223399713495
5.996 0.013436889673731115
5.995 0.013395556744349014
5.994 0.01335266505294561
5.993 0.013310134633074431
5.992 0.01326933939048333
5.991 0.013231113275165159
5.99 0.013195754475121082
5.989 0.013163118684382257
5.988 0.013133099234286918
5.987 0.013105571782097994
5.986 0.013080610544017199
5.985 0.013058599724878824
5.984 0.013040096580206705
5.983 0.013026033724747563
5.982 0.013017211063183945
5.981 0.013014391155978734
5.98 0.01301815221839278
5.979 0.013028696595946182
5.978 0.013045860205481923
5.977 0.013069105909491282
5.976 0.013097539455126867
5.975 0.013129958292263138
5.974 0.013164930177207648
5.973 0.013200969574529564
5.972 0.013236572744238112
5.971 0.013270404058393168
5.97 0.013301184789688706
5.969 0.01332801774776424
5.968 0.013350188282060454
5.967 0.01336730066024618
5.966 0.013379484457062883
5.965 0.013386893093375624
5.964 0.013390167958558987
5.963 0.0133901137971982
5.962 0.013387766005005937
5.961 0.013384121112482352
5.96 0.013380276275784645
5.959 0.013377251261036475
5.958 0.013375788464763694
5.957 0.01337637968904222
5.956 0.013379274849935919
5.955 0.013384460666078294
5.954 0.01339167800090868
5.953 0.01340056196050396
5.952 0.01341076708621005
5.951 0.013422057234029134
5.95 0.013434358902175198
5.949 0.013447860978250969
5.948 0.013462870822480138
5.947 0.013479799692610903
5.946 0.013499083862412584
5.945 0.013520935468145298
5.944 0.013545444536119692
5.943 0.013572387131320853
5.942 0.013601449431803376
5.941 0.013632324983817477
5.94 0.013664780512811734
5.939 0.013698793421604669
5.938 0.013734645737116339
5.937 0.013773041291065513
5.936 0.013814702732883313
5.935 0.013860379160815537
5.934 0.013910541213797815
5.933 0.01396522000193839
5.932 0.014023805491801615
5.931 0.014085010825254336
5.93 0.01414694756174434
5.929 0.014207463913788581
5.928 0.014264128848959983
5.927 0.014314878479470739
5.926 0.014358028977706227
5.925 0.014392659814758724
5.924 0.014418614027579747
5.923 0.01443638098359106
5.922 0.01444722488175922
5.921 0.014452899442852494
5.92 0.014455223715986266
5.919 0.014456253733627994
5.918 0.014457771489219244
5.917 0.014461239245878256
5.916 0.014467892389567189
5.915 0.01447847551984632
5.914 0.01449337962965349
5.913 0.014512543744142938
5.912 0.014535834556441191
5.911 0.01456274951564019
5.91 0.014592816426786046
5.909 0.014625638234555082
5.908 0.01466095980231781
5.907 0.014698803316140752
5.906 0.014739518914232029
5.905 0.014783704227603226
5.904 0.014832399936785689
5.903 0.014886625998300696
5.902 0.014947544321614268
5.901 0.015016127241694849
5.9 0.01509299919676618
5.899 0.015178383811319321
5.898 0.015271967397970451
5.897 0.01537290532879409
5.896 0.0154799454909813
5.895 0.015591437545626492
5.894 0.01570551902274487
5.893 0.015820074994514533
5.892 0.015933147688926598
5.891 0.016042781042421815
5.89 0.01614727196987591
5.889 0.016245204053214547
5.888 0.016335165453612643
5.887 0.01641634837240233
5.886 0.016488040068817444
5.885 0.016549884829224242
5.884 0.016601936346579225
5.883 0.016644591040413357
5.882 0.016678641973321
5.881 0.016705254135845494
5.88 0.0167260633075637
5.879 0.016743026608580278
5.878 0.016758328848849025
5.877 0.016774388293952995
5.876 0.01679359677241819
5.875 0.016818199213615978
5.874 0.016850267979264425
5.873 0.016891280577077356
5.872 0.016942353753843696
5.871 0.017004090039753304
5.87 0.01707642153212332
5.869 0.017159025972475293
5.868 0.017251258900135617
5.867 0.01735218775073386
5.866 0.017461140697006446
5.865 0.017577341496017203
5.864 0.017700284870568767
5.8629999999999995 0.017829424070558327
5.862 0.01796422719027659
5.861 0.018104107084040696
5.86 0.018248078733098808
5.859 0.018394925484548717
5.858 0.018542944576446417
5.857 0.018690156143186133
5.856 0.01883444493493046
5.855 0.01897349443882134
5.854 0.01910544695080763
5.853 0.019228672762252243
5.852 0.01934211721776543
5.851 0.019445659507716994
5.85 0.019539821173249552
5.849 0.019625925067557184
5.848 0.01970606000553433
5.847 0.01978287691044884
5.846 0.01985929728373897
5.845 0.01993845397077842
5.844 0.020023438446510614
5.843 0.02011672610988425
5.842 0.02022036879011137
5.841 0.020335342861179734
5.84 0.020461759042634902
5.839 0.020598758300892653
5.838 0.020744526931763364
5.837 0.02089679484302014
5.836 0.021052869627013207
5.835 0.021210055400434403
5.834 0.021365993527610455
5.833 0.02151888348138888
5.832 0.021667473698557684
5.831 0.021811140319814282
5.83 0.02194980942569432
5.829 0.022083782543229374
5.828 0.02221355610736825
5.827 0.02233960876920018
5.826 0.02246234353132379
5.825 0.02258214493557951
5.824 0.0226990742637772
5.823 0.02281325572235412
5.822 0.022924803767032573
5.821 0.023034018316187566
5.82 0.023141376300591415
5.819 0.023247468052310028
5.818 0.023353568379359573
5.817 0.023461027579991425
5.816 0.023572112822211853
5.815 0.023689158632798826
5.814 0.02381503672468477
5.813 0.023952920774797177
5.812 0.024105840733901946
5.811 0.024276568423501125
5.81 0.024467080883589374
5.809 0.02467833563535536
5.808 0.024910067809763608
5.807 0.02516050194639141
5.806 0.025426499810347034
5.805 0.025703622692661098
5.804 0.025986526071110745
5.803 0.026269659130809794
5.802 0.0265472896662361
5.801 0.02681434526342989
5.8 0.027066925391109338
5.799 0.027302366127804765
5.798 0.027519703787683675
5.797 0.027719471504174382
5.796 0.027903593658451006
5.795 0.028075239156518602
5.794 0.028238657179236973
5.793 0.02839842038563098
5.792 0.02855937039493325
5.791 0.028726469142733812
5.79 0.028904346066870878
5.789 0.029097233575801424
5.788 0.029308883781186127
5.787 0.029542113566978674
5.786 0.02979908594014001
5.785 0.030081109445569836
5.784 0.03038812677570948
5.783 0.030718800387441306
5.782 0.0310706923402377
5.781 0.0314401961022599
5.78 0.031822790704635236
5.779 0.03221315250664662
5.778 0.03260610931493
5.777 0.03299638885020834
5.776 0.03337920083438726
5.775 0.03375086301555018
5.774 0.034108207773891716
5.773 0.03444918596992825
5.772 0.03477280026549168
5.771 0.03507922805113909
5.77 0.03536967245320659
5.769 0.03564612311333154
5.768 0.03591177165795183
5.767 0.03617068540922364
5.766 0.03642760520861582
5.765 0.036687567589300335
5.764 0.03695546370431555
5.763 0.037235800657451794
5.762 0.037531970422525505
5.761 0.03784597148372063
5.76 0.03817832653489968
5.759 0.0385278930941565
5.758 0.038892382400374015
5.757 0.03926875331638691
5.756 0.039653825748870344
5.755 0.04004497453067182
5.754 0.040440670148935695
5.753 0.04084104408564567
5.752 0.041247688576910774
5.751 0.041663589760393555
5.75 0.04209244565426455
5.749 0.04253825415897755
5.748 0.04300395562574484
5.747 0.04349122130053599
5.746 0.04399935804372096
5.745 0.044526071026789814
5.744 0.045067182393662544
5.743 0.04561727820767769
5.742 0.04617067065973132
5.741 0.046722527556577645
5.74 0.047268904294696025
5.739 0.04780792119136457
5.7379999999999995 0.04833895516001846
5.737 0.048862467037739006
5.736 0.049379480314925304
5.735 0.049891019953036145
5.734 0.05039734506932698
5.733 0.050897499451211865
5.732 0.051390048547017175
5.731 0.05187280240293091
5.73 0.05234395257647804
5.729 0.05280272790971375
5.728 0.05324963548392519
5.727 0.053687676560565785
5.726 0.05412134742657018
5.725 0.05455720233122349
5.724 0.05500218699390292
5.723 0.05546276134223679
5.7219999999999995 0.05594389869983114
5.721 0.05644870802311849
5.72 0.05697756327729541
5.719 0.057527894308097724
5.718 0.05809492363035273
5.717 0.05867372753144735
5.716 0.05925892357786271
5.715 0.05984710684500958
5.714 0.06043691962293658
5.713 0.06102962107771616
5.712 0.06162826153786296
5.711 0.06223755705432333
5.71 0.06286198226521751
5.709 0.06350403072072035
5.708 0.0641640672567882
5.707 0.06483908327615574
5.706 0.06552255268674405
5.705 0.0662061903550641
5.704 0.06688027787735994
5.703 0.06753627393917466
5.702 0.0681670777981592
5.701 0.06876981419129813
5.7 0.06934426070078283
5.699 0.06989425949270316
5.698 0.07042667549628517
5.697 0.07094944582319637
5.696 0.07147055979832471
5.695 0.0719973767316658
5.694 0.07253508588685605
5.693 0.07308628947361759
5.692 0.07365041201982961
5.691 0.07422500706211184
5.69 0.07480551507288954
5.689 0.07538721304391424
5.688 0.07596503370100141
5.687 0.0765347801348986
5.686 0.07709393541157641
5.685 0.07764147102177518
5.684 0.07817820373041466
5.683 0.07870686075373408
5.682 0.07923152560316092
5.681 0.0797573411839462
5.68 0.08028948697428141
5.679 0.0808336597273851
5.678 0.08139323039750564
5.677 0.08197157161837698
5.676 0.08256912202624421
5.675 0.08318394797373703
5.674 0.08381270752511348
5.673 0.08444873041643793
5.672 0.08508411525752549
5.671 0.08571032258473316
5.67 0.08631845026221006
5.669 0.08690033623651318
5.668 0.08744889513539132
5.667 0.08795983241584805
5.666 0.0884314872085132
5.665 0.08886493054395724
5.664 0.0892645715567365
5.663 0.08963712666807971
5.662 0.08999053512702679
5.661 0.09033448731131236
5.66 0.09067901215058405
5.659 0.09103298966772037
5.658 0.0914045317606825
5.657 0.09179979668156252
5.656 0.09222304635319072
5.655 0.09267652559404069
5.654 0.09315987222804925
5.653 0.0936717770953471
5.652 0.09420875592499786
5.651 0.09476628519656134
5.65 0.09533824278506431
5.649 0.09591713669210303
5.648 0.09649505990703887
5.647 0.0970625926389127
5.646 0.0976096429834928
5.645 0.0981263264589707
5.644 0.09860296876376642
5.643 0.0990311298264414
5.642 0.09940368515583724
5.641 0.09971532101988638
5.64 0.09996301181395355
5.639 0.10014649640397383
5.638 0.10026684151189326
5.6370000000000005 0.10032732351798883
5.636 0.10033278484764323
5.635 0.1002897170149452
5.634 0.1002056322653964
5.633 0.100089119597387
5.632 0.09995000677708754
5.631 0.09979808774588089
5.63 0.09964366207475868
5.629 0.09949666979363678
5.628 0.09936499143794945
5.627 0.09925518938195285
5.626 0.0991716176263065
5.625 0.09911460113031527
5.624 0.09908200306881837
5.623 0.09906817187987893
5.622 0.09906466559657381
5.621 0.09906205545976786
5.62 0.09905005486450488
5.619 0.09901842004381643
5.618 0.09895919457356071
5.617 0.09886585372897874
5.616 0.09873576628411991
5.615 0.09856885808578211
5.614 0.09836939326375035
5.6129999999999995 0.09814425144994005
5.612 0.09790304783671983
5.611 0.09765708132257533
5.61 0.09741848618971669
5.609 0.09719872149380748
5.608 0.09700765734358381
5.607 0.09685217393544926
5.606 0.09673585332712915
5.605 0.09665743282810144
5.604 0.09661185685519638
5.603 0.0965893368247433
5.602 0.09657814733886731
5.601 0.09656417390381164
5.6 0.09653357902337094
5.599 0.09647442429412553
5.598 0.0963776921993771
5.5969999999999995 0.09623835077918477
5.596 0.09605545429047005
5.595 0.09583247567140617
5.594 0.09557636109501472
5.593 0.09529654160571176
5.592 0.09500368774261252
5.591 0.09470889103554243
5.59 0.09442195384957765
5.589 0.09415218902270228
5.588 0.0939061908950236
5.587 0.09368857066310911
5.586 0.09350114786044364
5.585 0.09334357026625087
5.584 0.09321380878441445
5.583 0.0931071066510983
5.582 0.09301887845820374
5.581 0.09294285986006139
5.58 0.09287381245342952
5.579 0.09280671673442267
5.578 0.09273786714675748
5.577 0.09266458213028736
5.576 0.09258506134694593
5.575 0.09249812239842699
5.574 0.09240203288391763
5.573 0.09229424286009236
5.572 0.09217096145758578
5.571 0.09202691405631577
5.57 0.09185698995135495
5.569 0.09165495339054268
5.568 0.09141711800871802
5.567 0.09114180759453713
5.566 0.09083011246258713
5.565 0.09048609079246171
5.564 0.09011761957890195
5.563 0.08973391724079109
5.562 0.08934586497777422
5.561 0.08896376726216024
5.56 0.08859656151083646
5.559 0.08825058283019631
5.558 0.08792948959410997
5.557 0.08763400283982836
5.556 0.08736275634471115
5.555 0.08711160027556823
5.554 0.08687689615383087
5.553 0.08665394691455341
5.552 0.08643993135897927
5.551 0.0862321117313108
5.55 0.08603025939094484
5.549 0.08583546790055072
5.548 0.0856510192309592
5.547 0.08548135227411316
5.546 0.08533182815046422
5.545 0.08520921671394793
5.544 0.0851194363950707
5.543 0.08506853489339475
5.542 0.08506081282860108
5.541 0.08509926093095098
5.54 0.08518443151700648
5.539 0.08531476187256322
5.538 0.08548648575492938
5.537 0.08569316815528892
5.536 0.08592701257584645
5.535 0.08617869688999448
5.534 0.0864384406920634
5.533 0.08669544633757614
5.532 0.08694041559697727
5.531 0.08716485207160739
5.53 0.08736228076468179
5.529 0.087528450489757
5.528 0.0876617300019349
5.527 0.0877627105634117
5.526 0.0878337773193312
5.525 0.0878785350156115
5.524 0.08790090030442435
5.523 0.08790487055838074
5.522 0.087892892813471
5.521 0.08786619995152718
5.52 0.08782511400587331
5.519 0.0877683830089702
5.518 0.08769430211660208
5.517 0.08760229801781236
5.516 0.08749161186758286
5.515 0.08736343712560837
5.514 0.08722044198630152
5.513 0.08706698604696071
5.5120000000000005 0.08690840637407288
5.511 0.08675122202796273
5.51 0.08660267650601802
5.509 0.08646967095510595
5.508 0.08636018226225085
5.507 0.08628175636350081
5.506 0.08624188790261618
5.505 0.08624650555620525
5.504 0.08630089907222926
5.503 0.0864078658479053
5.502 0.08656774882575795
5.501 0.08677661180585483
5.5 0.08702799797054066
5.499 0.08731035248433007
5.498 0.08761079190729763
5.497 0.08791404269861368
5.496 0.08820457563317906
5.495 0.08847012391954484
5.494 0.08870080237997657
5.493 0.08889228332805159
5.492 0.08904629919433078
5.491 0.08916993232641089
5.49 0.08927474265013809
5.489 0.08937522076092212
5.4879999999999995 0.08948784763868872
5.487 0.08962746516896998
5.486 0.08980630564414963
5.485 0.09003296276230195
5.484 0.0903099786925288
5.483 0.09063459718160316
5.482 0.09099921381753362
5.481 0.09139273345383768
5.48 0.09180127097300061
5.479 0.09221072022201683
5.478 0.09260815626324402
5.477 0.09298291717166779
5.476 0.09332847703967762
5.475 0.09364197375176773
5.474 0.09392445000800682
5.473 0.09418025819550557
5.4719999999999995 0.09441602076987353
5.471 0.09463867416778599
5.47 0.09485597684041445
5.469 0.09507352420846968
5.468 0.09529622028785135
5.467 0.09552799826326709
5.466 0.09577130599193132
5.465 0.09602821156248735
5.464 0.09630087633846734
5.463 0.09659227017470133
5.462 0.09690657046552963
5.461 0.0972484832541722
5.46 0.09762338701934849
5.459 0.09803691473055501
5.458 0.0984940322863511
5.457 0.09899885155140062
5.4559999999999995 0.09955358597314277
5.455 0.10015719281773942
5.454 0.10080657252566481
5.453 0.1014959409568755
5.452 0.10221710974116224
5.451 0.10296006332078755
5.45 0.10371454509745176
5.449 0.10446957865563272
5.448 0.10521748708974471
5.447 0.10595198706285716
5.446 0.10667038476107776
5.445 0.10737426517305629
5.444 0.10806848223344608
5.443 0.10876070200361926
5.442 0.1094621933114653
5.441 0.1101856034934723
5.4399999999999995 0.1109443921586602
5.439 0.1117514061098129
5.438 0.11261867451705249
5.437 0.11355556448312405
5.436 0.11456787668816915
5.435 0.11565869769693585
5.434 0.11682447895005646
5.433 0.11805711267990442
5.432 0.11934251343858322
5.431 0.12066209713522057
5.43 0.12199275465602072
5.429 0.12331009742622932
5.428 0.12458824911323016
5.427 0.1258025069704672
5.426 0.12693474738171479
5.425 0.1279714373595587
5.4239999999999995 0.12890845490236488
5.423 0.1297495456213578
5.422 0.1305088716436688
5.421 0.13120670643090543
5.42 0.13187081955070884
5.4190000000000005 0.13252986333711678
5.418 0.13321273726629845
5.417 0.13394397593319232
5.416 0.1347404246693995
5.415 0.13560973049242026
5.414 0.1365483292453387
5.413 0.13754222005831898
5.412 0.1385704079306424
5.411 0.13960646090419124
5.41 0.14062259908559108
5.409 0.1415949457095673
5.408 0.14250663187510984
5.407 0.1433506081729046
5.406 0.144132563252245
5.405 0.1448680229436689
5.404 0.14558251111442422
5.4030000000000005 0.146306558089233
5.402 0.1470724957492918
5.401 0.14790941248216025
5.4 0.14883793071796916
5.399 0.14986680687445683
5.398 0.15099260757274874
5.397 0.1521981352459087
5.396 0.1534549436693743
5.395 0.15472730915318308
5.394 0.1559752365941401
5.393 0.15716123347551683
5.392 0.15825516404460804
5.391 0.15923615074842593
5.39 0.16009689624301598
5.389 0.16084167417528747
5.388 0.16148832249545275
5.3870000000000005 0.16206157612705674
5.386 0.16259097929041702
5.385 0.1631072367942828
5.384 0.16363584652232005
5.383 0.16419621461790274
5.382 0.16479836379839982
5.381 0.16544363767078515
5.38 0.1661251649815172
5.379 0.1668318498892677
5.378 0.16754908767590038
5.377 0.16826129337477727
5.376 0.16895590313509987
5.375 0.1696240570000011
5.374 0.1702608988372745
5.373 0.17086457460765625
5.372 0.1714367632313695
5.371 0.17197981126914658
5.37 0.17249781433045128
5.369 0.17299294118054515
5.368 0.17346823368122538
5.367 0.17392730662473524
5.366 0.1743729497792883
5.365 0.174809214626941
5.364 0.17524099753951297
5.3629999999999995 0.1756732624994405
5.362 0.17610999359760027
5.361 0.17655349533310719
5.36 0.17700190216715697
5.359 0.17744774524442541
5.358 0.17787786478427176
5.357 0.17827212979647813
5.356 0.17860505003740168
5.355 0.1788483160234823
5.354 0.17897278061779784
5.353 0.1789502494231081
5.352 0.17875922647286888
5.351 0.17838620567332006
5.35 0.17782692102258602
5.349 0.17708777631235134
5.348 0.17618480950070955
5.3469999999999995 0.1751424132675674
5.346 0.1739895922306793
5.345 0.1727585219159429
5.344 0.17147903150057112
5.343 0.17017806392422036
5.342 0.1688765325335884
5.341 0.1675887505909095
5.34 0.16632202967107731
5.339 0.16507566838710824
5.338 0.1638447549630939
5.337 0.16261932781215818
5.336 0.16138639385826584
5.335 0.16013256333742412
5.334 0.1588444854323887
5.333 0.157510881757414
5.332 0.1561240618822358
5.3309999999999995 0.15467989040914182
5.33 0.15317785827195016
5.329 0.15162293210599548
5.328 0.15002245981608067
5.327 0.14838663585299558
5.326 0.1467256830959153
5.325 0.14504964676819238
5.324 0.1433670919659688
5.323 0.14168275646453457
5.322 0.13999924051202692
5.321 0.13831586327816944
5.32 0.13663104156993322
5.319 0.13494251035417898
5.318 0.1332490730861341
5.317 0.13155225941290363
5.316 0.12985616995151805
5.3149999999999995 0.12816736850744473
5.314 0.1264940587618911
5.313 0.12484615876996878
5.312 0.12323270773533836
5.311 0.12166114128454959
5.31 0.12013601523930305
5.309 0.11865839579498633
5.308 0.11722558520377663
5.307 0.11583210865542133
5.306 0.11446860854451318
5.305 0.11312448197538316
5.304 0.1117883034021734
5.303 0.11044802964260324
5.302 0.1090930952723515
5.301 0.1077149362651202
5.3 0.10630676259530297
5.2989999999999995 0.10486484269016798
5.298 0.10338752851773131
5.297 0.1018755979789321
5.296 0.10033155745007571
5.295 0.09875802561135272
5.2940000000000005 0.09715825799125966
5.293 0.0955361578211166
5.292 0.09389417582509481
5.291 0.09223578875730376
5.29 0.09056466948474007
5.289 0.08888595858440583
5.288 0.08720592531739588
5.287 0.08553314911404092
5.286 0.08387711723578298
5.285 0.08224843540082366
5.284 0.08065792237630946
5.283 0.07911516658747443
5.282 0.07762895260221375
5.281 0.07620641540516222
5.28 0.07485191989826773
5.279 0.07356861414382954
5.2780000000000005 0.07235808131675206
5.277 0.07121997405959028
5.276 0.07015293853777657
5.275 0.0691539728736294
5.274 0.06821943487943628
5.273 0.06734322358816304
5.272 0.06651817752147711
5.271 0.06573567481168097
5.27 0.06498479944581442
5.269 0.06425427204980974
5.268 0.06353166374517556
5.267 0.06280488032986727
5.266 0.06206214724413684
5.265 0.06129316301160745
5.264 0.060489382565429725
5.263 0.05964440511700002
5.2620000000000005 0.05875519570103689
5.261 0.057822574854915335
5.26 0.05685060726705658
5.259 0.05584733940532991
5.258 0.054824272194050845
5.257 0.053795694922407614
5.256 0.05277763034928857
5.255 0.05178675454640205
5.254 0.0508386163313484
5.253 0.049946402413913245
5.252 0.04912011523314625
5.251 0.04836533856603504
5.25 0.04768304315425188
5.249 0.047069798719321064
5.248 0.046518129381684085
5.247 0.04601740032757189
5.246 0.0455555821319782
5.245 0.04511921780911703
5.244 0.04469574925344479
5.243 0.04427395714169072
5.242 0.04384539151166219
5.241 0.04340371090158729
5.24 0.04294537574036262
5.239 0.042469659047494536
5.2379999999999995 0.04197732297553062
5.237 0.04147085159135844
5.236 0.04095316137235928
5.235 0.04042746224294458
5.234 0.03989669631276113
5.233 0.039363558827563434
5.232 0.038830154357893
5.231 0.03829817269232154
5.23 0.03776922886501946
5.229 0.037244442724072756
5.228 0.03672521368463574
5.227 0.03621258462493206
5.226 0.03570730330511212
5.225 0.03520958201231648
5.224 0.034719567540932784
5.223 0.034236572017700626
5.2219999999999995 0.03375969458930502
5.221 0.0332877856616946
5.22 0.032819528141942174
5.219 0.032353965733912145
5.218 0.03188985854166922
5.217 0.03142665821632528
5.216 0.030964267925051907
5.215 0.03050282310655367
5.214 0.03004333826144636
5.213 0.029587340286657382
5.212 0.029136907318258368
5.211 0.02869504440211958
5.21 0.028265275411763366
5.209 0.02785164641015512
5.208 0.027458178671477432
5.207 0.027088934342453363
5.2059999999999995 0.026746976674539794
5.205 0.02643443693006146
5.204 0.026152055833226263
5.203 0.0258987334106548
5.202 0.025672116098170304
5.201 0.025468012057298067
5.2 0.025281528716447368
5.199 0.02510687337392665
5.198 0.024938139433566785
5.197 0.024769889935463155
5.196 0.024597372255432973
5.195 0.024416785220680484
5.194 0.02422546767747332
5.193 0.024021874604602002
5.192 0.023805738885288696
5.191 0.023577651187317285
5.1899999999999995 0.023339019550647894
5.189 0.02309201600281877
5.188 0.022839212343880432
5.187 0.022583449721553333
5.186 0.0223275955205003
5.185 0.02207440363031333
5.184 0.021826185998861665
5.183 0.021584962933421423
5.182 0.021352344682965544
5.181 0.021129203268177674
5.18 0.020915975740844944
5.179 0.020712845119112335
5.178 0.020519576281820624
5.177 0.020335936810885743
5.176 0.020161536259738044
5.175 0.01999579515400103
5.1739999999999995 0.01983830958799765
5.173 0.019688425135675234
5.172 0.01954553978131796
5.171 0.019408727374944618
5.17 0.019276984594925356
5.169 0.01914914939734097
5.168 0.019023648680140958
5.167 0.018899024776070177
5.166 0.018773630719332062
5.165 0.0186458301897841
5.164 0.018514076317657224
5.163 0.018376987679990804
5.162 0.018233566810179996
5.161 0.018083089444836768
5.16 0.01792557179800153
5.159 0.017761528175352953
5.158 0.017592054489623647
5.157 0.017418989890070027
5.156 0.017244571484220653
5.155 0.01707139603097487
5.154 0.016902083524136167
5.1530000000000005 0.01673905344912928
5.152 0.01658445025483203
5.151 0.016439686398252936
5.15 0.016305646875792987
5.149 0.016182330695083045
5.148 0.016069140941411975
5.147 0.015965002436584465
5.146 0.015868467414124274
5.145 0.015778091051887027
5.144 0.015692172826980415
5.143 0.015609277692509796
5.142 0.01552792335300481
5.141 0.01544676968420347
5.14 0.015364446598723956
5.139 0.015279528342788973
5.138 0.01519060881825424
5.1370000000000005 0.015096272781294325
5.136 0.014995190731435279
5.135 0.014886279592492715
5.134 0.014768915523310082
5.133 0.014642919952224491
5.132 0.014509025218344131
5.131 0.014368593622497337
5.13 0.014223723547209018
5.129 0.014077249126309263
5.128 0.013932448580311105
5.127 0.013792856383077411
5.126 0.013661957687550328
5.125 0.013542772002070085
5.124 0.013437797268723711
5.123 0.013348496358389009
5.122 0.013275312924466959
5.121 0.013217419566330251
5.12 0.01317301711528385
5.119 0.013139123001440815
5.118 0.01311229026530498
5.117 0.013088710537380652
5.116 0.013064682390914042
5.115 0.01303708953086532
5.114 0.013003629907462037
5.1129999999999995 0.012962949354767732
5.112 0.012914776765848814
5.111 0.012859686659585241
5.11 0.012798932589234896
5.109 0.012734093601621201
5.108 0.012666832263659614
5.107 0.012598488855797868
5.106 0.012530068649753829
5.105 0.012462064840713435
5.104 0.012394561897448862
5.103 0.012327293631381384
5.102 0.012259855041306748
5.101 0.012191725864919028
5.1 0.012122633897473725
5.099 0.012052314755893967
5.098 0.011980895172796498
5.0969999999999995 0.011908665074538142
5.096 0.011836158545290515
5.095 0.01176430404512171
5.094 0.011694111515499348
5.093 0.01162693744465297
5.092 0.011564051426877341
5.091 0.011506758110192762
5.09 0.011456015026181383
5.089 0.011412520008351289
5.088 0.011376202850237294
5.087 0.0113465369421647
5.086 0.01132235461015213
5.085 0.011301966715936942
5.084 0.011283456931274301
5.083 0.01126484956486686
5.082 0.011244433252730083
5.0809999999999995 0.01122093777908446
5.08 0.011193693198498516
5.079 0.011162619058893234
5.078 0.011128286117799247
5.077 0.011091638605888618
5.076 0.011053995272795882
5.075 0.011016434498596055
5.074 0.010980092076394443
5.073 0.010945668083172015
5.072 0.010913459426363016
5.071 0.010883274386875532
5.07 0.010854726009123407
5.069 0.010827003097900577
5.068 0.010799382468277679
5.067 0.010771189564694387
5.066 0.010742046940987756
5.0649999999999995 0.010711922290820993
5.064 0.010681176162158253
5.063 0.010650461324696572
5.062 0.01062059414278006
5.061 0.010592465087545798
5.06 0.01056671098661403
5.059 0.010543769859876066
5.058 0.010523622832321925
5.057 0.01050591206847003
5.056 0.010490070031423177
5.055 0.010475306910624328
5.054 0.01046095725628984
5.053 0.010446609577284233
5.052 0.010432184112942153
5.051 0.010417920454857703
5.05 0.01040445896126546
5.0489999999999995 0.010392500235849495
5.048 0.01038284190993548
5.047 0.010375946844776954
5.046 0.0103718043167918
5.045 0.01036997276875256
5.044 0.010369350605855367
5.043 0.010368376205965014
5.042 0.010365114042475556
5.041 0.010357589373588326
5.04 0.010343836824924967
5.039 0.010322417892761365
5.038 0.010292378555488075
5.037 0.010253502673048594
5.036 0.010206190707598341
5.035 0.010151641914965717
5.034 0.010091553608168442
5.033 0.010027887404556271
5.032 0.009962824342480161
5.031 0.009898521819088344
5.03 0.00983696490295467
5.029 0.009779839564356551
5.0280000000000005 0.009728493861562377
5.027 0.009683944385336795
5.026 0.009646989761056234
5.025 0.009618052778728724
5.024 0.009597425113878746
5.023 0.00958514185993244
5.022 0.009580969800174846
5.021 0.00958438609856932
5.02 0.009594585580884546
5.019 0.009610458944960366
5.018 0.009630601050072365
5.017 0.009653392057894561
5.016 0.009677218441966135
5.015 0.009700400962761611
5.014 0.009721652832691953
5.013 0.009740002692123868
5.0120000000000005 0.009754890174818976
5.011 0.009766272341420268
5.01 0.009774412292421856
5.009 0.009779970664746077
5.008 0.00978362626135136
5.007 0.00978600517046717
5.006 0.009787669597302748
5.005 0.009788846572392377
5.004 0.009789449552196853
5.003 0.009789265259298277
5.002 0.00978788802944524
5.001 0.009784906369600539
5.0 0.009780023110599731
4.999 0.009773160855512733
4.998 0.009764476995028392
4.997 0.009754368736069519
4.996 0.009743376905311393
4.995 0.009732047607458081
4.994 0.00972098496901105
4.993 0.009710570837830012
4.992 0.009700999047060007
4.991 0.00969236929084185
4.99 0.009684567105776172
4.989 0.009677397981185583
4.9879999999999995 0.009670826794260986
4.987 0.009664965172376692
4.986 0.009659970335872634
4.984999999999999 0.009656348327296612
4.984 0.009654790071872955
4.983 0.009656024118004076
4.982 0.009660844034482856
4.981 0.009669889392009485
4.98 0.009683676569362755
4.979 0.009702454398278658
4.978 0.00972613281849969
4.977 0.009754367123802125
4.976 0.00978649364050762
4.975 0.00982164321890902
4.974 0.009858768244753603
4.973 0.009896749881636612
4.9719999999999995 0.009934450709343944
4.971 0.009970854350806562
4.97 0.010004988818196987
4.969 0.010036172472697755
4.968 0.010063867803200783
4.9670000000000005 0.010087786743665556
4.966 0.010108041331754409
4.965 0.010124765377345028
4.964 0.010138459180319196
4.963 0.010149738396642915
4.962 0.010159387171676767
4.961 0.010168146393699945
4.96 0.010176827952748744
4.959 0.010186178040246687
4.958 0.010196732453584106
4.957 0.01020884212410753
4.9559999999999995 0.010222683082863835
4.955 0.010238243223037161
4.954 0.010255337318033615
4.953 0.010273708606549354
4.952 0.010293122812779037
4.9510000000000005 0.010313429042218516
4.95 0.010334598133876088
4.949 0.010356791372784706
4.948 0.010380250663938977
4.947 0.010405285079843138
4.946 0.010432216222741575
4.945 0.010461190505676819
4.944 0.010492260953205034
4.943 0.010525246378305875
4.942 0.010559909725793567
4.941 0.01059603052474498
4.9399999999999995 0.010633454064088796
4.939 0.010672199561306484
4.938 0.010712517817566674
4.937 0.010754984634049943
4.936 0.010800179709623778
4.9350000000000005 0.010848690716746547
4.934 0.010900875073416466
4.933 0.010956739535496375
4.932 0.011015783954048721
4.931 0.0110769791061084
4.93 0.011138828393376566
4.929 0.011199635846812694
4.928 0.011257490573319503
4.927 0.011310774800492661
4.926 0.011358168482549344
4.925 0.011398947924600677
4.9239999999999995 0.011432984784424656
4.923 0.011460650940179668
4.922 0.011482926427910503
4.921 0.011501174413023004
4.92 0.011516810211528457
4.9190000000000005 0.011531447202914947
4.918 0.011546491385171451
4.917 0.01156310746834057
4.916 0.011582291940776123
4.915 0.01160466038783343
4.914 0.01163054837064919
4.913 0.011659930134304497
4.912 0.011692715563858948
4.911 0.011728513095010445
4.91 0.011766945925803027
4.909 0.011807692497684132
4.9079999999999995 0.011850544543866725
4.907 0.011895522729856051
4.906 0.01194291924513292
4.905 0.011993233514123819
4.904 0.012047337105798795
4.9030000000000005 0.012106087781670095
4.902 0.012170464680028635
4.901 0.012241291595993666
4.9 0.012319101514510782
4.899 0.01240409262590723
4.898 0.012496013726702051
4.897 0.012594171685692709
4.896 0.012697532772195166
4.895 0.012804735069332867
4.894 0.012914241992238363
4.893 0.013024313442522662
4.8919999999999995 0.01313334252029353
4.891 0.01323972367448651
4.89 0.01334206404754097
4.889 0.013439201097845795
4.888 0.013529968070969005
4.8870000000000005 0.013613690566822415
4.886 0.013689758229072431
4.885 0.01375784634193604
4.884 0.013817966382853153
4.883 0.01387040952642291
4.882 0.013915802916212862
4.881 0.013955090790056046
4.88 0.013989628626586766
4.879 0.014021049928418834
4.878 0.01405119625069965
4.877 0.014082115632517279
4.8759999999999994 0.01411584207279347
4.875 0.014154287187374295
4.874 0.014199215767779202
4.873 0.014251888518654002
4.872 0.014313256905503733
4.871 0.014383831529075712
4.87 0.014463559438734556
4.869 0.014552176137399364
4.868 0.014649149119991689
4.867 0.014753709779381226
4.866 0.014865321045801167
4.865 0.014983357113266683
4.864 0.015107427288270352
4.8629999999999995 0.015237099957874551
4.862 0.01537194339142513
4.861 0.015511467484862077
4.859999999999999 0.015654823435609297
4.859 0.015800952777578807
4.858 0.015948367551529362
4.857 0.01609533593248878
4.856 0.01624001109696046
4.855 0.016380378173873632
4.854 0.016514825180872796
4.853 0.016641946622223763
4.852 0.016760840097516334
4.851 0.016871421216709464
4.85 0.01697416405707854
4.849 0.01707023710536165
4.848 0.017161475364520437
4.8469999999999995 0.017250199216496658
4.846 0.017338956198396368
4.845 0.01743047708102113
4.844 0.01752745474185774
4.843 0.017632044158278425
4.8420000000000005 0.017746032373141835
4.841 0.01787026816694361
4.84 0.01800484556002368
4.839 0.018149008719334725
4.838 0.018301176436437694
4.837 0.01845936363917974
4.836 0.018621216691581458
4.835 0.018784381963620027
4.834 0.01894679590311184
4.833 0.01910688619689304
4.832 0.019263554351244012
4.8309999999999995 0.01941625475470084
4.83 0.01956491499524645
4.829 0.019709792571803424
4.828 0.019851313959873083
4.827 0.019989884572915066
4.8260000000000005 0.02012584282913138
4.825 0.020259520107897177
4.824 0.020390952321764216
4.823 0.0205202440374489
4.822 0.020647490021586508
4.821 0.020772958994045642
4.82 0.020897084802268467
4.819 0.021020398942985352
4.818 0.021144063423472657
4.817 0.0212693176622002
4.816 0.021398237751900716
4.8149999999999995 0.021532974944657834
4.814 0.021676175199611052
4.813 0.021830772794790104
4.812 0.021999580458420268
4.811 0.022185175368011997
4.8100000000000005 0.02238941363612936
4.809 0.022613209753188108
4.808 0.02285635662361685
4.807 0.02311725060863875
4.806 0.023393022503947734
4.805 0.023679597204490394
4.804 0.023972046033879445
4.803 0.02426524651310544
4.802 0.024553901937632263
4.801 0.024833310524807025
4.8 0.02509985860905118
4.7989999999999995 0.025351077985705964
4.798 0.025586080745269444
4.797 0.025805363880159478
4.796 0.02601072626070719
4.795 0.02620512920248379
4.7940000000000005 0.026392541915327535
4.793 0.026577238032458966
4.792 0.026763737194211563
4.791 0.026956687110828905
4.79 0.027160426879187464
4.789 0.027378944121021032
4.788 0.027615787504324828
4.787 0.027873635140125003
4.786 0.02815457512387619
4.785 0.028459903952847327
4.784 0.028789633184969608
4.7829999999999995 0.029142556346819413
4.782 0.029516428890671454
4.781 0.029907876884263388
4.78 0.030312645393756773
4.779 0.030725680332462903
4.7780000000000005 0.03114206208613124
4.777 0.03155674659227181
4.776 0.03196514185923124
4.775 0.032363700874967344
4.774 0.03274937285547031
4.773 0.033120182989796375
4.772 0.03347518494321345
4.771 0.03381457949355564
4.77 0.034139557926927445
4.769 0.0344520884801872
4.768 0.03475529267122991
4.7669999999999995 0.03505313928731095
4.766 0.035350218661220685
4.765 0.035651396700270885
4.764 0.03596138061101143
4.763 0.03628449657194306
4.7620000000000005 0.03662397916604467
4.761 0.036981721058348974
4.76 0.037358199297662674
4.759 0.037752298863838636
4.758 0.03816181397108226
4.757 0.038583832190846226
4.756 0.039015326077289816
4.755 0.039453818860745116
4.754 0.03989791590374619
4.753 0.04034784098209428
4.752 0.040805235552065874
4.7509999999999994 0.04127310715677577
4.75 0.04175514436218388
4.749 0.0422553352453354
4.748 0.04277660538294292
4.747 0.04332065103187835
4.746 0.043886824050729925
4.745 0.04447291806302983
4.744 0.045074849509736496
4.743 0.045687298300114816
4.742 0.04630466361248031
4.741 0.04692217219595932
4.74 0.047535888799848866
4.739 0.04814391511598776
4.7379999999999995 0.04874554825126661
4.737 0.04934116227721107
4.736 0.049931677642867246
4.734999999999999 0.05051801857961063
4.734 0.051100361755911636
4.733 0.05167770542502984
4.732 0.052248611345872026
4.731 0.05281091093010909
4.73 0.053362842870877156
4.729 0.05390372748767661
4.728 0.054434148165560574
4.727 0.0549572295959106
4.726 0.05547758011399917
4.725 0.05600189072360505
4.724 0.05653723687123678
4.723 0.05709019457837679
4.7219999999999995 0.05766583285670748
4.721 0.058267342782963555
4.72 0.05889515162013109
4.719 0.05954668356718671
4.718 0.060217115799380785
4.7170000000000005 0.06090149832174269
4.716 0.0615943889806326
4.715 0.062292384312056956
4.714 0.06299415674463843
4.713 0.06370104523339423
4.712 0.06441619195860852
4.711 0.06514446359068235
4.71 0.06589044915660795
4.709 0.06665665924754337
4.708 0.06744342479257683
4.707 0.06824757564688912
4.7059999999999995 0.0690622719184724
4.705 0.06987888391645312
4.704 0.07068724820433384
4.703 0.07147844687014311
4.702 0.0722450306175872
4.7010000000000005 0.072983987379773
4.7 0.07369504682681066
4.699 0.07438219813079479
4.698 0.07505267246455619
4.697 0.07571480850897047
4.696 0.07637707019971154
4.695 0.07704729770156693
4.694 0.07773107048814176
4.693 0.07843126508902587
4.692 0.07914734289672139
4.691 0.07987674971915351
4.6899999999999995 0.0806146201303532
4.689 0.08135583403377275
4.688 0.08209483959603925
4.687 0.08282696905532794
4.686 0.08354934988083534
4.6850000000000005 0.08426072825960124
4.684 0.08496189881120274
4.683 0.08565582820228389
4.682 0.08634702292859961
4.681 0.08704122932146488
4.68 0.08774428958025599
4.679 0.08846259458574711
4.678 0.08919996308654701
4.677 0.0899601577784815
4.676 0.09074362984044204
4.675 0.0915481110415284
4.6739999999999995 0.09236976714048707
4.673 0.093201030419391
4.672 0.09403302926167525
4.671 0.09485624760894228
4.67 0.09566082198676538
4.6690000000000005 0.09643779881940187
4.668 0.09717949613046459
4.667 0.0978813111784957
4.666 0.0985415915091384
4.665 0.09916162058151252
4.664 0.09974632285644554
4.663 0.10030308112787462
4.662 0.10084056910106673
4.661 0.1013693773755573
4.66 0.10190046280861038
4.659 0.10244358101802466
4.6579999999999995 0.10300771646698387
4.657 0.10359976379230863
4.656 0.10422466828930388
4.655 0.10488515846351076
4.654 0.10558107591105645
4.6530000000000005 0.10631119363218511
4.652 0.10707178119516782
4.651 0.10785776489178295
4.65 0.108662145614111
4.649 0.10947626449414899
4.648 0.11029086411346921
4.647 0.11109493448843161
4.646 0.11187671347242849
4.645 0.11262472924466112
4.644 0.1133278339712955
4.643 0.11397634326942424
4.6419999999999995 0.1145621324528377
4.641 0.11507914727556638
4.64 0.11552391805920491
4.639 0.1158960682633298
4.638 0.11619659670171295
4.6370000000000005 0.11642896422049602
4.636 0.11659833479173204
4.635 0.11671179453251525
4.634 0.11677766292449154
4.633 0.11680559848198489
4.632 0.11680688427138948
4.631 0.1167929012913615
4.63 0.11677579848786988
4.629 0.11676737442927489
4.628 0.1167771046683765
4.627 0.11681285446697405
4.6259999999999994 0.11687983241301989
4.625 0.11697842917303954
4.624 0.11710595791632039
4.623 0.11725554709165344
4.622 0.11741696970954436
4.621 0.11757881535853075
4.62 0.11772873120308992
4.619 0.11785447296005568
4.618 0.11794664926807033
4.617 0.1179976274773749
4.616 0.11800447105286782
4.615 0.11796730955093176
4.614 0.11789143582955067
4.6129999999999995 0.11778519328634571
4.612 0.11766016313440696
4.611 0.11752985542126387
4.609999999999999 0.11740874345241555
4.609 0.1173104844841285
4.608 0.11724681493488781
4.607 0.11722595958856272
4.606 0.11725219001405146
4.605 0.11732395797968428
4.604 0.11743521225711848
4.603 0.11757413090776252
4.602 0.11772651894514204
4.601 0.11787521370648708
4.6 0.11800333615591548
4.599 0.11809622826310871
4.598 0.11814272670005498
4.5969999999999995 0.11813649935741109
4.596 0.11807621959554052
4.595 0.11796600198731805
4.593999999999999 0.11781427799046415
4.593 0.11763265111867727
4.5920000000000005 0.11743430800430034
4.591 0.11723309002495706
4.59 0.1170412882409623
4.589 0.11687059547305519
4.588 0.11672935117901288
4.587 0.1166233751816612
4.586 0.1165549732178049
4.585 0.11652366858074624
4.584 0.1165268361086745
4.583 0.11655842782218682
4.582 0.1166126100154109
4.5809999999999995 0.11668148656142206
4.58 0.11675850123608152
4.579 0.11683741537756746
4.578 0.11691369270544912
4.577 0.11698411353610288
4.5760000000000005 0.11704652115807564
4.575 0.11709947435767856
4.574 0.11714079004167943
4.573 0.11716713703001416
4.572 0.11717355601596238
4.571 0.1171531360638708
4.57 0.11709918065252478
4.569 0.117003569279181
4.568 0.11686147380818546
4.567 0.11667071463135857
4.566 0.116432680103867
4.5649999999999995 0.11615263003772787
4.564 0.11584072871221596
4.563 0.11550886142395068
4.562 0.11517101731777879
4.561 0.11484041121566266
4.5600000000000005 0.11452845687210338
4.559 0.11424317085430295
4.558 0.11398915782029417
4.557 0.1137671994857842
4.556 0.1135754300025003
4.555 0.11340844912671
4.554 0.11326155046851373
4.553 0.1131287355705699
4.552 0.11300651675277337
4.551 0.11289153963296711
4.55 0.11278377523980081
4.5489999999999995 0.11268490352972338
4.548 0.11259949518506401
4.547 0.1125336024375387
4.546 0.11249446467439601
4.545 0.11249117675512244
4.5440000000000005 0.11253166268256683
4.543 0.1126240223510893
4.542 0.11277402681777174
4.541 0.11298570222687881
4.54 0.11325984623693136
4.539 0.11359445212551846
4.538 0.11398458798841626
4.537 0.11442173832180791
4.536 0.11489557173087141
4.535 0.11539369454326912
4.534 0.1159030450119077
4.5329999999999995 0.11640917150443884
4.532 0.1168995740294729
4.531 0.11736280985671586
4.53 0.11779011102723011
4.529 0.11817567973484056
4.5280000000000005 0.11851726798249872
4.527 0.11881560283495372
4.526 0.11907384322241729
4.525 0.11929682407169961
4.524 0.11948977562185348
4.523 0.11965808570784346
4.522 0.11980498678270282
4.521 0.11993210553084606
4.52 0.12003978352294156
4.519 0.12012623865546888
4.518 0.12018904294443437
4.5169999999999995 0.12022729686273838
4.516 0.12023982682344982
4.515 0.12022817170498128
4.514 0.12019587708928031
4.513 0.12014887971449456
4.5120000000000005 0.12009449672183174
4.511 0.12004176716649635
4.51 0.12000081250189272
4.509 0.1199813809294984
4.508 0.11999476852011753
4.507 0.12005172625778439
4.506 0.12016293628746448
4.505 0.12033685983012825
4.504 0.12058100613661153
4.503 0.12089935975169977
4.502 0.12129233711163598
4.5009999999999994 0.12175434022270937
4.5 0.12227620555526694
4.499 0.12284160887575114
4.498 0.1234324380036376
4.497 0.1240272655908145
4.496 0.12460441347830205
4.495 0.12514686433584918
4.494 0.12564098420840986
4.493 0.1260809849596256
4.492 0.12646959716960898
4.491 0.12681705827966508
4.49 0.1271398353105032
4.489 0.12745844601634665
4.4879999999999995 0.12779617901060603
4.487 0.12817396406632714
4.486 0.12860902276440073
4.484999999999999 0.12911347152077024
4.484 0.1296908032157713
4.483 0.13033705287028838
4.482 0.1310413671194353
4.481 0.1317879218174278
4.48 0.1325568730044905
4.479 0.13332802870981497
4.478 0.1340828059012938
4.477 0.13480581762320243
4.476 0.13548761824624023
4.475 0.13612398689582675
4.474 0.13671640989642803
4.473 0.13727114985046726
4.4719999999999995 0.13779791470000582
4.471 0.13830688354655943
4.47 0.1388095674779531
4.468999999999999 0.13931429583398505
4.468 0.13982846373139046
4.467 0.1403579669473233
4.466 0.14090651337311133
4.465 0.14147712437600277
4.464 0.14207292550353942
4.463 0.1426981436825925
4.462 0.14335883571066893
4.461 0.144061876644784
4.46 0.14481521987627763
4.459 0.14562736989900232
4.458 0.14650594980644066
4.457 0.14745744281001033
4.4559999999999995 0.14848552733615797
4.455 0.14958902208686062
4.454 0.1507635910678571
4.453 0.15200072234229173
4.452 0.15328814313011566
4.4510000000000005 0.15461073784900117
4.45 0.15595284961982078
4.449 0.157297750614274
4.448 0.15863373102751677
4.447 0.1599512613995879
4.446 0.16124644203318894
4.445 0.16252196864568266
4.444 0.16378567034598318
4.443 0.16504973274545615
4.442 0.1663318454765886
4.441 0.167651718643884
4.4399999999999995 0.16903020914297961
4.439 0.17048711747450754
4.438 0.1720408527477805
4.437 0.1737056292677576
4.436 0.17549016923026317
4.4350000000000005 0.1773990440468345
4.434 0.1794267019477718
4.433 0.18156073778902065
4.432 0.1837796560009005
4.431 0.18605511691911789
4.43 0.18835184194453786
4.429 0.19063250986928498
4.428 0.19285732940893663
4.427 0.19498812026693096
4.426 0.19699668867561962
4.425 0.19886173690992548
4.4239999999999995 0.20057642657369124
4.423 0.20214612517049735
4.422 0.2035924510900066
4.421 0.20494672796905875
4.42 0.20625213852732516
4.4190000000000005 0.20755349096886438
4.418 0.2088961509385775
4.417 0.21031875036791095
4.416 0.21184776231350239
4.415 0.21349520402955996
4.414 0.21525523489004858
4.413 0.217105438234276
4.412 0.21901222623085162
4.411 0.2209333910283657
4.41 0.22282466756318758
4.409 0.22464813569373226
4.4079999999999995 0.22637728673997512
4.407 0.22800141862507764
4.406 0.2295304105228726
4.405 0.23098996596746804
4.404 0.23242174879610508
4.4030000000000005 0.2338752818792351
4.402 0.23540277943059612
4.401 0.237050889291501
4.4 0.23885232041407403
4.399 0.24082044727191512
4.398 0.24294880645881223
4.397 0.24520875287820754
4.396 0.24755358597875585
4.395 0.24992515214549696
4.394 0.2522586249679174
4.393 0.2544936558033533
4.3919999999999995 0.2565820666033461
4.391 0.2584907693920933
4.39 0.2602087838763984
4.389 0.26174367234813795
4.388 0.2631248172266745
4.3870000000000005 0.2643923872469548
4.386 0.26559405357540955
4.385 0.2667790746971189
4.384 0.2679880744794896
4.383 0.2692517456788287
4.382 0.2705856182342497
4.381 0.2719913396046903
4.38 0.27345746797432235
4.379 0.27496594210468345
4.378 0.2764931863683876
4.377 0.27801421182581026
4.3759999999999994 0.27950881809865
4.375 0.28096279482615943
4.374 0.28236819553640846
4.373 0.2837217242618391
4.372 0.28502564246807355
4.371 0.28628321685192337
4.37 0.28750063063700704
4.369 0.28868099747291787
4.368 0.28982922420895235
4.367 0.2909514762524508
4.366 0.29205285068208164
4.365 0.29314071765021305
4.364 0.29422395619452985
4.3629999999999995 0.2953114624693972
4.362 0.2964101488301483
4.361 0.29752376716366186
4.359999999999999 0.29864865433019655
4.359 0.2997713238025089
4.358 0.3008684271428369
4.357 0.30190477434789276
4.356 0.3028360256908819
4.355 0.3036133074902561
4.354 0.30418650172750916
4.353 0.3045073235034892
4.352 0.30453912086821294
4.351 0.30425892180688263
4.35 0.30365950276581544
4.349 0.3027517638296274
4.348 0.30156289176074824
4.3469999999999995 0.3001341702415936
4.346 0.2985146275778948
4.345 0.2967586135752198
4.343999999999999 0.2949165186047073
4.343 0.2930338878670068
4.342 0.29114599630088184
4.341 0.2892770980597286
4.34 0.28743946228705347
4.339 0.28563181405933075
4.338 0.28384557936919785
4.337 0.2820634921773353
4.336 0.28026291859793717
4.335 0.2784203906154027
4.334 0.2765123824209763
4.333 0.2745188260167293
4.332 0.27242589039539866
4.3309999999999995 0.27022596835588913
4.33 0.26791783726283497
4.329 0.2655100239484935
4.328 0.2630153371766567
4.327 0.260451702369518
4.3260000000000005 0.2578372447570108
4.325 0.2551897689677484
4.324 0.2525244855280657
4.323 0.24984978699018978
4.322 0.24717024542044827
4.321 0.24448457161373602
4.32 0.2417897519577476
4.319 0.23908163920526876
4.318 0.23635797719193177
4.317 0.23362138410726818
4.316 0.2308790877989874
4.3149999999999995 0.22814285545644428
4.314 0.22542741640253144
4.313 0.22275060759129736
4.312 0.2201288056227951
4.311 0.21757552762209742
4.3100000000000005 0.21509912446080817
4.309 0.2127017017406939
4.308 0.21037859899671774
4.307 0.2081200730896962
4.306 0.20590941176693112
4.305 0.20372757820109905
4.304 0.20155396908476284
4.303 0.1993668619825545
4.302 0.19714713625144858
4.301 0.19487926973966324
4.3 0.1925509241371043
4.2989999999999995 0.1901552890229088
4.298 0.18768929837437162
4.297 0.18515425155923013
4.296 0.18255457702663627
4.295 0.1798948448001956
4.2940000000000005 0.177180805773421
4.293 0.17441934519236058
4.292 0.17161478997007787
4.291 0.16877333618123722
4.29 0.16590161847819088
4.289 0.16300905868801452
4.288 0.1601072309222274
4.287 0.15721202281878063
4.286 0.15434107558502522
4.285 0.15151415170355806
4.284 0.14875145467719295
4.2829999999999995 0.14607099589776998
4.282 0.1434893081949011
4.281 0.14101989996028644
4.28 0.13867122570949314
4.279 0.13644942936829843
4.2780000000000005 0.13435778296361273
4.277 0.13239593010732623
4.276 0.13056160934941435
4.275 0.12884946934710761
4.274 0.1272529075229436
4.273 0.12576074050930794
4.272 0.1243597771796934
4.271 0.1230340912574436
4.27 0.12176348596157957
4.269 0.12052704248223724
4.268 0.11930163790586912
4.2669999999999995 0.11806470759686268
4.266 0.116794220446625
4.265 0.11547077229749265
4.264 0.1140781977683624
4.263 0.11260429630442347
4.2620000000000005 0.1110431602614971
4.261 0.10939618106844175
4.26 0.10767093500491166
4.259 0.10588264179518875
4.258 0.10405316374715352
4.257 0.10220978840082293
4.256 0.10038319092078603
4.255 0.0986053648986061
4.254 0.09690621010175193
4.253 0.09531110847893001
4.252 0.09383933202191704
4.2509999999999994 0.09250165743540555
4.25 0.09129999753247399
4.249 0.09022776228725786
4.248 0.08927059642107293
4.247 0.08840808749264177
4.246 0.08761714057557503
4.245 0.08687199346913217
4.244 0.08614865075722618
4.243 0.08542572264549307
4.242 0.08468717839341257
4.241 0.08392104180640872
4.24 0.08312069583950074
4.239 0.08228487108819751
4.2379999999999995 0.081415104072403
4.237 0.08051616284200573
4.236 0.07959358425638646
4.234999999999999 0.07865344054473254
4.234 0.07770129080239739
4.233 0.07674226164164856
4.232 0.07578039816472833
4.231 0.07481902384518267
4.23 0.073861382236353
4.229 0.07290981606034824
4.228 0.07196720832664423
4.227 0.07103572683775064
4.226 0.07011690496094636
4.225 0.06921115257293685
4.224 0.06831869143488656
4.223 0.06743804386888724
4.2219999999999995 0.06656729922745797
4.221 0.06570406206777549
4.22 0.06484566286043375
4.218999999999999 0.06399020418471213
4.218 0.06313530816496038
4.217 0.062280054158234274
4.216 0.061424444188567594
4.215 0.060568982699559494
4.214 0.05971589686537252
4.213 0.058868401557728774
4.212 0.058030765364114084
4.211 0.057209029637965335
4.21 0.05641023141632084
4.209 0.05564240265137455
4.208 0.054913526269485764
4.207 0.05423169232219755
4.2059999999999995 0.053603024538903275
4.205 0.053031843272943906
4.204 0.05251972153331798
4.203 0.052064598938460604
4.202 0.05166189895743009
4.2010000000000005 0.051303350506159376
4.2 0.05097923140951255
4.199 0.050677948835310245
4.198 0.05038761755889393
4.197 0.05009723264593401
4.196 0.04979712067021014
4.195 0.04947951229052625
4.194 0.049138934920258906
4.193 0.04877222423931649
4.192 0.048378832328518535
4.191 0.04796001337814495
4.1899999999999995 0.047518728780590616
4.189 0.047059507037372245
4.188 0.04658770905001247
4.187 0.04610921434312001
4.186 0.0456299269244317
4.1850000000000005 0.0451554685559114
4.184 0.04469052207634929
4.183 0.04423913594674054
4.182 0.04380452726862741
4.181 0.043388411946369235
4.18 0.0429916613217961
4.179 0.04261468163312085
4.178 0.04225706984049338
4.177 0.041918476458371864
4.176 0.04159823573554972
4.175 0.04129530032501651
4.1739999999999995 0.041008940313173
4.173 0.04073786566507303
4.172 0.0404808294641467
4.171 0.04023586360486772
4.17 0.0400008000916534
4.1690000000000005 0.03977311184003259
4.168 0.0395494453335533
4.167 0.03932670160469515
4.166 0.03910143363950157
4.165 0.0388702711199375
4.164 0.038630068765390484
4.163 0.03837804976213952
4.162 0.03811224639966984
4.161 0.037831250127864216
4.16 0.037535163917127294
4.159 0.03722509024114655
4.1579999999999995 0.03690331142745969
4.157 0.03657362136652233
4.156 0.03624063984595115
4.155 0.03590973403423229
4.154 0.03558634485696502
4.1530000000000005 0.035275528148766416
4.152 0.03498179862747429
4.151 0.03470817469855783
4.15 0.03445659133029486
4.149 0.03422713014566317
4.148 0.034018617952996266
4.147 0.033828845000561825
4.146 0.03365478181384109
4.145 0.0334933638930926
4.144 0.033340959612815343
4.143 0.03319446567120226
4.1419999999999995 0.03305066636058535
4.141 0.03290665512817518
4.14 0.032759474347551346
4.139 0.03260608231092122
4.138 0.03244349538233899
4.1370000000000005 0.03226874412662215
4.136 0.03207905320454651
4.135 0.03187217135203205
4.134 0.03164682314834364
4.133 0.031402668643031977
4.132 0.03114128511543309
4.131 0.030865584160951996
4.13 0.030580050556585584
4.129 0.03029073813219045
4.128 0.03000467534144519
4.127 0.029729454771203753
4.1259999999999994 0.029472600426124915
4.125 0.029240647357062534
4.124 0.029039037151583187
4.123 0.028870987328285035
4.122 0.02873751119785182
4.121 0.028636865730177572
4.12 0.028565185118443814
4.119 0.02851601779740454
4.118 0.028481886824912754
4.117 0.02845451479075229
4.116 0.028425849871222868
4.115 0.028389108285988812
4.114 0.028339284078925855
4.1129999999999995 0.028273444773291682
4.112 0.0281910226212408
4.111 0.02809330091310168
4.109999999999999 0.027983039164646062
4.109 0.02786370301503863
4.108 0.027738924275034497
4.107 0.02761161979404571
4.106 0.027483954654168256
4.105 0.027356964536040078
4.104 0.027230784641200757
4.103 0.027104786105511036
4.102 0.02697804378263205
4.101 0.026849392325426637
4.1 0.026718227185925546
4.099 0.026583982101240692
4.098 0.02644696989079166
4.0969999999999995 0.026307872345289945
4.096 0.026167920445315625
4.095 0.02602922086756853
4.093999999999999 0.025894052415912337
4.093 0.02576545531839937
4.092 0.02564626625566558
4.091 0.025539384469449884
4.09 0.025446926723310205
4.089 0.025370427965237707
4.088 0.02530970793076186
4.087 0.025263570697926153
4.086 0.025229398755764385
4.085 0.025203427843253575
4.084 0.02518139273820919
4.083 0.02515890371745169
4.082 0.025132168088767743
4.0809999999999995 0.02509838228093203
4.08 0.025056076994295105
4.079 0.025005098142435664
4.078 0.02494673463938622
4.077 0.0248831052891235
4.0760000000000005 0.02481715732973633
4.075 0.024751292112627783
4.074 0.02468803391189788
4.073 0.024628928137550007
4.072 0.024574619484592337
4.071 0.02452466257703558
4.07 0.024478180743940363
4.069 0.02443335734437077
4.068 0.024388583654169346
4.067 0.024342369654648876
4.066 0.02429390187815218
4.0649999999999995 0.024243145366632652
4.064 0.024190946831671955
4.063 0.024138802032028023
4.062 0.024088564023731027
4.061 0.02404223441666387
4.0600000000000005 0.02400122595554777
4.059 0.023966495651530594
4.058 0.023937960162096546
4.057 0.02391477142177226
4.056 0.023895622865380432
4.055 0.023878717961219577
4.054 0.02386256541046397
4.053 0.02384627320563239
4.052 0.023829713803125627
4.051 0.02381349521764636
4.05 0.02379913255047277
4.0489999999999995 0.023788265039994077
4.048 0.02378272929246507
4.047 0.023783571269189896
4.046 0.02379073286358117
4.045 0.023803146818547543
4.0440000000000005 0.023818231132831547
4.043 0.023832341831291317
4.042 0.023840987553329276
4.041 0.023839602118840994
4.04 0.023823657732471522
4.039 0.023789848826792043
4.038 0.023736001038873744
4.037 0.02366164146939078
4.036 0.02356771021832248
4.035 0.02345698628855993
4.034 0.02333338303224883
4.0329999999999995 0.023201412591796564
4.032 0.02306608883760564
4.031 0.0229323673015725
4.03 0.02280481769514811
4.029 0.022687328425121986
4.0280000000000005 0.022583028260276104
4.027 0.02249429849379075
4.026 0.022423031469768862
4.025 0.022370264033485673
4.024 0.022336729277547783
4.023 0.022322555653622636
4.022 0.022327229907114502
4.021 0.022349549782276396
4.02 0.022387629352074386
4.019 0.022438861345908147
4.018 0.02249993870038962
4.0169999999999995 0.022567059066230907
4.016 0.022636448544048792
4.015 0.022704194955853747
4.014 0.022767330768134107
4.013 0.022823642243473195
4.0120000000000005 0.022871886325260788
4.011 0.022912029467358392
4.01 0.02294473937224116
4.009 0.022971587329315164
4.008 0.022994156941961337
4.007 0.023013876051292417
4.006 0.023031993963287544
4.005 0.023048961019127626
4.004 0.023064489948695543
4.003 0.023078011541367464
4.002 0.023088529621119774
4.0009999999999994 0.023095068340367925
4.0 0.023096950259405516
3.999 0.02309404227313108
3.9979999999999998 0.02308677383871234
3.997 0.023076137384724693
3.996 0.02306344692794989
3.995 0.02305000456445093
3.9939999999999998 0.02303722119714272
3.993 0.02302595626866177
3.992 0.02301661135881631
3.991 0.023009364371500952
3.9899999999999998 0.023003899408697775
3.989 0.022999737592015696
3.988 0.022996811404234197
3.987 0.022995431282320924
3.9859999999999998 0.02299604385002221
3.985 0.022999934495602944
3.984 0.02300882589975181
3.983 0.023024514035074994
3.9819999999999998 0.023048921413027425
3.981 0.023083568645215862
3.98 0.023129651239211096
3.979 0.023187702722031946
3.9779999999999998 0.023257434829302447
3.977 0.023337958470058675
3.976 0.023427639831682806
3.975 0.023524385190763122
3.9739999999999998 0.023625704123414536
3.973 0.02372896548743413
3.972 0.023831514810919815
3.971 0.023930994055917153
3.9699999999999998 0.024025141415570602
3.969 0.024112368545040043
3.968 0.02419139821742966
3.967 0.024261519442275403
3.9659999999999997 0.0243229479073278
3.965 0.02437593395794235
3.964 0.024421603057687737
3.963 0.024461366932336637
3.9619999999999997 0.02449707195018262
3.961 0.024530486728549173
3.96 0.024563590634159724
3.959 0.024598228706349753
3.9579999999999997 0.024635758062026007
3.957 0.02467709114444836
3.956 0.02472270791926849
3.955 0.02477261000570394
3.9539999999999997 0.02482635283413441
3.953 0.024883291606424815
3.952 0.024942815135158794
3.951 0.025004504064003483
3.95 0.02506823999585788
3.949 0.025134380585170275
3.948 0.025203506047995868
3.947 0.02527638304028287
3.946 0.025353831352575445
3.945 0.025436259937794668
3.944 0.0255238526440797
3.943 0.02561621315443274
3.942 0.025712790379854036
3.941 0.025813045662656006
3.94 0.025916573851720325
3.939 0.02602337862515666
3.938 0.02613401249902222
3.937 0.026249825431955223
3.936 0.026372191199450046
3.935 0.026502526266084746
3.934 0.0266417136946826
3.933 0.02678980298802575
3.932 0.02694562261597314
3.931 0.02710671815745711
3.93 0.027269485514896594
3.929 0.027429816689199433
3.928 0.02758305265775311
3.927 0.027725225116830586
3.926 0.02785306960878131
3.925 0.027964767153135808
3.924 0.02805995184457331
3.923 0.028139488764759874
3.922 0.028205752198114328
3.921 0.028262078684408422
3.92 0.028311953994456573
3.919 0.028359369614141133
3.918 0.0284078221763625
3.917 0.02846021630999069
3.916 0.02851903499621865
3.915 0.028585810236767126
3.914 0.028661364158034365
3.913 0.02874561077200006
3.912 0.028838293440557966
3.911 0.028938407295912114
3.91 0.029044986799284273
3.909 0.029157214878522804
3.908 0.029274573575405936
3.907 0.029397130388691486
3.906 0.02952564294308828
3.905 0.029661393411668197
3.904 0.02980659209459434
3.903 0.02996341117703427
3.902 0.030134314425491294
3.901 0.030321366949257824
3.9 0.030525895750841112
3.899 0.030748382670337727
3.898 0.03098818555950632
3.897 0.031243558797523163
3.896 0.03151191148525706
3.895 0.031789840794139
3.894 0.032073517911881934
3.893 0.03235861781628883
3.892 0.03264115404029727
3.891 0.032917147455905904
3.89 0.033183152525056527
3.889 0.03343629333628702
3.888 0.03367367914209966
3.887 0.03389364021610427
3.886 0.03409465658310656
3.885 0.03427591175393315
3.884 0.03443742522661111
3.883 0.034579907526698185
3.882 0.03470490449357304
3.881 0.03481475491262129
3.88 0.03491282733480953
3.879 0.03500319093311455
3.878 0.03509043798380635
3.877 0.03517968088578993
3.876 0.035276002294055336
3.875 0.035384180215797534
3.874 0.03550862638869111
3.8729999999999998 0.035652492656504754
3.872 0.03581815534558268
3.871 0.03600688299384269
3.87 0.03621853781220263
3.8689999999999998 0.03645244902191904
3.868 0.03670727715121805
3.867 0.036981093283788104
3.866 0.03727255911962519
3.8649999999999998 0.037580119050057204
3.864 0.037902813820119126
3.863 0.038239589874092865
3.862 0.038589397411476926
3.8609999999999998 0.038951043814012494
3.86 0.03932243293366425
3.859 0.039700937768376195
3.858 0.04008284036642001
3.8569999999999998 0.0404637954449429
3.856 0.04083915258420052
3.855 0.04120382287849474
3.854 0.041553713093453834
3.8529999999999998 0.041885245070908274
3.852 0.04219610247520703
3.851 0.04248603894995019
3.85 0.042756225089377015
3.8489999999999998 0.04300960179648588
3.848 0.04325081364489684
3.847 0.04348574827533484
3.846 0.04372087674210357
3.8449999999999998 0.043963136773816136
3.844 0.044219361779424995
3.843 0.04449500997418358
3.842 0.044794585235644405
3.8409999999999997 0.04512019387431207
3.84 0.04547201667232606
3.839 0.045848072339668054
3.838 0.04624430006871967
3.8369999999999997 0.046655634868459854
3.836 0.04707610643068313
3.835 0.04749978426495136
3.834 0.047921505230158014
3.8329999999999997 0.04833737823457001
3.832 0.04874472076798314
3.831 0.04914224726433075
3.83 0.049529835084512676
3.8289999999999997 0.04990816313050712
3.828 0.050278282221499895
3.827 0.050641145760736465
3.826 0.050997499579992514
3.8249999999999997 0.05134805822519712
3.824 0.05169279253381731
3.823 0.052031885972638366
3.822 0.052365540635872315
3.821 0.052694463274817194
3.82 0.05301983667358105
3.819 0.053343129829016664
3.818 0.05366743455329402
3.817 0.05399602764476301
3.816 0.05433427422352713
3.815 0.054687675558555644
3.814 0.05506292765880419
3.813 0.055467400052845464
3.812 0.0559081152620861
3.811 0.056391483545504335
3.81 0.056922103655411005
3.809 0.057502230427814896
3.808 0.058131330456667456
3.807 0.05880539296640153
3.806 0.05951724887010336
3.805 0.06025670048295918
3.804 0.06101137544286923
3.803 0.06176837888659011
3.802 0.06251430179940433
3.801 0.06323717164611058
3.8 0.063927696175496
3.799 0.0645794284455011
3.798 0.06518990597165787
3.797 0.06576019104093343
3.796 0.0662947043585353
3.795 0.06680090717455187
3.794 0.06728891680158358
3.793 0.06776972242191284
3.792 0.0682550140133246
3.791 0.06875684717633782
3.79 0.06928648840907477
3.789 0.06985426079047122
3.788 0.07046929343596493
3.787 0.07113840003286573
3.786 0.0718667988526281
3.785 0.07265762317753956
3.784 0.07351070111644004
3.783 0.0744227707990717
3.782 0.07538798461450419
3.781 0.07639770844179875
3.78 0.07744115593615755
3.779 0.07850559203072384
3.778 0.07957868044416223
3.777 0.08064777609936204
3.776 0.08170134182117025
3.775 0.08273042696312413
3.774 0.08372722847104644
3.773 0.08468657619672006
3.772 0.08560582537310989
3.771 0.0864852072463706
3.77 0.0873274828224549
3.769 0.08813745740972238
3.768 0.08892298796732773
3.767 0.08969423620579935
3.766 0.09046307300037469
3.765 0.09124217596721974
3.764 0.09204387462242361
3.763 0.09287950887576588
3.762 0.09375756738073858
3.761 0.09468299012488751
3.76 0.09565695850194174
3.759 0.09667645819423801
3.758 0.09773558566968144
3.757 0.0988265903890355
3.756 0.09994145171727604
3.755 0.10107364061160758
3.754 0.10221952432143466
3.753 0.10337976386030831
3.752 0.10455875766567067
3.751 0.10576449786456896
3.75 0.10700673457279573
3.749 0.10829595362639499
3.7479999999999998 0.10963981123133505
3.747 0.11104267827408847
3.746 0.11250276727189315
3.745 0.11401418039585585
3.7439999999999998 0.11556612726745884
3.743 0.1171446375345519
3.742 0.1187350778640334
3.741 0.12032504921429522
3.7399999999999998 0.12190444735980609
3.739 0.12346854303843693
3.738 0.12501578288005616
3.737 0.12654744221686215
3.7359999999999998 0.12806621293801887
3.735 0.12957472605475492
3.734 0.13107358184141146
3.733 0.13256021732070813
3.7319999999999998 0.13403080532338102
3.731 0.13547954348127794
3.73 0.13690161286548533
3.729 0.1382949768149152
3.7279999999999998 0.1396609076723927
3.727 0.14100731328892227
3.726 0.14234603477502047
3.725 0.14369439795671296
3.7239999999999998 0.14507078182044017
3.723 0.14649234118273302
3.722 0.14797233405768587
3.721 0.1495191197579796
3.7199999999999998 0.151133846499701
3.719 0.15280982371303523
3.718 0.15453447042289187
3.717 0.15629480384041433
3.7159999999999997 0.15807654147267092
3.715 0.15987066034718658
3.714 0.1616735469027958
3.713 0.16348853809486977
3.7119999999999997 0.1653237299375403
3.711 0.1671917614807347
3.71 0.16910463969447165
3.709 0.17106907451435216
3.7079999999999997 0.17308616696806578
3.707 0.17514797410652852
3.706 0.17723704561107073
3.705 0.17933123347522734
3.7039999999999997 0.18140435361665191
3.703 0.18343335646237668
3.702 0.18539891593518432
3.701 0.1872930977743684
3.6999999999999997 0.18911503170998956
3.699 0.19087484536421312
3.698 0.1925910448000921
3.697 0.19428508364384328
3.6959999999999997 0.19597876731198616
3.695 0.19769234352107534
3.694 0.1994402692199897
3.693 0.20123004856522694
3.692 0.20306038623356215
3.691 0.20492476407474328
3.69 0.20681067062958916
3.689 0.20870489698689265
3.688 0.21059307684333833
3.687 0.2124630694993194
3.686 0.21430733806070634
3.685 0.2161224963545693
3.684 0.2179104644632171
3.683 0.2196787757560033
3.682 0.2214389953594423
3.681 0.2232059185363364
3.68 0.22499466136986307
3.679 0.22682179421216353
3.678 0.22869731441334673
3.677 0.23063105518099097
3.676 0.23262429799277637
3.675 0.2346712857408058
3.674 0.23676210318874844
3.673 0.23887716271427611
3.672 0.24099341810950542
3.671 0.24308612402953791
3.67 0.24512964187474795
3.669 0.2471007269520395
3.668 0.2489795404804784
3.667 0.2507542909029423
3.666 0.2524209518820149
3.665 0.2539832066038685
3.664 0.25545419446216483
3.663 0.2568534053725794
3.662 0.25820358154633927
3.661 0.25953222647598695
3.66 0.26086755499984715
3.659 0.2622344198911027
3.658 0.26365545784221406
3.657 0.2651477538312812
3.656 0.26672329110056303
3.655 0.2683884150675212
3.654 0.2701422503174083
3.653 0.27198141665458114
3.652 0.27389643536931213
3.651 0.2758746958171565
3.65 0.2778988817598803
3.649 0.2799475362371016
3.648 0.2819976122018663
3.647 0.2840214256348533
3.646 0.28598905212168063
3.645 0.28787099257181437
3.644 0.28963825638197543
3.643 0.29126538533704827
3.642 0.29273083149730095
3.641 0.2940184394828445
3.64 0.2951189193990457
3.639 0.296031218548176
3.638 0.2967582041991037
3.637 0.29730937283464104
3.636 0.2976988082724391
3.635 0.29794553262371926
3.634 0.2980715982167022
3.633 0.29810216128319167
3.632 0.298066153546158
3.631 0.2979923190414542
3.63 0.2979109917420591
3.629 0.29785139985436054
3.628 0.29783679797313434
3.627 0.29788650285603313
3.626 0.2980133858442226
3.625 0.29821842274504384
3.624 0.2984951902800611
3.6229999999999998 0.2988269308907629
3.622 0.29918850944578207
3.621 0.2995517775043639
3.62 0.29988596236522785
3.6189999999999998 0.3001602256100721
3.618 0.30035056491023476
3.617 0.30043702594967114
3.616 0.3004113014525282
3.6149999999999998 0.30027274415683214
3.614 0.3000339055544734
3.613 0.29971535850778663
3.612 0.2993462887850909
3.6109999999999998 0.29896125750267843
3.61 0.29859766153789497
3.609 0.2982910899926753
3.608 0.2980723580794973
3.6069999999999998 0.29796322575067113
3.606 0.29797509872110195
3.605 0.29810418381931136
3.604 0.29833477948924875
3.6029999999999998 0.2986361310096738
3.602 0.29897119896582003
3.601 0.29929536220999925
3.6 0.29956487515757685
3.5989999999999998 0.29974198568203
3.598 0.2997982865945905
3.597 0.2997181549537379
3.596 0.2994990596195024
3.5949999999999998 0.2991525819978196
3.594 0.2987013295476593
3.593 0.29817578765046854
3.592 0.29761014053009016
3.5909999999999997 0.2970397306159224
3.59 0.2964954837376054
3.589 0.296006341726929
3.588 0.29559241790827545
3.5869999999999997 0.29526732126329114
3.586 0.29503584025179985
3.585 0.2948959972754313
3.584 0.29484079060489
3.5829999999999997 0.294855006088214
3.582 0.2949243752905304
3.581 0.2950297125156168
3.58 0.29515532201174827
3.5789999999999997 0.2952862586610944
3.578 0.295411635110239
3.577 0.29552352440176083
3.576 0.2956163331592645
3.5749999999999997 0.29568592966729956
3.574 0.29572607494952624
3.573 0.29572758614354266
3.572 0.29567726994821947
3.5709999999999997 0.295557273098459
3.57 0.2953505927163998
3.569 0.2950370225331039
3.568 0.2946049352521625
3.567 0.29404954951587087
3.566 0.2933751450464579
3.565 0.2925956245081188
3.564 0.2917370132986027
3.563 0.2908293666415599
3.562 0.2899077138474656
3.561 0.28900489590923056
3.56 0.28814904860855656
3.559 0.2873597368613972
3.558 0.2866480150825436
3.557 0.2860155474344905
3.556 0.2854575702730079
3.555 0.2849606938250845
3.554 0.2845134832955257
3.553 0.284101359588579
3.552 0.2837160404708521
3.551 0.28334947885508405
3.55 0.28300177030045875
3.549 0.28267707649254886
3.548 0.28238655560111114
3.547 0.28214492753497844
3.546 0.2819697667404784
3.545 0.2818832758089133
3.544 0.28190482083749974
3.543 0.28205433576177974
3.542 0.28234612371294526
3.541 0.28279031287866463
3.54 0.2833891548235272
3.539 0.2841379734025989
3.538 0.28502483966827397
3.537 0.28602886809859246
3.536 0.28712456172929535
3.535 0.28828116678248755
3.534 0.28946613746336886
3.533 0.2906433445378841
3.532 0.29178141658774104
3.531 0.2928515345983813
3.53 0.293831505162269
3.529 0.29470654444901406
3.528 0.295470753044223
3.527 0.29612572363525747
3.526 0.29667923320750766
3.525 0.29714336087651355
3.524 0.29753129713048326
3.523 0.2978567281342312
3.522 0.2981280870540754
3.521 0.2983498217719946
3.52 0.2985231788228522
3.519 0.2986440496344867
3.518 0.2987065960970769
3.517 0.29870860951338213
3.516 0.2986470603600942
3.515 0.2985254884570412
3.514 0.29835231819530567
3.513 0.29814186145421734
3.512 0.2979118839423697
3.511 0.2976845122862214
3.51 0.29748467466445033
3.509 0.297336533837208
3.508 0.29726825469479456
3.507 0.29730676975194115
3.506 0.2974789070138193
3.505 0.29780599002449065
3.504 0.2983068958661583
3.503 0.2989916038431612
3.502 0.2998611044631372
3.501 0.3009012824602429
3.5 0.30208905691342625
3.499 0.3033835676185957
3.4979999999999998 0.3047395087518366
3.497 0.3061035265194818
3.496 0.30742178751237054
3.495 0.30865221863002607
3.4939999999999998 0.3097613500247702
3.493 0.3107352752218793
3.492 0.3115812141929048
3.491 0.3123248698588453
3.4899999999999998 0.31300722215404714
3.489 0.31367900019251715
3.488 0.3143974538829837
3.487 0.31521375554860054
3.4859999999999998 0.3161697175231108
3.485 0.31729445114802235
3.484 0.31859592742297577
3.483 0.32006392334168876
3.4819999999999998 0.3216715972137464
3.481 0.3233802148289671
3.48 0.3251415212081044
3.479 0.32690664175748446
3.4779999999999998 0.328630789430392
3.477 0.33027693295492827
3.476 0.3318223632980202
3.475 0.3332568580406527
3.4739999999999998 0.33458373727618573
3.473 0.3358176806505687
3.472 0.33698147266083045
3.471 0.338099002892932
3.4699999999999998 0.3391974731268383
3.469 0.34029665271080506
3.468 0.34141442444285613
3.467 0.3425654927551505
3.4659999999999997 0.3437596371863935
3.465 0.34500531785090877
3.464 0.3463113151518446
3.463 0.3476890150835458
3.4619999999999997 0.34915388731593566
3.461 0.35072291683732015
3.46 0.3524151752081022
3.459 0.35425051610336117
3.4579999999999997 0.3562463003310926
3.457 0.3584169505012402
3.456 0.3607702084345598
3.455 0.3633023531503849
3.4539999999999997 0.3660025096098948
3.453 0.3688503086166349
3.452 0.3718167532210511
3.451 0.3748662823039242
3.4499999999999997 0.3779621920617722
3.449 0.3810649826525611
3.448 0.3841468454739086
3.447 0.3871847221532641
3.4459999999999997 0.39016844223736263
3.445 0.39310323040229606
3.444 0.396006286876311
3.443 0.398905208325711
3.4419999999999997 0.4018410423728918
3.441 0.4048601759297985
3.44 0.40801239744656936
3.439 0.41134567370158187
3.438 0.41490522844768135
3.437 0.4187266903967723
3.436 0.42283265413492777
3.435 0.42723560519931597
3.434 0.4319233210162201
3.433 0.43686644998118057
3.432 0.4420131359521184
3.431 0.447294424935025
3.43 0.45262422226808574
3.429 0.4579113287941561
3.428 0.4630587742362435
3.427 0.46797385462205104
3.426 0.4725884103398308
3.425 0.4768515052619835
3.424 0.4807475370571218
3.423 0.48429053820907153
3.422 0.4875336687126442
3.421 0.4905531497871579
3.42 0.4934532451399134
3.419 0.49634148030614633
3.418 0.49932610512706893
3.417 0.5024986861731038
3.416 0.5059214328224231
3.415 0.509621872442363
3.414 0.5135851375483643
3.413 0.5177572025863261
3.412 0.5220579847778224
3.411 0.5263874228223984
3.41 0.5306410638624599
3.409 0.5347299075142589
3.408 0.5385920548752482
3.407 0.5422030825047115
3.406 0.5455869659918651
3.405 0.5488046862337095
3.404 0.5519544743144137
3.403 0.5551527025190065
3.402 0.5585216818155186
3.401 0.5621704206000537
3.4 0.5661750237166139
3.399 0.5705661420157653
3.398 0.5753280088392522
3.397 0.5803929617064045
3.396 0.585651237677814
3.395 0.590966423570271
3.394 0.5961866659613212
3.393 0.601170669320536
3.392 0.6058057439431972
3.391 0.6100145401773032
3.39 0.6137714103463946
3.389 0.6170941355079338
3.388 0.6200515142885769
3.387 0.6227376053805987
3.386 0.6252640448146191
3.385 0.6277462705042417
3.384 0.6302795784971105
3.383 0.6329361370963239
3.382 0.6357527030849458
3.381 0.6387335673738473
3.38 0.6418524589217912
3.379 0.6450675547531606
3.378 0.6483240536659457
3.377 0.6515636594054461
3.376 0.6547392511651169
3.375 0.657817486713263
3.374 0.6607796294846863
3.3729999999999998 0.663617673244321
3.372 0.6663365776560348
3.371 0.6689435458753292
3.37 0.6714526181388237
3.3689999999999998 0.6738707222303529
3.368 0.6762089687618071
3.367 0.6784815661149011
3.366 0.6807003633483386
3.3649999999999998 0.682882692205797
3.364 0.6850495640375169
3.363 0.687222208663747
3.362 0.6894174727071508
3.3609999999999998 0.6916449384382154
3.36 0.6938969631298241
3.359 0.6961430978324784
3.358 0.6983297870606638
3.3569999999999998 0.7003757410038806
3.356 0.7021783141861047
3.355 0.7036240288752661
3.354 0.7045964753451732
3.3529999999999998 0.7049834762947619
3.352 0.7046999003430752
3.351 0.7036926163870899
3.35 0.7019452509696607
3.3489999999999998 0.6994837426444195
3.348 0.696372032894883
3.347 0.6927068539651556
3.346 0.6886028414818786
3.3449999999999998 0.6841867839679747
3.344 0.6795758761302695
3.343 0.6748756119167035
3.342 0.6701673351623988
3.3409999999999997 0.6655063250572446
3.34 0.6609200704064787
3.339 0.6564046687245905
3.338 0.6519397033705853
3.3369999999999997 0.6474851572700099
3.336 0.642989371102257
3.335 0.6383994405873001
3.334 0.6336629641534818
3.3329999999999997 0.6287359406654597
3.332 0.6235887720136732
3.331 0.6182058693357992
3.33 0.6125858433852582
3.3289999999999997 0.6067487848611114
3.328 0.600723708682279
3.327 0.5945505628512436
3.326 0.5882690581598883
3.3249999999999997 0.5819179089782643
3.324 0.5755299215190637
3.323 0.5691227792660055
3.322 0.5627060835553308
3.3209999999999997 0.5562769143019576
3.32 0.5498292661679486
3.319 0.5433551231607052
3.318 0.536851133172295
3.3169999999999997 0.530325055728879
3.316 0.5237948629250636
3.315 0.5172880972018153
3.314 0.5108383084126372
3.3129999999999997 0.5044852917038833
3.312 0.49826478307902233
3.311 0.492205636991202
3.31 0.4863249401686199
3.309 0.4806258823953703
3.308 0.47509689391321036
3.307 0.46971574935417765
3.306 0.4644452163692257
3.305 0.45924354807270384
3.304 0.45406600477395004
3.303 0.4488654441665928
3.302 0.443600433886738
3.301 0.43823722794068065
3.3 0.43274857604882966
3.299 0.4271189399937978
3.298 0.42134060549562186
3.297 0.41541527428407327
3.296 0.40935153774816946
3.295 0.4031585379659175
3.294 0.39684844618769094
3.293 0.39043660975235467
3.292 0.3839331844387064
3.291 0.37735301694382106
3.29 0.3707121921619966
3.289 0.36403302133706966
3.288 0.3573423467463899
3.287 0.3506761490758584
3.286 0.34407372589451
3.285 0.33757844119948954
3.284 0.3312341103952516
3.283 0.3250792732215941
3.282 0.3191490950773552
3.281 0.31347214588798256
3.28 0.3080660290850405
3.279 0.30294377332271055
3.278 0.2981124682542719
3.277 0.29357167921714217
3.276 0.2893170745761404
3.275 0.28533762480910096
3.274 0.2816195050341168
3.273 0.2781385132368316
3.272 0.27486566146799785
3.271 0.27176557143869967
3.27 0.26879302703221075
3.269 0.2659010237531928
3.268 0.2630376475992412
3.267 0.26015234067740817
3.266 0.257195982940122
3.265 0.2541256449455996
3.264 0.25090591073324614
3.263 0.24751044970173058
3.262 0.24392703537248112
3.261 0.24015952990364295
3.26 0.23622530763631008
3.259 0.23215826456142796
3.258 0.22800654244397264
3.257 0.22382980204290814
3.256 0.21969476373550226
3.255 0.2156707544145594
3.254 0.2118223282528424
3.253 0.2082041457569194
3.252 0.20485757649794364
3.251 0.2018056172680115
3.25 0.1990521237520704
3.249 0.19658267679352417
3.2479999999999998 0.19436611439753887
3.247 0.19235823645089803
3.246 0.19050909902625773
3.245 0.1887629220557086
3.2439999999999998 0.1870677182528397
3.243 0.18537706841297075
3.242 0.18365609537491107
3.241 0.18187860566743802
3.2399999999999998 0.18002995604943753
3.239 0.17810709151010584
3.238 0.17611302972929793
3.237 0.174057858223854
3.2359999999999998 0.17195340734707762
3.235 0.169812750536491
3.234 0.1676479313718735
3.233 0.16547012611497414
3.2319999999999998 0.16328823670148482
3.231 0.1611096191231876
3.23 0.15894148034734049
3.229 0.15678905339068974
3.2279999999999998 0.1546587304239356
3.227 0.15255532562639798
3.226 0.1504822290605048
3.225 0.14844036585500284
3.2239999999999998 0.14643016543344384
3.223 0.14444835684008417
3.222 0.14249066866074797
3.221 0.140551756964985
3.2199999999999998 0.13862566641993151
3.219 0.13670811865495014
3.218 0.13479385355376372
3.217 0.13288076982781655
3.2159999999999997 0.13096883929417072
3.215 0.1290591583011019
3.214 0.1271565566218518
3.213 0.12526797369791834
3.2119999999999997 0.12340257529268006
3.211 0.12157323743874944
3.21 0.11979484555108677
3.209 0.11808431248692608
3.2079999999999997 0.11645833037539303
3.207 0.11493372910479957
3.206 0.11352314139223507
3.205 0.11223537173457208
3.2039999999999997 0.11107348226136811
3.203 0.11003292460171199
3.202 0.1091039780124323
3.201 0.10826923531770367
3.1999999999999997 0.10750835719538647
3.199 0.1067971478352018
3.198 0.10611081796651817
3.197 0.10542643123143448
3.1959999999999997 0.10472378003772079
3.195 0.10398654345981476
3.194 0.10320311875896968
3.193 0.10236660223175695
3.1919999999999997 0.10147551912015625
3.191 0.10053211596054967
3.19 0.09954223207201722
3.189 0.09851507839040738
3.1879999999999997 0.09746171043587745
3.187 0.09639443613140242
3.186 0.09532573917716208
3.185 0.09426763942487779
3.184 0.09323025106059668
3.183 0.09222237671056294
3.182 0.09125101402189116
3.181 0.0903199170303569
3.18 0.08943091990120178
3.179 0.08858472847430417
3.178 0.08778023813126386
3.177 0.08701636508186367
3.176 0.08629136041464737
3.175 0.08560271125041888
3.174 0.08494869159350403
3.173 0.08432654324730789
3.172 0.08373376407303157
3.171 0.08316647681588905
3.17 0.08262048498873348
3.169 0.08209089478885082
3.168 0.08157104159481114
3.167 0.08105472405021538
3.166 0.08053488995678945
3.165 0.08000449566958236
3.164 0.07945684674869515
3.163 0.0788859197078793
3.162 0.07828732430204581
3.161 0.07765784456919193
3.16 0.07699745390142206
3.159 0.0763082973746674
3.158 0.07559506375523542
3.157 0.07486568567220107
3.156 0.07412985586968367
3.155 0.07339885371596751
3.154 0.07268408542977982
3.153 0.0719960941386769
3.152 0.07134422480936155
3.151 0.07073462094952919
3.15 0.07017109583891254
3.149 0.06965358724082846
3.148 0.06917941127992097
3.147 0.06874378153326804
3.146 0.06834029617436121
3.145 0.06796258351594622
3.144 0.06760322278221445
3.143 0.067256004462843
3.142 0.06691460251423441
3.141 0.06657337757066453
3.14 0.06622661850497133
3.139 0.06586840465157714
3.138 0.06549287892107186
3.137 0.0650941067618024
3.136 0.06466644426435453
3.135 0.06420521425564066
3.134 0.0637076343421328
3.133 0.06317277180816226
3.132 0.0626035849420333
3.131 0.06200575534078968
3.13 0.061388185313154396
3.129 0.060763026742112286
3.128 0.06014444174552117
3.127 0.05954779160876897
3.126 0.05898829553881602
3.125 0.05847919588523211
3.124 0.05803148432903703
3.1229999999999998 0.05765164143846628
3.122 0.0573416756897017
3.121 0.05709801178466785
3.12 0.05691278893082554
3.1189999999999998 0.05677296183997134
3.118 0.05666343929718954
3.117 0.05656756447249942
3.116 0.05646917937389756
3.1149999999999998 0.056354716557779724
3.114 0.05621420916647798
3.113 0.05604186976409226
3.112 0.05583665638296645
3.1109999999999998 0.05560122190816368
3.11 0.05534116420898057
3.109 0.05506346421239612
3.108 0.05477541087740651
3.1069999999999998 0.05448284169166461
3.106 0.0541900738895461
3.105 0.05389915517059577
3.104 0.05361033076360034
3.1029999999999998 0.05332231860444851
3.102 0.053033252178065204
3.101 0.05274080426243043
3.1 0.052443766393778776
3.0989999999999998 0.05214101822196094
3.098 0.05183317996630999
3.097 0.051521608902910535
3.096 0.051208734210587754
3.0949999999999998 0.05089868288398643
3.094 0.050595910994496604
3.093 0.05030633441668001
3.092 0.05003545571642143
3.0909999999999997 0.049788883666097315
3.09 0.04957068850763286
3.089 0.04938379234662985
3.088 0.049227782034056436
3.0869999999999997 0.04910026815139502
3.086 0.04899610344269867
3.085 0.04890791068422712
3.084 0.04882736102583756
3.0829999999999997 0.048745906571269704
3.082 0.048656180203148075
3.081 0.04855276214917433
3.08 0.04843285662475226
3.0789999999999997 0.0482962379646728
3.078 0.04814550316608274
3.077 0.04798485889177361
3.076 0.04782010566481862
3.0749999999999997 0.04765596443561718
3.074 0.0474973530107383
3.073 0.04734725563313611
3.072 0.0472068695453426
3.0709999999999997 0.04707524597019588
3.07 0.0469505813854678
3.069 0.0468292503954515
3.068 0.04670804400866525
3.0669999999999997 0.04658401446553779
3.066 0.04645556085609174
3.065 0.0463226262004676
3.064 0.04618689476025287
3.0629999999999997 0.046051329640194726
3.062 0.045919594985322616
3.061 0.045795631327725114
3.06 0.045682222834121954
3.0589999999999997 0.045581225252958546
3.058 0.045492449220729654
3.057 0.045414187935287204
3.056 0.04534379919687184
3.055 0.04527768748211212
3.054 0.045212832346470604
3.053 0.04514737531711621
3.052 0.04508097363298201
3.051 0.045014746123741935
3.05 0.044951609592479506
3.049 0.04489478006062792
3.048 0.04484790156294908
3.047 0.044813140893838276
3.046 0.044790563997395144
3.045 0.04477829815287625
3.044 0.044771534526122266
3.043 0.04476340902563799
3.042 0.04474539475683189
3.041 0.0447087828384302
3.04 0.04464492631894974
3.039 0.04454750668135207
3.038 0.04441236918594577
3.037 0.04423862466599035
3.036 0.04402811634558083
3.035 0.043786184153154405
3.034 0.043520334876883685
3.033 0.043239202180273106
3.032 0.04295231644011871
3.031 0.04266903996809163
3.03 0.04239791180080904
3.029 0.042146105024452186
3.028 0.04191927881673329
3.027 0.041721631823289446
3.026 0.04155642269486338
3.025 0.041425317701866096
3.024 0.04132947107929141
3.023 0.0412689941636918
3.022 0.04124291155301716
3.021 0.041249060236082505
3.02 0.041284109505544925
3.019 0.04134343441742951
3.018 0.04142113948332704
3.017 0.04151038215661601
3.016 0.04160431359164133
3.015 0.041695757097699813
3.014 0.041779174144360304
3.013 0.041850340720541626
3.012 0.04190676424032743
3.011 0.041948156784241145
3.01 0.04197553194674019
3.009 0.04199161945797361
3.008 0.04199924803839993
3.007 0.04200104676057033
3.006 0.041999406183793775
3.005 0.04199531529553643
3.004 0.041988453221624804
3.003 0.041977979870412734
3.002 0.04196224505475087
3.001 0.04193957828980518
3.0 0.041908785737783595
2.999 0.041869588567360984
2.9979999999999998 0.041822681993412346
2.997 0.041769744668696526
2.996 0.04171303278843429
2.995 0.0416548012762983
2.9939999999999998 0.04159753654245839
2.993 0.04154277988056221
2.992 0.04149128804803434
2.991 0.04144345363678824
2.9899999999999998 0.04139880268637707
2.989 0.04135657148772864
2.988 0.04131671653823243
2.987 0.04127985317408884
2.9859999999999998 0.04124679680161314
2.985 0.04121983623750374
2.984 0.04120200791957456
2.983 0.041196444772595577
2.9819999999999998 0.041206493546103944
2.981 0.04123477490258562
2.98 0.04128333435871857
2.979 0.041353047478036004
2.9779999999999998 0.041443347953994084
2.977 0.04155261604431919
2.976 0.041677931249990155
2.975 0.04181556960639423
2.9739999999999998 0.04196112723246034
2.973 0.04210996457459081
2.972 0.04225739800189633
2.971 0.042399273690410286
2.9699999999999998 0.04253160642209123
2.969 0.04265159579701881
2.968 0.042756985096870766
2.967 0.04284649848247863
2.9659999999999997 0.04292049394995985
2.965 0.04297937076230909
2.964 0.04302506772065494
2.963 0.04306002830399651
2.9619999999999997 0.04308745140158106
2.961 0.043110424495391944
2.96 0.043132407064270795
2.959 0.0431566529902978
2.9579999999999997 0.04318558581983537
2.957 0.043220870156144446
2.956 0.043263434367126895
2.955 0.043313381635678286
2.9539999999999997 0.04337003106639946
2.953 0.043432334611185404
2.952 0.04349926986145434
2.951 0.0435701111849632
2.9499999999999997 0.04364460635696234
2.949 0.04372329408274129
2.948 0.043807063589744906
2.947 0.04389712009296389
2.9459999999999997 0.04399476301689331
2.945 0.04410060280674688
2.944 0.04421490424607306
2.943 0.044336977427861066
2.9419999999999997 0.04446591001970276
2.941 0.04460085510881594
2.94 0.044741220406057054
2.939 0.04488711291978823
2.9379999999999997 0.04503957869671473
2.937 0.04520098966950797
2.936 0.04537370407640034
2.935 0.04556009473153394
2.9339999999999997 0.045761562865420984
2.933 0.04597803968427155
2.932 0.04620734875089312
2.931 0.04644512373285696
2.9299999999999997 0.04668507114183806
2.929 0.0469200993546841
2.928 0.04714225500812044
2.927 0.04734484897247276
2.926 0.04752246682081035
2.925 0.04767220827883053
2.924 0.0477936684429856
2.923 0.04788852769072526
2.922 0.04796097243909439
2.921 0.048016750524891065
2.92 0.04806177061504913
2.919 0.04810270785441566
2.918 0.048145322446341524
2.917 0.04819433142598673
2.916 0.0482537357314937
2.915 0.04832595874119114
2.914 0.048412301295440816
2.913 0.04851261382953948
2.912 0.048626549577130376
2.911 0.04875257008385943
2.91 0.04888924544021738
2.909 0.0490353936318078
2.908 0.04919029484490999
2.907 0.04935412808574664
2.906 0.04952812741584942
2.905 0.04971430941346704
2.904 0.04991614411587855
2.903 0.050136986180986234
2.902 0.05038065531546157
2.901 0.05065033012378722
2.9 0.05094803131288468
2.899 0.05127446707887149
2.898 0.051628583083380884
2.897 0.05200759141356806
2.896 0.052407381302537887
2.895 0.05282254262435544
2.894 0.05324695809408289
2.893 0.05367364617290176
2.892 0.05409611952922943
2.891 0.05450781520691523
2.89 0.05490294436669025
2.889 0.055276586401752585
2.888 0.05562374254831799
2.887 0.05594140840630555
2.886 0.05622686128299049
2.885 0.056478604690002834
2.884 0.05669659755400905
2.883 0.05688204956859797
2.882 0.05703763743796671
2.881 0.05716742106215974
2.88 0.05727717953939288
2.879 0.05737385828427208
2.878 0.05746520864266922
2.877 0.05755977358172202
2.876 0.05766595165587223
2.875 0.057791549100005515
2.874 0.05794368392867924
2.8729999999999998 0.05812734335559965
2.872 0.0583462050608354
2.871 0.058602137642149575
2.87 0.05889471552176259
2.8689999999999998 0.05922268340729189
2.868 0.059583744686309816
2.867 0.05997469817233722
2.866 0.06039333401825335
2.8649999999999998 0.06083714217094721
2.864 0.06130460176977151
2.863 0.061794049220574195
2.862 0.06230383964419187
2.8609999999999998 0.06283209035336261
2.86 0.06337545690309088
2.859 0.0639297193662962
2.858 0.06448889100444961
2.8569999999999998 0.06504596525433984
2.856 0.06559343017354229
2.855 0.06612306288299317
2.854 0.06662824360080383
2.8529999999999998 0.0671031806711262
2.852 0.06754412475533218
2.851 0.06795064407293097
2.85 0.06832459923356433
2.8489999999999998 0.06867069858777171
2.848 0.06899638115055239
2.847 0.06931107103585311
2.846 0.06962513596388044
2.8449999999999998 0.06994968007784597
2.844 0.07029562158155543
2.843 0.07067166421513439
2.842 0.07108496277734691
2.8409999999999997 0.07153882532632538
2.84 0.0720334691875899
2.839 0.07256565963873564
2.838 0.07312882177307543
2.8369999999999997 0.07371479557314298
2.836 0.07431400554600028
2.835 0.07491696297464176
2.834 0.07551546083249966
2.8329999999999997 0.07610336262209401
2.832 0.07667653179925114
2.831 0.07723308460392178
2.83 0.07777304045866411
2.8289999999999997 0.07829769050838715
2.828 0.07880889477108394
2.827 0.07930831017455409
2.826 0.07979718205561734
2.8249999999999997 0.08027658462955894
2.824 0.08074634633024064
2.823 0.08120651485944858
2.822 0.08165713242696652
2.8209999999999997 0.08209900871995111
2.82 0.08253372797370258
2.819 0.08296342714620823
2.818 0.0833928564968625
2.8169999999999997 0.08382716929279552
2.816 0.08427487306968745
2.815 0.0847447406287005
2.814 0.08524743085689304
2.8129999999999997 0.08579459690321153
2.812 0.08639725933817621
2.811 0.08706536882024672
2.81 0.08780591074516689
2.8089999999999997 0.08862210846142846
2.808 0.08951275550516902
2.807 0.09047121746560262
2.806 0.09148600145603934
2.8049999999999997 0.09254102150647064
2.804 0.09361700794017304
2.803 0.09469406028751806
2.802 0.0957517010900553
2.8009999999999997 0.09677186632524286
2.8 0.09774074768303544
2.799 0.09864896160799613
2.798 0.09949322090703591
2.797 0.10027554587864784
2.796 0.10100290160368997
2.795 0.10168666306110238
2.794 0.10234202808526835
2.793 0.10298530667549406
2.792 0.10363373769784368
2.791 0.10430501992745807
2.79 0.10501568729142746
2.789 0.10578093182547642
2.788 0.10661432021554237
2.787 0.10752614322175148
2.786 0.10852447437198912
2.785 0.10961440784136864
2.784 0.11079616896845586
2.783 0.11206533920358477
2.782 0.11341350733741372
2.781 0.11482790992682347
2.78 0.11629232570055717
2.779 0.11778740188240013
2.778 0.11929416666360278
2.777 0.12079307919292477
2.776 0.1222662187288537
2.775 0.1236996289634279
2.774 0.12508123588602682
2.773 0.12640314280595177
2.772 0.12766147208865108
2.771 0.12885686924077874
2.77 0.12999395201599467
2.769 0.13108044189603246
2.768 0.1321286131519993
2.767 0.13315400307087294
2.766 0.1341745608378978
2.765 0.13520917643202957
2.764 0.13627598543988403
2.763 0.13739144706321113
2.762 0.13856766221951028
2.761 0.13981140531244657
2.76 0.14112390719085569
2.759 0.1425002670399673
2.758 0.14393146625826617
2.757 0.14540592009820652
2.756 0.1469118000131558
2.755 0.14843960776140974
2.754 0.14998415945414628
2.753 0.1515466116334216
2.752 0.1531336248337944
2.751 0.15475701157002913
2.75 0.15643111660707734
2.749 0.15817122580479173
2.7479999999999998 0.15998844112908736
2.747 0.1618889429468173
2.746 0.16386989136145258
2.745 0.1659223663358179
2.7439999999999998 0.16803033676442344
2.743 0.17017316177567265
2.742 0.17232924197535604
2.741 0.17448029441596744
2.7399999999999998 0.17661147417478631
2.739 0.17871580553607017
2.738 0.18079111978074483
2.737 0.182839427283286
2.7359999999999998 0.1848649170011609
2.735 0.18687180257082966
2.734 0.18886140681672114
2.733 0.1908304432933896
2.7319999999999998 0.19277372152088865
2.731 0.1946830631390578
2.73 0.1965515428319445
2.729 0.1983759682105817
2.7279999999999998 0.2001577776001365
2.727 0.20190770643555617
2.726 0.20364206824680278
2.725 0.20538499080427378
2.7239999999999998 0.20716222623696243
2.723 0.20899794064033064
2.722 0.21091098575054734
2.721 0.21291349631191733
2.7199999999999998 0.21500757491531344
2.719 0.21718441592090768
2.718 0.21942694652452246
2.717 0.22171748166328728
2.7159999999999997 0.22403639847383156
2.715 0.22637124343278353
2.714 0.22871689996008202
2.713 0.23107773770972126
2.7119999999999997 0.23346452892506722
2.711 0.23589414118572524
2.71 0.23838243534664874
2.709 0.24093783824062032
2.7079999999999997 0.2435609873372763
2.707 0.24624010022414455
2.706 0.2489504650855868
2.705 0.25166114504000286
2.7039999999999997 0.25433603136046123
2.703 0.256943720635503
2.702 0.25945825904155734
2.701 0.2618696244203186
2.6999999999999997 0.26417755734962967
2.699 0.26639686628353654
2.698 0.2685535151352838
2.697 0.2706771468976457
2.6959999999999997 0.272797377719803
2.695 0.2749412956228344
2.694 0.2771277414182703
2.693 0.27936586912683703
2.6919999999999997 0.28165290729040354
2.691 0.28397928063623534
2.69 0.2863276526969232
2.689 0.28868031336916783
2.6879999999999997 0.29101845560780887
2.687 0.29332669951210555
2.686 0.29559613022114234
2.685 0.297823422107943
2.6839999999999997 0.30001215490084043
2.683 0.3021730282505201
2.682 0.3043216506997671
2.681 0.30647743440361735
2.6799999999999997 0.30865970337936716
2.679 0.31088952891721977
2.678 0.3131789771575363
2.677 0.3155401312851242
2.6759999999999997 0.3179739139113149
2.675 0.320472349246832
2.674 0.3230224266412474
2.673 0.32559869417875614
2.6719999999999997 0.32817140461613087
2.671 0.33070872349776254
2.67 0.33317764651553927
2.669 0.3355480951008039
2.668 0.3377940360526187
2.667 0.3398998066347988
2.666 0.34185949019768475
2.665 0.3436770769515781
2.664 0.34536886076102913
2.663 0.3469595299078397
2.662 0.3484781665461475
2.661 0.34996053224575446
2.66 0.3514438521299684
2.659 0.3529613404077473
2.658 0.3545438189789654
2.657 0.3562151980921394
2.656 0.35799275016710935
2.655 0.3598864065703787
2.654 0.36189628765445675
2.653 0.3640189074053248
2.652 0.36624211292931463
2.651 0.3685492230346058
2.65 0.3709167714692302
2.649 0.3733153519069253
2.648 0.37571334521263355
2.647 0.3780728478134043
2.646 0.3803531378666175
2.645 0.38251433860392914
2.644 0.3845176295386202
2.643 0.3863293766283497
2.642 0.387921513768739
2.641 0.38927352041480934
2.64 0.39037418076390284
2.639 0.39122330946827943
2.638 0.3918259714012964
2.637 0.3921958250103274
2.636 0.3923524216926846
2.635 0.39232147976205584
2.634 0.3921323758780916
2.633 0.3918183285487015
2.632 0.39141712544572205
2.631 0.39096614558445525
2.63 0.3905046155089416
2.629 0.39007027588408916
2.628 0.3896929211059179
2.627 0.3893973312355728
2.626 0.38919993546212
2.625 0.3891017839158744
2.624 0.3890946563458183
2.6229999999999998 0.3891570348400991
2.622 0.38925683856194127
2.621 0.3893583715360433
2.62 0.3894227742394778
2.6189999999999998 0.3894112088891337
2.618 0.38929361207188434
2.617 0.38904502475673797
2.616 0.38865525034384757
2.6149999999999998 0.3881235062618785
2.614 0.38746551300592097
2.613 0.38670685022283596
2.612 0.38588370156370017
2.6109999999999998 0.3850389463364506
2.61 0.38421910404978876
2.609 0.3834685987699061
2.608 0.38282625562264394
2.6069999999999998 0.3823198322785231
2.606 0.38196465283131625
2.605 0.3817573057485416
2.604 0.381679610415153
2.6029999999999998 0.3816945231431098
2.602 0.3817569766211696
2.601 0.3818119101278048
2.6 0.381804724351157
2.5989999999999998 0.38168767936246545
2.598 0.3814240591520878
2.597 0.3809925687455775
2.596 0.38038794906162177
2.5949999999999998 0.3796225384962117
2.594 0.37872270885794673
2.593 0.3777251368336592
2.592 0.3766718597156004
2.5909999999999997 0.3756071311271591
2.59 0.3745704894961719
2.589 0.3735997851408831
2.588 0.37272220709489795
2.5869999999999997 0.3719570744298839
2.586 0.3713124000868379
2.585 0.37078728729712135
2.584 0.37037383397550866
2.5829999999999997 0.3700529386032956
2.582 0.3698058479247097
2.581 0.36960688013159343
2.58 0.3694342385405889
2.5789999999999997 0.3692669240694373
2.578 0.36908924545444816
2.577 0.36888975198555557
2.576 0.368660767368002
2.5749999999999997 0.36839743079732457
2.574 0.36809312648547216
2.573 0.367738395274115
2.572 0.36731922833678304
2.5709999999999997 0.36681596536199335
2.57 0.366209793409515
2.569 0.3654772951508702
2.568 0.3646049802238571
2.5669999999999997 0.3635869012428977
2.566 0.36242757817385945
2.565 0.3611427237656758
2.564 0.35976266936464074
2.5629999999999997 0.358322627202337
2.562 0.35686417527127806
2.561 0.35542659438892077
2.56 0.35404398004592036
2.5589999999999997 0.3527405328264455
2.558 0.35153045414095996
2.557 0.3504169047748542
2.556 0.3493953704132836
2.5549999999999997 0.3484507209090591
2.554 0.347570140727076
2.553 0.3467365811449773
2.552 0.34594026037132947
2.5509999999999997 0.34517127565782085
2.55 0.3444292067535069
2.549 0.3437183215584975
2.548 0.34305114114187313
2.5469999999999997 0.3424444385306478
2.546 0.34191850052660105
2.545 0.3414993038247834
2.544 0.3412096203339436
2.543 0.3410731151386025
2.542 0.3411068426770785
2.541 0.3413230581231626
2.54 0.3417245983206969
2.539 0.34230605861755325
2.538 0.34305328165768506
2.537 0.343941399162454
2.536 0.3449398460955426
2.535 0.3460116609463315
2.534 0.3471176800615158
2.533 0.34821428587985137
2.532 0.3492635203382846
2.531 0.3502303640295042
2.53 0.35108772821934026
2.529 0.35181734494997374
2.528 0.3524115762882293
2.527 0.3528718862228915
2.526 0.35320726880770453
2.525 0.35343203797736267
2.524 0.3535622191701867
2.523 0.3536146503072866
2.522 0.3536003491609423
2.521 0.35352575635167793
2.52 0.353393840693419
2.519 0.35320113322591545
2.518 0.35294208523703147
2.517 0.35261519928774326
2.516 0.3522176534574495
2.515 0.3517538138165276
2.514 0.3512333358632147
2.513 0.35067220679827615
2.512 0.35009006764208755
2.511 0.34951131557855375
2.51 0.3489635418229011
2.509 0.34847346790954364
2.508 0.3480728100326849
2.507 0.3477922690243605
2.506 0.3476629895706566
2.505 0.3477102932299788
2.504 0.3479571725509331
2.503 0.348416589860385
2.502 0.3490912853803993
2.501 0.3499662821965618
2.5 0.3510158353872167
2.499 0.35219301656148305
2.4979999999999998 0.35344500967076903
2.497 0.35470897607830915
2.496 0.3559208878075157
2.495 0.35702994181946085
2.4939999999999998 0.3579951999710139
2.493 0.35879856399680204
2.492 0.35944682966897823
2.491 0.3599688953550846
2.4899999999999998 0.3604121254146036
2.489 0.36083600191366394
2.488 0.3613081660393941
2.487 0.36188967536968497
2.4859999999999998 0.3626309032413519
2.485 0.3635672596204619
2.484 0.36470938943405373
2.483 0.3660461737199196
2.4819999999999998 0.36754652903501783
2.481 0.369164920688232
2.48 0.3708442609210196
2.479 0.3725263404640182
2.4779999999999998 0.37415768786477405
2.477 0.3756940458732824
2.476 0.37710810005466466
2.475 0.3783877116462425
2.4739999999999998 0.3795370164907464
2.473 0.3805740682103203
2.472 0.3815266419819974
2.471 0.3824242232355032
2.4699999999999998 0.3832999452753442
2.469 0.3841782558571104
2.468 0.3850806565648778
2.467 0.3860242357228052
2.4659999999999997 0.3870194527332352
2.465 0.3880744869804636
2.464 0.3891971003284335
2.463 0.39039764271270244
2.4619999999999997 0.3916908791884259
2.461 0.39309353205474346
2.46 0.39462519246744776
2.459 0.3963069335430915
2.4579999999999997 0.39815783036115077
2.457 0.40019433652931
2.456 0.40242607964715316
2.455 0.4048502740442361
2.4539999999999997 0.40745629256217175
2.453 0.4102229797320847
2.452 0.41311937031761803
2.451 0.41610682188569015
2.4499999999999997 0.41914511954831557
2.449 0.422190461577344
2.448 0.4252116576799017
2.447 0.4281824710828912
2.4459999999999997 0.43109063296921213
2.445 0.4339408193691001
2.444 0.43675078927413413
2.443 0.4395497634279163
2.4419999999999997 0.4423817907926676
2.441 0.4452969110809654
2.44 0.44834900766048347
2.439 0.4515900376828868
2.4379999999999997 0.4550692002466573
2.437 0.45882540569831304
2.436 0.4628835517932696
2.435 0.46725777840688765
2.4339999999999997 0.4719355143998926
2.433 0.4768855800289332
2.432 0.48205233899059174
2.431 0.48736148510310573
2.4299999999999997 0.49271980136645055
2.429 0.49802813867258844
2.428 0.5031807038357403
2.427 0.5080758569915589
2.4259999999999997 0.5126381394605807
2.425 0.516810555449256
2.424 0.5205743304763781
2.423 0.5239429987512849
2.4219999999999997 0.5269729250626767
2.421 0.5297460749586075
2.42 0.532375604770415
2.419 0.534979014211195
2.4179999999999997 0.5376753649887556
2.417 0.540566303127989
2.416 0.5437221202034798
2.415 0.5471754817096623
2.414 0.5509129462926828
2.413 0.5548779577091705
2.412 0.5589847640044253
2.411 0.5631248878895075
2.41 0.5671839344017677
2.409 0.5710631545213843
2.408 0.5746923661073374
2.407 0.5780416282884638
2.406 0.5811332073915674
2.405 0.5840299851085703
2.404 0.5868359762183025
2.403 0.5896760227817386
2.402 0.5926825822251077
2.401 0.5959750994865409
2.4 0.5996385706153381
2.399 0.6037096525483064
2.398 0.6081751250576927
2.397 0.6129655481043952
2.396 0.6179654452207676
2.395 0.6230294104610825
2.394 0.6279944313570717
2.393 0.6327073533783472
2.392 0.637044694786551
2.391 0.640920419153061
2.39 0.644303617603368
2.389 0.6472105108865527
2.388 0.6497125174735723
2.387 0.6519095226234016
2.386 0.6539214375140213
2.385 0.6558734601021378
2.384 0.6578704159003778
2.383 0.6599929253983728
2.382 0.6622840105899702
2.381 0.6647515316815138
2.38 0.667369835609013
2.379 0.6700954594506393
2.378 0.6728698009257761
2.377 0.6756292491642538
2.376 0.6783213041905237
2.375 0.680907529634544
2.374 0.6833651744439535
2.3729999999999998 0.6856836135626024
2.372 0.6878669695536672
2.371 0.6899230217617373
2.37 0.6918678361180685
2.3689999999999998 0.6937111105364914
2.368 0.6954672302347059
2.367 0.697153859642168
2.366 0.6987856429720426
2.3649999999999998 0.7003822699426006
2.364 0.701966159724937
2.363 0.7035588844646514
2.362 0.705176820179402
2.3609999999999998 0.7068282489887556
2.36 0.7085035615677256
2.359 0.7101698655307447
2.358 0.7117710984174879
2.3569999999999998 0.713223368383873
2.356 0.7144219299778451
2.355 0.7152516277127382
2.354 0.7155951009143029
2.3529999999999998 0.7153398939621209
2.352 0.7144014453552019
2.351 0.7127279920339977
2.35 0.7103052712547616
2.3489999999999998 0.7071619982089927
2.348 0.703365351372632
2.347 0.6990156283599078
2.346 0.6942311115581431
2.3449999999999998 0.6891420764275245
2.344 0.6838686402812421
2.343 0.6785185482019434
2.342 0.6731746684869
2.3409999999999997 0.6678926142982915
2.34 0.6626994296151701
2.339 0.6575897288345197
2.338 0.6525411782300583
2.3369999999999997 0.6475114444562855
2.336 0.6424466318316839
2.335 0.637292071250721
2.334 0.6319942749173779
2.3329999999999997 0.6265091192837471
2.332 0.6208078654387597
2.331 0.6148767615399399
2.33 0.6087170220089477
2.3289999999999997 0.6023517855720809
2.328 0.5958132252400367
2.327 0.5891441638616353
2.326 0.5823864335701432
2.3249999999999997 0.5755799606968551
2.324 0.5687575664264295
2.323 0.5619358852269138
2.322 0.5551223792019117
2.3209999999999997 0.5483112539336612
2.32 0.5414933942767146
2.319 0.5346575508159435
2.318 0.5277976448697375
2.3169999999999997 0.5209194729307999
2.316 0.514040002801941
2.315 0.5071867705570033
2.314 0.5003944555518817
2.3129999999999997 0.4937046952722664
2.312 0.48715547812076854
2.311 0.48077806279542296
2.31 0.47459167101723765
2.3089999999999997 0.4686010086192727
2.308 0.46279518727041546
2.307 0.45715177397039364
2.306 0.45163252896532713
2.3049999999999997 0.44619408387313575
2.304 0.44078981632423037
2.303 0.43537074544627175
2.302 0.4298940253634923
2.3009999999999997 0.424325099545919
2.3 0.4186368294640882
2.299 0.41281456991897936
2.298 0.406852348723383
2.2969999999999997 0.4007541328486681
2.296 0.39453106809646765
2.295 0.38819497817573867
2.294 0.3817602592673662
2.2929999999999997 0.3752438477010951
2.292 0.3686566576026949
2.291 0.3620132984321994
2.29 0.35532853828924393
2.2889999999999997 0.34862232666973686
2.288 0.34191843171486547
2.287 0.3352491578231179
2.286 0.32865000663331767
2.285 0.32216072191287864
2.284 0.31582198300849224
2.283 0.3096699463888605
2.282 0.3037381158193354
2.281 0.29805411718476893
2.28 0.2926352660309627
2.279 0.2874947016960824
2.278 0.28263970687645557
2.277 0.2780701974147352
2.276 0.2737821148048572
2.275 0.2697647252138662
2.274 0.2660044145919056
2.273 0.2624775100732237
2.272 0.25915575532947294
2.271 0.2560048161815048
2.27 0.2529811369982033
2.269 0.2500396588105921
2.268 0.2471309196273811
2.267 0.2442069691053351
2.266 0.2412214137753484
2.265 0.23813396168359593
2.264 0.23491149809587297
2.263 0.2315295676310371
2.262 0.2279770097466528
2.261 0.2242577783464564
2.26 0.220388419631766
2.259 0.21640084955870428
2.258 0.21234025578030408
2.257 0.2082624421452954
2.256 0.20422969997758217
2.255 0.20030661713749978
2.254 0.19655315344089752
2.253 0.19301991858548764
2.252 0.18974494721408586
2.251 0.18674906348310963
2.25 0.18403512615055725
2.249 0.18158898755733366
2.2479999999999998 0.17938093280177447
2.247 0.1773692085943205
2.246 0.17550694351725465
2.245 0.17374204409932514
2.2439999999999998 0.1720262082939858
2.243 0.17031664052691767
2.242 0.1685814514416174
2.241 0.16679704424160025
2.2399999999999998 0.164950638656174
2.239 0.16304022218128467
2.238 0.16106931815863915
2.237 0.15904780114450584
2.2359999999999998 0.1569868936112794
2.235 0.1548986317328188
2.234 0.152793764495315
2.233 0.1506819167648193
2.2319999999999998 0.14857039393500962
2.231 0.14646496289929606
2.23 0.14437127504254968
2.229 0.14229330158334716
2.2279999999999998 0.14023637266199757
2.227 0.13820468878761563
2.226 0.13620153051456524
2.225 0.1342282979208036
2.2239999999999998 0.13228616973828533
2.223 0.13037311818001454
2.222 0.12848619564079347
2.221 0.12662136994975692
2.2199999999999998 0.1247737964513081
2.219 0.1229398316405907
2.218 0.12111459592560708
2.217 0.1192956890027482
2.2159999999999997 0.11748234963182852
2.215 0.11567462016441712
2.214 0.11387584316912912
2.213 0.11209130057564197
2.2119999999999997 0.11032839662196989
2.211 0.10859811587523469
2.21 0.10691348037146912
2.209 0.10528961765902148
2.2079999999999997 0.10374167618528685
2.207 0.10228510935644299
2.206 0.10093172309385556
2.205 0.09968990787964681
2.2039999999999997 0.0985628890960243
2.203 0.09754695564051033
2.202 0.09663363435357075
2.201 0.09580741801838785
2.1999999999999997 0.09505002322210102
2.199 0.09433960563567419
2.198 0.09365371414184409
2.197 0.09297151064585488
2.1959999999999997 0.09227463213369566
2.195 0.09154824604713385
2.194 0.090781854108637
2.193 0.08996922722746091
2.1919999999999997 0.08910910458547708
2.191 0.08820361175426839
2.19 0.08725811353811457
2.189 0.08628100126677345
2.1879999999999997 0.08528225341531051
2.187 0.0842729208361451
2.186 0.08326413145556512
2.185 0.08226653014172942
2.1839999999999997 0.08128901027248502
2.183 0.08033926241504653
2.182 0.07942330260984033
2.181 0.07854428736633126
2.1799999999999997 0.07770365347246456
2.179 0.07690181775317637
2.178 0.07613761161695401
2.177 0.07540986842622194
2.1759999999999997 0.07471685485271441
2.175 0.07405616469113846
2.174 0.0734261160178608
2.173 0.07282415193411766
2.1719999999999997 0.0722479859964861
2.171 0.0716942005050976
2.17 0.07115917488027458
2.169 0.07063878082140558
2.1679999999999997 0.07012741211825904
2.167 0.06961995805104276
2.166 0.0691106304620541
2.165 0.06859367119764291
2.1639999999999997 0.06806362006890983
2.163 0.06751554560344399
2.162 0.06694583185866657
2.161 0.06635175040576272
2.16 0.06573317538896344
2.159 0.06509171093988433
2.158 0.06443101633290645
2.157 0.06375747460259797
2.156 0.06307893500048542
2.155 0.06240465099481311
2.154 0.06174406272231898
2.153 0.06110600047308849
2.152 0.06049842665413495
2.151 0.059926714445067746
2.15 0.05939438154787848
2.149 0.058901735899373565
2.148 0.05844687412525701
2.147 0.05802608517418542
2.146 0.05763420590718874
2.145 0.057265972171173886
2.144 0.05691507693274497
2.143 0.056576103719325775
2.142 0.056243417430133794
2.141 0.05591188331948081
2.14 0.055576289441910925
2.139 0.05523127032977219
2.138 0.05487161479794183
2.137 0.05449215060220818
2.136 0.05408810616822299
2.135 0.05365566887855565
2.134 0.05319273218980486
2.133 0.05269882883919106
2.132 0.052176803429646194
2.131 0.05163175996880262
2.13 0.05107142672450801
2.129 0.05050616055535727
2.128 0.049947851918538004
2.127 0.049409270699707554
2.126 0.04890292409912526
2.125 0.04843958389098677
2.124 0.048028065614412876
2.1229999999999998 0.04767341833156041
2.122 0.04737699302073411
2.121 0.0471355631287425
2.12 0.04694243412246575
2.1189999999999998 0.0467867182520808
2.118 0.04665592507103278
2.117 0.046536359433988685
2.116 0.046414795493763455
2.1149999999999998 0.04628019110705201
2.114 0.046124481495405746
2.113 0.045943036062148675
2.112 0.04573510945048007
2.1109999999999998 0.04550296247302944
2.11 0.045251254641050113
2.109 0.044985747823270916
2.108 0.04471244430709895
2.1069999999999998 0.04443612329273071
2.106 0.04416031278129827
2.105 0.0438866648202074
2.104 0.043615341857286744
2.1029999999999998 0.043345243252860065
2.102 0.043074777226952236
2.101 0.042801970779220794
2.1 0.042525756629486273
2.0989999999999998 0.04224513838956165
2.098 0.04196053859380267
2.097 0.04167299621194921
2.096 0.04138443651833198
2.0949999999999998 0.04109818322231894
2.094 0.0408178646165611
2.093 0.040548317880264674
2.092 0.04029407647938917
2.0909999999999997 0.040059792616938254
2.09 0.039848893103258946
2.089 0.03966387739146244
2.088 0.039504540406554184
2.0869999999999997 0.03936904477062823
2.086 0.039253277184679726
2.085 0.03915125403197664
2.084 0.03905615769681191
2.0829999999999997 0.038960933473660427
2.082 0.03885942614720339
2.081 0.03874701847352963
2.08 0.03862121996221153
2.0789999999999997 0.03848163510953167
2.078 0.038330206940016855
2.077 0.038170247672896125
2.076 0.03800644603062997
2.0749999999999997 0.03784272080364781
2.074 0.03768322073912654
2.073 0.037530604842127106
2.072 0.037386121266500524
2.0709999999999997 0.03724928466501927
2.07 0.0371188719682672
2.069 0.036992117056359304
2.068 0.036866481654710445
2.0669999999999997 0.03673952485179324
2.066 0.03660977236741501
2.065 0.03647690518365863
2.064 0.03634194710989739
2.0629999999999997 0.036206941717297644
2.062 0.03607453313724521
2.061 0.035947667430296606
2.06 0.03582848308571395
2.0589999999999997 0.035718486787596766
2.058 0.035617680699750305
2.057 0.03552494332283723
2.056 0.03543844992695073
2.0549999999999997 0.03535563600269079
2.054 0.035274350688713735
2.053 0.03519328606995902
2.052 0.03511224687011308
2.0509999999999997 0.03503208662351736
2.05 0.03495498510957855
2.049 0.034883289110420976
2.048 0.03481964463130464
2.0469999999999997 0.03476553778137205
2.046 0.03472083135999117
2.045 0.03468393420489235
2.044 0.03465102297949885
2.0429999999999997 0.034616757049196714
2.042 0.03457457029162339
2.041 0.034517813178660095
2.04 0.03443992541798103
2.0389999999999997 0.034336182959047654
2.038 0.03420352754042857
2.037 0.034041414021073156
2.036 0.03385138632574307
2.0349999999999997 0.033637641814041726
2.034 0.033406017694759045
2.033 0.033163182412594076
2.032 0.032916458307942056
2.031 0.03267300779028711
2.03 0.032439332607439766
2.029 0.032220866063420076
2.028 0.032021859402105654
2.027 0.031845430937237185
2.026 0.03169397216535703
2.025 0.031568644999354134
2.024 0.0314702250747037
2.023 0.03139869968354537
2.022 0.03135324630848715
2.021 0.03133215337418525
2.02 0.03133285803196004
2.019 0.03135183688803536
2.018 0.03138463918337835
2.017 0.031426124299882494
2.016 0.031471167207797836
2.015 0.03151442506744913
2.014 0.03155179467327502
2.013 0.03158016855148999
2.012 0.03159773425412209
2.011 0.03160431517533928
2.01 0.031600676946049004
2.009 0.031588840113005834
2.008 0.0315708575051755
2.007 0.03154859041603728
2.006 0.031523699583274736
2.005 0.031496777815543914
2.004 0.03146744076531607
2.003 0.031434944976332466
2.002 0.03139798058236438
2.001 0.03135527837288312
2.0 0.031305994680186064
1.9989999999999997 0.03125003136662369
1.9980000000000002 0.031188081883435314
1.9969999999999999 0.03112161357460443
1.9959999999999996 0.0310525469690671
1.995 0.030982797317332892
1.9939999999999998 0.03091441893163067
1.9930000000000003 0.030848707012581227
1.992 0.030786287167120934
1.9909999999999997 0.03072742601507229
1.9900000000000002 0.030671655916692846
1.9889999999999999 0.03061821308404885
1.9879999999999995 0.03056680975238823
1.987 0.03051762476033767
1.9859999999999998 0.03047098936697488
1.9850000000000003 0.030428366156307816
1.984 0.030391840160063754
1.9829999999999997 0.030363647385300205
1.9820000000000002 0.030346276905414114
1.9809999999999999 0.03034176207478624
1.9799999999999995 0.0303517804535204
1.979 0.030377185579280118
1.9779999999999998 0.03041778389992127
1.9770000000000003 0.030472584328747637
1.976 0.03053959720018854
1.9749999999999996 0.03061617749523389
1.9740000000000002 0.030699113026123017
1.9729999999999999 0.03078494810509656
1.9719999999999995 0.030870129894274866
1.971 0.03095145322643158
1.9699999999999998 0.03102581391716338
1.9690000000000003 0.031090981217704518
1.968 0.031145151737217238
1.9669999999999996 0.031187280185856023
1.9660000000000002 0.03121757296452312
1.9649999999999999 0.031236320411826026
1.9639999999999995 0.031244988520414803
1.963 0.0312454525792723
1.9619999999999997 0.03124015776021882
1.9610000000000003 0.031231482506430448
1.96 0.031222059500366262
1.9589999999999996 0.03121435913738126
1.9580000000000002 0.03121022047927025
1.9569999999999999 0.031210906241511942
1.9559999999999995 0.031217116284276678
1.955 0.03122893071037085
1.9539999999999997 0.031245834713489313
1.9530000000000003 0.03126703759748268
1.952 0.03129174715583442
1.9509999999999996 0.031319377715794225
1.9500000000000002 0.03134967319668733
1.9489999999999998 0.03138294419273415
1.9479999999999995 0.031419749640078175
1.947 0.031460877535189
1.9459999999999997 0.03150718534120393
1.9450000000000003 0.031559041722077165
1.944 0.03161657806481058
1.9429999999999996 0.03167925868374722
1.9420000000000002 0.03174639880123248
1.9409999999999998 0.03181739155083414
1.9399999999999995 0.031891840334601455
1.939 0.031969872560694106
1.9379999999999997 0.03205233064454446
1.9370000000000003 0.03214102683448793
1.936 0.032237786138525
1.9349999999999996 0.032344451009597694
1.9340000000000002 0.03246216215887776
1.9329999999999998 0.0325909829354547
1.9319999999999995 0.03272942794723216
1.931 0.03287439152454108
1.9299999999999997 0.033021330811206916
1.9290000000000003 0.03316507057644464
1.928 0.03329977400136232
1.9269999999999996 0.03342046737321267
1.9260000000000002 0.03352308383558335
1.9249999999999998 0.0336053626307522
1.9239999999999995 0.03366686357584317
1.923 0.03370870060743049
1.9219999999999997 0.03373383993953844
1.9210000000000003 0.03374644103387161
1.92 0.033750857981692625
1.9189999999999996 0.03375203638153336
1.9180000000000001 0.03375430509351694
1.9169999999999998 0.03376125481339416
1.9159999999999995 0.0337759338594806
1.915 0.03380021262384413
1.9139999999999997 0.03383509089060111
1.9130000000000003 0.033880452595709154
1.912 0.03393594671047319
1.9109999999999996 0.0340002991077429
1.9100000000000001 0.03407225927489075
1.9089999999999998 0.034150719468241775
1.9079999999999995 0.034234895862962356
1.907 0.034324668417663295
1.9059999999999997 0.034420716317358394
1.9050000000000002 0.03452434698620913
1.904 0.03463795896363889
1.9029999999999996 0.03476396091530059
1.9020000000000001 0.03490514547842699
1.9009999999999998 0.035063902316040736
1.9000000000000004 0.03524183825171647
1.899 0.03543963907587947
1.8979999999999997 0.035656738842204404
1.8970000000000002 0.03589131918331211
1.896 0.03614058820924489
1.8949999999999996 0.036400793186643174
1.8940000000000001 0.03666764212644342
1.8929999999999998 0.03693620536924152
1.8920000000000003 0.03720186663815163
1.891 0.0374599557910632
1.8899999999999997 0.037706341759873294
1.8890000000000002 0.037937522577285596
1.888 0.038149981389210746
1.8869999999999996 0.03834160879817541
1.8860000000000001 0.03851053439986732
1.8849999999999998 0.03865576344488617
1.8840000000000003 0.0387773164444285
1.883 0.03887609152633435
1.8819999999999997 0.03895398988397547
1.8810000000000002 0.039013858180465835
1.88 0.03905970400756938
1.8789999999999996 0.0390963320390175
1.8780000000000001 0.039129092962575655
1.8769999999999998 0.039163879332676524
1.8760000000000003 0.039206492646863045
1.875 0.03926233864253643
1.8739999999999997 0.03933635497226082
1.8730000000000002 0.03943202019619354
1.8719999999999999 0.03955190153489616
1.8709999999999996 0.039697300295077106
1.87 0.039867902984730835
1.8689999999999998 0.04006277182255327
1.8680000000000003 0.040280198196824005
1.867 0.04051780405990151
1.8659999999999997 0.04077383219808163
1.8650000000000002 0.04104631218087571
1.8639999999999999 0.04133394101784276
1.8629999999999995 0.04163536679554852
1.862 0.041949320422905764
1.8609999999999998 0.04227445505357068
1.8600000000000003 0.042608550829055375
1.859 0.042948900027739934
1.8579999999999997 0.04329170483491458
1.8570000000000002 0.04363255529109411
1.8559999999999999 0.043966742748940246
1.8549999999999995 0.044289081188469706
1.854 0.04459542246359153
1.8529999999999998 0.04488209358926683
1.8520000000000003 0.04514668572084087
1.851 0.045388883064408664
1.8499999999999996 0.04560977249888144
1.8490000000000002 0.045812235141542916
1.8479999999999999 0.04600088646724082
1.8469999999999995 0.04618162993319086
1.846 0.046361012054545216
1.8449999999999998 0.046546119350165234
1.8440000000000003 0.04674400922084728
1.843 0.04696038659559978
1.8419999999999996 0.04720005871715362
1.8410000000000002 0.047465396538946214
1.8399999999999999 0.047756820600887054
1.8389999999999995 0.04807253148169585
1.838 0.0484085262706015
1.8369999999999997 0.048759742700285456
1.8360000000000003 0.04912012345795462
1.835 0.04948357947867648
1.8339999999999996 0.04984477496052391
1.8330000000000002 0.05019963293212966
1.8319999999999999 0.05054530135926944
1.8309999999999995 0.05088033348412669
1.83 0.05120449729244204
1.8289999999999997 0.051518360853887106
1.8280000000000003 0.0518228794330473
1.827 0.05211891141855922
1.8259999999999996 0.05240710074757505
1.8250000000000002 0.05268803968447681
1.8239999999999998 0.05296158603210384
1.8229999999999995 0.05322779659138063
1.822 0.05348678603456669
1.8209999999999997 0.05373919915113675
1.8200000000000003 0.05398619765966736
1.819 0.05422931186695007
1.8179999999999996 0.05447175424899207
1.8170000000000002 0.054716973073413444
1.8159999999999998 0.054970579680765415
1.8149999999999995 0.05523834410532806
1.814 0.05552724975350108
1.8129999999999997 0.05584492087144041
1.8120000000000003 0.05619856694374289
1.811 0.05659470394083917
1.8099999999999996 0.05703790471561324
1.8090000000000002 0.05753028726633689
1.8079999999999998 0.05807104503077267
1.8069999999999995 0.058655804655834254
1.806 0.059276987648724425
1.8049999999999997 0.05992397764571703
1.8040000000000003 0.060584054933905875
1.803 0.06124405353309896
1.8019999999999996 0.06189042588030422
1.8010000000000002 0.0625112237064193
1.7999999999999998 0.06309729388686532
1.7989999999999995 0.06364243750742031
1.798 0.06414449629835697
1.7969999999999997 0.06460487536645786
1.7960000000000003 0.06502828868303827
1.795 0.0654224032739732
1.7939999999999996 0.06579743113190603
1.7930000000000001 0.06616433882536228
1.7919999999999998 0.06653468262374655
1.7909999999999995 0.0669202297386305
1.79 0.06733187570561246
1.7889999999999997 0.06777947240557816
1.7880000000000003 0.06827163832942744
1.787 0.06881469132920552
1.7859999999999996 0.06941334590497963
1.7850000000000001 0.07007027769688119
1.7839999999999998 0.07078497614321069
1.7829999999999995 0.07155398734628968
1.782 0.07237136449775791
1.7809999999999997 0.07322853530513276
1.7800000000000002 0.07411490967493603
1.779 0.07501812619784638
1.7779999999999996 0.07592627449491975
1.7770000000000001 0.07682728622392666
1.7759999999999998 0.07771027175726179
1.7750000000000004 0.07856696500219101
1.774 0.07939031947201311
1.7729999999999997 0.08017590644306855
1.7720000000000002 0.08092173441457483
1.771 0.08162852107510542
1.7699999999999996 0.0822993218740479
1.7690000000000001 0.08293894153772811
1.7679999999999998 0.08355487865923013
1.7670000000000003 0.0841565434013227
1.766 0.08475476471106841
1.7649999999999997 0.08536092536654488
1.7640000000000002 0.08598595575040228
1.763 0.08663980901151384
1.7619999999999996 0.08732982018306938
1.7610000000000001 0.0880601136741098
1.7599999999999998 0.08883146863661451
1.7590000000000003 0.08964093461516041
1.758 0.09048306253625896
1.7569999999999997 0.09135083912081991
1.7560000000000002 0.09223710370471593
1.755 0.09313613345671665
1.7539999999999996 0.09404484990114395
1.7530000000000001 0.0949641003796395
1.7519999999999998 0.09589812458147937
1.7510000000000003 0.09685434983742565
1.75 0.09784176726461387
1.7489999999999997 0.09886993778343739
1.7480000000000002 0.0999458228497341
1.7469999999999999 0.1010732833097396
1.7459999999999996 0.10225053767972136
1.745 0.10347196151512798
1.7439999999999998 0.10472743698252743
1.7430000000000003 0.10600390641291982
1.742 0.10728762404187771
1.7409999999999997 0.10856684154931188
1.7400000000000002 0.10983190465191138
1.7389999999999999 0.11107802461677395
1.7379999999999995 0.112303455450308
1.737 0.1135090956707779
1.7359999999999998 0.11469731965566889
1.7350000000000003 0.11587067619150392
1.734 0.11703011521152105
1.7329999999999997 0.1181739210564664
1.7320000000000002 0.11929939319508295
1.7309999999999999 0.12040215671087959
1.7299999999999995 0.12147874302001022
1.729 0.12252802273032731
1.7279999999999998 0.12355173193990517
1.7270000000000003 0.12455720219955986
1.726 0.12555501207234254
1.7249999999999996 0.1265602702510384
1.7240000000000002 0.12758875853003074
1.7229999999999999 0.1286549441544158
1.7219999999999995 0.12976968758133958
1.721 0.13093946272940202
1.7199999999999998 0.13216439774904995
1.7190000000000003 0.13343786034606375
1.718 0.134748211041467
1.7169999999999996 0.1360836147520037
1.7160000000000002 0.13743133615136516
1.7149999999999999 0.1387833763311391
1.7139999999999995 0.14013662856445086
1.713 0.14149419518135387
1.7119999999999997 0.14286345422975089
1.7110000000000003 0.1442557709663413
1.71 0.14568206432625558
1.7089999999999996 0.14714876191410026
1.7080000000000002 0.148657424031476
1.7069999999999999 0.15020181642876929
1.7059999999999995 0.15176751460957918
1.705 0.15333589439734466
1.7039999999999997 0.15488480224267648
1.7030000000000003 0.1563945615505673
1.702 0.15784852833543994
1.7009999999999996 0.15923955046930688
1.7000000000000002 0.16056634897582106
1.6989999999999998 0.1618368802473528
1.6979999999999995 0.16306602493079472
1.697 0.1642711941995812
1.6959999999999997 0.1654700638823025
1.6950000000000003 0.1666791005152897
1.694 0.16791002862492083
1.6929999999999996 0.16916887855999943
1.6920000000000002 0.1704545781297173
1.6909999999999998 0.17176196092967982
1.6899999999999995 0.1730811079061289
1.689 0.17440179394119618
1.6879999999999997 0.1757130177647397
1.6870000000000003 0.1770057577869375
1.686 0.17827481719469954
1.6849999999999996 0.1795183559396327
1.6840000000000002 0.1807386939927137
1.6829999999999998 0.1819424412028709
1.6819999999999995 0.18313918753216907
1.681 0.18434078536941387
1.6799999999999997 0.18555897211716701
1.6790000000000003 0.18680645607524768
1.678 0.18809037157851963
1.6769999999999996 0.1894176892278171
1.6760000000000002 0.19078850120873755
1.6749999999999998 0.19219741716104044
1.6739999999999995 0.19363587031707358
1.673 0.1950878154838986
1.6719999999999997 0.19653461523595883
1.6710000000000003 0.197956478977822
1.67 0.19933311397655035
1.6689999999999996 0.20064623808223186
1.6680000000000001 0.20188030750401662
1.6669999999999998 0.20302636377628347
1.6659999999999995 0.2040816118475784
1.665 0.20504953042751214
1.6639999999999997 0.20594117668898518
1.6630000000000003 0.20677275561581723
1.662 0.2075630530394911
1.6609999999999996 0.20833463890206289
1.6600000000000001 0.2091106038248611
1.6589999999999998 0.20991113646535925
1.6579999999999995 0.2107544247381201
1.657 0.2116539829268307
1.6559999999999997 0.21261878765201495
1.6550000000000002 0.2136530885504968
1.654 0.21475507540075872
1.6529999999999996 0.21592080858837573
1.6520000000000001 0.2171414109352085
1.6509999999999998 0.21840579837307933
1.6499999999999995 0.21969940876506572
1.649 0.2210047854804594
1.6479999999999997 0.22230383543885915
1.6470000000000002 0.2235752940075236
1.646 0.22479665813124208
1.6449999999999996 0.22594617374157533
1.6440000000000001 0.227002766500152
1.6429999999999998 0.22794831940428706
1.6420000000000003 0.22876770108261124
1.641 0.229449838217196
1.6399999999999997 0.22998866030291215
1.6390000000000002 0.23038409610921937
1.638 0.23063872303855368
1.6369999999999996 0.23075976332101328
1.6360000000000001 0.23075764710584476
1.6349999999999998 0.23064626797445487
1.6340000000000003 0.2304416717286722
1.633 0.2301622851715558
1.6319999999999997 0.2298294391812694
1.6310000000000002 0.2294645465701268
1.63 0.22909041122966908
1.6289999999999996 0.22872931501162183
1.6280000000000001 0.2283990829314303
1.6269999999999998 0.22811479071499086
1.6260000000000003 0.22788667573757768
1.625 0.22771592164004112
1.6239999999999997 0.22759824352440064
1.6230000000000002 0.22752142459685554
1.6219999999999999 0.22746697701137944
1.6209999999999996 0.22741425724184627
1.62 0.22734072354372964
1.6189999999999998 0.2272239428288397
1.6180000000000003 0.2270466736049793
1.617 0.22679477351883354
1.6159999999999997 0.22646280642204053
1.6150000000000002 0.22605085376819867
1.6139999999999999 0.2255685578573975
1.6129999999999995 0.22503117065961833
1.612 0.22445986043377872
1.6109999999999998 0.22387941788465254
1.6100000000000003 0.22331639393576147
1.609 0.2227958089565103
1.6079999999999997 0.22233917038199338
1.6070000000000002 0.22196137482530465
1.6059999999999999 0.22167005940860304
1.6049999999999995 0.2214620700726938
1.604 0.22132581931899248
1.6029999999999998 0.22123914875324066
1.6020000000000003 0.22117562820914827
1.601 0.22110348823212944
1.5999999999999996 0.22099167479933762
1.5990000000000002 0.22081354908899373
1.5979999999999999 0.22054922188460363
1.5969999999999995 0.22018797965260595
1.596 0.21972848774652487
1.5949999999999998 0.21917952587109915
1.5940000000000003 0.2185577470994849
1.593 0.21788533974118438
1.5919999999999996 0.2171870606020147
1.5910000000000002 0.21648831676486024
1.5899999999999999 0.21581119190545803
1.5889999999999995 0.2151762667507289
1.588 0.21459758389794586
1.5869999999999997 0.2140844005470276
1.5860000000000003 0.21363950603570742
1.585 0.21326077264904708
1.5839999999999996 0.21294246417606738
1.5830000000000002 0.21267290918022508
1.5819999999999999 0.21244121009822142
1.5809999999999995 0.2122330316251121
1.58 0.21203672979294952
1.5789999999999997 0.21184144253471637
1.5780000000000003 0.21163952484680654
1.577 0.21142576658370182
1.5759999999999996 0.2111970152235666
1.5750000000000002 0.21095151495644263
1.5739999999999998 0.21068620278487915
1.5729999999999995 0.21039609417801483
1.572 0.2100732899955277
1.5709999999999997 0.20970640442396568
1.5700000000000003 0.20928428210547348
1.569 0.20879301214458296
1.5679999999999996 0.20822425560585908
1.5670000000000002 0.20757393644414657
1.5659999999999998 0.2068439975474417
1.5649999999999995 0.20604283864008793
1.564 0.20518729606053715
1.5629999999999997 0.204297113252644
1.5620000000000003 0.2033957740407254
1.561 0.20250556296377734
1.5599999999999996 0.20164586012677124
1.5590000000000002 0.2008304399918491
1.5579999999999998 0.20006735363613276
1.5569999999999995 0.19935835886974176
1.556 0.1987008214700711
1.5549999999999997 0.19808605861950934
1.5540000000000003 0.19750673320782558
1.553 0.19695321592915377
1.5519999999999996 0.19642013814702136
1.5510000000000002 0.19590225484295826
1.5499999999999998 0.19539988776493994
1.5489999999999995 0.1949162030692789
1.548 0.19445914153704666
1.5469999999999997 0.19403907398219114
1.5460000000000003 0.19366825305966937
1.545 0.1933619112382589
1.5439999999999996 0.19313313432261134
1.5430000000000001 0.1929950974312206
1.5419999999999998 0.19295679374574512
1.5409999999999995 0.1930241276294809
1.54 0.19319734268451833
1.5389999999999997 0.19347185128382446
1.5380000000000003 0.19383813085857338
1.537 0.19428072736132865
1.5359999999999996 0.19478130112823397
1.5350000000000001 0.1953183183840678
1.5339999999999998 0.1958695071138685
1.5329999999999995 0.19641059099100766
1.532 0.19692097207240325
1.5309999999999997 0.19738209756369457
1.5300000000000002 0.19778017560945807
1.529 0.19810651536662371
1.5279999999999996 0.19835839861145205
1.5270000000000001 0.1985380909565993
1.5259999999999998 0.19865181605578014
1.5249999999999995 0.19870841333580513
1.524 0.19871726488826824
1.5229999999999997 0.19868773858004346
1.5220000000000002 0.19862551352383864
1.521 0.19853330712701037
1.5199999999999996 0.19841158917075558
1.5190000000000001 0.19825707038827498
1.5179999999999998 0.1980652702419515
1.5170000000000003 0.19783411212468965
1.516 0.1975609994994119
1.5149999999999997 0.19724770588720597
1.5140000000000002 0.19689934723289876
1.513 0.19652494202115955
1.5119999999999996 0.19613587372866048
1.5110000000000001 0.19574639957225898
1.5099999999999998 0.19537267065266303
1.5090000000000003 0.19503033093424002
1.508 0.1947377259056583
1.5069999999999997 0.19451246785483337
1.5060000000000002 0.19437224514159337
1.505 0.19433134881734052
1.5039999999999996 0.19440266099633538
1.5030000000000001 0.19459342937608734
1.5019999999999998 0.19490527837874505
1.5010000000000003 0.19533002714093642
1.5 0.19585360469068636
1.4989999999999997 0.1964502356029001
1.4980000000000002 0.19709090417111866
1.4969999999999999 0.19774099060432646
1.4959999999999996 0.1983650867021963
1.495 0.19893495734209732
1.4939999999999998 0.19942760106270424
1.4930000000000003 0.19983245461587942
1.492 0.20015250343058397
1.4909999999999997 0.20040282440722565
1.4900000000000002 0.20060860024673718
1.4889999999999999 0.2008017045423053
1.4879999999999995 0.20101862014568303
1.487 0.20129231789407012
1.4859999999999998 0.20165010688933518
1.4850000000000003 0.20211134350346652
1.484 0.2026820413334771
1.4829999999999997 0.20335654248142793
1.4820000000000002 0.20411851937659659
1.4809999999999999 0.20494398166937794
1.4799999999999995 0.20580279671754695
1.479 0.20666434555030228
1.4779999999999998 0.20750064157554668
1.4770000000000003 0.20828863891145694
1.476 0.20901435069395044
1.4749999999999996 0.20967175713773245
1.4740000000000002 0.2102632886065062
1.4729999999999999 0.21079851735639918
1.4719999999999995 0.21129181261909105
1.471 0.21175803763528644
1.4699999999999998 0.21221371501998332
1.4690000000000003 0.2126704430493616
1.468 0.21313822751799238
1.4669999999999996 0.21362492157568608
1.4660000000000002 0.2141351051068253
1.4649999999999999 0.2146726458069169
1.4639999999999995 0.21524174318009104
1.463 0.2158485840716018
1.4619999999999997 0.21650223461805232
1.4610000000000003 0.21721316160227
1.46 0.2179935702223954
1.4589999999999996 0.21885646498343003
1.4580000000000002 0.21981360692921714
1.4569999999999999 0.2208750587982893
1.4559999999999995 0.222046824500446
1.455 0.22332774311334372
1.4539999999999997 0.22471205296430363
1.4530000000000003 0.22618794952208715
1.452 0.22773806580692973
1.4509999999999996 0.22934068059752696
1.4500000000000002 0.23097320587566372
1.4489999999999998 0.23261106331210576
1.4479999999999995 0.23423665403887786
1.447 0.2358351607852118
1.4459999999999997 0.2373994919562367
1.4450000000000003 0.23893192749021142
1.444 0.24044194610460512
1.4429999999999996 0.24194535332452116
1.4420000000000002 0.24346603675706252
1.4409999999999998 0.24503112907642077
1.4399999999999995 0.2466697968710109
1.439 0.24841005728101126
1.4379999999999997 0.2502783518641779
1.4370000000000003 0.2522954464857853
1.436 0.25447442227200795
1.4349999999999996 0.25682258747795084
1.4340000000000002 0.25933276277390965
1.4329999999999998 0.2619878808702656
1.4319999999999995 0.26475782406490667
1.431 0.2676026636097803
1.4299999999999997 0.2704725264210735
1.4290000000000003 0.27331466303071067
1.428 0.2760729497564454
1.4269999999999996 0.27869362814972415
1.4260000000000002 0.28113716993935234
1.4249999999999998 0.2833738249170199
1.4239999999999995 0.28539424307227607
1.423 0.28720606502048046
1.4219999999999997 0.2888396161051941
1.4210000000000003 0.29033845898909083
1.42 0.29176257959286334
1.4189999999999996 0.2931738515771615
1.4180000000000001 0.29463480553028665
1.4169999999999998 0.2961984481844776
1.4159999999999995 0.29790101453558815
1.415 0.2997587014346312
1.4139999999999997 0.30176322364869784
1.4130000000000003 0.3038835156491956
1.412 0.3060733405976858
1.4109999999999996 0.30827471972292525
1.4100000000000001 0.3104269491178943
1.4089999999999998 0.31247818352875245
1.4079999999999995 0.3143922658850693
1.407 0.31615490765368764
1.4059999999999997 0.3177800445173729
1.4050000000000002 0.31930337868132846
1.404 0.3207826051676487
1.4029999999999996 0.3222863020902742
1.4020000000000001 0.3238867558328226
1.4009999999999998 0.3256487392486996
1.3999999999999995 0.32761793102730435
1.399 0.329813389068081
1.3979999999999997 0.33222688165171593
1.3970000000000002 0.3348194626797605
1.396 0.33752713887603175
1.3949999999999996 0.3402697149629485
1.3940000000000001 0.3429575666433784
1.3929999999999998 0.3455066502527238
1.3919999999999995 0.3478493042490479
1.391 0.3499384047997028
1.3899999999999997 0.35175699527244997
1.3890000000000002 0.3533138436975533
1.388 0.3546477821861636
1.3869999999999996 0.35581307179374827
1.3860000000000001 0.35687478160779573
1.3849999999999998 0.35790079752940496
1.3840000000000003 0.3589478327065469
1.383 0.36005950058922054
1.3819999999999997 0.3612590840630634
1.3810000000000002 0.3625510572414645
1.38 0.36392204308288584
1.3789999999999996 0.36534946170261196
1.3780000000000001 0.3668029794765395
1.3769999999999998 0.3682499461358205
1.3760000000000003 0.36966403271366177
1.375 0.3710265886004179
1.3739999999999997 0.3723272604908718
1.3730000000000002 0.3735617661405325
1.3719999999999999 0.37473308276901074
1.3709999999999996 0.3758452332458507
1.37 0.376905758316025
1.3689999999999998 0.37791778785783464
1.3680000000000003 0.3788863027009338
1.367 0.3798175683292294
1.3659999999999997 0.38071613997725345
1.3650000000000002 0.3815895498676524
1.3639999999999999 0.382447395836449
1.3629999999999995 0.38329969300561323
1.362 0.38415462833312525
1.3609999999999998 0.385017034703793
1.3600000000000003 0.385882988051045
1.359 0.3867367054034103
1.3579999999999997 0.38755037033053213
1.3570000000000002 0.3882813113904792
1.3559999999999999 0.38887553008863884
1.3549999999999995 0.3892731204077743
1.354 0.3894125347982636
1.3529999999999998 0.38923430249294994
1.3520000000000003 0.38869346924466047
1.351 0.3877622515562137
1.3499999999999996 0.3864326413995551
1.3490000000000002 0.3847194228687681
1.3479999999999999 0.3826578835771043
1.3469999999999995 0.38030101136279926
1.346 0.377711385403365
1.3449999999999998 0.3749581056299899
1.3440000000000003 0.3721048479165325
1.343 0.3692087786357549
1.3419999999999996 0.3663139020048301
1.3410000000000002 0.36344975116421385
1.3399999999999999 0.36063072525082956
1.3389999999999995 0.35785394386571007
1.338 0.3551075656451016
1.3369999999999997 0.35236902938578085
1.3360000000000003 0.3496095120701314
1.335 0.3467996837319993
1.3339999999999996 0.34391067794586916
1.3330000000000002 0.34091851696803827
1.3319999999999999 0.33780735084558666
1.3309999999999995 0.33456936261473574
1.33 0.33120483533204537
1.3289999999999997 0.3277260643123203
1.3280000000000003 0.3241505110088189
1.327 0.32050177232058963
1.3259999999999996 0.3168033288925423
1.3250000000000002 0.31307805782399367
1.3239999999999998 0.3093453416440675
1.3229999999999995 0.30561599803003237
1.322 0.3018959038550159
1.3209999999999997 0.29818355082466774
1.3200000000000003 0.29447522377209384
1.319 0.29076545407694343
1.3179999999999996 0.28705086324726725
1.3170000000000002 0.28333375392484844
1.3159999999999998 0.2796218276336542
1.3149999999999995 0.2759279542291559
1.314 0.2722685103073787
1.3129999999999997 0.26866359026039427
1.3120000000000003 0.26513149238218636
1.311 0.2616872449977895
1.3099999999999996 0.2583399536585966
1.3090000000000002 0.2550915333112465
1.3079999999999998 0.2519361510661119
1.3069999999999995 0.24886237009366777
1.306 0.24585070498121173
1.3049999999999997 0.2428792560627635
1.3040000000000003 0.2399245327993427
1.303 0.23696175018354595
1.3019999999999996 0.23396927902991457
1.3010000000000002 0.23092969252106035
1.2999999999999998 0.22782921094617842
1.2989999999999995 0.22466043685457243
1.298 0.22142028905731967
1.2969999999999997 0.21811075117098422
1.2960000000000003 0.21473740645424635
1.295 0.211306019434667
1.2939999999999996 0.20782363886277422
1.2930000000000001 0.2042986395893539
1.2919999999999998 0.2007361597314724
1.2909999999999995 0.19714341358362603
1.29 0.19352781197606259
1.2889999999999997 0.18989974769966378
1.2880000000000003 0.18627182310671953
1.287 0.18266143133555435
1.2859999999999996 0.179087825509012
1.2850000000000001 0.17557266522864678
1.2839999999999998 0.17213815895746928
1.2829999999999995 0.16880406414713153
1.282 0.165588665461218
1.2809999999999997 0.1625069936614815
1.2800000000000002 0.1595684079871797
1.279 0.15677991298504929
1.2779999999999996 0.15414531310255017
1.2770000000000001 0.15166440633546382
1.2759999999999998 0.14933488750816856
1.2749999999999995 0.1471509257274251
1.274 0.14510528720496488
1.2729999999999997 0.14318544675091005
1.2720000000000002 0.14137657432332842
1.271 0.13966069844343398
1.2699999999999996 0.1380149387745283
1.2690000000000001 0.13641562989265418
1.2679999999999998 0.1348366426289927
1.2669999999999995 0.13325250880628214
1.266 0.13163835762671663
1.2649999999999997 0.1299723202609839
1.2640000000000002 0.12823609409109957
1.263 0.12641575001853605
1.2619999999999996 0.12450434246099433
1.2610000000000001 0.12250294156242462
1.2599999999999998 0.12041940475238733
1.2590000000000003 0.11827000320556892
1.258 0.11607838583658253
1.2569999999999997 0.11387422995617312
1.2560000000000002 0.11169104926961886
1.255 0.10956393787110429
1.2539999999999996 0.10752578235825344
1.2530000000000001 0.10560464127541462
1.2519999999999998 0.10382192327935656
1.2510000000000003 0.10218976924982179
1.25 0.1007105605986411
1.2489999999999997 0.09937735532233716
1.2480000000000002 0.09817461233203989
1.2469999999999999 0.09708007128962454
1.2459999999999996 0.09606850539002083
1.245 0.09511166327526599
1.2439999999999998 0.09418321342665674
1.2430000000000003 0.0932596888508499
1.242 0.09232349845761192
1.2409999999999997 0.09136152094468046
1.2400000000000002 0.090366522231957
1.2389999999999999 0.08933714946625097
1.2379999999999995 0.08827509962378337
1.237 0.0871855700624709
1.2359999999999998 0.0860745250370561
1.2350000000000003 0.08494841938845045
1.234 0.08381302657269611
1.2329999999999997 0.08267353173799077
1.2320000000000002 0.08153386548186091
1.2309999999999999 0.08039712334609465
1.2299999999999995 0.07926633615756942
1.229 0.07814360384821209
1.2279999999999998 0.07703175636371562
1.2270000000000003 0.0759329810664924
1.226 0.0748489455365
1.2249999999999996 0.0737802633848384
1.2240000000000002 0.07272743610470662
1.2229999999999999 0.07168921998966914
1.2219999999999995 0.07066390746570925
1.221 0.06964925185462101
1.2199999999999998 0.06864263991794692
1.2190000000000003 0.0676422134184159
1.218 0.0666455306566724
1.2169999999999996 0.06565160928862805
1.2160000000000002 0.0646604388666085
1.2149999999999999 0.06367250230418826
1.2139999999999995 0.06269010909007396
1.213 0.061716607995760585
1.2119999999999997 0.06075644950876694
1.2110000000000003 0.0598159453221348
1.21 0.05890239858478141
1.2089999999999996 0.058024117921860595
1.2080000000000002 0.057189270683591434
1.2069999999999999 0.05640605252127071
1.2059999999999995 0.05568053141304253
1.205 0.055016819013689953
1.2039999999999997 0.054416145912783175
1.2030000000000003 0.05387594196083147
1.202 0.05339107336834752
1.2009999999999996 0.052952639221111875
1.2000000000000002 0.05255033981223785
1.1989999999999998 0.05217206125777371
1.1979999999999995 0.051805494257619294
1.197 0.05143934509144171
1.1959999999999997 0.05106377665383767
1.1950000000000003 0.050670952635726796
1.194 0.050255434494471195
1.1929999999999996 0.049814117574969626
1.1920000000000002 0.04934657695277631
1.1909999999999998 0.048854181923379474
1.1899999999999995 0.04834000945384578
1.189 0.04780872288565298
1.1879999999999997 0.047265808719694165
1.1870000000000003 0.04671730167991914
1.186 0.04616926816931202
1.1849999999999996 0.04562751687231536
1.1840000000000002 0.04509691842816209
1.1829999999999998 0.0445817171823505
1.1819999999999995 0.044085286178539816
1.181 0.04360945317540159
1.1799999999999997 0.043155125253666445
1.1790000000000003 0.04272265559002132
1.178 0.042311509803448964
1.1769999999999996 0.041921121414764125
1.1760000000000002 0.04155055755535386
1.1749999999999998 0.041198453131801614
1.1739999999999995 0.04086377915600673
1.173 0.04054496276645142
1.1719999999999997 0.04024053464545113
1.1710000000000003 0.039948367251639486
1.17 0.039666206259271135
1.1689999999999996 0.039391523211304236
1.1680000000000001 0.03912099587842208
1.1669999999999998 0.03885161351173806
1.1659999999999995 0.03858004032419658
1.165 0.03830301663112226
1.1639999999999997 0.03801751390216005
1.1630000000000003 0.037720861936993026
1.162 0.03741118737054709
1.1609999999999996 0.0370871668350067
1.1600000000000001 0.03674897245941532
1.1589999999999998 0.03639776956254685
1.1579999999999995 0.0360358817975704
1.157 0.03566713872734761
1.1559999999999997 0.035296161988058655
1.1550000000000002 0.03492830688344632
1.154 0.03456897296996932
1.1529999999999996 0.034223150587097996
1.1520000000000001 0.03389526765034884
1.1509999999999998 0.03358824044454818
1.1499999999999995 0.0333038853811169
1.149 0.033042179835434976
1.1479999999999997 0.03280183691378589
1.1470000000000002 0.0325805484877619
1.146 0.03237520520378621
1.1449999999999996 0.03218267503772132
1.1440000000000001 0.03199928794032026
1.1429999999999998 0.031821926404827804
1.1419999999999995 0.03164740654003326
1.141 0.03147287827857365
1.1399999999999997 0.03129548673593575
1.1390000000000002 0.031112319209832158
1.138 0.030920552757872623
1.1369999999999996 0.0307173812633781
1.1360000000000001 0.030500199253672804
1.1349999999999998 0.030266907532578748
1.1340000000000003 0.03001633596742225
1.133 0.02974820259690109
1.1319999999999997 0.02946406530122992
1.1310000000000002 0.029166744834381603
1.13 0.028860545634237005
1.1289999999999996 0.028551268143553254
1.1280000000000001 0.028245613285692493
1.1269999999999998 0.027950813232565784
1.1260000000000003 0.02767400411479463
1.125 0.027421381980912447
1.1239999999999997 0.027198078502211776
1.1230000000000002 0.0270071182123486
1.1219999999999999 0.02684943849338917
1.1209999999999996 0.02672337153608895
1.12 0.026625248802604553
1.1189999999999998 0.02654897427157182
1.1180000000000003 0.02648747787236533
1.117 0.026432934124837545
1.1159999999999997 0.02637771886647402
1.1150000000000002 0.026315386426877103
1.1139999999999999 0.026241143802051864
1.1129999999999995 0.026152129070445337
1.112 0.02604768947301647
1.1109999999999998 0.02592890600510084
1.1100000000000003 0.025798261701038105
1.109 0.025658922342609386
1.1079999999999997 0.0255142503577585
1.1070000000000002 0.02536697737778289
1.1059999999999999 0.025219180069073345
1.1049999999999995 0.02507191815489227
1.104 0.02492544069507431
1.1029999999999998 0.024779298931693432
1.1020000000000003 0.024632770256869354
1.101 0.024484902869783932
1.0999999999999996 0.024335239358631397
1.0990000000000002 0.024183329935838712
1.0979999999999999 0.024029499903202692
1.0969999999999995 0.023874387924016843
1.096 0.023719105300645905
1.0949999999999998 0.023565540516509283
1.0940000000000003 0.02341573435063652
1.093 0.02327241128984112
1.0919999999999996 0.02313811750432019
1.0910000000000002 0.023015467254155007
1.0899999999999999 0.022906375053611518
1.0889999999999995 0.022812231696350938
1.088 0.022732879339542916
1.0869999999999997 0.02266722950017491
1.0860000000000003 0.022612891725614107
1.085 0.02256640715641007
1.0839999999999996 0.022523840622229493
1.0830000000000002 0.022481122164987554
1.0819999999999999 0.022434700715265526
1.0809999999999995 0.022381909873283715
1.08 0.02232130173677165
1.0789999999999997 0.02225263018078304
1.0780000000000003 0.02217698771911747
1.077 0.022096247000360298
1.0759999999999996 0.02201306815028231
1.0750000000000002 0.02192965895359105
1.0739999999999998 0.021848360108092928
1.0729999999999995 0.021770655443519124
1.072 0.021697225054737052
1.0709999999999997 0.021627766122809148
1.0700000000000003 0.021561575137229224
1.069 0.0214970897718779
1.0679999999999996 0.02143291334900936
1.0670000000000002 0.02136773863101606
1.0659999999999998 0.021300847812926106
1.0649999999999995 0.021232211922822982
1.064 0.021162588400235275
1.0629999999999997 0.02109332005682313
1.0620000000000003 0.021026077712279465
1.061 0.020962674325825673
1.0599999999999996 0.020904409809877015
1.0590000000000002 0.020852170479673405
1.0579999999999998 0.02080591450996176
1.0569999999999995 0.020764899603680057
1.056 0.020727936845825103
1.0549999999999997 0.020693374684637934
1.0540000000000003 0.0206597891087691
1.053 0.02062624977256095
1.0519999999999996 0.020592487971890172
1.0510000000000002 0.020558876425815248
1.0499999999999998 0.020526602150039125
1.0489999999999995 0.02049699329391093
1.048 0.020471596441316117
1.0469999999999997 0.02045131887879335
1.0460000000000003 0.020436148281110133
1.045 0.020425236974142485
1.0439999999999996 0.020416436928066748
1.0430000000000001 0.0204066996419863
1.0419999999999998 0.020392237697801727
1.0409999999999995 0.02036919015368844
1.04 0.020333718510776304
1.0389999999999997 0.020283030501889107
1.0380000000000003 0.020215294717919892
1.037 0.02013014076959061
1.0359999999999996 0.02002841876972708
1.0350000000000001 0.019912550275163993
1.0339999999999998 0.0197859348818578
1.0329999999999995 0.019652485467265005
1.032 0.019516532847382584
1.0309999999999997 0.019382347507010112
1.0300000000000002 0.019253848435809223
1.029 0.019134353639229988
1.0279999999999996 0.01902650886074669
1.0270000000000001 0.018932301715375573
1.0259999999999998 0.018853289539756877
1.0249999999999995 0.018790285727330176
1.024 0.018743841694237692
1.0229999999999997 0.018713996653180326
1.0220000000000002 0.018700254496345773
1.021 0.018701537607508967
1.0199999999999996 0.018716206017874073
1.0190000000000001 0.01874201041921937
1.0179999999999998 0.01877611966062382
1.0169999999999995 0.018815283121498157
1.016 0.018856270448335734
1.0149999999999997 0.018895741807600074
1.0140000000000002 0.018931141665797537
1.013 0.018960554806713676
1.0119999999999996 0.01898288882640044
1.0110000000000001 0.018998079874577422
1.0099999999999998 0.019006668835295348
1.0089999999999995 0.01900997915483463
1.008 0.019009367794180495
1.0069999999999997 0.019006083379340347
1.0060000000000002 0.019001243882096956
1.005 0.01899530926755838
1.0039999999999996 0.018988125435565387
1.0030000000000001 0.01897929363904202
1.0019999999999998 0.0189680459439693
1.0010000000000003 0.018953611736593223
1.0 0.01893545432422778
0.9989999999999997 0.018913474084603667
0.9980000000000002 0.018888038486478482
0.9969999999999999 0.018859984065658676
0.9959999999999996 0.018830427389569835
0.9950000000000001 0.018800495010809683
0.9939999999999998 0.01877141486177905
0.9930000000000003 0.018743974960941875
0.992 0.018718579819016215
0.9909999999999997 0.01869543317392945
0.9900000000000002 0.01867430460004022
0.9889999999999999 0.018654788017138428
0.9879999999999995 0.01863676485155439
0.9870000000000001 0.018620384560702707
0.9859999999999998 0.018605870837819168
0.9850000000000003 0.018594110515226844
0.984 0.018586342870576672
0.9829999999999997 0.018583876726828222
0.9820000000000002 0.018588152874094602
0.9809999999999999 0.01860032134718438
0.9799999999999995 0.018621308256435265
0.9790000000000001 0.018651538983044585
0.9779999999999998 0.01869080481975698
0.9770000000000003 0.01873842729979792
0.976 0.018793135308992008
0.9749999999999996 0.018853281735601995
0.9740000000000002 0.01891689863151669
0.9729999999999999 0.0189818922865357
0.9719999999999995 0.019046141094181356
0.9710000000000001 0.01910775928476439
0.9699999999999998 0.019164941351386796
0.9690000000000003 0.019216430127944585
0.968 0.019261232849915606
0.9669999999999996 0.019298819600968797
0.9660000000000002 0.019329416503740315
0.9649999999999999 0.01935328285330409
0.9639999999999995 0.019371379598822257
0.9630000000000001 0.019384893304692424
0.9619999999999997 0.019395341322580504
0.9610000000000003 0.01940417420328861
0.96 0.01941298718511566
0.9589999999999996 0.01942326058775948
0.9580000000000002 0.019436074984434476
0.9569999999999999 0.019452149619895078
0.9559999999999995 0.019471854812706642
0.9550000000000001 0.019495179436086547
0.9539999999999997 0.019521751519499853
0.9530000000000003 0.019551035002291703
0.952 0.0195825086316416
0.9509999999999996 0.01961579132187886
0.9500000000000002 0.019650722966684034
0.9489999999999998 0.01968750679135731
0.9479999999999995 0.019726510284756422
0.9470000000000001 0.019768246111588356
0.9459999999999997 0.019813270380356404
0.9450000000000003 0.0198618283871546
0.944 0.019914007881703333
0.9429999999999996 0.019969466450167925
0.9420000000000002 0.020027761901908296
0.9409999999999998 0.02008848991198669
0.9399999999999995 0.02015137122652339
0.9390000000000001 0.020216456546903985
0.9379999999999997 0.020284240839387725
0.9370000000000003 0.020355835328097552
0.9359999999999999 0.020432365331944785
0.9349999999999996 0.020514977988245617
0.9340000000000002 0.020604391060604795
0.9329999999999998 0.020700660197887764
0.9319999999999995 0.02080288300307203
0.931 0.020909154649513276
0.9299999999999997 0.02101668032341463
0.9290000000000003 0.021122283121107442
0.9279999999999999 0.021222375727688026
0.9269999999999996 0.021313923376270312
0.9260000000000002 0.021394459692131787
0.9249999999999998 0.021462649621169467
0.9239999999999995 0.021518295530814354
0.923 0.02156215236066348
0.9219999999999997 0.021596124667735177
0.9210000000000003 0.021622839278272854
0.9199999999999999 0.021645006709484344
0.9189999999999996 0.02166568627228094
0.9180000000000001 0.02168751539758527
0.9169999999999998 0.021712640477258856
0.9159999999999995 0.02174285429291448
0.915 0.02177920169323192
0.9139999999999997 0.021822185286668936
0.9130000000000003 0.021871621326290742
0.9119999999999999 0.021927217467621538
0.9109999999999996 0.021988135481173142
0.9100000000000001 0.022053598309860253
0.9089999999999998 0.022122964509715907
0.9079999999999995 0.022195836602858707
0.907 0.02227226879526669
0.9059999999999997 0.022352837185883337
0.9050000000000002 0.022438513666190173
0.9039999999999999 0.02253095971998976
0.9029999999999996 0.02263180596084466
0.9020000000000001 0.022742898724500596
0.9009999999999998 0.02286578761616982
0.8999999999999995 0.02300147532350866
0.899 0.02315034173782663
0.8979999999999997 0.02331193486580518
0.8970000000000002 0.023484984077542514
0.8959999999999999 0.023667591750349912
0.8949999999999996 0.0238572530051783
0.8940000000000001 0.02405113880712065
0.8929999999999998 0.02424603865370823
0.8919999999999995 0.024438986083446745
0.891 0.02462701533237899
0.8899999999999997 0.02480755100178871
0.8890000000000002 0.02497844986370265
0.8879999999999999 0.025137569863456374
0.8869999999999996 0.025283694711450554
0.8860000000000001 0.025415741448645526
0.8849999999999998 0.025533170465262524
0.8839999999999995 0.025636070786167427
0.883 0.025725049925505568
0.8819999999999997 0.025801321396002334
0.8810000000000002 0.025866662531780674
0.8799999999999999 0.02592357125739798
0.8789999999999996 0.025975024051832808
0.8780000000000001 0.026024336636009938
0.8769999999999998 0.026075172116371215
0.8760000000000003 0.026131145403771427
0.875 0.026195637092474064
0.8739999999999997 0.026271765921023267
0.8730000000000002 0.026361743249288597
0.8719999999999999 0.026467243421755098
0.8709999999999996 0.02658916865077036
0.8700000000000001 0.026727415373189466
0.8689999999999998 0.026881520291724196
0.8680000000000003 0.027050543801102032
0.867 0.02723311685877303
0.8659999999999997 0.02742829111987068
0.8650000000000002 0.027634943837328917
0.8639999999999999 0.02785236666096343
0.8629999999999995 0.028079761990287836
0.8620000000000001 0.02831632783439747
0.8609999999999998 0.028561150380995173
0.8600000000000003 0.028812668730066444
0.859 0.02906895266777702
0.8579999999999997 0.02932730271893663
0.8570000000000002 0.029584592683969912
0.8559999999999999 0.0298374998087754
0.8549999999999995 0.030082401508252646
0.8540000000000001 0.03031641483995151
0.8529999999999998 0.0305370307559792
0.8520000000000003 0.030742651374241103
0.851 0.030933168530468645
0.8499999999999996 0.031109485621558765
0.8490000000000002 0.03127377502612634
0.8479999999999999 0.03142943025305508
0.8469999999999995 0.03158073788989049
0.8460000000000001 0.03173240825190903
0.8449999999999998 0.031889489867937465
0.8440000000000003 0.032056955055220306
0.843 0.03223877421748165
0.8419999999999996 0.03243821464250212
0.8410000000000002 0.03265678457759301
0.8399999999999999 0.03289456785924944
0.8389999999999995 0.03315004808759123
0.8380000000000001 0.03342015756248048
0.8369999999999997 0.03370106994460481
0.8360000000000003 0.03398828211518338
0.835 0.03427730748835537
0.8339999999999996 0.03456422969697821
0.8330000000000002 0.0348460803105235
0.8319999999999999 0.0351208145166343
0.8309999999999995 0.03538745313235178
0.8300000000000001 0.03564592514116551
0.8289999999999997 0.035896791753057405
0.8280000000000003 0.036140930197828366
0.827 0.03637917774037936
0.8259999999999996 0.03661222903100022
0.8250000000000002 0.036840737674700495
0.8239999999999998 0.03706479895597083
0.8229999999999995 0.03728461073169233
0.8220000000000001 0.03750034430368078
0.8209999999999997 0.03771249094826811
0.8200000000000003 0.03792184603826452
0.819 0.038129402728695264
0.8179999999999996 0.03833730974709818
0.8170000000000002 0.03854786128866241
0.8159999999999998 0.0387648704202785
0.8149999999999995 0.038992275887013504
0.8140000000000001 0.039234900882218746
0.8129999999999997 0.03949807065105769
0.8120000000000003 0.03978688100100869
0.8109999999999999 0.040105997589722796
0.8099999999999996 0.04045878919597101
0.8090000000000002 0.04084694606077909
0.8079999999999998 0.0412701584463724
0.8069999999999995 0.04172562805403762
0.806 0.04220829986621352
0.8049999999999997 0.04271095545605533
0.8040000000000003 0.04322483207059475
0.8029999999999999 0.0437407866182753
0.8019999999999996 0.044249305307353236
0.8010000000000002 0.044741884286459456
0.7999999999999998 0.04521189814115008
0.7989999999999995 0.04565470805915257
0.798 0.04606846020981931
0.7969999999999997 0.04645375956900103
0.7960000000000003 0.046813543327700144
0.7949999999999999 0.04715286160118754
0.7939999999999996 0.04747862343156285
0.7930000000000001 0.04779834890703082
0.7919999999999998 0.04812007273317783
0.7909999999999995 0.048452115992460805
0.79 0.04880229930025497
0.7889999999999997 0.04917783692917658
0.7880000000000003 0.04958517337766779
0.7869999999999999 0.05002918848939565
0.7859999999999996 0.050513688657974794
0.7850000000000001 0.05104104560340584
0.7839999999999998 0.05161131936829702
0.7829999999999995 0.05222238963403764
0.782 0.05287027572769495
0.7809999999999997 0.0535489918283069
0.7800000000000002 0.054250986068158764
0.7789999999999999 0.05496729646216189
0.7779999999999996 0.055689202072406394
0.7770000000000001 0.056407753405051594
0.7759999999999998 0.05711478992407116
0.7749999999999995 0.05780400397101896
0.774 0.058469943677851736
0.7729999999999997 0.05910906125875066
0.7720000000000002 0.059719626722251236
0.7709999999999999 0.06030196474405739
0.7699999999999996 0.06085819074118273
0.7690000000000001 0.06139183717992407
0.7679999999999998 0.06190854825815737
0.7669999999999995 0.062415527960534345
0.766 0.06292114378317418
0.7649999999999997 0.06343428259933091
0.7640000000000002 0.06396356350562489
0.7629999999999999 0.0645169008408051
0.7619999999999996 0.06510022692488684
0.7610000000000001 0.06571700697860147
0.7599999999999998 0.06636809328915422
0.7589999999999995 0.06705140259498256
0.758 0.06776281548420433
0.7569999999999997 0.0684968753955356
0.7560000000000002 0.0692478644672629
0.7549999999999999 0.070011016341905
0.7539999999999996 0.07078348680004155
0.7530000000000001 0.07156534056894663
0.7519999999999998 0.07235920478932664
0.7510000000000003 0.07317018802993673
0.75 0.07400466677800903
0.7489999999999997 0.07486960228907766
0.7480000000000002 0.07577012154158706
0.7469999999999999 0.07670919861793286
0.7459999999999996 0.07768568168184158
0.7450000000000001 0.07869567398242512
0.7439999999999998 0.07973197985405578
0.7430000000000003 0.08078524365509072
0.742 0.08184563578324454
0.7409999999999997 0.08290482330988819
0.7400000000000002 0.08395598606462092
0.7389999999999999 0.08499591269253289
0.7379999999999995 0.08602352394128328
0.7370000000000001 0.08703961471408211
0.7359999999999998 0.08804593002114333
0.7350000000000003 0.0890441768528315
0.734 0.090034705239292
0.7329999999999997 0.09101575136996759
0.7320000000000002 0.09198474891412273
0.7309999999999999 0.09293784711450173
0.7299999999999995 0.09387193324460373
0.7290000000000001 0.09478582262915389
0.7279999999999998 0.09568061871048994
0.7270000000000003 0.09656192898049523
0.726 0.09743800753367034
0.7249999999999996 0.09832079428402396
0.7240000000000002 0.09922290166439485
0.7229999999999999 0.10015606156550394
0.7219999999999995 0.10112933323862999
0.7210000000000001 0.10214845730427587
0.7199999999999998 0.10321430108228778
0.7190000000000003 0.1043224616311988
0.718 0.10546459615769697
0.7169999999999996 0.10663214082247373
0.7160000000000002 0.10781567114930866
0.7149999999999999 0.10900930836214477
0.7139999999999995 0.11021076202050423
0.7130000000000001 0.11142232800076726
0.7119999999999997 0.11264934665206672
0.7110000000000003 0.11390003274614459
0.71 0.11518198635732357
0.7089999999999996 0.11649905613528633
0.7080000000000002 0.11785119132209364
0.7069999999999999 0.11923220210650988
0.7059999999999995 0.12062953813299283
0.7050000000000001 0.1220276154901557
0.7039999999999997 0.12340834052688804
0.7030000000000003 0.12475597641463797
0.702 0.12605754210451822
0.7009999999999996 0.1273079586201249
0.7000000000000002 0.1285070508467837
0.6989999999999998 0.1296621361061343
0.6979999999999995 0.13078615781039604
0.6970000000000001 0.1318939625757302
0.6959999999999997 0.13300050631525462
0.6950000000000003 0.1341195559555145
0.694 0.13526084993853446
0.6929999999999996 0.1364293480876138
0.6920000000000002 0.1376240523496482
0.6909999999999998 0.1388404798960239
0.6899999999999995 0.14007017716456044
0.6890000000000001 0.14130431630508133
0.6879999999999997 0.1425333887839581
0.6870000000000003 0.14374945540872786
0.6859999999999999 0.14494770687635988
0.6849999999999996 0.146126117813679
0.6840000000000002 0.1472861464545735
0.6829999999999998 0.14843294335647925
0.6819999999999995 0.14957425031129737
0.681 0.1507198999408782
0.6799999999999997 0.15187987955541246
0.6790000000000003 0.153065169371863
0.6779999999999999 0.15428238546691103
0.6769999999999996 0.15553816973448856
0.6760000000000002 0.15683357777533327
0.6749999999999998 0.15816512010696673
0.6739999999999995 0.15952668547057955
0.673 0.16090579377492062
0.6719999999999997 0.16228769800079235
0.6710000000000003 0.16365649238628024
0.6699999999999999 0.1649955707727801
0.6689999999999996 0.1662897465907694
0.6680000000000001 0.16752586073243522
0.6669999999999998 0.16869590325661776
0.6659999999999995 0.16979678387147903
0.665 0.17083034831052377
0.6639999999999997 0.17180459749284185
0.6630000000000003 0.17273169380870973
0.6619999999999999 0.17362595535405595
0.6609999999999996 0.17450495739265864
0.6600000000000001 0.17538689848284786
0.6589999999999998 0.17628789332347042
0.6579999999999995 0.1772227622212609
0.657 0.17820278266364703
0.6559999999999997 0.17923593741140342
0.6550000000000002 0.1803265212757703
0.6539999999999999 0.18147400705146127
0.6529999999999996 0.18267620177882005
0.6520000000000001 0.18392678133895898
0.6509999999999998 0.18521732336632823
0.6499999999999995 0.18653625180868483
0.649 0.1878692504172278
0.6479999999999997 0.18920104129587725
0.6470000000000002 0.1905133288825933
0.6459999999999999 0.19178644325168873
0.6449999999999996 0.1930010983969354
0.6440000000000001 0.19413840263090337
0.6429999999999998 0.19518183394127628
0.6419999999999995 0.19611741480212566
0.641 0.19693465498944485
0.6399999999999997 0.1976274820930191
0.6390000000000002 0.19819516386166475
0.6379999999999999 0.19863943410347976
0.6369999999999996 0.19896634208333425
0.6360000000000001 0.19918496121245638
0.6349999999999998 0.19930770688904725
0.6339999999999995 0.1993491219203171
0.633 0.19932597256360535
0.6319999999999997 0.1992577109142042
0.6310000000000002 0.1991638335285173
0.6299999999999999 0.19906501546281724
0.6289999999999996 0.1989812503056806
0.6280000000000001 0.19892851530108657
0.6269999999999998 0.1989200856527253
0.6259999999999994 0.19896479989902296
0.625 0.19906343049775782
0.6239999999999997 0.1992117150565714
0.6230000000000002 0.19939843079013495
0.6219999999999999 0.19960678851824804
0.6209999999999996 0.19981808542038296
0.6200000000000001 0.2000120114895242
0.6189999999999998 0.2001683801078075
0.6180000000000003 0.20027169056458646
0.617 0.2003092185517867
0.6159999999999997 0.20027598009438946
0.6150000000000002 0.20017193867419703
0.6139999999999999 0.20000559453024588
0.6129999999999995 0.19979044435638077
0.6120000000000001 0.19954533670202246
0.6109999999999998 0.1992923322976033
0.6100000000000003 0.1990551162978856
0.609 0.1988560190120756
0.6079999999999997 0.19871420534906822
0.6070000000000002 0.19864296634541947
0.6059999999999999 0.19864901326660309
0.6049999999999995 0.19872932546669936
0.6040000000000001 0.19887334835436274
0.6029999999999998 0.1990609027207291
0.6020000000000003 0.19926791420016837
0.601 0.19946543689508037
0.5999999999999996 0.19962514378979465
0.5990000000000002 0.19972261242034486
0.5979999999999999 0.1997394626986212
0.5969999999999995 0.19966558067923848
0.5960000000000001 0.19949933557403016
0.5949999999999998 0.19924828577273465
0.5940000000000003 0.1989271919556882
0.593 0.19855601198402836
0.5919999999999996 0.19815721097996716
0.5910000000000002 0.1977541445515681
0.5899999999999999 0.19736738646679733
0.5889999999999995 0.19701637640468125
0.5880000000000001 0.19671483296026757
0.5869999999999997 0.19647224591683018
0.5860000000000003 0.19629226571908157
0.585 0.19617398102962552
0.5839999999999996 0.19611303697483667
0.5830000000000002 0.19609942636471542
0.5819999999999999 0.19612360422669328
0.5809999999999995 0.19617258985758448
0.5800000000000001 0.196235614183559
0.5789999999999997 0.19630236519011549
0.5780000000000003 0.19636528567595973
0.577 0.19641888378081668
0.5759999999999996 0.19645937916839432
0.5750000000000002 0.19648415598432448
0.5739999999999998 0.19648936488079352
0.5729999999999995 0.19646932676028128
0.5720000000000001 0.19641575694091165
0.5709999999999997 0.196317259290209
0.5700000000000003 0.1961629321059461
0.569 0.195939610705946
0.5679999999999996 0.1956397205265903
0.5670000000000002 0.1952601189552042
0.5659999999999998 0.19480362501585255
0.5649999999999995 0.19427944673837
0.5640000000000001 0.1937049137048622
0.5629999999999997 0.19310013793855238
0.5620000000000003 0.19248866317936472
0.5609999999999999 0.19189265749803305
0.5599999999999996 0.191331205860328
0.5590000000000002 0.19081763691149067
0.5579999999999998 0.19035946915293134
0.5569999999999995 0.18995772799294777
0.556 0.18960886053228165
0.5549999999999997 0.18930325536799403
0.5540000000000003 0.1890323043772246
0.5529999999999999 0.18878512526842275
0.5519999999999996 0.18855494010902618
0.5510000000000002 0.1883351961421279
0.5499999999999998 0.18812495608938654
0.5489999999999995 0.18792630028346194
0.548 0.1877463424375783
0.5469999999999997 0.18759493691982068
0.5460000000000003 0.18748418772522982
0.5449999999999999 0.18742953270400167
0.5439999999999996 0.1874446611379261
0.5430000000000001 0.187543656338923
0.5419999999999998 0.1877367580474863
0.5409999999999995 0.18803124476513308
0.54 0.18842891510838608
0.5389999999999997 0.18892673887032044
0.5380000000000003 0.18951665312505597
0.5369999999999999 0.1901845024593705
0.5359999999999996 0.19091300852768484
0.5350000000000001 0.19168142904972627
0.5339999999999998 0.19246793517932606
0.5329999999999995 0.19324845476641336
0.532 0.19400224566151275
0.5309999999999997 0.19471041099235087
0.5300000000000002 0.19535855575032085
0.5289999999999999 0.19593723208530872
0.5279999999999996 0.1964428763970356
0.5270000000000001 0.1968767858516243
0.5259999999999998 0.19724422151614154
0.5249999999999995 0.1975531322817042
0.524 0.19781207671547021
0.5229999999999997 0.19802984155262304
0.5220000000000002 0.19821169730001245
0.5209999999999999 0.1983603092108092
0.5199999999999996 0.19847634052916002
0.5190000000000001 0.19855703961733862
0.5179999999999998 0.19859869324863302
0.5169999999999995 0.1986001613397768
0.516 0.19855986599099135
0.5149999999999997 0.19848065010556468
0.5140000000000002 0.198368538541212
0.5129999999999999 0.19823336977576278
0.5119999999999996 0.19808710189663098
0.5110000000000001 0.19794438909586506
0.5099999999999998 0.19782158669341196
0.5089999999999995 0.19773439961337366
0.508 0.19770114406122655
0.5069999999999997 0.19773935592402572
0.5060000000000002 0.19786663432074678
0.5049999999999999 0.19809712951916517
0.5039999999999996 0.19844361150454867
0.5030000000000001 0.19891320848249344
0.5019999999999998 0.19950729016499436
0.5009999999999994 0.20021732954652333
0.5 0.20102888099565427
0.49899999999999967 0.20191557549704037
0.4980000000000002 0.20284789438048845
0.4969999999999999 0.20379063511989773
0.49599999999999955 0.2047079264324679
0.4950000000000001 0.2055713391577636
0.4939999999999998 0.2063578183548413
0.4930000000000003 0.2070570734623228
0.492 0.20767273916403112
0.49099999999999966 0.20822075282399405
0.4900000000000002 0.20872732119965062
0.4889999999999999 0.20922536653598608
0.48799999999999955 0.2097524248848393
0.4870000000000001 0.210342263579132
0.48599999999999977 0.2110226500687226
0.4850000000000003 0.21181306857568044
0.484 0.21271898686698013
0.48299999999999965 0.21373376067820815
0.4820000000000002 0.21483960215938405
0.48099999999999987 0.2160107386780271
0.47999999999999954 0.21721498104033246
0.4790000000000001 0.2184197140233687
0.47799999999999976 0.21959509282445883
0.4770000000000003 0.2207165557089603
0.476 0.22176926359184923
0.47499999999999964 0.22274685337293235
0.4740000000000002 0.2236521697145518
0.47299999999999986 0.224495712716578
0.47199999999999953 0.22529341407688777
0.4710000000000001 0.22606183827254508
0.46999999999999975 0.22681960135180518
0.4690000000000003 0.2275801002652696
0.46799999999999997 0.2283552072590416
0.46699999999999964 0.2291544354908492
0.4660000000000002 0.22998380982311448
0.46499999999999986 0.23084837963040686
0.4639999999999995 0.23175339843337225
0.4630000000000001 0.23270596535323423
0.46199999999999974 0.23371611285458033
0.4610000000000003 0.23479510753857524
0.45999999999999996 0.23595587561009024
0.45899999999999963 0.23721208992413476
0.4580000000000002 0.23857590008053553
0.45699999999999985 0.2400575456340668
0.4559999999999995 0.24166273904835905
0.45500000000000007 0.2433893735911203
0.45399999999999974 0.24523035193095122
0.4530000000000003 0.24717196589877222
0.45199999999999996 0.24919454073558595
0.4509999999999996 0.2512738590527175
0.4500000000000002 0.2533848754646541
0.44899999999999984 0.25550072223061787
0.4479999999999995 0.2576025270809286
0.44700000000000006 0.2596747889182048
0.44599999999999973 0.26171090867544455
0.4450000000000003 0.2637148186282698
0.44399999999999995 0.26569866606066533
0.4429999999999996 0.26768159819548143
0.44200000000000017 0.2696917662856799
0.44099999999999984 0.2717607508407412
0.4399999999999995 0.27392220514330906
0.43900000000000006 0.2762083062525862
0.4379999999999997 0.2786491967888335
0.4370000000000003 0.2812684142866595
0.43599999999999994 0.2840807092938119
0.4349999999999996 0.28709414374392606
0.43400000000000016 0.29030039159848325
0.43299999999999983 0.29367996268476937
0.4319999999999995 0.2971985971589919
0.43100000000000005 0.3008109282955281
0.4299999999999997 0.30446035711766856
0.42900000000000027 0.3080870091688513
0.42799999999999994 0.31162706770423315
0.4269999999999996 0.3150193360026676
0.42600000000000016 0.31821871110994343
0.4249999999999998 0.32119107090595433
0.4239999999999995 0.3239253977208847
0.42300000000000004 0.3264300066605969
0.4219999999999997 0.32873901005314704
0.42100000000000026 0.3309016979628707
0.41999999999999993 0.3329861389202725
0.4189999999999996 0.33506273204903136
0.41800000000000015 0.33720270040477046
0.4169999999999998 0.3394665366094504
0.4159999999999995 0.34189548159869204
0.41500000000000004 0.3445079557141909
0.4139999999999997 0.347294196244907
0.41300000000000026 0.3502183073945602
0.4119999999999999 0.3532269096449063
0.4109999999999996 0.35625306566026604
0.41000000000000014 0.35922669259999024
0.4089999999999998 0.3620878769901374
0.4079999999999995 0.3647948366048999
0.40700000000000003 0.3673309370869078
0.4059999999999997 0.36971225678853636
0.40500000000000025 0.3719799956396921
0.4039999999999999 0.37420077603580315
0.4029999999999996 0.37645374940800225
0.40200000000000014 0.3788224123573041
0.4009999999999998 0.38138149054787446
0.39999999999999947 0.3841835525545964
0.399 0.3872503686857817
0.3979999999999997 0.3905720671082329
0.39700000000000024 0.39410329514409387
0.3959999999999999 0.39776973550433364
0.3949999999999996 0.4014785276573872
0.39400000000000013 0.40512596877494583
0.3929999999999998 0.4086152072860027
0.39199999999999946 0.4118686646456389
0.391 0.4148327714217798
0.3899999999999997 0.41748930683233265
0.38900000000000023 0.4198498474503036
0.3879999999999999 0.4219611094448708
0.38699999999999957 0.4238873798997781
0.3860000000000001 0.425705275369149
0.3849999999999998 0.4274942259573278
0.38399999999999945 0.4293200306747718
0.383 0.43123264404801737
0.3819999999999997 0.4332576509793921
0.3810000000000002 0.4353981726606875
0.3799999999999999 0.4376360996344971
0.37899999999999956 0.4399424087757266
0.3780000000000001 0.44227897464286214
0.3769999999999998 0.4446052333548862
0.37599999999999945 0.4468882941547943
0.375 0.4491049529141058
0.37399999999999967 0.45124228432803676
0.3730000000000002 0.4532951084441025
0.3719999999999999 0.45526745167314314
0.37099999999999955 0.4571651357923049
0.3700000000000001 0.45899876288121816
0.3689999999999998 0.4607739724358364
0.3680000000000003 0.4624990291755953
0.367 0.46418392585389473
0.36599999999999966 0.4658365642421445
0.3650000000000002 0.4674681709572962
0.3639999999999999 0.46909212910777826
0.36299999999999955 0.47072177171492546
0.3620000000000001 0.4723673771995714
0.36099999999999977 0.47403442108045724
0.3600000000000003 0.4757169090640519
0.359 0.4773936248109935
0.35799999999999965 0.47902793213059847
0.3570000000000002 0.4805646134939292
0.35599999999999987 0.48193401049363976
0.35499999999999954 0.48305917267815307
0.3540000000000001 0.4838610422777369
0.35299999999999976 0.48426322522103726
0.3520000000000003 0.4842075914237168
0.351 0.4836576180740308
0.34999999999999964 0.48260179251505464
0.3490000000000002 0.48105754208249235
0.34799999999999986 0.47906847302763617
0.34699999999999953 0.4767009813689963
0.3460000000000001 0.4740341933437525
0.34499999999999975 0.47115601324595113
0.3440000000000003 0.46814824451537934
0.34299999999999997 0.46508495057574434
0.34199999999999964 0.4620235906858331
0.3410000000000002 0.4590035212643506
0.33999999999999986 0.45604436725929703
0.3389999999999995 0.4531433739172119
0.3380000000000001 0.4502854057525259
0.33699999999999974 0.4474408367025062
0.3360000000000003 0.4445710938409877
0.33499999999999996 0.4416361435597694
0.33399999999999963 0.43859602412755877
0.3330000000000002 0.43541669128781596
0.33199999999999985 0.4320745989314526
0.3309999999999995 0.42855672714552834
0.33000000000000007 0.42486084540274277
0.32899999999999974 0.42100070274388113
0.3280000000000003 0.4169971678536611
0.32699999999999996 0.4128794098803467
0.3259999999999996 0.40867689343859653
0.3250000000000002 0.40441847945131953
0.32399999999999984 0.4001287590756844
0.3229999999999995 0.3958214089873288
0.32200000000000006 0.39150398342529774
0.32099999999999973 0.38717477548897283
0.3200000000000003 0.382829458610913
0.31899999999999995 0.3784620328167095
0.3179999999999996 0.374069597519007
0.31700000000000017 0.369657059977668
0.31599999999999984 0.36523661266658763
0.3149999999999995 0.36082750034930106
0.31400000000000006 0.3564534842704489
0.3129999999999997 0.3521429884829133
0.3120000000000003 0.3479218592148468
0.31099999999999994 0.34381121351444416
0.3099999999999996 0.33982385710192914
0.30900000000000016 0.3359627325947643
0.30799999999999983 0.3322201345866681
0.3069999999999995 0.32858050793963345
0.30600000000000005 0.3250174886331635
0.3049999999999997 0.3215012271749436
0.30400000000000027 0.3179995761244152
0.30299999999999994 0.3144786801538691
0.3019999999999996 0.31090876040459164
0.30100000000000016 0.3072655891607449
0.2999999999999998 0.30352979551992837
0.2989999999999995 0.2996905185472624
0.29800000000000004 0.2957426512252795
0.2969999999999997 0.291687873381731
0.29600000000000026 0.28753279339508353
0.29499999999999993 0.28328435115209244
0.2939999999999996 0.2789514974533609
0.29300000000000015 0.27454519107106984
0.2919999999999998 0.2700725389402423
0.2909999999999995 0.26554372183357466
0.29000000000000004 0.26096967311594943
0.2889999999999997 0.256365663647688
0.28800000000000026 0.25175020675832604
0.2869999999999999 0.24714840828676876
0.2859999999999996 0.2425878909169283
0.28500000000000014 0.23809939163679622
0.2839999999999998 0.2337141750299372
0.2829999999999995 0.22945995925740292
0.28200000000000003 0.22536213866014052
0.2809999999999997 0.2214414384881457
0.28000000000000025 0.21771076952261367
0.2789999999999999 0.21417960946598572
0.2779999999999996 0.2108530623943851
0.27700000000000014 0.20773069230084218
0.2759999999999998 0.20480914974382425
0.27499999999999947 0.20208025174324903
0.274 0.1995338013707192
0.2729999999999997 0.19715233605176988
0.27200000000000024 0.19491513789702947
0.2709999999999999 0.19279711265840746
0.2699999999999996 0.19076641297603805
0.26900000000000013 0.18879006858790526
0.2679999999999998 0.1868317214511084
0.26699999999999946 0.1848559955450885
0.266 0.18282849014447508
0.2649999999999997 0.18071903927682226
0.26400000000000023 0.17850265265229945
0.2629999999999999 0.17616058961616857
0.26199999999999957 0.17368393999341167
0.2610000000000001 0.17107511467725467
0.2599999999999998 0.16834606879643316
0.25899999999999945 0.1655205402223907
0.258 0.16263249502661428
0.2569999999999997 0.15972424886716932
0.2560000000000002 0.15684333693659944
0.2549999999999999 0.1540393431877178
0.25399999999999956 0.15135861611700002
0.2530000000000001 0.14884054959052256
0.2519999999999998 0.14651510445529803
0.25099999999999945 0.1443990857587519
0.25 0.14249555282039725
0.24899999999999967 0.14079435148462807
0.24800000000000022 0.13927320854382366
0.2469999999999999 0.13790037402720218
0.24599999999999955 0.13663985807676726
0.2450000000000001 0.1354514378089411
0.24399999999999977 0.13429759250185766
0.24299999999999944 0.13314484589686595
0.242 0.1319680763260741
0.24099999999999966 0.1307485268339086
0.2400000000000002 0.1294758636293827
0.23899999999999988 0.1281481788173925
0.23799999999999955 0.12676799986104598
0.2370000000000001 0.1253429577359386
0.23599999999999977 0.12388190721692684
0.23500000000000032 0.12239453143869372
0.23399999999999999 0.1208896763133786
0.23299999999999965 0.1193754717616552
0.2320000000000002 0.1178583124906834
0.23099999999999987 0.11634343193727104
0.22999999999999954 0.11483593623134647
0.2290000000000001 0.11333954214965015
0.22799999999999976 0.11185885479683907
0.2270000000000003 0.11039741189983145
0.22599999999999998 0.10895779887985022
0.22499999999999964 0.10754086369181647
0.2240000000000002 0.10614710978454452
0.22299999999999986 0.1047743123801774
0.22199999999999953 0.10341943291906858
0.22100000000000009 0.10207850298528937
0.21999999999999975 0.10074695832349671
0.2190000000000003 0.09942127645935127
0.21799999999999997 0.09809707976341904
0.21699999999999964 0.0967722072046017
0.2160000000000002 0.09544596845355266
0.21499999999999986 0.09411855188344145
0.21399999999999952 0.09279298005258077
0.21300000000000008 0.09147399375983875
0.21199999999999974 0.0901681703266075
0.2110000000000003 0.08888500185036045
0.20999999999999996 0.08763566147455827
0.20899999999999963 0.0864329464563713
0.20800000000000018 0.08528959390887467
0.20699999999999985 0.08421847894843457
0.20599999999999952 0.08322936567801312
0.20500000000000007 0.08232914065230633
0.20399999999999974 0.08152035152372067
0.2030000000000003 0.08079985195671673
0.20199999999999996 0.08016055905388252
0.20099999999999962 0.0795896598618991
0.20000000000000018 0.07907211102859688
0.19899999999999984 0.07859001312676125
0.1979999999999995 0.0781250454574539
0.19700000000000006 0.07766028577323615
0.19599999999999973 0.07718088865028581
0.19500000000000028 0.07667494253254391
0.19399999999999995 0.07613405203397676
0.19299999999999962 0.07555335085377891
0.19200000000000017 0.07493195623892887
0.19099999999999984 0.07427171272555795
0.1899999999999995 0.07357705984943459
0.18900000000000006 0.07285484135810416
0.18799999999999972 0.0721131921404587
0.18700000000000028 0.07136107849673567
0.18599999999999994 0.07060755236231604
0.1849999999999996 0.06986129143934863
0.18400000000000016 0.06912957549466502
0.18299999999999983 0.06841875465962713
0.1819999999999995 0.06773392414268549
0.18100000000000005 0.06707786355172583
0.17999999999999972 0.06645203046239864
0.17900000000000027 0.06585713359772855
0.17799999999999994 0.06529259066038734
0.1769999999999996 0.06475786155234473
0.17600000000000016 0.06425188718755204
0.17499999999999982 0.06377299734508192
0.1739999999999995 0.06332001572814765
0.17300000000000004 0.06289090925820916
0.1719999999999997 0.06248373796581645
0.17100000000000026 0.062095461626818345
0.16999999999999993 0.061722755231285224
0.1689999999999996 0.06136174422144689
0.16800000000000015 0.06100726967919343
0.16699999999999982 0.06065454727826917
0.16599999999999948 0.06029823296715782
0.16500000000000004 0.05993306943636981
0.1639999999999997 0.059554130010757496
0.16300000000000026 0.05915704302137976
0.16199999999999992 0.05873869388989261
0.1609999999999996 0.058296849174580716
0.16000000000000014 0.05783163884332633
0.1589999999999998 0.057344773308963724
0.15799999999999947 0.0568398142605486
0.15700000000000003 0.05632268196923635
0.1559999999999997 0.05580057739609944
0.15500000000000025 0.05528185077266326
0.15399999999999991 0.0547749415009937
0.15299999999999958 0.05428765859302775
0.15200000000000014 0.05382694158937456
0.1509999999999998 0.05339738654514238
0.14999999999999947 0.05300189557134749
0.14900000000000002 0.052640506471853164
0.1479999999999997 0.05231133417449119
0.14700000000000024 0.0520109231723951
0.1459999999999999 0.05173459594568626
0.14499999999999957 0.0514776664929507
0.14400000000000013 0.051234608800522434
0.1429999999999998 0.05100074214361176
0.14199999999999946 0.050771227537704446
0.14100000000000001 0.050541695015166074
0.13999999999999968 0.050307673430187494
0.13900000000000023 0.05006452196864277
0.1379999999999999 0.049807654863680675
0.13699999999999957 0.04953246442138961
0.13600000000000012 0.0492346144163269
0.1349999999999998 0.04891055635092444
0.13399999999999945 0.048558245353358336
0.133 0.04817708632391389
0.13199999999999967 0.04776946140899138
0.13100000000000023 0.04733983291678996
0.1299999999999999 0.04689510216263603
0.12899999999999956 0.046444606037224764
0.1280000000000001 0.04599918114059907
0.12699999999999978 0.04557052602472821
0.12599999999999945 0.0451702090910452
0.125 0.044808259978299896
0.12399999999999967 0.04449299514742482
0.12300000000000022 0.04422929645450271
0.12199999999999989 0.044018648658339786
0.12099999999999955 0.04385830450305324
0.1200000000000001 0.0437422750263814
0.11899999999999977 0.043660627807484434
0.11799999999999944 0.04360188827587669
0.11699999999999999 0.0435533796889486
0.11599999999999966 0.04350279925560837
0.11500000000000021 0.043439798806560896
0.11399999999999988 0.04335675660505896
0.11299999999999955 0.043249216134412266
0.1120000000000001 0.043116322139042214
0.11099999999999977 0.04296003353513723
0.11000000000000032 0.042784549440115255
0.10899999999999999 0.04259513825703309
0.10799999999999965 0.04239732473922736
0.1070000000000002 0.04219555294516894
0.10599999999999987 0.04199314139470445
0.10499999999999954 0.04179171168545559
0.10400000000000009 0.041591540658141045
0.10299999999999976 0.04139175588813108
0.10200000000000031 0.04119104563440975
0.10099999999999998 0.04098772609507191
0.09999999999999964 0.04078095017738452
0.0990000000000002 0.04056989261261879
0.09799999999999986 0.04035503197450305
0.09699999999999953 0.04013736696810026
0.09600000000000009 0.039918696656151914
0.09499999999999975 0.03970213567919755
0.0940000000000003 0.03949105412913968
0.09299999999999997 0.039289991656766665
0.09199999999999964 0.0391032037555595
0.09100000000000019 0.03893507767611062
0.08999999999999986 0.03878884566965551
0.08899999999999952 0.03866688429129503
0.08800000000000008 0.03856897949439729
0.08699999999999974 0.03849337788376676
0.0860000000000003 0.038436153683144084
0.08499999999999996 0.038391606644078445
0.08399999999999963 0.03835324578689116
0.08300000000000018 0.03831435725452269
0.08199999999999985 0.03826910643951887
0.08099999999999952 0.038213147071996044
0.08000000000000007 0.03814416441007531
0.07899999999999974 0.038061854349621546
0.07800000000000029 0.03796813772850475
0.07699999999999996 0.037866227993573476
0.07599999999999962 0.037760632469858654
0.07500000000000018 0.03765505663096205
0.07399999999999984 0.037553408807995535
0.07299999999999951 0.03745811640801351
0.07200000000000006 0.037370227225759806
0.07099999999999973 0.037289110166944466
0.07000000000000028 0.03721345869527585
0.06899999999999995 0.0371405103629233
0.06799999999999962 0.03706780178944662
0.06700000000000017 0.03699303712739628
0.06599999999999984 0.036914947499310596
0.0649999999999995 0.036833453804492156
0.06400000000000006 0.03674983057115092
0.06299999999999972 0.03666635420755019
0.06200000000000028 0.03658585501673655
0.06099999999999994 0.03651139694655406
0.05999999999999961 0.03644514767508226
0.05900000000000016 0.036388570631203675
0.05799999999999983 0.03634152740894
0.056999999999999496 0.03630269954130982
0.05600000000000005 0.03627004554067733
0.054999999999999716 0.03624076506571522
0.05400000000000027 0.03621251270385687
0.052999999999999936 0.03618385749374171
0.0519999999999996 0.03615454854595143
0.051000000000000156 0.036125475977657924
0.04999999999999982 0.03609894245729031
0.04899999999999949 0.03607746866166824
0.04800000000000004 0.03606390450442738
0.04699999999999971 0.036059918388275575
0.04600000000000026 0.036065502563694805
0.04499999999999993 0.0360791131921536
0.043999999999999595 0.036096881760548226
0.04300000000000015 0.03611330512482172
0.041999999999999815 0.036121563444927
0.04099999999999948 0.036114701979778334
0.040000000000000036 0.036085811096715215
0.0389999999999997 0.03602983579301057
0.038000000000000256 0.03594344973239356
0.03699999999999992 0.03582592845127244
0.03599999999999959 0.035678721334742355
0.03500000000000014 0.03550608723475984
0.03399999999999981 0.035314022988175035
0.032999999999999474 0.03510944016738637
0.03200000000000003 0.034899999060698496
0.030999999999999694 0.03469324531001941
0.03000000000000025 0.034496107501133355
0.028999999999999915 0.03431444259210429
0.02799999999999958 0.03415292333201544
0.027000000000000135 0.034015065634447304
0.0259999999999998 0.03390363540036232
0.024999999999999467 0.03382011172461571
0.02400000000000002 0.033765536879470974
0.022999999999999687 0.033740073320071326
0.02200000000000024 0.03374295482743804
0.020999999999999908 0.033772404563363424
0.019999999999999574 0.03382564524271628
0.019000000000000128 0.0338988183191549
0.017999999999999794 0.03398700560410648
0.01699999999999946 0.034084518582766454
0.016000000000000014 0.03418568258942589
0.01499999999999968 0.0342845775206056
0.014000000000000234 0.03437667314990709
0.0129999999999999 0.03445855081996351
0.011999999999999567 0.03452824013597195
0.01100000000000012 0.03458559861579174
0.009999999999999787 0.03463155222288231
0.008999999999999453 0.034668420534862195
0.008000000000000007 0.03469856773051931
0.006999999999999673 0.03472415639743272
0.006000000000000227 0.03474710515467949
0.004999999999999893 0.03476814414586232
0.0039999999999995595 0.034786891753228265
0.0030000000000001137 0.0348025332980866
0.0019999999999997797 0.03481359564811672
0.0009999999999994458 0.03481861604224363
0.0 0.03481656506487268
-0.001000000000000334 0.03480722397329152
-0.0019999999999997797 0.034791223361890666
-0.0030000000000001137 0.03477005270042614
-0.004000000000000448 0.034745705397207303
-0.004999999999999893 0.034720184883219686
-0.006000000000000227 0.034695677947638254
-0.007000000000000561 0.0346735607390913
-0.008000000000000007 0.03465452221516818
-0.009000000000000341 0.03463890629258497
-0.009999999999999787 0.034626291316817
-0.01100000000000012 0.03461597581377908
-0.012000000000000455 0.03460784336651557
-0.0129999999999999 0.03460231184784992
-0.014000000000000234 0.03459997887213144
-0.015000000000000568 0.03460269176755443
-0.016000000000000014 0.03461295825174711
-0.017000000000000348 0.0346334107608579
-0.017999999999999794 0.03466690078980546
-0.019000000000000128 0.03471570373961084
-0.020000000000000462 0.034781634535021894
-0.020999999999999908 0.03486553399547211
-0.02200000000000024 0.03496701360138716
-0.022999999999999687 0.03508477930438658
-0.02400000000000002 0.03521639963557561
-0.025000000000000355 0.03535872428080195
-0.0259999999999998 0.03550798777030054
-0.027000000000000135 0.03566018629500022
-0.02800000000000047 0.03581126924513315
-0.028999999999999915 0.035957631159470996
-0.03000000000000025 0.03609582354453671
-0.030999999999999694 0.036223432070546
-0.03200000000000003 0.03633854099029109
-0.03300000000000036 0.03644010997594449
-0.03399999999999981 0.03652851589800602
-0.03500000000000014 0.03660419849029564
-0.036000000000000476 0.03666891212977968
-0.03699999999999992 0.03672482412952466
-0.038000000000000256 0.036774725733077
-0.0389999999999997 0.03682126515628705
-0.040000000000000036 0.03686737060740685
-0.04100000000000037 0.036915745516052915
-0.041999999999999815 0.036968350290402616
-0.04300000000000015 0.0370264796697346
-0.04400000000000048 0.03709079647322024
-0.04499999999999993 0.03716127829259239
-0.04600000000000026 0.03723726770523249
-0.04699999999999971 0.03731784239945338
-0.04800000000000004 0.03740215836047672
-0.04900000000000038 0.037489674258032485
-0.04999999999999982 0.03758029939536667
-0.051000000000000156 0.03767463901108167
-0.05200000000000049 0.0377736029123971
-0.052999999999999936 0.03787834594757628
-0.05400000000000027 0.037990066458377054
-0.054999999999999716 0.03810932205568717
-0.05600000000000005 0.038236318826744886
-0.057000000000000384 0.038370398569319245
-0.05799999999999983 0.03851068714863519
-0.05900000000000016 0.03865636181421709
-0.0600000000000005 0.03880683319812735
-0.06099999999999994 0.038962156137770175
-0.06200000000000028 0.039123232124166844
-0.06299999999999972 0.039292164437001946
-0.06400000000000006 0.03947108407198887
-0.06500000000000039 0.0396621625634144
-0.06599999999999984 0.03986673576956277
-0.06700000000000017 0.04008485492191902
-0.0680000000000005 0.04031470758777114
-0.06899999999999995 0.0405525358308654
-0.07000000000000028 0.04079284964749765
-0.07099999999999973 0.041029413596376345
-0.07200000000000006 0.041255188219930496
-0.0730000000000004 0.041464201110090484
-0.07399999999999984 0.04165157496139525
-0.07500000000000018 0.041814623352129966
-0.07600000000000051 0.04195286415240902
-0.07699999999999996 0.04206766678377002
-0.07800000000000029 0.04216264987432368
-0.07899999999999974 0.04224285398140134
-0.08000000000000007 0.04231350710109348
-0.0810000000000004 0.04238056314553726
-0.08199999999999985 0.04244920236803047
-0.08300000000000018 0.04252369987836885
-0.08400000000000052 0.042607693255425495
-0.08499999999999996 0.04270340715976555
-0.0860000000000003 0.04281203434537899
-0.08699999999999974 0.042933442535226594
-0.08800000000000008 0.04306728298969164
-0.08900000000000041 0.04321212225574042
-0.08999999999999986 0.043366610413611104
-0.09100000000000019 0.04352962161667771
-0.09200000000000053 0.04370046472169866
-0.09299999999999997 0.043879295673496896
-0.0940000000000003 0.04406725701927741
-0.09499999999999975 0.04426623794180957
-0.09600000000000009 0.04447947260010294
-0.09700000000000042 0.044710117132998196
-0.09799999999999986 0.04496175377695474
-0.0990000000000002 0.045237379545321824
-0.10000000000000053 0.04553891802447143
-0.10099999999999998 0.045867069392890265
-0.10200000000000031 0.04622089382433931
-0.10299999999999976 0.0465978373292593
-0.10400000000000009 0.04699410435866335
-0.10500000000000043 0.04740469254611681
-0.10599999999999987 0.04782394601836811
-0.1070000000000002 0.048245437535991
-0.10800000000000054 0.04866320677119415
-0.10899999999999999 0.04907126686289433
-0.11000000000000032 0.04946438937025005
-0.11099999999999977 0.049838178727707697
-0.1120000000000001 0.05018821715556694
-0.11300000000000043 0.05051192768438118
-0.11399999999999988 0.05080699172982212
-0.11500000000000021 0.0510721874566082
-0.11600000000000055 0.05130758289608736
-0.11699999999999999 0.05151432107586855
-0.11800000000000033 0.0516948173645042
-0.11899999999999977 0.05185268030103621
-0.1200000000000001 0.05199303986891453
-0.12100000000000044 0.052122042895711096
-0.12199999999999989 0.05224657880286695
-0.12300000000000022 0.05237426690233494
-0.12400000000000055 0.05251264774919483
-0.125 0.05266878059558763
-0.12600000000000033 0.05284917000671861
-0.12699999999999978 0.05305845349555082
-0.1280000000000001 0.05330013379079575
-0.12900000000000045 0.053576097429219344
-0.1299999999999999 0.05388615991064435
-0.13100000000000023 0.05422936981354911
-0.13200000000000056 0.0546037830585458
-0.133 0.05500656985803178
-0.13400000000000034 0.05543575137312507
-0.1349999999999998 0.055888984460911
-0.13600000000000012 0.05636477596757798
-0.13700000000000045 0.05686145675461952
-0.1379999999999999 0.05737734558078054
-0.13900000000000023 0.0579105465874997
-0.14000000000000057 0.05845784725773479
-0.14100000000000001 0.05901528991613392
-0.14200000000000035 0.05957735107884587
-0.1429999999999998 0.06013763779645731
-0.14400000000000013 0.06068935331753325
-0.14500000000000046 0.06122508572847288
-0.1459999999999999 0.06173891300690736
-0.14700000000000024 0.062225660503991725
-0.1479999999999997 0.06268198605524929
-0.14900000000000002 0.06310756122978083
-0.15000000000000036 0.06350409898687108
-0.1509999999999998 0.06387588101873269
-0.15200000000000014 0.0642296768192185
-0.15300000000000047 0.06457408198596162
-0.15399999999999991 0.06491856923077771
-0.15500000000000025 0.06527334186040179
-0.1559999999999997 0.06564850060525376
-0.15700000000000003 0.06605216561386208
-0.15800000000000036 0.06649109738990479
-0.1589999999999998 0.06696853964081874
-0.16000000000000014 0.06748489462777772
-0.16100000000000048 0.06803734378641352
-0.16199999999999992 0.06861994579844675
-0.16300000000000026 0.06922521020617409
-0.1639999999999997 0.06984424826997797
-0.16500000000000004 0.07046817047976717
-0.16600000000000037 0.07108918767997033
-0.16699999999999982 0.07170138434524172
-0.16800000000000015 0.07230064960229068
-0.16900000000000048 0.07288498890665089
-0.16999999999999993 0.07345418993070754
-0.17100000000000026 0.07400929139816859
-0.1719999999999997 0.07455194189960336
-0.17300000000000004 0.07508368591433956
-0.17400000000000038 0.0756057710213634
-0.17499999999999982 0.0761193832983761
-0.17600000000000016 0.07662456272525031
-0.1770000000000005 0.07712160082312683
-0.17799999999999994 0.07761075497868046
-0.17900000000000027 0.07809297225625073
-0.17999999999999972 0.07856986351817055
-0.18100000000000005 0.07904345777867554
-0.18200000000000038 0.07951820581118087
-0.18299999999999983 0.07999887605106484
-0.18400000000000016 0.08049339759960611
-0.1850000000000005 0.08100996628049209
-0.18599999999999994 0.08155860965654632
-0.18700000000000028 0.08215039248645513
-0.18799999999999972 0.08279587906960664
-0.18900000000000006 0.0835047051648051
-0.1900000000000004 0.08428377673478349
-0.19099999999999984 0.08513645630639347
-0.19200000000000017 0.08606190859202366
-0.1930000000000005 0.08705408239283811
-0.19399999999999995 0.0881022051994853
-0.19500000000000028 0.08919100527321688
-0.19599999999999973 0.09030200857652693
-0.19700000000000006 0.09141602402130787
-0.1980000000000004 0.09251317029032903
-0.19899999999999984 0.09357576892261016
-0.20000000000000018 0.09459017838983663
-0.2010000000000005 0.09554700803985969
-0.20199999999999996 0.09644276585877022
-0.2030000000000003 0.09727913325166672
-0.20399999999999974 0.09806267188663148
-0.20500000000000007 0.09880431460925157
-0.2060000000000004 0.09951878856929924
-0.20699999999999985 0.1002219751660965
-0.20800000000000018 0.10093068227089388
-0.20900000000000052 0.1016621845769652
-0.20999999999999996 0.10243258299524079
-0.2110000000000003 0.10325663330671524
-0.21199999999999974 0.10414744565922036
-0.21300000000000008 0.10511486390754242
-0.2140000000000004 0.10616657123221303
-0.21499999999999986 0.10730736980993044
-0.2160000000000002 0.10853736759324423
-0.21700000000000053 0.10985226259160459
-0.21799999999999997 0.11124402641199456
-0.2190000000000003 0.11270055443738089
-0.21999999999999975 0.1142065565230335
-0.22100000000000009 0.11574381193569026
-0.22200000000000042 0.11729459216146548
-0.22299999999999986 0.11884061738453564
-0.2240000000000002 0.12036514590374738
-0.22500000000000053 0.1218551827535281
-0.22599999999999998 0.12329936848234611
-0.2270000000000003 0.12469019155836189
-0.22799999999999976 0.12602383507708254
-0.2290000000000001 0.12730069458852786
-0.23000000000000043 0.1285248543961903
-0.23099999999999987 0.12970334243935228
-0.2320000000000002 0.13084760523399577
-0.23300000000000054 0.13197237543828805
-0.23399999999999999 0.13309482302123282
-0.23500000000000032 0.13423322235703136
-0.23599999999999977 0.1354052956459767
-0.2370000000000001 0.13662730228516382
-0.23800000000000043 0.1379113600643278
-0.23899999999999988 0.13926445329546425
-0.2400000000000002 0.14068815873338034
-0.24100000000000055 0.1421779984702962
-0.242 0.1437253664810203
-0.24300000000000033 0.14531902492789334
-0.24399999999999977 0.14694737626914534
-0.2450000000000001 0.14860100516768832
-0.24600000000000044 0.15027468995282858
-0.2469999999999999 0.15196943251017297
-0.24800000000000022 0.15369164716250053
-0.24900000000000055 0.1554529385537074
-0.25 0.15726744823531524
-0.25100000000000033 0.15915039031814715
-0.2519999999999998 0.16111286677165879
-0.2530000000000001 0.16316123515880385
-0.25400000000000045 0.16529290991692092
-0.2549999999999999 0.16749937034782086
-0.2560000000000002 0.16976499560003802
-0.25700000000000056 0.17206953956120796
-0.258 0.17439176766286368
-0.25900000000000034 0.1767136642447063
-0.2599999999999998 0.17902046933287
-0.2610000000000001 0.1813051651132843
-0.26200000000000045 0.1835652916152681
-0.2629999999999999 0.18580241900757138
-0.26400000000000023 0.18802015577369766
-0.26500000000000057 0.19022202842600103
-0.266 0.19240867383749996
-0.26700000000000035 0.1945762212862088
-0.2679999999999998 0.19671912013361628
-0.26900000000000013 0.19882908776128458
-0.27000000000000046 0.2008994379348911
-0.2709999999999999 0.20292764903186042
-0.27200000000000024 0.20491606938549872
-0.2729999999999997 0.2068767039128994
-0.274 0.20882718314196533
-0.27500000000000036 0.2107929789160385
-0.2759999999999998 0.21280092188837824
-0.27700000000000014 0.21487585962476727
-0.27800000000000047 0.21703679784005878
-0.2789999999999999 0.21929551904752448
-0.28000000000000025 0.22165326776520083
-0.2809999999999997 0.22409991883628383
-0.28200000000000003 0.22661688450982892
-0.28300000000000036 0.22918516640650405
-0.2839999999999998 0.2317840360296616
-0.28500000000000014 0.23440058910352016
-0.2860000000000005 0.23702988245709597
-0.2869999999999999 0.23967711966943236
-0.28800000000000026 0.24235434542140663
-0.2889999999999997 0.24508008599896727
-0.29000000000000004 0.24787177635640956
-0.29100000000000037 0.2507389290412862
-0.2919999999999998 0.25368274279631425
-0.29300000000000015 0.25669116403304665
-0.2940000000000005 0.25973830326966674
-0.29499999999999993 0.26279154593649545
-0.29600000000000026 0.2658125900767373
-0.2969999999999997 0.26876793048859315
-0.29800000000000004 0.2716297055506181
-0.2990000000000004 0.27438684432923044
-0.2999999999999998 0.2770386246967611
-0.30100000000000016 0.2796003214900858
-0.3020000000000005 0.2820992819518427
-0.30299999999999994 0.2845668984576257
-0.30400000000000027 0.2870348314071015
-0.3049999999999997 0.2895322233844171
-0.30600000000000005 0.2920795998188219
-0.3070000000000004 0.2946872711216314
-0.30799999999999983 0.29735276042554365
-0.30900000000000016 0.30006615364775846
-0.3100000000000005 0.3028090349692844
-0.31099999999999994 0.30556223202996213
-0.3120000000000003 0.30830512233460683
-0.3129999999999997 0.3110205291643715
-0.31400000000000006 0.3136980400347989
-0.3150000000000004 0.31633322726540414
-0.31599999999999984 0.3189292166505437
-0.31700000000000017 0.321497058868864
-0.3180000000000005 0.324053357281314
-0.31899999999999995 0.32661915844518213
-0.3200000000000003 0.3292157370399804
-0.32099999999999973 0.3318663514506035
-0.32200000000000006 0.334584634613374
-0.3230000000000004 0.3373840386208276
-0.32399999999999984 0.3402656702213358
-0.3250000000000002 0.34322052873397196
-0.3260000000000005 0.3462337104606535
-0.32699999999999996 0.349276349566653
-0.3280000000000003 0.3523146260083122
-0.32899999999999974 0.3553123155341472
-0.33000000000000007 0.3582319580346646
-0.3310000000000004 0.3610396574911979
-0.33199999999999985 0.3637065891807634
-0.3330000000000002 0.3662158823488105
-0.3340000000000005 0.368562223526154
-0.33499999999999996 0.37075185359118357
-0.3360000000000003 0.3728051143981005
-0.33699999999999974 0.37475192661056
-0.3380000000000001 0.37662717886083086
-0.3390000000000004 0.3784728192147425
-0.33999999999999986 0.3803318456927043
-0.3410000000000002 0.3822421913608561
-0.3420000000000005 0.3842382447406055
-0.34299999999999997 0.3863458739951987
-0.3440000000000003 0.38858298091737487
-0.34499999999999975 0.39095869419542345
-0.3460000000000001 0.39347105834563906
-0.3470000000000004 0.3961140525694059
-0.34799999999999986 0.3988724142293991
-0.3490000000000002 0.40172620598456493
-0.35000000000000053 0.4046486687360523
-0.351 0.4076072158168062
-0.3520000000000003 0.4105673506799335
-0.35299999999999976 0.41348822960616194
-0.3540000000000001 0.4163262298539629
-0.3550000000000004 0.41903875630395304
-0.35599999999999987 0.42158422954818153
-0.3570000000000002 0.4239263452218145
-0.35800000000000054 0.42603442479875026
-0.359 0.42788543361922815
-0.3600000000000003 0.42946598877454456
-0.36099999999999977 0.4307743637294985
-0.3620000000000001 0.4318141660154471
-0.36300000000000043 0.4325984331258252
-0.3639999999999999 0.4331467957994163
-0.3650000000000002 0.433486142447364
-0.36600000000000055 0.43364800583538204
-0.367 0.4336687949598456
-0.3680000000000003 0.43359076771756216
-0.3689999999999998 0.43345627904578193
-0.3700000000000001 0.43331024770062365
-0.37100000000000044 0.43319607593662607
-0.3719999999999999 0.4331484014027584
-0.3730000000000002 0.4331958973348535
-0.37400000000000055 0.43335748686840464
-0.375 0.4336344310556915
-0.37600000000000033 0.43401687048417453
-0.3769999999999998 0.4344796572146852
-0.3780000000000001 0.43498537481030775
-0.37900000000000045 0.43549230847405723
-0.3799999999999999 0.4359551748287225
-0.3810000000000002 0.43632895381290754
-0.38200000000000056 0.4365789333712175
-0.383 0.43667665752973067
-0.38400000000000034 0.4366108557068116
-0.3849999999999998 0.4363814690391391
-0.3860000000000001 0.43600754204935893
-0.38700000000000045 0.43551953570548224
-0.3879999999999999 0.4349600779926503
-0.38900000000000023 0.4343792023671873
-0.39000000000000057 0.4338307490209148
-0.391 0.43336569694374033
-0.39200000000000035 0.4330280213169974
-0.3929999999999998 0.43284862413841574
-0.39400000000000013 0.4328436496388428
-0.39500000000000046 0.4330075264670456
-0.3959999999999999 0.4333177453791132
-0.39700000000000024 0.43373028528672486
-0.3980000000000006 0.43419225029586817
-0.399 0.4346397935688178
-0.40000000000000036 0.4350101997319054
-0.4009999999999998 0.4352491471921175
-0.40200000000000014 0.4353154546732615
-0.40300000000000047 0.4351859763488382
-0.4039999999999999 0.43485609443764994
-0.40500000000000025 0.4343412587933228
-0.4059999999999997 0.4336726288742694
-0.40700000000000003 0.43289267212004534
-0.40800000000000036 0.4320492722145564
-0.4089999999999998 0.43119218095690925
-0.41000000000000014 0.43036502657043973
-0.4110000000000005 0.4296089373080304
-0.4119999999999999 0.4289526078441043
-0.41300000000000026 0.42841565171340673
-0.4139999999999997 0.428005209540406
-0.41500000000000004 0.4277188721638706
-0.41600000000000037 0.4275471797811048
-0.4169999999999998 0.42746895082311637
-0.41800000000000015 0.42746459407714893
-0.4190000000000005 0.4275075913048593
-0.41999999999999993 0.4275766905348461
-0.42100000000000026 0.42765192490885867
-0.4219999999999997 0.4277193974609809
-0.42300000000000004 0.4277696189502968
-0.4240000000000004 0.42779650298015376
-0.4249999999999998 0.42779602468391054
-0.42600000000000016 0.4277608916158903
-0.4270000000000005 0.4276792178488731
-0.42799999999999994 0.4275328438537724
-0.42900000000000027 0.42729630828181636
-0.4299999999999997 0.4269447844882832
-0.43100000000000005 0.4264481941537719
-0.4320000000000004 0.42578839951620734
-0.43299999999999983 0.42495677205787896
-0.43400000000000016 0.4239576166847157
-0.4350000000000005 0.4228091530545277
-0.43599999999999994 0.4215473639419945
-0.4370000000000003 0.4202144440496415
-0.4379999999999997 0.41886028927430485
-0.43900000000000006 0.4175321184820248
-0.4400000000000004 0.4162708451615299
-0.44099999999999984 0.41510533658708776
-0.44200000000000017 0.4140523311523166
-0.4430000000000005 0.41311498259557655
-0.44399999999999995 0.41228697926961855
-0.4450000000000003 0.4115492228405143
-0.44599999999999973 0.41088509137191653
-0.44700000000000006 0.4102730611205845
-0.4480000000000004 0.4097004745364272
-0.44899999999999984 0.40915491423511524
-0.4500000000000002 0.40863577665171075
-0.4510000000000005 0.4081485464278725
-0.45199999999999996 0.4077091393909153
-0.4530000000000003 0.40733895186681396
-0.45399999999999974 0.4070638592022984
-0.45500000000000007 0.40691666897113865
-0.4560000000000004 0.40692619627790383
-0.45699999999999985 0.4071220274491543
-0.4580000000000002 0.4075254048942959
-0.4590000000000005 0.4081512261783909
-0.45999999999999996 0.409002609719211
-0.4610000000000003 0.41007233438114304
-0.46199999999999974 0.411342395884166
-0.4630000000000001 0.41278169585908403
-0.4640000000000004 0.41435246193296127
-0.46499999999999986 0.41600948331353427
-0.4660000000000002 0.41770525234308387
-0.4670000000000005 0.41938742338205887
-0.46799999999999997 0.42101087097164847
-0.4690000000000003 0.4225345135898195
-0.46999999999999975 0.4239270310629887
-0.4710000000000001 0.4251678335668776
-0.4720000000000004 0.4262490450906445
-0.47299999999999986 0.4271733430273351
-0.4740000000000002 0.4279519627246081
-0.47500000000000053 0.4286019088869
-0.476 0.42914143629414936
-0.4770000000000003 0.4295891676676047
-0.47799999999999976 0.42995598322592926
-0.4790000000000001 0.4302469377465739
-0.4800000000000004 0.4304625918582701
-0.48099999999999987 0.43059595052285315
-0.4820000000000002 0.4306378410070191
-0.48300000000000054 0.43058464548566616
-0.484 0.43043190540708787
-0.4850000000000003 0.4301849176001427
-0.48599999999999977 0.42985627944219645
-0.4870000000000001 0.42946728576402776
-0.48800000000000043 0.4290443846600013
-0.4889999999999999 0.4286204175827498
-0.4900000000000002 0.4282324293277963
-0.49100000000000055 0.4279164501223239
-0.492 0.4277143719226779
-0.4930000000000003 0.42766638721995504
-0.4939999999999998 0.4278125796560768
-0.4950000000000001 0.4281851290564489
-0.49600000000000044 0.4288126029334274
-0.4969999999999999 0.4297106478967243
-0.4980000000000002 0.4308817807100424
-0.49900000000000055 0.432306492398559
-0.5 0.4339520069904108
-0.5010000000000003 0.4357595574841076
-0.5019999999999998 0.43766354037544203
-0.5030000000000001 0.43958632500288813
-0.5040000000000004 0.44144925934622914
-0.5049999999999999 0.44319034976049515
-0.5060000000000002 0.4447598816752043
-0.5070000000000006 0.4461363525635234
-0.508 0.4473288762100321
-0.5090000000000003 0.44837353943563013
-0.5099999999999998 0.44932881222565974
-0.5110000000000001 0.45026766975406374
-0.5120000000000005 0.4512728443663479
-0.5129999999999999 0.4524185863192974
-0.5140000000000002 0.45376576046716227
-0.5150000000000006 0.4553568654808062
-0.516 0.45720375391768736
-0.5170000000000003 0.45929176940552396
-0.5179999999999998 0.4615819112273322
-0.5190000000000001 0.4640178165691814
-0.5200000000000005 0.466529229002886
-0.5209999999999999 0.46904496654034206
-0.5220000000000002 0.4714999006074162
-0.5230000000000006 0.47384038690331237
-0.524 0.47603380974641346
-0.5250000000000004 0.4780659435168788
-0.5259999999999998 0.4799424574082409
-0.5270000000000001 0.48168562054512537
-0.5280000000000005 0.48332942222528175
-0.5289999999999999 0.4849093088803544
-0.5300000000000002 0.48646514791792556
-0.5309999999999997 0.48802561956784174
-0.532 0.4896161483063644
-0.5330000000000004 0.49125707563639504
-0.5339999999999998 0.492961201197886
-0.5350000000000001 0.4947391779830295
-0.5360000000000005 0.49660202916901675
-0.5369999999999999 0.49856466567520175
-0.5380000000000003 0.5006481408283249
-0.5389999999999997 0.5028760360641471
-0.54 0.5052753274908764
-0.5410000000000004 0.5078743747056044
-0.5419999999999998 0.5106980846079309
-0.5430000000000001 0.5137670459000095
-0.5440000000000005 0.5170919933350019
-0.5449999999999999 0.5206668078965255
-0.5460000000000003 0.5244746502655864
-0.5469999999999997 0.5284846741927949
-0.548 0.5326535386912145
-0.5490000000000004 0.5369286176791467
-0.5499999999999998 0.5412561593891753
-0.5510000000000002 0.5455792257918991
-0.5520000000000005 0.5498587336539031
-0.5529999999999999 0.5540635861726504
-0.5540000000000003 0.5581823112421799
-0.5549999999999997 0.5622263956330628
-0.556 0.5662249857943016
-0.5570000000000004 0.5702221392634373
-0.5579999999999998 0.5742806908074685
-0.5590000000000002 0.5784701970313813
-0.5600000000000005 0.582863850657799
-0.5609999999999999 0.587530822363977
-0.5620000000000003 0.5925351020547779
-0.5629999999999997 0.5979258536301629
-0.5640000000000001 0.6037328778291575
-0.5650000000000004 0.6099712508273425
-0.5659999999999998 0.6166208639550523
-0.5670000000000002 0.6236376288023024
-0.5680000000000005 0.6309459885502865
-0.569 0.6384468012310507
-0.5700000000000003 0.6460171732461508
-0.5709999999999997 0.6535274617128848
-0.5720000000000001 0.6608400547161004
-0.5730000000000004 0.6678233939045226
-0.5739999999999998 0.6743806631393869
-0.5750000000000002 0.6804391375166307
-0.5760000000000005 0.6859759339323126
-0.577 0.6910100135199846
-0.5780000000000003 0.6956158416231311
-0.5789999999999997 0.699900700103138
-0.5800000000000001 0.7040121511398264
-0.5810000000000004 0.7081028057155376
-0.5819999999999999 0.7123269708316623
-0.5830000000000002 0.7168158840210289
-0.5840000000000005 0.7216595420573849
-0.585 0.7268989192851106
-0.5860000000000003 0.7325146912624219
-0.5869999999999997 0.7384314670332948
-0.5880000000000001 0.7445363028467185
-0.5890000000000004 0.750687023449245
-0.5899999999999999 0.7567343575478106
-0.5910000000000002 0.7625501747961102
-0.5920000000000005 0.7680443594907813
-0.593 0.7731797480042807
-0.5940000000000003 0.7779879785020927
-0.5949999999999998 0.7825535918467725
-0.5960000000000001 0.7870146120380932
-0.5970000000000004 0.7915353896226566
-0.5979999999999999 0.7962892702518924
-0.5990000000000002 0.801431070384787
-0.6000000000000005 0.8070689250773253
-0.601 0.8132461568611153
-0.6020000000000003 0.8199397183813922
-0.6029999999999998 0.8270522404689108
-0.6040000000000001 0.8344260333195966
-0.6050000000000004 0.8418651762927577
-0.6059999999999999 0.8491519575083388
-0.6070000000000002 0.8560841199765427
-0.6080000000000005 0.8625010469255939
-0.609 0.8682936751069654
-0.6100000000000003 0.8734279710195785
-0.6109999999999998 0.8779331269481567
-0.6120000000000001 0.8819121810127166
-0.6130000000000004 0.885504943639202
-0.6139999999999999 0.8888764883399808
-0.6150000000000002 0.8921969578977178
-0.6160000000000005 0.8956068942164351
-0.617 0.8992125198547748
-0.6180000000000003 0.9030679578433626
-0.6189999999999998 0.907179353087487
-0.6200000000000001 0.9115076489019985
-0.6210000000000004 0.9159904348404377
-0.6219999999999999 0.920545958383312
-0.6230000000000002 0.9250872075468847
-0.6240000000000006 0.9295433632445461
-0.625 0.9338639461096829
-0.6260000000000003 0.9380202599112132
-0.6269999999999998 0.9420000986722745
-0.6280000000000001 0.945810804445049
-0.6290000000000004 0.9494637531717223
-0.6299999999999999 0.9529805231300575
-0.6310000000000002 0.9563725903292927
-0.6320000000000006 0.9596569702999926
-0.633 0.96285435426073
-0.6340000000000003 0.9659810769710725
-0.6349999999999998 0.9690604546788911
-0.6360000000000001 0.9721202627258926
-0.6370000000000005 0.9751881030877618
-0.6379999999999999 0.9782853495193844
-0.6390000000000002 0.9814235380420377
-0.6400000000000006 0.9845904774557648
-0.641 0.9877424744960458
-0.6420000000000003 0.9908040421311781
-0.6429999999999998 0.9936611191878373
-0.6440000000000001 0.9961698206528115
-0.6450000000000005 0.9981708936662932
-0.6459999999999999 0.9995005096234899
-0.6470000000000002 1.0
-0.6480000000000006 0.9995479024776271
-0.649 0.9980668658603679
-0.6500000000000004 0.9955306010618821
-0.6509999999999998 0.9919719492984237
-0.6520000000000001 0.9874772966386283
-0.6530000000000005 0.9821797272826576
-0.6539999999999999 0.9762385519659942
-0.6550000000000002 0.9698315636987904
-0.6560000000000006 0.9631247011690478
-0.657 0.9562691782911166
-0.6580000000000004 0.9493838072409565
-0.6589999999999998 0.9425519407557249
-0.6600000000000001 0.9358186042230604
-0.6610000000000005 0.929184758665603
-0.6619999999999999 0.9226277892668672
-0.6630000000000003 0.9160965233273759
-0.6639999999999997 0.9095220642610339
-0.665 0.9028323694804687
-0.6660000000000004 0.8959546334647163
-0.6669999999999998 0.8888266821158485
-0.6680000000000001 0.8814057717369632
-0.6690000000000005 0.8736685064577795
-0.6699999999999999 0.8656113685310756
-0.6710000000000003 0.8572614641069553
-0.6719999999999997 0.8486588715735887
-0.673 0.8398595156666586
-0.6740000000000004 0.8309192215826179
-0.6749999999999998 0.8218924640275159
-0.6760000000000002 0.8128251499969233
-0.6770000000000005 0.8037413988738911
-0.6779999999999999 0.7946533653064083
-0.6790000000000003 0.7855549172832038
-0.6799999999999997 0.7764352290306944
-0.681 0.7672803856689313
-0.6820000000000004 0.7580831837955871
-0.6829999999999998 0.7488525686535147
-0.6840000000000002 0.7396125025297031
-0.6850000000000005 0.7304013421333615
-0.6859999999999999 0.7212667435628856
-0.6870000000000003 0.7122660439748609
-0.6879999999999997 0.7034512460386638
-0.6890000000000001 0.6948649337816528
-0.6900000000000004 0.6865329587857337
-0.6909999999999998 0.6784611139304784
-0.6920000000000002 0.6706336642320293
-0.6930000000000005 0.6630189913330733
-0.694 0.655563473325685
-0.6950000000000003 0.6482063603972722
-0.6959999999999997 0.640882140480091
-0.6970000000000001 0.6335216279381812
-0.6980000000000004 0.6260637281932941
-0.6989999999999998 0.6184584097588217
-0.7000000000000002 0.6106653625571505
-0.7010000000000005 0.6026614413310832
-0.702 0.5944352970354182
-0.7030000000000003 0.5859895915809002
-0.7039999999999997 0.5773373863980247
-0.7050000000000001 0.568493118580482
-0.7060000000000004 0.5594759325367845
-0.7069999999999999 0.5503097880890191
-0.7080000000000002 0.5410114705418161
-0.7090000000000005 0.5316044897776233
-0.71 0.5221140457577922
-0.7110000000000003 0.5125739881178315
-0.7119999999999997 0.5030243696810768
-0.7130000000000001 0.4935178948297786
-0.7140000000000004 0.4841115881418289
-0.7149999999999999 0.4748678974308999
-0.7160000000000002 0.4658495199114374
-0.7170000000000005 0.45711127934153084
-0.718 0.44870276249412433
-0.7190000000000003 0.4406637679531365
-0.7199999999999998 0.43301813005897
-0.7210000000000001 0.4257827717531776
-0.7220000000000004 0.418965850250646
-0.7229999999999999 0.4125646369810751
-0.7240000000000002 0.40657082000583794
-0.7250000000000005 0.4009667195277309
-0.726 0.39573097603550883
-0.7270000000000003 0.39082803833833046
-0.7279999999999998 0.386216174864461
-0.7290000000000001 0.38184519921952065
-0.7300000000000004 0.37765168026072166
-0.7309999999999999 0.3735701246910943
-0.7320000000000002 0.3695284930865813
-0.7330000000000005 0.3654567749354436
-0.734 0.3612869269605679
-0.7350000000000003 0.3569594158860285
-0.7359999999999998 0.3524248439830525
-0.7370000000000001 0.3476461940691384
-0.7380000000000004 0.34260582085302627
-0.7389999999999999 0.33730830570635767
-0.7400000000000002 0.33177692856909197
-0.7410000000000005 0.32605802144633456
-0.742 0.32021792731878324
-0.7430000000000003 0.31433924678064373
-0.7439999999999998 0.30851472827568793
-0.7450000000000001 0.3028410520394792
-0.7460000000000004 0.29740847709079454
-0.7469999999999999 0.2922936680300687
-0.7480000000000002 0.28755485681726056
-0.7490000000000006 0.28322470059159277
-0.75 0.27930913412253366
-0.7510000000000003 0.2757885700208529
-0.7519999999999998 0.2726200180551435
-0.7530000000000001 0.26974226450500216
-0.7540000000000004 0.2670861298831129
-0.7549999999999999 0.2645743047463915
-0.7560000000000002 0.26213485635938993
-0.7570000000000006 0.2597037157073086
-0.758 0.2572329702469035
-0.7590000000000003 0.2546868722285261
-0.7599999999999998 0.2520457807024562
-0.7610000000000001 0.2493061614689536
-0.7620000000000005 0.2464727984856793
-0.7629999999999999 0.24356014195673284
-0.7640000000000002 0.24058480445149366
-0.7650000000000006 0.2375648431980195
-0.766 0.23451658195987418
-0.7670000000000003 0.23145487744074603
-0.7679999999999998 0.2283911991217513
-0.7690000000000001 0.22533475474044917
-0.7700000000000005 0.22229454936639137
-0.7709999999999999 0.2192769186172634
-0.7720000000000002 0.2162900460803218
-0.7730000000000006 0.21334015246545604
-0.774 0.21043177443058525
-0.7750000000000004 0.20756631711026824
-0.7759999999999998 0.20474472826225
-0.7770000000000001 0.2019629479617702
-0.7780000000000005 0.1992155723279613
-0.7789999999999999 0.19649564404255607
-0.7800000000000002 0.1937952101230522
-0.7810000000000006 0.19110840462876358
-0.782 0.1884277387019063
-0.7830000000000004 0.18574984873554762
-0.7839999999999998 0.18307405050996786
-0.7850000000000001 0.18040105263990003
-0.7860000000000005 0.177736698903216
-0.7869999999999999 0.17508979395317148
-0.7880000000000003 0.1724723484120062
-0.7889999999999997 0.1699017452252991
-0.79 0.16739840893098606
-0.7910000000000004 0.16498586579017854
-0.7919999999999998 0.1626875893503987
-0.7930000000000001 0.16052748970256714
-0.7940000000000005 0.15852380585232578
-0.7949999999999999 0.15668956937530162
-0.7960000000000003 0.15502986220993695
-0.7969999999999997 0.1535391517307991
-0.798 0.15220462627603482
-0.7990000000000004 0.15100267091321776
-0.7999999999999998 0.14990545849114936
-0.8010000000000002 0.14887967179595987
-0.8020000000000005 0.14789106251717243
-0.8029999999999999 0.1469078651210071
-0.8040000000000003 0.14590207398659913
-0.8049999999999997 0.14485105516640673
-0.806 0.14373872339448732
-0.8070000000000004 0.14255550307039216
-0.8079999999999998 0.1412993349342761
-0.8090000000000002 0.13997326524412365
-0.8100000000000005 0.138585240412437
-0.8109999999999999 0.13714778569819255
-0.8120000000000003 0.13567587797139868
-0.8129999999999997 0.1341861262636274
-0.8140000000000001 0.1326953297712671
-0.8150000000000004 0.13121962243385152
-0.8159999999999998 0.1297725523355635
-0.8170000000000002 0.12836595657950037
-0.8180000000000005 0.1270093082039567
-0.819 0.1257077597970848
-0.8200000000000003 0.12446397359855502
-0.8209999999999997 0.12327918465627187
-0.8220000000000001 0.1221521993791937
-0.8230000000000004 0.12108187164713484
-0.8239999999999998 0.1200660467836147
-0.8250000000000002 0.11910137497888655
-0.8260000000000005 0.11818541188299622
-0.827 0.1173140580927893
-0.8280000000000003 0.11648336464239775
-0.8289999999999997 0.11568731340682455
-0.8300000000000001 0.11491936040038889
-0.8310000000000004 0.11417200051635969
-0.8319999999999999 0.11343537960806176
-0.8330000000000002 0.11270048547296474
-0.8340000000000005 0.1119574063907342
-0.835 0.11119655036214036
-0.8360000000000003 0.11040912638513141
-0.8369999999999997 0.10958753190397409
-0.8380000000000001 0.10872662311527741
-0.8390000000000004 0.10782296164871943
-0.8399999999999999 0.10687750303447346
-0.8410000000000002 0.1058940795678739
-0.8420000000000005 0.10487982412170775
-0.843 0.10384610839382753
-0.8440000000000003 0.10280646612558489
-0.8449999999999998 0.10177639389798716
-0.8460000000000001 0.10077137889530986
-0.8470000000000004 0.09980561281280023
-0.8479999999999999 0.09889159750117503
-0.8490000000000002 0.09803745112322561
-0.8500000000000005 0.09724816094427517
-0.851 0.09652345699659093
-0.8520000000000003 0.09585955075553815
-0.8529999999999998 0.09524982022261098
-0.8540000000000001 0.09468544182651531
-0.8550000000000004 0.09415763562695868
-0.8559999999999999 0.09365611028879982
-0.8570000000000002 0.09317218146792547
-0.8580000000000005 0.0926969192759091
-0.859 0.09222227885177871
-0.8600000000000003 0.0917400694040887
-0.8609999999999998 0.0912417926243422
-0.8620000000000001 0.09071907513894706
-0.8630000000000004 0.09016347405522562
-0.8639999999999999 0.08956703486920542
-0.8650000000000002 0.0889231964437818
-0.8660000000000005 0.08822809251299324
-0.867 0.08748044368570693
-0.8680000000000003 0.08668436391306135
-0.8689999999999998 0.08584770846111438
-0.8700000000000001 0.0849827422167183
-0.8710000000000004 0.0841061849649908
-0.8719999999999999 0.08323749882259876
-0.8730000000000002 0.08239780074053916
-0.8740000000000006 0.08160804792910771
-0.875 0.08088654243998249
-0.8760000000000003 0.08024858005695407
-0.8769999999999998 0.07970335918571918
-0.8780000000000001 0.07925402221756057
-0.8790000000000004 0.07889610860517447
-0.8799999999999999 0.07861931295469922
-0.8810000000000002 0.07840618177047136
-0.8820000000000006 0.0782363950360196
-0.883 0.07808736927656162
-0.8840000000000003 0.07793706960908917
-0.8849999999999998 0.07776686471651367
-0.8860000000000001 0.07756292108575905
-0.8870000000000005 0.07731701374964992
-0.8879999999999999 0.07702734230044676
-0.8890000000000002 0.07669713542706992
-0.8900000000000006 0.07633366731290876
-0.891 0.07594615277299605
-0.8920000000000003 0.07554432800078349
-0.8929999999999998 0.07513603238450166
-0.8940000000000001 0.07472714296697983
-0.8950000000000005 0.07432052882818374
-0.8959999999999999 0.07391667076191102
-0.8970000000000002 0.07351399731945171
-0.8980000000000006 0.07311013873662137
-0.899 0.07270204741840725
-0.9000000000000004 0.07228813471610529
-0.9009999999999998 0.07186681550042615
-0.9020000000000001 0.07143877972654347
-0.9030000000000005 0.07100561685870718
-0.9039999999999999 0.0705702887553028
-0.9050000000000002 0.07013806264479844
-0.9060000000000006 0.06971466167768287
-0.907 0.06930787802228158
-0.9080000000000004 0.06892504354481532
-0.9089999999999998 0.06857379297808645
-0.9100000000000001 0.06825981470806168
-0.9110000000000005 0.06798739018096775
-0.9119999999999999 0.06775635929364535
-0.9130000000000003 0.06756395207719078
-0.9139999999999997 0.0674036599376568
-0.915 0.06726589067133287
-0.9160000000000004 0.06713967446897978
-0.9169999999999998 0.0670136218772549
-0.9180000000000001 0.06687781462035663
-0.9190000000000005 0.06672484855738108
-0.9199999999999999 0.06655078970738344
-0.9210000000000003 0.06635511457109436
-0.9219999999999997 0.06614111914081112
-0.923 0.06591427991661276
-0.9240000000000004 0.06568230184052938
-0.9249999999999998 0.06545146860080416
-0.9260000000000002 0.06522841897412542
-0.9270000000000005 0.06501722775060575
-0.9279999999999999 0.06481959731127918
-0.9290000000000003 0.06463433102729498
-0.9299999999999997 0.06445908160600934
-0.931 0.06428898098193477
-0.9320000000000004 0.0641196908914798
-0.9329999999999998 0.06394715954817949
-0.9340000000000002 0.0637691011668397
-0.9350000000000005 0.06358527474760275
-0.9359999999999999 0.06339776272774224
-0.9370000000000003 0.06321035934545695
-0.9379999999999997 0.06302779906126865
-0.9390000000000001 0.06285520639521691
-0.9400000000000004 0.06269615385549412
-0.9409999999999998 0.06255297955898899
-0.9420000000000002 0.06242527781834897
-0.9430000000000005 0.062310624782683906
-0.944 0.062205368183780536
-0.9450000000000003 0.062104605252085936
-0.9459999999999997 0.062004268216567425
-0.9470000000000001 0.061901924967541155
-0.9480000000000004 0.06179726239756776
-0.9489999999999998 0.061691997893989686
-0.9500000000000002 0.06159035104908941
-0.9510000000000005 0.06149697439288091
-0.952 0.061417129586465224
-0.9530000000000003 0.06135407156434398
-0.9539999999999997 0.061308168089318514
-0.9550000000000001 0.0612771348673376
-0.9560000000000004 0.06125463823398993
-0.9569999999999999 0.06123149676295866
-0.9580000000000002 0.06119619924785312
-0.9590000000000005 0.061136927464629724
-0.96 0.06104187577617038
-0.9610000000000003 0.06090235395617221
-0.9619999999999997 0.06071255762391222
-0.9630000000000001 0.0604710919816838
-0.9640000000000004 0.060180255566879406
-0.9649999999999999 0.05984709695235143
-0.9660000000000002 0.05948162669706283
-0.9670000000000005 0.05909541570896535
-0.968 0.05870129556277926
-0.9690000000000003 0.05831190902481322
-0.9699999999999998 0.05793883367496463
-0.9710000000000001 0.05759182104417796
-0.9720000000000004 0.05727859074381175
-0.9729999999999999 0.05700488091598353
-0.9740000000000002 0.05677513964982894
-0.9750000000000005 0.05659161305323469
-0.976 0.05645580937769979
-0.9770000000000003 0.056367761145544905
-0.9779999999999998 0.05632598276128005
-0.9790000000000001 0.056327338388740454
-0.9800000000000004 0.056367104880663245
-0.9809999999999999 0.056438825067154676
-0.9820000000000002 0.05653437677343566
-0.9830000000000005 0.05664444000853271
-0.984 0.05675979178869115
-0.9850000000000003 0.05687087924871572
-0.9859999999999998 0.05697048083231948
-0.9870000000000001 0.057053239000531684
-0.9880000000000004 0.05711618385848095
-0.9889999999999999 0.05715933995164311
-0.9900000000000002 0.057184440925473215
-0.9910000000000005 0.0571954698070987
-0.992 0.05719642092813799
-0.9930000000000003 0.05719088912174058
-0.9939999999999998 0.057182025235156336
-0.9950000000000001 0.05717097403690334
-0.9960000000000004 0.05715701809555795
-0.9969999999999999 0.057138717192760174
-0.9980000000000002 0.057113533238616954
-0.9990000000000006 0.05707893895885058
-1.0 0.05703312836882019
-1.0010000000000003 0.05697562182626689
-1.0019999999999998 0.05690734968542999
-1.0030000000000001 0.05683064950713876
-1.0040000000000004 0.05674869122802895
-1.005 0.056664664686845966
-1.0060000000000002 0.05658205554445722
-1.0070000000000006 0.0565030193786743
-1.008 0.056428567125376965
-1.0090000000000003 0.0563591292440704
-1.0099999999999998 0.05629387078322849
-1.0110000000000001 0.05623148893408707
-1.0120000000000005 0.05617161649827952
-1.013 0.056114783773933904
-1.0140000000000002 0.05606184070269724
-1.0150000000000006 0.05601572405433751
-1.016 0.055980513726979604
-1.0170000000000003 0.05596056366361428
-1.0179999999999998 0.055960665865939216
-1.0190000000000001 0.05598474582036212
-1.0200000000000005 0.05603603628507013
-1.021 0.05611621346354828
-1.0220000000000002 0.056224969501065716
-1.0230000000000006 0.05636049504824024
-1.024 0.056519097567532844
-1.0250000000000004 0.05669585565178996
-1.0259999999999998 0.056884794392931835
-1.0270000000000001 0.057079492037737774
-1.0280000000000005 0.05727339005580436
-1.029 0.05746060350942604
-1.0300000000000002 0.057635480933031016
-1.0310000000000006 0.057794016396513354
-1.032 0.057933008810177204
-1.0330000000000004 0.05805065665800509
-1.0339999999999998 0.05814744112810026
-1.0350000000000001 0.058223942478193555
-1.0360000000000005 0.058282845816998184
-1.037 0.05832749913531791
-1.0380000000000003 0.05836222133229875
-1.0390000000000006 0.05839111052706216
-1.04 0.05841867569847913
-1.0410000000000004 0.05844906536324877
-1.0419999999999998 0.058485233661898714
-1.0430000000000001 0.05852907181898899
-1.0440000000000005 0.05858147157331649
-1.045 0.05864226005174702
-1.0460000000000003 0.05871027548063019
-1.0469999999999997 0.05878399157994153
-1.048 0.058862057838932946
-1.0490000000000004 0.058943676225878726
-1.0499999999999998 0.05902882845609054
-1.0510000000000002 0.05911867386201017
-1.0520000000000005 0.05921491575567746
-1.053 0.05931969608422689
-1.0540000000000003 0.05943524639653087
-1.0549999999999997 0.05956278633367603
-1.056 0.05970295166554923
-1.0570000000000004 0.05985496136044427
-1.0579999999999998 0.06001760199461048
-1.0590000000000002 0.06018965456760943
-1.0600000000000005 0.06037017089389743
-1.061 0.06055911066153361
-1.0620000000000003 0.06075772056402726
-1.0629999999999997 0.06096906889814965
-1.064 0.06119626087478171
-1.0650000000000004 0.06144247613066678
-1.0659999999999998 0.0617096247779774
-1.0670000000000002 0.06199764859826615
-1.0680000000000005 0.06230363372699158
-1.069 0.06262166679190376
-1.0700000000000003 0.06294316189446514
-1.0709999999999997 0.06325837278644075
-1.072 0.0635562979004643
-1.0730000000000004 0.06382755858505386
-1.0739999999999998 0.0640644514772357
-1.0750000000000002 0.06426263791858203
-1.0760000000000005 0.06442117578108923
-1.077 0.0645419989744301
-1.0780000000000003 0.06463053041361366
-1.0789999999999997 0.06469443769717553
-1.08 0.06474176359128293
-1.0810000000000004 0.06478173919778524
-1.0819999999999999 0.0648224975528584
-1.0830000000000002 0.06487086809320698
-1.0840000000000005 0.06493276685575713
-1.085 0.06501198297783559
-1.0860000000000003 0.06511074962508802
-1.0869999999999997 0.06522924909150898
-1.088 0.06536728606506785
-1.0890000000000004 0.0655229256111146
-1.0899999999999999 0.06569427355492219
-1.0910000000000002 0.06587967220254508
-1.0920000000000005 0.06607801815250025
-1.093 0.06628940816449949
-1.0940000000000003 0.0665153647503359
-1.0949999999999998 0.06675850096394426
-1.096 0.06702342419450719
-1.0970000000000004 0.06731463279054224
-1.0979999999999999 0.0676372672303289
-1.0990000000000002 0.06799559659921801
-1.1000000000000005 0.06839229622433353
-1.101 0.06882820633883986
-1.1020000000000003 0.06930170893212083
-1.1029999999999998 0.06980875042742225
-1.104 0.07034340608072565
-1.1050000000000004 0.07089793384724365
-1.1059999999999999 0.07146361339547433
-1.1070000000000002 0.07203058631600188
-1.1080000000000005 0.0725897238359875
-1.109 0.07313193493624422
-1.1100000000000003 0.07364933381295811
-1.1109999999999998 0.07413539301160278
-1.112 0.07458368609658814
-1.1130000000000004 0.07499064133723239
-1.1139999999999999 0.07535320140129115
-1.1150000000000002 0.07567003124690322
-1.1160000000000005 0.07594175330160677
-1.117 0.07617060902671123
-1.1180000000000003 0.0763606879165831
-1.1189999999999998 0.07651777997167797
-1.12 0.07664980176480196
-1.1210000000000004 0.07676606847194659
-1.1219999999999999 0.07687683756789956
-1.1230000000000002 0.07699333408352556
-1.1240000000000006 0.07712655238764562
-1.125 0.07728669629895243
-1.1260000000000003 0.07748308968430319
-1.1269999999999998 0.0777222699127158
-1.1280000000000001 0.07800908193341657
-1.1290000000000004 0.07834600054282814
-1.13 0.07873244006192286
-1.1310000000000002 0.07916668358824804
-1.1320000000000006 0.07964555018114283
-1.133 0.08016455414684705
-1.1340000000000003 0.08072041563162126
-1.1349999999999998 0.08130934283297711
-1.1360000000000001 0.08192876959504665
-1.1370000000000005 0.08257590307807476
-1.138 0.08324799715934128
-1.1390000000000002 0.0839420635982631
-1.1400000000000006 0.08465332688064614
-1.141 0.08537605568392737
-1.1420000000000003 0.08610239644579916
-1.1429999999999998 0.08682338974998279
-1.1440000000000001 0.08752962548116025
-1.1450000000000005 0.08821090787831722
-1.146 0.08885926509348531
-1.1470000000000002 0.08946782147730717
-1.1480000000000006 0.09003232694902208
-1.149 0.09055278465403904
-1.1500000000000004 0.09103202826020199
-1.1509999999999998 0.09147645270063126
-1.1520000000000001 0.09189586057685577
-1.1530000000000005 0.09230254227218995
-1.154 0.09270993867566701
-1.1550000000000002 0.09313243456424347
-1.1560000000000006 0.09358419979657323
-1.157 0.09407654489410242
-1.1580000000000004 0.09461882097799253
-1.1589999999999998 0.09521536450023523
-1.1600000000000001 0.09586647272940285
-1.1610000000000005 0.09656787518414812
-1.162 0.09731081973106089
-1.1630000000000003 0.09808436095538024
-1.1640000000000006 0.09887554146281603
-1.165 0.0996713688519971
-1.1660000000000004 0.10046042104880068
-1.1669999999999998 0.10123393177715513
-1.1680000000000001 0.10198575073263112
-1.1690000000000005 0.10271278455500606
-1.17 0.1034146044319639
-1.1710000000000003 0.1040926836890164
-1.1719999999999997 0.10474951700499568
-1.173 0.10538763415035013
-1.1740000000000004 0.10600929941086884
-1.1749999999999998 0.10661678258185617
-1.1760000000000002 0.10721084889145562
-1.1770000000000005 0.10779259982725738
-1.178 0.10836306010540721
-1.1790000000000003 0.10892410975518389
-1.1799999999999997 0.10947840761713604
-1.181 0.11002905401047616
-1.1820000000000004 0.11058233273801049
-1.1829999999999998 0.11114479103367804
-1.1840000000000002 0.1117272171682185
-1.1850000000000005 0.11234064716721359
-1.186 0.11299857116582795
-1.1870000000000003 0.11371584728204014
-1.1879999999999997 0.11450660568459514
-1.189 0.11538369978311175
-1.1900000000000004 0.11635619726991117
-1.1909999999999998 0.11742830148642809
-1.1920000000000002 0.11859840878397374
-1.1930000000000005 0.11985773196213034
-1.194 0.12119098979227592
-1.1950000000000003 0.12257670621133565
-1.1959999999999997 0.12398906241899083
-1.197 0.12540127438691598
-1.1980000000000004 0.12678570633227432
-1.1989999999999998 0.12811790784145685
-1.2000000000000002 0.12937912354273606
-1.2010000000000005 0.13055663521090946
-1.202 0.13164601355889777
-1.2030000000000003 0.13265016012860625
-1.2039999999999997 0.13357882342730262
-1.205 0.13444786373600762
-1.2060000000000004 0.13527840169090813
-1.2069999999999999 0.13609313981114954
-1.2080000000000002 0.13691599860541226
-1.2090000000000005 0.13777137332747436
-1.21 0.1386818789242848
-1.2110000000000003 0.13966806630548714
-1.2119999999999997 0.14074799762939078
-1.213 0.1419350719526919
-1.2140000000000004 0.14323946523275516
-1.2149999999999999 0.1446671933759385
-1.2160000000000002 0.14621769371584675
-1.2170000000000005 0.14788425354217102
-1.218 0.14965489548763775
-1.2190000000000003 0.15151201659155794
-1.2199999999999998 0.1534335928569191
-1.221 0.15539364845618361
-1.2220000000000004 0.1573668609041883
-1.2229999999999999 0.15932729465930473
-1.2240000000000002 0.1612512375001191
-1.2250000000000005 0.16312026045437159
-1.226 0.16491841317556766
-1.2270000000000003 0.1666352432765412
-1.2279999999999998 0.16826556066291046
-1.229 0.16981013300588782
-1.2300000000000004 0.1712750030656968
-1.2309999999999999 0.1726703565201213
-1.2320000000000002 0.17401250796541792
-1.2330000000000005 0.1753222499320815
-1.234 0.176623722580947
-1.2350000000000003 0.17794249397215164
-1.2359999999999998 0.17930329772310985
-1.237 0.18072874927661198
-1.2380000000000004 0.18223574429883177
-1.2389999999999999 0.1838341300248313
-1.2400000000000002 0.18552630361371836
-1.2410000000000005 0.18730636888881816
-1.242 0.18916272755559704
-1.2430000000000003 0.19108008291824957
-1.2439999999999998 0.19304247986519998
-1.245 0.1950367031439118
-1.2460000000000004 0.19705492994128787
-1.2469999999999999 0.19909746894726396
-1.2480000000000002 0.20117172298945846
-1.2490000000000006 0.2032918581825482
-1.25 0.2054754248424372
-1.2510000000000003 0.20774137002602067
-1.2519999999999998 0.21010339213184503
-1.2530000000000001 0.21256901038463552
-1.2540000000000004 0.21513421898499824
-1.255 0.21778735274483424
-1.2560000000000002 0.22050771795053267
-1.2570000000000006 0.22326884040950884
-1.258 0.2260431828755848
-1.2590000000000003 0.2288077081662014
-1.2599999999999998 0.23154392920295325
-1.2610000000000001 0.23424367484363193
-1.2620000000000005 0.2369050175350435
-1.263 0.23953137190090099
-1.2640000000000002 0.24212887930092172
-1.2650000000000006 0.24470353006048687
-1.266 0.24725745953145736
-1.2670000000000003 0.2497866732806148
-1.2679999999999998 0.2522846483307218
-1.2690000000000001 0.25474097233196963
-1.2700000000000005 0.2571469149663568
-1.271 0.2594986452594703
-1.2720000000000002 0.2617984005922927
-1.2730000000000006 0.26406046687528795
-1.274 0.2663062378998674
-1.2750000000000004 0.26856702258194975
-1.2759999999999998 0.2708758571642471
-1.2770000000000001 0.2732632515043119
-1.2780000000000005 0.2757523097777495
-1.279 0.278356972920647
-1.2800000000000002 0.2810778003076761
-1.2810000000000006 0.2839010147018655
-1.282 0.28680220933374123
-1.2830000000000004 0.28975657219682216
-1.2839999999999998 0.29273739209370636
-1.2850000000000001 0.29572811436946717
-1.2860000000000005 0.2987226557225628
-1.287 0.30172822376821334
-1.2880000000000003 0.30476111507886
-1.2890000000000006 0.30784615373609997
-1.29 0.3110071067825503
-1.2910000000000004 0.3142579790688907
-1.2919999999999998 0.3176022028332038
-1.2930000000000001 0.32102640668350807
-1.2940000000000005 0.32449954639927525
-1.295 0.3279815666378238
-1.2960000000000003 0.331424861023031
-1.2969999999999997 0.3347872595402052
-1.298 0.33803324530240564
-1.2990000000000004 0.34114782645959446
-1.2999999999999998 0.34412876258972114
-1.3010000000000002 0.34699363908839487
-1.3020000000000005 0.34977487288807274
-1.303 0.3525100639282753
-1.3040000000000003 0.3552370824152026
-1.3049999999999997 0.35799074626569405
-1.306 0.36079525434020465
-1.3070000000000004 0.3636621761750166
-1.3079999999999998 0.3665874744177562
-1.3090000000000002 0.36955814727111025
-1.3100000000000005 0.3725509967721829
-1.311 0.3755423492405194
-1.3120000000000003 0.3785072560365569
-1.3129999999999997 0.3814255256652968
-1.314 0.38428581973845416
-1.3150000000000004 0.38708460174095294
-1.3159999999999998 0.38982792324235704
-1.3170000000000002 0.3925316434280161
-1.3180000000000005 0.3952184424068655
-1.319 0.39791617517955635
-1.3200000000000003 0.4006526846224386
-1.3209999999999997 0.40345787506224057
-1.322 0.4063495591556366
-1.3230000000000004 0.40934493541462286
-1.3239999999999998 0.4124459482258552
-1.3250000000000002 0.4156421589827588
-1.3260000000000005 0.418915685644441
-1.327 0.4222317019194652
-1.3280000000000003 0.42554907816168014
-1.3289999999999997 0.4288234463297976
-1.33 0.43200860296602667
-1.3310000000000004 0.43506207298187655
-1.3319999999999999 0.43794683649867355
-1.3330000000000002 0.4406397624711074
-1.3340000000000005 0.44313101158632917
-1.335 0.4454244376273195
-1.3360000000000003 0.4475407580498088
-1.3369999999999997 0.44951254710389515
-1.338 0.45137893810578666
-1.3390000000000004 0.45318846345689895
-1.3399999999999999 0.45499208010405323
-1.3410000000000002 0.4568358067445707
-1.3420000000000005 0.45876249812725156
-1.343 0.46080580383840086
-1.3440000000000003 0.462990270229631
-1.3449999999999998 0.46533028044674984
-1.346 0.4678268947040416
-1.3470000000000004 0.4704758847430317
-1.3479999999999999 0.4732613283163979
-1.3490000000000002 0.47616120056951444
-1.3500000000000005 0.4791446073990886
-1.351 0.48217302734662326
-1.3520000000000003 0.4852052736971578
-1.3529999999999998 0.48819219631111904
-1.354 0.4910810891836236
-1.3550000000000004 0.4938202666892756
-1.3559999999999999 0.4963591357350353
-1.3570000000000002 0.49865337301217055
-1.3580000000000005 0.5006652555012512
-1.359 0.5023662082970972
-1.3600000000000003 0.5037391497025053
-1.3609999999999998 0.5047809171848302
-1.362 0.5054951458846614
-1.3630000000000004 0.5058969117655174
-1.3639999999999999 0.5060096792952636
-1.3650000000000002 0.5058659533200746
-1.3660000000000005 0.5055042679538901
-1.367 0.5049695028020175
-1.3680000000000003 0.5043136939014223
-1.3689999999999998 0.5035892938200399
-1.37 0.5028517185967923
-1.3710000000000004 0.5021544915322304
-1.3719999999999999 0.5015404711133771
-1.3730000000000002 0.5010451271191358
-1.3740000000000006 0.5006918985816057
-1.375 0.5004829761073707
-1.3760000000000003 0.5004071922316949
-1.3769999999999998 0.5004349352130021
-1.3780000000000001 0.5005219904319682
-1.3790000000000004 0.5006188559802366
-1.38 0.5006716163591812
-1.3810000000000002 0.5006265564352369
-1.3820000000000006 0.5004416350915878
-1.383 0.5000820176004591
-1.3840000000000003 0.49953263386972613
-1.3849999999999998 0.4987913109036273
-1.3860000000000001 0.4978778477272124
-1.3870000000000005 0.4968253786619401
-1.388 0.4956811574052119
-1.3890000000000002 0.49450141405943293
-1.3900000000000006 0.4933472638426173
-1.391 0.4922772364717639
-1.3920000000000003 0.49134268669718373
-1.3929999999999998 0.49058065870305256
-1.3940000000000001 0.49001219638156557
-1.3950000000000005 0.48963411721989614
-1.396 0.48942406594211024
-1.3970000000000002 0.4893355010787132
-1.3980000000000006 0.4893114127464821
-1.399 0.4892819229989114
-1.4000000000000004 0.48917768050663385
-1.4009999999999998 0.4889380993302008
-1.4020000000000001 0.48851670230429417
-1.4030000000000005 0.48788669965318027
-1.404 0.48704167150428146
-1.4050000000000002 0.4859974720289846
-1.4060000000000006 0.48478749456650877
-1.407 0.4834577649598327
-1.4080000000000004 0.4820605334621149
-1.4089999999999998 0.4806502151059025
-1.4100000000000001 0.4792746402220549
-1.4110000000000005 0.47797913718243157
-1.412 0.47679533805207236
-1.4130000000000003 0.4757450466491106
-1.4140000000000006 0.47483636995854006
-1.415 0.4740670309169768
-1.4160000000000004 0.47342707439479803
-1.4169999999999998 0.472893593360564
-1.4180000000000001 0.4724454193197989
-1.4190000000000005 0.47205357986729357
-1.42 0.4716947547839923
-1.4210000000000003 0.4713467386080054
-1.4220000000000006 0.4709938802413443
-1.423 0.47062513193943145
-1.4240000000000004 0.4702331593595153
-1.4249999999999998 0.4698128948322886
-1.4260000000000002 0.46935564408291663
-1.4270000000000005 0.4688478461373302
-1.428 0.4682691100410465
-1.4290000000000003 0.4675911626791326
-1.4299999999999997 0.46678640488058026
-1.431 0.46582145902183414
-1.4320000000000004 0.46467589968731254
-1.4329999999999998 0.46333945522217596
-1.4340000000000002 0.4618159087004568
-1.4350000000000005 0.4601240309021015
-1.436 0.45830195364255943
-1.4370000000000003 0.45639467273009277
-1.4379999999999997 0.45445581341398866
-1.439 0.4525364546211146
-1.4400000000000004 0.450681317995781
-1.4409999999999998 0.44892264318659825
-1.4420000000000002 0.4472799386170941
-1.4430000000000005 0.44575860585366517
-1.444 0.44435417216089523
-1.4450000000000003 0.4430485275559452
-1.4459999999999997 0.4418262320812603
-1.447 0.4406664622888865
-1.4480000000000004 0.4395574638817841
-1.4489999999999998 0.4384872731936177
-1.4500000000000002 0.43745590800804995
-1.4510000000000005 0.436469332665791
-1.452 0.43554394029733967
-1.4530000000000003 0.4347014546600071
-1.4539999999999997 0.4339678926010295
-1.455 0.4333762105390827
-1.4560000000000004 0.43295490076253024
-1.4569999999999999 0.43273307966160013
-1.4580000000000002 0.4327308797457636
-1.4590000000000005 0.4329617798868009
-1.46 0.4334268044482203
-1.4610000000000003 0.43411620868493495
-1.4619999999999997 0.43500910412001487
-1.463 0.4360712216970404
-1.4640000000000004 0.4372617217373329
-1.4649999999999999 0.4385325406963387
-1.4660000000000002 0.4398339555263493
-1.4670000000000005 0.4411118285544641
-1.468 0.44232038513654603
-1.4690000000000003 0.4434185673695352
-1.4699999999999998 0.44437604969117595
-1.471 0.4451739157175196
-1.4720000000000004 0.445806534004104
-1.4729999999999999 0.44627918538015343
-1.4740000000000002 0.4466057144528242
-1.4750000000000005 0.44680550428658666
-1.476 0.44689885028018533
-1.4770000000000003 0.4469058554821328
-1.4779999999999998 0.44683828133351533
-1.479 0.4467013575185635
-1.4800000000000004 0.4464954841784849
-1.4809999999999999 0.4462129121490805
-1.4820000000000002 0.44584350278433743
-1.4830000000000005 0.44538273662630884
-1.484 0.4448251152334081
-1.4850000000000003 0.44417496943422713
-1.4859999999999998 0.44344410957649416
-1.487 0.44265306094719353
-1.4880000000000004 0.4418275838924668
-1.4889999999999999 0.44099989032870524
-1.4900000000000002 0.44020652485379147
-1.4910000000000005 0.4394830254599731
-1.492 0.4388711945508006
-1.4930000000000003 0.4384113568400774
-1.4939999999999998 0.4381440712281391
-1.495 0.43810228621282826
-1.4960000000000004 0.4383155562106135
-1.4969999999999999 0.4388004897992989
-1.4980000000000002 0.4395606289209588
-1.4990000000000006 0.4405770387730058
-1.5 0.44181716497200346
-1.5010000000000003 0.4432218454421285
-1.5019999999999998 0.44472456583534287
-1.5030000000000001 0.44624627312517984
-1.5040000000000004 0.44770638468131346
-1.505 0.4490408277597089
-1.5060000000000002 0.4501976595861607
-1.5070000000000006 0.4511532581907237
-1.508 0.4519148084855207
-1.5090000000000003 0.45251679695351343
-1.5099999999999998 0.4530165149414428
-1.5110000000000001 0.4534862689644312
-1.5120000000000005 0.4540086769443559
-1.513 0.45465838970629996
-1.5140000000000002 0.4554972851848782
-1.5150000000000006 0.4565693841677008
-1.516 0.45788869174249147
-1.5170000000000003 0.45944298985118637
-1.5179999999999998 0.46119599404898426
-1.5190000000000001 0.4630941375644944
-1.5200000000000005 0.46506976607974576
-1.521 0.4670538923432673
-1.5220000000000002 0.46898313609775344
-1.5230000000000006 0.47080493818081076
-1.524 0.47248692672883036
-1.5250000000000004 0.4740145488148551
-1.5259999999999998 0.4753923318347107
-1.5270000000000001 0.47664104834419285
-1.5280000000000005 0.47779255860293757
-1.529 0.4788801139331699
-1.5300000000000002 0.4799410212338229
-1.5310000000000006 0.4810016635570448
-1.532 0.48208494957569
-1.5330000000000004 0.4832089401158508
-1.5339999999999998 0.4843842626534284
-1.5350000000000001 0.4856198392379377
-1.5360000000000005 0.48692528103266886
-1.537 0.4883147011537293
-1.5380000000000003 0.4898088373733616
-1.5390000000000006 0.4914317821612134
-1.54 0.4932118053472639
-1.5410000000000004 0.49517917256392646
-1.5419999999999998 0.4973615266298258
-1.5430000000000001 0.4997826498426293
-1.5440000000000005 0.5024569026782416
-1.545 0.5053820982839069
-1.5460000000000003 0.5085451252631437
-1.5470000000000006 0.5119186212062277
-1.548 0.5154620826300333
-1.5490000000000004 0.5191247299370105
-1.5499999999999998 0.5228535564684911
-1.5510000000000002 0.5265910106339001
-1.5520000000000005 0.5302955155634618
-1.553 0.5339321350127142
-1.5540000000000003 0.5374838908763958
-1.5549999999999997 0.5409555338160326
-1.556 0.5443686347990105
-1.5570000000000004 0.5477594636728993
-1.5579999999999998 0.551183058901538
-1.5590000000000002 0.554702099826027
-1.5600000000000005 0.5583841407860523
-1.561 0.5622943636435772
-1.5620000000000003 0.5664945745603324
-1.5629999999999997 0.5710338610858965
-1.564 0.5759439067078861
-1.5650000000000004 0.5812432840934163
-1.5659999999999998 0.5869174728058134
-1.5670000000000002 0.5929290961379431
-1.5680000000000005 0.5992105161730397
-1.569 0.6056710843354055
-1.5700000000000003 0.6121967261438476
-1.5709999999999997 0.6186659400924504
-1.572 0.6249488014119704
-1.5730000000000004 0.6309201585643609
-1.5739999999999998 0.6364867519445008
-1.5750000000000002 0.6415774738931239
-1.5760000000000005 0.6461677190826709
-1.577 0.6502719623974923
-1.5780000000000003 0.6539568737112869
-1.5789999999999997 0.6573200793942726
-1.58 0.660497466007692
-1.5810000000000004 0.6636302574682834
-1.5819999999999999 0.6668620745430962
-1.5830000000000002 0.6703159207810547
-1.5840000000000005 0.6740774915009958
-1.585 0.6781875861699921
-1.5860000000000003 0.6826318191161609
-1.5869999999999997 0.6873441451575184
-1.588 0.6922239167967746
-1.5890000000000004 0.6971432735447822
-1.5899999999999999 0.7019673306498831
-1.5910000000000002 0.7065800878215389
-1.5920000000000005 0.7108998287911388
-1.593 0.7148929865934621
-1.5940000000000003 0.7185885305363416
-1.5949999999999998 0.7220635145227525
-1.596 0.7254437878002381
-1.5970000000000004 0.7288791741686277
-1.5979999999999999 0.7325275835780408
-1.5990000000000002 0.736530049832635
-1.6000000000000005 0.740984922888003
-1.601 0.7459312146220591
-1.6020000000000003 0.7513474396279655
-1.6029999999999998 0.7571440963437343
-1.604 0.7631766601267207
-1.6050000000000004 0.7692656073801097
-1.6059999999999999 0.7752116723319404
-1.6070000000000002 0.7808294847839895
-1.6080000000000005 0.7859717246744848
-1.609 0.7905381832860945
-1.6100000000000003 0.7944968962310724
-1.6109999999999998 0.797873849100248
-1.612 0.8007621582457374
-1.6130000000000004 0.8032887470777816
-1.6139999999999999 0.8056034972832086
-1.6150000000000002 0.8078611320596594
-1.6160000000000005 0.8101895158446477
-1.617 0.8126853191514118
-1.6180000000000003 0.8153978178946215
-1.6189999999999998 0.8183325129202459
-1.62 0.8214535204958914
-1.6210000000000004 0.8247033939441366
-1.6219999999999999 0.8280067050635463
-1.6230000000000002 0.8312826910578022
-1.6240000000000006 0.8344651884556492
-1.625 0.837506125265096
-1.6260000000000003 0.8403774136183628
-1.6269999999999998 0.8430663675108631
-1.6280000000000001 0.8455787660581537
-1.6290000000000004 0.8479250474108059
-1.63 0.8501259627436245
-1.6310000000000002 0.8521945062620947
-1.6320000000000006 0.854149508207954
-1.633 0.8560139742566136
-1.6340000000000003 0.8578073767208391
-1.6349999999999998 0.8595556336505987
-1.6360000000000001 0.8612881796876257
-1.6370000000000005 0.8630336126479522
-1.638 0.8648143587798914
-1.6390000000000002 0.8666429553865038
-1.6400000000000006 0.8685099169057607
-1.641 0.8703769456174466
-1.6420000000000003 0.872176856281065
-1.6429999999999998 0.8738075968172783
-1.6440000000000001 0.8751406532998529
-1.6450000000000005 0.8760336070630416
-1.646 0.8763401961788656
-1.6470000000000002 0.8759190696689102
-1.6480000000000006 0.8746621760605786
-1.649 0.872501180114196
-1.6500000000000004 0.8694137133060442
-1.6509999999999998 0.8654305239288502
-1.6520000000000001 0.8606306379742148
-1.6530000000000005 0.8551351955208234
-1.654 0.8490891372905223
-1.6550000000000002 0.842654190908117
-1.6560000000000006 0.8359814105203708
-1.657 0.829208200830552
-1.6580000000000004 0.82244256225674
-1.6589999999999998 0.8157594363648748
-1.6600000000000001 0.8091984377392218
-1.6610000000000005 0.8027585424251448
-1.662 0.7964164868444621
-1.6630000000000003 0.7901225999165643
-1.6640000000000006 0.7838109782475201
-1.665 0.7774126712929931
-1.6660000000000004 0.770858279441189
-1.6669999999999998 0.7640883718533691
-1.6680000000000001 0.7570612086705292
-1.6690000000000005 0.7497530372553334
-1.67 0.7421586324446101
-1.6710000000000003 0.7343003945315355
-1.6720000000000006 0.7262132792307833
-1.673 0.7179471560225393
-1.6740000000000004 0.7095528602890495
-1.6749999999999998 0.7010811721128765
-1.6760000000000002 0.6925762021406667
-1.6770000000000005 0.684064026668664
-1.678 0.6755605081365129
-1.6790000000000003 0.6670656307599169
-1.6799999999999997 0.6585748934746137
-1.681 0.6500799883354815
-1.6820000000000004 0.6415771485614349
-1.6829999999999998 0.6330750855679608
-1.6840000000000002 0.6245940115434377
-1.6850000000000005 0.6161650695074109
-1.686 0.6078264656829876
-1.6870000000000003 0.5996238583719627
-1.6879999999999997 0.5915979554481645
-1.689 0.5837813482501583
-1.6900000000000004 0.5761926473239015
-1.6909999999999998 0.5688338265784226
-1.6920000000000002 0.5616892182258524
-1.6930000000000005 0.5547306124349143
-1.694 0.5479120386523574
-1.6950000000000003 0.5411826350665977
-1.6959999999999997 0.534488667000879
-1.697 0.5277742461147009
-1.6980000000000004 0.5209912415962233
-1.6989999999999998 0.5141015418497736
-1.7000000000000002 0.5070755629158886
-1.7010000000000005 0.49989810179482064
-1.702 0.49256352962529165
-1.7030000000000003 0.4850772662134272
-1.7039999999999997 0.47745230038045466
-1.705 0.46970169452542565
-1.7060000000000004 0.461840978184221
-1.7069999999999999 0.45388840993332474
-1.7080000000000002 0.4458548995663535
-1.7090000000000005 0.4377560295208559
-1.71 0.42960793726966834
-1.7110000000000003 0.42143350497143955
-1.7119999999999997 0.41326074485072434
-1.713 0.40512844541250204
-1.7140000000000004 0.39707961285346655
-1.7149999999999999 0.3891626157630523
-1.7160000000000002 0.38142707488546646
-1.7170000000000005 0.3739171468200228
-1.718 0.3666737401825814
-1.7190000000000003 0.35973058950957193
-1.7199999999999998 0.3531088645535825
-1.721 0.34682462451942137
-1.7220000000000004 0.3408868214239135
-1.7229999999999999 0.3352955105780701
-1.7240000000000002 0.33004596436688777
-1.7250000000000005 0.32512544840483326
-1.726 0.3205177803435169
-1.7270000000000003 0.31619473747236665
-1.7279999999999998 0.3121226172833821
-1.729 0.3082604213920546
-1.7300000000000004 0.304556016718513
-1.7309999999999999 0.3009553894976957
-1.7320000000000002 0.29739909060623326
-1.7330000000000005 0.293829280695308
-1.734 0.2901897355759852
-1.7350000000000003 0.2864313160177447
-1.7359999999999998 0.28251324793011423
-1.737 0.2784049786403198
-1.7380000000000004 0.2740918792179863
-1.7389999999999999 0.26957748471054466
-1.7400000000000002 0.2648806640987627
-1.7410000000000005 0.2600390401811581
-1.742 0.25510659635330524
-1.7430000000000003 0.2501504927653996
-1.7439999999999998 0.24524614383177687
-1.745 0.24047210644860992
-1.7460000000000004 0.23590164868189295
-1.7469999999999999 0.23159699382183455
-1.7480000000000002 0.2276052102595876
-1.7490000000000006 0.22395258875634425
-1.75 0.22064354245484435
-1.7510000000000003 0.21766168380335274
-1.7519999999999998 0.21497147125795474
-1.7530000000000001 0.212522431105026
-1.7540000000000004 0.210257502402796
-1.755 0.20811296727737927
-1.7560000000000002 0.20602940000687367
-1.7570000000000006 0.20395383274969145
-1.758 0.20184642227978927
-1.7590000000000003 0.19967746410434015
-1.7599999999999998 0.19743056182259924
-1.7610000000000001 0.19510268033896871
-1.7620000000000005 0.19269795460833186
-1.763 0.19022868683344862
-1.7640000000000002 0.18770929953502913
-1.7650000000000006 0.18515559424742317
-1.766 0.18258209059427544
-1.7670000000000003 0.18000204068679101
-1.7679999999999998 0.17742581821177567
-1.7690000000000001 0.17486168161513058
-1.7700000000000005 0.17231732522321586
-1.771 0.16979794180241714
-1.7720000000000002 0.16730982753713142
-1.7730000000000006 0.16485742093990208
-1.774 0.16244363894553324
-1.7750000000000004 0.16006882367786668
-1.7759999999999998 0.15773288562221233
-1.7770000000000001 0.15543188674377859
-1.7780000000000005 0.15316091298127735
-1.779 0.15091401560068549
-1.7800000000000002 0.14868463917710728
-1.7810000000000006 0.146468112129066
-1.782 0.14425875420836073
-1.7830000000000004 0.14205426902090185
-1.7839999999999998 0.13985471292197324
-1.7850000000000001 0.13766135298145943
-1.7860000000000005 0.13547951540245406
-1.787 0.13331680155299108
-1.7880000000000003 0.13118316755987564
-1.7890000000000006 0.12909253897743683
-1.79 0.12706088344318706
-1.7910000000000004 0.12510624847196355
-1.7919999999999998 0.12324630315587358
-1.7930000000000001 0.12149870411150611
-1.7940000000000005 0.11987650077266644
-1.795 0.1183885055839218
-1.7960000000000003 0.11703732815915004
-1.7970000000000006 0.11581738474569328
-1.798 0.11471757692734769
-1.7990000000000004 0.11371869868612405
-1.7999999999999998 0.11279854008696209
-1.8010000000000002 0.11193100718790527
-1.8020000000000005 0.11108962761523568
-1.803 0.11025016300158945
-1.8040000000000003 0.10939157834684024
-1.8050000000000006 0.10849721512642867
-1.806 0.10755565122030433
-1.8070000000000004 0.10656049648552414
-1.8079999999999998 0.10551114035879192
-1.8090000000000002 0.10441077022122083
-1.8100000000000005 0.10326614122142351
-1.811 0.1020872876573376
-1.8120000000000003 0.10088581895792977
-1.8129999999999997 0.09967435948284162
-1.814 0.09846542549480189
-1.8150000000000004 0.09727084623235424
-1.8159999999999998 0.09610035413534616
-1.8170000000000002 0.09496231214475771
-1.8180000000000005 0.0938632402666256
-1.819 0.09280646005673529
-1.8200000000000003 0.09179347401088173
-1.8209999999999997 0.0908247936708167
-1.822 0.08989926049515483
-1.8230000000000004 0.08901588146738762
-1.8239999999999998 0.0881731108246496
-1.8250000000000002 0.08736865338086035
-1.8260000000000005 0.08660108167998473
-1.827 0.08586786759884289
-1.8280000000000003 0.08516670205750904
-1.8289999999999997 0.08449379951357715
-1.83 0.08384496971930742
-1.8310000000000004 0.08321527000620073
-1.8319999999999999 0.08259786655250961
-1.8330000000000002 0.08198639236898078
-1.8340000000000005 0.08137361602444003
-1.835 0.08075231000504453
-1.8360000000000003 0.08011563403262387
-1.8369999999999997 0.07945742911773032
-1.838 0.07877318539529192
-1.8390000000000004 0.07805954501111756
-1.8399999999999999 0.07731632241420135
-1.8410000000000002 0.07654546474499756
-1.8420000000000005 0.07575139982944355
-1.843 0.07494181421826845
-1.8440000000000003 0.07412612340908192
-1.8449999999999998 0.07331539080350415
-1.846 0.07252087810032584
-1.8470000000000004 0.07175309817648519
-1.8479999999999999 0.07102150093383397
-1.8490000000000002 0.07033246093146094
-1.8500000000000005 0.06969014072297323
-1.851 0.0690949033877235
-1.8520000000000003 0.06854449362997468
-1.8529999999999998 0.06803452308909996
-1.854 0.0675588850933798
-1.8550000000000004 0.06711136694332835
-1.8559999999999999 0.06668453653114209
-1.8570000000000002 0.06627202091630341
-1.8580000000000005 0.06586720835772192
-1.859 0.06546408388372227
-1.8600000000000003 0.06505654953051242
-1.8609999999999998 0.06463832230723937
-1.862 0.06420330028641014
-1.8630000000000004 0.06374541213437214
-1.8639999999999999 0.06325905038161651
-1.8650000000000002 0.0627397214530893
-1.8660000000000005 0.0621849299792184
-1.867 0.061594095454731254
-1.8680000000000003 0.06097052916379622
-1.8689999999999998 0.06032019022170271
-1.87 0.059652110934251636
-1.8710000000000004 0.05897841043150778
-1.8719999999999999 0.05831299915658402
-1.8730000000000002 0.05767082348404819
-1.8740000000000006 0.057066529404404744
-1.875 0.056512739152791695
-1.8760000000000003 0.05601979201690132
-1.8769999999999998 0.05559363248443312
-1.8780000000000001 0.05523587936791
-1.8790000000000004 0.05494278673722516
-1.88 0.054706534657851115
-1.8810000000000002 0.054514368448506746
-1.8820000000000006 0.05435161733464181
-1.883 0.05420216035981874
-1.8840000000000003 0.05405039261627213
-1.8849999999999998 0.053883230840288156
-1.8860000000000001 0.05369106973143646
-1.8870000000000005 0.05346833908445374
-1.888 0.05321404750405455
-1.8890000000000002 0.052930775911747927
-1.8900000000000006 0.05262398192675152
-1.891 0.052300489252372226
-1.8920000000000003 0.05196747547522858
-1.8929999999999998 0.05163075569387911
-1.8940000000000001 0.051294726109298625
-1.8950000000000005 0.050961601868372376
-1.896 0.05063184923276076
-1.8970000000000002 0.0503044154632796
-1.8980000000000006 0.04997760475892669
-1.899 0.04964919063961913
-1.9000000000000004 0.04931790341411992
-1.9009999999999998 0.0489824606280105
-1.9020000000000001 0.04864314698148332
-1.9030000000000005 0.04830090499695604
-1.904 0.04795766712732551
-1.9050000000000002 0.04761699422008385
-1.9060000000000006 0.04728282963336435
-1.907 0.04696057821369894
-1.9080000000000004 0.04665537444580753
-1.9089999999999998 0.04637258483745449
-1.9100000000000001 0.046116250187131426
-1.9110000000000005 0.04588942020766672
-1.912 0.04569208461027336
-1.9130000000000003 0.04552238453752266
-1.9140000000000006 0.04537584237178321
-1.915 0.04524579435669332
-1.9160000000000004 0.045124562007505455
-1.9169999999999998 0.04500412584496061
-1.9180000000000001 0.04487741597123549
-1.9190000000000005 0.0447390441515907
-1.92 0.04458599140069516
-1.9210000000000003 0.0444175742360975
-1.9220000000000006 0.044235758833574494
-1.923 0.04404405200801299
-1.9240000000000004 0.04384755852171496
-1.9249999999999998 0.04365052632556291
-1.9260000000000002 0.04345752801087378
-1.9270000000000005 0.04327151248712297
-1.928 0.04309390089016392
-1.9290000000000003 0.04292422139206113
-1.9300000000000006 0.042761252238424426
-1.931 0.04260207718412917
-1.9320000000000004 0.04244410103270749
-1.9329999999999998 0.042284862374215845
-1.9340000000000002 0.042123000685283005
-1.9350000000000005 0.04195843901380481
-1.936 0.04179256465140202
-1.9370000000000003 0.04162784023025909
-1.9379999999999997 0.04146730697630691
-1.939 0.04131423951087808
-1.9400000000000004 0.04117088102811782
-1.9409999999999998 0.0410386658832512
-1.9420000000000002 0.04091724085456943
-1.9430000000000005 0.040804946019611724
-1.944 0.040699326223649884
-1.9450000000000003 0.04059712951757546
-1.9459999999999997 0.04049565708557741
-1.947 0.040393283287108624
-1.9480000000000004 0.04028977789392087
-1.9489999999999998 0.04018622441521125
-1.9500000000000002 0.040085338553977556
-1.9510000000000005 0.03999010767451225
-1.952 0.039903916784891
-1.9530000000000003 0.039828838870750526
-1.9539999999999997 0.039765059136593596
-1.955 0.039711050939915296
-1.9560000000000004 0.03966263537111102
-1.9569999999999999 0.03961379956965756
-1.9580000000000002 0.039557013517047095
-1.9590000000000005 0.039484546715788216
-1.96 0.03938867870549872
-1.9610000000000003 0.03926372019262759
-1.9619999999999997 0.03910585148757864
-1.963 0.038914122369087784
-1.9640000000000004 0.03869000418947365
-1.9649999999999999 0.03843805776088658
-1.9660000000000002 0.03816480421244516
-1.9670000000000005 0.037877814227145506
-1.968 0.03758550342682069
-1.9690000000000003 0.03729620216218433
-1.9699999999999998 0.03701756506623712
-1.971 0.03675607594658946
-1.9720000000000004 0.03651689163067871
-1.9729999999999999 0.03630386374842633
-1.9740000000000002 0.036119972881808626
-1.9750000000000005 0.03596672777887293
-1.976 0.03584510696455954
-1.9770000000000003 0.03575509780748456
-1.9779999999999998 0.035695672235476164
-1.979 0.035664702910918784
-1.9800000000000004 0.0356590305938997
-1.9809999999999999 0.035674359537982946
-1.9820000000000002 0.035705328843032576
-1.9830000000000005 0.035745808536700216
-1.984 0.035789731275527495
-1.9850000000000003 0.035830849381326815
-1.9859999999999998 0.035864411547577094
-1.987 0.0358868928049801
-1.9880000000000004 0.03589632879128876
-1.9889999999999999 0.035892702043633026
-1.9900000000000002 0.035877122917615266
-1.9910000000000005 0.03585216850277438
-1.992 0.03582045807873509
-1.9930000000000003 0.035784369654668406
-1.9939999999999998 0.035746004981506076
-1.995 0.035706182401668854
-1.9960000000000004 0.03566451916779692
-1.9969999999999999 0.03562013668443435
-1.9980000000000002 0.03557142473461932
-1.9990000000000006 0.03551673921470436
-2.0 0.035454864460996396
-2.0009999999999994 0.03538539761893623
-2.0020000000000007 0.03530883164994058
-2.003 0.035226562766569026
-2.0039999999999996 0.03514055299101143
-2.005000000000001 0.035052843183985036
-2.0060000000000002 0.03496572311814026
-2.0069999999999997 0.034880724775688016
-2.008000000000001 0.03479871886404133
-2.0090000000000003 0.03472024999028469
-2.01 0.03464508910321225
-2.011000000000001 0.03457269536384263
-2.0120000000000005 0.03450305376526013
-2.013 0.034436634382443924
-2.0139999999999993 0.03437400663998519
-2.0150000000000006 0.03431692240921079
-2.016 0.034267734907214714
-2.0169999999999995 0.03422886397134167
-2.0180000000000007 0.03420292272364325
-2.019 0.03419193790631198
-2.0199999999999996 0.03419749238939789
-2.021000000000001 0.034220224977041386
-2.0220000000000002 0.03425961120105057
-2.0229999999999997 0.034314276424958934
-2.024000000000001 0.03438179785397216
-2.0250000000000004 0.034459106125556846
-2.026 0.03454260230321861
-2.027000000000001 0.034628511807499575
-2.0280000000000005 0.034713046277151216
-2.029 0.034792877798875195
-2.0299999999999994 0.034864832552731845
-2.0310000000000006 0.034926723746459394
-2.032 0.03497681658968319
-2.0329999999999995 0.035014162407845516
-2.0340000000000007 0.03503913496309638
-2.035 0.0350520924050421
-2.0359999999999996 0.03505461131019574
-2.037000000000001 0.03504862957002305
-2.0380000000000003 0.03503663997804798
-2.0389999999999997 0.03502101391680564
-2.040000000000001 0.0350043833079727
-2.0410000000000004 0.034989213462080934
-2.042 0.034977306168214976
-2.043000000000001 0.034969891552274285
-2.0440000000000005 0.03496765804244874
-2.045 0.03497070286057881
-2.0459999999999994 0.03497855279254467
-2.0470000000000006 0.03499051300188443
-2.048 0.035005953754092205
-2.0489999999999995 0.03502451432520016
-2.0500000000000007 0.035046208269933335
-2.051 0.035071658269630546
-2.0519999999999996 0.03510171266615611
-2.053000000000001 0.035137400517378986
-2.0540000000000003 0.03517973577289586
-2.0549999999999997 0.035229096786391474
-2.056000000000001 0.035285510290304474
-2.0570000000000004 0.03534818391872975
-2.058 0.035416106894730855
-2.059000000000001 0.0354883326332119
-2.0600000000000005 0.035564149325032275
-2.061 0.03564345668604842
-2.0619999999999994 0.03572700928589
-2.0630000000000006 0.03581670919108108
-2.064 0.03591455367163415
-2.0649999999999995 0.03602264230881593
-2.0660000000000007 0.03614237028049065
-2.067 0.036273992979390296
-2.0679999999999996 0.03641609049279311
-2.069000000000001 0.036565458098567864
-2.0700000000000003 0.036717285820034216
-2.0709999999999997 0.03686603186216647
-2.072000000000001 0.037005366349049024
-2.0730000000000004 0.037129848155733274
-2.074 0.037234972210985394
-2.0749999999999993 0.03731815921266299
-2.0760000000000005 0.03737878583604256
-2.077 0.03741789549939351
-2.0779999999999994 0.0374385515743234
-2.0790000000000006 0.03744513280175471
-2.08 0.03744224162889926
-2.0809999999999995 0.03743517481640182
-2.0820000000000007 0.037428595624932164
-2.083 0.03742641571145829
-2.0839999999999996 0.037432016986302344
-2.085000000000001 0.03744754475778265
-2.0860000000000003 0.037474247723451114
-2.0869999999999997 0.03751218065979998
-2.088000000000001 0.03756117678648511
-2.0890000000000004 0.03762005056021378
-2.09 0.03768763316372995
-2.0909999999999993 0.03776287702133575
-2.0920000000000005 0.037845036433078696
-2.093 0.037934036150694794
-2.0939999999999994 0.038030611326393585
-2.0950000000000006 0.038136123200686316
-2.096 0.03825307759493808
-2.0969999999999995 0.038383948023254726
-2.0980000000000008 0.038531609744938806
-2.099 0.03869848794516603
-2.0999999999999996 0.038886169672538384
-2.101000000000001 0.0390952608781913
-2.1020000000000003 0.03932503782127305
-2.1029999999999998 0.03957344746430935
-2.104000000000001 0.03983741844539942
-2.1050000000000004 0.040112871588385245
-2.106 0.04039517243220189
-2.1069999999999993 0.04067901484667024
-2.1080000000000005 0.04095944986496413
-2.109 0.041231481604104905
-2.1099999999999994 0.041490692818314696
-2.1110000000000007 0.04173333751635492
-2.112 0.04195562510953596
-2.1129999999999995 0.04215527550855391
-2.1140000000000008 0.04233023209536332
-2.115 0.042479363853107896
-2.1159999999999997 0.042602623603907694
-2.117000000000001 0.04270090749071737
-2.1180000000000003 0.04277620493435018
-2.1189999999999998 0.042831556680750525
-2.120000000000001 0.042871288905936694
-2.1210000000000004 0.042900632770778054
-2.122 0.04292544092960332
-2.1229999999999993 0.04295218461361657
-2.1240000000000006 0.042987254763760585
-2.125 0.043036616745919236
-2.1259999999999994 0.04310572521702012
-2.1270000000000007 0.04319843192834535
-2.128 0.04331757796070245
-2.1289999999999996 0.04346461710561153
-2.130000000000001 0.04363921436120985
-2.1310000000000002 0.043840346048694696
-2.1319999999999997 0.044066131309281054
-2.133000000000001 0.04431394813970306
-2.1340000000000003 0.04458183982385658
-2.135 0.044867611026797524
-2.136000000000001 0.045169786528733574
-2.1370000000000005 0.04548683808070968
-2.138 0.045817337004589676
-2.1389999999999993 0.04615977613842002
-2.1400000000000006 0.04651171313472473
-2.141 0.0468701868175254
-2.1419999999999995 0.047231058790949895
-2.1430000000000007 0.04758953101040419
-2.144 0.047940482228316844
-2.1449999999999996 0.048278264402672966
-2.146000000000001 0.048598355246941664
-2.1470000000000002 0.04889674066672811
-2.1479999999999997 0.04917078122503453
-2.149000000000001 0.049420109625982964
-2.1500000000000004 0.049645896963364286
-2.151 0.049851278916824025
-2.152000000000001 0.05004129506562909
-2.1530000000000005 0.05022240581790101
-2.154 0.050401795977236694
-2.1549999999999994 0.050587256971125975
-2.1560000000000006 0.050786569019633
-2.157 0.05100605728085059
-2.1579999999999995 0.051251068143888634
-2.1590000000000007 0.051524296071209875
-2.16 0.05182629360452922
-2.1609999999999996 0.05215516477527812
-2.162000000000001 0.052506563546818305
-2.1630000000000003 0.05287493380197766
-2.1639999999999997 0.053253572923534
-2.165000000000001 0.0536356800234372
-2.1660000000000004 0.05401522716253282
-2.167 0.05438752764987391
-2.168000000000001 0.05474922113456976
-2.1690000000000005 0.05509850809369469
-2.17 0.055434961452434636
-2.1709999999999994 0.05575910790619391
-2.1720000000000006 0.05607198404859392
-2.173 0.056374615530769646
-2.1739999999999995 0.05666788989654371
-2.1750000000000007 0.0569527048876375
-2.176 0.057229217615352
-2.1769999999999996 0.05749781696373004
-2.178000000000001 0.05775893820172795
-2.1790000000000003 0.0580135483510175
-2.1799999999999997 0.05826309579905655
-2.181000000000001 0.058509336247885346
-2.1820000000000004 0.05875572132490844
-2.183 0.05900583342901915
-2.184000000000001 0.05926547170943345
-2.1850000000000005 0.05954050805482498
-2.186 0.05983804688774973
-2.1869999999999994 0.06016585436719067
-2.1880000000000006 0.06053126710546047
-2.189 0.060940941194951644
-2.1899999999999995 0.06139955042341776
-2.1910000000000007 0.06190927063072566
-2.192 0.06246929513653234
-2.1929999999999996 0.06307515333892534
-2.194000000000001 0.06371907658079373
-2.1950000000000003 0.06439014306248281
-2.1959999999999997 0.06507524255095104
-2.197000000000001 0.0657607893417358
-2.1980000000000004 0.06643273953938265
-2.199 0.06707866446632714
-2.1999999999999993 0.06768899101588687
-2.2010000000000005 0.06825714083114993
-2.202 0.06878068530827694
-2.2029999999999994 0.06926083986298648
-2.2040000000000006 0.06970220596207173
-2.205 0.0701124206352014
-2.2059999999999995 0.0705017717204479
-2.2070000000000007 0.070881333363743
-2.208 0.07126285053459258
-2.2089999999999996 0.07165838795144917
-2.210000000000001 0.07207922802035326
-2.2110000000000003 0.07253573863977172
-2.2119999999999997 0.07303718680049152
-2.213000000000001 0.07359061926526526
-2.2140000000000004 0.07420156944665182
-2.215 0.07487355270237707
-2.2159999999999993 0.0756067774469588
-2.2170000000000005 0.0763983293244168
-2.218 0.07724255269413849
-2.2189999999999994 0.07813085133608565
-2.2200000000000006 0.07905225783078759
-2.221 0.07999368276139752
-2.2219999999999995 0.08094225927124614
-2.2230000000000008 0.0818847129308538
-2.224 0.08280883313044554
-2.2249999999999996 0.08370507802583114
-2.226000000000001 0.08456514319624141
-2.2270000000000003 0.08538354076057836
-2.2279999999999998 0.08615746601836616
-2.229000000000001 0.08688717564805273
-2.2300000000000004 0.0875756392586412
-2.231 0.08822793474510078
-2.2319999999999993 0.08885227304295544
-2.2330000000000005 0.08945912436560305
-2.234 0.09006067572739201
-2.2349999999999994 0.09066981716772603
-2.2360000000000007 0.09129899496811704
-2.237 0.09195955506913936
-2.2379999999999995 0.09265992492082657
-2.2390000000000008 0.09340490609294254
-2.24 0.09419549034611209
-2.2409999999999997 0.09502842595948555
-2.242000000000001 0.09589754471501792
-2.2430000000000003 0.09679480013884685
-2.2439999999999998 0.09771182921230935
-2.245000000000001 0.0986417119929919
-2.2460000000000004 0.09958032597347286
-2.247 0.10052781134750453
-2.2479999999999993 0.1014880618678106
-2.2490000000000006 0.10246856001503729
-2.25 0.10347870341546961
-2.2509999999999994 0.10452874638282099
-2.2520000000000007 0.10562644461434553
-2.253 0.10677646539390777
-2.2539999999999996 0.10797764469488981
-2.255000000000001 0.10922479814956818
-2.2560000000000002 0.11050797906565395
-2.2569999999999997 0.1118140300527363
-2.258000000000001 0.11312888908105062
-2.2590000000000003 0.11444040131292917
-2.26 0.11573839317188878
-2.261000000000001 0.11701761869936436
-2.2620000000000005 0.11827587869880042
-2.263 0.11951364384998796
-2.2639999999999993 0.12073289107753948
-2.2650000000000006 0.12193580854927515
-2.266 0.1231229724772368
-2.2669999999999995 0.12429225486654583
-2.2680000000000007 0.12544061227725503
-2.269 0.12656336447720942
-2.2699999999999996 0.12765689124683166
-2.271000000000001 0.1287200932749704
-2.2720000000000002 0.12975494683650818
-2.2729999999999997 0.1307693092199634
-2.274000000000001 0.13177445134013369
-2.2750000000000004 0.13278638513234584
-2.276 0.13382180999080498
-2.277000000000001 0.13489601747287994
-2.2780000000000005 0.13602050485639372
-2.279 0.13720215427296817
-2.2799999999999994 0.13844117472939566
-2.2810000000000006 0.13973068619976456
-2.282 0.14105854918170743
-2.2829999999999995 0.1424124161458239
-2.2840000000000007 0.1437790131442364
-2.285 0.14515002533742172
-2.2859999999999996 0.1465222692653239
-2.287000000000001 0.1478990657281433
-2.2880000000000003 0.14928818728606294
-2.2889999999999997 0.15070152308231763
-2.290000000000001 0.15215041450161768
-2.2910000000000004 0.153641402291682
-2.292 0.1551757984260152
-2.293000000000001 0.1567466423720147
-2.2940000000000005 0.15833831969991813
-2.295 0.15993075806908638
-2.2959999999999994 0.1615002090304584
-2.2970000000000006 0.16302559951515408
-2.298 0.16448918986924968
-2.2989999999999995 0.16588334301209373
-2.3000000000000007 0.16720687086384095
-2.301 0.1684684959951896
-2.3019999999999996 0.16968440688150285
-2.303000000000001 0.17087367751251667
-2.3040000000000003 0.17205577823126914
-2.3049999999999997 0.17324894400533639
-2.306000000000001 0.17446639922403814
-2.3070000000000004 0.17571523382325746
-2.308 0.17699486291102215
-2.309000000000001 0.17830007690380917
-2.3100000000000005 0.17962030983195254
-2.311 0.18094426526287735
-2.3119999999999994 0.18225947055401628
-2.3130000000000006 0.18355522448938058
-2.314 0.1848246159341815
-2.3149999999999995 0.18606421333641535
-2.3160000000000007 0.18727504547456017
-2.317 0.18846288265823286
-2.3179999999999996 0.18963705573698889
-2.319000000000001 0.19080977329976262
-2.3200000000000003 0.19199371327114081
-2.3209999999999997 0.19320310569633775
-2.322000000000001 0.19444690257363392
-2.3230000000000004 0.19573417307474075
-2.324 0.19706698950332774
-2.3249999999999993 0.1984416787869074
-2.3260000000000005 0.1998509647989683
-2.327 0.20127939145939508
-2.3279999999999994 0.2027082423397564
-2.3290000000000006 0.20411698625196506
-2.33 0.2054839869525485
-2.3309999999999995 0.20678916152991747
-2.3320000000000007 0.20801484794681813
-2.333 0.20914996275608863
-2.3339999999999996 0.21018971703260633
-2.335000000000001 0.21113591250434458
-2.3360000000000003 0.21199845376525903
-2.3369999999999997 0.21279297298246244
-2.338000000000001 0.2135382599615846
-2.3390000000000004 0.2142575578744036
-2.34 0.21497520212721205
-2.3409999999999993 0.215713020791233
-2.3420000000000005 0.21649116044175032
-2.343 0.2173251910826537
-2.3439999999999994 0.21822606966865132
-2.3450000000000006 0.21919979165614328
-2.346 0.22024584518655085
-2.3469999999999995 0.221361132360953
-2.3480000000000008 0.22253699964968102
-2.349 0.22376203106712467
-2.3499999999999996 0.22502079394906943
-2.351000000000001 0.22629449713566377
-2.3520000000000003 0.22756344838900847
-2.3529999999999998 0.22880460326818
-2.354000000000001 0.22999367042294597
-2.3550000000000004 0.23110727603328043
-2.356 0.23212298483636182
-2.3569999999999993 0.23302170422476065
-2.3580000000000005 0.23378770206490207
-2.359 0.23440970284808163
-2.3599999999999994 0.2348817914450746
-2.3610000000000007 0.2352043613629447
-2.362 0.23538064481732396
-2.3629999999999995 0.23541865722389974
-2.3640000000000008 0.23532969723139435
-2.365 0.23512854060041483
-2.3659999999999997 0.23483207632852193
-2.367000000000001 0.2344595542904759
-2.3680000000000003 0.23403309173882253
-2.3689999999999998 0.23357483220915307
-2.370000000000001 0.23310827208164508
-2.3710000000000004 0.23265636453328872
-2.372 0.2322375160045376
-2.3729999999999993 0.23186735959423943
-2.3740000000000006 0.2315566030515592
-2.375 0.23130672451333037
-2.3759999999999994 0.2311136109008151
-2.3770000000000007 0.23096494790116184
-2.378 0.23084188199472905
-2.3789999999999996 0.23072314352640097
-2.380000000000001 0.23058526855986033
-2.3810000000000002 0.23040464351808518
-2.3819999999999997 0.23016269870687986
-2.383000000000001 0.22984387242165505
-2.3840000000000003 0.2294414350562987
-2.385 0.22895434059178593
-2.386000000000001 0.2283915069308666
-2.3870000000000005 0.2277679084449078
-2.388 0.22710497677542377
-2.3889999999999993 0.2264282973742188
-2.3900000000000006 0.22576572211557264
-2.391 0.22514394502724405
-2.3919999999999995 0.22458639261133315
-2.3930000000000007 0.2241098644428228
-2.394 0.22372379495099395
-2.3949999999999996 0.22342647577403424
-2.396000000000001 0.22320726626002277
-2.3970000000000002 0.22304438378222333
-2.3979999999999997 0.22291116362332333
-2.399000000000001 0.22277499763867506
-2.4000000000000004 0.2226034682376274
-2.401 0.22236819846790484
-2.402000000000001 0.22204731543604517
-2.4030000000000005 0.22162808881366203
-2.404 0.22110728038283117
-2.4049999999999994 0.22049210821048643
-2.4060000000000006 0.21979811637728708
-2.407 0.21904694569132496
-2.4079999999999995 0.21826343527517164
-2.4090000000000007 0.21747368003541281
-2.41 0.21670100657053654
-2.4109999999999996 0.21596768549772336
-2.412000000000001 0.2152896699403186
-2.4130000000000003 0.21467820755165948
-2.4139999999999997 0.21413791123690662
-2.415000000000001 0.21366815335282177
-2.4160000000000004 0.21326420988276998
-2.417 0.2129148728526667
-2.418000000000001 0.21260914303830575
-2.4190000000000005 0.2123320722402397
-2.42 0.2120709805480479
-2.4209999999999994 0.21181370432797902
-2.4220000000000006 0.2115512178031636
-2.423 0.21127696215255204
-2.4239999999999995 0.2109866331559997
-2.4250000000000007 0.21067760141353456
-2.426 0.21034624108387437
-2.4269999999999996 0.2099873489253132
-2.428000000000001 0.20959309600456907
-2.4290000000000003 0.20915241007970356
-2.4299999999999997 0.2086546046648616
-2.431000000000001 0.20808632755719753
-2.4320000000000004 0.2074398093028445
-2.433 0.2067114897997353
-2.434000000000001 0.20590376500134722
-2.4350000000000005 0.20502536265793056
-2.436 0.2040933729007971
-2.4369999999999994 0.20312769654886964
-2.4380000000000006 0.20215193647198543
-2.439 0.20118844808331748
-2.4399999999999995 0.20025672612450227
-2.4410000000000007 0.19937069997337184
-2.442 0.198538605571955
-2.4429999999999996 0.1977624453692413
-2.444000000000001 0.19703984079907294
-2.4450000000000003 0.19636234307335998
-2.4459999999999997 0.1957227442720931
-2.447000000000001 0.19511139870658606
-2.4480000000000004 0.19452267776813806
-2.449 0.19395085348371074
-2.4499999999999993 0.1933954757606826
-2.4510000000000005 0.1928587309301788
-2.452 0.192347397158721
-2.4529999999999994 0.1918706471489712
-2.4540000000000006 0.1914395862439699
-2.455 0.1910684835965211
-2.4559999999999995 0.19076979411695968
-2.4570000000000007 0.19055646800557013
-2.458 0.19043773777601314
-2.4589999999999996 0.19042020072955793
-2.460000000000001 0.19050522953415483
-2.4610000000000003 0.19068967795041822
-2.4619999999999997 0.19096562305457956
-2.463000000000001 0.19131927829698447
-2.4640000000000004 0.19173381467038303
-2.465 0.19218893764185627
-2.4659999999999993 0.19266321401007985
-2.4670000000000005 0.1931327584661145
-2.468 0.19357682251018432
-2.4689999999999994 0.19397621144115454
-2.4700000000000006 0.1943160637488429
-2.471 0.19458624756059736
-2.4719999999999995 0.1947823984414729
-2.4730000000000008 0.19490508482323043
-2.474 0.19495897137128398
-2.4749999999999996 0.19495161566151506
-2.476000000000001 0.1948915710234485
-2.4770000000000003 0.19478787932239108
-2.4779999999999998 0.19464652933123142
-2.479000000000001 0.19447108536596672
-2.4800000000000004 0.19426334500439724
-2.481 0.19402168573558096
-2.4819999999999993 0.19374344038699723
-2.4830000000000005 0.1934282271024361
-2.484 0.19307496603684463
-2.4849999999999994 0.19268645726943526
-2.4860000000000007 0.19226835482759186
-2.487 0.19182964276444012
-2.4879999999999995 0.19138118387506228
-2.4890000000000008 0.19093624616092844
-2.49 0.19050968391400971
-2.4909999999999997 0.19011572020213505
-2.492000000000001 0.1897711888158614
-2.4930000000000003 0.18949229096566472
-2.4939999999999998 0.18929546169552625
-2.495000000000001 0.18919403139609306
-2.4960000000000004 0.1892001561135694
-2.497 0.18932066239907094
-2.4979999999999993 0.18955705170706452
-2.4990000000000006 0.18990134311076676
-2.5 0.19033984696010647
-2.5009999999999994 0.19084749260010545
-2.5020000000000007 0.19139603664360313
-2.503 0.1919517958759987
-2.5039999999999996 0.19248033267242154
-2.505000000000001 0.19295425773928576
-2.5060000000000002 0.1933513491176612
-2.5069999999999997 0.19366158195983993
-2.508000000000001 0.19388825127884404
-2.5090000000000003 0.19404649714008645
-2.51 0.1941613927515602
-2.511000000000001 0.1942645824464092
-2.5120000000000005 0.19439219133163135
-2.513 0.19457689602507003
-2.5139999999999993 0.19484576825309188
-2.5150000000000006 0.1952179719112913
-2.516 0.19569951888613066
-2.5169999999999995 0.19628479625553674
-2.5180000000000007 0.19695752942155362
-2.519 0.1976936911852027
-2.5199999999999996 0.19846301794483145
-2.521000000000001 0.19923453562864385
-2.5220000000000002 0.19997971951650842
-2.5229999999999997 0.20067480971587587
-2.524000000000001 0.2013049792198919
-2.5250000000000004 0.20186343083336192
-2.526 0.20235195261050903
-2.527000000000001 0.20277979508767854
-2.5280000000000005 0.2031613750092436
-2.529 0.20351214972229978
-2.5299999999999994 0.20384958195654101
-2.5310000000000006 0.20418669283083726
-2.532 0.20453500370911465
-2.5329999999999995 0.2049038368684541
-2.5340000000000007 0.20529901460738773
-2.535 0.2057252128502745
-2.5359999999999996 0.20618684028380613
-2.537000000000001 0.20668965423809169
-2.5380000000000003 0.20724163547571126
-2.5389999999999997 0.20785172329492912
-2.540000000000001 0.20853024700273431
-2.5410000000000004 0.20928822800368
-2.542 0.21013556645194376
-2.543000000000001 0.21108071098988365
-2.5440000000000005 0.21212850914633088
-2.545 0.21327725455014337
-2.5459999999999994 0.2145211244055797
-2.5470000000000006 0.21584878324463236
-2.548 0.21724375360507275
-2.5489999999999995 0.21868549723661523
-2.5500000000000007 0.2201527188957119
-2.551 0.221622197737944
-2.5519999999999996 0.223077347333058
-2.553000000000001 0.22450420835520013
-2.5540000000000003 0.22589614981882175
-2.5549999999999997 0.22725549727096891
-2.556000000000001 0.22859146483407944
-2.5570000000000004 0.22991928775931778
-2.558 0.23126202910579985
-2.559000000000001 0.23264591307992605
-2.5600000000000005 0.2340991764126399
-2.561 0.23564901783327438
-2.5619999999999994 0.23732117570930925
-2.5630000000000006 0.23913598868049568
-2.564 0.2411064165127121
-2.5649999999999995 0.24323979518282138
-2.5660000000000007 0.24552949350243491
-2.567 0.2479591851562682
-2.5679999999999996 0.2504998182270009
-2.569000000000001 0.25311266192544934
-2.5700000000000003 0.2557491931264766
-2.5709999999999997 0.258357858393127
-2.572000000000001 0.26088375642670114
-2.5730000000000004 0.2632741717054744
-2.574 0.2654900298678358
-2.575000000000001 0.2675018753899189
-2.5760000000000005 0.26930006475989704
-2.577 0.27089166783595037
-2.5779999999999994 0.2723059036516185
-2.5790000000000006 0.273585178681377
-2.58 0.27478799608112847
-2.5809999999999995 0.27597503187900063
-2.5820000000000007 0.2772077090983843
-2.583 0.2785384071670288
-2.5839999999999996 0.280003375243584
-2.585000000000001 0.2816194167078661
-2.5860000000000003 0.283379639358794
-2.5869999999999997 0.2852549822282092
-2.588000000000001 0.2872014317719843
-2.5890000000000004 0.2891633762670937
-2.59 0.29108219409803293
-2.5909999999999993 0.2929074109216019
-2.5920000000000005 0.2946032412506191
-2.593 0.2961545855364116
-2.5939999999999994 0.2975730592060379
-2.5950000000000006 0.29889104226259594
-2.596 0.3001618940025137
-2.5969999999999995 0.3014495246016781
-2.5980000000000008 0.30282158940905934
-2.599 0.3043389557159747
-2.5999999999999996 0.3060447832363085
-2.601000000000001 0.3079574127054251
-2.6020000000000003 0.3100697480471461
-2.6029999999999998 0.31234599388791157
-2.604000000000001 0.3147269866749342
-2.6050000000000004 0.31713843249105156
-2.606 0.319497302259664
-2.6069999999999993 0.3217257108203831
-2.6080000000000005 0.32376114234519354
-2.609 0.3255603223600193
-2.6099999999999994 0.3271081172470561
-2.6110000000000007 0.3284134607550861
-2.612 0.3295132899786446
-2.6129999999999995 0.33045893873286697
-2.6140000000000008 0.33131171202095394
-2.615 0.3321353865007254
-2.6159999999999997 0.33298307323689474
-2.617000000000001 0.33389532315518006
-2.6180000000000003 0.33489331875971856
-2.6189999999999998 0.33598023760295753
-2.620000000000001 0.33714213270510046
-2.6210000000000004 0.33835605967322757
-2.622 0.33959154907323846
-2.6229999999999993 0.34081578524312983
-2.6240000000000006 0.34200202276156405
-2.625 0.3431309790974696
-2.6259999999999994 0.34419172421728794
-2.6270000000000007 0.3451797999534704
-2.628 0.3460984367631107
-2.6289999999999996 0.34695278516784467
-2.630000000000001 0.347752093131246
-2.6310000000000002 0.34850216330321565
-2.6319999999999997 0.34921076991797495
-2.633000000000001 0.34988685047066
-2.6340000000000003 0.35053734024404715
-2.635 0.3511713152830932
-2.636000000000001 0.3517988744466912
-2.6370000000000005 0.3524295961548387
-2.638 0.35307056157093003
-2.6389999999999993 0.3537250709161996
-2.6400000000000006 0.3543879258306629
-2.641 0.3550428645362493
-2.6419999999999995 0.35566264795187336
-2.6430000000000007 0.35620664286007747
-2.644 0.35662426255806806
-2.6449999999999996 0.35685990511430843
-2.646000000000001 0.35685688309811614
-2.6470000000000002 0.3565607089278182
-2.6479999999999997 0.3559303464348263
-2.649000000000001 0.35494052297158746
-2.6500000000000004 0.3535839831426568
-2.651 0.35187417646409686
-2.652000000000001 0.3498431747064617
-2.6530000000000005 0.34753915662494284
-2.654 0.3450190927659876
-2.6549999999999994 0.3423460952843675
-2.6560000000000006 0.3395785613352519
-2.657 0.33676932913702157
-2.6579999999999995 0.3339596556847154
-2.6590000000000007 0.33117796063782823
-2.66 0.32843921576782664
-2.6609999999999996 0.32574277642342037
-2.662000000000001 0.32307990869979086
-2.6630000000000003 0.320431926222865
-2.6639999999999997 0.3177741317461194
-2.665000000000001 0.31508090490698265
-2.6660000000000004 0.31232648175105937
-2.667 0.309488948009685
-2.668000000000001 0.30655315652180387
-2.6690000000000005 0.3035107333731994
-2.67 0.3003602317696987
-2.6709999999999994 0.29711081228633474
-2.6720000000000006 0.2937761986447348
-2.673 0.29037571577996907
-2.6739999999999995 0.2869287765868926
-2.6750000000000007 0.2834546054963234
-2.676 0.27996969491865825
-2.6769999999999996 0.2764833114876074
-2.678000000000001 0.27300077379040893
-2.6790000000000003 0.2695212282698536
-2.6799999999999997 0.266042300080364
-2.681000000000001 0.26256032432867127
-2.6820000000000004 0.25907374435102143
-2.683 0.25558621019816624
-2.684000000000001 0.25210613701194745
-2.6850000000000005 0.24864639971581945
-2.686 0.24522274647825976
-2.6869999999999994 0.24185393914946265
-2.6880000000000006 0.23855673471514538
-2.689 0.23534464288585677
-2.6899999999999995 0.2322256187993936
-2.6910000000000007 0.22920100003504712
-2.692 0.22626511093744844
-2.6929999999999996 0.22340730900695624
-2.694000000000001 0.22060980681615777
-2.6950000000000003 0.21785279221710055
-2.6959999999999997 0.21511513887707365
-2.697000000000001 0.21237458465259484
-2.6980000000000004 0.2096116695855922
-2.699 0.20681058276936534
-2.700000000000001 0.20395858730160799
-2.7010000000000005 0.20104843419963916
-2.702 0.19807653812572934
-2.7029999999999994 0.19504369664837506
-2.7040000000000006 0.19195387203639092
-2.705 0.18881128166160024
-2.7059999999999995 0.1856214704112459
-2.7070000000000007 0.18239152702093472
-2.708 0.17912602696193797
-2.7089999999999996 0.17583186831620587
-2.710000000000001 0.1725165319748078
-2.7110000000000003 0.16919047229403394
-2.7119999999999997 0.16586634177413692
-2.713000000000001 0.16256111509694923
-2.7140000000000004 0.15929331309634556
-2.715 0.1560833364286674
-2.7159999999999993 0.15295171695700077
-2.7170000000000005 0.1499163526582192
-2.718 0.14699338740625345
-2.7189999999999994 0.1441956610746298
-2.7200000000000006 0.1415306180011158
-2.721 0.13900341087775664
-2.7219999999999995 0.13661622238980065
-2.7230000000000008 0.13436771783383683
-2.724 0.13225481793185578
-2.7249999999999996 0.1302715115371171
-2.726000000000001 0.12841078762798686
-2.7270000000000003 0.12666118229896428
-2.7279999999999998 0.12500941218301198
-2.729000000000001 0.12343958672080661
-2.7300000000000004 0.12193157780370578
-2.731 0.1204646326015174
-2.7319999999999993 0.1190158434049105
-2.7330000000000005 0.11756287676975355
-2.734 0.1160839017791853
-2.7349999999999994 0.11455974308873411
-2.7360000000000007 0.11297436389778964
-2.737 0.11131561781785519
-2.7379999999999995 0.10957754757944371
-2.7390000000000008 0.10776132241280696
-2.74 0.10587414251879891
-2.7409999999999997 0.10393065062667492
-2.742000000000001 0.10195200478325363
-2.7430000000000003 0.09996464626249846
-2.7439999999999998 0.0979983551470174
-2.745000000000001 0.09608422370388651
-2.7460000000000004 0.09425129203008616
-2.747 0.09252424617706914
-2.7479999999999993 0.09092178351832311
-2.7490000000000006 0.08945434032948006
-2.75 0.08812364756606689
-2.7509999999999994 0.08692316255693869
-2.7520000000000007 0.08583872152593901
-2.753 0.08485022766656825
-2.7539999999999996 0.08393500956928464
-2.755000000000001 0.08306777218756732
-2.7560000000000002 0.08222499773525768
-2.7569999999999997 0.08138579918850633
-2.758000000000001 0.08053456481009173
-2.7590000000000003 0.07965974241400903
-2.76 0.07875506839602765
-2.761000000000001 0.07781955036033658
-2.7620000000000005 0.07685496221325103
-2.763 0.075866205026098
-2.7639999999999993 0.07485888601638356
-2.7650000000000006 0.0738390254850713
-2.766 0.07281201793544174
-2.7669999999999995 0.07178267819677417
-2.7680000000000007 0.07075464958590409
-2.769 0.06973075791543037
-2.7699999999999996 0.06871370788133997
-2.771000000000001 0.06770532002868064
-2.7720000000000002 0.06670802320516338
-2.7729999999999997 0.06572367647071305
-2.774000000000001 0.06475369618844383
-2.7750000000000004 0.06379861037236409
-2.776 0.06285887057600292
-2.777000000000001 0.06193343768357163
-2.7780000000000005 0.06102086842648137
-2.779 0.06011923557116343
-2.7799999999999994 0.05922624867124962
-2.7810000000000006 0.058340211227490515
-2.782 0.057458848850026153
-2.7829999999999995 0.056581064245770106
-2.7840000000000007 0.05570654425830657
-2.785 0.05483534515433217
-2.7859999999999996 0.05396908859474835
-2.787000000000001 0.05311029291049578
-2.7880000000000003 0.05226247645967599
-2.7889999999999997 0.05143084048323572
-2.790000000000001 0.05062153296222711
-2.7910000000000004 0.049841687490590765
-2.792 0.04909842689685807
-2.793000000000001 0.048398994566368495
-2.7940000000000005 0.047748888613730216
-2.795 0.04715196925254089
-2.7959999999999994 0.04660963302574919
-2.7970000000000006 0.04611998080413875
-2.798 0.04567885493935883
-2.7989999999999995 0.04527878507013939
-2.8000000000000007 0.04491101260703667
-2.801 0.044565138862049186
-2.8019999999999996 0.04423053849159696
-2.803000000000001 0.043897405791078
-2.8040000000000003 0.04355717487612803
-2.8049999999999997 0.043203001079372555
-2.806000000000001 0.04283012962654367
-2.8070000000000004 0.042435834195136066
-2.808 0.04201972664305998
-2.809000000000001 0.04158297736122776
-2.8100000000000005 0.04112822415696899
-2.811 0.040659450343894475
-2.8119999999999994 0.04018130566856673
-2.8130000000000006 0.03969886285943531
-2.814 0.03921716436429246
-2.8149999999999995 0.03874098404000854
-2.8160000000000007 0.0382742612407056
-2.817 0.0378203888894319
-2.8179999999999996 0.03738203280324156
-2.819000000000001 0.03696058623720484
-2.8200000000000003 0.03655672996673449
-2.8209999999999997 0.03617075814780272
-2.822000000000001 0.03580230389626838
-2.8230000000000004 0.035451061410763145
-2.824 0.035116487984886736
-2.825000000000001 0.03479771487553858
-2.8260000000000005 0.03449417500407128
-2.827 0.034204814990948434
-2.8279999999999994 0.03392861791616319
-2.8290000000000006 0.033663931790227364
-2.83 0.03340890941812385
-2.8309999999999995 0.03316138453144664
-2.8320000000000007 0.03291843810207656
-2.833 0.0326773663862411
-2.8339999999999996 0.032435162666370074
-2.835000000000001 0.032188878031722094
-2.8360000000000003 0.03193579019544735
-2.8369999999999997 0.03167351993737699
-2.838000000000001 0.03140041285727501
-2.8390000000000004 0.03111532771064357
-2.84 0.03081842215518274
-2.8409999999999993 0.03051071395319618
-2.8420000000000005 0.030194192555569602
-2.843 0.029872102869258642
-2.8439999999999994 0.029548313793040303
-2.8450000000000006 0.02922727277829876
-2.846 0.02891341926606292
-2.8469999999999995 0.028610815906407926
-2.8480000000000008 0.02832303720594381
-2.849 0.028052394742860195
-2.8499999999999996 0.02780030903562647
-2.851000000000001 0.027566702658924802
-2.8520000000000003 0.02735050475583736
-2.8529999999999998 0.027149858618107797
-2.854000000000001 0.02696230272496209
-2.8550000000000004 0.026785408436045367
-2.856 0.026616327499678176
-2.8569999999999993 0.02645268287655845
-2.8580000000000005 0.026292027960749306
-2.859 0.026132155991356057
-2.8599999999999994 0.025970804900110542
-2.8610000000000007 0.025805598821924583
-2.862 0.025634181261855935
-2.8629999999999995 0.02545415025301343
-2.8640000000000008 0.02526323066301193
-2.865 0.02505954471570222
-2.8659999999999997 0.024841978441809867
-2.867000000000001 0.024610158182423705
-2.8680000000000003 0.02436526266170521
-2.8689999999999998 0.024109541388845513
-2.870000000000001 0.023846497801811157
-2.8710000000000004 0.02358090202954938
-2.872 0.023318279388761975
-2.8729999999999993 0.02306460459269781
-2.8740000000000006 0.022825763420070477
-2.875 0.02260685600830623
-2.8759999999999994 0.022412081552307738
-2.8770000000000007 0.022243884927543523
-2.878 0.02210297760398404
-2.8789999999999996 0.021987917573052455
-2.880000000000001 0.02189562386071032
-2.8810000000000002 0.021821035536738153
-2.8819999999999997 0.021758317492543092
-2.883000000000001 0.021701052391319194
-2.8840000000000003 0.021643027776995446
-2.885 0.02157903643579718
-2.886000000000001 0.021505258461893308
-2.8870000000000005 0.021419476884339837
-2.888 0.021321292676592416
-2.8889999999999993 0.021211718105259746
-2.8900000000000006 0.021092894461925353
-2.891 0.02096748979405758
-2.8919999999999995 0.020838296362078592
-2.8930000000000007 0.020707551421456194
-2.894 0.020576921423784325
-2.8949999999999996 0.020447210352960574
-2.896000000000001 0.020318541321294684
-2.8970000000000002 0.020190457392703677
-2.8979999999999997 0.02006227704812451
-2.899000000000001 0.019933144179725772
-2.9000000000000004 0.019802622196010002
-2.901 0.019670299199848605
-2.902000000000001 0.019536412657917626
-2.9030000000000005 0.01940147044505575
-2.904 0.019266370397192163
-2.9049999999999994 0.01913264232917265
-2.9060000000000006 0.019001933918116092
-2.907 0.018876433980929207
-2.9079999999999995 0.0187581739976847
-2.9090000000000007 0.01864923182897527
-2.91 0.01855111407453495
-2.9109999999999996 0.01846490472896737
-2.912000000000001 0.018390451207328996
-2.9130000000000003 0.01832687063960965
-2.9139999999999997 0.01827225453469296
-2.915000000000001 0.018223859490292742
-2.9160000000000004 0.018178586091035467
-2.917 0.01813324800551132
-2.918000000000001 0.018085087700852133
-2.9190000000000005 0.0180320599451912
-2.92 0.017973092193803494
-2.9209999999999994 0.017908054504570912
-2.9220000000000006 0.01783786804796887
-2.923 0.017764044507779783
-2.9239999999999995 0.017688697617291593
-2.9250000000000007 0.017613548036541818
-2.926 0.017540400424178575
-2.9269999999999996 0.017470363305976257
-2.928000000000001 0.017403898499862663
-2.9290000000000003 0.017340688635101412
-2.9299999999999997 0.017280112057822896
-2.931000000000001 0.017220879896324832
-2.9320000000000004 0.017161860338137797
-2.933 0.017102011540218686
-2.934000000000001 0.017040775864307668
-2.9350000000000005 0.016978150376866924
-2.936 0.01691475559524415
-2.9369999999999994 0.01685166538608881
-2.9380000000000006 0.016790196044389846
-2.939 0.016731755787626163
-2.9399999999999995 0.016677323961395814
-2.9410000000000007 0.01662753652971049
-2.942 0.016582284486656863
-2.9429999999999996 0.016540912556698897
-2.944000000000001 0.016502427731899656
-2.9450000000000003 0.01646549987217557
-2.9459999999999997 0.01642901692104674
-2.947000000000001 0.0163922967822462
-2.9480000000000004 0.016355220233771638
-2.949 0.0163182009149321
-2.950000000000001 0.016282313844643546
-2.9510000000000005 0.01624874377912092
-2.952 0.016218834914767846
-2.9529999999999994 0.01619339745038318
-2.9540000000000006 0.01617247405864719
-2.955 0.01615541093362173
-2.9559999999999995 0.01614048251990408
-2.9570000000000007 0.016125220488714776
-2.958 0.016106550718965697
-2.9589999999999996 0.01608133061345766
-2.960000000000001 0.016046437550502935
-2.9610000000000003 0.01599958942963574
-2.9619999999999997 0.01593928286125151
-2.963000000000001 0.015865193334209805
-2.9640000000000004 0.015777986897184494
-2.965 0.01567958722687363
-2.9659999999999993 0.015572702593854766
-2.9670000000000005 0.015460449175049166
-2.968 0.015346262246595263
-2.9689999999999994 0.015233511874109656
-2.9700000000000006 0.015125266799342254
-2.971 0.015024095126185227
-2.9719999999999995 0.014932012334252898
-2.9730000000000008 0.014850499873602267
-2.974 0.014780696878630586
-2.9749999999999996 0.014723166516303449
-2.976000000000001 0.014678287761340031
-2.9770000000000003 0.014646044299895546
-2.9779999999999998 0.014626072374031298
-2.979000000000001 0.014617569346481235
-2.9800000000000004 0.014619379804958917
-2.981 0.01462978929763956
-2.9819999999999993 0.014646682970585575
-2.9830000000000005 0.01466759014343978
-2.984 0.014689883783198401
-2.9849999999999994 0.014711084015327482
-2.9860000000000007 0.014728987647750203
-2.987 0.014742004181983943
-2.9879999999999995 0.014749083955600295
-2.9890000000000008 0.014749974475750823
-2.99 0.014745122323459927
-2.9909999999999997 0.014735467011033737
-2.992000000000001 0.014722315647807769
-2.9930000000000003 0.014707092794905998
-2.9939999999999998 0.014691301091311913
-2.995000000000001 0.014676098860700561
-2.9960000000000004 0.014662443860790535
-2.997 0.014651060032395233
-2.9979999999999993 0.01464229960861107
-2.9990000000000006 0.014636386601643018
-3.0 0.014633428411607372
