# Supplementary material for: Pressure-tuning of α-RuCl3 towards a quantum spin liquid
Source: Nat Commun. 2024 Sep 17;15:8142. doi: 10.1038/s41467-024-52169-w (PMC11408671; doi:10.1038/s41467-024-52169-w)
Supplement: Supplementary file 3 — Source Data [file 41467_2024_52169_MOESM3_ESM.zip › fig4/FIG4_SimuData_1-3l_CLdelta_6my.dat]

6.0 0.016661347296036143
5.999 0.016649339074716933
5.998 0.016626003855362035
5.997 0.01659274920951939
5.996 0.0165515024632125
5.995 0.01650460436093537
5.994 0.016454515254070063
5.993 0.01640370821006599
5.992 0.016354427563517376
5.991 0.016308812428316808
5.99 0.016268394454516034
5.989 0.016234371031096265
5.988 0.016207314431767088
5.987 0.01618744863107609
5.986 0.016174570730567793
5.985 0.016168062809514442
5.984 0.016167096811769005
5.983 0.016170773686341264
5.982 0.016178119236260596
5.981 0.01618829617212776
5.98 0.016200647343479303
5.979 0.016214879412233422
5.978 0.016230931061092815
5.977 0.016248973794383063
5.976 0.016269352764556985
5.975 0.01629263013427725
5.974 0.016319373628642934
5.973 0.01634992569975139
5.972 0.016384526511367525
5.971 0.01642313062463512
5.97 0.01646536152770853
5.969 0.016510356780869196
5.968 0.0165568022926017
5.967 0.016602951688824755
5.966 0.01664691858491154
5.965 0.01668640432537919
5.964 0.016719191868004035
5.963 0.016743524423195925
5.962 0.016758204106797587
5.961 0.016762991933080208
5.96 0.01675892669021279
5.959 0.016748224577338437
5.958 0.01673440956408529
5.957 0.01672195839478611
5.956 0.016715859629135896
5.955 0.016721298563552027
5.954 0.0167428177022645
5.953 0.016783777229634155
5.952 0.016846047957576625
5.951 0.016929418977781115
5.95 0.017031800041963214
5.949 0.017149162882012743
5.948 0.017276202018448015
5.947 0.01740642855719094
5.946 0.01753339039593096
5.945 0.01765102934592302
5.944 0.017754320364042387
5.943 0.017839995091048333
5.942 0.017906401533021792
5.941 0.01795403746277534
5.94 0.017985005188599162
5.939 0.018002865390550273
5.938 0.01801211404176179
5.937 0.01801779438309162
5.936 0.018024972590231104
5.935 0.018038299695764492
5.934 0.018061769868690097
5.933 0.018098338913506058
5.932 0.018150050561139993
5.931 0.018217728939692885
5.93 0.018301139518513837
5.929 0.018398939554779663
5.928 0.01850892724151991
5.927 0.018628083579173012
5.926 0.018752682201197607
5.925 0.018878639811067677
5.924 0.019001844525158035
5.923 0.019118180786727078
5.922 0.01922384994447976
5.921 0.01931564355264979
5.92 0.019391083880779477
5.919 0.01944856094317311
5.918 0.019487449569385026
5.917 0.01950803818129164
5.916 0.019511795590230606
5.915 0.019500976004425616
5.914 0.01947877715945406
5.913 0.019448923519320725
5.912 0.01941547935593538
5.911 0.019382531735256992
5.91 0.019353908242940268
5.909 0.019332889057700326
5.908 0.01932211285139966
5.907 0.019323553997782673
5.906 0.01933834496973849
5.905 0.01936700820697948
5.904 0.019409773127921193
5.903 0.019466430859029923
5.902 0.01953654380900291
5.901 0.01961957605701028
5.9 0.01971470276188265
5.899 0.019820597531881215
5.898 0.01993571535317265
5.897 0.020057783591134335
5.896 0.020184044885094874
5.895 0.02031163098958295
5.894 0.02043756111785131
5.893 0.020559206809321457
5.892 0.020674713801272435
5.891 0.02078324519932059
5.89 0.020885060395065963
5.889 0.02098153318733418
5.888 0.021074768872420598
5.887 0.021167566075528506
5.886 0.021262762416305585
5.885 0.021362746352134605
5.884 0.02146916884846342
5.883 0.021582596232114386
5.882 0.02170294825422716
5.881 0.021829102757820778
5.88 0.02195937849707379
5.879 0.022092067111535937
5.878 0.022225404924617876
5.877 0.02235848135187114
5.876 0.0224909450791813
5.875 0.022623061055020634
5.874 0.022755857842084573
5.873 0.022890799699069767
5.872 0.023029396604388967
5.871 0.023173055813925578
5.87 0.0233225224799142
5.869 0.023478019218893524
5.868 0.023638885478785687
5.867 0.0238036810416341
5.866 0.023970427225561287
5.865 0.024136683750408217
5.864 0.024300154420083833
5.8629999999999995 0.02445893097724368
5.862 0.02461194114647234
5.861 0.02475924453587137
5.86 0.024902092348039133
5.859 0.025042728535649962
5.858 0.025184376881469038
5.857 0.025330744278644065
5.856 0.025485570018534954
5.855 0.025651905314958076
5.854 0.025831903689189674
5.853 0.026026548166801895
5.852 0.02623538148116164
5.851 0.02645668953520826
5.85 0.026687924306828585
5.849 0.026925668713503426
5.848 0.02716660600383009
5.847 0.0274073169701356
5.846 0.0276448620759242
5.845 0.027876913483679676
5.844 0.02810199698387593
5.843 0.028319333765607198
5.842 0.028529341105169557
5.841 0.028733121609951853
5.84 0.0289326208724544
5.839 0.029130548294711345
5.838 0.02932987811442375
5.837 0.029533865929638976
5.836 0.029745852688641328
5.835 0.029968619132531273
5.834 0.030204541687751153
5.833 0.030454937661115372
5.832 0.03072080608390548
5.831 0.03100226916492018
5.83 0.03129905644264478
5.829 0.031610646034503746
5.828 0.031935893729926605
5.827 0.03227359410030336
5.826 0.03262211760757996
5.825 0.03297950651766421
5.824 0.03334306015614098
5.823 0.033710065173845956
5.822 0.03407733482296109
5.821 0.03444186790378894
5.82 0.03480100755811173
5.819 0.035153299896966785
5.818 0.03549821423631546
5.817 0.03583669949307826
5.816 0.036170714851855836
5.815 0.03650315773630804
5.814 0.036837064868235146
5.813 0.03717524720251578
5.812 0.03751962798287097
5.811 0.03787076281742448
5.81 0.03822840237214513
5.809 0.03859108676391047
5.808 0.038957193870898355
5.807 0.03932498510028098
5.806 0.039693658370754094
5.805 0.04006324186702559
5.804 0.040434984967771044
5.803 0.0408110088942565
5.802 0.04119402501550003
5.801 0.0415863512534033
5.8 0.04198961447296697
5.799 0.04240411652024247
5.798 0.042828915249227495
5.797 0.043261359670396946
5.796 0.0436977886959348
5.795 0.04413401940256318
5.794 0.04456593291282446
5.793 0.04498971432612725
5.792 0.045403401867755024
5.791 0.04580683971903919
5.79 0.04620153743460155
5.789 0.04659118688795207
5.788 0.04698097931520231
5.787 0.047377635953935245
5.786 0.04778787900126022
5.785 0.04821822744101721
5.784 0.048673984357403305
5.783 0.04915863469718831
5.782 0.049674015416208285
5.781 0.05021886169678784
5.78 0.05079097578782192
5.779 0.05138671389944979
5.778 0.052001882433644904
5.777 0.052632723664760524
5.776 0.05327609215568636
5.775 0.053930150202550375
5.774 0.054594208358896154
5.773 0.05526869525057617
5.772 0.05595427293761792
5.771 0.05665179317091885
5.77 0.057362216819395746
5.769 0.05808608468388153
5.768 0.05882395387089048
5.767 0.05957678048091005
5.766 0.06034589706826048
5.765 0.06113365683803381
5.764 0.06194290179716551
5.763 0.06277764115695869
5.762 0.06364217811570169
5.761 0.06454029174855971
5.76 0.0654752094308261
5.759 0.06644842621567178
5.758 0.06746053176701394
5.757 0.06850972154739174
5.756 0.06959321721987693
5.755 0.07070622134124413
5.754 0.07184453801316532
5.753 0.07300267885550894
5.752 0.07417709464420436
5.751 0.07536487767971876
5.75 0.07656429055889123
5.749 0.07777541274980139
5.748 0.07899909967515154
5.747 0.08023713988848145
5.746 0.08149123814564846
5.745 0.08276228157660848
5.744 0.08405051513686075
5.743 0.0853539581510526
5.742 0.08666923640246056
5.741 0.08799280631961405
5.74 0.0893196729212415
5.739 0.09064653714124145
5.7379999999999995 0.0919702041981999
5.737 0.09329130978642443
5.736 0.09461189149387099
5.735 0.09593849338929415
5.734 0.09727993969168203
5.733 0.098647232601662
5.732 0.1000531922776112
5.731 0.1015098214334635
5.73 0.10302791665057275
5.729 0.10461495716128663
5.728 0.10627419484354914
5.727 0.1080033049885868
5.726 0.10979551737404189
5.725 0.11163845343827243
5.724 0.11351724831043011
5.723 0.1154145339240729
5.7219999999999995 0.11731317626831686
5.721 0.11919728729625818
5.72 0.12105486143390128
5.719 0.12287844380046724
5.718 0.12466447338775422
5.717 0.12641437347052956
5.716 0.12813296232547475
5.715 0.12982808816930477
5.714 0.13150867800389654
5.713 0.13318428770550914
5.712 0.1348636056639679
5.711 0.13655409727597217
5.71 0.1382625321818139
5.709 0.13999220054626776
5.708 0.1417477887138679
5.707 0.14353203250553392
5.706 0.14534845260546145
5.705 0.14720001439584685
5.704 0.1490920419299197
5.703 0.1510282277800806
5.702 0.15301554362479705
5.701 0.15506065293445354
5.7 0.1571697656617861
5.699 0.15935042953454553
5.698 0.16160779289634283
5.697 0.16394596655452015
5.696 0.16636760097964873
5.695 0.16887268288613125
5.694 0.17145774964895547
5.693 0.17411732932635857
5.692 0.17684103542774737
5.691 0.17961730083433888
5.69 0.18243172134767716
5.689 0.18526826509089123
5.688 0.18811066881976246
5.687 0.19094376190427445
5.686 0.19375345056331914
5.685 0.19652610952289068
5.684 0.199251362716018
5.683 0.20191894755642634
5.682 0.20452101083592814
5.681 0.20705147081503875
5.68 0.20950669738051036
5.679 0.2118861754939445
5.678 0.21419435533997522
5.677 0.21643972029631905
5.676 0.21863640695013206
5.675 0.22080164303327973
5.674 0.22295685891781286
5.673 0.2251222729990487
5.672 0.22731593265189684
5.671 0.22954795439931308
5.67 0.2318228715964207
5.669 0.2341354878836601
5.668 0.23647138382305352
5.667 0.23880983418702828
5.666 0.24112310265894302
5.665 0.2433840503019608
5.664 0.24556428714612116
5.663 0.24763930246790627
5.662 0.2495900056077855
5.661 0.25140223748574425
5.66 0.2530676025592362
5.659 0.2545812038790465
5.658 0.2559436177471727
5.657 0.2571576195913115
5.656 0.25822949575844834
5.655 0.25916688628600426
5.654 0.25997962419190035
5.653 0.26067708309929677
5.652 0.26127110409894194
5.651 0.26177320546042776
5.65 0.262195678759258
5.649 0.26254926259245503
5.648 0.262843930008877
5.647 0.2630869554954385
5.646 0.2632841075066566
5.645 0.26343679212163
5.644 0.2635424267546051
5.643 0.2635971035816748
5.642 0.26359221468485294
5.641 0.2635183202922802
5.64 0.26336651074042783
5.639 0.26312778361091854
5.638 0.2627975928112592
5.6370000000000005 0.2623752850126893
5.636 0.2618681964795887
5.635 0.2612888111188552
5.634 0.2606547422383174
5.633 0.25998873698620334
5.632 0.25931407092988074
5.631 0.2586523007691182
5.63 0.2580210984499206
5.629 0.25742808682752777
5.628 0.2568730424589596
5.627 0.2563457334393104
5.626 0.2558260997147891
5.625 0.25528745344597703
5.624 0.25470081903332936
5.623 0.2540367976049004
5.622 0.2532720827762763
5.621 0.2523862984920992
5.62 0.25136883814624456
5.619 0.2502178433306002
5.618 0.248935989532958
5.617 0.24753184619941954
5.616 0.24601410836762327
5.615 0.24439058428203456
5.614 0.24266776560871794
5.6129999999999995 0.24084700979736412
5.612 0.23893028730104654
5.611 0.23691935902519853
5.61 0.23481714430138353
5.609 0.23263053127698108
5.608 0.23037248155550077
5.607 0.22806158677213934
5.606 0.2257217845587806
5.605 0.2233816672989531
5.604 0.22107129978361348
5.603 0.21881910649089126
5.602 0.21665211499157305
5.601 0.2145901226513257
5.6 0.21265011279706386
5.599 0.2108399130504268
5.598 0.20916195619788305
5.5969999999999995 0.20761143452557837
5.596 0.20618184812723947
5.595 0.2048607644417188
5.594 0.2036347497166569
5.593 0.20248931290406094
5.592 0.2014095026643152
5.591 0.2003801421612257
5.59 0.1993858260182488
5.589 0.19841133750453696
5.588 0.19744198665820267
5.587 0.19646213354814507
5.586 0.19545791081543828
5.585 0.19441976751672554
5.584 0.19333809161487472
5.583 0.1922106151910069
5.582 0.19103860974046927
5.581 0.18982788484726767
5.58 0.1885903112791072
5.579 0.1873384292019888
5.578 0.18608544556945403
5.577 0.18484277941002974
5.576 0.1836168627349959
5.575 0.1824084942235986
5.574 0.18121344441735845
5.573 0.18002082822072066
5.572 0.17881665640698538
5.571 0.17758494319492446
5.57 0.1763086002847731
5.569 0.17497661598065287
5.568 0.17358247590122725
5.567 0.17212707128861998
5.566 0.1706220318637542
5.565 0.16908422636098427
5.564 0.16753992983904595
5.563 0.1660172189237116
5.562 0.16454697571271987
5.561 0.16315713511319627
5.56 0.16186927168320178
5.559 0.1606959765588483
5.558 0.1596386544496819
5.557 0.15868912336347052
5.556 0.15782878183348434
5.555 0.1570328885737495
5.554 0.1562720140998753
5.553 0.1555153981287138
5.552 0.1547345823358066
5.551 0.15390430053421073
5.55 0.15300575651005707
5.549 0.1520266501033441
5.548 0.15096154231867867
5.547 0.14981187042354996
5.546 0.14858609428264313
5.545 0.1472983858782072
5.544 0.14596847665417237
5.543 0.1446207146372947
5.542 0.14328246162841837
5.541 0.14198330610555693
5.54 0.14075180348099936
5.539 0.1396141199054597
5.538 0.1385927710007066
5.537 0.13770138009478275
5.536 0.13694554268989775
5.535 0.13632142939009106
5.534 0.13581411555689213
5.533 0.13540080391957543
5.532 0.13505071380696473
5.531 0.1347285629162639
5.53 0.13439781588291985
5.529 0.13402505773085352
5.528 0.13358266432691285
5.527 0.13305123567490343
5.526 0.1324208323953858
5.525 0.13169218774081343
5.524 0.13087588847766593
5.523 0.12999042886512616
5.522 0.12905985986874305
5.521 0.1281126868769097
5.52 0.1271774385410499
5.519 0.12628273460674735
5.518 0.1254539135733179
5.517 0.12471352314804288
5.516 0.1240791180145313
5.515 0.12356049304112897
5.514 0.12316231838217172
5.513 0.1228805045157978
5.5120000000000005 0.12270388079978953
5.511 0.12261447784602579
5.51 0.12258880089825523
5.509 0.1226009456303829
5.508 0.12262266552833823
5.507 0.12262897038475093
5.506 0.12259902516460223
5.505 0.12252010411754945
5.504 0.12238734869514938
5.503 0.12220509562478185
5.502 0.12198510876277427
5.501 0.12174505477930446
5.5 0.12150502179795024
5.499 0.12128480201316813
5.498 0.12109974946526891
5.497 0.12096040956701307
5.496 0.12086918706474342
5.495 0.12082173390896696
5.494 0.12080608623428983
5.493 0.1208079165094742
5.492 0.12081003779448446
5.491 0.1207964902196171
5.49 0.12075604165802521
5.489 0.12068184925503986
5.4879999999999995 0.12057404192445122
5.487 0.12043682269134907
5.486 0.12028031722645675
5.485 0.12011659547225557
5.484 0.11995837758877918
5.483 0.11981801490721665
5.482 0.11970416265585788
5.481 0.11962393605116252
5.48 0.119580158705917
5.479 0.11957307027004234
5.478 0.11960026619632087
5.477 0.11965779074907745
5.476 0.11973956405907499
5.475 0.11983903443328005
5.474 0.11994771304797408
5.473 0.12005678819046964
5.4719999999999995 0.12015575371329336
5.471 0.12023351594226492
5.47 0.1202796129214037
5.469 0.12028412180571282
5.468 0.12023815229110416
5.467 0.1201363581433556
5.466 0.11997786015239724
5.465 0.11976507403926209
5.464 0.11950531255343423
5.463 0.11921074820335475
5.462 0.11889705252450146
5.461 0.11858192233467774
5.46 0.11828347904862818
5.459 0.11802131500633462
5.458 0.11781110870342118
5.457 0.11766580254715941
5.4559999999999995 0.11759395642332568
5.455 0.11759806705452211
5.454 0.11767594625872346
5.453 0.11782061976532543
5.452 0.11802062827942823
5.451 0.11826223443114733
5.45 0.11853123118767984
5.449 0.1188142660603713
5.448 0.11910044021050414
5.447 0.11938362021679196
5.446 0.11966202700160795
5.445 0.11993961449060224
5.444 0.12022347970332845
5.443 0.12052395810522135
5.442 0.1208528963720827
5.441 0.12121833865245232
5.4399999999999995 0.12162674906558654
5.439 0.12207608486427254
5.438 0.12255872556966035
5.437 0.12305885587697676
5.436 0.12355486148995533
5.435 0.12402102610634144
5.434 0.12442907757860693
5.433 0.12475555819516314
5.432 0.12497982647607121
5.431 0.12509112797584732
5.43 0.12508772006785593
5.429 0.1249784167969674
5.428 0.12478124658085893
5.427 0.12452129341981746
5.426 0.12422774222318538
5.425 0.1239315972987662
5.4239999999999995 0.12366021363705788
5.423 0.12343734328708797
5.422 0.12328097359064615
5.421 0.12320018065520114
5.42 0.12319977109454432
5.4190000000000005 0.12327813446621257
5.418 0.12343006062515212
5.417 0.1236485224387964
5.416 0.12392546044993862
5.415 0.12425274361108425
5.414 0.12462293617810553
5.413 0.12502778387572253
5.412 0.12545768173226982
5.411 0.12590271281989004
5.41 0.12634983928784893
5.409 0.1267859375546283
5.408 0.1271972657661582
5.407 0.12757187105413476
5.406 0.12790021051069372
5.405 0.12817762148120218
5.404 0.1284033162455418
5.4030000000000005 0.12858105427336883
5.402 0.1287173128489138
5.401 0.12881955005886678
5.4 0.12889432892485586
5.399 0.1289454259069128
5.398 0.1289732636953887
5.397 0.12897533178222964
5.396 0.1289460345763594
5.395 0.12887916123396326
5.394 0.12877039268232016
5.393 0.12861801275611415
5.392 0.12842588348849104
5.391 0.12820113199085026
5.39 0.12795618831274458
5.389 0.12770485794148212
5.388 0.1274615554681365
5.3870000000000005 0.1272397834230618
5.386 0.12704922783923855
5.385 0.12689649163490485
5.384 0.1267827926116825
5.383 0.12670613585044388
5.382 0.12666098393435657
5.381 0.12664172217173056
5.38 0.12664148907722297
5.379 0.12665515769816701
5.378 0.12667915517534556
5.377 0.1267117098018849
5.376 0.12675224315799186
5.375 0.12680216505593064
5.374 0.1268621770045304
5.373 0.12693335162342034
5.372 0.12701785880890562
5.371 0.127116371806069
5.37 0.12723007879356305
5.369 0.127360600762547
5.368 0.127508443994996
5.367 0.12767325705013538
5.366 0.12785314776916928
5.365 0.12804306065000012
5.364 0.12823473738608349
5.3629999999999995 0.12841725298810958
5.362 0.12857348272077765
5.361 0.12868481796241493
5.36 0.12873050669299524
5.359 0.12868985147288106
5.358 0.1285429781736288
5.357 0.1282752747465577
5.356 0.1278753338847045
5.355 0.1273393756190923
5.354 0.12666987062969262
5.353 0.1258765427136135
5.352 0.1249748202311976
5.351 0.12398572415713982
5.35 0.1229342674962185
5.349 0.12184720680966463
5.348 0.12075224516212764
5.3469999999999995 0.11967622708795894
5.346 0.11864320140645616
5.345 0.11767329825039237
5.344 0.11678041038956735
5.343 0.11597299324831253
5.342 0.11525269611385434
5.341 0.11461569180712633
5.34 0.11405178979712957
5.339 0.1135463482227119
5.338 0.11308173546834198
5.337 0.11263985565552438
5.336 0.11220243149730064
5.335 0.11175301870643987
5.334 0.11127946777980098
5.333 0.11077198590925719
5.332 0.11022477312183843
5.3309999999999995 0.10963562927453858
5.33 0.10900407156976862
5.329 0.10833093778211289
5.328 0.10761698431548311
5.327 0.10686241826142485
5.326 0.10606570177046454
5.325 0.10522476418672243
5.324 0.104337370828086
5.323 0.10340112574317034
5.322 0.1024159045816533
5.321 0.10138554648990872
5.32 0.10031647778327846
5.319 0.09922013676258114
5.318 0.09811183360002955
5.317 0.09700914632125753
5.316 0.09593040905764125
5.3149999999999995 0.09489297264352484
5.314 0.09391007061783793
5.313 0.09299061318353623
5.312 0.09213534036849386
5.311 0.09133852366636826
5.31 0.09058779540295757
5.309 0.08986672810412129
5.308 0.08915569166076853
5.307 0.0884359523783601
5.306 0.08769102846916793
5.305 0.08691006524873379
5.304 0.08608767630775478
5.303 0.08522610194065572
5.302 0.08433344036078168
5.301 0.083422652533303
5.3 0.08251000605272095
5.2989999999999995 0.08161278403965035
5.298 0.08074704972463684
5.297 0.07992633310892762
5.296 0.07915965314070249
5.295 0.07845289420739493
5.2940000000000005 0.07780624607835165
5.293 0.07721600386772942
5.292 0.0766753125746259
5.291 0.0761748143052548
5.29 0.07570374870955306
5.289 0.07525053280639635
5.288 0.07480374877758904
5.287 0.07435271460660788
5.286 0.07388844356599208
5.285 0.07340317367363638
5.284 0.07289141433734242
5.283 0.07234886832443589
5.282 0.07177299188420973
5.281 0.07116314195277729
5.28 0.07052011815663986
5.279 0.06984590440592363
5.2780000000000005 0.06914378639260174
5.277 0.06841800673982038
5.276 0.06767366419556439
5.275 0.06691587277820495
5.274 0.06615079627409086
5.273 0.06538371411855234
5.272 0.06461924784709389
5.271 0.06386191875592027
5.27 0.06311486928574746
5.269 0.062380128149599035
5.268 0.061658926543339626
5.267 0.06095134685829464
5.266 0.060257447561971066
5.265 0.05957642956526983
5.264 0.05890800613608017
5.263 0.058251937298819376
5.2620000000000005 0.05760779779198667
5.261 0.056975734516328834
5.26 0.05635549870215237
5.259 0.05574678109685873
5.258 0.0551494620386369
5.257 0.05456304107279693
5.256 0.05398620448013971
5.255 0.053418208012556055
5.254 0.05285833350594337
5.253 0.05230558624334157
5.252 0.05176004706511027
5.251 0.051221871181730896
5.25 0.05069169841968677
5.249 0.05017074384286534
5.248 0.04966052006265961
5.247 0.04916244177626789
5.246 0.04867761984256033
5.245 0.0482070204093023
5.244 0.04775095947724189
5.243 0.047308415195273935
5.242 0.046878042534971597
5.241 0.04645753014235307
5.24 0.046043928675040466
5.239 0.045633823980260675
5.2379999999999995 0.045224308913826075
5.237 0.04481231960545624
5.236 0.04439603649332325
5.235 0.043974622610916
5.234 0.043548326062560344
5.233 0.04311877181509802
5.232 0.042688001647096664
5.231 0.04225906986808725
5.23 0.041835032253656444
5.229 0.041418797965937074
5.228 0.04101274273298758
5.227 0.04061835064738144
5.226 0.040236147965808884
5.225 0.039865195515661825
5.224 0.03950370102164025
5.223 0.039148786552302015
5.2219999999999995 0.03879676574406523
5.221 0.038443944039692465
5.22 0.03808711187855
5.219 0.03772389100617093
5.218 0.03735317497377733
5.217 0.03697547625818893
5.216 0.036592898998288124
5.215 0.03620898137962812
5.214 0.03582837876775734
5.213 0.035456038560495874
5.212 0.03509649821542
5.211 0.03475358912805648
5.21 0.03442982841959302
5.209 0.03412609411734404
5.208 0.03384172029366172
5.207 0.03357473268895659
5.2059999999999995 0.033321480841863836
5.205 0.033077399360022165
5.204 0.03283786516544901
5.203 0.03259756557714637
5.202 0.03235176743910007
5.201 0.03209632623593963
5.2 0.031828164452635734
5.199 0.0315454846648912
5.198 0.031247993717569512
5.197 0.03093636842492221
5.196 0.030612574566114593
5.195 0.03027948513647287
5.194 0.02994056649085556
5.193 0.029599250076489284
5.192 0.029259174198957356
5.191 0.028923597908614675
5.1899999999999995 0.02859564563311161
5.189 0.028277678030160243
5.188 0.027971882422549506
5.187 0.027679910291786552
5.186 0.027403146746869188
5.185 0.027142299072288215
5.184 0.026897715669415852
5.183 0.026669390366539817
5.182 0.026456857656060203
5.181 0.02625934850045082
5.18 0.02607559968346613
5.179 0.025904285967783422
5.178 0.02574380921947841
5.177 0.025592463288087827
5.176 0.025448710413218164
5.175 0.025310813581791665
5.1739999999999995 0.025177363419557362
5.173 0.02504696303702632
5.172 0.02491822612792133
5.171 0.024789973233701086
5.17 0.024661031589528634
5.169 0.024530562709224643
5.168 0.024397615754084893
5.167 0.024261538725631134
5.166 0.024121869876282082
5.165 0.02397832695235691
5.164 0.023831013175991223
5.163 0.023680284532543713
5.162 0.02352684140192528
5.161 0.023371808597970122
5.16 0.02321628642912517
5.159 0.023061965683204826
5.158 0.02291029154768413
5.157 0.022762923118063168
5.156 0.022621532009290072
5.155 0.022487462898990018
5.154 0.02236188449714231
5.1530000000000005 0.02224537530114238
5.152 0.022138166066059103
5.151 0.02203966370524709
5.15 0.021948777962567126
5.149 0.021863594765858984
5.148 0.021781862997226734
5.147 0.02170097569590205
5.146 0.021618220097028885
5.145 0.021531026177290795
5.144 0.021437324562752907
5.143 0.021335677815830498
5.142 0.021225236191450125
5.141 0.021105743645225793
5.14 0.02097776155793969
5.139 0.020842129779693696
5.138 0.0207000002863477
5.1370000000000005 0.0205527418805179
5.136 0.020401829646073292
5.135 0.020248817033020648
5.134 0.020095213829404903
5.133 0.01994244732667376
5.132 0.01979220214593411
5.131 0.019645743137862565
5.13 0.019504277109538913
5.129 0.01936858406430685
5.128 0.01923898508347728
5.127 0.01911532342015216
5.126 0.01899688218344852
5.125 0.018882460856506814
5.124 0.01877085560978288
5.123 0.018660691154585997
5.122 0.01855064953408311
5.121 0.018439799000242486
5.12 0.018327633347456188
5.119 0.018214127820799092
5.118 0.018099603925218914
5.117 0.017984700115042107
5.116 0.017870511708905353
5.115 0.017758044001192023
5.114 0.01764853969818686
5.1129999999999995 0.017543189030432497
5.112 0.017443070535091882
5.111 0.017349189838441227
5.11 0.017262285559055082
5.109 0.01718288359423341
5.108 0.01711118048640793
5.107 0.017046968011320093
5.106 0.016990019325833564
5.105 0.016939764083017717
5.104 0.01689557423007571
5.103 0.016856664943180784
5.102 0.016822379968341565
5.101 0.016792016228327017
5.1 0.016765003625604364
5.099 0.016740705301473036
5.098 0.01671851838850996
5.0969999999999995 0.016697809775054494
5.096 0.016678039719083305
5.095 0.016658632950881793
5.094 0.01663877059357144
5.093 0.01661800909386685
5.092 0.0165957753382753
5.091 0.01657144089635104
5.09 0.016544609950607452
5.089 0.016514741046890612
5.088 0.016481447740719798
5.087 0.016444325255866588
5.086 0.016403004410073013
5.085 0.01635723332930321
5.084 0.016306941462446572
5.083 0.01625203132680649
5.082 0.01619276209998337
5.0809999999999995 0.01612932254374589
5.08 0.016062188618689507
5.079 0.015991837353013107
5.078 0.015918777997118837
5.077 0.0158436076523978
5.076 0.01576686665688852
5.075 0.01568912390842976
5.074 0.015611087085473357
5.073 0.015533538560971205
5.072 0.015457383935534651
5.071 0.015383628742067326
5.07 0.015313407164213309
5.069 0.015247813344319712
5.068 0.01518785999431492
5.067 0.015134188922364665
5.066 0.015087080239052732
5.0649999999999995 0.015046260988905403
5.064 0.015010926951473652
5.063 0.014979676929021288
5.062 0.01495074721711171
5.061 0.014922037184208132
5.06 0.014891617165680281
5.059 0.014857740854070297
5.058 0.014819185567145664
5.057 0.014775329655662807
5.056 0.014726251559686144
5.055 0.01467279925723274
5.054 0.01461633177864986
5.053 0.014558547024397094
5.052 0.014501246272059707
5.051 0.014446131758246413
5.05 0.014394628017672361
5.0489999999999995 0.014347595713655459
5.048 0.014305391972744531
5.047 0.014267773367358806
5.046 0.014233948209791325
5.045 0.014203003351707625
5.044 0.014173597920751563
5.043 0.014144550565998797
5.042 0.014114981800468156
5.041 0.014084240567154894
5.04 0.014052232457668765
5.039 0.01401928365275438
5.038 0.013986258086811672
5.037 0.013954323338858227
5.036 0.013924950226169842
5.035 0.013899717973195433
5.034 0.013880209735006789
5.033 0.013867718594218086
5.032 0.013863232738279389
5.031 0.013867206330397615
5.03 0.01387957933382085
5.029 0.01389986200226456
5.0280000000000005 0.013926866933359663
5.027 0.013959101099721148
5.026 0.01399475256776851
5.025 0.014031915100677278
5.024 0.01406868719862864
5.023 0.014103380749355925
5.022 0.014134627124654835
5.021 0.014161436206369145
5.02 0.014183270695778367
5.019 0.014199931205235454
5.018 0.01421169713819979
5.017 0.014219192365609867
5.016 0.014223391390014344
5.015 0.014225368151566867
5.014 0.014226525709765915
5.013 0.014228326868520273
5.0120000000000005 0.014232141402013329
5.011 0.01423908787481485
5.01 0.01425005193091759
5.009 0.01426531788605767
5.008 0.014284607236925213
5.007 0.014307021170388378
5.006 0.014331030763101105
5.005 0.014354815535482806
5.004 0.014376265252728462
5.003 0.014393223127794822
5.002 0.014403883337931543
5.001 0.014406743569303642
5.0 0.014401074510565043
4.999 0.01438670898260391
4.998 0.014364205052726583
4.997 0.014334692789060681
4.996 0.014299775269985583
4.995 0.014261393357200003
4.994 0.014221595536168311
4.993 0.014182396500437646
4.992 0.014145639676296158
4.991 0.01411302593756287
4.99 0.014085743590117553
4.989 0.014064653308886003
4.9879999999999995 0.014050217771592368
4.987 0.014042437314908883
4.986 0.014040999522383918
4.984999999999999 0.01404529611112065
4.984 0.014054542198146534
4.983 0.014067826637678154
4.982 0.01408432089103629
4.981 0.01410325936961112
4.98 0.014124031818604004
4.979 0.014146435895827833
4.978 0.014170438354274041
4.977 0.014196190784269815
4.976 0.014224060190903892
4.975 0.014254522664664523
4.974 0.014288090645353383
4.973 0.014325056638336444
4.9719999999999995 0.014365616076451822
4.971 0.01440971113881103
4.97 0.014456995790694142
4.969 0.014506706098847253
4.968 0.014557689534004227
4.9670000000000005 0.014608425651093548
4.966 0.014657277700274574
4.965 0.014702248135316632
4.964 0.014741410066533137
4.963 0.014773232888543038
4.962 0.014796667759815625
4.961 0.014811500725090557
4.96 0.014818635131353225
4.959 0.014820009383659693
4.958 0.014818719745419028
4.957 0.01481871354122548
4.9559999999999995 0.014824401614162486
4.955 0.014840385554485986
4.954 0.014870707920839754
4.953 0.014918374388826693
4.952 0.014985071300080059
4.9510000000000005 0.01507063343026633
4.95 0.015173213582825263
4.949 0.015289226553345947
4.948 0.015413937444698147
4.947 0.015541541443654152
4.946 0.015666261894439912
4.945 0.015782671815848852
4.944 0.015886270239595573
4.943 0.015974136396407223
4.942 0.01604480718683212
4.941 0.016098751828761703
4.9399999999999995 0.01613788373570507
4.939 0.016165423985397706
4.938 0.0161854303870981
4.937 0.016202443848583114
4.936 0.016221018033160513
4.9350000000000005 0.016245325085077335
4.934 0.016278942152627485
4.933 0.016324514766842248
4.932 0.0163838727748734
4.931 0.016457754941791084
4.93 0.016545956699832855
4.929 0.016647281810522583
4.928 0.01675976124368069
4.927 0.01688068625586691
4.926 0.01700669790240428
4.925 0.017134098276525858
4.9239999999999995 0.01725914458349265
4.923 0.017378072844277715
4.922 0.0174873916169365
4.921 0.017584136036551453
4.92 0.017666007680212995
4.9190000000000005 0.017731503814637072
4.918 0.0177800352122988
4.917 0.017811861760123244
4.916 0.017828336978430077
4.915 0.017831542694489395
4.914 0.01782443271749059
4.913 0.01781043763108109
4.912 0.017793292564306593
4.911 0.01777674170826323
4.91 0.01776427746341336
4.909 0.017758884962641896
4.9079999999999995 0.01776295894251097
4.907 0.017778292256354727
4.906 0.017805919290656023
4.905 0.01784632535527193
4.904 0.01789975178797703
4.9030000000000005 0.01796604727939673
4.902 0.01804485608928882
4.901 0.018135733633998573
4.9 0.018237957258239082
4.899 0.018350326151565857
4.898 0.018471415964013978
4.897 0.018599116959075783
4.896 0.018730854134052604
4.895 0.01886394962912314
4.894 0.018995626071044918
4.893 0.019123440505617262
4.8919999999999995 0.019245683976334072
4.891 0.019361605825197466
4.89 0.01947148104079025
4.889 0.019576625164200542
4.888 0.01967902605298635
4.8870000000000005 0.01978130763692695
4.886 0.019886112793950063
4.885 0.01999564840943253
4.884 0.020111419836761728
4.883 0.020233912147526727
4.882 0.02036301430146927
4.881 0.020497648404207328
4.88 0.02063622925309012
4.879 0.020777169174917738
4.878 0.020918839742740496
4.877 0.02106043338874372
4.8759999999999994 0.021201671731798512
4.875 0.02134285206277912
4.874 0.021484981170830857
4.873 0.021629461818749855
4.872 0.021777722266489566
4.871 0.021931082391541033
4.87 0.022090220725938827
4.869 0.022255326560191316
4.868 0.022425750747130015
4.867 0.02260011876461216
4.866 0.022776550986633802
4.865 0.022952747116087305
4.864 0.023126548161037402
4.8629999999999995 0.023296169342943904
4.862 0.0234606195901535
4.861 0.02361997892506644
4.859999999999999 0.0237754560939526
4.859 0.02392919185878675
4.858 0.024084254978668566
4.857 0.0242441668391104
4.856 0.024412479038452672
4.855 0.02459209381499992
4.854 0.024785059048011187
4.853 0.024992312935948783
4.852 0.025213430480582694
4.851 0.025446786779035998
4.85 0.025689965376088697
4.849 0.025939711128480578
4.848 0.02619286565946522
4.8469999999999995 0.02644615321651337
4.846 0.026696755268452048
4.845 0.026942426827527156
4.844 0.02718173573617772
4.843 0.027413920930385357
4.8420000000000005 0.027639383270276017
4.841 0.027859186224924753
4.84 0.02807522349077067
4.839 0.02829013728904155
4.838 0.028506838909466748
4.837 0.028728516018364004
4.836 0.02895844511933906
4.835 0.02919935642797264
4.834 0.029453588920533083
4.833 0.029722449771090693
4.832 0.030006932965132994
4.8309999999999995 0.0303071718124531
4.83 0.03062292542200718
4.829 0.030953697596701007
4.828 0.031298389136788805
4.827 0.03165583156076143
4.8260000000000005 0.03202443425501138
4.825 0.03240228557540683
4.824 0.03278673256541068
4.823 0.03317511114019469
4.822 0.033564287775650486
4.821 0.03395130488869501
4.82 0.03433355223800442
4.819 0.03470960371443214
4.818 0.03507894327619964
4.817 0.03544251997954034
4.816 0.03580227323530804
4.8149999999999995 0.036161076019669995
4.814 0.03652193376510052
4.813 0.03688763368173224
4.812 0.03726008682200174
4.811 0.037639851471039244
4.8100000000000005 0.03802669889139921
4.809 0.038419208862358695
4.808 0.03881581215179851
4.807 0.039214823097937584
4.806 0.039615494315125975
4.805 0.04001788883151981
4.804 0.04042327748915228
4.803 0.04083378617419391
4.802 0.041252113764155204
4.801 0.04168054935507344
4.8 0.04212067906077293
4.7989999999999995 0.04257277108239276
4.798 0.043035844120714345
4.797 0.04350721877331469
4.796 0.043983210320613565
4.795 0.04445962392072556
4.7940000000000005 0.04493233713583956
4.793 0.045397534400145635
4.792 0.0458532614925687
4.791 0.04629939361245713
4.79 0.04673747434892996
4.789 0.04717125805314861
4.788 0.047606011623865185
4.787 0.04804857454511299
4.786 0.04850578352946575
4.785 0.04898429417965007
4.784 0.0494895326766807
4.7829999999999995 0.05002509275168297
4.782 0.050592897882215444
4.781 0.05119170138490503
4.78 0.05181930959014777
4.779 0.052472030277484503
4.7780000000000005 0.053145607267105405
4.777 0.053836216959673874
4.776 0.054540665683347644
4.775 0.05525709070838193
4.774 0.055984835476292766
4.773 0.05672440473973195
4.772 0.05747655999576365
4.771 0.058242287031195376
4.77 0.059022704571558636
4.769 0.05981849058863374
4.768 0.06063033708911904
4.7669999999999995 0.061459317994900065
4.766 0.06230686349184276
4.765 0.06317542390237892
4.764 0.06406791667776346
4.763 0.06498845810296353
4.7620000000000005 0.06594145928159652
4.761 0.06693081685236493
4.76 0.06795989061609702
4.759 0.06903028628022727
4.758 0.07014271829452651
4.757 0.07129544156736635
4.756 0.07248570738282885
4.755 0.07370864672570149
4.754 0.07496000121805772
4.753 0.07623410098422714
4.752 0.07752727995932794
4.7509999999999994 0.07883649981665834
4.75 0.08015994442020825
4.749 0.08149770728666594
4.748 0.08285072508235279
4.747 0.08422096636458312
4.746 0.08561036011768454
4.745 0.08702000266727773
4.744 0.08845032807060642
4.743 0.08989940488964519
4.742 0.09136377725997037
4.741 0.09283975287690664
4.74 0.0943220205788539
4.739 0.09580701894758235
4.7379999999999995 0.09729124575987821
4.737 0.09877526410007112
4.736 0.10026114038553607
4.734999999999999 0.10175581664829697
4.734 0.10326873874239564
4.733 0.10481175964875698
4.732 0.10639872081233831
4.731 0.10804264668439297
4.73 0.10975525731334143
4.729 0.11154466684877333
4.728 0.11341441617959604
4.727 0.11536198090920215
4.726 0.11738003037064212
4.725 0.11945518520422105
4.724 0.12157143444429173
4.723 0.12371010964691861
4.7219999999999995 0.12585291048032912
4.721 0.12798296791626743
4.72 0.13008766674922254
4.719 0.13215935219382707
4.718 0.1341945304295337
4.7170000000000005 0.13619499801487725
4.716 0.13816609751412748
4.715 0.14011627905503712
4.714 0.142055015009988
4.713 0.1439923432040223
4.712 0.14593729805808403
4.711 0.14789762426096822
4.71 0.149880404574418
4.709 0.1518890748217588
4.708 0.15392879759348566
4.707 0.1560027663179733
4.7059999999999995 0.15811515042011776
4.705 0.16026959751796596
4.704 0.16247226391356048
4.703 0.16472746963223167
4.702 0.16704299790445004
4.7010000000000005 0.16942615474713982
4.7 0.17188366203954536
4.699 0.17442369028036028
4.698 0.17705182140858655
4.697 0.1797725947549076
4.696 0.18258911277069256
4.695 0.18550172507913357
4.694 0.18850707986116608
4.693 0.191599711762042
4.692 0.1947686613362625
4.691 0.19800155376049178
4.6899999999999995 0.20128270618859853
4.689 0.20459433887762576
4.688 0.2079182268955005
4.687 0.21123715565892676
4.686 0.2145350586952923
4.6850000000000005 0.21779635737650202
4.684 0.22100920912425395
4.683 0.22416205475276055
4.682 0.22724623760217572
4.681 0.23025524907881703
4.68 0.2331854227590443
4.679 0.23603656876200654
4.678 0.2388139770692889
4.677 0.2415272893802281
4.676 0.24419223788562155
4.675 0.24682782078509055
4.6739999999999995 0.2494576043626081
4.673 0.2521037513621378
4.672 0.25478606809407384
4.671 0.2575155684738281
4.67 0.2602973002385321
4.6690000000000005 0.2631255513991356
4.668 0.2659844393399089
4.667 0.2688510419220574
4.666 0.27169446066034253
4.665 0.2744843174507041
4.664 0.27718847567274413
4.663 0.27977884112658996
4.662 0.2822331508090443
4.661 0.2845345179503924
4.66 0.2866724371080555
4.659 0.2886405208078143
4.6579999999999995 0.2904387339101959
4.657 0.2920698380069514
4.656 0.2935409075752322
4.655 0.29486080493634104
4.654 0.2960409711433071
4.6530000000000005 0.2970923950078045
4.652 0.2980287117491396
4.651 0.2988629448275743
4.65 0.2996088184931301
4.649 0.3002779669047429
4.648 0.3008810880420897
4.647 0.30142577787923613
4.646 0.3019180777648476
4.645 0.3023591712224203
4.644 0.30274599394160906
4.643 0.303074189768303
4.6419999999999995 0.3033341452902825
4.641 0.30351537414069385
4.64 0.3036078716061406
4.639 0.30360136107317764
4.638 0.30349044304637407
4.6370000000000005 0.303273955601164
4.636 0.3029597210270391
4.635 0.3025615100092469
4.634 0.3020989647903066
4.633 0.3015979326675333
4.632 0.30108506299414256
4.631 0.3005852920403719
4.63 0.30011933477658864
4.629 0.2996963043902755
4.628 0.29931628306350094
4.627 0.2989676061367021
4.6259999999999994 0.2986269397467489
4.625 0.29826301599491845
4.624 0.2978416484936502
4.623 0.2973279622109956
4.622 0.29669414924397003
4.621 0.29591587590671903
4.62 0.2949803209416843
4.619 0.29388513517329384
4.618 0.2926334559732904
4.617 0.2912354196949538
4.616 0.2897014827887933
4.615 0.2880408814697323
4.614 0.2862612513012637
4.6129999999999995 0.284363942734479
4.612 0.28235084513527114
4.611 0.28022339529685186
4.609999999999999 0.2779843283059162
4.609 0.2756410976248867
4.608 0.27320846544640887
4.607 0.27070812284143575
4.606 0.26816835797079497
4.605 0.265623288365663
4.604 0.2631090098580363
4.603 0.260659852454668
4.602 0.25830855215956894
4.601 0.25607921105609494
4.6 0.25399243055413423
4.599 0.2520577636207586
4.598 0.2502781683278162
4.5969999999999995 0.2486478209304594
4.596 0.24715884196759327
4.595 0.24579627086004363
4.593999999999999 0.24454407936207542
4.593 0.24338507892011096
4.5920000000000005 0.24230165704174778
4.591 0.24127602304815973
4.59 0.24029011896582606
4.589 0.23932608846100917
4.588 0.23836656528753755
4.587 0.23739283699415287
4.586 0.23638816453169692
4.585 0.2353408262549028
4.584 0.23423892986646705
4.583 0.2330794216465568
4.582 0.23186351292985924
4.5809999999999995 0.2305980157873129
4.58 0.2292971809105909
4.579 0.22797620027426246
4.578 0.2266511908544543
4.577 0.22533612523195212
4.5760000000000005 0.22403895913593272
4.575 0.2227607536513881
4.574 0.22149638011898556
4.573 0.22023252573946114
4.572 0.21895197557597024
4.571 0.2176350314362011
4.57 0.21626065190322996
4.569 0.2148152348017373
4.568 0.21329075660737856
4.567 0.2116883763391767
4.566 0.21002249664061023
4.5649999999999995 0.20831408571214047
4.564 0.20659570004173783
4.563 0.20490215239053536
4.562 0.2032716672583102
4.561 0.2017387745642169
4.5600000000000005 0.2003300620878527
4.559 0.1990609662067323
4.558 0.19793302249098996
4.557 0.19693586271536476
4.556 0.19604625699806072
4.555 0.19523340844316217
4.554 0.19446071128325937
4.553 0.19369001815107267
4.552 0.19288605042511198
4.551 0.19201754448110125
4.55 0.19106125768392887
4.5489999999999995 0.1900020428109928
4.548 0.188833230155534
4.547 0.18755675615474357
4.546 0.18618324729857627
4.545 0.18473052021805203
4.5440000000000005 0.18322330299496753
4.543 0.18169219684098767
4.542 0.1801715528006729
4.541 0.1786986164821353
4.54 0.17730938500258042
4.539 0.17603687543164984
4.538 0.17490953315601987
4.537 0.1739446179481156
4.536 0.1731492720053625
4.535 0.17251866302194563
4.534 0.17203392807189213
4.5329999999999995 0.1716661679048611
4.532 0.17137635153755795
4.531 0.1711197029219771
4.53 0.1708498402720459
4.529 0.17052431333968415
4.5280000000000005 0.17010803974254876
4.527 0.1695764286562591
4.526 0.16891691849737941
4.525 0.16813059448102682
4.524 0.16723110708577657
4.523 0.1662422106039282
4.522 0.16519477956304063
4.521 0.16412540233314962
4.52 0.16307072426461658
4.519 0.16206748807348798
4.518 0.1611482267487721
4.5169999999999995 0.16034190740866938
4.516 0.1596710591514441
4.515 0.15914821857879846
4.514 0.1587793539646222
4.513 0.15855916396444344
4.5120000000000005 0.15847324953132808
4.511 0.1584984743079951
4.51 0.1586046396018394
4.509 0.1587584826767749
4.508 0.15892372126944537
4.507 0.159068313799156
4.506 0.15916557119721944
4.505 0.15919923220522328
4.504 0.15916317848367892
4.503 0.15906312828894473
4.502 0.1589143603761314
4.5009999999999994 0.15873978020211482
4.5 0.15856541627865728
4.499 0.1584169004151285
4.498 0.15831416181214733
4.497 0.15827091288751383
4.496 0.15829033673016468
4.495 0.1583668296017696
4.494 0.15848486590668084
4.493 0.15862582942341924
4.492 0.1587672915405127
4.491 0.15888835707331506
4.49 0.15897424613510874
4.489 0.1590158549391166
4.4879999999999995 0.15901319411635798
4.487 0.15897160623810258
4.486 0.1589042831573913
4.484999999999999 0.15882705404353906
4.484 0.1587567107330745
4.483 0.15870968459839316
4.482 0.1586975613292421
4.481 0.1587299750557347
4.48 0.1588108706690518
4.479 0.1589406920256794
4.478 0.1591163052344474
4.477 0.15933241047726263
4.476 0.1595808029380698
4.475 0.15985259741097263
4.474 0.16013627529713753
4.473 0.16041995836326853
4.4719999999999995 0.16068958019982482
4.471 0.16093035509909534
4.47 0.16112845031189535
4.468999999999999 0.1612707859815725
4.468 0.16134569100760815
4.467 0.1613461496603255
4.466 0.16127102642587574
4.465 0.16112353622271516
4.464 0.16091332323981564
4.463 0.1606565102948716
4.462 0.160373911486429
4.461 0.16008914171458463
4.46 0.15982647935305033
4.459 0.1596123554490363
4.458 0.15946808827810477
4.457 0.15941142330436048
4.4559999999999995 0.15945427002631854
4.455 0.15960031763243912
4.454 0.15984683539070654
4.453 0.1601844961394225
4.452 0.16059772503644265
4.4510000000000005 0.1610677241776022
4.45 0.16157494649320903
4.449 0.16210099703711697
4.448 0.16263087988521935
4.447 0.1631562138287821
4.446 0.16367470142451196
4.445 0.1641920626337038
4.444 0.1647184681513963
4.443 0.16526855770344923
4.442 0.16585902998190927
4.441 0.16650123702625108
4.4399999999999995 0.16720421513238837
4.439 0.16796503213399736
4.438 0.16877289068049914
4.437 0.16960556891989748
4.436 0.17043275826164225
4.4350000000000005 0.17121853393972453
4.434 0.17192352411250883
4.433 0.1725152004798639
4.432 0.17296513564541394
4.431 0.17325874526513813
4.43 0.17339401643188676
4.429 0.17338356694244084
4.428 0.17325272222913707
4.427 0.17303643281407222
4.426 0.17277514371640815
4.425 0.17251163795449112
4.4239999999999995 0.17228349532846657
4.423 0.17212324095957224
4.422 0.17205544863745187
4.421 0.17209242677328548
4.42 0.17224077828031623
4.4190000000000005 0.172498378721873
4.418 0.17285828925502356
4.417 0.17331119255020153
4.416 0.17384632842278408
4.415 0.17445273898474056
4.414 0.17512031464056216
4.413 0.17583752439735076
4.412 0.17659068688018745
4.411 0.1773655447019396
4.41 0.17814337116160528
4.409 0.17890533188219038
4.4079999999999995 0.17963187134102104
4.407 0.18030616710591174
4.406 0.18091496561632325
4.405 0.18145214850433128
4.404 0.18191711342377184
4.4030000000000005 0.1823156462606147
4.402 0.18265724672705136
4.401 0.1829525558760665
4.4 0.18321067297817817
4.399 0.18343646164254668
4.398 0.18362987681635332
4.397 0.18378661119477308
4.396 0.18389805127268563
4.395 0.18395487406337346
4.394 0.18395069746159015
4.393 0.1838831471342479
4.3919999999999995 0.1837580265712667
4.391 0.18358599462867115
4.39 0.18338527399637652
4.389 0.18317604531156131
4.388 0.18297918784333508
4.3870000000000005 0.1828140693903929
4.386 0.1826943530075124
4.385 0.18262912673021975
4.384 0.1826197125919482
4.383 0.1826627879798315
4.382 0.1827500830804352
4.381 0.18287341874726804
4.38 0.18302301196103188
4.379 0.18319177127857447
4.378 0.18337495824935113
4.377 0.18357047792838319
4.3759999999999994 0.18377788351562932
4.375 0.1839994761649468
4.374 0.18423635331514668
4.373 0.1844899888582468
4.372 0.18476329513919595
4.371 0.18505702223617196
4.37 0.18537263175556698
4.369 0.18571235066968203
4.368 0.18607693098701397
4.367 0.18646599061082028
4.366 0.18687698756886845
4.365 0.18730287142597288
4.364 0.18773179983005386
4.3629999999999995 0.1881479517876236
4.362 0.18852624029641607
4.361 0.18883919028887525
4.359999999999999 0.18905598394028292
4.359 0.1891457084299443
4.358 0.18907856627883374
4.357 0.18883246347328642
4.356 0.1883901032054619
4.355 0.18774552077955933
4.354 0.18690211284568625
4.353 0.18587414335204602
4.352 0.1846844352624439
4.351 0.18336417886183726
4.35 0.18195049266950342
4.349 0.1804830797188574
4.348 0.17900299161486447
4.3469999999999995 0.17754996005877835
4.346 0.17615951027936488
4.345 0.17486138475380358
4.343999999999999 0.17367604665691938
4.343 0.17261595518509762
4.342 0.1716835324619929
4.341 0.17087312684937006
4.34 0.1701696955003038
4.339 0.16955160345987585
4.338 0.16899276142985856
4.337 0.1684663320091445
4.336 0.16794513491009877
4.335 0.16740462000061732
4.334 0.16682654310654843
4.333 0.16619607392072638
4.332 0.1655043254984695
4.3309999999999995 0.16474776144542408
4.33 0.16392544321842
4.329 0.16303845385096838
4.328 0.16208780596861241
4.327 0.1610737597316161
4.3260000000000005 0.1599940157752416
4.325 0.15884548473220397
4.324 0.15762487323253768
4.323 0.1563286095336077
4.322 0.1549565352911179
4.321 0.15351444543059173
4.32 0.1520120309489011
4.319 0.15046653389885717
4.318 0.1489010691207815
4.317 0.14734220167192938
4.316 0.1458176814015851
4.3149999999999995 0.14435376886426668
4.314 0.14297056302332986
4.313 0.1416815837373994
4.312 0.14048797576892308
4.311 0.13938105674366685
4.3100000000000005 0.13834203003501294
4.309 0.13734591143463962
4.308 0.13636284358954798
4.307 0.13536430757579643
4.306 0.13432520382721658
4.305 0.13322904559137558
4.304 0.13206769100096807
4.303 0.1308446470771059
4.302 0.12957240514563845
4.301 0.1282709008756416
4.3 0.12696513900826414
4.2989999999999995 0.12568169806018722
4.298 0.12444529378961573
4.297 0.12327674728100162
4.296 0.12218995616607478
4.295 0.12119398593603153
4.2940000000000005 0.12028914262768897
4.293 0.11946970605555032
4.292 0.1187250996021544
4.291 0.11804087002331222
4.29 0.11740035881356313
4.289 0.11678564375678178
4.288 0.11617905628228675
4.287 0.11556404419126184
4.286 0.11492669986824923
4.285 0.11425502896315483
4.284 0.11354054052258178
4.2829999999999995 0.11277663425507663
4.282 0.11195940344481338
4.281 0.1110879018964911
4.28 0.11016340263378924
4.279 0.10918898879336747
4.2780000000000005 0.10816975311932783
4.277 0.10711224083016103
4.276 0.10602431919595173
4.275 0.10491388019696257
4.274 0.10379045350055353
4.273 0.10266221721986697
4.272 0.10153636537570998
4.271 0.10041997836745734
4.27 0.09931802754731359
4.269 0.09823377013591894
4.268 0.09716923653720659
4.2669999999999995 0.09612465439809985
4.266 0.09510018359246517
4.265 0.09409461729418066
4.264 0.093107498707989
4.263 0.09213839575712053
4.2620000000000005 0.0911865630284266
4.261 0.09025215233455862
4.26 0.08933470933994693
4.259 0.0884337184669757
4.258 0.0875490324039225
4.257 0.08667995179804679
4.256 0.0858245516290272
4.255 0.08498184097019505
4.254 0.08415089507510856
4.253 0.08333031114637766
4.252 0.08252033636305951
4.2509999999999994 0.08172129479753776
4.25 0.0809342027987855
4.249 0.08016093068173759
4.248 0.07940378539163276
4.247 0.07866489788889885
4.246 0.07794595159911943
4.245 0.07724842861935093
4.244 0.07657282873892404
4.243 0.07591756947310924
4.242 0.07528058869370051
4.241 0.07465829139387052
4.24 0.0740460478505315
4.239 0.07343844567383748
4.2379999999999995 0.07283085413525853
4.237 0.07221833911846824
4.236 0.07159793130780123
4.234999999999999 0.07096821332272844
4.234 0.0703295402673865
4.233 0.06968450012710889
4.232 0.06903641169191438
4.231 0.0683902794596647
4.23 0.0677511432639761
4.229 0.06712384412980064
4.228 0.06651235021732486
4.227 0.0659191506525214
4.226 0.0653451314690319
4.225 0.06478872719614034
4.224 0.064246927398846
4.223 0.06371490457972284
4.2219999999999995 0.06318649864240841
4.221 0.06265554813442739
4.22 0.062116726846188894
4.218999999999999 0.061566143512358416
4.218 0.06100205523412917
4.217 0.060425439760838154
4.216 0.05983992437461619
4.215 0.059251500571383155
4.214 0.05866795716730577
4.213 0.05809752117833286
4.212 0.05754768654090153
4.211 0.057024721147360735
4.21 0.05653267266754365
4.209 0.05607287641808
4.208 0.05564411003797098
4.207 0.05524303497573794
4.2059999999999995 0.0548636014147477
4.205 0.054498315543530206
4.204 0.05413962868260099
4.203 0.05377890797107691
4.202 0.05340848616957835
4.2010000000000005 0.05302164884450154
4.2 0.052613404738468345
4.199 0.05218080972738692
4.198 0.05172334146056754
4.197 0.0512420184810632
4.196 0.05073994659937262
4.195 0.05022172335853766
4.194 0.04969294776821404
4.193 0.049159210064019965
4.192 0.048626510744726945
4.191 0.04810029389533062
4.1899999999999995 0.047585849921823506
4.189 0.04708724411989193
4.188 0.046608265729355905
4.187 0.046151813864550965
4.186 0.04572030050589747
4.1850000000000005 0.045314967628758286
4.184 0.04493640728932925
4.183 0.044584583013332485
4.182 0.044258677693956264
4.181 0.04395735988869518
4.18 0.04367850828504676
4.179 0.04341992576749868
4.178 0.043178999213579566
4.177 0.042952967115100965
4.176 0.04273935183935027
4.175 0.04253533712917384
4.1739999999999995 0.04233862526903997
4.173 0.04214688628454122
4.172 0.04195774974848434
4.171 0.04176915329173741
4.17 0.04157900844240435
4.1690000000000005 0.041385779381076924
4.168 0.0411877601097233
4.167 0.040983792210677994
4.166 0.04077309177151957
4.165 0.040555232314906146
4.164 0.040330495461243294
4.163 0.04009961499505877
4.162 0.039863914300892304
4.161 0.03962541959406706
4.16 0.03938607677124443
4.159 0.03914877953756683
4.1579999999999995 0.03891596014995698
4.157 0.03869037202356043
4.156 0.03847477295660332
4.155 0.038271359848807585
4.154 0.03808205204407196
4.1530000000000005 0.03790780242167443
4.152 0.03774900919700816
4.151 0.037604699987384735
4.15 0.0374730811015888
4.149 0.03735095743001799
4.148 0.03723454087954235
4.147 0.03711940547867944
4.146 0.0370009059532071
4.145 0.03687459201605958
4.144 0.03673683997479116
4.143 0.036585092417135326
4.1419999999999995 0.036417794092254194
4.141 0.03623443128233146
4.14 0.03603592637255978
4.139 0.03582372402875654
4.138 0.03559984786427621
4.1370000000000005 0.035366724659439526
4.136 0.03512698737752276
4.135 0.0348834031071376
4.134 0.03463865281217488
4.133 0.03439524526765558
4.132 0.03415609708989425
4.131 0.03392336713479601
4.13 0.033699093809323705
4.129 0.03348456120169629
4.128 0.03328026426176903
4.127 0.03308588764589317
4.1259999999999994 0.0329001725218358
4.125 0.03272104968218128
4.124 0.032546468844822284
4.123 0.03237409733378496
4.122 0.032201711191111516
4.121 0.032027744126127376
4.12 0.03185135421644435
4.119 0.03167251053070054
4.118 0.031491763998365424
4.117 0.03131020000567672
4.116 0.031129690665964466
4.115 0.030951956041723332
4.114 0.030779139464914635
4.1129999999999995 0.030613312346001356
4.112 0.030456371472390886
4.111 0.03031009674708428
4.109999999999999 0.030175820434345836
4.109 0.030054500394230486
4.108 0.029946513739847018
4.107 0.02985152015722027
4.106 0.02976912724203945
4.105 0.029698329922161457
4.104 0.0296380106250579
4.103 0.029586774214552494
4.102 0.029543451104361643
4.101 0.029506804035402186
4.1 0.029475835476087946
4.099 0.029449449974583014
4.098 0.029426624168819953
4.0969999999999995 0.029406289324326845
4.096 0.029387540558155734
4.095 0.029369408875318644
4.093999999999999 0.029350481060673516
4.093 0.02932998789446108
4.092 0.029306914751348584
4.091 0.029280131724930384
4.09 0.029248904064158695
4.089 0.02921223464910728
4.088 0.02916939662821273
4.087 0.029119634751294858
4.086 0.029062263529780773
4.085 0.02899682142304524
4.084 0.028923175140417885
4.083 0.028841155348536433
4.082 0.028751230493976508
4.0809999999999995 0.028653747808093374
4.08 0.028549562727145254
4.079 0.028439530075195507
4.078 0.028324556778909892
4.077 0.028205699795622645
4.0760000000000005 0.028083912827075612
4.075 0.027960200558391286
4.074 0.027835809747339367
4.073 0.02771212825288772
4.072 0.027590768694495546
4.071 0.027473532874850156
4.07 0.02736245668718311
4.069 0.027259513743014562
4.068 0.027166536298954137
4.067 0.02708469908329458
4.066 0.027014524679704128
4.0649999999999995 0.02695554282699794
4.064 0.026906323967071263
4.063 0.02686435609871662
4.062 0.02682646837862144
4.061 0.026788872282792947
4.0600000000000005 0.026748077607146405
4.059 0.02670091954625566
4.058 0.02664517696437187
4.057 0.026579713343209882
4.056 0.02650466122493272
4.055 0.026421554058698997
4.054 0.02633285683079451
4.053 0.026241659520529922
4.052 0.026151247210480844
4.051 0.02606472626261498
4.05 0.025984701280150846
4.0489999999999995 0.025912748609801844
4.048 0.025849522433757023
4.047 0.025794576223292027
4.046 0.02574646150574719
4.045 0.02570349812728758
4.0440000000000005 0.02566323496548117
4.043 0.025623509461422667
4.042 0.025582717103535938
4.041 0.025539681266958335
4.04 0.02549424571035595
4.039 0.02544702896224262
4.038 0.02539963141849819
4.037 0.025354201363288673
4.036 0.02531343169301518
4.035 0.025280200899127418
4.034 0.025257380510969287
4.0329999999999995 0.02524730330578023
4.032 0.025251737496126237
4.031 0.025271480155474695
4.03 0.025306398659500948
4.029 0.02535559218087771
4.0280000000000005 0.0254169034457428
4.027 0.025487637155255753
4.026 0.025564531804755226
4.025 0.025644158805300358
4.024 0.025723097445822605
4.023 0.025798299738652063
4.022 0.025867281371475856
4.021 0.02592822578911438
4.02 0.025980118969104918
4.019 0.02602254545556112
4.018 0.02605596094997344
4.0169999999999995 0.026081458117220728
4.016 0.026100792297165477
4.015 0.02611592679631168
4.014 0.026129462087821125
4.013 0.026144138306779526
4.0120000000000005 0.026162541928922527
4.011 0.026186805621419063
4.01 0.026218621171343593
4.009 0.02625855034185131
4.008 0.026306088458098835
4.007 0.02635955074741914
4.006 0.026416062103732818
4.005 0.026472188184912773
4.004 0.02652395452194696
4.003 0.026567310476567612
4.002 0.026598873007245973
4.0009999999999994 0.02661584950130122
4.0 0.026616905219854194
3.999 0.02660176783517084
3.9979999999999998 0.026571519278495867
3.997 0.026528296126308144
3.996 0.026475099522803195
3.995 0.026415532265299944
3.9939999999999998 0.026353373261017745
3.993 0.026292316239101977
3.992 0.02623572196828613
3.991 0.02618669084205952
3.9899999999999998 0.02614738372595648
3.989 0.026119383508774973
3.988 0.026103561271425196
3.987 0.02609996603100094
3.9859999999999998 0.026108089178513923
3.985 0.02612688286808238
3.984 0.026154967722072715
3.983 0.02619070676491874
3.9819999999999998 0.026232588602131495
3.981 0.02627917872683765
3.98 0.026329299363258844
3.979 0.026382502480394088
3.9779999999999998 0.02643864663399441
3.977 0.026497940284340812
3.976 0.026561015635358246
3.975 0.026628746157599525
3.9739999999999998 0.026702110512808234
3.973 0.026781713024090534
3.972 0.026867999576772883
3.971 0.02696095286564782
3.9699999999999998 0.027060002852431618
3.969 0.02716377437781466
3.968 0.02727012204110029
3.967 0.027376172777607313
3.9659999999999997 0.027478796605420016
3.965 0.027574164665090543
3.964 0.027658575315181604
3.963 0.02772908284712605
3.9619999999999997 0.02778367756269154
3.961 0.02782195562533884
3.96 0.027845654081111733
3.959 0.02785848625175749
3.9579999999999997 0.027866365156826993
3.957 0.027876805344796234
3.956 0.027898180035599483
3.955 0.02793919278566472
3.9539999999999997 0.028007455497641116
3.953 0.02810859764847955
3.952 0.028245734648597802
3.951 0.028418482479652674
3.95 0.028623289661719502
3.949 0.0288533474831216
3.948 0.029099712845557162
3.947 0.02935145254809064
3.946 0.029597716388958615
3.945 0.02982832917067223
3.944 0.030034866750509565
3.943 0.030211871428087223
3.942 0.03035661045974595
3.941 0.030469962247240044
3.94 0.03055549915441269
3.939 0.030619237227281527
3.938 0.03066876220534787
3.937 0.030712578490890253
3.936 0.030759239176426652
3.935 0.030816610422537305
3.934 0.030891477356167867
3.933 0.0309888966403234
3.932 0.031112409524833618
3.931 0.03126350390989244
3.93 0.03144187303858227
3.929 0.03164530738962069
3.928 0.031870097144557276
3.927 0.03211109247140643
3.926 0.03236187314366242
3.925 0.0326153531302944
3.924 0.03286435070182564
3.923 0.033101649914903226
3.922 0.033320571009146704
3.921 0.03351546184410243
3.92 0.033681966299943474
3.919 0.03381725989079012
3.918 0.033920276319552245
3.917 0.0339915644687035
3.916 0.03403374625140243
3.915 0.034050810193278734
3.914 0.034048386649533
3.913 0.03403298809355205
3.912 0.034011694190844995
3.911 0.03399159238695033
3.91 0.033979291277753024
3.909 0.033980446281129964
3.908 0.03399960862019345
3.907 0.03404020386456132
3.906 0.034104236321544724
3.905 0.03419267710763649
3.904 0.03430604862275117
3.903 0.034444122956798634
3.902 0.03460627046450737
3.901 0.03479167942263249
3.9 0.034998984022890645
3.899 0.03522588065560074
3.898 0.035469620113046
3.897 0.03572612804585687
3.896 0.03599043102313689
3.895 0.03625736075893939
3.894 0.03652157019871986
3.893 0.03677836380807861
3.892 0.037024471407766164
3.891 0.03725847577703633
3.89 0.037480936855765236
3.889 0.037694418691061785
3.888 0.03790277416403087
3.887 0.038111074938472836
3.886 0.0383244198556585
3.885 0.03854705756644753
3.884 0.038781879970709275
3.883 0.03902980677390489
3.882 0.03929060837975558
3.881 0.039562193248321276
3.88 0.039841491526544454
3.879 0.04012544256302142
3.878 0.04041090431837596
3.877 0.040696328043045536
3.876 0.04098118838989683
3.875 0.04126607062493612
3.874 0.04155292835947001
3.8729999999999998 0.041844475163536975
3.872 0.042143466087768325
3.871 0.04245243984758184
3.87 0.042772687734606546
3.8689999999999998 0.0431045506643101
3.868 0.043446743953181606
3.867 0.04379658088822654
3.866 0.0441504057686111
3.8649999999999998 0.04450376259353728
3.864 0.044852477130752966
3.863 0.04519311766733338
3.862 0.045523804761824625
3.8609999999999998 0.04584474556693905
3.86 0.046158342286865585
3.859 0.046468798543671856
3.858 0.04678210863243641
3.8569999999999998 0.04710512487089613
3.856 0.04744473484855484
3.855 0.04780654542291158
3.854 0.04819447898963532
3.8529999999999998 0.04861029600676737
3.852 0.04905310879766564
3.851 0.04951971035745755
3.85 0.05000537514822613
3.8489999999999998 0.05050377474309452
3.848 0.05100880293691216
3.847 0.051514144096959875
3.846 0.052014391704268734
3.8449999999999998 0.052505252527879756
3.844 0.05298399992648908
3.843 0.053449188014848416
3.842 0.053901601366913694
3.8409999999999997 0.0543432722777262
3.84 0.05477782849309259
3.839 0.055210337688174724
3.838 0.05564639597757434
3.8369999999999997 0.05609216076732438
3.836 0.0565539964259604
3.835 0.05703724907524149
3.834 0.05754655107613804
3.8329999999999997 0.05808455960602384
3.832 0.05865334085386214
3.831 0.05925327655849451
3.83 0.05988399089570675
3.8289999999999997 0.06054456271831187
3.828 0.06123282755079352
3.827 0.06194642812695648
3.826 0.06268212932187896
3.8249999999999997 0.06343604494532433
3.824 0.06420284013439502
3.823 0.06497720056174952
3.822 0.06575294839037989
3.821 0.06652432409358738
3.82 0.06728632552704462
3.819 0.06803632455604755
3.818 0.06877350201969841
3.817 0.0694998950272611
3.816 0.07021943264932239
3.815 0.07093779747130229
3.814 0.07166084473436755
3.813 0.07239391689460263
3.812 0.07314057812736782
3.811 0.07390171544218695
3.81 0.07467669304472133
3.809 0.07546260398577581
3.808 0.0762563336647897
3.807 0.0770546365910866
3.806 0.07785619889567322
3.805 0.07866134925245291
3.804 0.07947279593696004
3.803 0.08029489026968842
3.802 0.08113302057695879
3.801 0.08199167512009231
3.8 0.08287384483142934
3.799 0.08377984537188521
3.798 0.08470748689219526
3.797 0.08565124909418567
3.796 0.08660369386436564
3.795 0.08755648980909268
3.794 0.08850156724240683
3.793 0.08943158565395379
3.792 0.09034296453036593
3.791 0.09123576977465289
3.79 0.09211333663262641
3.789 0.09298327654071803
3.788 0.09385606997504453
3.787 0.09474516370093672
3.786 0.09566386222588107
3.785 0.09662502474713339
3.784 0.09763904844946937
3.783 0.0987127505595531
3.782 0.09984974596172204
3.781 0.10104753449450342
3.78 0.10230189172447658
3.779 0.10360577176426089
3.778 0.10495109690863207
3.777 0.10633066716220357
3.776 0.10773846722106684
3.775 0.1091710002533123
3.774 0.11062699283802187
3.773 0.11210730395130537
3.772 0.11361315634359458
3.771 0.11514613589330741
3.77 0.11670808735984463
3.769 0.11830005277507846
3.768 0.11992323978506081
3.767 0.1215797927956732
3.766 0.123272724775715
3.765 0.12500720429716394
3.764 0.12678939872161088
3.763 0.1286278318578108
3.762 0.13053153286788285
3.761 0.13250836008539046
3.76 0.13456492543627022
3.759 0.13670420354057058
3.758 0.13892727640486346
3.757 0.14123030433610273
3.756 0.14360749394189648
3.755 0.14604896671840023
3.754 0.14854623021091365
3.753 0.15108819645908356
3.752 0.1536679055311634
3.751 0.15627976460086357
3.75 0.1589206238444244
3.749 0.16159106897326317
3.7479999999999998 0.1642932022238785
3.747 0.1670309711550329
3.746 0.16980802583325424
3.745 0.17262618498255713
3.7439999999999998 0.17548583199032888
3.743 0.17838263570135882
3.742 0.18130931769758132
3.741 0.18425829329122748
3.7399999999999998 0.1872189824566082
3.739 0.19018451205112888
3.738 0.1931482981447575
3.737 0.19611193622887027
3.7359999999999998 0.19908004143915764
3.735 0.20206682563780753
3.734 0.20509130963713681
3.733 0.208177089610581
3.7319999999999998 0.2113514920843106
3.731 0.21464006788595036
3.73 0.21806567462812024
3.729 0.22164400397322287
3.7279999999999998 0.22538175479741382
3.727 0.22927373685875058
3.726 0.23330539742925543
3.725 0.23745037434016397
3.7239999999999998 0.2416771780913528
3.723 0.24594912242378614
3.722 0.2502302166555644
3.721 0.25448719337016057
3.7199999999999998 0.25869506028323996
3.719 0.2628384856337395
3.718 0.26691021451564145
3.717 0.2709133951979617
3.7159999999999997 0.2748581688835461
3.715 0.27876090023813727
3.714 0.28264011971191255
3.713 0.286515652079561
3.7119999999999997 0.2904055362125948
3.711 0.2943254306844078
3.71 0.29828980756966256
3.709 0.3023059350119188
3.7079999999999997 0.3063844971509922
3.707 0.3105321597947194
3.706 0.31475738303693945
3.705 0.31906742804582955
3.7039999999999997 0.3234743854675886
3.703 0.32798659528856583
3.702 0.3326192313525594
3.701 0.3373865347325126
3.6999999999999997 0.3423016374713316
3.699 0.3473806817145957
3.698 0.35263475347741885
3.697 0.3580730486571701
3.6959999999999997 0.3637019441685945
3.695 0.36952240448284834
3.694 0.37552802079578906
3.693 0.3817081367036711
3.692 0.3880410669969653
3.691 0.39450219687014887
3.69 0.4010602019966575
3.689 0.40767948549121347
3.688 0.4143234703325605
3.687 0.42095751852335533
3.686 0.4275492863895422
3.685 0.43406739835891894
3.684 0.4404880320081978
3.683 0.4467880253649937
3.682 0.4529501594678297
3.681 0.4589615925002753
3.68 0.4648152850867288
3.679 0.47051121252801736
3.678 0.476060297630396
3.677 0.4814820899376673
3.676 0.4868081430213717
3.675 0.49207636224720364
3.674 0.49733348888061696
3.673 0.5026232470151928
3.672 0.5079844355667754
3.671 0.513438265159802
3.67 0.5189940408094534
3.669 0.5246397742522293
3.668 0.530343519549274
3.667 0.53605963877067
3.666 0.5417270293463702
3.665 0.5472860174910683
3.664 0.552673688179994
3.663 0.5578352808028713
3.662 0.5627275400118443
3.661 0.5673175991057062
3.66 0.5715848149250731
3.659 0.5755161493934404
3.658 0.5791107195650906
3.657 0.582372784535132
3.656 0.5853150034682121
3.655 0.5879536786231513
3.654 0.5903106287147467
3.653 0.5924072771110092
3.652 0.5942709938295013
3.651 0.5959285511468686
3.65 0.5974085849568129
3.649 0.5987357797091254
3.648 0.5999327971842139
3.647 0.6010157773840896
3.646 0.6019970791584602
3.645 0.6028787077232629
3.644 0.6036535195976612
3.643 0.6043113297883826
3.642 0.6048313101629389
3.641 0.6051910619986369
3.64 0.605369666713638
3.639 0.6053463222815602
3.638 0.6051107413085596
3.637 0.6046617663484576
3.636 0.6040166171140173
3.635 0.6032044519672274
3.634 0.6022659076274943
3.633 0.6012533906938744
3.632 0.6002202238588635
3.631 0.5992154717418902
3.63 0.5982791118442088
3.629 0.5974276131876032
3.628 0.5966594124045516
3.627 0.5959498806090774
3.626 0.5952518209335006
3.625 0.5945030128095466
3.624 0.5936362742590102
3.6229999999999998 0.5925837269078456
3.622 0.5912918775906855
3.621 0.5897141479273393
3.62 0.5878264383459333
3.6189999999999998 0.5856247937498691
3.618 0.5831153400553913
3.617 0.5803172604900835
3.616 0.5772497056574871
3.6149999999999998 0.5739290967675065
3.614 0.5703687272099925
3.613 0.5665698366669387
3.612 0.5625354739290939
3.6109999999999998 0.5582686910037996
3.61 0.5537759279368558
3.609 0.5490736023407462
3.608 0.5441929914087658
3.6069999999999998 0.5391790570547521
3.606 0.5340894035186734
3.605 0.5289925310710302
3.604 0.5239600855007404
3.6029999999999998 0.519059414417393
3.602 0.5143541621251303
3.601 0.5098905816345386
3.6 0.5057081324409527
3.5989999999999998 0.5018247732958391
3.598 0.49824605752972845
3.597 0.49496090314323793
3.596 0.49195478014216454
3.5949999999999998 0.48919960071865476
3.594 0.48666532294436043
3.593 0.48431939341914904
3.592 0.48212794334263814
3.5909999999999997 0.4800560104579844
3.59 0.4780673517280353
3.589 0.476125367179985
3.588 0.4741939231952939
3.5869999999999997 0.4722339984314799
3.586 0.47021060489968114
3.585 0.46809915843748867
3.584 0.4658753684094595
3.5829999999999997 0.4635332229059537
3.582 0.4610758558306172
3.581 0.45851803061067287
3.58 0.4558895084564871
3.5789999999999997 0.4532218682916408
3.578 0.45054818281083964
3.577 0.4478967240803913
3.576 0.44528324630149524
3.5749999999999997 0.442709227554952
3.574 0.4401634675529488
3.573 0.4376183503111803
3.572 0.4350386234923737
3.5709999999999997 0.4323844382669458
3.57 0.4296137188218642
3.569 0.4266997243709385
3.568 0.4236272170844583
3.567 0.4203994742569928
3.566 0.41704617730542926
3.565 0.41360988534222837
3.564 0.41015583809159
3.563 0.40675331765687883
3.562 0.40347790926519067
3.561 0.40039752407205115
3.56 0.39756406203294153
3.559 0.39500724715954716
3.558 0.3927293688861909
3.557 0.39070940808704746
3.556 0.3889011663417271
3.555 0.3872438267418061
3.554 0.38566535970874843
3.553 0.38409083717263093
3.552 0.38245104257452894
3.551 0.3806845791196749
3.55 0.37874570437198485
3.549 0.3766044065211691
3.548 0.37424716356847226
3.547 0.3716772793349193
3.546 0.3689151287446398
3.545 0.36599529758003124
3.544 0.3629661959570286
3.543 0.3598880258241086
3.542 0.3568286981214301
3.541 0.3538620899346011
3.54 0.35105985757922964
3.539 0.3484878818818577
3.538 0.3462030656723875
3.537 0.3442401497423493
3.536 0.3426137506962184
3.535 0.34131465578497583
3.534 0.34030570322702447
3.533 0.33952974580811485
3.532 0.33890942061824986
3.531 0.33835590485906875
3.53 0.3377771187741547
3.529 0.3370887575369706
3.528 0.3362211223254636
3.527 0.3351253043921344
3.526 0.3337763077525443
3.525 0.33217622175725026
3.524 0.33035207001079153
3.523 0.32835095452895174
3.522 0.326234112144553
3.521 0.3240740901774301
3.52 0.32194350582726766
3.519 0.319915122440795
3.518 0.31805325953047514
3.517 0.3164150140473698
3.516 0.31504464651443187
3.515 0.31396656663316463
3.514 0.31319211151267196
3.513 0.312710381751172
3.512 0.3124925716191787
3.511 0.3124927826434441
3.51 0.3126513303429527
3.509 0.3129026984982902
3.508 0.3131756175693526
3.507 0.31340732373212243
3.506 0.31354568466796295
3.505 0.31355911500727446
3.504 0.31343590772011914
3.503 0.31318750072429447
3.502 0.31284394064931575
3.501 0.31245004823405115
3.5 0.3120566245045914
3.499 0.3117135890129799
3.4979999999999998 0.3114596235414436
3.497 0.31132130876194
3.496 0.3113046847712449
3.495 0.31139878669260124
3.4939999999999998 0.3115733964918784
3.493 0.3117924324864989
3.492 0.3120124416757918
3.491 0.3121929565619135
3.4899999999999998 0.31230542520416543
3.489 0.3123321893717714
3.488 0.31227318240774066
3.487 0.3121385349182798
3.4859999999999998 0.31195354126569314
3.485 0.31174855358388504
3.484 0.3115558333250864
3.483 0.3114070889952621
3.4819999999999998 0.31132483429577695
3.481 0.3113280443963501
3.48 0.31142486456459917
3.479 0.3116168089308503
3.4779999999999998 0.3118984804125278
3.477 0.31226014822139436
3.476 0.3126861676336494
3.475 0.31315922672060725
3.4739999999999998 0.31365648865349804
3.473 0.31415403739459696
3.472 0.3146234308299099
3.471 0.3150347580009993
3.4699999999999998 0.3153600786316096
3.469 0.3155732322033255
3.468 0.3156512522759354
3.467 0.3155807504887674
3.4659999999999997 0.3153603000195065
3.465 0.3149972900818928
3.464 0.31451180693824715
3.463 0.3139365164948184
3.4619999999999997 0.3133129496174561
3.461 0.31268766455831154
3.46 0.3121080118545489
3.459 0.31162505037691085
3.4579999999999997 0.3112794888765634
3.457 0.31110489905887967
3.456 0.3111235103644346
3.455 0.31134178552320707
3.4539999999999997 0.3117540678939292
3.453 0.31234232780716686
3.452 0.3130767681642897
3.451 0.3139215967658309
3.4499999999999997 0.314839674325188
3.449 0.3157959682364205
3.448 0.3167617077535202
3.447 0.31772056221391337
3.4459999999999997 0.3186675115332633
3.445 0.3196126693576678
3.444 0.320574487903899
3.443 0.32158004855887024
3.4419999999999997 0.3226605885753832
3.441 0.3238373441731932
3.44 0.3251275809593979
3.439 0.3265259679648343
3.438 0.3280123932686908
3.437 0.32954497896842727
3.436 0.33106633503628097
3.435 0.3325080769980184
3.434 0.33379486083873633
3.433 0.33486411909288144
3.432 0.33566070685723126
3.431 0.3361557934270818
3.43 0.336344544528742
3.429 0.3362502937942982
3.428 0.33592105168813724
3.427 0.3354237394459121
3.426 0.33483633903702137
3.425 0.33424182344004816
3.424 0.3337135482083447
3.423 0.33331536390640765
3.422 0.3330958482360733
3.421 0.33307972241079337
3.42 0.33328037905569063
3.419 0.33369389043245845
3.418 0.33430657221870874
3.417 0.3350996947257255
3.416 0.3360514665281188
3.415 0.3371396551861205
3.414 0.3383437605599218
3.413 0.3396408807968919
3.412 0.3410044222594129
3.411 0.34240711731661644
3.41 0.34381350457064797
3.409 0.34518823136129834
3.408 0.34649461280380517
3.407 0.34770116250532174
3.406 0.3487830265040118
3.405 0.3497286790231208
3.404 0.3505367995456795
3.403 0.35121801325632623
3.402 0.35178978513233783
3.401 0.35227164657409843
3.4 0.35268019401196804
3.399 0.35302408616634234
3.398 0.3533028081214467
3.397 0.35350803931264235
3.396 0.3536235207838496
3.395 0.3536319357500452
3.394 0.35352179608007966
3.393 0.3532893561290731
3.392 0.3529465250411859
3.391 0.35251432588268905
3.39 0.35202810049587135
3.389 0.3515266800927653
3.388 0.3510499824391905
3.387 0.3506348457598446
3.386 0.3503070837251407
3.385 0.3500836939419497
3.384 0.3499668215520131
3.383 0.34994984820307734
3.382 0.35001679288062315
3.381 0.35015195848178404
3.38 0.35033674434683787
3.379 0.3505577324018989
3.378 0.350806058335788
3.377 0.3510779065404029
3.376 0.3513725672428266
3.375 0.35169449386638835
3.374 0.3520457632969223
3.3729999999999998 0.3524290483360402
3.372 0.3528497126374739
3.371 0.353308858072932
3.37 0.35380896709560866
3.3689999999999998 0.35435396826342325
3.368 0.35494500828994896
3.367 0.35558120759000394
3.366 0.35625770764333925
3.3649999999999998 0.3569611550199163
3.364 0.35766927658493824
3.363 0.3583523317791585
3.362 0.3589630431187967
3.3609999999999998 0.3594496379165303
3.36 0.359753956629479
3.359 0.35981762192393574
3.358 0.3595842159579173
3.3569999999999998 0.35901183698844924
3.356 0.35806752475223474
3.355 0.3567397256010177
3.354 0.35503460676434023
3.3529999999999998 0.3529789340676624
3.352 0.3506157982251656
3.351 0.34800429830280133
3.35 0.34521493667532005
3.3489999999999998 0.34232329401906936
3.348 0.339407657664747
3.347 0.33654388291269527
3.346 0.3337998406021914
3.3449999999999998 0.33123230005465315
3.344 0.32888026563348605
3.343 0.3267673004137918
3.342 0.32489769229184273
3.3409999999999997 0.32326020142567174
3.34 0.3218256788758172
3.339 0.32055249187715273
3.338 0.3193906950432535
3.3369999999999997 0.31828918587385496
3.336 0.3171965589022249
3.335 0.31606673808632796
3.334 0.3148659168504547
3.3329999999999997 0.3135669969953245
3.332 0.3121541937627807
3.331 0.3106217453484464
3.33 0.3089686049756356
3.3289999999999997 0.30719718005280744
3.328 0.3053093273273908
3.327 0.3033051082167524
3.326 0.30117943315633977
3.3249999999999997 0.29892557412984
3.324 0.296536388164353
3.323 0.29400440333442146
3.322 0.29132887165684157
3.3209999999999997 0.28852064238892955
3.32 0.28559825506924963
3.319 0.28259478995250426
3.318 0.2795545285562548
3.3169999999999997 0.27652825991570884
3.316 0.2735688520268098
3.315 0.27072608947964627
3.314 0.2680377827800108
3.3129999999999997 0.2655290373459081
3.312 0.2632014044461639
3.311 0.2610378077449647
3.31 0.2590021958516016
3.309 0.2570470661022223
3.308 0.2551160620417906
3.307 0.25315574381353984
3.306 0.25111946088156833
3.305 0.2489769907406488
3.304 0.24671394327519144
3.303 0.24433775269837385
3.302 0.24187248618493584
3.301 0.23935585931047457
3.3 0.23683466490894473
3.299 0.234358217165579
3.298 0.23197200102576448
3.297 0.2297140169744264
3.296 0.22760928251928714
3.295 0.2256739253909421
3.294 0.22390799356153118
3.293 0.22230067419379443
3.292 0.2208324861622281
3.291 0.21947702931894156
3.29 0.21820402797410543
3.289 0.21698089809803214
3.288 0.21577540109585483
3.287 0.21455714243398025
3.286 0.21330031016234297
3.285 0.21198227819285687
3.284 0.21058666286102048
3.283 0.20910038061610436
3.282 0.20751534881954226
3.281 0.20582909243261163
3.28 0.2040435224740596
3.279 0.20216426236947035
3.278 0.2002009952816145
3.277 0.19816643761317285
3.276 0.19607594890162533
3.275 0.19394499877386812
3.274 0.1917920145895173
3.273 0.1896327154149729
3.272 0.1874806932345099
3.271 0.1853490252291513
3.27 0.1832465788213547
3.269 0.1811788453591455
3.268 0.17914895030198352
3.267 0.17715671340739067
3.266 0.17520198228032602
3.265 0.17328227057856518
3.264 0.17139674284934237
3.263 0.16954485247394224
3.262 0.16772564796224668
3.261 0.16593989423382227
3.26 0.16418722635281868
3.259 0.16246705369953254
3.258 0.16077925650165026
3.257 0.1591225100794781
3.256 0.1574930028976203
3.255 0.1558884818836857
3.254 0.15430670611232125
3.253 0.1527445727309093
3.252 0.15120208869678775
3.251 0.14967952213593996
3.25 0.14817860323189513
3.249 0.1467028129558575
3.2479999999999998 0.1452565839147716
3.247 0.14384415345464774
3.246 0.1424689562424847
3.245 0.14113405446569982
3.2439999999999998 0.13984063717371154
3.243 0.13858597175946166
3.242 0.13736634417688645
3.241 0.13617512059017448
3.2399999999999998 0.13500368797550813
3.239 0.13384195874607283
3.238 0.13268123946065605
3.237 0.13151230721190843
3.2359999999999998 0.1303295649162136
3.235 0.12913032042789505
3.234 0.1279151602516843
3.233 0.12668882648244084
3.2319999999999998 0.12545744276426782
3.231 0.12423023611413925
3.23 0.12301653702994768
3.229 0.12182530420879444
3.2279999999999998 0.12066390029509559
3.227 0.11953697657223161
3.226 0.11844621713113297
3.225 0.11738881059870102
3.2239999999999998 0.11635925279852531
3.223 0.11534869561597033
3.222 0.11434582477145111
3.221 0.11333929254720333
3.2199999999999998 0.11231925745384708
3.219 0.11127847690177975
3.218 0.11021364315081696
3.217 0.10912642473911918
3.2159999999999997 0.10802334496775745
3.215 0.10691527449557067
3.214 0.10581639941278723
3.213 0.10474172523755303
3.2119999999999997 0.10370494975503373
3.211 0.10271751769287056
3.21 0.10178682111765168
3.209 0.10091526964805776
3.2079999999999997 0.10010059986053448
3.207 0.09933665090444531
3.206 0.0986123403680211
3.205 0.0979139763229647
3.2039999999999997 0.09722781854486896
3.203 0.09653823947617149
3.202 0.09583144994810433
3.201 0.09509547957939783
3.1999999999999997 0.09432155015637543
3.199 0.09350463227351985
3.198 0.09264405458245858
3.197 0.0917418966811304
3.1959999999999997 0.09080390770281228
3.195 0.08983839648838496
3.194 0.08885533785406602
3.193 0.08786456747224237
3.1919999999999997 0.08687655554135491
3.191 0.08590072209284808
3.19 0.0849462048464207
3.189 0.08402000214607327
3.1879999999999997 0.0831287214157301
3.187 0.08227749313760267
3.186 0.08147070489426297
3.185 0.08071075306042526
3.184 0.07999893479305849
3.183 0.07933543022945887
3.182 0.07871898013033274
3.181 0.07814732385876533
3.18 0.07761665875124002
3.179 0.07712293537900594
3.178 0.07666126118979454
3.177 0.07622641957181517
3.176 0.07581370339757432
3.175 0.07541785369229694
3.174 0.07503463326124153
3.173 0.07465988631497958
3.172 0.0742895331331129
3.171 0.07392014050483206
3.17 0.07354831609075667
3.169 0.07317166810579209
3.168 0.0727874600621404
3.167 0.07239383245291896
3.166 0.07198945847727248
3.165 0.07157350712558683
3.164 0.07114626259014874
3.163 0.07070872241444165
3.162 0.07026288611277134
3.161 0.06981201185380521
3.16 0.06935928933938211
3.159 0.06890969362982557
3.158 0.06846751102709751
3.157 0.06803771865636646
3.156 0.06762538357869953
3.155 0.06723464216779662
3.154 0.06686913565129253
3.153 0.06653074511757555
3.152 0.06622029738305765
3.151 0.06593609840000259
3.15 0.06567490069665657
3.149 0.06543091967476655
3.148 0.06519728731336882
3.147 0.0649660177686429
3.146 0.06472878660384025
3.145 0.06447770478457612
3.144 0.06420642851186191
3.143 0.0639105805057789
3.142 0.06358763382165855
3.141 0.06323692360980829
3.14 0.0628603053146268
3.139 0.06246050794572346
3.138 0.062041192790036434
3.137 0.06160663704040103
3.136 0.061161366704662525
3.135 0.06071005416239879
3.134 0.06025715337896341
3.133 0.05980679986572512
3.132 0.05936385996216824
3.131 0.058931938258377344
3.13 0.05851450519767373
3.129 0.0581138186254059
3.128 0.057730845962225406
3.127 0.057365210644304034
3.126 0.057014918547290745
3.125 0.05667656260404928
3.124 0.05634672260854071
3.1229999999999998 0.05602142353447561
3.122 0.0556967975089741
3.121 0.05537004520381292
3.12 0.0550395594677824
3.1189999999999998 0.054705111900782796
3.118 0.054367476485153124
3.117 0.05402837853605368
3.116 0.05369095148412212
3.1149999999999998 0.053358124129531545
3.114 0.05303361705034177
3.113 0.05272107451400481
3.112 0.052423869468732565
3.1109999999999998 0.0521451874498291
3.11 0.051887422461211155
3.109 0.05165229869752207
3.108 0.05144049753292239
3.1069999999999998 0.05125142165292527
3.106 0.051084347229013546
3.105 0.0509374629453808
3.104 0.05080875285222369
3.1029999999999998 0.05069572207630618
3.102 0.05059628353702745
3.101 0.05050825472835461
3.1 0.05042990255318337
3.0989999999999998 0.05035935183580636
3.098 0.05029488001897666
3.097 0.05023470481053464
3.096 0.05017733686217678
3.0949999999999998 0.05012116447581634
3.094 0.05006381589068878
3.093 0.050003999225843566
3.092 0.04993998861447452
3.0909999999999997 0.049869838598703524
3.09 0.049792262859085425
3.089 0.049705508931169234
3.088 0.04960827824978671
3.0869999999999997 0.04949921829709158
3.086 0.049377101331086665
3.085 0.049241086264745305
3.084 0.04909091572978717
3.0829999999999997 0.04892629705916372
3.082 0.0487480572383906
3.081 0.04855685623457539
3.08 0.04835425003280495
3.0789999999999997 0.04814182243190469
3.078 0.04792125961789575
3.077 0.0476945055437645
3.076 0.047463298766389175
3.0749999999999997 0.04722942113498882
3.074 0.04699501275059894
3.073 0.046762381895371914
3.072 0.04653415712387411
3.0709999999999997 0.04631323129318094
3.07 0.04610286947773815
3.069 0.045906229382848183
3.068 0.04572625862470775
3.0669999999999997 0.045564844058235805
3.066 0.04542284964261905
3.065 0.0452995323560191
3.064 0.045192598281944024
3.0629999999999997 0.04509797691302057
3.062 0.04501050488203576
3.061 0.04492396294771796
3.06 0.04483258711417496
3.0589999999999997 0.04473109619430134
3.058 0.0446157133729573
3.057 0.04448441407257711
3.056 0.04433725079135681
3.055 0.04417659376672157
3.054 0.04400638678791581
3.053 0.04383165619861002
3.052 0.0436578178517759
3.051 0.043490073133473604
3.05 0.043332855328214175
3.049 0.043188941716169965
3.048 0.04305960768943655
3.047 0.042944294505862284
3.046 0.04284074679514203
3.045 0.04274626570088815
3.044 0.04265678711485674
3.043 0.0425686564344444
3.042 0.04247907641499326
3.041 0.042385919068187956
3.04 0.042288742313793086
3.039 0.04218841220292178
3.038 0.04208747296435038
3.037 0.04198945451122866
3.036 0.041898857193063826
3.035 0.0418205560257283
3.034 0.04175945419523057
3.033 0.04171957190440365
3.032 0.04170397232310109
3.031 0.04171405910238794
3.03 0.04174962170241482
3.029 0.04180909665897871
3.028 0.04188877815346916
3.027 0.041984019848392125
3.026 0.04208922065187693
3.025 0.04219852651455921
3.024 0.04230614556104306
3.023 0.04240698431671368
3.022 0.042496967021505384
3.021 0.042573205749874346
3.02 0.04263420832347701
3.019 0.04267950717119519
3.018 0.04271006819937597
3.017 0.04272786956808966
3.016 0.042735913385462024
3.015 0.042737461081316916
3.014 0.042736728775439506
3.013 0.042738081355812585
3.012 0.042745583947629916
3.011 0.04276253757294778
3.01 0.04279153983831109
3.009 0.04283339127465864
3.008 0.04288721800249525
3.007 0.04295030073501234
3.006 0.04301804593453695
3.005 0.04308500316080585
3.004 0.043144867717751556
3.003 0.04319120306727309
3.002 0.04321862713807293
3.001 0.04322266748897242
3.0 0.04320115618622676
2.999 0.04315359296700601
2.9979999999999998 0.04308163075437887
2.997 0.0429886112059501
2.996 0.04287927277258334
2.995 0.04275935718058987
2.9939999999999998 0.04263492612574612
2.993 0.042511951637629365
2.992 0.04239592177379553
2.991 0.04229193487912759
2.9899999999999998 0.042203601657060795
2.989 0.04213359824414388
2.988 0.042083444028394444
2.987 0.04205329593661265
2.9859999999999998 0.04204237284221234
2.985 0.04204898209237372
2.984 0.04207085263354336
2.983 0.042105266534091024
2.9819999999999998 0.042149680354938775
2.981 0.04220166921823254
2.98 0.04225921862027229
2.979 0.04232151204867324
2.9779999999999998 0.042388243738483045
2.977 0.04245970261993306
2.976 0.04253688772659021
2.975 0.04262120690592806
2.9739999999999998 0.04271425953507005
2.973 0.04281706173979318
2.972 0.04293037697700543
2.971 0.043054223109354355
2.9699999999999998 0.043187735522912
2.969 0.04332874467593916
2.968 0.043473848579905036
2.967 0.043618466010699054
2.9659999999999997 0.043757601480344036
2.965 0.043885133676582935
2.964 0.043995137718211244
2.963 0.04408288615893592
2.9619999999999997 0.04414513500372902
2.961 0.04418119299738171
2.96 0.0441937732034332
2.959 0.04418873850762004
2.9579999999999997 0.04417545503672617
2.957 0.0441658404740016
2.956 0.04417319320376297
2.955 0.04421134301634269
2.9539999999999997 0.044292407180661846
2.953 0.04442535115900595
2.952 0.0446151512919007
2.951 0.04486122658450701
2.9499999999999997 0.045157961095304185
2.949 0.045494563183989686
2.948 0.04585683757862808
2.947 0.04622744673899545
2.9459999999999997 0.04658917831536087
2.945 0.04692590772129849
2.944 0.04722431153685563
2.943 0.04747578457728602
2.9419999999999997 0.047676068278396246
2.941 0.047826634811378735
2.94 0.04793321954831604
2.939 0.0480054111262079
2.9379999999999997 0.04805523846136901
2.937 0.048096123123662744
2.936 0.04814149323987416
2.935 0.04820361921834907
2.9339999999999997 0.048292999659518075
2.933 0.048417369840123334
2.932 0.04858206348737824
2.931 0.048789211847626246
2.9299999999999997 0.0490381842084085
2.929 0.0493254554300846
2.928 0.04964525400640777
2.927 0.04998966254951601
2.926 0.050348866696941136
2.925 0.05071207521654445
2.924 0.0510683701207612
2.923 0.05140676331239273
2.922 0.05171704082131229
2.921 0.05199050339295975
2.92 0.05222036192183577
2.919 0.05240212099247661
2.918 0.05253393244787898
2.917 0.052616418332593645
2.916 0.05265341665112082
2.915 0.0526509284521512
2.914 0.05261756376881026
2.913 0.05256339846787213
2.912 0.05249947176346776
2.911 0.05243691543501578
2.91 0.052386161272249585
2.909 0.05235615958958689
2.908 0.05235411333445056
2.907 0.05238539671112947
2.906 0.05245307498667766
2.905 0.052558521470145565
2.904 0.05270230345072327
2.903 0.0528837746071805
2.902 0.053101661656930046
2.901 0.05335444214495005
2.9 0.05363983141115172
2.899 0.05395422134618843
2.898 0.05429345201658298
2.897 0.05465144729563091
2.896 0.055020852717837354
2.895 0.055394054537251956
2.894 0.055763148994451665
2.893 0.056121171006863535
2.892 0.05646323610819164
2.891 0.05678716211239204
2.89 0.0570936671946234
2.889 0.05738641840707866
2.888 0.057670990383638085
2.887 0.05795478892742863
2.886 0.05824529714005861
2.885 0.05854878039169423
2.884 0.05886954005687439
2.883 0.05920899836830689
2.882 0.05956692585034611
2.881 0.059940351088710285
2.88 0.06032486346191695
2.879 0.06071605900687338
2.878 0.06110938099675014
2.877 0.0615026109893729
2.876 0.061894993186773675
2.875 0.06228736522545665
2.874 0.06268255648049648
2.8729999999999998 0.0630844907265372
2.872 0.0634971349688617
2.871 0.0639241341897733
2.87 0.0643672982298993
2.8689999999999998 0.06482704904916449
2.868 0.06530143688767114
2.867 0.06578645839421313
2.866 0.06627670945620072
2.8649999999999998 0.06676560424951457
2.864 0.06724701283250036
2.863 0.06771589690745175
2.862 0.06816952154223888
2.8609999999999998 0.06860824771964137
2.86 0.0690356713488415
2.859 0.06945805028760438
2.858 0.06988428033930358
2.8569999999999998 0.07032451844759381
2.856 0.07078895410339904
2.855 0.07128584643698499
2.854 0.0718209537956454
2.8529999999999998 0.07239681524199947
2.852 0.07301202974300026
2.851 0.0736617659693172
2.85 0.07433895935153821
2.8489999999999998 0.07503419630764409
2.848 0.07573841731966612
2.847 0.07644229332643762
2.846 0.0771378556398363
2.8449999999999998 0.07781881234640892
2.844 0.07848119379682676
2.843 0.07912289896957021
2.842 0.07974508603198924
2.8409999999999997 0.08035072382295026
2.84 0.08094507990003547
2.839 0.08153550699465205
2.838 0.08213010040784494
2.8369999999999997 0.08273777411390573
2.836 0.08336776231063883
2.835 0.08402783970059975
2.834 0.08472477877522067
2.8329999999999997 0.0854625084667716
2.832 0.08624416563882852
2.831 0.08707046431208973
2.83 0.08794102396684562
2.8289999999999997 0.08885467876812402
2.828 0.08980839285307854
2.827 0.0907987893252077
2.826 0.09182111835852168
2.8249999999999997 0.09286955898449177
2.824 0.09393607938287094
2.823 0.09501258003205716
2.822 0.09608966437443214
2.8209999999999997 0.09715856247014006
2.82 0.09821165317747134
2.819 0.09924489706667083
2.818 0.10025704495641363
2.8169999999999997 0.10125117158676313
2.816 0.10223328138914718
2.815 0.10321202817283483
2.814 0.10419639275649259
2.8129999999999997 0.10519458256644101
2.812 0.10621212413165557
2.811 0.10725049621784714
2.81 0.10830875409658691
2.8089999999999997 0.10938243195650377
2.808 0.1104665765393218
2.807 0.11155592844585521
2.806 0.11264797716042747
2.8049999999999997 0.11374268017366833
2.804 0.11484358746271141
2.803 0.11595685686607404
2.802 0.11709041008545569
2.8009999999999997 0.11825110441403117
2.8 0.11944384811957241
2.799 0.12066974631878151
2.798 0.12192630152572599
2.797 0.12320606916162015
2.796 0.1244986277725422
2.795 0.12579197540067608
2.794 0.12707420588538534
2.793 0.12833421266099845
2.792 0.12956612436712495
2.791 0.13076922884527004
2.79 0.13194758691486128
2.789 0.13311155624850216
2.788 0.13427587552881806
2.787 0.13545979082573933
2.786 0.1366826697967734
2.785 0.13796344452572978
2.784 0.1393176756452907
2.783 0.14075578140262893
2.782 0.1422834912878124
2.781 0.14389757375995577
2.78 0.145592029079817
2.779 0.1473565168301746
2.778 0.14917894193232786
2.777 0.15104825919377596
2.776 0.1529550299293746
2.775 0.15489347724872188
2.774 0.15686114460955145
2.773 0.1588588895046939
2.772 0.16088842962407415
2.771 0.16295228703765408
2.77 0.1650535750346629
2.769 0.1671944178562386
2.768 0.16937716415625945
2.767 0.17160532126356914
2.766 0.1738834184122935
2.765 0.17621871552315824
2.764 0.17861958429589173
2.763 0.18109743965761507
2.762 0.18366423190126444
2.761 0.18633017177404368
2.76 0.18910375907185745
2.759 0.1919885127725855
2.758 0.1949855036699837
2.757 0.1980891510654699
2.756 0.20129138587688833
2.755 0.20457864147180344
2.754 0.2079393891465134
2.753 0.2113585654406374
2.752 0.21482683590031604
2.751 0.2183366561401673
2.75 0.22188375209676617
2.749 0.2254688724879129
2.7479999999999998 0.22909472416499008
2.747 0.2327664389862439
2.746 0.23648864703490569
2.745 0.24026340182826608
2.7439999999999998 0.24409078234085194
2.743 0.24796438710667362
2.742 0.25187381213213644
2.741 0.25580833217514487
2.7399999999999998 0.2597531960596301
2.739 0.26369883132398425
2.738 0.2676362039013358
2.737 0.2715676387413984
2.7359999999999998 0.27549969855773454
2.735 0.2794521938178795
2.734 0.2834515458486611
2.733 0.2875304239569983
2.7319999999999998 0.29172657546456054
2.731 0.29607509589797704
2.73 0.3006072299827295
2.729 0.3053441664365016
2.7279999999999998 0.310294519002836
2.727 0.31545041773324717
2.726 0.3207909994273492
2.725 0.32627915822022635
2.7239999999999998 0.3318708540809596
2.723 0.3375151709924636
2.722 0.343162437178596
2.721 0.3487671482549521
2.7199999999999998 0.35429560077470207
2.719 0.3597277231791494
2.718 0.3650548464968684
2.717 0.3702826635562595
2.7159999999999997 0.37542638690323393
2.715 0.3805094473803744
2.714 0.38555772109708797
2.713 0.3905982174861344
2.7119999999999997 0.395654829735637
2.711 0.40074753436286986
2.71 0.4058942484697212
2.709 0.4111029238653965
2.7079999999999997 0.41638618408506595
2.707 0.4217516309106866
2.706 0.4272099507525906
2.705 0.4327709458795255
2.7039999999999997 0.4384518172043812
2.703 0.4442653430735246
2.702 0.450233897563235
2.701 0.4563786598156525
2.6999999999999997 0.46271896914649935
2.699 0.46927750708779675
2.698 0.47606922331660856
2.697 0.48310546110250924
2.6959999999999997 0.49039287017097855
2.695 0.4979300768579077
2.694 0.50570555023639
2.693 0.5137021196160957
2.6919999999999997 0.5218884390650124
2.691 0.5302301937712911
2.69 0.5386851939902955
2.689 0.5472068201305313
2.6879999999999997 0.5557481097822846
2.687 0.5642654635057318
2.686 0.5727185294784991
2.685 0.5810680730820574
2.6839999999999997 0.5892841574565243
2.683 0.5973366861543985
2.682 0.6052021500076308
2.681 0.6128617008321404
2.6799999999999997 0.6203032203788791
2.679 0.6275233543408225
2.678 0.6345332979027959
2.677 0.6413562170245033
2.6759999999999997 0.6480323176195913
2.675 0.6546115556077308
2.674 0.6611571347155722
2.673 0.6677296057652036
2.6719999999999997 0.6743840222330133
2.671 0.6811527005106857
2.67 0.6880520124529802
2.669 0.6950695588292712
2.668 0.7021652964121432
2.667 0.7092796762564678
2.666 0.7163312574032799
2.665 0.7232390547169637
2.664 0.7299169520909733
2.663 0.7362891816146
2.662 0.742295297342509
2.661 0.7478892295900011
2.66 0.753042308914215
2.659 0.7577371603929024
2.658 0.7619739087720866
2.657 0.7657606713122846
2.656 0.7691174357614048
2.655 0.7720693767133596
2.654 0.7746488172853799
2.653 0.7768869466462712
2.652 0.7788218419175386
2.651 0.780489734356277
2.65 0.7819280424724966
2.649 0.7831682519364698
2.648 0.7842384700910502
2.647 0.7851579434410837
2.646 0.7859410517589182
2.645 0.7865891873318582
2.644 0.7870923546356092
2.643 0.787437393523016
2.642 0.7875980001032235
2.641 0.7875464077892083
2.64 0.7872571883853275
2.639 0.786705212418033
2.638 0.7858788846882059
2.637 0.7847781776009393
2.636 0.7834265538826092
2.635 0.7818623071175003
2.634 0.7801382912886644
2.633 0.7783220263617787
2.632 0.7764818862700434
2.631 0.7746805378408366
2.63 0.7729686942880072
2.629 0.7713667421020821
2.628 0.7698718007560382
2.627 0.7684513865307606
2.626 0.7670441869495556
2.625 0.7655698663257842
2.624 0.7639421486826311
2.6229999999999998 0.7620744032780629
2.622 0.7598990619364696
2.621 0.7573579119517377
2.62 0.7544223084628859
2.6189999999999998 0.7510895952573725
2.618 0.7473701182152029
2.617 0.743290825910109
2.616 0.7388779044803457
2.6149999999999998 0.7341534583796724
2.614 0.7291344511630485
2.613 0.7238214906019852
2.612 0.7182165813183671
2.6109999999999998 0.7123211671239904
2.61 0.7061408223641824
2.609 0.6996941255469117
2.608 0.6930192880496381
2.6069999999999998 0.6861729188370429
2.606 0.6792289993744601
2.605 0.6722765038770468
2.604 0.6654093924163018
2.6029999999999998 0.6587166720617524
2.602 0.6522826852856816
2.601 0.6461691540410005
2.6 0.6404282333179897
2.5989999999999998 0.6350833959311919
2.598 0.6301408701548628
2.597 0.6255843431538509
2.596 0.6213920372160491
2.5949999999999998 0.617524327346371
2.594 0.6139389516813386
2.593 0.6105910735737238
2.592 0.6074351629092558
2.5909999999999997 0.6044257998861369
2.59 0.6015174718050532
2.589 0.5986656612713969
2.588 0.5958275708091963
2.5869999999999997 0.5929575432726476
2.586 0.5900148844641423
2.585 0.586971496472161
2.584 0.583798553834022
2.5829999999999997 0.5804888461760994
2.582 0.5770453247371407
2.581 0.57348424274772
2.58 0.5698399062888755
2.5789999999999997 0.5661485004439726
2.578 0.5624483754100986
2.577 0.5587727230492925
2.576 0.5551401333191753
2.5749999999999997 0.5515527370675883
2.574 0.5479981233715319
2.573 0.5444444356277482
2.572 0.5408510098746114
2.5709999999999997 0.5371715814808201
2.57 0.5333568546854277
2.569 0.5293757778455321
2.568 0.5252105860502041
2.5669999999999997 0.520865253649501
2.566 0.5163754634559852
2.565 0.5117918424344217
2.564 0.5071925943429175
2.5629999999999997 0.5026606884991766
2.562 0.49828715920127276
2.561 0.49415405767031617
2.56 0.4903244840844974
2.5589999999999997 0.48683497724779756
2.558 0.48368905217469405
2.557 0.48086212906613907
2.556 0.47829896070137246
2.5549999999999997 0.4759263749036926
2.554 0.47365739574908666
2.553 0.4714010432249959
2.552 0.46907300928249124
2.5509999999999997 0.4665980896173318
2.55 0.4639199386408982
2.549 0.46100113402326043
2.548 0.45782435009085676
2.5469999999999997 0.45439262291341675
2.546 0.45073002201013046
2.545 0.4468779887278554
2.544 0.4428950870604995
2.543 0.43885436899870034
2.542 0.4348385196772133
2.541 0.4309375809268173
2.54 0.42723891674661335
2.539 0.42382295098867157
2.538 0.4207591335961254
2.537 0.4180899579064333
2.536 0.415833272578415
2.535 0.4139779898264251
2.534 0.41247894201246854
2.533 0.4112666437446145
2.532 0.4102469906387799
2.531 0.409311911874136
2.53 0.40834935535979633
2.529 0.4072566422624239
2.528 0.4059488083697983
2.527 0.4043660727240411
2.526 0.4024777247182576
2.525 0.4002858962839256
2.524 0.3978231201684324
2.523 0.3951464217790865
2.522 0.3923301191294517
2.521 0.3894623456835773
2.52 0.38663150228704396
2.519 0.38392613068952564
2.518 0.38142454290620453
2.517 0.3791960583664239
2.516 0.37729423885195895
2.515 0.3757483730149558
2.514 0.3745715333997954
2.513 0.3737496712472496
2.512 0.37324693048725116
2.511 0.3730067828207495
2.51 0.37295618320283797
2.509 0.3730152827286085
2.508 0.37309778825569007
2.507 0.37312805068372823
2.506 0.3730437316072208
2.505 0.37280764962569307
2.504 0.37240680753333455
2.503 0.37185619487214755
2.502 0.3711930699170916
2.501 0.3704721667337727
2.5 0.36975496810351177
2.499 0.3691014204187043
2.4979999999999998 0.36855741192574004
2.497 0.3681538055631934
2.496 0.3678965068515868
2.495 0.36777091000681045
2.4939999999999998 0.3677394635898005
2.493 0.3677578107413809
2.492 0.36777330735720726
2.491 0.36773754185293367
2.4899999999999998 0.3676168822078395
2.489 0.36739135378085747
2.488 0.3670623600959722
2.487 0.36664377476800436
2.4859999999999998 0.3661674135340883
2.485 0.36567078947527504
2.484 0.3651931324964437
2.483 0.36477223396297626
2.4819999999999998 0.36443427403703194
2.481 0.36420041001764136
2.48 0.36407844193538436
2.479 0.36406803245161623
2.4779999999999998 0.3641607135254263
2.477 0.3643432942171947
2.476 0.36459627836370323
2.475 0.36489903399537543
2.4739999999999998 0.36522545633824127
2.473 0.3655489598315188
2.472 0.36583831535986044
2.471 0.36606094558160157
2.4699999999999998 0.3661865467628582
2.469 0.36618655483906376
2.468 0.36603547031675465
2.467 0.3657181900957342
2.4659999999999997 0.36523267849487967
2.465 0.3645862838496343
2.464 0.3638005569782295
2.463 0.36291122341081955
2.4619999999999997 0.3619642236498983
2.461 0.36101147890827334
2.46 0.3601062996056811
2.459 0.3593068451778119
2.4579999999999997 0.3586599469763335
2.457 0.35820481725299214
2.456 0.35796805501789797
2.455 0.3579584469103816
2.4539999999999997 0.3581709184722552
2.453 0.35858610873254027
2.452 0.3591709291114533
2.451 0.3598850974271152
2.4499999999999997 0.3606863944728579
2.449 0.3615346253580219
2.448 0.36239645130127224
2.447 0.36325246793146554
2.4459999999999997 0.36409607802909805
2.445 0.36493785330336365
2.444 0.36579782998955934
2.443 0.36670600016265187
2.4419999999999997 0.3676971759559991
2.441 0.3687949653583089
2.44 0.37001862092417015
2.439 0.3713619804172493
2.4379999999999997 0.37280235043687493
2.437 0.37429249271612497
2.436 0.37576786612095553
2.435 0.3771516292434041
2.4339999999999997 0.3783592609441642
2.433 0.3793207754382299
2.432 0.3799745330851505
2.431 0.38028859770671847
2.4299999999999997 0.3802579750682852
2.429 0.37990918443035293
2.428 0.3792962627507408
2.427 0.3784942233114765
2.4259999999999997 0.3775902135984997
2.425 0.3766767964232499
2.424 0.3758355396209252
2.423 0.3751373980033795
2.4219999999999997 0.37463632617176734
2.421 0.3743598422109341
2.42 0.3743231373189733
2.419 0.3745224744003954
2.4179999999999997 0.3749436078799351
2.417 0.3755669352533103
2.416 0.3763695239781654
2.415 0.3773279111925593
2.414 0.3784201473874448
2.413 0.3796211276771393
2.412 0.38090098052998483
2.411 0.3822283417483262
2.41 0.3835620344279657
2.409 0.3848605559101227
2.408 0.3860807369490126
2.407 0.38718527040544337
2.406 0.3881447706775457
2.405 0.3889453020234327
2.404 0.38958526889423883
2.403 0.39007733016702156
2.402 0.3904426510269855
2.401 0.390705419863925
2.4 0.3908868899966985
2.399 0.39099952174579267
2.398 0.3910450853498002
2.397 0.3910159533514685
2.396 0.390894638595151
2.395 0.39066138751166646
2.394 0.3903019015147291
2.393 0.3898096253358554
2.392 0.38919494817357003
2.391 0.3884782427909012
2.39 0.3876962649566012
2.389 0.38689025481787287
2.388 0.3861036769291059
2.387 0.38537763817069826
2.386 0.3847420863341038
2.385 0.3842179679412429
2.384 0.3838102194352494
2.383 0.38351421683471504
2.382 0.38331466411243065
2.381 0.3831958732100613
2.38 0.3831381169255364
2.379 0.383126447472218
2.378 0.38315006586553946
2.377 0.3832030555532149
2.376 0.38328253995144373
2.375 0.38339123054682284
2.374 0.38352946367027807
2.3729999999999998 0.38369872855436893
2.372 0.38390413313370236
2.371 0.38414676977623763
2.37 0.38442998365040226
2.3689999999999998 0.3847591596394264
2.368 0.3851369755719515
2.367 0.38556409076928505
2.366 0.3860367073732413
2.3649999999999998 0.386541465671256
2.364 0.38705506579153015
2.363 0.3875455573566284
2.362 0.3879615937525274
2.3609999999999998 0.38824661431485735
2.36 0.38833693225291344
2.359 0.3881685330521787
2.358 0.387679642173255
2.3569999999999998 0.3868243777246164
2.356 0.38556678133353695
2.355 0.3838943703884229
2.354 0.3818140908395231
2.3529999999999998 0.3793553218976732
2.352 0.3765652435077926
2.351 0.37350831712906624
2.35 0.370261321962163
2.3489999999999998 0.3669064525304621
2.348 0.36352870895953704
2.347 0.3602103373966155
2.346 0.35702491328999597
2.3449999999999998 0.3540338002894343
2.344 0.3512791951944955
2.343 0.34878645879519327
2.342 0.34656003818724057
2.3409999999999997 0.34458746331174317
2.34 0.3428367883347181
2.339 0.34126249163372047
2.338 0.3398099833016945
2.3369999999999997 0.3384234021380347
2.336 0.3370466344769305
2.335 0.3356295406469166
2.334 0.33413546298546853
2.3329999999999997 0.3325354538313157
2.332 0.33081317673699256
2.331 0.32896359180215434
2.33 0.32698711498524013
2.3289999999999997 0.32488823230565894
2.328 0.3226709478780721
2.327 0.3203372421547381
2.326 0.3178832419274766
2.3249999999999997 0.3153027850252736
2.324 0.31258848799223965
2.323 0.30973189384158717
2.322 0.30673094086013
2.3209999999999997 0.30359527554150645
2.32 0.30034238460610685
2.319 0.2970051136164403
2.318 0.2936284222265806
2.3169999999999997 0.29026467946508144
2.316 0.2869690976462516
2.315 0.28379447927748724
2.314 0.2807816831474766
2.3129999999999997 0.27795879475645535
2.312 0.2753294185146318
2.311 0.2728776073917541
2.31 0.2705672115033215
2.3089999999999997 0.2683495375836447
2.308 0.2661658828400673
2.307 0.263959855244856
2.306 0.26168149664225593
2.3049999999999997 0.25929747259956876
2.304 0.25679071641349827
2.303 0.2541669648235738
2.302 0.25144956950407926
2.3009999999999997 0.24867662475811664
2.3 0.24589632371745715
2.299 0.24316014823596865
2.298 0.24051619912638722
2.2969999999999997 0.23800525247760182
2.296 0.23565485045935056
2.295 0.2334833061967876
2.294 0.23149200974442186
2.2929999999999997 0.22967072973728964
2.292 0.2279996940306149
2.291 0.22645146754662257
2.29 0.2249941248485903
2.2889999999999997 0.22359297569153894
2.288 0.2222134836200605
2.287 0.22082304284820198
2.286 0.21939390675379147
2.285 0.21790193497321608
2.284 0.21632986824560652
2.283 0.2146642308916757
2.282 0.21289713782431108
2.281 0.21102675896019232
2.28 0.20905596491723982
2.279 0.20699152771831175
2.278 0.2048442829362393
2.277 0.2026280065626749
2.276 0.2003589526584387
2.275 0.19805319893908951
2.274 0.1957296056745857
2.273 0.1934040149891234
2.272 0.1910899242463059
2.271 0.18880018990008393
2.27 0.18654332680452224
2.269 0.18432442122445816
2.268 0.1821461970612666
2.267 0.18000808636636537
2.266 0.17790965938815423
2.265 0.17584818438062777
2.264 0.17382271907287372
2.263 0.1718327232830017
2.262 0.16987729844126143
2.261 0.1679573978842485
2.26 0.16607286451093858
2.259 0.16422338463111252
2.258 0.16240914543455626
2.257 0.16062913780811078
2.256 0.1588797995974897
2.255 0.15715909509337025
2.254 0.15546487133377784
2.253 0.1537939964629336
2.252 0.15214631086240507
2.251 0.15052174061123005
2.25 0.14892153815230824
2.249 0.14734861492072499
2.2479999999999998 0.14580679457378384
2.247 0.14429973014783548
2.246 0.14283035181944095
2.245 0.1414014012424242
2.2439999999999998 0.14001394886496626
2.243 0.13866539256951546
2.242 0.13735236817721885
2.241 0.13606880266842097
2.2399999999999998 0.13480677023614213
2.239 0.13355692129993582
2.238 0.13231122348836016
2.237 0.13106095050074174
2.2359999999999998 0.1298007539427266
2.235 0.12852791389536142
2.234 0.12724265881198446
2.233 0.12594911893360292
2.2319999999999998 0.12465258808692703
2.231 0.123361372131991
2.23 0.12208392245782955
2.229 0.1208284353912637
2.2279999999999998 0.11960177555265077
2.227 0.11840839042606471
2.226 0.11725010029741455
2.225 0.11612458566058352
2.2239999999999998 0.11502707832571261
2.223 0.11394963853142892
2.222 0.11288190617925205
2.221 0.11181340300660729
2.2199999999999998 0.11073494237305355
2.219 0.10963960953849895
2.218 0.10852407542645247
2.217 0.10738960025825746
2.2159999999999997 0.1062419847929895
2.215 0.10509114341732367
2.214 0.10395020895121693
2.213 0.1028331689145
2.2119999999999997 0.10175286083836842
2.211 0.10072014724750407
2.21 0.09974218060215997
2.209 0.09882147068983614
2.2079999999999997 0.09795619956287635
2.207 0.09714089918630707
2.206 0.09636536070365971
2.205 0.09561682429573048
2.2039999999999997 0.09488243314112789
2.203 0.09414732728552631
2.202 0.09339826215126254
2.201 0.09262357709471798
2.1999999999999997 0.09181453636074319
2.199 0.0909659109068732
2.198 0.09007662116245015
2.197 0.08914821331385696
2.1959999999999997 0.08818584034679595
2.195 0.08719720990382317
2.194 0.08619176112595871
2.193 0.08517891617529225
2.1919999999999997 0.08416883682852615
2.191 0.08317076869015055
2.19 0.08219374609251427
2.189 0.08124477119176508
2.1879999999999997 0.08033047212582309
2.187 0.07945599776702242
2.186 0.07862574629064152
2.185 0.07784211097492386
2.1839999999999997 0.07710636970754989
2.183 0.07641865990834701
2.182 0.07577765450189247
2.181 0.07518104600680185
2.1799999999999997 0.07462499521685505
2.179 0.07410541512318454
2.178 0.0736173979240613
2.177 0.07315572163976976
2.1759999999999997 0.0727156712001552
2.175 0.0722920100726405
2.174 0.07188050609447288
2.173 0.07147704679315775
2.1719999999999997 0.0710776399766799
2.171 0.07067896487693756
2.17 0.07027781824090489
2.169 0.06987202907073269
2.1679999999999997 0.06945917203740773
2.167 0.06903771434063243
2.166 0.06860667966496166
2.165 0.06816558997378304
2.1639999999999997 0.067714992012547
2.163 0.06725605879831044
2.162 0.06679082006605791
2.161 0.06632237966147646
2.16 0.06585364176290288
2.159 0.06538908523154444
2.158 0.06493242466918762
2.157 0.06448797450213262
2.156 0.06406011631766405
2.155 0.06365240318190978
2.154 0.06326801128641574
2.153 0.06290858085742454
2.152 0.06257491294990733
2.151 0.06226558066358254
2.15 0.06197781621274205
2.149 0.06170655336515809
2.148 0.061445742765805896
2.147 0.06118825597786412
2.146 0.060926566925091484
2.145 0.06065343821324359
2.144 0.06036293628894631
2.143 0.06005081222040829
2.142 0.05971442354019758
2.141 0.05935277301526338
2.14 0.05896718166554965
2.139 0.05855980076658446
2.138 0.0581337154943041
2.137 0.05769270276355586
2.136 0.0572409119190711
2.135 0.05678278070108079
2.134 0.056322670385543054
2.133 0.05586476069727339
2.132 0.055413977416824224
2.131 0.05497408020365225
2.13 0.05454866602157158
2.129 0.05414012597143442
2.128 0.053749533010753636
2.127 0.05337657897424634
2.126 0.05301931998412672
2.125 0.05267438001502633
2.124 0.0523382891754508
2.1229999999999998 0.05200702527163019
2.122 0.05167665211669106
2.121 0.051344279736669135
2.12 0.05100819455395783
2.1189999999999998 0.05066806328736016
2.118 0.05032457774882964
2.117 0.04997940777802802
2.116 0.04963559340286852
2.1149999999999998 0.04929603099018231
2.114 0.04896436148540244
2.113 0.04864413960552166
2.112 0.04833862939479277
2.1109999999999998 0.04805088445185597
2.11 0.047783162650364995
2.109 0.047537059379700125
2.108 0.04731316830212707
2.1069999999999998 0.04711085700809005
2.106 0.0469293627029575
2.105 0.04676690113257786
2.104 0.046621493716389864
2.1029999999999998 0.04649072087555482
2.102 0.0463725445460171
2.101 0.04626484181298427
2.1 0.04616592247136349
2.0989999999999998 0.04607397951954349
2.098 0.04598736743077526
2.097 0.04590441310694934
2.096 0.045823751535251485
2.0949999999999998 0.045743936492913716
2.094 0.045662878498359386
2.093 0.04557951980647812
2.092 0.045492441538734385
2.0909999999999997 0.045400057770408446
2.09 0.04530139646817247
2.089 0.04519505339194583
2.088 0.045080000271388136
2.0869999999999997 0.04495510135239009
2.086 0.04481926102647996
2.085 0.044671646775646855
2.084 0.04451187674765371
2.0829999999999997 0.044339466807792396
2.082 0.04415490858425089
2.081 0.043958525953130864
2.08 0.04375148343535819
2.0789999999999997 0.043535024070064626
2.078 0.043310566032014323
2.077 0.04307985972584975
2.076 0.04284457046485242
2.0749999999999997 0.042606490727786994
2.074 0.04236781398611304
2.073 0.042130918184497615
2.072 0.041898475179241945
2.0709999999999997 0.041673354599829994
2.07 0.04145869526349043
2.069 0.04125743857947204
2.068 0.04107222850405376
2.0669999999999997 0.040904640522998026
2.066 0.04075523892002931
2.065 0.04062307695525327
2.064 0.04050578249607732
2.0629999999999997 0.040399402481249645
2.062 0.040299048882813736
2.061 0.040198970360266525
2.06 0.04009392409261779
2.0589999999999997 0.03997920937149211
2.058 0.039851575275220624
2.057 0.039709416322579384
2.056 0.03955303776205614
2.0549999999999997 0.03938482657355912
2.054 0.03920855898876891
2.053 0.03902892113734508
2.052 0.03885086821047438
2.0509999999999997 0.038679078583486
2.05 0.0385174502172659
2.049 0.03836832759812236
2.048 0.03823265818889496
2.0469999999999997 0.03810972779325611
2.046 0.03799731012633489
2.045 0.037892815753690565
2.044 0.03779248948956552
2.0429999999999997 0.037693006136218954
2.042 0.037591865824425044
2.041 0.03748722453725557
2.04 0.03737877974643613
2.0389999999999997 0.037267419585319546
2.038 0.03715552179542527
2.037 0.03704633342209099
2.036 0.03694392868308849
2.0349999999999997 0.03685268161538857
2.034 0.036776958161884116
2.033 0.03672030724427456
2.032 0.03668541211413372
2.031 0.03667346190012655
2.03 0.0366842147983705
2.029 0.036716225289531904
2.028 0.03676616518256423
2.027 0.036829878024641355
2.026 0.03690236905343333
2.025 0.036978429088444065
2.024 0.037052906575868474
2.023 0.03712127516655625
2.022 0.03717990937706306
2.021 0.03722624032091576
2.02 0.03725894103179586
2.019 0.03727760827771613
2.018 0.03728311319869375
2.017 0.03727724331075131
2.016 0.03726269693280889
2.015 0.037242426270827425
2.014 0.03722022534189953
2.013 0.03720001357160414
2.012 0.037185439255472824
2.011 0.03717944922421812
2.01 0.03718433694356153
2.009 0.037200780622694364
2.008 0.03722794852441528
2.007 0.037263356145186756
2.006 0.0373028498208182
2.005 0.037341515955218105
2.004 0.03737369969337308
2.003 0.03739366831780917
2.002 0.03739665255617693
2.001 0.03737874418948142
2.0 0.03733811196658786
1.9989999999999997 0.037274452762617184
1.9980000000000002 0.03718939946252461
1.9969999999999999 0.037086100064887904
1.9959999999999996 0.03696892983626433
1.995 0.036843124826464985
1.9939999999999998 0.036714151450447
1.9930000000000003 0.036587323676433275
1.992 0.036467442709817895
1.9909999999999997 0.03635886078120379
1.9900000000000002 0.03626454865820856
1.9889999999999999 0.03618657679147942
1.9879999999999995 0.03612596887779686
1.987 0.036082545822926915
1.9859999999999998 0.0360553408976586
1.9850000000000003 0.03604265199206136
1.984 0.03604236231267027
1.9829999999999997 0.036052069301608314
1.9820000000000002 0.03606962028093773
1.9809999999999999 0.03609305614727301
1.9799999999999995 0.03612083658585995
1.979 0.03615249524908083
1.9779999999999998 0.036188005856990516
1.9770000000000003 0.03622782995105202
1.976 0.036272984442609464
1.9749999999999996 0.03632476129824018
1.9740000000000002 0.03638453439187999
1.9729999999999999 0.03645310020536951
1.9719999999999995 0.03653097115179132
1.971 0.03661797568245829
1.9699999999999998 0.036713170490794145
1.9690000000000003 0.03681450852228027
1.968 0.03691893551177447
1.9669999999999996 0.03702244837617559
1.9660000000000002 0.03712076324868179
1.9649999999999999 0.037208708210581545
1.9639999999999995 0.03728134013722197
1.963 0.03733477386772548
1.9619999999999997 0.03736640761912966
1.9610000000000003 0.03737579700716197
1.96 0.03736536108077143
1.9589999999999996 0.0373401525643545
1.9580000000000002 0.03730814120305152
1.9569999999999999 0.03727941421920907
1.9559999999999995 0.03726518899079247
1.955 0.0372771011184359
1.9539999999999997 0.03732532296618159
1.9530000000000003 0.037417358903811676
1.952 0.03755734295318991
1.9509999999999996 0.03774472838642595
1.9500000000000002 0.03797473089247427
1.9489999999999998 0.038238211685648636
1.9479999999999995 0.03852316542995641
1.947 0.038814949031675906
1.9459999999999997 0.03909902080040605
1.9450000000000003 0.03936175721105811
1.944 0.0395918967015407
1.9429999999999996 0.0397821562224723
1.9420000000000002 0.03992891951708122
1.9409999999999998 0.040033422573384256
1.9399999999999995 0.04010051377889903
1.939 0.04013832000579733
1.9379999999999997 0.04015705678644974
1.9370000000000003 0.04016814037775475
1.936 0.04018301057230595
1.9349999999999996 0.04021213267496737
1.9340000000000002 0.04026445895258118
1.9329999999999998 0.040346575075670486
1.9319999999999995 0.040462977738350704
1.931 0.040615399957711434
1.9299999999999997 0.04080317573103302
1.9290000000000003 0.04102314474216719
1.928 0.04127021639063269
1.9269999999999996 0.04153748261615947
1.9260000000000002 0.04181647211257657
1.9249999999999998 0.04209795122838595
1.9239999999999995 0.04237266483487491
1.923 0.04263140799558867
1.9219999999999997 0.042865740610139556
1.9210000000000003 0.04306860237816356
1.92 0.043234620949373144
1.9189999999999996 0.043360406784739514
1.9180000000000001 0.043444797932770486
1.9169999999999998 0.04348867629167784
1.9159999999999995 0.04349553809431109
1.915 0.04347058474639452
1.9139999999999997 0.04342105507697623
1.9130000000000003 0.043355278563553076
1.912 0.04328224761394011
1.9109999999999996 0.04321092044109473
1.9100000000000001 0.04314960667996248
1.9089999999999998 0.04310534849116519
1.9079999999999995 0.04308374842548087
1.907 0.043088944940879025
1.9059999999999997 0.04312324842830299
1.9050000000000002 0.04318767966081193
1.904 0.043282690282652386
1.9029999999999996 0.043407838884912404
1.9020000000000001 0.043562252071793976
1.9009999999999998 0.04374490420257215
1.9000000000000004 0.043954173144519576
1.899 0.04418734355597146
1.8979999999999997 0.04444121948996508
1.8970000000000002 0.04471097211134332
1.896 0.04499066172449714
1.8949999999999996 0.045274050891047905
1.8940000000000001 0.045554591080184
1.8929999999999998 0.04582644264492418
1.8920000000000003 0.04608541437246174
1.891 0.04632949692917298
1.8899999999999997 0.04655905391043053
1.8890000000000002 0.04677687438670289
1.888 0.046987348459610695
1.8869999999999996 0.04719640528809322
1.8860000000000001 0.04741009362482016
1.8849999999999998 0.04763351955921126
1.8840000000000003 0.047870227516295834
1.883 0.04812144852216762
1.8819999999999997 0.04838707360975548
1.8810000000000002 0.048664768796151135
1.88 0.0489510289211934
1.8789999999999996 0.04924234241872014
1.8780000000000001 0.049535089550377776
1.8769999999999998 0.04982754327921248
1.8760000000000003 0.0501191816819096
1.875 0.05041079131260384
1.8739999999999997 0.05070478224761424
1.8730000000000002 0.0510044488908333
1.8719999999999999 0.05131310851311307
1.8709999999999996 0.05163377156180269
1.87 0.05196791757355391
1.8689999999999998 0.05231582677915013
1.8680000000000003 0.05267579538283191
1.867 0.05304438759067814
1.8659999999999997 0.05341698628300847
1.8650000000000002 0.05378798688691744
1.8639999999999999 0.05415215387650731
1.8629999999999995 0.05450517363029855
1.862 0.054844651504373024
1.8609999999999998 0.055170775290562836
1.8600000000000003 0.05548644529937161
1.859 0.05579682357378027
1.8579999999999997 0.05610929714879799
1.8570000000000002 0.05643235358315778
1.8559999999999999 0.056774556873519524
1.8549999999999995 0.05714291631823211
1.854 0.0575423962836032
1.8529999999999998 0.057975282633330925
1.8520000000000003 0.058440564149219144
1.851 0.05893433539235351
1.8499999999999996 0.05945073600705861
1.8490000000000002 0.05998189363909846
1.8479999999999999 0.060520111391677414
1.8469999999999995 0.06105744977438811
1.846 0.0615870657128577
1.8449999999999998 0.06210353483081909
1.8440000000000003 0.06260341813842783
1.843 0.06308492270003752
1.8419999999999996 0.06354902097964125
1.8410000000000002 0.0639982921162299
1.8399999999999999 0.06443726971311635
1.8389999999999995 0.0648722353198441
1.838 0.06531009100622812
1.8369999999999997 0.06575837425112456
1.8360000000000003 0.06622480526099431
1.835 0.06671583947428085
1.8339999999999996 0.06723699733547034
1.8330000000000002 0.0677913921746614
1.8319999999999999 0.06838136367589878
1.8309999999999995 0.0690072206154933
1.83 0.06966830672295361
1.8289999999999997 0.07036329145435717
1.8280000000000003 0.07108936089283041
1.827 0.071843475385529
1.8259999999999996 0.07262158768526422
1.8250000000000002 0.0734188945085287
1.8239999999999998 0.07422895684860513
1.8229999999999995 0.07504537243443707
1.822 0.07586079936390978
1.8209999999999997 0.07666844780877526
1.8200000000000003 0.07746245044805519
1.819 0.07823977478505788
1.8179999999999996 0.07899958007947959
1.8170000000000002 0.07974441898580266
1.8159999999999998 0.08047914188840544
1.8149999999999995 0.0812106960328158
1.814 0.08194628856623255
1.8129999999999997 0.08269253357552463
1.8120000000000003 0.08345394678297784
1.811 0.08423186122817651
1.8099999999999996 0.0850256730820954
1.8090000000000002 0.08583196385343818
1.8079999999999998 0.0866468383083538
1.8069999999999995 0.08746606752602513
1.806 0.0882874612431848
1.8049999999999997 0.08911066991908276
1.8040000000000003 0.08993806956709742
1.803 0.09077402886767076
1.8019999999999996 0.09162428869912066
1.8010000000000002 0.09249380036133593
1.7999999999999998 0.09338607460328299
1.7989999999999995 0.09430177895406544
1.798 0.09523893347273177
1.7969999999999997 0.09619187717257607
1.7960000000000003 0.0971528189981483
1.795 0.09811290205452003
1.7939999999999996 0.09906347558069285
1.7930000000000001 0.09999658717674449
1.7919999999999998 0.10090836120087217
1.7909999999999995 0.10179884150212867
1.79 0.10267162462144644
1.7889999999999997 0.10353496098169569
1.7880000000000003 0.10440023710969887
1.787 0.10528202628682919
1.7859999999999996 0.10619475000481089
1.7850000000000001 0.10715227989843328
1.7839999999999998 0.10816575579191069
1.7829999999999995 0.10924233032445126
1.782 0.11038560556779767
1.7809999999999997 0.11159244459781843
1.7800000000000002 0.11285783205347019
1.779 0.11417369698713488
1.7779999999999996 0.11553092193297078
1.7770000000000001 0.11692148118986294
1.7759999999999998 0.11833880603834968
1.7750000000000004 0.11977930149492597
1.774 0.12124195586085695
1.7729999999999997 0.1227282571385162
1.7720000000000002 0.1242402014623957
1.771 0.12578015682990887
1.7699999999999996 0.12735065221530686
1.7690000000000001 0.1289531551423822
1.7679999999999998 0.13058899219338785
1.7670000000000003 0.13226017011254865
1.766 0.13396928605202812
1.7649999999999997 0.13572098444594324
1.7640000000000002 0.13752080595395372
1.763 0.13937676072223765
1.7619999999999996 0.1412974823711235
1.7610000000000001 0.14329051278002652
1.7599999999999998 0.1453623352841762
1.7590000000000003 0.14751584668162726
1.758 0.1497522324972351
1.7569999999999997 0.1520676786607312
1.7560000000000002 0.15445650017209134
1.755 0.15690877343305853
1.7539999999999996 0.15941604841834667
1.7530000000000001 0.16196709711971227
1.7519999999999998 0.16455495293887626
1.7510000000000003 0.167173969203937
1.75 0.16982092279612557
1.7489999999999997 0.1724963985632306
1.7480000000000002 0.17520245947114957
1.7469999999999999 0.17794299036036718
1.7459999999999996 0.1807214526971743
1.745 0.1835393045595075
1.7439999999999998 0.18639638398071737
1.7430000000000003 0.1892874849490985
1.742 0.19220422086232927
1.7409999999999997 0.19513783387212835
1.7400000000000002 0.19807639687277312
1.7389999999999999 0.2010118437134313
1.7379999999999995 0.20393652814889215
1.737 0.20685151636018678
1.7359999999999998 0.20976125597487388
1.7350000000000003 0.2126804908645385
1.734 0.21562932254440495
1.7329999999999997 0.2186329705185595
1.7320000000000002 0.2217209151624022
1.7309999999999999 0.22492096807338843
1.7299999999999995 0.22825831705813485
1.729 0.23175068038226418
1.7279999999999998 0.23540622168769135
1.7270000000000003 0.23922041222599094
1.726 0.24317846007792238
1.7249999999999996 0.24725270464257382
1.7240000000000002 0.2514095431046016
1.7229999999999999 0.25560949826495183
1.7219999999999995 0.25981333191126615
1.721 0.26398446112685275
1.7199999999999998 0.2680949372257555
1.7190000000000003 0.2721270420124156
1.718 0.27607192767935346
1.7169999999999996 0.27993208404961206
1.7160000000000002 0.2837178569052234
1.7149999999999999 0.2874465982001419
1.7139999999999995 0.2911383329995763
1.713 0.2948147267794631
1.7119999999999997 0.29849574357306713
1.7110000000000003 0.3021988321323706
1.71 0.3059400777481536
1.7089999999999996 0.3097280085163427
1.7080000000000002 0.31357432451367023
1.7069999999999999 0.3174864121356546
1.7059999999999995 0.32147327321529046
1.705 0.32554242245340015
1.7039999999999997 0.3297061568768212
1.7030000000000003 0.333972686698573
1.702 0.3383568590322698
1.7009999999999996 0.34287230026356413
1.7000000000000002 0.3475310998521214
1.6989999999999998 0.3523479989230695
1.6979999999999995 0.357332318316855
1.697 0.36249121461961126
1.6959999999999997 0.367828944898523
1.6950000000000003 0.3733444001461096
1.694 0.37902942561238406
1.6929999999999996 0.38487202780280677
1.6920000000000002 0.39084985460954214
1.6909999999999998 0.39693840563236354
1.6899999999999995 0.40310719212778673
1.689 0.40932230713567774
1.6879999999999997 0.41554937467105274
1.6870000000000003 0.42175642571370514
1.686 0.4279137760735957
1.6849999999999996 0.4339926635248313
1.6840000000000002 0.43997129286626485
1.6829999999999998 0.4458278593280534
1.6819999999999995 0.4515454976594807
1.681 0.4571107778006061
1.6799999999999997 0.4625151237758415
1.6790000000000003 0.46775622317706067
1.678 0.4728421398507327
1.6769999999999996 0.47778936958476587
1.6760000000000002 0.4826266055151817
1.6749999999999998 0.48738933720161337
1.6739999999999995 0.49212256922013603
1.673 0.496869188423716
1.6719999999999997 0.5016680178047266
1.6710000000000003 0.5065412542082766
1.67 0.5114996685310416
1.6689999999999996 0.5165333948614305
1.6680000000000001 0.5216128665858883
1.6669999999999998 0.5266949711709997
1.6659999999999995 0.5317213460535142
1.665 0.5366348077600124
1.6639999999999997 0.5413750954159504
1.6630000000000003 0.5458900095914695
1.662 0.5501386860855234
1.6609999999999996 0.5540904636921702
1.6600000000000001 0.5577267302834207
1.6589999999999998 0.5610359363924872
1.6579999999999995 0.5640180328226149
1.657 0.5666773709871945
1.6559999999999997 0.5690256236560578
1.6550000000000002 0.5710772518813259
1.654 0.5728514062891557
1.6529999999999996 0.574366357982495
1.6520000000000001 0.5756460240262202
1.6509999999999998 0.5767140768965675
1.6499999999999995 0.5775964167762984
1.649 0.5783162594605932
1.6479999999999997 0.578895913809907
1.6470000000000002 0.5793525794323834
1.646 0.5797009297477577
1.6449999999999996 0.5799467332462092
1.6440000000000001 0.5800874582862006
1.6429999999999998 0.5801179152342038
1.6420000000000003 0.5800224584747127
1.641 0.5797832805996794
1.6399999999999997 0.5793830573754887
1.6390000000000002 0.5788033476964836
1.638 0.5780344435690014
1.6369999999999996 0.5770741007953487
1.6360000000000001 0.5759366405688606
1.6349999999999998 0.574646882821631
1.6340000000000003 0.5732404385499843
1.633 0.5717639385416525
1.6319999999999997 0.5702653113929776
1.6310000000000002 0.5687891051759716
1.63 0.5673719218082371
1.6289999999999996 0.5660289864740264
1.6280000000000001 0.5647590531792489
1.6269999999999998 0.5635395832979696
1.6260000000000003 0.5623270878858959
1.625 0.5610640618549092
1.6239999999999997 0.5596884589884815
1.6230000000000002 0.5581377079942949
1.6219999999999999 0.5563629703768422
1.6209999999999996 0.554322106678213
1.62 0.5519946132102089
1.6189999999999998 0.5493792031836685
1.6180000000000003 0.5464843783144964
1.617 0.5433311062725508
1.6159999999999997 0.539939992428476
1.6150000000000002 0.5363288414097418
1.6139999999999999 0.5325115320948677
1.6129999999999995 0.5284896668607899
1.612 0.5242652625363794
1.6109999999999998 0.5198392193814445
1.6100000000000003 0.5152145688368265
1.609 0.5104030544625593
1.6079999999999997 0.5054300647332092
1.6070000000000002 0.5003340023674777
1.6059999999999999 0.4951657754767249
1.6049999999999995 0.4899873911126273
1.604 0.48486485350447117
1.6029999999999998 0.4798613298322108
1.6020000000000003 0.47503743801578924
1.601 0.47043828982032543
1.5999999999999996 0.4661030388548145
1.5990000000000002 0.46205086280069047
1.5979999999999999 0.45828914186694747
1.5969999999999995 0.45480936775434105
1.596 0.4515992571759516
1.5949999999999998 0.4486333916827093
1.5940000000000003 0.445883899015186
1.593 0.44332022017390177
1.5919999999999996 0.44091018241834884
1.5910000000000002 0.43862048814273286
1.5899999999999999 0.4364165584848217
1.5889999999999995 0.4342634516116908
1.588 0.43212674146747015
1.5869999999999997 0.4299694225547167
1.5860000000000003 0.42775817749810985
1.585 0.4254692367780733
1.5839999999999996 0.4230791365907926
1.5830000000000002 0.4205811013108097
1.5819999999999999 0.4179768940724707
1.5809999999999995 0.4152790292611493
1.58 0.41251409625635316
1.5789999999999997 0.40971072147199056
1.5780000000000003 0.40689950209802345
1.577 0.4041073816140616
1.5759999999999996 0.4013504929041415
1.5750000000000002 0.3986326038389192
1.5739999999999998 0.3959463596441369
1.5729999999999995 0.3932696596020557
1.572 0.39057339119113843
1.5709999999999997 0.38782380533019484
1.5700000000000003 0.38498441736540245
1.569 0.3820316286642543
1.5679999999999996 0.37895121925334097
1.5670000000000002 0.3757445786084802
1.5659999999999998 0.37243604912549394
1.5649999999999995 0.3690609100208468
1.564 0.36567453460024585
1.5629999999999997 0.3623359862379257
1.5620000000000003 0.3591103830369991
1.561 0.3560566191886927
1.5599999999999996 0.353220066655969
1.5590000000000002 0.35062703611824403
1.5579999999999998 0.3482800745522133
1.5569999999999995 0.34616148333364877
1.556 0.344231439066656
1.5549999999999997 0.3424372271189282
1.5540000000000003 0.3407162159897353
1.553 0.33900307505847754
1.5519999999999996 0.3372375193392558
1.5510000000000002 0.33536611185847776
1.5499999999999998 0.33334932689745667
1.5489999999999995 0.33116153719624786
1.548 0.3287917838115619
1.5469999999999997 0.3262437535445796
1.5460000000000003 0.323536109381809
1.545 0.3206995955730871
1.5439999999999996 0.31777671621758136
1.5430000000000001 0.31481967267171346
1.5419999999999998 0.3118868708173546
1.5409999999999995 0.3090413265269226
1.54 0.306343578302376
1.5389999999999997 0.3038488817978238
1.5380000000000003 0.3016046385239486
1.537 0.29963907029572956
1.5359999999999996 0.29796325632643167
1.5350000000000001 0.2965682188867368
1.5339999999999998 0.2954213281067993
1.5329999999999995 0.2944733508698412
1.532 0.2936581501678958
1.5309999999999997 0.2929001873717314
1.5300000000000002 0.292121484288548
1.529 0.2912509492411745
1.5279999999999996 0.29023012556263633
1.5270000000000001 0.28901830390812583
1.5259999999999998 0.28759513682874494
1.5249999999999995 0.2859631821405181
1.524 0.28414609567059246
1.5229999999999997 0.2821843808419945
1.5220000000000002 0.2801302739522436
1.521 0.2780453660841382
1.5199999999999996 0.2759910003005044
1.5190000000000001 0.27402845452369795
1.5179999999999998 0.2722116736109489
1.5170000000000003 0.2705883450787519
1.516 0.2691952166176929
1.5149999999999997 0.2680521993737438
1.5140000000000002 0.2671681178904281
1.513 0.2665329476190666
1.5119999999999996 0.26612154496983215
1.5110000000000001 0.26589434400240375
1.5099999999999998 0.26580016470443
1.5090000000000003 0.2657830045571498
1.508 0.26578217325953346
1.5069999999999997 0.2657443868057128
1.5060000000000002 0.2656256407759292
1.505 0.2653996949304474
1.5039999999999996 0.2650573851986669
1.5030000000000001 0.26460945470342373
1.5019999999999998 0.2640825804667135
1.5010000000000003 0.26351598694122585
1.5 0.2629538433700146
1.4989999999999997 0.2624393597526757
1.4980000000000002 0.26200579052864437
1.4969999999999999 0.26167566216597027
1.4959999999999996 0.2614535835069553
1.495 0.26132931496367734
1.4939999999999998 0.26127594601501875
1.4930000000000003 0.2612613456876876
1.492 0.26124708086557435
1.4909999999999997 0.26119744621709223
1.4900000000000002 0.2610870181652429
1.4889999999999999 0.26090000855032297
1.4879999999999995 0.2606359229765792
1.487 0.2603033387378691
1.4859999999999998 0.25992395178601263
1.4850000000000003 0.2595239995157988
1.484 0.259131467054171
1.4829999999999997 0.2587738702502238
1.4820000000000002 0.2584710241461657
1.4809999999999999 0.25823961327901995
1.4799999999999995 0.2580871700819274
1.479 0.2580156121412551
1.4779999999999998 0.25802105538633546
1.4770000000000003 0.2580960346835085
1.476 0.25822818222839805
1.4749999999999996 0.2584037391555083
1.4740000000000002 0.25860438055954843
1.4729999999999999 0.2588106981180128
1.4719999999999995 0.2589992955272533
1.471 0.2591452562096692
1.4699999999999998 0.25922484696774484
1.4690000000000003 0.2592154191512626
1.468 0.25909657060091423
1.4669999999999996 0.258855614565606
1.4660000000000002 0.2584896348346464
1.4649999999999999 0.2580030088154991
1.4639999999999995 0.25741088960747377
1.463 0.25673912775053176
1.4619999999999997 0.2560213612997261
1.4610000000000003 0.2552958442192237
1.46 0.2546020024181147
1.4589999999999996 0.25398268502300636
1.4580000000000002 0.25347254489885224
1.4569999999999999 0.2531005505760878
1.4559999999999995 0.2528863822398106
1.455 0.25283675049362236
1.4539999999999997 0.25294822803295636
1.4530000000000003 0.25320698409800463
1.452 0.25358930051674794
1.4509999999999996 0.2540662358931538
1.4500000000000002 0.2546074503219856
1.4489999999999998 0.2551840216201964
1.4479999999999995 0.2557719086827383
1.447 0.2563569578034601
1.4459999999999997 0.25693411770841657
1.4450000000000003 0.2575104936248159
1.444 0.2580998812551851
1.4429999999999996 0.25872314621820514
1.4420000000000002 0.25940449367014595
1.4409999999999998 0.26016018543391495
1.4399999999999995 0.26100336135271407
1.439 0.2619291782998263
1.4379999999999997 0.26292109767016253
1.4370000000000003 0.26394526241599114
1.436 0.26495564322818416
1.4349999999999996 0.2658976677512125
1.4340000000000002 0.26671153075561443
1.4329999999999998 0.26734797390722204
1.4319999999999995 0.2677639677568538
1.431 0.26793781407795175
1.4299999999999997 0.267867207832999
1.4290000000000003 0.2675723960235901
1.428 0.26709325652906707
1.4269999999999996 0.2664845253335639
1.4260000000000002 0.26580936375737424
1.4249999999999998 0.26513441903116114
1.4239999999999995 0.26451806068905115
1.423 0.2640105055521403
1.4219999999999997 0.2636492389286839
1.4210000000000003 0.26345238594214415
1.42 0.26342874030077046
1.4189999999999996 0.2635733112760483
1.4180000000000001 0.2638735098648862
1.4169999999999998 0.2643129867641631
1.4159999999999995 0.26487340445338664
1.415 0.26553659591922263
1.4139999999999997 0.2662861553177513
1.4130000000000003 0.2671042420659828
1.412 0.26797042528058884
1.4109999999999996 0.26886388255589944
1.4100000000000001 0.26975737964416296
1.4089999999999998 0.27062374642961917
1.4079999999999995 0.27143471393597085
1.407 0.2721660065427423
1.4059999999999997 0.272798637311925
1.4050000000000002 0.27332407284847554
1.404 0.2737420008756447
1.4029999999999996 0.2740616697223631
1.4020000000000001 0.2742978895078293
1.4009999999999998 0.27446721759080767
1.3999999999999995 0.27458389808231554
1.399 0.2746558073440595
1.3979999999999997 0.2746832473468308
1.3970000000000002 0.2746599135189506
1.396 0.2745726477761661
1.3949999999999996 0.2744068314702961
1.3940000000000001 0.27415182928068293
1.3929999999999998 0.2738026326319091
1.3919999999999995 0.2733663016511445
1.391 0.27285699899628324
1.3899999999999997 0.27230049234156717
1.3890000000000002 0.27172570588475653
1.388 0.27116308938936423
1.3869999999999996 0.27064136340075795
1.3860000000000001 0.27018131844546633
1.3849999999999998 0.26979735865763
1.3840000000000003 0.2694925890621084
1.383 0.26926346435307313
1.3819999999999997 0.26909907037129416
1.3810000000000002 0.26898848018380545
1.38 0.26891825241702516
1.3789999999999996 0.2688786793018041
1.3780000000000001 0.26886335047885174
1.3769999999999998 0.26886961076692933
1.3760000000000003 0.26889714449465446
1.375 0.2689495900679508
1.3739999999999997 0.269028741926947
1.3730000000000002 0.26913681571167497
1.3719999999999999 0.2692779953888049
1.3709999999999996 0.26945294407219106
1.37 0.26966316311452176
1.3689999999999998 0.26991087665228314
1.3680000000000003 0.2701958819447428
1.367 0.27051617180020626
1.3659999999999997 0.27086655001098514
1.3650000000000002 0.2712352715945847
1.3639999999999999 0.2716040345004682
1.3629999999999995 0.2719491052911782
1.362 0.2722338705025334
1.3609999999999998 0.2724188291765035
1.3600000000000003 0.2724602012096763
1.359 0.2723145714632164
1.3579999999999997 0.27194051607654046
1.3570000000000002 0.2713079783377904
1.3559999999999999 0.2703938707916048
1.3549999999999995 0.2691914019365444
1.354 0.26770708369970797
1.3529999999999998 0.2659627420259678
1.3520000000000003 0.2639922151681122
1.351 0.26184098402147965
1.3499999999999996 0.25956273290190945
1.3490000000000002 0.25721454080727485
1.3479999999999999 0.25485516621172405
1.3469999999999995 0.2525412248634818
1.346 0.2503231227087246
1.3449999999999998 0.24824269686390238
1.3440000000000003 0.2463284116547028
1.343 0.24459705882997296
1.3419999999999996 0.24305099639184746
1.3410000000000002 0.24168094739244306
1.3399999999999999 0.24046422807466525
1.3389999999999995 0.23936887728683198
1.338 0.23835673265320811
1.3369999999999997 0.2373888593653207
1.3360000000000003 0.23642617139975775
1.335 0.23543372682592906
1.3339999999999996 0.23438594310471586
1.3330000000000002 0.23326251958811406
1.3319999999999999 0.23205185862051103
1.3309999999999995 0.2307502192740136
1.33 0.2293576790273331
1.3289999999999997 0.2278772340162752
1.3280000000000003 0.226311729682668
1.327 0.22466283370471607
1.3259999999999996 0.22292840555406923
1.3250000000000002 0.22110500116497145
1.3239999999999998 0.21918857654816806
1.3229999999999995 0.2171744970040843
1.322 0.21506264077546733
1.3209999999999997 0.2128609627398266
1.3200000000000003 0.21058262102537764
1.319 0.20825111113178227
1.3179999999999996 0.20589789696994024
1.3170000000000002 0.2035590732905214
1.3159999999999998 0.20127222540079176
1.3149999999999995 0.1990728297975651
1.314 0.19698770764919005
1.3129999999999997 0.19503466619572973
1.3120000000000003 0.19321448098590646
1.311 0.1915144959016908
1.3099999999999996 0.18990834878015558
1.3090000000000002 0.1883614017261605
1.3079999999999998 0.1868325430217748
1.3069999999999995 0.18528278882872884
1.306 0.18367808206965677
1.3049999999999997 0.18199631754234188
1.3040000000000003 0.18022694122717065
1.303 0.1783753965752515
1.3019999999999996 0.17645935716999325
1.3010000000000002 0.1745066147356407
1.2999999999999998 0.1725517638596162
1.2989999999999995 0.17063140094800208
1.298 0.16877945291916763
1.2969999999999997 0.16702445089180484
1.2960000000000003 0.16538541012577643
1.295 0.16387472299107367
1.2939999999999996 0.16249280993210477
1.2930000000000001 0.16123187874113243
1.2919999999999998 0.16007745592955433
1.2909999999999995 0.1590097218027866
1.29 0.15800576844513822
1.2889999999999997 0.15704085514613156
1.2880000000000003 0.1560904361935423
1.287 0.1551314225530887
1.2859999999999996 0.15414422503981648
1.2850000000000001 0.15311186139975927
1.2839999999999998 0.15202220847014822
1.2829999999999995 0.1508658123969846
1.282 0.14963711970242066
1.2809999999999997 0.14833478912246617
1.2800000000000002 0.14696073529852172
1.279 0.14551954838722084
1.2779999999999996 0.144018664784393
1.2770000000000001 0.1424675987457852
1.2759999999999998 0.14087766653850983
1.2749999999999995 0.13926016461669327
1.274 0.1376285046327709
1.2729999999999997 0.13599415618841623
1.2720000000000002 0.1343671305239982
1.271 0.13275715555853992
1.2699999999999996 0.13117102809438033
1.2690000000000001 0.12961318029755267
1.2679999999999998 0.12808634139402042
1.2669999999999995 0.1265907856891466
1.266 0.1251266537915117
1.2649999999999997 0.12369217381657763
1.2640000000000002 0.12228649737587416
1.263 0.12090871895638998
1.2619999999999996 0.11955741000326883
1.2610000000000001 0.11823220426086775
1.2599999999999998 0.11693184951486676
1.2590000000000003 0.11565497894171152
1.258 0.11440068890526475
1.2569999999999997 0.11316743800005084
1.2560000000000002 0.11195216622660809
1.255 0.11075320481077748
1.2539999999999996 0.10956912603946893
1.2530000000000001 0.10839810002058829
1.2519999999999998 0.10724062553010925
1.2510000000000003 0.10609742019877837
1.25 0.1049702090293723
1.2489999999999997 0.10386187602784476
1.2480000000000002 0.1027758651458483
1.2469999999999999 0.10171536285853312
1.2459999999999996 0.10068288146194171
1.245 0.09968062013422693
1.2439999999999998 0.09870943549017006
1.2430000000000003 0.09776744252417437
1.242 0.0968521176957837
1.2409999999999997 0.09595895473870707
1.2400000000000002 0.09508210775956673
1.2389999999999999 0.09421471652646199
1.2379999999999995 0.09335087457812755
1.237 0.09248421693216297
1.2359999999999998 0.09161079431289405
1.2350000000000003 0.09072855732657144
1.234 0.08983756256063867
1.2329999999999997 0.08894064101201779
1.2320000000000002 0.08804145593111032
1.2309999999999999 0.08714579737870272
1.2299999999999995 0.0862595461873245
1.229 0.08538838591437214
1.2279999999999998 0.08453703898565859
1.2270000000000003 0.0837084889757558
1.226 0.08290384953533848
1.2249999999999996 0.08212128187012395
1.2240000000000002 0.08135722602408892
1.2229999999999999 0.08060590014170115
1.2219999999999995 0.07985985564559223
1.221 0.07911162860819376
1.2199999999999998 0.07835475904809354
1.2190000000000003 0.07758451107999209
1.218 0.07679880162454703
1.2169999999999996 0.07599891058072301
1.2160000000000002 0.07518942801424294
1.2149999999999999 0.07437792166601792
1.2139999999999995 0.07357425923795882
1.213 0.07278889054168748
1.2119999999999997 0.07203137561822678
1.2110000000000003 0.07130975209306353
1.21 0.07062926709389292
1.2089999999999996 0.0699916958132564
1.2080000000000002 0.06939554740593715
1.2069999999999999 0.06883656236643834
1.2059999999999995 0.06830696631230229
1.205 0.06779706839541234
1.2039999999999997 0.06729705325513405
1.2030000000000003 0.066795701148925
1.202 0.06628301131701482
1.2009999999999996 0.06575024109831026
1.2000000000000002 0.06519089230219358
1.1989999999999998 0.0646011483139149
1.1979999999999995 0.06398032133036936
1.197 0.06332975338840965
1.1959999999999997 0.06265347088122597
1.1950000000000003 0.06195738735038904
1.194 0.06124866346087339
1.1929999999999996 0.06053441710798814
1.1920000000000002 0.05982222056005756
1.1909999999999998 0.05911889888300714
1.1899999999999995 0.0584310261549134
1.189 0.05776362914602742
1.1879999999999997 0.05712139263837494
1.1870000000000003 0.05650790335544629
1.186 0.05592619105988215
1.1849999999999996 0.05537787357796724
1.1840000000000002 0.05486380642285196
1.1829999999999998 0.054384081726425434
1.1819999999999995 0.053937806983487636
1.181 0.053523431400200376
1.1799999999999997 0.053138346745194326
1.1790000000000003 0.05277976829817308
1.178 0.05244431201473845
1.1769999999999996 0.05212832121097422
1.1760000000000002 0.05182843544711538
1.1749999999999998 0.05154085004229917
1.1739999999999995 0.05126240194986911
1.173 0.05098994690195821
1.1719999999999997 0.050720376386096076
1.1710000000000003 0.05045103673734009
1.17 0.05017934844384052
1.1689999999999996 0.04990349243131481
1.1680000000000001 0.049621503414607464
1.1669999999999998 0.04933211078275612
1.1659999999999995 0.04903450983200958
1.165 0.04872832278811915
1.1639999999999997 0.048413990628054335
1.1630000000000003 0.048092478957847504
1.162 0.047765440144021974
1.1609999999999996 0.047435359535604356
1.1600000000000001 0.047104629353704346
1.1589999999999998 0.04677679781559847
1.1579999999999995 0.04645487664951055
1.157 0.04614228854296084
1.1559999999999997 0.04584246728786129
1.1550000000000002 0.04555818982269887
1.154 0.04529188512446984
1.1529999999999996 0.04504479409692154
1.1520000000000001 0.044817455330919506
1.1509999999999998 0.04460872049542626
1.1499999999999995 0.04441639505076034
1.149 0.04423657251076037
1.1479999999999997 0.04406459281413155
1.1470000000000002 0.043895005395410185
1.146 0.043722085349740994
1.1449999999999996 0.04354035671164138
1.1440000000000001 0.04334534329045533
1.1429999999999998 0.043133861569036896
1.1419999999999995 0.042903968484760066
1.141 0.04265498869329277
1.1399999999999997 0.042387982284144574
1.1390000000000002 0.04210465602741836
1.138 0.04180740871156986
1.1369999999999996 0.041499130538504646
1.1360000000000001 0.0411829514563713
1.1349999999999998 0.040862162434512676
1.1340000000000003 0.040539948042618616
1.133 0.040219303839459195
1.1319999999999997 0.039903720037967084
1.1310000000000002 0.03959581820968593
1.13 0.03929809693795199
1.1289999999999996 0.03901219868767199
1.1280000000000001 0.03873885295721955
1.1269999999999998 0.03847784431741085
1.1260000000000003 0.03822784254992347
1.125 0.03798654905540496
1.1239999999999997 0.03775165119304679
1.1230000000000002 0.03752047349386275
1.1219999999999999 0.03729041694831886
1.1209999999999996 0.03705961751558893
1.12 0.03682701281863315
1.1189999999999998 0.03659246738257374
1.1180000000000003 0.03635649440269175
1.117 0.03612021572276202
1.1159999999999997 0.03588565356507251
1.1150000000000002 0.03565464636727178
1.1139999999999999 0.03542951962771113
1.1129999999999995 0.035212513185108256
1.112 0.03500566439990667
1.1109999999999998 0.034810892043227036
1.1100000000000003 0.03462960195077706
1.109 0.0344627962359811
1.1079999999999997 0.034310839498148483
1.1070000000000002 0.03417329843451742
1.1059999999999999 0.03404972611242323
1.1049999999999995 0.033939006740502535
1.104 0.03383993589998141
1.1029999999999998 0.0337510190306009
1.1020000000000003 0.03367104570593523
1.101 0.033598733232835847
1.0999999999999996 0.03353307804679303
1.0990000000000002 0.03347294833509059
1.0979999999999999 0.033417276585557265
1.0969999999999995 0.0333649220048875
1.096 0.033314911825255394
1.0949999999999998 0.033266175883691025
1.0940000000000003 0.03321714095520751
1.093 0.033166960655203866
1.0919999999999996 0.033114514898452165
1.0910000000000002 0.03305855834462552
1.0899999999999999 0.032998294103699644
1.0889999999999995 0.03293262005726214
1.088 0.03286071768935083
1.0869999999999997 0.032781701305034876
1.0860000000000003 0.03269472334227473
1.085 0.032599137927025804
1.0839999999999996 0.032494633254885774
1.0830000000000002 0.03238082697706399
1.0819999999999999 0.03225804949177025
1.0809999999999995 0.032126506617943966
1.08 0.031987013453775304
1.0789999999999997 0.031840436129847396
1.0780000000000003 0.031687761977672625
1.077 0.03153020986188051
1.0759999999999996 0.031368933176542456
1.0750000000000002 0.031205174802288023
1.0739999999999998 0.03104047035018753
1.0729999999999995 0.030876503130261416
1.072 0.03071518696934733
1.0709999999999997 0.03055860933341954
1.0700000000000003 0.03040908595512761
1.069 0.030268831660418872
1.0679999999999996 0.0301398841933211
1.0670000000000002 0.03002354137109508
1.0659999999999998 0.02992039168226871
1.0649999999999995 0.02982994092672496
1.064 0.02975065960964426
1.0629999999999997 0.029679850703882696
1.0620000000000003 0.029614107671346854
1.061 0.02954935134673381
1.0599999999999996 0.02948182362849841
1.0590000000000002 0.029408101667912894
1.0579999999999998 0.02932576241669422
1.0569999999999995 0.029233526071329795
1.056 0.02913145690854778
1.0549999999999997 0.029021104742651974
1.0540000000000003 0.02890500817614767
1.053 0.028786366396916847
1.0519999999999996 0.028668588670133076
1.0510000000000002 0.02855491041099419
1.0499999999999998 0.028448048776588943
1.0489999999999995 0.028349639083659606
1.048 0.028260357902612162
1.0469999999999997 0.0281797243885256
1.0460000000000003 0.028106199511069147
1.045 0.028038015432313525
1.0439999999999996 0.027972565259104666
1.0430000000000001 0.027907558090960072
1.0419999999999998 0.027841290409698804
1.0409999999999995 0.02777250839238112
1.04 0.027701052843302838
1.0389999999999997 0.027627596596266436
1.0380000000000003 0.027553874970947433
1.037 0.0274822312496786
1.0359999999999996 0.02741560596769516
1.0350000000000001 0.027357158376364904
1.0339999999999998 0.027310055745041563
1.0329999999999995 0.027276890583456264
1.032 0.027259651070864425
1.0309999999999997 0.027259269610056085
1.0300000000000002 0.027275664528256527
1.029 0.027307907989355
1.0279999999999996 0.027353704313444145
1.0270000000000001 0.02741015863638761
1.0259999999999998 0.027473750907221157
1.0249999999999995 0.027540770233561038
1.024 0.02760749905721769
1.0229999999999997 0.027670615632861727
1.0220000000000002 0.027727391073423754
1.021 0.027775801489170443
1.0199999999999996 0.0278146724607601
1.0190000000000001 0.02784345939118316
1.0179999999999998 0.027862534071679636
1.0169999999999995 0.027872941639062038
1.016 0.02787642870112217
1.0149999999999997 0.02787497252006545
1.0140000000000002 0.02787124501156705
1.013 0.027868089719402415
1.0119999999999996 0.02786822447951794
1.0110000000000001 0.02787392280541809
1.0099999999999998 0.027887032075442117
1.0089999999999995 0.027908240292372783
1.008 0.027937128038776526
1.0069999999999997 0.027972043178097133
1.0060000000000002 0.02801006830188361
1.005 0.028047682864760223
1.0039999999999996 0.028080765569831752
1.0030000000000001 0.028105084489860113
1.0019999999999998 0.02811708108310726
1.0010000000000003 0.028113794643040344
1.0 0.028093790356434754
0.9989999999999997 0.02805675759615536
0.9980000000000002 0.028003831945492427
0.9969999999999999 0.027937292766649496
0.9959999999999996 0.02786036413671834
0.9950000000000001 0.02777694465091776
0.9939999999999998 0.02769114178696815
0.9930000000000003 0.02760698620958927
0.992 0.027528153559568135
0.9909999999999997 0.02745800952990038
0.9900000000000002 0.027398887852758343
0.9889999999999999 0.02735244528277887
0.9879999999999995 0.02731953028526604
0.9870000000000001 0.02730005810943854
0.9859999999999998 0.027293309528385566
0.9850000000000003 0.027297967051391606
0.984 0.027312356864248304
0.9829999999999997 0.027334550738481598
0.9820000000000002 0.02736278018717614
0.9809999999999999 0.027395406079875798
0.9799999999999995 0.027431103064718906
0.9790000000000001 0.027469364050654175
0.9779999999999998 0.027510037222281163
0.9770000000000003 0.0275533677504007
0.976 0.02760005732688566
0.9749999999999996 0.027651060098147898
0.9740000000000002 0.02770743836256508
0.9729999999999999 0.027769855254152046
0.9719999999999995 0.02783880359456492
0.9710000000000001 0.027914291444960927
0.9699999999999998 0.02799576414414718
0.9690000000000003 0.028081843041522846
0.968 0.028170379790564345
0.9669999999999996 0.028258492440942133
0.9660000000000002 0.028343060324177473
0.9649999999999999 0.02842025414751632
0.9639999999999995 0.028486383627644128
0.9630000000000001 0.028538530616838236
0.9619999999999997 0.028574722342316984
0.9610000000000003 0.02859461036739311
0.96 0.028600012622766912
0.9589999999999996 0.028594747585401058
0.9580000000000002 0.028584856764557156
0.9569999999999999 0.02857799754950698
0.9559999999999995 0.028582690192490493
0.9550000000000001 0.028607778447419036
0.9539999999999997 0.028660984099282315
0.9530000000000003 0.02874799034130725
0.952 0.028871904778912338
0.9509999999999996 0.029032253446739636
0.9500000000000002 0.02922531955719702
0.9489999999999998 0.029444054224666106
0.9479999999999995 0.02967922058690902
0.9470000000000001 0.02991955918471767
0.9459999999999997 0.030153895702987658
0.9450000000000003 0.030371759705225515
0.944 0.030564492120985026
0.9429999999999996 0.030726481724949732
0.9420000000000002 0.030854927773747456
0.9409999999999998 0.03095074685760854
0.9399999999999995 0.031017625308839766
0.9390000000000001 0.03106176155600183
0.9379999999999997 0.031090964685878592
0.9370000000000003 0.031113971953939563
0.9359999999999999 0.03113955851049003
0.9349999999999996 0.031175773794601826
0.9340000000000002 0.031229537450832377
0.9329999999999998 0.03130598398905991
0.9319999999999995 0.03140868336472922
0.931 0.03153911091029788
0.9299999999999997 0.031696923358176206
0.9290000000000003 0.031879871719214456
0.9279999999999999 0.03208422218080886
0.9269999999999996 0.0323048290541748
0.9260000000000002 0.032535311326842974
0.9249999999999998 0.032768659611627754
0.9239999999999995 0.03299780430005272
0.923 0.03321565411102289
0.9219999999999997 0.03341565178095059
0.9210000000000003 0.033592247883501763
0.9199999999999999 0.033741145259655575
0.9189999999999996 0.0338595303455888
0.9180000000000001 0.03394628222189693
0.9169999999999998 0.034001837513170124
0.9159999999999995 0.03402865828571134
0.915 0.03403054088950197
0.9139999999999997 0.034012906462707396
0.9130000000000003 0.03398206980914786
0.9119999999999999 0.03394493396530671
0.9109999999999996 0.03390844826942417
0.9100000000000001 0.03387912834375238
0.9089999999999998 0.03386257019424227
0.9079999999999995 0.033863298972990015
0.907 0.0338847303166904
0.9059999999999997 0.03392886288273594
0.9050000000000002 0.03399667128238471
0.9039999999999999 0.03408866520357676
0.9029999999999996 0.034204606067882316
0.9020000000000001 0.03434386166501729
0.9009999999999998 0.034505632445754664
0.8999999999999995 0.034688592491471285
0.899 0.03489051516355801
0.8979999999999997 0.035108763634889406
0.8970000000000002 0.035339409909439796
0.8959999999999999 0.03557765307609754
0.8949999999999996 0.035818491193718736
0.8940000000000001 0.03605672658188929
0.8929999999999998 0.03628777624285303
0.8919999999999995 0.03650842976752537
0.891 0.03671727254753159
0.8899999999999997 0.03691482190535187
0.8890000000000002 0.03710355939028487
0.8879999999999999 0.037287256045432794
0.8869999999999996 0.0374709013310575
0.8860000000000001 0.03765955071304902
0.8849999999999998 0.037857459103804
0.8839999999999995 0.03806757047147525
0.883 0.038290900882781004
0.8819999999999997 0.03852731545851316
0.8810000000000002 0.03877481255594328
0.8799999999999999 0.03903036811067619
0.8789999999999996 0.0392908857939755
0.8780000000000001 0.03955312385330133
0.8769999999999998 0.03981533050730742
0.8760000000000003 0.04007671875555235
0.875 0.04033758029621476
0.8739999999999997 0.04059956950913943
0.8730000000000002 0.04086513607965967
0.8719999999999999 0.04113684571950891
0.8709999999999996 0.04141713380184188
0.8700000000000001 0.041707302010391266
0.8689999999999998 0.04200778314525934
0.8680000000000003 0.04231747260158216
0.867 0.042633909579022626
0.8659999999999997 0.0429536817807432
0.8650000000000002 0.043272557970142345
0.8639999999999999 0.043586548479497673
0.8629999999999995 0.0438923349854688
0.8620000000000001 0.04418807216564727
0.8609999999999998 0.04447391251412896
0.8600000000000003 0.044752130579169325
0.859 0.04502676163326976
0.8579999999999997 0.04530359981986238
0.8570000000000002 0.04558930594994451
0.8559999999999999 0.045890606085459786
0.8549999999999995 0.04621300910316315
0.8540000000000001 0.046560417577620215
0.8529999999999998 0.04693464533485943
0.8520000000000003 0.04733493423469773
0.851 0.04775827441360454
0.8499999999999996 0.04820017451705254
0.8490000000000002 0.04865458508753186
0.8479999999999999 0.04911566004471718
0.8469999999999995 0.04957736467251301
0.8460000000000001 0.05003454297459671
0.8449999999999998 0.05048312492003965
0.8440000000000003 0.050920555278114434
0.843 0.05134549605844682
0.8419999999999996 0.05175872055815257
0.8410000000000002 0.0521621597132654
0.8399999999999999 0.05255920659582937
0.8389999999999995 0.052954563393262606
0.8380000000000001 0.05335336298623064
0.8369999999999997 0.05376121315490814
0.8360000000000003 0.054183880171986255
0.835 0.05462614476019721
0.8339999999999996 0.05509211978219959
0.8330000000000002 0.055584075798242774
0.8319999999999999 0.05610379534355188
0.8309999999999995 0.056651547317123456
0.8300000000000001 0.05722696448344986
0.8289999999999997 0.057829251034793375
0.8280000000000003 0.05845649197679983
0.827 0.05910663637080679
0.8259999999999996 0.059776812607499986
0.8250000000000002 0.06046350480508125
0.8239999999999998 0.061161778495929395
0.8229999999999995 0.0618666479919636
0.8220000000000001 0.06257224351174465
0.8209999999999997 0.0632730423978623
0.8200000000000003 0.06396418378716547
0.819 0.06464305371717478
0.8179999999999996 0.06530877261636324
0.8170000000000002 0.06596321341274271
0.8159999999999998 0.06661011472017006
0.8149999999999995 0.06725494737292813
0.8140000000000001 0.06790342126155105
0.8129999999999997 0.06856081466965862
0.8120000000000003 0.06923075961433504
0.8109999999999999 0.06991435818144971
0.8099999999999996 0.0706112492812042
0.8090000000000002 0.07131887842454025
0.8079999999999998 0.07203444715769328
0.8069999999999995 0.07275498325602961
0.806 0.0734792873346963
0.8049999999999997 0.07420769027206293
0.8040000000000003 0.07494274245795435
0.8029999999999999 0.07568853219798073
0.8019999999999996 0.076450115732085
0.8010000000000002 0.07723167082170168
0.7999999999999998 0.07803593841462962
0.7989999999999995 0.07886307437901076
0.798 0.07971081688676501
0.7969999999999997 0.08057369030920604
0.7960000000000003 0.08144435008348633
0.7949999999999999 0.0823145499167107
0.7939999999999996 0.08317627045702677
0.7930000000000001 0.08402218920434153
0.7919999999999998 0.0848485636120431
0.7909999999999995 0.08565515181306321
0.79 0.08644490003379891
0.7889999999999997 0.08722488766928459
0.7880000000000003 0.08800502050353938
0.7869999999999999 0.08879807943948378
0.7859999999999996 0.08961681621105838
0.7850000000000001 0.09047360228513558
0.7839999999999998 0.0913785092790186
0.7829999999999995 0.09233821357418746
0.782 0.09335631190804763
0.7809999999999997 0.09443057904219747
0.7800000000000002 0.0955570667878926
0.7789999999999999 0.09672908773377273
0.7779999999999996 0.09793892739069573
0.7770000000000001 0.09917964498035865
0.7759999999999998 0.10044542274155385
0.7749999999999995 0.101732858563936
0.774 0.10304070341083198
0.7729999999999997 0.10436980347831427
0.7720000000000002 0.10572145337685113
0.7709999999999999 0.10709736568019128
0.7699999999999996 0.10849953264405653
0.7690000000000001 0.10992921314388782
0.7679999999999998 0.11138778244788926
0.7669999999999995 0.11287742486007735
0.766 0.11440107492334592
0.7649999999999997 0.11596360814819096
0.7640000000000002 0.11757079328843785
0.7629999999999999 0.1192305698677582
0.7619999999999996 0.12095136104933928
0.7610000000000001 0.1227405181848624
0.7599999999999998 0.12460425320381997
0.7589999999999995 0.1265453872413624
0.758 0.12856493480941836
0.7569999999999997 0.1306592503451783
0.7560000000000002 0.1328227323155375
0.7549999999999999 0.13504583245312626
0.7539999999999996 0.13732009092247752
0.7530000000000001 0.1396345068868021
0.7519999999999998 0.14198178880505108
0.7510000000000003 0.14435588826658857
0.75 0.14675307456656772
0.7489999999999997 0.1491732112705654
0.7480000000000002 0.15161778595740577
0.7469999999999999 0.15409024773376642
0.7459999999999996 0.15659404434892016
0.7450000000000001 0.15913117935966137
0.7439999999999998 0.1617025183482373
0.7430000000000003 0.16430469173883144
0.742 0.1669316199049841
0.7409999999999997 0.16957685363553576
0.7400000000000002 0.17223104262950656
0.7389999999999999 0.1748880148034582
0.7379999999999995 0.17754168793972544
0.7370000000000001 0.18019330019889687
0.7359999999999998 0.18284675068964573
0.7350000000000003 0.185514685465495
0.734 0.1882141976517919
0.7329999999999997 0.19096669759667104
0.7320000000000002 0.19379715478524748
0.7309999999999999 0.1967290651095384
0.7299999999999995 0.19978362778886014
0.7290000000000001 0.20297558142846667
0.7279999999999998 0.20631149001489146
0.7270000000000003 0.20978701371809336
0.726 0.21338916597014215
0.7249999999999996 0.21709403566589983
0.7240000000000002 0.22087293343780423
0.7229999999999999 0.22469236037855042
0.7219999999999995 0.22851944127980042
0.7210000000000001 0.23232387462261378
0.7199999999999998 0.23608308851552534
0.7190000000000003 0.23978353037856534
0.718 0.24341925758288707
0.7169999999999996 0.2469939815827979
0.7160000000000002 0.2505178672664269
0.7149999999999999 0.2540066724521198
0.7139999999999995 0.25747787712726244
0.7130000000000001 0.26094973689143847
0.7119999999999997 0.2644383611915889
0.7110000000000003 0.2679570960425713
0.71 0.2715176976078711
0.7089999999999996 0.2751249566113034
0.7080000000000002 0.2787865240550524
0.7069999999999999 0.28250640765807594
0.7059999999999995 0.2862904764422507
0.7050000000000001 0.29014391668578715
0.7039999999999997 0.294076878374392
0.7030000000000003 0.29809667791434685
0.702 0.3022173793729022
0.7009999999999996 0.30645262721291566
0.7000000000000002 0.3108153007287746
0.6989999999999998 0.31532104334160366
0.6979999999999995 0.31998078435370797
0.6970000000000001 0.3248034508474627
0.6959999999999997 0.3297951131673712
0.6950000000000003 0.33495659063810634
0.694 0.3402817986661232
0.6929999999999996 0.3457606530398031
0.6920000000000002 0.35137312302702606
0.6909999999999998 0.35709667141840074
0.6899999999999995 0.362902930522406
0.6890000000000001 0.36875997465557514
0.6879999999999997 0.37463523875677673
0.6870000000000003 0.380498116729544
0.6859999999999999 0.38632010853473986
0.6849999999999996 0.3920735857479063
0.6840000000000002 0.3977374684015388
0.6829999999999998 0.40329104681061856
0.6819999999999995 0.4087186123859739
0.681 0.4140081794677569
0.6799999999999997 0.41915282510809443
0.6790000000000003 0.42415195032052705
0.6779999999999999 0.42901501447683454
0.6769999999999996 0.43375959758968374
0.6760000000000002 0.43841461654981345
0.6749999999999998 0.4430152477653801
0.6739999999999995 0.4476051949397762
0.673 0.4522258821927584
0.6719999999999997 0.45691456372700506
0.6710000000000003 0.4616926864548216
0.6699999999999999 0.4665707043400665
0.6689999999999996 0.47153942924147146
0.6680000000000001 0.476570955932691
0.6669999999999998 0.48162424815183025
0.6659999999999995 0.48664348947714736
0.665 0.49157330691356765
0.6639999999999997 0.4963548018276667
0.6630000000000003 0.5009360155482907
0.6619999999999999 0.5052752171413143
0.6609999999999996 0.5093401465772964
0.6600000000000001 0.5131099743931509
0.6589999999999998 0.5165712310908837
0.6579999999999995 0.5197219986221399
0.657 0.5225655582541568
0.6559999999999997 0.525113191969782
0.6550000000000002 0.5273797731476897
0.6539999999999999 0.529385250530896
0.6529999999999996 0.5311492605950818
0.6520000000000001 0.5326967056889247
0.6509999999999998 0.5340519083716773
0.6499999999999995 0.5352408188930096
0.649 0.5362860056727311
0.6479999999999997 0.5372084138846831
0.6470000000000002 0.5380234049258776
0.6459999999999999 0.538743269392295
0.6449999999999996 0.5393713170245062
0.6440000000000001 0.5399027823946179
0.6429999999999998 0.540330146288838
0.6419999999999995 0.5406361520502185
0.641 0.5408017372048105
0.6399999999999997 0.5408086406801266
0.6390000000000002 0.5406381990225304
0.6379999999999999 0.5402806372501798
0.6369999999999996 0.5397339920073676
0.6360000000000001 0.5390125614412138
0.6349999999999998 0.5381413926133418
0.6339999999999995 0.537156102794141
0.633 0.5361031684217409
0.6319999999999997 0.5350303720970849
0.6310000000000002 0.5339821938286204
0.6299999999999999 0.5329953529355324
0.6289999999999996 0.5320858032675398
0.6280000000000001 0.53125341914595
0.6269999999999998 0.5304773427630075
0.6259999999999994 0.5297162979461062
0.625 0.5289153183083078
0.6239999999999997 0.528014740000518
0.6230000000000002 0.526954132881063
0.6219999999999999 0.5256859073264794
0.6209999999999996 0.5241688151930207
0.6200000000000001 0.5223819867300344
0.6189999999999998 0.5203228696712018
0.6180000000000003 0.5179981952578931
0.617 0.515426527895563
0.6159999999999997 0.5126262995682509
0.6150000000000002 0.5096131899210972
0.6139999999999999 0.5063994083399641
0.6129999999999995 0.5029855843693951
0.6120000000000001 0.4993729723428749
0.6109999999999998 0.4955618822581246
0.6100000000000003 0.49155492060132466
0.609 0.48736313343891896
0.6079999999999997 0.4830107404745639
0.6070000000000002 0.47853447952845657
0.6059999999999999 0.473983054776552
0.6049999999999995 0.4694158126634298
0.6040000000000001 0.46489589463259745
0.6029999999999998 0.4604836505087221
0.6020000000000003 0.4562369204340021
0.601 0.45219860732671224
0.5999999999999996 0.4484057541004311
0.5990000000000002 0.44487618246588684
0.5979999999999999 0.4416163113523069
0.5969999999999995 0.4386172392202715
0.5960000000000001 0.43586644473195224
0.5949999999999998 0.4333388710148765
0.5940000000000003 0.4310073488790846
0.593 0.4288423434323689
0.5919999999999996 0.42681319870251294
0.5910000000000002 0.42488856167010164
0.5899999999999999 0.4230362703720375
0.5889999999999995 0.4212242690238786
0.5880000000000001 0.41942127139694424
0.5869999999999997 0.4175936822155499
0.5860000000000003 0.4157115314724578
0.585 0.41375393164337787
0.5839999999999996 0.4117000263161615
0.5830000000000002 0.40954470641272905
0.5819999999999999 0.4072905855950598
0.5809999999999995 0.40495017986503373
0.5800000000000001 0.4025490492864499
0.5789999999999997 0.4001142536313362
0.5780000000000003 0.3976743039586307
0.577 0.395253704108134
0.5759999999999996 0.3928662229731938
0.5750000000000002 0.3905134302354928
0.5739999999999998 0.3881860567446897
0.5729999999999995 0.38586059029044656
0.5720000000000001 0.3835069064318353
0.5709999999999997 0.3810907976539226
0.5700000000000003 0.37857593229711767
0.569 0.37593926471749706
0.5679999999999996 0.3731676644810406
0.5670000000000002 0.37026409247353453
0.5659999999999998 0.36725468952552076
0.5649999999999995 0.3641769166749353
0.5640000000000001 0.36108834550596197
0.5629999999999997 0.35805027580291665
0.5620000000000003 0.3551297772290551
0.5609999999999999 0.3523872658767373
0.5599999999999996 0.34986909724219734
0.5590000000000002 0.3476019416861337
0.5579999999999998 0.3455879793002972
0.5569999999999995 0.34380838374706874
0.556 0.3422215767729767
0.5549999999999997 0.3407725204340261
0.5540000000000003 0.33939579645345663
0.5529999999999999 0.338023126457653
0.5519999999999996 0.3365911794951827
0.5510000000000002 0.3350436814064646
0.5499999999999998 0.3333385696845666
0.5489999999999995 0.33144823940731677
0.548 0.3293603375329162
0.5469999999999997 0.3270779900824081
0.5460000000000003 0.32461999462280283
0.5449999999999999 0.32201809279344745
0.5439999999999996 0.31931641896791196
0.5430000000000001 0.31656947039883426
0.5419999999999998 0.31383831938330387
0.5409999999999995 0.31118892151062244
0.54 0.3086848207164232
0.5389999999999997 0.3063840669270626
0.5380000000000003 0.30433643391683163
0.5369999999999999 0.30257197268105357
0.5359999999999996 0.30110294504929747
0.5350000000000001 0.2999207420066641
0.5339999999999998 0.29899238789590665
0.5329999999999995 0.29826759848514184
0.532 0.2976786393004897
0.5309999999999997 0.29714797072743404
0.5300000000000002 0.2965953722489242
0.5289999999999999 0.29594749301112916
0.5279999999999996 0.2951437831543853
0.5270000000000001 0.2941417408504612
0.5259999999999998 0.2929196123792377
0.5249999999999995 0.29147911915264
0.524 0.28984363979123934
0.5229999999999997 0.28805398874669885
0.5220000000000002 0.286163305476845
0.5209999999999999 0.28423469894494574
0.5199999999999996 0.2823314948930777
0.5190000000000001 0.28051735609571826
0.5179999999999998 0.2788488201129038
0.5169999999999995 0.2773763172691062
0.516 0.2761392007001115
0.5149999999999997 0.27515950518611854
0.5140000000000002 0.274447735530797
0.5129999999999999 0.27399476009643553
0.5119999999999996 0.2737755190867461
0.5110000000000001 0.2737496906380054
0.5099999999999998 0.2738646367011732
0.5089999999999995 0.2740624178659009
0.508 0.2742799699952127
0.5069999999999997 0.2744617361768574
0.5060000000000002 0.27456165627594187
0.5049999999999999 0.27455198079801474
0.5039999999999996 0.2744227113812651
0.5030000000000001 0.27418452306684654
0.5019999999999998 0.27386472243733845
0.5009999999999994 0.2735037830141407
0.5 0.27314748868059935
0.49899999999999967 0.2728407532528785
0.4980000000000002 0.27261836540631196
0.4969999999999999 0.27250407856184555
0.49599999999999955 0.2725031420108104
0.4950000000000001 0.2726053529765552
0.4939999999999998 0.27278312743369726
0.4930000000000003 0.27300334475808025
0.492 0.2732261901739694
0.49099999999999966 0.2734144271547925
0.4900000000000002 0.2735413796875622
0.4889999999999999 0.27359022098887426
0.48799999999999955 0.2735599296749834
0.4870000000000001 0.2734588406037244
0.48599999999999977 0.27330896400954746
0.4850000000000003 0.2731370453117799
0.484 0.2729716893562222
0.48299999999999965 0.27284109318804184
0.4820000000000002 0.27276535754720493
0.48099999999999987 0.2727614222010119
0.47999999999999954 0.27283664875345504
0.4790000000000001 0.27299253255901984
0.47799999999999976 0.273224527208613
0.4770000000000003 0.2735243700518082
0.476 0.27387876214036183
0.47499999999999964 0.274273084559817
0.4740000000000002 0.27468803682309295
0.47299999999999986 0.27510345835489497
0.47199999999999953 0.27549521999466525
0.4710000000000001 0.2758377948583412
0.46999999999999975 0.2761071750288787
0.4690000000000003 0.2762806285160053
0.46799999999999997 0.2763378963085566
0.46699999999999964 0.27626683628136683
0.4660000000000002 0.27606553396139183
0.46499999999999986 0.27573969657225794
0.4639999999999995 0.2753061389851271
0.4630000000000001 0.27479281233578956
0.46199999999999974 0.2742356659449289
0.4610000000000003 0.2736753168341853
0.45999999999999996 0.27315338656303834
0.45899999999999963 0.272714998525791
0.4580000000000002 0.2723963857228774
0.45699999999999985 0.2722275915257753
0.4559999999999995 0.2722286707924231
0.45500000000000007 0.2724057096629642
0.45399999999999974 0.27275394990830537
0.4530000000000003 0.2732575270893731
0.45199999999999996 0.2738900704042862
0.4509999999999996 0.27461979748787474
0.4500000000000002 0.275413693710806
0.44899999999999984 0.2762406477287492
0.4479999999999995 0.2770752051539325
0.44700000000000006 0.2779030112374752
0.44599999999999973 0.27871988014689214
0.4450000000000003 0.2795350974273568
0.44399999999999995 0.2803654149120024
0.4429999999999996 0.2812351553972604
0.44200000000000017 0.28217222528638203
0.44099999999999984 0.28319558956618496
0.4399999999999995 0.284320512301936
0.43900000000000006 0.2855421746751358
0.4379999999999997 0.28684261910256076
0.4370000000000003 0.2881846750770927
0.43599999999999994 0.28951756513445437
0.4349999999999996 0.29078100364312903
0.43400000000000016 0.29190885459311744
0.43299999999999983 0.29284653140508626
0.4319999999999995 0.2935463249721399
0.43100000000000005 0.2939839621469187
0.4299999999999997 0.29415648232045055
0.42900000000000027 0.29408573882115335
0.42799999999999994 0.2938151586522726
0.4269999999999996 0.29340448906355926
0.42600000000000016 0.29292272504733496
0.4249999999999998 0.2924426630914365
0.4239999999999995 0.29202800270959256
0.42300000000000004 0.2917335141086956
0.4219999999999997 0.2916000545240521
0.42100000000000026 0.291647234674665
0.41999999999999993 0.29188462695624634
0.4189999999999996 0.29230676339204936
0.41800000000000015 0.2928999411371335
0.4169999999999998 0.293646554421278
0.4159999999999995 0.29452687884147954
0.41500000000000004 0.2955213519950369
0.4139999999999997 0.2966123935196976
0.41300000000000026 0.29778061182755716
0.4119999999999999 0.299003495789316
0.4109999999999996 0.30025790297502425
0.41000000000000014 0.301513330321181
0.4089999999999998 0.3027390987788411
0.4079999999999995 0.3039031395918553
0.40700000000000003 0.30497773973725034
0.4059999999999997 0.30594090879651326
0.40500000000000025 0.3067823745962522
0.4039999999999999 0.30750096109563957
0.4029999999999996 0.30810616204986035
0.40200000000000014 0.30861373282578636
0.4009999999999998 0.3090414631172841
0.39999999999999947 0.30940471785970874
0.399 0.3097119322044773
0.3979999999999997 0.30996341147449535
0.39700000000000024 0.3101524040626302
0.3959999999999999 0.3102649055019536
0.3949999999999996 0.310285617734423
0.39400000000000013 0.31020409153061607
0.3929999999999998 0.31001638560875316
0.39199999999999946 0.30973215910351537
0.391 0.3093690552854105
0.3899999999999997 0.3089574208435266
0.38900000000000023 0.3085308799609534
0.3879999999999999 0.3081243295853722
0.38699999999999957 0.30777029070093237
0.3860000000000001 0.3074918871389149
0.3849999999999998 0.30730469520390785
0.38399999999999945 0.3072113339834759
0.383 0.30720665475693953
0.3819999999999997 0.3072771158196541
0.3810000000000002 0.30740916263050305
0.3799999999999999 0.3075863809965307
0.37899999999999956 0.3077966654947923
0.3780000000000001 0.3080317093361217
0.3769999999999998 0.30828757126620565
0.37599999999999945 0.3085630873748346
0.375 0.3088618174250758
0.37399999999999967 0.3091854585736837
0.3730000000000002 0.30953654209245063
0.3719999999999999 0.3099202245509579
0.37099999999999955 0.3103381144381087
0.3700000000000001 0.31079309052381915
0.3689999999999998 0.31128925382941525
0.3680000000000003 0.3118280701322704
0.367 0.31240894680051995
0.36599999999999966 0.31302745020533096
0.3650000000000002 0.31367139652287584
0.3639999999999999 0.3143205055634652
0.36299999999999955 0.3149478030156992
0.3620000000000001 0.3155109021484734
0.36099999999999977 0.3159636026419363
0.3600000000000003 0.31625435096435645
0.359 0.3163317082258626
0.35799999999999965 0.31614627277145546
0.3570000000000002 0.315661701406724
0.35599999999999987 0.3148497055837208
0.35499999999999954 0.31370088676634983
0.3540000000000001 0.3122213681023816
0.35299999999999976 0.31043524356698987
0.3520000000000003 0.30838073422459733
0.351 0.3061099003791116
0.34999999999999964 0.30368466391159266
0.3490000000000002 0.3011713198108503
0.34799999999999986 0.298638574992952
0.34699999999999953 0.2961531577838505
0.3460000000000001 0.29377503456483106
0.34499999999999975 0.29155468339752666
0.3440000000000003 0.2895272428486736
0.34299999999999997 0.2877144485111225
0.34199999999999964 0.2861211073595893
0.3410000000000002 0.28473819566745606
0.33999999999999986 0.2835405782459681
0.3389999999999995 0.2824916091992376
0.3380000000000001 0.2815467046439366
0.33699999999999974 0.28065963670384414
0.3360000000000003 0.2797833457395332
0.33499999999999996 0.2788750985309552
0.33399999999999963 0.2779028110664555
0.3330000000000002 0.27684039626254514
0.33199999999999985 0.27567208644952285
0.3309999999999995 0.27439147738147696
0.33000000000000007 0.27299694173637007
0.32899999999999974 0.2714905673848167
0.3280000000000003 0.26987454397338373
0.32699999999999996 0.268149918972946
0.3259999999999996 0.2663134455491243
0.3250000000000002 0.2643604705438509
0.32399999999999984 0.26228584398713645
0.3229999999999995 0.26008383501013577
0.32200000000000006 0.25775430724552506
0.32099999999999973 0.2553069971391314
0.3200000000000003 0.25275814520868284
0.31899999999999995 0.2501366341082891
0.3179999999999996 0.24748117352571952
0.31700000000000017 0.2448362917915215
0.31599999999999984 0.24224850421967808
0.3149999999999995 0.23976182779713934
0.31400000000000006 0.23740996602454745
0.3129999999999997 0.23521558069886322
0.3120000000000003 0.2331806591307879
0.31099999999999994 0.2312907504698278
0.3099999999999996 0.22951454155389078
0.30900000000000016 0.22781045534869776
0.30799999999999983 0.2261288347155413
0.3069999999999995 0.2244223336337806
0.30600000000000005 0.222649384383073
0.3049999999999997 0.22078277699200774
0.30400000000000027 0.2188092088035913
0.30299999999999994 0.21673470359943975
0.3019999999999996 0.21458011904600313
0.30100000000000016 0.21237855054319973
0.2999999999999998 0.2101713696276525
0.2989999999999995 0.20800241014595033
0.29800000000000004 0.20591230674236305
0.2969999999999997 0.2039351874409933
0.29600000000000026 0.20209371768601417
0.29499999999999993 0.20040263358808783
0.2939999999999996 0.19886229073816822
0.29300000000000015 0.1974632291539785
0.2919999999999998 0.19618810684848204
0.2909999999999995 0.19501326971189353
0.29000000000000004 0.1939115010227909
0.2889999999999997 0.1928534859385582
0.28800000000000026 0.19181024833871022
0.2869999999999999 0.19075456182560455
0.2859999999999996 0.1896634128308079
0.28500000000000014 0.18851681271729842
0.2839999999999998 0.18730046995327865
0.2829999999999995 0.18600315691250055
0.28200000000000003 0.1846181269402425
0.2809999999999997 0.18314359555134632
0.28000000000000025 0.18158157612305065
0.2789999999999999 0.17993721956991857
0.2779999999999996 0.17821910853436781
0.27700000000000014 0.17643833252165267
0.2759999999999998 0.1746081987195146
0.27499999999999947 0.17274202030907185
0.274 0.17085572630571946
0.2729999999999997 0.16896289263202463
0.27200000000000024 0.1670753312604555
0.2709999999999999 0.16520454309045435
0.2699999999999996 0.16335846603519272
0.26900000000000013 0.16154218609479384
0.2679999999999998 0.1597588047387532
0.26699999999999946 0.15800853349430555
0.266 0.15629159351181404
0.2649999999999997 0.1546060612615373
0.26400000000000023 0.1529513601995585
0.2629999999999999 0.15132701706120003
0.26199999999999957 0.14973204615657373
0.2610000000000001 0.14816688043702345
0.2599999999999998 0.14663086783117554
0.25899999999999945 0.14512313863261017
0.258 0.14364330003748446
0.2569999999999997 0.14218996532857198
0.2560000000000002 0.1407596777496443
0.2549999999999999 0.13935051728635858
0.25399999999999956 0.13796071575412225
0.2530000000000001 0.13658782229734664
0.2519999999999998 0.13523220920997858
0.25099999999999945 0.13389446538322447
0.25 0.13257641006141663
0.24899999999999967 0.13128130753497239
0.24800000000000022 0.13001312668222156
0.2469999999999999 0.12877551230702355
0.24599999999999955 0.1275712922663322
0.2450000000000001 0.12640288409833908
0.24399999999999977 0.12527101562260742
0.24299999999999944 0.12417296747756047
0.242 0.12310522135694713
0.24099999999999966 0.12206178437261558
0.2400000000000002 0.12103504025549583
0.23899999999999988 0.1200161793877463
0.23799999999999955 0.11899774671169458
0.2370000000000001 0.11797186242963317
0.23599999999999977 0.11693390092445259
0.23500000000000032 0.11588178310264688
0.23399999999999999 0.11481629420801437
0.23299999999999965 0.11374183634264884
0.2320000000000002 0.1126639459347937
0.23099999999999987 0.11159087376807104
0.22999999999999954 0.11053090743683948
0.2290000000000001 0.10949199967643257
0.22799999999999976 0.1084806986117677
0.2270000000000003 0.10750115103442946
0.22599999999999998 0.10655490473462713
0.22499999999999964 0.1056394928985422
0.2240000000000002 0.10475003668711844
0.22299999999999986 0.10387861291072119
0.22199999999999953 0.10301499977568332
0.22100000000000009 0.10214882954591357
0.21999999999999975 0.1012709608175878
0.2190000000000003 0.10037446702581182
0.21799999999999997 0.0994558597490449
0.21699999999999964 0.09851607055775034
0.2160000000000002 0.0975604076014249
0.21499999999999986 0.09659815258871292
0.21399999999999952 0.09564168604149248
0.21300000000000008 0.0947042940276479
0.21199999999999974 0.09379825734629414
0.2110000000000003 0.0929340188278314
0.20999999999999996 0.0921185296687308
0.20899999999999963 0.09135438266494066
0.20800000000000018 0.09064001405144916
0.20699999999999985 0.08997036083637394
0.20599999999999952 0.0893358674386585
0.20500000000000007 0.08872452820920755
0.20399999999999974 0.08812415389252518
0.2030000000000003 0.08752071304122028
0.20199999999999996 0.08690170117972605
0.20099999999999962 0.08625615535128568
0.20000000000000018 0.08557593590386402
0.19899999999999984 0.08485627774044181
0.1979999999999995 0.08409639275420229
0.19700000000000006 0.0832980395707686
0.19599999999999973 0.08246639383744052
0.19500000000000028 0.08160904233728991
0.19399999999999995 0.08073515700941973
0.19299999999999962 0.079853852979069
0.19200000000000017 0.07897483869761039
0.19099999999999984 0.07810685834261687
0.1899999999999995 0.07725835875483635
0.18900000000000006 0.07643577861009981
0.18799999999999972 0.07564512129852281
0.18700000000000028 0.0748909754936696
0.18599999999999994 0.07417719667751176
0.1849999999999996 0.07350579881868997
0.18400000000000016 0.0728777926843548
0.18299999999999983 0.07229320956090991
0.1819999999999995 0.07175082141277299
0.18100000000000005 0.07124855974344739
0.17999999999999972 0.07078303541997805
0.17900000000000027 0.07035069335739959
0.17799999999999994 0.0699472542313904
0.1769999999999996 0.06956815573815038
0.17600000000000016 0.06920927498786038
0.17499999999999982 0.06886593909178645
0.1739999999999995 0.06853433543931481
0.17300000000000004 0.06821064297047398
0.1719999999999997 0.06789102901392016
0.17100000000000026 0.0675722029733011
0.16999999999999993 0.06725087960111695
0.1689999999999996 0.06692469255485166
0.16800000000000015 0.0665910026208094
0.16699999999999982 0.06624803139093269
0.16599999999999948 0.0658945752961858
0.16500000000000004 0.06552996354660169
0.1639999999999997 0.06515461983481614
0.16300000000000026 0.06476966608966103
0.16199999999999992 0.06437715458738526
0.1609999999999996 0.06398027142468174
0.16000000000000014 0.06358208799480854
0.1589999999999998 0.06318723838942816
0.15799999999999947 0.062799647005101
0.15700000000000003 0.062423786705532704
0.1559999999999997 0.06206415885152555
0.15500000000000025 0.06172436980175574
0.15399999999999991 0.061407566346939974
0.15299999999999958 0.0611153070456335
0.15200000000000014 0.060848225825534855
0.1509999999999998 0.060604711500241666
0.14999999999999947 0.060381797381598566
0.14900000000000002 0.06017424900417441
0.1479999999999997 0.05997588039085977
0.14700000000000024 0.059779500570677734
0.1459999999999999 0.05957760477786176
0.14499999999999957 0.05936305049557484
0.14400000000000013 0.059130066631147456
0.1429999999999998 0.05887463322693981
0.14199999999999946 0.05859436469788422
0.14100000000000001 0.05828854642785408
0.13999999999999968 0.057958753595380094
0.13900000000000023 0.057607359464201806
0.1379999999999999 0.057237623343008956
0.13699999999999957 0.056853408857344155
0.13600000000000012 0.056458870904585415
0.1349999999999998 0.05605836043882307
0.13399999999999945 0.055656083050726
0.133 0.055255985767543966
0.13199999999999967 0.05486270293273092
0.13100000000000023 0.05447968636501526
0.1299999999999999 0.05411023074255957
0.12899999999999956 0.05375645149719822
0.1280000000000001 0.05341920994952764
0.12699999999999978 0.05309806458095438
0.12599999999999945 0.052791034631266213
0.125 0.05249481285761148
0.12399999999999967 0.052206083051311414
0.12300000000000022 0.051921044710721426
0.12199999999999989 0.05163604483569691
0.12099999999999955 0.05134848306995091
0.1200000000000001 0.05105692872681661
0.11899999999999977 0.05076128391329944
0.11799999999999944 0.05046241985908083
0.11699999999999999 0.05016210318704848
0.11599999999999966 0.049863397809712225
0.11500000000000021 0.04956914670231967
0.11399999999999988 0.04928287443199525
0.11299999999999955 0.0490079757415971
0.1120000000000001 0.04874753257756233
0.11099999999999977 0.048504403862851216
0.11000000000000032 0.04828068446272956
0.10899999999999999 0.048077836589289547
0.10799999999999965 0.0478963738442396
0.1070000000000002 0.047735657095790036
0.10599999999999987 0.04759498429840057
0.10499999999999954 0.04747270388862901
0.10400000000000009 0.047367031820870445
0.10299999999999976 0.04727577766464562
0.10200000000000031 0.04719715145116282
0.10099999999999998 0.04712927635579092
0.09999999999999964 0.04707066150724896
0.0990000000000002 0.04701964129473915
0.09799999999999986 0.04697463541774399
0.09699999999999953 0.04693395127628037
0.09600000000000009 0.04689611822074256
0.09499999999999975 0.046859524513590406
0.0940000000000003 0.04682183717645979
0.09299999999999997 0.046781743699238584
0.09199999999999964 0.04673755553953432
0.09100000000000019 0.0466874252346035
0.08999999999999986 0.04663016892504204
0.08899999999999952 0.046564210998978964
0.08800000000000008 0.046488427517390185
0.08699999999999974 0.04640165782357416
0.0860000000000003 0.04630284365086028
0.08499999999999996 0.04619126060030022
0.08399999999999963 0.046066683502446464
0.08300000000000018 0.04592880107436531
0.08199999999999985 0.045778301209133745
0.08099999999999952 0.04561566934789039
0.08000000000000007 0.04544221172220076
0.07899999999999974 0.04525925752032743
0.07800000000000029 0.045068254054455095
0.07699999999999996 0.04487092778977806
0.07599999999999962 0.04466886777714716
0.07500000000000018 0.044463770065650804
0.07399999999999984 0.04425772196655301
0.07299999999999951 0.04405302421689062
0.07200000000000006 0.04385230638944059
0.07099999999999973 0.043658460472575183
0.07000000000000028 0.043474712337295565
0.06899999999999995 0.04330415514617909
0.06799999999999962 0.04314963179104633
0.06700000000000017 0.04301293155477065
0.06599999999999984 0.04289481544873237
0.0649999999999995 0.04279448652015131
0.06400000000000006 0.04270965220750478
0.06299999999999972 0.04263633161644469
0.06200000000000028 0.042569517965576044
0.06099999999999994 0.04250323995131635
0.05999999999999961 0.04243199717933314
0.05900000000000016 0.042350792391793346
0.05799999999999983 0.04225609863609429
0.056999999999999496 0.042146081345064285
0.05600000000000005 0.04202088978105679
0.054999999999999716 0.04188287208929729
0.05400000000000027 0.04173584672393844
0.052999999999999936 0.04158463028129086
0.0519999999999996 0.041434370570826856
0.051000000000000156 0.04128996908601533
0.04999999999999982 0.04115557594590847
0.04899999999999949 0.041033749357851826
0.04800000000000004 0.04092562311568485
0.04699999999999971 0.04083060886504185
0.04600000000000026 0.040746535857251256
0.04499999999999993 0.040670850285579103
0.043999999999999595 0.04059974765970628
0.04300000000000015 0.040529844657434255
0.041999999999999815 0.04045859473366646
0.04099999999999948 0.04038409456510319
0.040000000000000036 0.04030602626718239
0.0389999999999997 0.04022528861716924
0.038000000000000256 0.04014433581534136
0.03699999999999992 0.04006651170351573
0.03599999999999959 0.0399960449500153
0.03500000000000014 0.03993748711229103
0.03399999999999981 0.03989540314067851
0.032999999999999474 0.03987352031929188
0.03200000000000003 0.039874673732377075
0.030999999999999694 0.039900150267163585
0.03000000000000025 0.03994974225576484
0.028999999999999915 0.040022001710266895
0.02799999999999958 0.040113470488708315
0.027000000000000135 0.040219822069845056
0.0259999999999998 0.04033582874779877
0.024999999999999467 0.04045600933013042
0.02400000000000002 0.04057491375774305
0.022999999999999687 0.04068771309431127
0.02200000000000024 0.04079050105066907
0.020999999999999908 0.04088044917189242
0.019999999999999574 0.04095601744251914
0.019000000000000128 0.041016613738647435
0.017999999999999794 0.041063008191958746
0.01699999999999946 0.04109695223015711
0.016000000000000014 0.04112121404077932
0.01499999999999968 0.041138860530584694
0.014000000000000234 0.041153942350098165
0.0129999999999999 0.04117071901278857
0.011999999999999567 0.04119321447364151
0.01100000000000012 0.041224758637615766
0.009999999999999787 0.04126801687921572
0.008999999999999453 0.041323914003555534
0.008000000000000007 0.041391722415837696
0.006999999999999673 0.04146887953658706
0.006000000000000227 0.04155094946523973
0.004999999999999893 0.04163260174235775
0.0039999999999995595 0.04170761923028597
0.0030000000000001137 0.041769622686409824
0.0019999999999997797 0.04181323625780566
0.0009999999999994458 0.04183397379826727
0.0 0.04182961713286583
-0.001000000000000334 0.04179961781613439
-0.0019999999999997797 0.04174557681008127
-0.0030000000000001137 0.04167079475400792
-0.004000000000000448 0.041579984490961994
-0.004999999999999893 0.041478865223661204
-0.006000000000000227 0.04137348091614676
-0.007000000000000561 0.041269777661432146
-0.008000000000000007 0.041173193859280484
-0.009000000000000341 0.04108874786295644
-0.009999999999999787 0.04101995142082238
-0.01100000000000012 0.040969357558092265
-0.012000000000000455 0.04093835173949095
-0.0129999999999999 0.04092697486678123
-0.014000000000000234 0.040934349430793215
-0.015000000000000568 0.0409587242671333
-0.016000000000000014 0.04099781900086508
-0.017000000000000348 0.04104895620079477
-0.017999999999999794 0.04110967323551399
-0.019000000000000128 0.041177656984142476
-0.020000000000000462 0.04125101921853197
-0.020999999999999908 0.04132904420734029
-0.02200000000000024 0.041411508519736365
-0.022999999999999687 0.041498743846471564
-0.02400000000000002 0.04159173911408433
-0.025000000000000355 0.04169185051719477
-0.0259999999999998 0.04180058800296138
-0.027000000000000135 0.04191886464612398
-0.02800000000000047 0.04204734304012373
-0.028999999999999915 0.042185965469974135
-0.03000000000000025 0.04233383041716094
-0.030999999999999694 0.04248880049319242
-0.03200000000000003 0.04264757027362097
-0.03300000000000036 0.0428057236877733
-0.03399999999999981 0.04295847324399362
-0.03500000000000014 0.04309994971001955
-0.036000000000000476 0.043224483768452546
-0.03699999999999992 0.04332756515643694
-0.038000000000000256 0.043406110968109576
-0.0389999999999997 0.04345950167722717
-0.040000000000000036 0.043490409856262346
-0.04100000000000037 0.04350455097258271
-0.041999999999999815 0.043511042390055314
-0.04300000000000015 0.043521485827699456
-0.04400000000000048 0.04354883149224723
-0.04499999999999993 0.043606569481890796
-0.04600000000000026 0.043706526587039815
-0.04699999999999971 0.043857481774722984
-0.04800000000000004 0.044064334639613054
-0.04900000000000038 0.04432656492360466
-0.04999999999999982 0.04463872618042598
-0.051000000000000156 0.04499029286421003
-0.05200000000000049 0.04536739017531817
-0.052999999999999936 0.04575301695895401
-0.05400000000000027 0.04613026041191587
-0.054999999999999716 0.046483226446701886
-0.05600000000000005 0.046798731994826065
-0.057000000000000384 0.047068200859281026
-0.05799999999999983 0.04728731174059606
-0.05900000000000016 0.047457393786146135
-0.0600000000000005 0.047583999113226395
-0.06099999999999994 0.04767651459052994
-0.06200000000000028 0.04774679973485353
-0.06299999999999972 0.04780815328852734
-0.06400000000000006 0.047873952344324365
-0.06500000000000039 0.04795648107073272
-0.06599999999999984 0.048066311902974494
-0.06700000000000017 0.04821129478942528
-0.0680000000000005 0.04839688666077628
-0.06899999999999995 0.048625326482763104
-0.07000000000000028 0.04889605045019214
-0.07099999999999973 0.049205547388683005
-0.07200000000000006 0.049547997445951376
-0.0730000000000004 0.049915382244119545
-0.07399999999999984 0.05029774911196683
-0.07500000000000018 0.05068415178937658
-0.07600000000000051 0.0510635270859769
-0.07699999999999996 0.051424771843303956
-0.07800000000000029 0.05175761006565982
-0.07899999999999974 0.052053340220043126
-0.08000000000000007 0.052305234306607384
-0.0810000000000004 0.052508905804235124
-0.08199999999999985 0.05266265718491793
-0.08300000000000018 0.052767268761765386
-0.08400000000000052 0.052826727523740506
-0.08499999999999996 0.05284714418528762
-0.0860000000000003 0.05283719816428467
-0.08699999999999974 0.05280696865814051
-0.08800000000000008 0.052767445937209466
-0.08900000000000041 0.05272966383593833
-0.08999999999999986 0.05270393191400171
-0.09100000000000019 0.05269907756105876
-0.09200000000000053 0.052722204064217584
-0.09299999999999997 0.05277863519174023
-0.0940000000000003 0.052871448371243114
-0.09499999999999975 0.05300208912212056
-0.09600000000000009 0.053171275153755714
-0.09700000000000042 0.05337855147409304
-0.09799999999999986 0.05362284832317333
-0.0990000000000002 0.05390284716334927
-0.10000000000000053 0.054216419637774724
-0.10099999999999998 0.054560037656307
-0.10200000000000031 0.05492953216184568
-0.10299999999999976 0.055318724391424816
-0.10400000000000009 0.05572006206616384
-0.10500000000000043 0.05612567771648095
-0.10599999999999987 0.056527394095222824
-0.1070000000000002 0.056917980745685555
-0.10800000000000054 0.057292349672044426
-0.10899999999999999 0.05764821151567527
-0.11000000000000032 0.05798628386374359
-0.11099999999999977 0.05831034858952004
-0.1120000000000001 0.058626183899153785
-0.11300000000000043 0.058941473118486
-0.11399999999999988 0.05926399750415618
-0.11500000000000021 0.05960028989735941
-0.11600000000000055 0.05995485004884758
-0.11699999999999999 0.06032919313658992
-0.11800000000000033 0.06072309613524655
-0.11899999999999977 0.06113347490510418
-0.1200000000000001 0.061555716977025034
-0.12100000000000044 0.06198518433414156
-0.12199999999999989 0.06241706894967325
-0.12300000000000022 0.06284896346143776
-0.12400000000000055 0.06327999702763137
-0.125 0.06371098492870621
-0.12600000000000033 0.06414485218705644
-0.12699999999999978 0.06458571502999585
-0.1280000000000001 0.06503779189314153
-0.12900000000000045 0.06550501566790762
-0.1299999999999999 0.06598943897782969
-0.13100000000000023 0.06649168475333124
-0.13200000000000056 0.06700988578008095
-0.133 0.06754000279072261
-0.13400000000000034 0.06807647638243722
-0.1349999999999998 0.0686124591841437
-0.13600000000000012 0.06914149986332159
-0.13700000000000045 0.06965823850907556
-0.1379999999999999 0.07015967420055912
-0.13900000000000023 0.07064600892307639
-0.14000000000000057 0.07112083525325988
-0.14100000000000001 0.07159055018138313
-0.14200000000000035 0.07206435305562964
-0.1429999999999998 0.0725528135560141
-0.14400000000000013 0.07306659170614366
-0.14500000000000046 0.0736144007683139
-0.1459999999999999 0.07420236917928143
-0.14700000000000024 0.0748332772502785
-0.1479999999999997 0.07550579118788639
-0.14900000000000002 0.07621495365156274
-0.15000000000000036 0.07695343136390119
-0.1509999999999998 0.07771138269001202
-0.15200000000000014 0.07847928589942062
-0.15300000000000047 0.07924730567031923
-0.15399999999999991 0.080007035632887
-0.15500000000000025 0.08075183189521849
-0.1559999999999997 0.08147752544169294
-0.15700000000000003 0.08218197497691805
-0.15800000000000036 0.08286651638416165
-0.1589999999999998 0.08353443474197003
-0.16000000000000014 0.08419146305286185
-0.16100000000000048 0.08484551506347124
-0.16199999999999992 0.08550526192920786
-0.16300000000000026 0.08618015928873714
-0.1639999999999997 0.08687991161056549
-0.16500000000000004 0.08761259722760673
-0.16600000000000037 0.08838515585072787
-0.16699999999999982 0.08920148298992141
-0.16800000000000015 0.09006459115753902
-0.16900000000000048 0.09097496328078027
-0.16999999999999993 0.09193198879120638
-0.17100000000000026 0.09293429263949254
-0.1719999999999997 0.0939786588531896
-0.17300000000000004 0.0950616188736308
-0.17400000000000038 0.09617836661185088
-0.17499999999999982 0.09732306864944398
-0.17600000000000016 0.09848761048036661
-0.1770000000000005 0.09966382395654502
-0.17799999999999994 0.10084214149599362
-0.17900000000000027 0.10201356821481028
-0.17999999999999972 0.10317022521182796
-0.18100000000000005 0.10430787273879143
-0.18200000000000038 0.10542508528623151
-0.18299999999999983 0.1065248865020782
-0.18400000000000016 0.10761330442480514
-0.1850000000000005 0.10869914677450333
-0.18599999999999994 0.10979157721689639
-0.18700000000000028 0.1108990291866424
-0.18799999999999972 0.11202722311530361
-0.18900000000000006 0.11317774419446895
-0.1900000000000004 0.11434976707451432
-0.19099999999999984 0.11553888246312342
-0.19200000000000017 0.11674026245916876
-0.1930000000000005 0.11794878081927368
-0.19399999999999995 0.1191621981666271
-0.19500000000000028 0.12038077791811695
-0.19599999999999973 0.12160843656065069
-0.19700000000000006 0.12285168512092927
-0.1980000000000004 0.12411871172372672
-0.19899999999999984 0.1254164153629142
-0.20000000000000018 0.1267495004517013
-0.2010000000000005 0.12811861706275382
-0.20199999999999996 0.12952058614291342
-0.2030000000000003 0.13094707810739678
-0.20399999999999974 0.13238672800286702
-0.20500000000000007 0.1338266486877443
-0.2060000000000004 0.13525420189775172
-0.20699999999999985 0.1366577130755213
-0.20800000000000018 0.13803112338711093
-0.20900000000000052 0.13937387057747858
-0.20999999999999996 0.14069038777381396
-0.2110000000000003 0.14199169768546865
-0.21199999999999974 0.14329335082879935
-0.21300000000000008 0.14461559695905485
-0.2140000000000004 0.14597871516216696
-0.21499999999999986 0.14740253934587327
-0.2160000000000002 0.14890336986120134
-0.21700000000000053 0.1504922334337836
-0.21799999999999997 0.15217539356090057
-0.2190000000000003 0.15394983736991028
-0.21999999999999975 0.15580992246808342
-0.22100000000000009 0.15774562509609083
-0.22200000000000042 0.1597452391329417
-0.22299999999999986 0.16179826082425855
-0.2240000000000002 0.16389586362223182
-0.22500000000000053 0.1660329596120963
-0.22599999999999998 0.16820775861060472
-0.2270000000000003 0.17042166406427425
-0.22799999999999976 0.17267660766936008
-0.2290000000000001 0.17497502539631396
-0.23000000000000043 0.17731969276916404
-0.23099999999999987 0.17971208359476967
-0.2320000000000002 0.18215380594609704
-0.23300000000000054 0.18464774971839595
-0.23399999999999999 0.1871980099824474
-0.23500000000000032 0.18981184950466337
-0.23599999999999977 0.19249799899424042
-0.2370000000000001 0.19526878344979043
-0.23800000000000043 0.19813739265377048
-0.23899999999999988 0.20111539099267564
-0.2400000000000002 0.2042126568582672
-0.24100000000000055 0.20743374704180237
-0.242 0.2107805409674293
-0.24300000000000033 0.2142475732140197
-0.24399999999999977 0.2178264558886883
-0.2450000000000001 0.22150257023391212
-0.24600000000000044 0.22526325919569667
-0.2469999999999999 0.22909175789418143
-0.24800000000000022 0.23297738036949195
-0.24900000000000055 0.23691134732869035
-0.25 0.24088848096069368
-0.25100000000000033 0.24490924421244037
-0.2519999999999998 0.24897647499162817
-0.2530000000000001 0.2530959620529859
-0.25400000000000045 0.25727324967947873
-0.2549999999999999 0.2615113115754921
-0.2560000000000002 0.2658111263694108
-0.25700000000000056 0.27016664045319844
-0.258 0.2745673342379644
-0.25900000000000034 0.27900212061194246
-0.2599999999999998 0.2834551953207844
-0.2610000000000001 0.28791608923771356
-0.26200000000000045 0.29237455603932483
-0.2629999999999999 0.29683250014943063
-0.26400000000000023 0.30129626925324066
-0.26500000000000057 0.3057867109918041
-0.266 0.3103320397002231
-0.26700000000000035 0.3149675933665228
-0.2679999999999998 0.319734619863215
-0.26900000000000013 0.3246719310428959
-0.27000000000000046 0.3298145239143129
-0.2709999999999999 0.3351867000105274
-0.27200000000000024 0.3407992011805196
-0.2729999999999997 0.34664469815904964
-0.274 0.3527015017960832
-0.27500000000000036 0.3589297636738466
-0.2759999999999998 0.3652816174231974
-0.27700000000000014 0.37170108534474927
-0.27800000000000047 0.3781330764040753
-0.2789999999999999 0.3845265861556707
-0.28000000000000025 0.39084324509627255
-0.2809999999999997 0.3970595171949884
-0.28200000000000003 0.4031644154634747
-0.28300000000000036 0.4091630083056526
-0.2839999999999998 0.4150712393212836
-0.28500000000000014 0.42091463433820575
-0.2860000000000005 0.42672202945500987
-0.2869999999999999 0.43252408114829255
-0.28800000000000026 0.4383484674706495
-0.2889999999999997 0.44421885081780704
-0.29000000000000004 0.45015674299140485
-0.29100000000000037 0.45617242022646565
-0.2919999999999998 0.46228106984841927
-0.29300000000000015 0.4684917694220135
-0.2940000000000005 0.47481643389129297
-0.29499999999999993 0.48126545977821517
-0.29600000000000026 0.4878569609077844
-0.2969999999999997 0.4946038106953977
-0.29800000000000004 0.5015295833902719
-0.2990000000000004 0.5086567079502966
-0.2999999999999998 0.5160060054988632
-0.30100000000000016 0.5236026949427678
-0.3020000000000005 0.5314640452074598
-0.30299999999999994 0.5396039960043633
-0.30400000000000027 0.548031805819135
-0.3049999999999997 0.5567481173228108
-0.30600000000000005 0.5657421923351691
-0.3070000000000004 0.5749967938056607
-0.30799999999999983 0.5844782280604072
-0.30900000000000016 0.5941487246173726
-0.3100000000000005 0.6039609012126479
-0.31099999999999994 0.6138614623887304
-0.3120000000000003 0.6237960452896818
-0.3129999999999997 0.6337136115365235
-0.31400000000000006 0.6435665961396113
-0.3150000000000004 0.6533087608595949
-0.31599999999999984 0.662904785627761
-0.31700000000000017 0.6723197879912022
-0.3180000000000005 0.6815270897684153
-0.31899999999999995 0.6905060150249286
-0.3200000000000003 0.6992440657307862
-0.32099999999999973 0.707738969637147
-0.32200000000000006 0.716004825384168
-0.3230000000000004 0.7240688249818094
-0.32399999999999984 0.7319765442028638
-0.3250000000000002 0.7397834888018153
-0.3260000000000005 0.7475588977163103
-0.32699999999999996 0.7553678701724585
-0.3280000000000003 0.763268415410684
-0.32899999999999974 0.7712923570630085
-0.33000000000000007 0.7794537636392774
-0.3310000000000004 0.787734924498364
-0.33199999999999985 0.7960883294054327
-0.3330000000000002 0.8044463215612554
-0.3340000000000005 0.8127185369440587
-0.33499999999999996 0.8208173330083958
-0.3360000000000003 0.8286509355552515
-0.33699999999999974 0.8361405059379262
-0.3380000000000001 0.8432250547299118
-0.3390000000000004 0.8498594956314224
-0.33999999999999986 0.8560172166583334
-0.3410000000000002 0.8616827114680325
-0.3420000000000005 0.86685809113879
-0.34299999999999997 0.8715522318075806
-0.3440000000000003 0.8757854150414425
-0.34499999999999975 0.8795821071988478
-0.3460000000000001 0.8829737332813792
-0.3470000000000004 0.8859900846878613
-0.34799999999999986 0.8886690512017171
-0.3490000000000002 0.8910472506512996
-0.35000000000000053 0.8931640795611733
-0.351 0.8950535487686987
-0.3520000000000003 0.8967474130865665
-0.35299999999999976 0.8982686111299174
-0.3540000000000001 0.8996354854260528
-0.3550000000000004 0.900851832054748
-0.35599999999999987 0.901908372261616
-0.3570000000000002 0.9027915701156223
-0.35800000000000054 0.9034718665683406
-0.359 0.9039168907967827
-0.3600000000000003 0.9040957611892494
-0.36099999999999977 0.9039770583093006
-0.3620000000000001 0.9035442368475995
-0.36300000000000043 0.9027939271421054
-0.3639999999999999 0.9017500168938164
-0.3650000000000002 0.9004543580188947
-0.36600000000000055 0.8989664423339304
-0.367 0.8973640333213041
-0.3680000000000003 0.8957270061153298
-0.3689999999999998 0.894129661194129
-0.3700000000000001 0.8926332522562874
-0.37100000000000044 0.8912641792610335
-0.3719999999999999 0.8900218162536813
-0.3730000000000002 0.8888706858899836
-0.37400000000000055 0.8877409421781791
-0.375 0.8865396206089504
-0.37600000000000033 0.8851656495702714
-0.3769999999999998 0.8835164212076118
-0.3780000000000001 0.8815105818320595
-0.37900000000000045 0.8790772140437584
-0.3799999999999999 0.8761793748913794
-0.3810000000000002 0.8728108198943529
-0.38200000000000056 0.8689810182376154
-0.383 0.8647196242813545
-0.38400000000000034 0.8600566957158068
-0.3849999999999998 0.8550184391631127
-0.3860000000000001 0.8496262255302277
-0.38700000000000045 0.8438830323713126
-0.3879999999999999 0.8377938796649393
-0.38900000000000023 0.8313630248303017
-0.39000000000000057 0.8245991525523287
-0.391 0.8175253186445024
-0.39200000000000035 0.8101865218807217
-0.3929999999999998 0.802648258905268
-0.39400000000000013 0.7949952922182697
-0.39500000000000046 0.787329263797548
-0.3959999999999999 0.7797571375022767
-0.39700000000000024 0.772380150984096
-0.3980000000000006 0.7652945447524382
-0.399 0.7585708271883898
-0.40000000000000036 0.752269239151882
-0.4009999999999998 0.7464175705507382
-0.40200000000000014 0.7410244373319069
-0.40300000000000047 0.7360728284799825
-0.4039999999999999 0.7315397893707987
-0.40500000000000025 0.727381476310509
-0.4059999999999997 0.7235505990190219
-0.40700000000000003 0.7199959350730214
-0.40800000000000036 0.716664354315974
-0.4089999999999998 0.7135014829104596
-0.41000000000000014 0.7104514986679625
-0.4110000000000005 0.7074587025436149
-0.4119999999999999 0.7044687199829306
-0.41300000000000026 0.7014234718087212
-0.4139999999999997 0.6982713119301748
-0.41500000000000004 0.6949764233645261
-0.41600000000000037 0.69150369735114
-0.4169999999999998 0.6878453787954695
-0.41800000000000015 0.6840076057545693
-0.4190000000000005 0.6800140343519772
-0.41999999999999993 0.6759109606490109
-0.42100000000000026 0.6717477173346901
-0.4219999999999997 0.6675762339489458
-0.42300000000000004 0.6634416254737937
-0.4240000000000004 0.6593705099045238
-0.4249999999999998 0.6553682938142675
-0.42600000000000016 0.6514212750504276
-0.4270000000000005 0.6474908541568922
-0.42799999999999994 0.6435263583517336
-0.42900000000000027 0.6394693901366335
-0.4299999999999997 0.6352572737080863
-0.43100000000000005 0.6308490916015232
-0.4320000000000004 0.6262202204430382
-0.43299999999999983 0.6213728504927861
-0.43400000000000016 0.6163480331137529
-0.4350000000000005 0.6112058832226362
-0.43599999999999994 0.6060404440800823
-0.4370000000000003 0.6009522892740125
-0.4379999999999997 0.59605205904734
-0.43900000000000006 0.5914397218339172
-0.4400000000000004 0.5871922576478814
-0.44099999999999984 0.5833543085194147
-0.44200000000000017 0.5799301763005245
-0.4430000000000005 0.5768896770580907
-0.44399999999999995 0.5741651393594984
-0.4450000000000003 0.5716668630589753
-0.44599999999999973 0.5692881146555591
-0.44700000000000006 0.5669174038200332
-0.4480000000000004 0.5644514457924987
-0.44899999999999984 0.5617984143299524
-0.4500000000000002 0.5588897568645802
-0.4510000000000005 0.5556804983541096
-0.45199999999999996 0.552150534992812
-0.4530000000000003 0.548305057480635
-0.45399999999999974 0.5441749734579319
-0.45500000000000007 0.5398124781642283
-0.4560000000000004 0.5352902826811499
-0.45699999999999985 0.5306983650859757
-0.4580000000000002 0.5261377429742659
-0.4590000000000005 0.5217177374214529
-0.45999999999999996 0.5175437937844624
-0.4610000000000003 0.5137123443105905
-0.46199999999999974 0.510306144618803
-0.4630000000000001 0.507375051232183
-0.4640000000000004 0.5049392404959286
-0.46499999999999986 0.5029840086594577
-0.4660000000000002 0.5014538694650849
-0.4670000000000005 0.5002643760132605
-0.46799999999999997 0.49930181637747245
-0.4690000000000003 0.498436095434925
-0.46999999999999975 0.4975326152188051
-0.4710000000000001 0.4964683123183085
-0.4720000000000004 0.49514152580681586
-0.47299999999999986 0.4934808678934913
-0.4740000000000002 0.49144970318110703
-0.47500000000000053 0.48905068837094723
-0.476 0.4863227028608975
-0.4770000000000003 0.4833337414944727
-0.47799999999999976 0.4801723157106025
-0.4790000000000001 0.47694348231379663
-0.4800000000000004 0.4737524958034804
-0.48099999999999987 0.4707050250231696
-0.4820000000000002 0.46789470109229053
-0.48300000000000054 0.46540489227780873
-0.484 0.46330049967437326
-0.4850000000000003 0.4616176023961778
-0.48599999999999977 0.46037334781833705
-0.4870000000000001 0.4595524557664058
-0.48800000000000043 0.4591135271376385
-0.4889999999999999 0.4589901964774264
-0.4900000000000002 0.45909601331329125
-0.49100000000000055 0.4593360752889927
-0.492 0.45960715395984236
-0.4930000000000003 0.4598185921498748
-0.4939999999999998 0.45989539760379516
-0.4950000000000001 0.45979277028271126
-0.49600000000000044 0.45949497095857306
-0.4969999999999999 0.45902012397173164
-0.4980000000000002 0.4584134365515553
-0.49900000000000055 0.4577414813933532
-0.5 0.4570792157807926
-0.5010000000000003 0.45649988690926974
-0.5019999999999998 0.45605978165863864
-0.5030000000000001 0.45579698725632245
-0.5040000000000004 0.45571910414937494
-0.5049999999999999 0.4558085400079481
-0.5060000000000002 0.4560193447252079
-0.5070000000000006 0.45629701897562613
-0.508 0.4565764761059027
-0.5090000000000003 0.4567973910893441
-0.5099999999999998 0.45691731996988866
-0.5110000000000001 0.45691027604652024
-0.5120000000000005 0.45677648134028415
-0.5129999999999999 0.45653139728009623
-0.5140000000000002 0.45621284333584633
-0.5150000000000006 0.45586600465064375
-0.516 0.45553864966080154
-0.5170000000000003 0.45527743549142174
-0.5179999999999998 0.4551151248596885
-0.5190000000000001 0.4550790076479942
-0.5200000000000005 0.45518028174678177
-0.5209999999999999 0.45542035257034225
-0.5220000000000002 0.45579061653645786
-0.5230000000000006 0.4562763968777813
-0.524 0.4568547545326826
-0.5250000000000004 0.45750070277860955
-0.5259999999999998 0.4581815881888393
-0.5270000000000001 0.45886343966146004
-0.5280000000000005 0.45950575899884105
-0.5289999999999999 0.4600657975523298
-0.5300000000000002 0.4605033910034342
-0.5309999999999997 0.46078050572312035
-0.532 0.460863286946921
-0.5330000000000004 0.46073141952301283
-0.5339999999999998 0.4603816586889927
-0.5350000000000001 0.4598233979317776
-0.5360000000000005 0.45908456597244035
-0.5369999999999999 0.45821159443334386
-0.5380000000000003 0.4572641769986858
-0.5389999999999997 0.4563096849320283
-0.54 0.4554170345770702
-0.5410000000000004 0.4546608015324882
-0.5419999999999998 0.45410056494683126
-0.5430000000000001 0.45378539986464117
-0.5440000000000005 0.45374756504962976
-0.5449999999999999 0.45399594283483174
-0.5460000000000003 0.4545213155605152
-0.5469999999999997 0.4552960590168189
-0.548 0.4562752910287297
-0.5490000000000004 0.4574055032708055
-0.5499999999999998 0.45863165627313995
-0.5510000000000002 0.45990248856099797
-0.5520000000000005 0.4611768122576036
-0.5529999999999999 0.46243252381406125
-0.5540000000000003 0.46366496063298834
-0.5549999999999997 0.4648922025259735
-0.556 0.46614482718762795
-0.5570000000000004 0.4674659457172841
-0.5579999999999998 0.46890426229269705
-0.5590000000000002 0.4704931324009208
-0.5600000000000005 0.4722591133388693
-0.5609999999999999 0.47419477194342985
-0.5620000000000003 0.4762701913510013
-0.5629999999999997 0.4784229543030811
-0.5640000000000001 0.4805675809358624
-0.5650000000000004 0.4826024345656706
-0.5659999999999998 0.48441592323232546
-0.5670000000000002 0.4859154527793716
-0.5680000000000005 0.4870197638629197
-0.569 0.4876864850448765
-0.5700000000000003 0.48790869385860797
-0.5709999999999997 0.48772078279467335
-0.5720000000000001 0.4871931902549101
-0.5730000000000004 0.4864237891932557
-0.5739999999999998 0.485526256066986
-0.5750000000000002 0.4846211528794337
-0.5760000000000005 0.48381457381681336
-0.577 0.4831984553884506
-0.5780000000000003 0.4828422564245645
-0.5789999999999997 0.48278070533282247
-0.5800000000000001 0.48303219746908477
-0.5810000000000004 0.48359026891361195
-0.5819999999999999 0.484434716174307
-0.5830000000000002 0.4855385340389394
-0.5840000000000005 0.48687073240961365
-0.585 0.4884000408653261
-0.5860000000000003 0.49009785506153475
-0.5869999999999997 0.49193201778024775
-0.5880000000000001 0.49386483352741684
-0.5890000000000004 0.4958571857170738
-0.5899999999999999 0.49785757579419393
-0.5910000000000002 0.49981411406107384
-0.5920000000000005 0.5016725864295223
-0.593 0.5033859759986551
-0.5940000000000003 0.5049167981278125
-0.5949999999999998 0.5062468973695577
-0.5960000000000001 0.5073731687862798
-0.5970000000000004 0.5083101004693411
-0.5979999999999999 0.509082451888459
-0.5990000000000002 0.5097182681156951
-0.6000000000000005 0.510241519741405
-0.601 0.5106647268098367
-0.6020000000000003 0.5109870188322874
-0.6029999999999998 0.5111960487710475
-0.6040000000000001 0.5112677703055037
-0.6050000000000004 0.511176460828088
-0.6059999999999999 0.510904898146749
-0.6070000000000002 0.5104472579602505
-0.6080000000000005 0.5098208312085161
-0.609 0.5090566936486536
-0.6100000000000003 0.5082074342635219
-0.6109999999999998 0.5073313721591659
-0.6120000000000001 0.5064890546537305
-0.6130000000000004 0.5057369914334717
-0.6139999999999999 0.5051158783325722
-0.6150000000000002 0.5046534374586792
-0.6160000000000005 0.5043553707579187
-0.617 0.504213919440342
-0.6180000000000003 0.5042068273819241
-0.6189999999999998 0.5043112275997521
-0.6200000000000001 0.5044991210060189
-0.6210000000000004 0.5047492986940479
-0.6219999999999999 0.5050466718070983
-0.6230000000000002 0.5053833327981574
-0.6240000000000006 0.5057560457860029
-0.625 0.5061694991095076
-0.6260000000000003 0.5066255167360216
-0.6269999999999998 0.5071274837261038
-0.6280000000000001 0.5076832863913973
-0.6290000000000004 0.5082950993831404
-0.6299999999999999 0.5089673358480593
-0.6310000000000002 0.5097064831094343
-0.6320000000000006 0.5105147801036853
-0.633 0.5113911777121107
-0.6340000000000003 0.5123283983713784
-0.6349999999999998 0.5133064967070186
-0.6360000000000001 0.5142923971293571
-0.6370000000000005 0.5152420314210036
-0.6379999999999999 0.5160861601881318
-0.6390000000000002 0.5167493641645151
-0.6400000000000006 0.5171474528335146
-0.641 0.5171963756946789
-0.6420000000000003 0.5168154403987992
-0.6429999999999998 0.5159452126841667
-0.6440000000000001 0.5145393461161385
-0.6450000000000005 0.5125822627609077
-0.6459999999999999 0.5100835980868939
-0.6470000000000002 0.5070821262277435
-0.6480000000000006 0.5036394785824028
-0.649 0.4998395811919024
-0.6500000000000004 0.4957821635496085
-0.6509999999999998 0.49157378054375805
-0.6520000000000001 0.48732465489458154
-0.6530000000000005 0.4831415833029328
-0.6539999999999999 0.47912029471259854
-0.6550000000000002 0.4753411384006144
-0.6560000000000006 0.4718598604703882
-0.657 0.4687109263631882
-0.6580000000000004 0.4659020475080353
-0.6589999999999998 0.46341939412073413
-0.6600000000000001 0.46122396655450193
-0.6610000000000005 0.4592590992266496
-0.6619999999999999 0.457456114822833
-0.6630000000000003 0.45574434298520056
-0.6639999999999997 0.4540520961148343
-0.665 0.45231470028641796
-0.6660000000000004 0.45048440280513224
-0.6669999999999998 0.44852251853554387
-0.6680000000000001 0.44640616469289
-0.6690000000000005 0.4441266605855252
-0.6699999999999999 0.44168202842625776
-0.6710000000000003 0.4390753980387839
-0.6719999999999997 0.43630930943340807
-0.673 0.4333839072683283
-0.6740000000000004 0.43029203604818544
-0.6749999999999998 0.4270241582740801
-0.6760000000000002 0.42356991713947134
-0.6770000000000005 0.41991816990620406
-0.6779999999999999 0.4160670131880144
-0.6790000000000003 0.4120307387803546
-0.6799999999999997 0.4078343512388726
-0.681 0.40352351370940603
-0.6820000000000004 0.3991599581061449
-0.6829999999999998 0.3948149770701873
-0.6840000000000002 0.39056319782904825
-0.6850000000000005 0.38647540134368086
-0.6859999999999999 0.3826057571659078
-0.6870000000000003 0.3789908188717178
-0.6879999999999997 0.37563378002471565
-0.6890000000000001 0.3725114019762233
-0.6900000000000004 0.3695733073835553
-0.6909999999999998 0.3667525090417597
-0.6920000000000002 0.36396896551083324
-0.6930000000000005 0.361146287833416
-0.694 0.3582172938567025
-0.6950000000000003 0.35513778041665445
-0.6959999999999997 0.3518858025782147
-0.6970000000000001 0.3484703852998054
-0.6980000000000004 0.34492428207194853
-0.6989999999999998 0.341299854705817
-0.7000000000000002 0.3376627092119441
-0.7010000000000005 0.3340824103545399
-0.702 0.3306234634071979
-0.7030000000000003 0.32734010185499507
-0.7039999999999997 0.3242684118192841
-0.7050000000000001 0.3214321006563664
-0.7060000000000004 0.3188321982459504
-0.7069999999999999 0.31645443395597733
-0.7080000000000002 0.3142722907942522
-0.7090000000000005 0.3122494819425335
-0.71 0.3103442444058145
-0.7110000000000003 0.30851152737018683
-0.7119999999999997 0.30670674420514527
-0.7130000000000001 0.30488790866253945
-0.7140000000000004 0.30301942994201997
-0.7149999999999999 0.3010701463560715
-0.7160000000000002 0.2990176117996179
-0.7170000000000005 0.29684384397678115
-0.718 0.29453771589477007
-0.7190000000000003 0.2920957635054656
-0.7199999999999998 0.2895204428683758
-0.7210000000000001 0.28681915873032116
-0.7220000000000004 0.28400479372438925
-0.7229999999999999 0.28109430140502983
-0.7240000000000002 0.27810826706826547
-0.7250000000000005 0.27506737696125516
-0.726 0.27199661683770915
-0.7270000000000003 0.26891729600086933
-0.7279999999999998 0.26584798593995373
-0.7290000000000001 0.26280682948777034
-0.7300000000000004 0.2598063277561437
-0.7309999999999999 0.2568544569544178
-0.7320000000000002 0.253956071342817
-0.7330000000000005 0.2511114220611429
-0.734 0.24832079001528023
-0.7350000000000003 0.2455810310685161
-0.7359999999999998 0.2428911205706527
-0.7370000000000001 0.2402502138023187
-0.7380000000000004 0.23765661826282197
-0.7389999999999999 0.2351108560115904
-0.7400000000000002 0.23261167082799114
-0.7410000000000005 0.23015740728702946
-0.742 0.2277470774855324
-0.7430000000000003 0.22537805725710156
-0.7439999999999998 0.22304436772082695
-0.7450000000000001 0.2207424274615791
-0.7460000000000004 0.21846887354684036
-0.7469999999999999 0.2162193371056199
-0.7480000000000002 0.21399402416572283
-0.7490000000000006 0.21179364951262464
-0.75 0.20962110348533117
-0.7510000000000003 0.2074818290133868
-0.7519999999999998 0.20538266071482503
-0.7530000000000001 0.20333018475678527
-0.7540000000000004 0.20132988677196162
-0.7549999999999999 0.19938675217531693
-0.7560000000000002 0.1975031342645165
-0.7570000000000006 0.1956758747789861
-0.758 0.19390042375175953
-0.7590000000000003 0.1921681062777608
-0.7599999999999998 0.19046741978689322
-0.7610000000000001 0.1887847021731109
-0.7620000000000005 0.18710814507097517
-0.7629999999999999 0.18542502644772588
-0.7640000000000002 0.18372754748208733
-0.7650000000000006 0.1820117922827966
-0.766 0.18027823335272786
-0.7670000000000003 0.17853300007230632
-0.7679999999999998 0.17678397254318134
-0.7690000000000001 0.17504330668750284
-0.7700000000000005 0.17332326411409965
-0.7709999999999999 0.17163560960244903
-0.7720000000000002 0.16998999468802806
-0.7730000000000006 0.16839240204602968
-0.774 0.16684486627664974
-0.7750000000000004 0.16534332590655043
-0.7759999999999998 0.1638801336172584
-0.7770000000000001 0.16244309463947518
-0.7780000000000005 0.16101662604245764
-0.7789999999999999 0.15958511159872704
-0.7800000000000002 0.15813499216535706
-0.7810000000000006 0.15665619889024376
-0.782 0.15514404362095352
-0.7830000000000004 0.15360062793478715
-0.7839999999999998 0.15203471251710785
-0.7850000000000001 0.15046103276399422
-0.7860000000000005 0.1488989189596945
-0.7869999999999999 0.14736886214915923
-0.7880000000000003 0.1458895724919196
-0.7889999999999997 0.14447675433879556
-0.79 0.14314061183871138
-0.7910000000000004 0.1418845640571763
-0.7919999999999998 0.1407056966978163
-0.7930000000000001 0.13959581587431794
-0.7940000000000005 0.13853997023533773
-0.7949999999999999 0.1375196474371585
-0.7960000000000003 0.1365163101292071
-0.7969999999999997 0.13550874247606434
-0.798 0.13447823202678955
-0.7990000000000004 0.13340851930827163
-0.7999999999999998 0.1322876940115276
-0.8010000000000002 0.13110898239026206
-0.8020000000000005 0.12987162015259673
-0.8029999999999999 0.12857859778214148
-0.8040000000000003 0.12723801452644987
-0.8049999999999997 0.12586151614472865
-0.806 0.12446306375015834
-0.8070000000000004 0.12305640051218543
-0.8079999999999998 0.12165613121678964
-0.8090000000000002 0.12027534241304384
-0.8100000000000005 0.11892665886560394
-0.8109999999999999 0.11761963155195651
-0.8120000000000003 0.11636319144425668
-0.8129999999999997 0.11516412390693842
-0.8140000000000001 0.11402814625683035
-0.8150000000000004 0.11295816513608344
-0.8159999999999998 0.11195560227376018
-0.8170000000000002 0.11102039073192713
-0.8180000000000005 0.11015053493690657
-0.819 0.10934277997775207
-0.8200000000000003 0.10859182678668651
-0.8209999999999997 0.10789212658696308
-0.8220000000000001 0.10723700800061504
-0.8230000000000004 0.1066193517368737
-0.8239999999999998 0.10603268695777769
-0.8250000000000002 0.10546967715444132
-0.8260000000000005 0.10492427157834512
-0.827 0.10439038621114392
-0.8280000000000003 0.10386190226613913
-0.8289999999999997 0.10333351223687177
-0.8300000000000001 0.10279993159473858
-0.8310000000000004 0.10225731763146682
-0.8319999999999999 0.10170147268029055
-0.8330000000000002 0.10112960149258744
-0.8340000000000005 0.10053990215171388
-0.835 0.09993152581976254
-0.8360000000000003 0.09930541886338355
-0.8369999999999997 0.0986637239989674
-0.8380000000000001 0.09801009981052193
-0.8390000000000004 0.0973499895238964
-0.8399999999999999 0.09668867243888313
-0.8410000000000002 0.09603377046367727
-0.8420000000000005 0.09539173238228699
-0.843 0.0947697283446413
-0.8440000000000003 0.09417481820964214
-0.8449999999999998 0.09361256829343068
-0.8460000000000001 0.0930877124183117
-0.8470000000000004 0.09260246236526018
-0.8479999999999999 0.09215755410728362
-0.8490000000000002 0.09175027703349567
-0.8500000000000005 0.09137584755545299
-0.851 0.09102606299848377
-0.8520000000000003 0.0906913102479808
-0.8529999999999998 0.09036049073025476
-0.8540000000000001 0.09002206386737548
-0.8550000000000004 0.08966509581313525
-0.8559999999999999 0.0892807591909548
-0.8570000000000002 0.08886289418190754
-0.8580000000000005 0.08840784829553312
-0.859 0.08791450166565823
-0.8600000000000003 0.08738520226936743
-0.8609999999999998 0.08682350356084279
-0.8620000000000001 0.08623427429225937
-0.8630000000000004 0.08562328228363392
-0.8639999999999999 0.08499670160917439
-0.8650000000000002 0.08436095708086577
-0.8660000000000005 0.08372221430104415
-0.867 0.0830862197934573
-0.8680000000000003 0.082459730109986
-0.8689999999999998 0.0818477180134379
-0.8700000000000001 0.08125493481311648
-0.8710000000000004 0.0806844097412335
-0.8719999999999999 0.08013735527959438
-0.8730000000000002 0.07961311970949889
-0.8740000000000006 0.07910884761437983
-0.875 0.07861980014545035
-0.8760000000000003 0.07814132503364234
-0.8769999999999998 0.07766813102387
-0.8780000000000001 0.07719518854672097
-0.8790000000000004 0.07671906821833313
-0.8799999999999999 0.07623806204203343
-0.8810000000000002 0.07575240485920386
-0.8820000000000006 0.0752636883057297
-0.883 0.07477474370485063
-0.8840000000000003 0.07429022635842591
-0.8849999999999998 0.07381435368820982
-0.8860000000000001 0.0733522721940842
-0.8870000000000005 0.0729088631249193
-0.8879999999999999 0.07248849356557398
-0.8890000000000002 0.07209518380223354
-0.8900000000000006 0.07173180376006491
-0.891 0.07140029783244252
-0.8920000000000003 0.07110122939547225
-0.8929999999999998 0.07083346765118047
-0.8940000000000001 0.07059582515211187
-0.8950000000000005 0.07038572301892049
-0.8959999999999999 0.0702004087129838
-0.8970000000000002 0.0700365417267187
-0.8980000000000006 0.06989138744434391
-0.899 0.06976207521216206
-0.9000000000000004 0.06964631150712364
-0.9009999999999998 0.06954152654942515
-0.9020000000000001 0.06944525844390713
-0.9030000000000005 0.06935486419542525
-0.9039999999999999 0.0692680050262145
-0.9050000000000002 0.06918211663476578
-0.9060000000000006 0.06909357951061762
-0.907 0.0690002935850566
-0.9080000000000004 0.06889964182377889
-0.9089999999999998 0.06878883380014127
-0.9100000000000001 0.0686661379465503
-0.9110000000000005 0.06852933918942242
-0.9119999999999999 0.06837698586356804
-0.9130000000000003 0.06820766133075881
-0.9139999999999997 0.0680201766011406
-0.915 0.0678138755896524
-0.9160000000000004 0.06758885348452029
-0.9169999999999998 0.06734505682322041
-0.9180000000000001 0.06708385187277587
-0.9190000000000005 0.06680622994782327
-0.9199999999999999 0.0665142995810692
-0.9210000000000003 0.06621010777673045
-0.9219999999999997 0.06589578698267437
-0.923 0.06557380362275896
-0.9240000000000004 0.06524636303134594
-0.9249999999999998 0.06491578236405948
-0.9260000000000002 0.06458493771382424
-0.9270000000000005 0.06425699859992647
-0.9279999999999999 0.06393562951587309
-0.9290000000000003 0.06362488396050787
-0.9299999999999997 0.06332932423381363
-0.931 0.06305333866365959
-0.9320000000000004 0.06280097143220939
-0.9329999999999998 0.06257474124240778
-0.9340000000000002 0.06237568817205678
-0.9350000000000005 0.062202583012108674
-0.9359999999999999 0.06205201443279342
-0.9370000000000003 0.06191810576559692
-0.9379999999999997 0.06179346977157996
-0.9390000000000001 0.06166929372427193
-0.9400000000000004 0.061537428915703275
-0.9409999999999998 0.061390437908474135
-0.9420000000000002 0.06122301411572607
-0.9430000000000005 0.06103231798311131
-0.944 0.06081842210596342
-0.9450000000000003 0.06058463253053927
-0.9459999999999997 0.06033646439387557
-0.9470000000000001 0.06008096041251334
-0.9480000000000004 0.05982573301404667
-0.9489999999999998 0.05957813136120333
-0.9500000000000002 0.05934448436859231
-0.9510000000000005 0.05912887097973753
-0.952 0.058933328580536716
-0.9530000000000003 0.05875739373585368
-0.9539999999999997 0.05859827458865328
-0.9550000000000001 0.058452557815239704
-0.9560000000000004 0.058314935541518884
-0.9569999999999999 0.058180616961157165
-0.9580000000000002 0.05804592188705726
-0.9590000000000005 0.057908018576815726
-0.96 0.057766296273618914
-0.9610000000000003 0.05762185169489889
-0.9619999999999997 0.05747798703279724
-0.9630000000000001 0.05733929416958116
-0.9640000000000004 0.05721163042341874
-0.9649999999999999 0.05710133908150964
-0.9660000000000002 0.05701480408275855
-0.9670000000000005 0.056957228143471136
-0.968 0.05693256044747723
-0.9690000000000003 0.05694254398483698
-0.9699999999999998 0.05698679419440377
-0.9710000000000001 0.05706314546785784
-0.9720000000000004 0.057166563164441374
-0.9729999999999999 0.05729075780397194
-0.9740000000000002 0.057428136067111835
-0.9750000000000005 0.057570735627389936
-0.976 0.05771062786588221
-0.9770000000000003 0.057840774275502424
-0.9779999999999998 0.05795546618794492
-0.9790000000000001 0.058050565911403715
-0.9800000000000004 0.058123818140892895
-0.9809999999999999 0.058174385082159656
-0.9820000000000002 0.0582034331308262
-0.9830000000000005 0.058213603961422195
-0.984 0.0582090464200856
-0.9850000000000003 0.05819439965594525
-0.9859999999999998 0.05817573314429408
-0.9870000000000001 0.0581594229457611
-0.9880000000000004 0.05815150608620777
-0.9889999999999999 0.058157000384235644
-0.9900000000000002 0.05817993152907422
-0.9910000000000005 0.05822180051212979
-0.992 0.058281703985300304
-0.9930000000000003 0.058356079723558614
-0.9939999999999998 0.058438654045796144
-0.9950000000000001 0.058521844002591854
-0.9960000000000004 0.058596770817387435
-0.9969999999999999 0.058654314806752136
-0.9980000000000002 0.05868675105484577
-0.9990000000000006 0.05868760838035784
-1.0 0.058653611284627434
-1.0010000000000003 0.05858384737865567
-1.0019999999999998 0.058480438874227714
-1.0030000000000001 0.05834791138138825
-1.0040000000000004 0.05819277434988011
-1.005 0.05802295730954463
-1.0060000000000002 0.05784683723988774
-1.0070000000000006 0.05767263740258048
-1.008 0.05750786276146089
-1.0090000000000003 0.057359398990398616
-1.0099999999999998 0.05723202017902132
-1.0110000000000001 0.05712914613380045
-1.0120000000000005 0.05705257550464598
-1.013 0.057002248563233354
-1.0140000000000002 0.05697686894990175
-1.0150000000000006 0.05697397851333301
-1.016 0.056990451230152166
-1.0170000000000003 0.05702268553132818
-1.0179999999999998 0.05706744193362991
-1.0190000000000001 0.05712175040343282
-1.0200000000000005 0.05718326310328566
-1.021 0.05725128257650385
-1.0220000000000002 0.05732577263361195
-1.0230000000000006 0.0574074351871494
-1.024 0.057497828796284976
-1.0250000000000004 0.0575989520040369
-1.0259999999999998 0.05771294799179112
-1.0270000000000001 0.05784107328919339
-1.0280000000000005 0.05798418655971176
-1.029 0.058142106332250844
-1.0300000000000002 0.05831347710014103
-1.0310000000000006 0.05849522253122879
-1.032 0.05868267282423836
-1.0330000000000004 0.05886963543959535
-1.0339999999999998 0.05904942759614589
-1.0350000000000001 0.059213886625019606
-1.0360000000000005 0.05935513188038821
-1.037 0.05946687058908553
-1.0380000000000003 0.05954475480781421
-1.0390000000000006 0.05958778724660941
-1.04 0.059599455526094525
-1.0410000000000004 0.059587389417788586
-1.0419999999999998 0.05956384620642446
-1.0430000000000001 0.05954446575415681
-1.0440000000000005 0.059546734347173995
-1.045 0.059588893521632574
-1.0460000000000003 0.05968695458083094
-1.0469999999999997 0.05985282794149929
-1.048 0.06009321026724667
-1.0490000000000004 0.06040749906413537
-1.0499999999999998 0.06078847448674024
-1.0510000000000002 0.061222087130434186
-1.0520000000000005 0.061689792595270646
-1.053 0.06216884775540671
-1.0540000000000003 0.0626366370649381
-1.0549999999999997 0.06307191478019286
-1.056 0.063457075781664
-1.0570000000000004 0.06378069724060449
-1.0579999999999998 0.06403704660393608
-1.0590000000000002 0.06422797904578682
-1.0600000000000005 0.06436098589867822
-1.061 0.06444868884856901
-1.0620000000000003 0.06450700747790353
-1.0629999999999997 0.06455376933505444
-1.064 0.06460688618665295
-1.0650000000000004 0.06468278129295112
-1.0659999999999998 0.0647955640249017
-1.0670000000000002 0.06495566553651443
-1.0680000000000005 0.06517029071822102
-1.069 0.0654423069315126
-1.0700000000000003 0.06577079992565502
-1.0709999999999997 0.06615088352923539
-1.072 0.06657455855532146
-1.0730000000000004 0.06703085946348204
-1.0739999999999998 0.06750621871202474
-1.0750000000000002 0.0679857426893426
-1.0760000000000005 0.06845439932063216
-1.077 0.06889713535419005
-1.0780000000000003 0.06930006334086904
-1.0789999999999997 0.06965147712728029
-1.08 0.06994240423335063
-1.0810000000000004 0.07016711345665932
-1.0819999999999999 0.0703235626480437
-1.0830000000000002 0.07041311806851058
-1.0840000000000005 0.07044150096107417
-1.085 0.07041731303551423
-1.0860000000000003 0.07035257901601523
-1.0869999999999997 0.07026116786841564
-1.088 0.0701580942974592
-1.0890000000000004 0.07005834090137492
-1.0899999999999999 0.06997582677381393
-1.0910000000000002 0.06992237685812128
-1.0920000000000005 0.06990741328601882
-1.093 0.06993790021196788
-1.0940000000000003 0.07001773570020307
-1.0949999999999998 0.07014861352667767
-1.096 0.07033121023155034
-1.0970000000000004 0.07056464502531652
-1.0979999999999999 0.07084723890409579
-1.0990000000000002 0.0711769933667273
-1.1000000000000005 0.07155086978162686
-1.101 0.0719639981932777
-1.1020000000000003 0.07241068763011423
-1.1029999999999998 0.07288258735075069
-1.104 0.07336954504349569
-1.1050000000000004 0.07386096898285721
-1.1059999999999999 0.07434583991705504
-1.1070000000000002 0.07481438808041775
-1.1080000000000005 0.07525965995861279
-1.109 0.07567841356724286
-1.1100000000000003 0.07607142915003477
-1.1109999999999998 0.07644358583560643
-1.112 0.07680251209884327
-1.1130000000000004 0.0771584499189399
-1.1139999999999999 0.07752189956000702
-1.1150000000000002 0.07790183306050634
-1.1160000000000005 0.07830463568721442
-1.117 0.07873282203605125
-1.1180000000000003 0.07918660401454755
-1.1189999999999998 0.0796624007649712
-1.12 0.08015454213934604
-1.1210000000000004 0.0806571932485014
-1.1219999999999999 0.08116418008119998
-1.1230000000000002 0.08167232932829956
-1.1240000000000006 0.08218036881756363
-1.125 0.08268914897092357
-1.1260000000000003 0.08320221546159395
-1.1269999999999998 0.08372463976712205
-1.1280000000000001 0.08426162987772969
-1.1290000000000004 0.08481802578356486
-1.13 0.08539626378662221
-1.1310000000000002 0.08599691779888657
-1.1320000000000006 0.08661735900977359
-1.133 0.08725213139592419
-1.1340000000000003 0.08789380571234513
-1.1349999999999998 0.08853325647032875
-1.1360000000000001 0.08916186509540026
-1.1370000000000005 0.08977240680025673
-1.138 0.09036070995177087
-1.1390000000000002 0.09092676865201688
-1.1400000000000006 0.09147500172167321
-1.141 0.09201354883100361
-1.1420000000000003 0.09255426471968926
-1.1429999999999998 0.09311091341372262
-1.1440000000000001 0.09369751467228661
-1.1450000000000005 0.09432569024329852
-1.146 0.09500384773230455
-1.1470000000000002 0.0957361367708693
-1.1480000000000006 0.09652141261983672
-1.149 0.09735384279467697
-1.1500000000000004 0.09822444930985864
-1.1509999999999998 0.09912093433834632
-1.1520000000000001 0.1000312530748185
-1.1530000000000005 0.10094287377897768
-1.154 0.10184495625060035
-1.1550000000000002 0.10272883865987173
-1.1560000000000006 0.10358896068677319
-1.157 0.10442230339664711
-1.1580000000000004 0.10523023390146476
-1.1589999999999998 0.10601660622321038
-1.1600000000000001 0.10678836144139513
-1.1610000000000005 0.10755520325761359
-1.162 0.10832777129060263
-1.1630000000000003 0.10911768684445938
-1.1640000000000006 0.10993685181903684
-1.165 0.11079509257982423
-1.1660000000000004 0.11170076567322142
-1.1669999999999998 0.11265837042368597
-1.1680000000000001 0.11367131862664467
-1.1690000000000005 0.11473989883823485
-1.17 0.11586309083861682
-1.1710000000000003 0.11703907230351283
-1.1719999999999997 0.11826384844098518
-1.173 0.11953331109579954
-1.1740000000000004 0.12084186382241094
-1.1749999999999998 0.12218276019347889
-1.1760000000000002 0.123546517996168
-1.1770000000000005 0.12492362019362702
-1.178 0.12630277507550294
-1.1790000000000003 0.12767333871513112
-1.1799999999999997 0.12902590372672587
-1.181 0.13035544554715295
-1.1820000000000004 0.13166030294950015
-1.1829999999999998 0.13294420093255022
-1.1840000000000002 0.13421449604734242
-1.1850000000000005 0.1354819155022922
-1.186 0.1367575746715393
-1.1870000000000003 0.13805163876720147
-1.1879999999999997 0.13937087641032359
-1.189 0.14071690103745085
-1.1900000000000004 0.14208829122470013
-1.1909999999999998 0.1434791273248626
-1.1920000000000002 0.1448829054069692
-1.1930000000000005 0.1462927090657484
-1.194 0.14770513349477885
-1.1950000000000003 0.1491198840248412
-1.1959999999999997 0.15054120393635637
-1.197 0.1519766026818283
-1.1980000000000004 0.1534358006242332
-1.1989999999999998 0.15492709697783194
-1.2000000000000002 0.15645632399015744
-1.2010000000000005 0.15802454023833354
-1.202 0.1596283654367788
-1.2030000000000003 0.1612583186586948
-1.2039999999999997 0.16290141437997258
-1.205 0.1645429549844844
-1.2060000000000004 0.16616864903736323
-1.2069999999999999 0.16776541946399573
-1.2080000000000002 0.16932704512140925
-1.2090000000000005 0.17085391179905435
-1.21 0.17235235405642815
-1.2110000000000003 0.17383657053309653
-1.2119999999999997 0.17532604525015247
-1.213 0.17684568890602173
-1.2140000000000004 0.17842018677606147
-1.2149999999999999 0.18007333450401058
-1.2160000000000002 0.18182431099569393
-1.2170000000000005 0.1836855306430483
-1.218 0.1856632994262221
-1.2190000000000003 0.18775238164248273
-1.2199999999999998 0.18994412005202332
-1.221 0.1922244168960286
-1.2220000000000004 0.1945771034847226
-1.2229999999999999 0.19698755036848575
-1.2240000000000002 0.1994433391769117
-1.2250000000000005 0.20193689114471394
-1.226 0.20446493987765937
-1.2270000000000003 0.2070285154227548
-1.2279999999999998 0.20962973612706215
-1.229 0.21227173620596734
-1.2300000000000004 0.2149584536160845
-1.2309999999999999 0.21769260960055864
-1.2320000000000002 0.22047734698389376
-1.2330000000000005 0.2233175411800528
-1.234 0.22621959639741288
-1.2350000000000003 0.22919371445526623
-1.2359999999999998 0.2322517568029047
-1.237 0.23540969796422523
-1.2380000000000004 0.23868427071413303
-1.2389999999999999 0.24208996101311495
-1.2400000000000002 0.24563889375757947
-1.2410000000000005 0.24933649177873618
-1.242 0.25318466561898106
-1.2430000000000003 0.2571762811701848
-1.2439999999999998 0.2613005133662518
-1.245 0.26553894780578713
-1.2460000000000004 0.2698753667593261
-1.2469999999999999 0.27428863005157
-1.2480000000000002 0.27876473910610483
-1.2490000000000006 0.28329195206192803
-1.25 0.2878627780392286
-1.2510000000000003 0.2924764340055713
-1.2519999999999998 0.2971350042119497
-1.2530000000000001 0.3018441452921995
-1.2540000000000004 0.3066093598513077
-1.255 0.31143333999449313
-1.2560000000000002 0.3163167128499865
-1.2570000000000006 0.32125215123479417
-1.258 0.32622746794004914
-1.2590000000000003 0.33123027381151415
-1.2599999999999998 0.3362430221678881
-1.2610000000000001 0.34125481133632496
-1.2620000000000005 0.34625527309878024
-1.263 0.3512484935522742
-1.2640000000000002 0.35624376057036233
-1.2650000000000006 0.3612671796179768
-1.266 0.3663532484989514
-1.2670000000000003 0.3715443979202579
-1.2679999999999998 0.37688957919215155
-1.2690000000000001 0.3824343384421897
-1.2700000000000005 0.38821933615546983
-1.271 0.3942722989563896
-1.2720000000000002 0.40060470876457704
-1.2730000000000006 0.40720663764739407
-1.274 0.41405107968819077
-1.2750000000000004 0.4210896045591216
-1.2759999999999998 0.42826422170092554
-1.2770000000000001 0.43550740647958514
-1.2780000000000005 0.44275255676669745
-1.279 0.44993788646390526
-1.2800000000000002 0.45701651713704633
-1.2810000000000006 0.46395908777544276
-1.282 0.47075134473051156
-1.2830000000000004 0.47739830092242874
-1.2839999999999998 0.4839183360165082
-1.2850000000000001 0.4903417621866985
-1.2860000000000005 0.4967034945333618
-1.287 0.5030413039486471
-1.2880000000000003 0.509390045583481
-1.2890000000000006 0.5157802722187844
-1.29 0.5222401051980998
-1.2910000000000004 0.5287845254237518
-1.2919999999999998 0.5354336420452763
-1.2930000000000001 0.5421999703808166
-1.2940000000000005 0.5490985305654057
-1.295 0.5561417233962516
-1.2960000000000003 0.5633501674079956
-1.2969999999999997 0.5707377398460892
-1.298 0.5783300404175541
-1.2990000000000004 0.5861509480343559
-1.2999999999999998 0.5942221666434299
-1.3010000000000002 0.6025701453078095
-1.3020000000000005 0.6112120462240128
-1.303 0.620161046666698
-1.3040000000000003 0.6294248137540281
-1.3049999999999997 0.6390010108345798
-1.306 0.6488743456984828
-1.3070000000000004 0.6590220809897225
-1.3079999999999998 0.6694029857229223
-1.3090000000000002 0.6799716530171261
-1.3100000000000005 0.6906723080623624
-1.311 0.7014435218890802
-1.3120000000000003 0.7122236793298397
-1.3129999999999997 0.7229561780580466
-1.314 0.7335894819863179
-1.3150000000000004 0.7440747479299479
-1.3159999999999998 0.7543763213257856
-1.3170000000000002 0.7644595937936065
-1.3180000000000005 0.7742993475392621
-1.319 0.7838768639622306
-1.3200000000000003 0.7931822553208278
-1.3209999999999997 0.8022164288058724
-1.322 0.8109980333380387
-1.3230000000000004 0.8195597266130333
-1.3239999999999998 0.8279543790593018
-1.3250000000000002 0.8362455637247938
-1.3260000000000005 0.8445120028621181
-1.327 0.852827360500495
-1.3280000000000003 0.8612568729343623
-1.3289999999999997 0.869835688658642
-1.33 0.8785778923283437
-1.3310000000000004 0.8874607744470234
-1.3319999999999999 0.8964267061857552
-1.3330000000000002 0.9053940463903364
-1.3340000000000005 0.9142546064108741
-1.335 0.9229024383225458
-1.3360000000000003 0.9312270211493873
-1.3369999999999997 0.9391330491239288
-1.338 0.9465466334934435
-1.3390000000000004 0.953413805111433
-1.3399999999999999 0.95970397836643
-1.3410000000000002 0.9654015244612787
-1.3420000000000005 0.9705130752176614
-1.343 0.9750549005014715
-1.3440000000000003 0.9790573274123822
-1.3449999999999998 0.982555876892739
-1.346 0.9855937758477711
-1.3470000000000004 0.988211413939873
-1.3479999999999999 0.9904568864177051
-1.3490000000000002 0.9923752824954972
-1.3500000000000005 0.9940128695074711
-1.351 0.9954085633539812
-1.3520000000000003 0.9965972562034219
-1.3529999999999998 0.9976029555666093
-1.354 0.9984436833503967
-1.3550000000000004 0.9991209409681377
-1.3559999999999999 0.9996212553417122
-1.3570000000000002 0.9999263128759678
-1.3580000000000005 1.0
-1.359 0.9998031381220119
-1.3600000000000003 0.9992985112698438
-1.3609999999999998 0.9984486241304096
-1.362 0.9972331309330014
-1.3630000000000004 0.9956470367213075
-1.3639999999999999 0.9937166436856104
-1.3650000000000002 0.9914891641094536
-1.3660000000000005 0.989032875725448
-1.367 0.9864372599939959
-1.3680000000000003 0.9837953951151949
-1.3689999999999998 0.9811949381093136
-1.37 0.9787095275698854
-1.3710000000000004 0.9763744567931134
-1.3719999999999999 0.9741947424470174
-1.3730000000000002 0.9721361295060199
-1.3740000000000006 0.9701254968289563
-1.375 0.9680628855876358
-1.3760000000000003 0.9658380968286433
-1.3769999999999998 0.9633380316544754
-1.3780000000000001 0.9604717930674292
-1.3790000000000004 0.9571590851157907
-1.38 0.9533564243401331
-1.3810000000000002 0.9490534665588028
-1.3820000000000006 0.9442570972409196
-1.383 0.9389964156215004
-1.3840000000000003 0.9333009542624807
-1.3849999999999998 0.9271967146072111
-1.3860000000000001 0.9207045575449114
-1.3870000000000005 0.9138259411724812
-1.388 0.9065650162650494
-1.3890000000000002 0.8989259001133421
-1.3900000000000006 0.8909182791936973
-1.391 0.8825683998225502
-1.3920000000000003 0.8739272406526049
-1.3929999999999998 0.865068788889268
-1.3940000000000001 0.8560887512594267
-1.3950000000000005 0.8471013727716655
-1.396 0.8382267247690331
-1.3970000000000002 0.8295785448548669
-1.3980000000000006 0.8212643305868325
-1.399 0.8133628681707734
-1.4000000000000004 0.8059407370917779
-1.4009999999999998 0.799028306097134
-1.4020000000000001 0.7926341418313966
-1.4030000000000005 0.7867383200790768
-1.404 0.7813137989762927
-1.4050000000000002 0.7763106953816693
-1.4060000000000006 0.7716751712754688
-1.407 0.7673493850789133
-1.4080000000000004 0.7632736670347606
-1.4089999999999998 0.7593875646493905
-1.4100000000000001 0.7556296815633874
-1.4110000000000005 0.75193930750294
-1.412 0.7482578150356567
-1.4130000000000003 0.7445232712360761
-1.4140000000000006 0.7406810075800795
-1.415 0.7366936166448996
-1.4160000000000004 0.7325245751461723
-1.4169999999999998 0.7281665049614237
-1.4180000000000001 0.7236267503088867
-1.4190000000000005 0.718930964146616
-1.42 0.7141286681764982
-1.4210000000000003 0.7092720353811591
-1.4220000000000006 0.7044158306366898
-1.423 0.6996073818528804
-1.4240000000000004 0.6948741910045076
-1.4249999999999998 0.6902212381724466
-1.4260000000000002 0.6856332700603243
-1.4270000000000005 0.6810687422920227
-1.428 0.6764734848932203
-1.4290000000000003 0.6717851660236132
-1.4299999999999997 0.6669369145901688
-1.431 0.6618846717074099
-1.4320000000000004 0.6566013643519335
-1.4329999999999998 0.6510878268252066
-1.4340000000000002 0.6453855782063267
-1.4350000000000005 0.6395558897877763
-1.436 0.6336956185856849
-1.4370000000000003 0.6279085406474404
-1.4379999999999997 0.6223093160218849
-1.439 0.6170019645732768
-1.4400000000000004 0.6120672099984898
-1.4409999999999998 0.607552752843884
-1.4420000000000002 0.6034650577893794
-1.4430000000000005 0.5997753994469633
-1.444 0.5964165464095256
-1.4450000000000003 0.5932986935149526
-1.4459999999999997 0.5903143606311712
-1.447 0.5873510044107383
-1.4480000000000004 0.584304208352192
-1.4489999999999998 0.5810807868998686
-1.4500000000000002 0.5776110391836226
-1.4510000000000005 0.573848852442052
-1.452 0.5697732083022348
-1.4530000000000003 0.565388374499518
-1.4539999999999997 0.5607247136108848
-1.455 0.5558338901272376
-1.4560000000000004 0.5507884456995041
-1.4569999999999999 0.5456782944281323
-1.4580000000000002 0.540604628330633
-1.4590000000000005 0.5356770268010256
-1.46 0.5310010700781682
-1.4610000000000003 0.5266732983491091
-1.4619999999999997 0.5227765360385311
-1.463 0.5193603102351494
-1.4640000000000004 0.5164443093572644
-1.4649999999999999 0.5140133882790384
-1.4660000000000002 0.512011421079488
-1.4670000000000005 0.5103536036695153
-1.468 0.5089259776345382
-1.4690000000000003 0.5075984324992576
-1.4699999999999998 0.5062366937008708
-1.471 0.5047183506521391
-1.4720000000000004 0.5029427212250897
-1.4729999999999999 0.5008395390530991
-1.4740000000000002 0.4983734096263946
-1.4750000000000005 0.4955481882225616
-1.476 0.4924039188565868
-1.4770000000000003 0.48900960177208297
-1.4779999999999998 0.4854544989293617
-1.479 0.481844200662973
-1.4800000000000004 0.4782841298712195
-1.4809999999999999 0.47487994580759657
-1.4820000000000002 0.47172497130249974
-1.4830000000000005 0.46890196165547277
-1.484 0.4664749813899376
-1.4850000000000003 0.4644789455534794
-1.4859999999999998 0.46292956253331774
-1.487 0.4618098107267996
-1.4880000000000004 0.4610763810179466
-1.4889999999999999 0.46066093727824964
-1.4900000000000002 0.4604750510944879
-1.4910000000000005 0.4604220452633179
-1.492 0.46039726200441616
-1.4930000000000003 0.4603090152111937
-1.4939999999999998 0.4600817347858641
-1.495 0.4596706458145557
-1.4960000000000004 0.45906031526177854
-1.4969999999999999 0.45826954261614
-1.4980000000000002 0.4573443697742846
-1.4990000000000006 0.4563522044889559
-1.5 0.4553687171281273
-1.5010000000000003 0.4544677486971478
-1.5019999999999998 0.45370587527858003
-1.5030000000000001 0.45312123514202796
-1.5040000000000004 0.4527211889017088
-1.505 0.4524877109220415
-1.5060000000000002 0.4523742083620923
-1.5070000000000006 0.45232526136774
-1.508 0.4522747182673901
-1.5090000000000003 0.4521611175630492
-1.5099999999999998 0.45194075099050773
-1.5110000000000001 0.45158647430294546
-1.5120000000000005 0.45109752415863325
-1.513 0.4504888040521346
-1.5140000000000002 0.44979797902845575
-1.5150000000000006 0.4490707095321096
-1.516 0.44835585916658166
-1.5170000000000003 0.44770166043414455
-1.5179999999999998 0.44714309853407486
-1.5190000000000001 0.4467097818160741
-1.5200000000000005 0.44641528367499683
-1.521 0.4462632134082416
-1.5220000000000002 0.44624678963842174
-1.5230000000000006 0.4463526629463945
-1.524 0.4465586851094871
-1.5250000000000004 0.4468401010607408
-1.5259999999999998 0.4471642167002421
-1.5270000000000001 0.4474965718363283
-1.5280000000000005 0.44779604238193926
-1.529 0.4480191843786741
-1.5300000000000002 0.4481249046474007
-1.5310000000000006 0.4480742320033187
-1.532 0.4478322054077015
-1.5330000000000004 0.4473772577316554
-1.5339999999999998 0.44670467028412203
-1.5350000000000001 0.4458222374608129
-1.5360000000000005 0.44475630884300593
-1.537 0.44355169259688326
-1.5380000000000003 0.44226672037195186
-1.5390000000000006 0.4409678399418749
-1.54 0.4397237058938437
-1.5410000000000004 0.43860903389548384
-1.5419999999999998 0.43768451268417297
-1.5430000000000001 0.4370009878582615
-1.5440000000000005 0.4365930383142631
-1.545 0.43647255216995157
-1.5460000000000003 0.43663346172027834
-1.5470000000000006 0.4370512509987137
-1.548 0.4376838857400758
-1.5490000000000004 0.43847997248441695
-1.5499999999999998 0.4393855205623906
-1.5510000000000002 0.44034898555005686
-1.5520000000000005 0.4413274397147117
-1.553 0.44229533972368484
-1.5540000000000003 0.44324327246343714
-1.5549999999999997 0.44418324577966517
-1.556 0.44513923346369955
-1.5570000000000004 0.4461477138474208
-1.5579999999999998 0.44725127424499017
-1.5590000000000002 0.4484790233739373
-1.5600000000000005 0.4498548582899291
-1.561 0.4513718404056245
-1.5620000000000003 0.45300299173342273
-1.5629999999999997 0.45469156856481524
-1.564 0.45635985078584435
-1.5650000000000004 0.4579153630839248
-1.5659999999999998 0.45925640807458346
-1.5670000000000002 0.4602991082121507
-1.5680000000000005 0.46096978798864197
-1.569 0.4612309187948117
-1.5700000000000003 0.46107771639767764
-1.5709999999999997 0.46054355817611325
-1.572 0.4596950556792407
-1.5730000000000004 0.4586239895285952
-1.5739999999999998 0.4574364220179846
-1.5750000000000002 0.45624445015056597
-1.5760000000000005 0.4551461494082985
-1.577 0.45422601504155735
-1.5780000000000003 0.4535472273744455
-1.5789999999999997 0.45314034247134927
-1.58 0.4530205814151337
-1.5810000000000004 0.45318017985640396
-1.5819999999999999 0.4535988640021195
-1.5830000000000002 0.4542504985186723
-1.5840000000000005 0.4551059193669381
-1.585 0.4561365412910239
-1.5860000000000003 0.45731689715389484
-1.5869999999999997 0.45861899344730994
-1.588 0.4600102333798575
-1.5890000000000004 0.4614569369536796
-1.5899999999999999 0.46291388912961906
-1.5910000000000002 0.4643352820655873
-1.5920000000000005 0.4656726932945326
-1.593 0.46688373208556716
-1.5940000000000003 0.4679343178852016
-1.5949999999999998 0.46880755320879286
-1.596 0.4695000740351424
-1.5970000000000004 0.47002451749039764
-1.5979999999999999 0.4704028659271428
-1.5990000000000002 0.4706601550863984
-1.6000000000000005 0.4708177529521733
-1.601 0.47088665229963794
-1.6020000000000003 0.47086559166220493
-1.6029999999999998 0.4707428982809461
-1.604 0.4704961330878817
-1.6050000000000004 0.47010138594146733
-1.6059999999999999 0.46954255181554183
-1.6070000000000002 0.46881394049933983
-1.6080000000000005 0.46793117342226187
-1.609 0.46692240275309865
-1.6100000000000003 0.46583571694207004
-1.6109999999999998 0.46472439886222444
-1.612 0.46364382485729205
-1.6130000000000004 0.46264570766427804
-1.6139999999999999 0.4617672827644799
-1.6150000000000002 0.46103390771231084
-1.6160000000000005 0.46045060649613995
-1.617 0.46001010371486317
-1.6180000000000003 0.45969166981575627
-1.6189999999999998 0.45947382299850714
-1.62 0.4593302346661982
-1.6210000000000004 0.4592405539569685
-1.6219999999999999 0.45918986196501543
-1.6230000000000002 0.45916965979811336
-1.6240000000000006 0.45917565698432944
-1.625 0.4592107715554422
-1.6260000000000003 0.4592754474739355
-1.6269999999999998 0.4593717650115748
-1.6280000000000001 0.4595062925439197
-1.6290000000000004 0.45968078496125714
-1.63 0.459899719040728
-1.6310000000000002 0.46016999222074506
-1.6320000000000006 0.4604952589104313
-1.633 0.46087686006554723
-1.6340000000000003 0.46131094539354434
-1.6349999999999998 0.4617823807546203
-1.6360000000000001 0.4622643940744607
-1.6370000000000005 0.4627200109415376
-1.638 0.4630892869311385
-1.6390000000000002 0.4633061220969606
-1.6400000000000006 0.4632959041407536
-1.641 0.4629834911995865
-1.6420000000000003 0.4622961577918731
-1.6429999999999998 0.4611797350850041
-1.6440000000000001 0.4595913509308152
-1.6450000000000005 0.45751553604837175
-1.646 0.4549593289209655
-1.6470000000000002 0.4519559042022762
-1.6480000000000006 0.4485591848428985
-1.649 0.44484339217144486
-1.6500000000000004 0.44089742197176196
-1.6509999999999998 0.43681684313876395
-1.6520000000000001 0.4327011350036498
-1.6530000000000005 0.4286472686236033
-1.654 0.4247427829478789
-1.6550000000000002 0.4210616787583112
-1.6560000000000006 0.41765608776476615
-1.657 0.414558819502117
-1.6580000000000004 0.41177831222849504
-1.6589999999999998 0.4093030705771759
-1.6600000000000001 0.4070982275051583
-1.6610000000000005 0.4051123391506523
-1.662 0.40328241205601423
-1.6630000000000003 0.40154301136368287
-1.6640000000000006 0.39982735422515503
-1.665 0.39807472926963805
-1.6660000000000004 0.39623951999414697
-1.6669999999999998 0.39428456073182666
-1.6680000000000001 0.3921871311041054
-1.6690000000000005 0.3899378033729631
-1.67 0.3875337901440459
-1.6710000000000003 0.3849776071999974
-1.6720000000000006 0.3822720153058784
-1.673 0.37941836858372197
-1.6740000000000004 0.3764122009445421
-1.6749999999999998 0.3732474930097192
-1.6760000000000002 0.3699177463376503
-1.6770000000000005 0.36641602395012485
-1.678 0.36274340768223245
-1.6790000000000003 0.35891491193069086
-1.6799999999999997 0.35495449706489346
-1.681 0.3509036638205522
-1.6820000000000004 0.3468172820135871
-1.6829999999999998 0.34275794740866145
-1.6840000000000002 0.338790517739367
-1.6850000000000005 0.33497607209097346
-1.686 0.33136074574802116
-1.6870000000000003 0.32797512301153275
-1.6879999999999997 0.3248206687284064
-1.689 0.32187581944516663
-1.6900000000000004 0.31909554622644165
-1.6909999999999998 0.31642054820608156
-1.6920000000000002 0.313780379448625
-1.6930000000000005 0.31110807235974824
-1.694 0.30834497706190184
-1.6950000000000003 0.30545270027509464
-1.6959999999999997 0.3024125428752555
-1.697 0.29923304877853313
-1.6980000000000004 0.2959436406358346
-1.6989999999999998 0.29259110622688816
-1.7000000000000002 0.28923387321804034
-1.7010000000000005 0.2859338420587473
-1.702 0.2827484223483932
-1.7030000000000003 0.27972587817304323
-1.7039999999999997 0.27689829347662215
-1.705 0.2742864592827668
-1.7060000000000004 0.2718909111004352
-1.7069999999999999 0.2696983095424833
-1.7080000000000002 0.2676840727971888
-1.7090000000000005 0.26581471207797924
-1.71 0.2640516985748765
-1.7110000000000003 0.26235354308407927
-1.7119999999999997 0.2606792493213513
-1.713 0.25899040310753363
-1.7140000000000004 0.2572545297259816
-1.7149999999999999 0.25544356810154273
-1.7160000000000002 0.25353766481192463
-1.7170000000000005 0.2515214412026302
-1.718 0.2493861106765508
-1.7190000000000003 0.24712997007957335
-1.7199999999999998 0.2447568163833163
-1.721 0.24227498042342283
-1.7220000000000004 0.23969753476234454
-1.7229999999999999 0.2370409701408882
-1.7240000000000002 0.23432464289729213
-1.7250000000000005 0.23156764977419428
-1.726 0.22879230538632353
-1.7270000000000003 0.22601735114316626
-1.7279999999999998 0.22325874310095672
-1.729 0.22053163937397632
-1.7300000000000004 0.21784605704651908
-1.7309999999999999 0.21520792429502728
-1.7320000000000002 0.21262030580341956
-1.7330000000000005 0.21008227672827376
-1.734 0.20759291854199485
-1.7350000000000003 0.20514845196511058
-1.7359999999999998 0.20274704965728657
-1.737 0.20038726150244812
-1.7380000000000004 0.19806719219015864
-1.7389999999999999 0.19578714229357266
-1.7400000000000002 0.19354627966693613
-1.7410000000000005 0.1913438198293905
-1.742 0.18917986266187806
-1.7430000000000003 0.18705343960157925
-1.7439999999999998 0.18496094184466866
-1.745 0.18290082356351312
-1.7460000000000004 0.1808716010060249
-1.7469999999999999 0.17887079429220293
-1.7480000000000002 0.17689935629689638
-1.7490000000000006 0.17495823564403956
-1.75 0.17304970061691602
-1.7510000000000003 0.1711776394872004
-1.7519999999999998 0.16934662759614003
-1.7530000000000001 0.16756064937044313
-1.7540000000000004 0.16582245973490842
-1.755 0.16413427510434536
-1.7560000000000002 0.16249612916687162
-1.7570000000000006 0.16090364892290956
-1.758 0.15935160128981918
-1.7590000000000003 0.1578317507274077
-1.7599999999999998 0.15633398924170505
-1.7610000000000001 0.15484692397673822
-1.7620000000000005 0.1533611352676695
-1.763 0.15186685885485704
-1.7640000000000002 0.1503586690990257
-1.7650000000000006 0.14883454582896719
-1.766 0.14729609576434533
-1.7670000000000003 0.14574953722414857
-1.7679999999999998 0.14420234314224778
-1.7690000000000001 0.14266525939596256
-1.7700000000000005 0.14114884810970885
-1.771 0.13966295040251397
-1.7720000000000002 0.1382154209000184
-1.7730000000000006 0.13681086883221183
-1.774 0.13545049945083393
-1.7750000000000004 0.13413043037740716
-1.7759999999999998 0.13284380121121742
-1.7770000000000001 0.13158005976188736
-1.7780000000000005 0.13032595864496596
-1.779 0.12906834458576097
-1.7800000000000002 0.12779587505200093
-1.7810000000000006 0.12650022176243778
-1.782 0.12517762356525639
-1.7830000000000004 0.12383000820784709
-1.7839999999999998 0.12246490453543862
-1.7850000000000001 0.12109484619457594
-1.7860000000000005 0.11973623067449979
-1.787 0.11840645344145308
-1.7880000000000003 0.11712146237920618
-1.7890000000000006 0.11589470731297646
-1.79 0.11473505833209124
-1.7910000000000004 0.11364565346499506
-1.7919999999999998 0.11262430609790472
-1.7930000000000001 0.11166426225936937
-1.7940000000000005 0.11075303777351425
-1.795 0.10987501366884049
-1.7960000000000003 0.10901435929338668
-1.7970000000000006 0.10815293355224313
-1.798 0.1072745444249436
-1.7990000000000004 0.10636501308265064
-1.7999999999999998 0.10541377011281867
-1.8010000000000002 0.10441457350039865
-1.8020000000000005 0.10336625959419123
-1.803 0.10227096995911061
-1.8040000000000003 0.10113524182539192
-1.8050000000000006 0.09996872032344858
-1.806 0.0987831229379138
-1.8070000000000004 0.0975901311751497
-1.8079999999999998 0.0964021696355508
-1.8090000000000002 0.09523042681967017
-1.8100000000000005 0.09408560876703174
-1.811 0.09297582197687242
-1.8120000000000003 0.09190848803382771
-1.8129999999999997 0.09088911028173921
-1.814 0.08992216504275434
-1.8150000000000004 0.08900972637119456
-1.8159999999999998 0.08815256628210888
-1.8170000000000002 0.0873501854194984
-1.8180000000000005 0.08660050395325848
-1.819 0.08590047013870153
-1.8200000000000003 0.0852454430708772
-1.8209999999999997 0.08463067595562958
-1.822 0.0840506539340006
-1.8230000000000004 0.08349964688810796
-1.8239999999999998 0.08297262040253908
-1.8250000000000002 0.08246400885239685
-1.8260000000000005 0.0819694215812766
-1.827 0.08148458817181006
-1.8280000000000003 0.08100531800960376
-1.8289999999999997 0.0805280935963472
-1.83 0.08004941477468604
-1.8310000000000004 0.07956684455000872
-1.8319999999999999 0.07907754243872443
-1.8330000000000002 0.07857957239956848
-1.8340000000000005 0.07807156680184969
-1.835 0.07755268282006311
-1.8360000000000003 0.07702323860603756
-1.8369999999999997 0.07648429449193883
-1.838 0.07593793579046804
-1.8390000000000004 0.07538753805512147
-1.8399999999999999 0.07483632357146361
-1.8410000000000002 0.07428937938611027
-1.8420000000000005 0.07375098163091465
-1.843 0.07322613772890085
-1.8440000000000003 0.0727199537924293
-1.8449999999999998 0.07223660979902702
-1.846 0.07177986102392267
-1.8470000000000004 0.07135170411433032
-1.8479999999999999 0.07095315518866317
-1.8490000000000002 0.07058267950654806
-1.8500000000000005 0.07023718156453818
-1.851 0.06991092861524298
-1.8520000000000003 0.06959703908255059
-1.8529999999999998 0.06928738331945528
-1.854 0.0689733558681436
-1.8550000000000004 0.06864668818239651
-1.8559999999999999 0.06830059640204063
-1.8570000000000002 0.06793021920698837
-1.8580000000000005 0.06753254624080515
-1.859 0.06710645053771393
-1.8600000000000003 0.0666534492539694
-1.8609999999999998 0.06617600783852494
-1.862 0.06567764338932455
-1.8630000000000004 0.06516265047853506
-1.8639999999999999 0.06463572555494126
-1.8650000000000002 0.06410187755433008
-1.8660000000000005 0.06356600861616248
-1.867 0.06303281079037477
-1.8680000000000003 0.06250782059993215
-1.8689999999999998 0.06199525940918488
-1.87 0.06149917836323874
-1.8710000000000004 0.06102228361355719
-1.8719999999999999 0.06056580852592647
-1.8730000000000002 0.060129442883777494
-1.8740000000000006 0.05971105071369223
-1.875 0.05930688683118317
-1.8760000000000003 0.05891310711637745
-1.8769999999999998 0.058525244865207986
-1.8780000000000001 0.05813891065285332
-1.8790000000000004 0.05775087387833464
-1.88 0.05735918912082761
-1.8810000000000002 0.05696342901543922
-1.8820000000000006 0.05656427183598544
-1.883 0.05616346015175822
-1.8840000000000003 0.05576425044695188
-1.8849999999999998 0.05536971984179957
-1.8860000000000001 0.054983790484961284
-1.8870000000000005 0.05461031799254947
-1.888 0.054252871544040855
-1.8890000000000002 0.0539148404603206
-1.8900000000000006 0.05359877350821302
-1.891 0.05330653703491149
-1.8920000000000003 0.05303892185289234
-1.8929999999999998 0.052795383117016224
-1.8940000000000001 0.052575258691921374
-1.8950000000000005 0.05237673835976437
-1.896 0.05219779107574183
-1.8970000000000002 0.052035860246334616
-1.8980000000000006 0.05188877370254768
-1.899 0.05175420499632021
-1.9000000000000004 0.05163024798944025
-1.9009999999999998 0.05151479686357645
-1.9020000000000001 0.051405861686595
-1.9030000000000005 0.051301375930037606
-1.904 0.05119958357400737
-1.9050000000000002 0.05109863033341449
-1.9060000000000006 0.05099596923262823
-1.907 0.050890251726607584
-1.9080000000000004 0.05077979310321794
-1.9089999999999998 0.05066280090169795
-1.9100000000000001 0.05053825154239926
-1.9110000000000005 0.05040471350356705
-1.912 0.050261238204439174
-1.9130000000000003 0.0501067962139553
-1.9140000000000006 0.04994041654467026
-1.915 0.049761407844270376
-1.9160000000000004 0.04956953863715489
-1.9169999999999998 0.049364405440983944
-1.9180000000000001 0.04914661929260303
-1.9190000000000005 0.04891651757720593
-1.92 0.04867529398842574
-1.9210000000000003 0.04842415594517008
-1.9220000000000006 0.048164451785867236
-1.923 0.04789786194760601
-1.9240000000000004 0.047625964714926194
-1.9249999999999998 0.04735050107317058
-1.9260000000000002 0.04707370403690628
-1.9270000000000005 0.046798084737778155
-1.928 0.04652656492333751
-1.9290000000000003 0.0462623800588669
-1.9300000000000006 0.04600915395134329
-1.931 0.04577037857123318
-1.9320000000000004 0.045549273975280184
-1.9329999999999998 0.04534790668523193
-1.9340000000000002 0.045167225255904817
-1.9350000000000005 0.04500646987208017
-1.936 0.04486323139234109
-1.9370000000000003 0.044733262009633075
-1.9379999999999997 0.04461117022721224
-1.939 0.04449049481239887
-1.9400000000000004 0.04436522862343854
-1.9409999999999998 0.04422987813676719
-1.9420000000000002 0.04408048739192635
-1.9430000000000005 0.04391489663767792
-1.944 0.04373307276996915
-1.9450000000000003 0.04353733350200581
-1.9459999999999997 0.043331615760309354
-1.947 0.043120974908691365
-1.9480000000000004 0.04291088505794495
-1.9489999999999998 0.042706640199045943
-1.9500000000000002 0.04251278897217418
-1.9510000000000005 0.042332253286742234
-1.952 0.04216646978425877
-1.9530000000000003 0.042015060373968266
-1.9539999999999997 0.041875956893618796
-1.955 0.041746630467258385
-1.9560000000000004 0.04162316898931947
-1.9569999999999999 0.041502023101193504
-1.9580000000000002 0.04138042302517867
-1.9590000000000005 0.04125620020309886
-1.96 0.04112877280452695
-1.9610000000000003 0.040998782843920736
-1.9619999999999997 0.04086845981580137
-1.963 0.04074098039508538
-1.9640000000000004 0.04062045106549615
-1.9649999999999999 0.040511370228445524
-1.9660000000000002 0.04041832079876881
-1.9670000000000005 0.04034509835005606
-1.968 0.04029466717408505
-1.9690000000000003 0.040268470611690026
-1.9699999999999998 0.040266481737942915
-1.971 0.040287425053498124
-1.9720000000000004 0.04032800248942296
-1.9729999999999999 0.04038400839160293
-1.9740000000000002 0.04045027830786305
-1.9750000000000005 0.04052134536377195
-1.976 0.040591700360488356
-1.9770000000000003 0.04065641207584566
-1.9779999999999998 0.040711417150189985
-1.979 0.04075370143533664
-1.9800000000000004 0.040781520235191965
-1.9809999999999999 0.04079408335213441
-1.9820000000000002 0.04079197011579217
-1.9830000000000005 0.040776780543445114
-1.984 0.04075116450645754
-1.9850000000000003 0.040718137585084135
-1.9859999999999998 0.04068175750656158
-1.987 0.040646345854858455
-1.9880000000000004 0.04061605749445569
-1.9889999999999999 0.04059440062606738
-1.9900000000000002 0.04058425530990751
-1.9910000000000005 0.040586789317395594
-1.992 0.04060152408377817
-1.9930000000000003 0.0406261351563838
-1.9939999999999998 0.0406563870434715
-1.995 0.04068710186947794
-1.9960000000000004 0.04071214803577728
-1.9969999999999999 0.040725175496677646
-1.9980000000000002 0.04072075322403747
-1.9990000000000006 0.040694283463123274
-2.0 0.04064336574582465
-2.0009999999999994 0.040567240391564945
-2.0020000000000007 0.04046727412258494
-2.003 0.04034654368449692
-2.0039999999999996 0.04020955137765269
-2.005000000000001 0.040061859320046855
-2.0060000000000002 0.039909408330362564
-2.0069999999999997 0.03975809745436524
-2.008000000000001 0.03961339121076527
-2.0090000000000003 0.039480351334046565
-2.01 0.039362598875672526
-2.011000000000001 0.03926279081477112
-2.0120000000000005 0.03918242797567298
-2.013 0.03912164157892595
-2.0139999999999993 0.0390796164511407
-2.0150000000000006 0.03905461955939364
-2.016 0.03904434303756271
-2.0169999999999995 0.039046043824583855
-2.0180000000000007 0.03905712943808234
-2.019 0.0390751314271419
-2.0199999999999996 0.03909797532775428
-2.021000000000001 0.03912473692828006
-2.0220000000000002 0.039154989033446386
-2.0229999999999997 0.039188896262029455
-2.024000000000001 0.03922732343269165
-2.0250000000000004 0.03927155413339807
-2.026 0.03932309285177389
-2.027000000000001 0.039382948090552664
-2.0280000000000005 0.039451939479603265
-2.029 0.03953022841156687
-2.0299999999999994 0.039617195017249494
-2.0310000000000006 0.039711029650263324
-2.032 0.03980880584015107
-2.0329999999999995 0.03990649918970636
-2.0340000000000007 0.039999689642463504
-2.035 0.040082876811918654
-2.0359999999999996 0.040150693410622815
-2.037000000000001 0.040198798573806295
-2.0380000000000003 0.04022413737541349
-2.0389999999999997 0.04022590861713513
-2.040000000000001 0.04020635529305321
-2.0410000000000004 0.04017055352908363
-2.042 0.04012674649889291
-2.043000000000001 0.04008552080532306
-2.0440000000000005 0.04005876846687352
-2.045 0.04005893618704687
-2.0459999999999994 0.040097012149029186
-2.0470000000000006 0.04018122480327064
-2.048 0.04031627408966578
-2.0489999999999995 0.040501901031327
-2.0500000000000007 0.04073332530181151
-2.051 0.041001087191951995
-2.0519999999999996 0.04129260557334989
-2.053000000000001 0.041592399277798106
-2.0540000000000003 0.04188498911687536
-2.0549999999999997 0.04215577136664488
-2.056000000000001 0.04239256941201399
-2.0570000000000004 0.042587361001788
-2.058 0.04273598126689984
-2.059000000000001 0.04283942065779054
-2.0600000000000005 0.04290252357446048
-2.061 0.04293366738312905
-2.0619999999999994 0.04294352550931924
-2.0630000000000006 0.04294413168951556
-2.064 0.04294764557593283
-2.0649999999999995 0.04296528154168721
-2.0660000000000007 0.04300673586542492
-2.067 0.04307925219730982
-2.0679999999999996 0.04318790448848247
-2.069000000000001 0.04333484358636884
-2.0700000000000003 0.04351965526965779
-2.0709999999999997 0.043739234956174725
-2.072000000000001 0.04398836177477148
-2.0730000000000004 0.04425979755947385
-2.074 0.04454454904470133
-2.0749999999999993 0.04483272442033748
-2.0760000000000005 0.04511432963285126
-2.077 0.04537935585630012
-2.0779999999999994 0.045618570570389975
-2.0790000000000006 0.04582419850521499
-2.08 0.045990272126622427
-2.0809999999999995 0.04611298029276356
-2.0820000000000007 0.046190940129755075
-2.083 0.04622501774943901
-2.0839999999999996 0.04621894127794198
-2.085000000000001 0.04617832799979133
-2.0860000000000003 0.046111025474568516
-2.0869999999999997 0.046026085462965896
-2.088000000000001 0.04593329310240966
-2.0890000000000004 0.0458423959405614
-2.09 0.045762431733575415
-2.0909999999999993 0.045701041021559655
-2.0920000000000005 0.04566427233844235
-2.093 0.0456565436114688
-2.0939999999999994 0.0456802533220857
-2.0950000000000006 0.04573636336573306
-2.096 0.04582516985858236
-2.0969999999999995 0.045945983342595934
-2.0980000000000008 0.04609764579711561
-2.099 0.04627885016815647
-2.0999999999999996 0.046487702306405844
-2.101000000000001 0.046721202539314825
-2.1020000000000003 0.046975911370001816
-2.1029999999999998 0.04724672949603904
-2.104000000000001 0.04752744978541832
-2.1050000000000004 0.047811595335050285
-2.106 0.04809239560157361
-2.1069999999999993 0.04836384546783391
-2.1080000000000005 0.048621673622025234
-2.109 0.048863899995436076
-2.1099999999999994 0.04909102213340474
-2.1110000000000007 0.04930604838644065
-2.112 0.04951364100760013
-2.1129999999999995 0.04972003215858421
-2.1140000000000008 0.049931541926540056
-2.115 0.05015345938758512
-2.1159999999999997 0.05038940334557936
-2.117000000000001 0.05064054052416833
-2.1180000000000003 0.05090662293838711
-2.1189999999999998 0.05118508158522111
-2.120000000000001 0.051472135119763486
-2.1210000000000004 0.0517640229617233
-2.122 0.052056905872140666
-2.1229999999999993 0.05234895802866386
-2.1240000000000006 0.052639645448909395
-2.125 0.052929825157730266
-2.1259999999999994 0.053222071397049035
-2.1270000000000007 0.05351989200529129
-2.128 0.053826818070373636
-2.1289999999999996 0.054146064408616974
-2.130000000000001 0.054479237538591116
-2.1310000000000002 0.05482668055714611
-2.1319999999999997 0.055186655615361666
-2.133000000000001 0.05555559728636378
-2.1340000000000003 0.0559286954056684
-2.135 0.056300088411003264
-2.136000000000001 0.05666429480359947
-2.1370000000000005 0.05701678831049109
-2.138 0.05735504632396481
-2.1389999999999993 0.05767924587902676
-2.1400000000000006 0.0579923973974148
-2.141 0.058299874224977954
-2.1419999999999995 0.0586093673308088
-2.1430000000000007 0.05892970543805132
-2.144 0.05926978031332028
-2.1449999999999996 0.05963683414239133
-2.146000000000001 0.060035964093425286
-2.1470000000000002 0.060469459895728044
-2.1479999999999997 0.060936170990224185
-2.149000000000001 0.061431935870056485
-2.1500000000000004 0.06195059435650011
-2.151 0.06248392824331343
-2.152000000000001 0.06302394578020468
-2.1530000000000005 0.06356245923777666
-2.154 0.0640924668687875
-2.1549999999999994 0.06460847831293652
-2.1560000000000006 0.06510710469013886
-2.157 0.06558667841885063
-2.1579999999999995 0.06604838841105425
-2.1590000000000007 0.06649507760882029
-2.16 0.06693156979253151
-2.1609999999999996 0.06736444183323563
-2.162000000000001 0.06780083757632038
-2.1630000000000003 0.06824847593006093
-2.1639999999999997 0.0687151771086799
-2.165000000000001 0.0692073761466176
-2.1660000000000004 0.06973047750250641
-2.167 0.07028735755091159
-2.168000000000001 0.0708800913154167
-2.1690000000000005 0.07150869538784992
-2.17 0.07217224843080965
-2.1709999999999994 0.072869244464875
-2.1720000000000006 0.0735967541639055
-2.173 0.07435173853800114
-2.1739999999999995 0.07513024684082958
-2.1750000000000007 0.07592763678785515
-2.176 0.07673764875748423
-2.1769999999999996 0.07755408996266558
-2.178000000000001 0.07836977945273764
-2.1790000000000003 0.07917806136302641
-2.1799999999999997 0.07997313068213249
-2.181000000000001 0.08075198468244231
-2.1820000000000004 0.08151373606814205
-2.183 0.08226083861019658
-2.184000000000001 0.08299797113788272
-2.1850000000000005 0.08373184819074544
-2.186 0.08446935749728073
-2.1869999999999994 0.08521674193719445
-2.1880000000000006 0.08597810375298959
-2.189 0.08675435143415831
-2.1899999999999995 0.08754453779189404
-2.1910000000000007 0.08834500095698267
-2.192 0.08915180423693352
-2.1929999999999996 0.08996089792152545
-2.194000000000001 0.09077051810956582
-2.1950000000000003 0.09158096310615647
-2.1959999999999997 0.09239541882530897
-2.197000000000001 0.09321913521925816
-2.1980000000000004 0.09405871012936043
-2.199 0.09491977771877437
-2.1999999999999993 0.0958063017279026
-2.2010000000000005 0.09671906914047035
-2.202 0.09765589422979304
-2.2029999999999994 0.09861055463109504
-2.2040000000000006 0.09957442791520048
-2.205 0.10053761839444109
-2.2059999999999995 0.10149034736974907
-2.2070000000000007 0.10242353964562792
-2.208 0.10333236456156442
-2.2089999999999996 0.10421615809312795
-2.210000000000001 0.10507811813265287
-2.2110000000000003 0.10592649962250894
-2.2119999999999997 0.10677307692590182
-2.213000000000001 0.1076331952535354
-2.2140000000000004 0.1085223376751133
-2.215 0.10945562781956547
-2.2159999999999993 0.11044551807624943
-2.2170000000000005 0.11150039142745383
-2.218 0.11262488944729843
-2.2189999999999994 0.11381656426412665
-2.2200000000000006 0.11507073529666619
-2.221 0.11637925531879825
-2.2219999999999995 0.11773254526669111
-2.2230000000000008 0.11912178291678491
-2.224 0.12053935104383957
-2.2249999999999996 0.12198047220931295
-2.226000000000001 0.12344289932341436
-2.2270000000000003 0.12492696517117124
-2.2279999999999998 0.12643365691181882
-2.229000000000001 0.1279645937389075
-2.2300000000000004 0.12952187615095892
-2.231 0.1311069064877295
-2.2319999999999993 0.13272132138372894
-2.2330000000000005 0.13436779407806157
-2.234 0.1360498958046781
-2.2349999999999994 0.13777345633550261
-2.2360000000000007 0.1395452802490635
-2.237 0.14137460292386533
-2.2379999999999995 0.1432711032265281
-2.2390000000000008 0.14524304846939368
-2.24 0.14729726882102048
-2.2409999999999997 0.14943655517842047
-2.242000000000001 0.15166157360816826
-2.2430000000000003 0.15396759986262132
-2.2439999999999998 0.15634776356244118
-2.245000000000001 0.1587907756567374
-2.2460000000000004 0.1612867936967136
-2.247 0.16382331641167314
-2.2479999999999993 0.16639234169688505
-2.2490000000000006 0.1689875247332322
-2.25 0.17160534209114478
-2.2509999999999994 0.17424651235062144
-2.2520000000000007 0.17691363461915258
-2.253 0.17961147606869807
-2.2539999999999996 0.18234461661872373
-2.255000000000001 0.1851157294608805
-2.2560000000000002 0.18792586904060157
-2.2569999999999997 0.1907708680556552
-2.258000000000001 0.1936431013630704
-2.2590000000000003 0.19653424166428662
-2.26 0.19943239190327053
-2.261000000000001 0.2023291665383562
-2.2620000000000005 0.20521627716662227
-2.263 0.20809396300957045
-2.2639999999999993 0.21096571549082532
-2.2650000000000006 0.21384536701225795
-2.266 0.21675219908498197
-2.2669999999999995 0.21971078931044197
-2.2680000000000007 0.22275019588149766
-2.269 0.22589799191262905
-2.2699999999999996 0.22917931771434777
-2.271000000000001 0.23261196441706808
-2.2720000000000002 0.23620424410221819
-2.2729999999999997 0.23995180760412185
-2.274000000000001 0.243840035784993
-2.2750000000000004 0.2478414168108011
-2.276 0.2519224758505479
-2.277000000000001 0.2560438472632882
-2.2780000000000005 0.2601664061935635
-2.279 0.264253694560549
-2.2799999999999994 0.2682779235457479
-2.2810000000000006 0.2722215559083408
-2.282 0.2760759664196925
-2.2829999999999995 0.27984393899786186
-2.2840000000000007 0.283536166487873
-2.285 0.2871703873676029
-2.2859999999999996 0.2907670293916538
-2.287000000000001 0.29434812802779586
-2.2880000000000003 0.2979339184900004
-2.2889999999999997 0.3015419277009284
-2.290000000000001 0.3051880433634999
-2.2910000000000004 0.30888028878778107
-2.292 0.31262946325037055
-2.293000000000001 0.31644173218350663
-2.2940000000000005 0.32032461022219494
-2.295 0.324283993244179
-2.2959999999999994 0.328330589577267
-2.2970000000000006 0.3324712849882759
-2.298 0.336719985323445
-2.2989999999999995 0.34108989328514944
-2.3000000000000007 0.3455934223326177
-2.301 0.35024623171071506
-2.3019999999999996 0.35505920491228127
-2.303000000000001 0.3600415360241787
-2.3040000000000003 0.36519980433054805
-2.3049999999999997 0.3705352470424701
-2.306000000000001 0.3760419132159841
-2.3070000000000004 0.38170952757474047
-2.308 0.3875168650761531
-2.309000000000001 0.3934397107640157
-2.3100000000000005 0.3994469681088705
-2.311 0.40550327893870336
-2.3119999999999994 0.4115719714471629
-2.3130000000000006 0.4176181957736961
-2.314 0.42360898503734984
-2.3149999999999995 0.4295123804210124
-2.3160000000000007 0.4353036986733235
-2.317 0.44095901142104865
-2.3179999999999996 0.4464603908781663
-2.319000000000001 0.4517945835051614
-2.3200000000000003 0.45695450620614736
-2.3209999999999997 0.46194051744508624
-2.322000000000001 0.4667643324053372
-2.3230000000000004 0.4714466487418794
-2.324 0.476020458158144
-2.3249999999999993 0.4805252000801383
-2.3260000000000005 0.4850089973831842
-2.327 0.48951674698107706
-2.3279999999999994 0.4940880040240843
-2.3290000000000006 0.498744481398081
-2.33 0.5034951474683204
-2.3309999999999995 0.5083274402566944
-2.3320000000000007 0.5132083855958772
-2.333 0.5180911138128593
-2.3339999999999996 0.5229136261150685
-2.335000000000001 0.5276153006363544
-2.3360000000000003 0.532133269163882
-2.3369999999999997 0.5364136258896472
-2.338000000000001 0.5404148975979682
-2.3390000000000004 0.5441070750886373
-2.34 0.547473469728237
-2.3409999999999993 0.5505055794371223
-2.3420000000000005 0.5532072458896372
-2.343 0.5555872312280751
-2.3439999999999994 0.5576617026718224
-2.3450000000000006 0.559449281818437
-2.346 0.5609725062121299
-2.3469999999999995 0.5622519820003177
-2.3480000000000008 0.5633126520387994
-2.349 0.5641778360520523
-2.3499999999999996 0.5648718146918266
-2.351000000000001 0.565415288687588
-2.3520000000000003 0.5658272988463517
-2.3529999999999998 0.5661215985976461
-2.354000000000001 0.5663094533293874
-2.3550000000000004 0.5663938203374403
-2.356 0.5663700917425485
-2.3569999999999993 0.5662317954390256
-2.3580000000000005 0.5659630084089515
-2.359 0.5655463814639308
-2.3599999999999994 0.5649656351600051
-2.3610000000000007 0.5642037963918015
-2.362 0.5632526486935855
-2.3629999999999995 0.5621113353653165
-2.3640000000000008 0.5607951465640888
-2.365 0.5593294494074784
-2.3659999999999997 0.5577500117846655
-2.367000000000001 0.5561031148250145
-2.3680000000000003 0.5544362080032229
-2.3689999999999998 0.552793362642274
-2.370000000000001 0.5512108451298402
-2.3710000000000004 0.5497041845766841
-2.372 0.5482729611754658
-2.3729999999999993 0.546896146324621
-2.3740000000000006 0.5455324441527084
-2.375 0.544126915935149
-2.3759999999999994 0.5426201047188597
-2.3770000000000007 0.5409517768551424
-2.378 0.5390745927721096
-2.3789999999999996 0.5369471277912894
-2.380000000000001 0.5345483309272626
-2.3810000000000002 0.5318751055902218
-2.3819999999999997 0.5289333217182398
-2.383000000000001 0.52574061009797
-2.3840000000000003 0.5223141456990307
-2.385 0.5186686896640474
-2.386000000000001 0.514815768031582
-2.3870000000000005 0.5107558906236737
-2.388 0.5064910409034273
-2.3889999999999993 0.5020232303324078
-2.3900000000000006 0.49735762101435954
-2.391 0.4925086719538471
-2.3919999999999995 0.4875046227087871
-2.3930000000000007 0.4823864234157318
-2.394 0.4772069689298469
-2.3949999999999996 0.4720292755555364
-2.396000000000001 0.46691931012202614
-2.3970000000000002 0.461939188231932
-2.3979999999999997 0.4571473077645579
-2.399000000000001 0.452585867332829
-2.4000000000000004 0.4482902183522333
-2.401 0.4442755737210721
-2.402000000000001 0.44054514002663936
-2.4030000000000005 0.4370866215402542
-2.404 0.43388419405294515
-2.4049999999999994 0.43090994671918
-2.4060000000000006 0.42813440177805695
-2.407 0.42552662324191004
-2.4079999999999995 0.42305535482909196
-2.4090000000000007 0.42068957444214633
-2.41 0.41839822482282046
-2.4109999999999996 0.4161508441172687
-2.412000000000001 0.41391807167785144
-2.4130000000000003 0.4116683352858992
-2.4139999999999997 0.4093733361608305
-2.415000000000001 0.40701335397028415
-2.4160000000000004 0.4045679711085607
-2.417 0.402031693642898
-2.418000000000001 0.3994060887606979
-2.4190000000000005 0.3967019809334176
-2.42 0.39394284626010706
-2.4209999999999994 0.39115357414326063
-2.4220000000000006 0.3883607875552015
-2.423 0.38558772845464845
-2.4239999999999995 0.3828476578855633
-2.4250000000000007 0.38014254790721985
-2.426 0.37746435655668703
-2.4269999999999996 0.3747915577710613
-2.428000000000001 0.3720964850731558
-2.4290000000000003 0.36934745909615685
-2.4299999999999997 0.3665104682963917
-2.431000000000001 0.3635639429894165
-2.4320000000000004 0.3604952901682158
-2.433 0.3573067108683487
-2.434000000000001 0.3540221948263699
-2.4350000000000005 0.35067593860455953
-2.436 0.3473211824197846
-2.4369999999999994 0.3440144841529487
-2.4380000000000006 0.3408181059032512
-2.439 0.3377882759426791
-2.4399999999999995 0.33496840621433777
-2.4410000000000007 0.33238378640060934
-2.442 0.33003717449281156
-2.4429999999999996 0.32791212918041596
-2.444000000000001 0.32597119474737607
-2.4450000000000003 0.3241646002481501
-2.4459999999999997 0.3224330478425975
-2.447000000000001 0.3207144264099457
-2.4480000000000004 0.31895113906708294
-2.449 0.31709172890128756
-2.4499999999999993 0.3150976061411198
-2.4510000000000005 0.312943059379114
-2.452 0.31061612597692895
-2.4529999999999994 0.3081186549499
-2.4540000000000006 0.3054668112985663
-2.455 0.30268850008936443
-2.4559999999999995 0.29982321743207924
-2.4570000000000007 0.2969201915833323
-2.458 0.29403514120867325
-2.4589999999999996 0.2912286927293649
-2.460000000000001 0.28855962962471027
-2.4610000000000003 0.2860821038309735
-2.4619999999999997 0.28384295244721747
-2.463000000000001 0.28187087821810236
-2.4640000000000004 0.2801781210606793
-2.465 0.2787575915004026
-2.4659999999999993 0.2775793172448668
-2.4670000000000005 0.27659705593690875
-2.468 0.2757479808976925
-2.4689999999999994 0.27495981692433025
-2.4700000000000006 0.2741575213581419
-2.471 0.2732721495962582
-2.4719999999999995 0.2722465083382192
-2.4730000000000008 0.27104008781124195
-2.474 0.26963177682161593
-2.4749999999999996 0.2680223511888867
-2.476000000000001 0.26623295303361755
-2.4770000000000003 0.264301178569921
-2.4779999999999998 0.2622762912693009
-2.479000000000001 0.26021695229222114
-2.4800000000000004 0.2581821040700915
-2.481 0.25623100047773767
-2.4819999999999993 0.25441619555660794
-2.4830000000000005 0.2527842936730706
-2.484 0.2513714534142309
-2.4849999999999994 0.25019763471411344
-2.4860000000000007 0.24927189662304494
-2.487 0.24858510885074142
-2.4879999999999995 0.24811347646577206
-2.4890000000000008 0.24781926307032412
-2.49 0.24765355795427774
-2.4909999999999997 0.2475627967603217
-2.492000000000001 0.2474890418166115
-2.4930000000000003 0.24738136941556246
-2.4939999999999998 0.24719772706400253
-2.495000000000001 0.24691288979295056
-2.4960000000000004 0.2465177874526579
-2.497 0.2460221247721273
-2.4979999999999993 0.24545060611696382
-2.4990000000000006 0.24483970741512473
-2.5 0.24423053936987316
-2.5009999999999994 0.2436633490753254
-2.5020000000000007 0.24316909926198962
-2.503 0.24276880495178013
-2.5039999999999996 0.24246685326329648
-2.505000000000001 0.24225394516377433
-2.5060000000000002 0.24210537794769055
-2.5069999999999997 0.24199171693926447
-2.508000000000001 0.24187786485295365
-2.5090000000000003 0.2417313649678948
-2.51 0.24152940279356433
-2.511000000000001 0.24125816592875257
-2.5120000000000005 0.24091803002018
-2.513 0.2405177282021864
-2.5139999999999993 0.24007800701793475
-2.5150000000000006 0.23962361295770507
-2.516 0.23918062024145684
-2.5169999999999995 0.238774308469222
-2.5180000000000007 0.2384224660910967
-2.519 0.23813955698649206
-2.5199999999999996 0.2379312255005025
-2.521000000000001 0.2377976406678153
-2.5220000000000002 0.2377334643274359
-2.5229999999999997 0.23773002977171304
-2.524000000000001 0.23777436728423226
-2.5250000000000004 0.23785259598707506
-2.526 0.23794718544980753
-2.527000000000001 0.23804023987554163
-2.5280000000000005 0.2381108787688338
-2.529 0.23813748251709624
-2.5299999999999994 0.23810002730846103
-2.5310000000000006 0.23797982423850986
-2.532 0.23776032343456946
-2.5329999999999995 0.2374319410330359
-2.5340000000000007 0.23699370681661497
-2.535 0.23645078767364036
-2.5359999999999996 0.23581763422579322
-2.537000000000001 0.2351178460921118
-2.5380000000000003 0.23438158529380232
-2.5389999999999997 0.23364279004552188
-2.540000000000001 0.23293615132350548
-2.5410000000000004 0.23229940474133204
-2.542 0.23176281769267076
-2.543000000000001 0.23135163850380247
-2.5440000000000005 0.2310828780867916
-2.545 0.23096200246819762
-2.5459999999999994 0.23098549596588022
-2.5470000000000006 0.23114058684628846
-2.548 0.2314056608675699
-2.5489999999999995 0.23175445411772297
-2.5500000000000007 0.2321594862358849
-2.551 0.23259457179414603
-2.5519999999999996 0.23303797328710188
-2.553000000000001 0.233476947565115
-2.5540000000000003 0.2339070586206374
-2.5549999999999997 0.2343349604153803
-2.556000000000001 0.23477343964324085
-2.5570000000000004 0.23524173836947135
-2.558 0.2357622709540071
-2.559000000000001 0.2363503197933875
-2.5600000000000005 0.23701839812692096
-2.561 0.2377627959379182
-2.5619999999999994 0.23856922119090865
-2.5630000000000006 0.23940764885630844
-2.564 0.2402369544116422
-2.5649999999999995 0.2410081183662844
-2.5660000000000007 0.24166716055727036
-2.567 0.24216935230830505
-2.5679999999999996 0.2424752453059233
-2.569000000000001 0.24256433542514114
-2.5700000000000003 0.2424333350506461
-2.5709999999999997 0.2420990735302516
-2.572000000000001 0.24159598834358928
-2.5730000000000004 0.240971912625709
-2.574 0.24028248513670009
-2.575000000000001 0.239586837338021
-2.5760000000000005 0.23893708717306947
-2.577 0.23837858061839756
-2.5779999999999994 0.23794578676441913
-2.5790000000000006 0.23765629125680918
-2.58 0.23751972105360605
-2.5809999999999995 0.2375335916183471
-2.5820000000000007 0.23768861236258526
-2.583 0.23797199259949642
-2.5839999999999996 0.23836879507228775
-2.585000000000001 0.23886375311950667
-2.5860000000000003 0.2394425552257023
-2.5869999999999997 0.24008901959401313
-2.588000000000001 0.24078409983866464
-2.5890000000000004 0.24150797190310694
-2.59 0.24223473933639741
-2.5909999999999993 0.24293850984658305
-2.5920000000000005 0.24359246311098867
-2.593 0.24417354533594968
-2.5939999999999994 0.24466376917196656
-2.5950000000000006 0.24505481112633748
-2.596 0.2453460635680617
-2.5969999999999995 0.2455457806922166
-2.5980000000000008 0.24566741235999523
-2.599 0.2457261215554368
-2.5999999999999996 0.2457350712204798
-2.601000000000001 0.24570175162014152
-2.6020000000000003 0.24562684178677885
-2.6029999999999998 0.24550509233936335
-2.604000000000001 0.24532507524404945
-2.6050000000000004 0.245074057824336
-2.606 0.24474289392327284
-2.6069999999999993 0.24432743493569306
-2.6080000000000005 0.2438344196443624
-2.609 0.24327697940144455
-2.6099999999999994 0.24267871468450491
-2.6110000000000007 0.2420660752929089
-2.612 0.24146690549422484
-2.6129999999999995 0.24090749421600274
-2.6140000000000008 0.2404069949377491
-2.615 0.23997871434093443
-2.6159999999999997 0.23962562893980327
-2.617000000000001 0.23934451007780794
-2.6180000000000003 0.23912518713783723
-2.6189999999999998 0.238957078200732
-2.620000000000001 0.2388269931843754
-2.6210000000000004 0.23872473704060637
-2.622 0.2386428497294453
-2.6229999999999993 0.238577115697228
-2.6240000000000006 0.23852554444360657
-2.625 0.2384899370018993
-2.6259999999999994 0.23847090431475304
-2.6270000000000007 0.2384700077473557
-2.628 0.23849121764633446
-2.6289999999999996 0.2385359970946093
-2.630000000000001 0.2386071538022812
-2.6310000000000002 0.23870855601864788
-2.6319999999999997 0.2388421295772822
-2.633000000000001 0.23900825030383394
-2.6340000000000003 0.2392042541133673
-2.635 0.23942128971184656
-2.636000000000001 0.23964422746432248
-2.6370000000000005 0.2398525389716823
-2.638 0.24001377984085015
-2.6389999999999993 0.2400924890007025
-2.6400000000000006 0.24004910246406402
-2.641 0.23984422096502836
-2.6419999999999995 0.23944021034014787
-2.6430000000000007 0.23880958950830278
-2.644 0.23793123658007553
-2.6449999999999996 0.23679866046044956
-2.646000000000001 0.23541732111529792
-2.6470000000000002 0.23380632969185752
-2.6479999999999997 0.23199546997734205
-2.649000000000001 0.2300247531893922
-2.6500000000000004 0.22794133481986809
-2.651 0.22579523102422608
-2.652000000000001 0.22363781923326878
-2.6530000000000005 0.2215185149513683
-2.654 0.21948128702343
-2.6549999999999994 0.21756264631350164
-2.6560000000000006 0.21578757221184833
-2.657 0.21417104329104564
-2.6579999999999995 0.21271566947453296
-2.6590000000000007 0.21141415679050327
-2.66 0.21024769872156499
-2.6609999999999996 0.20918951719266837
-2.662000000000001 0.2082074566421541
-2.6630000000000003 0.20726861499683324
-2.6639999999999997 0.20633976556354197
-2.665000000000001 0.20539102963637293
-2.6660000000000004 0.20440036698797742
-2.667 0.20334998976571644
-2.668000000000001 0.2022293213543093
-2.6690000000000005 0.20103433148822175
-2.67 0.1997640466778833
-2.6709999999999994 0.19841986325030997
-2.6720000000000006 0.19700296339253293
-2.673 0.1955135116380292
-2.6739999999999995 0.19394846719297748
-2.6750000000000007 0.1923038626653055
-2.676 0.19057544178929364
-2.6769999999999996 0.18875875246952473
-2.678000000000001 0.1868535875068644
-2.6790000000000003 0.1848670763815581
-2.6799999999999997 0.18281114146180152
-2.681000000000001 0.18070692303425887
-2.6820000000000004 0.17858263827131923
-2.683 0.17647060182590038
-2.684000000000001 0.17440438021857319
-2.6850000000000005 0.17241565590087465
-2.686 0.17052842754227332
-2.6869999999999994 0.1687587103845132
-2.6880000000000006 0.16710753522357316
-2.689 0.1655641083462505
-2.6899999999999995 0.16410562654726785
-2.6910000000000007 0.1627020137087195
-2.692 0.16131753221925896
-2.6929999999999996 0.15991829224168763
-2.694000000000001 0.15847469530604247
-2.6950000000000003 0.1569675064568584
-2.6959999999999997 0.15538749100687796
-2.697000000000001 0.15373922175494162
-2.6980000000000004 0.1520377537471863
-2.699 0.15030677264310696
-2.700000000000001 0.14857567162735177
-2.7010000000000005 0.14687539505375724
-2.702 0.14523442534010492
-2.7029999999999994 0.14367649088298395
-2.7040000000000006 0.14221708487959678
-2.705 0.1408660689213441
-2.7059999999999995 0.139623154599741
-2.7070000000000007 0.13848127119212483
-2.708 0.13742793348455512
-2.7089999999999996 0.13644643663224645
-2.710000000000001 0.13551779836112018
-2.7110000000000003 0.13462174650219524
-2.7119999999999997 0.13373839077022048
-2.713000000000001 0.13284918319129488
-2.7140000000000004 0.13193851625032002
-2.715 0.13099283116608695
-2.7159999999999993 0.13000248024397076
-2.7170000000000005 0.12895974388046372
-2.718 0.12785990589810198
-2.7189999999999994 0.12670152102296686
-2.7200000000000006 0.12548567505030067
-2.721 0.12421556673938439
-2.7219999999999995 0.12289673809564879
-2.7230000000000008 0.12153653068475066
-2.724 0.12014391182885327
-2.7249999999999996 0.11872796178924017
-2.726000000000001 0.11729973957580178
-2.7270000000000003 0.11586879528976704
-2.7279999999999998 0.11444356775237223
-2.729000000000001 0.11303235067326836
-2.7300000000000004 0.11164098330088276
-2.731 0.11027329967857914
-2.7319999999999993 0.1089316665888817
-2.7330000000000005 0.107616324719388
-2.734 0.10632738051381843
-2.7349999999999994 0.10506329680577459
-2.7360000000000007 0.10382335200991366
-2.737 0.10260683990328177
-2.7379999999999995 0.10141266588305388
-2.7390000000000008 0.10024074404781447
-2.74 0.0990903258411549
-2.7409999999999997 0.09796064901170315
-2.742000000000001 0.09685138787577338
-2.7430000000000003 0.0957616940131317
-2.7439999999999998 0.0946894095293756
-2.745000000000001 0.09363348875749576
-2.7460000000000004 0.09259297821061378
-2.747 0.09156646758749579
-2.7479999999999993 0.0905543679157464
-2.7490000000000006 0.0895571186369234
-2.75 0.08857586717540679
-2.7509999999999994 0.08761261812292748
-2.7520000000000007 0.08666975465823602
-2.753 0.08574938661923703
-2.7539999999999996 0.08485304363244948
-2.755000000000001 0.08398202161600984
-2.7560000000000002 0.08313656104433692
-2.7569999999999997 0.08231470195929233
-2.758000000000001 0.0815140834905956
-2.7590000000000003 0.0807308219237133
-2.76 0.0799600536332516
-2.761000000000001 0.07919619406086366
-2.7620000000000005 0.07843456841431877
-2.763 0.07767018587552463
-2.7639999999999993 0.07690012789742003
-2.7650000000000006 0.07612307036791244
-2.766 0.07533942022601013
-2.7669999999999995 0.07455185955272159
-2.7680000000000007 0.07376367989290267
-2.769 0.07297986777377533
-2.7699999999999996 0.07220541645758254
-2.771000000000001 0.0714450646390139
-2.7720000000000002 0.0707027068225341
-2.7729999999999997 0.0699807565609573
-2.774000000000001 0.06928006356676619
-2.7750000000000004 0.06859902787431828
-2.776 0.06793463998137034
-2.777000000000001 0.06728206273359598
-2.7780000000000005 0.06663508013226369
-2.779 0.065987463083356
-2.7799999999999994 0.065333790935736
-2.7810000000000006 0.06467002268441328
-2.782 0.06399426718411994
-2.7829999999999995 0.06330735499643203
-2.7840000000000007 0.0626128056225549
-2.785 0.0619165659862536
-2.7859999999999996 0.061226491252177564
-2.787000000000001 0.060550927645363954
-2.7880000000000003 0.05989754010616582
-2.7889999999999997 0.05927282555035522
-2.790000000000001 0.058681085572703344
-2.7910000000000004 0.058123866497126676
-2.792 0.0576001534108574
-2.793000000000001 0.057106739401352795
-2.7940000000000005 0.05663759147706502
-2.795 0.05618513120360073
-2.7959999999999994 0.0557416797133282
-2.7970000000000006 0.055298336925566335
-2.798 0.05484712481770275
-2.7989999999999995 0.05438099493589977
-2.8000000000000007 0.05389463404845811
-2.801 0.05338483061089295
-2.8019999999999996 0.05285087907336794
-2.803000000000001 0.05229368202299398
-2.8040000000000003 0.051716348019362486
-2.8049999999999997 0.051123550366271156
-2.806000000000001 0.05052103003784399
-2.8070000000000004 0.04991454023244294
-2.808 0.0493102611722988
-2.809000000000001 0.0487137975184141
-2.8100000000000005 0.04813056517139941
-2.811 0.04756470131125153
-2.8119999999999994 0.04702003905141287
-2.8130000000000006 0.04649945499984158
-2.814 0.04600531642058192
-2.8149999999999995 0.04553876667796308
-2.8160000000000007 0.045100283370065046
-2.817 0.044689691381149754
-2.8179999999999996 0.04430601286210012
-2.819000000000001 0.043947773503704414
-2.8200000000000003 0.043612700011167016
-2.8209999999999997 0.04329847379990353
-2.822000000000001 0.04300238874485366
-2.8230000000000004 0.042721623256620114
-2.824 0.04245369168319345
-2.825000000000001 0.04219580364656859
-2.8260000000000005 0.041945717037599355
-2.827 0.041701191869993486
-2.8279999999999994 0.04145996551110875
-2.8290000000000006 0.04122006365657463
-2.83 0.04097947749767043
-2.8309999999999995 0.040736720769255864
-2.8320000000000007 0.04049010049561537
-2.833 0.04023842487593886
-2.8339999999999996 0.03998084580551634
-2.835000000000001 0.03971685417609475
-2.8360000000000003 0.03944662489548121
-2.8369999999999997 0.039170801850648314
-2.838000000000001 0.03889063526911911
-2.8390000000000004 0.03860810128048985
-2.84 0.03832513760683159
-2.8409999999999993 0.03804464624133551
-2.8420000000000005 0.037769090452263884
-2.843 0.03750125155407896
-2.8439999999999994 0.03724387886060128
-2.8450000000000006 0.03699914874522863
-2.846 0.03676891143831815
-2.8469999999999995 0.03655401952400972
-2.8480000000000008 0.03635474447650962
-2.849 0.03617000659463564
-2.8499999999999996 0.03599791752054137
-2.851000000000001 0.035835262681782956
-2.8520000000000003 0.0356783023509867
-2.8529999999999998 0.035522742356169486
-2.854000000000001 0.03536414748453586
-2.8550000000000004 0.03519834927615222
-2.856 0.03502202520018391
-2.8569999999999993 0.03483289991739974
-2.8580000000000005 0.03462967836086612
-2.859 0.034412032045477534
-2.8599999999999994 0.034180960356192024
-2.8610000000000007 0.033937896769704524
-2.862 0.033684747402115155
-2.8629999999999995 0.033423742873130484
-2.8640000000000008 0.03315724630534051
-2.865 0.03288772133964601
-2.8659999999999997 0.03261753256263445
-2.867000000000001 0.03234890541514836
-2.8680000000000003 0.03208449643840772
-2.8689999999999998 0.03182630186889756
-2.870000000000001 0.031576263059256385
-2.8710000000000004 0.03133567286205674
-2.872 0.031105115898606074
-2.8729999999999993 0.03088443029132539
-2.8740000000000006 0.03067255388811159
-2.875 0.030467629863304542
-2.8759999999999994 0.030267764800232945
-2.8770000000000007 0.0300707497272546
-2.878 0.02987441177063447
-2.8789999999999996 0.029677164156728393
-2.880000000000001 0.02947806857048807
-2.8810000000000002 0.029276961029038366
-2.8819999999999997 0.02907423580801341
-2.883000000000001 0.028870832734796837
-2.8840000000000003 0.028668467173104242
-2.885 0.028468759578734862
-2.886000000000001 0.02827375840721122
-2.8870000000000005 0.028085462709571116
-2.888 0.027905706116700752
-2.8889999999999993 0.027736203846865808
-2.8900000000000006 0.02757821238652935
-2.891 0.027432609280516353
-2.8919999999999995 0.027299697068625686
-2.8930000000000007 0.027179078299887503
-2.894 0.027070292033743896
-2.8949999999999996 0.02697230057023667
-2.896000000000001 0.0268839784888071
-2.8970000000000002 0.02680396698632476
-2.8979999999999997 0.026731148797783866
-2.899000000000001 0.026664379828018083
-2.9000000000000004 0.02660277917441665
-2.901 0.026545404188160288
-2.902000000000001 0.026491398580116468
-2.9030000000000005 0.02643987547849318
-2.904 0.026390095547560406
-2.9049999999999994 0.026341235920520803
-2.9060000000000006 0.026292066356677763
-2.907 0.026241907200313126
-2.9079999999999995 0.02618983699765615
-2.9090000000000007 0.026134812502336593
-2.91 0.02607613432147094
-2.9109999999999996 0.026012858786107797
-2.912000000000001 0.025944285542558388
-2.9130000000000003 0.025869692531780702
-2.9139999999999997 0.025788428141580288
-2.915000000000001 0.02570004820240781
-2.9160000000000004 0.02560441977449551
-2.917 0.025501392553613462
-2.918000000000001 0.02539140519395946
-2.9190000000000005 0.025274803674802296
-2.92 0.02515240376937971
-2.9209999999999994 0.025025031595777496
-2.9220000000000006 0.024893565274984514
-2.923 0.024759013051045217
-2.9239999999999995 0.024622273003114085
-2.9250000000000007 0.02448426322781839
-2.926 0.024346089974508697
-2.9269999999999996 0.024208946834555635
-2.928000000000001 0.024074195607952795
-2.9290000000000003 0.0239433378803935
-2.9299999999999997 0.023818070500272126
-2.931000000000001 0.02370004213264663
-2.9320000000000004 0.023590795382043783
-2.933 0.023491324531357702
-2.934000000000001 0.02340209624474896
-2.9350000000000005 0.023322743169444788
-2.936 0.02325208897002635
-2.9369999999999994 0.023188032673740776
-2.9380000000000006 0.023127896078034383
-2.939 0.023068447135049703
-2.9399999999999995 0.023006677131940528
-2.9410000000000007 0.022939822149563614
-2.942 0.022865888884338565
-2.9429999999999996 0.022783790262722016
-2.944000000000001 0.022693517683950087
-2.9450000000000003 0.022596260447017714
-2.9459999999999997 0.0224940352128579
-2.947000000000001 0.022389428277716224
-2.9480000000000004 0.022285238920190697
-2.949 0.022184169952719775
-2.950000000000001 0.022088538876461738
-2.9510000000000005 0.021999819231515266
-2.952 0.021918715601574715
-2.9529999999999994 0.021844992649695187
-2.9540000000000006 0.021777540530900738
-2.955 0.021715013229166937
-2.9559999999999995 0.02165535630170461
-2.9570000000000007 0.021596710869957198
-2.958 0.02153763876194539
-2.9589999999999996 0.021477030868404915
-2.960000000000001 0.021414622493567775
-2.9610000000000003 0.021350803697382684
-2.9619999999999997 0.021286809260426153
-2.963000000000001 0.02122437818369749
-2.9640000000000004 0.02116573818690357
-2.965 0.021113315538434548
-2.9659999999999993 0.02106956057133565
-2.9670000000000005 0.02103648622837623
-2.968 0.02101563482886209
-2.9689999999999994 0.02100771653744388
-2.9700000000000006 0.02101263614542169
-2.971 0.02102961824612615
-2.9719999999999995 0.021056812549921235
-2.9730000000000008 0.021091892731619065
-2.974 0.021132049492266113
-2.9749999999999996 0.021174345705393303
-2.976000000000001 0.021215866817042642
-2.9770000000000003 0.021254087663404787
-2.9779999999999998 0.021286909074483863
-2.979000000000001 0.021312912338004874
-2.9800000000000004 0.021331295082040336
-2.981 0.02134195091294998
-2.9819999999999993 0.02134538702916245
-2.9830000000000005 0.02134253832265135
-2.984 0.021335005459656674
-2.9849999999999994 0.02132467926597675
-2.9860000000000007 0.021313855265699042
-2.987 0.02130490988112924
-2.9879999999999995 0.02130026477756468
-2.9890000000000008 0.021302025425088102
-2.99 0.02131190285666938
-2.9909999999999997 0.021330889926952736
-2.992000000000001 0.02135893521217735
-2.9930000000000003 0.021395148459599597
-2.9939999999999998 0.021437480268643505
-2.995000000000001 0.021483225132766855
-2.9960000000000004 0.02152898335380378
-2.997 0.021571237098660954
-2.9979999999999993 0.02160658431978276
-2.9990000000000006 0.021631933875876638
-3.0 0.021645211319239206
