# Supplementary material for: Pressure-tuning of α-RuCl3 towards a quantum spin liquid
Source: Nat Commun. 2024 Sep 17;15:8142. doi: 10.1038/s41467-024-52169-w (PMC11408671; doi:10.1038/s41467-024-52169-w)
Supplement: Supplementary file 3 — Source Data [file 41467_2024_52169_MOESM3_ESM.zip › fig4/FIG4_ExpData_300K_1p26GPa_Stripe_-1-2l.dat]

1.43775432 31742.642100021356
1.40463997 48646.74939999998
1.37238386 57977.32279999999
1.34128871 55831.62519999997
1.30980813 44524.95060000315
1.27731644 22405.566999999992
1.24737968 20373.624999999996
1.21672058 15338.713599999994
1.18707623 12946.805900000169
1.15796484 9370.043339999995
1.12707521 5370.489319999997
1.09285321 6333.316639999997
1.05293923 5772.412120000002
1.01066554 4177.138590000001
0.98243673 5595.1935100000055
0.95349448 3471.402900000003
0.9245037 3873.817430000002
0.89305026 6395.328260000006
0.84708862 5467.332419999999
0.82090632 7435.384820000025
0.79308429 11870.009799999956
0.76803261 7778.565110000005
0.73948239 12129.03840000001
0.71360725 11177.983399999997
0.68741246 15681.282499999994
0.66050747 23009.452299999994
0.63481388 22297.343700000016
0.60797572 25711.571300099287
0.58199693 32957.91289999985
0.55685112 28109.856100000015
0.53064767 29997.36909999999
0.50579997 24381.620200000005
0.48156309 30107.12320000001
0.45566914 36057.1738
0.42989873 44300.27009996461
0.40504698 42665.30290000001
0.3790579 60636.215200000006
0.3533738 59248.622700000014
0.32798423 56650.98990000001
0.30185335 37769.821299999996
0.27735421 25750.429099999987
0.25265305 20216.81320000001
0.22662981 14565.104600000002
0.20369114 14546.171699999999
0.17893359 12517.063700000032
0.1545827 10293.873100000003
0.13053036 8706.799800000003
0.10553833 8776.23203
0.04451751 7552.400670000001
0.02258456 6173.03353
-0.00440908 7996.302130000001
-0.02607673 6596.93807
-0.05442116 9478.40143
-0.07395727 7036.4377500001565
-0.09793473 7640.895429999997
-0.12004628 7419.64586
-0.14651523 9937.37477
-0.16983994 11337.6408
-0.19516815 13742.123199999998
-0.21589434 12449.985900000001
-0.24579929 21693.345200000007
-0.26964759 23224.951399999998
-0.29303796 28424.0888
-0.31683422 35757.52950000068
-0.34156296 39958.0324
-0.36813877 49269.475
-0.39237191 53805.2761
-0.41543734 46147.0314
-0.44090567 55535.34510000002
-0.46591136 48925.733
-0.48853691 53058.13310000001
-0.51282271 68241.83460000005
-0.53799612 76760.731
-0.56309366 83341.993597778
-0.58978041 106059.81300000001
-0.61640881 113963.27500000004
-0.64260825 104029.98100000007
-0.6690104 83046.01890000004
-0.6952985 55619.26970000003
-0.71980535 44019.70539999999
-0.74504401 30489.81660000001
-0.76875168 25626.346300000016
-0.79418484 20720.875500000016
-0.8182601 22069.47060000024
-0.84524314 17224.736199999992
-0.86897451 11228.141200000004
-0.89470566 11071.490900000004
-0.92328264 11482.068500000052
