# Supplementary material for: Pressure-tuning of α-RuCl3 towards a quantum spin liquid
Source: Nat Commun. 2024 Sep 17;15:8142. doi: 10.1038/s41467-024-52169-w (PMC11408671; doi:10.1038/s41467-024-52169-w)
Supplement: Supplementary file 3 — Source Data [file 41467_2024_52169_MOESM3_ESM.zip › fig4/FIG4_ExpData_300K_1p26GPa_Stripe_12l.dat]

1.31968508 56497.021000000044
1.28894605 39228.63680000001
1.25657581 30331.313300000005
1.22462706 30085.266699999993
1.19440528 24843.182700000005
1.16490923 22150.87
1.13505549 15219.629300000008
1.10512049 12452.091300000006
1.0759826 15800.736000000008
1.04791657 11958.587000000009
1.02050243 5425.125630000002
0.99126606 11223.834200000008
0.96249397 10926.888199999998
0.93359825 9097.270110001446
0.90597848 8864.536709999995
0.87941405 10742.567000000006
0.85241481 13795.501500000006
0.82450672 18147.972099999977
0.79878577 18999.35630000002
0.77009973 27163.075100000016
0.74411808 33339.630899999996
0.71851914 44252.65869999998
0.69146823 61951.09270000001
0.66458716 113120.33100000003
0.63784899 116731.27700000009
0.61105584 100954.9477000001
0.58512053 76622.36090000003
0.56002355 76857.39469764983
0.53412475 69880.62359999998
0.50826068 49975.88180000002
0.48411779 44870.94960000001
0.45918451 48745.6297
0.43414168 45152.90669994843
0.40881667 47229.1191
0.38327743 43719.209200000005
0.3580053 38269.585999999996
0.33126239 37241.49570000001
0.30493079 27254.7663
0.28189227 20371.3277
0.25848757 18795.5136
0.23304785 12678.4287
0.20858177 14564.189500000004
0.18380674 14123.682900000082
0.15856324 11491.642000000003
0.1364086 9108.74941
0.11132296 9389.850720000002
0.08604036 6254.552120000002
0.05971055 5058.859810054629
0.03181772 4550.346650000001
0.01125803 5404.64648
-0.01758551 4058.9522500000003
-0.03433673 5397.863250000001
-0.05967316 3762.8398000415336
-0.09773052 10304.596900000004
-0.1179143 8175.445010000004
-0.1433757 11097.8683
-0.16496646 10407.994020000002
-0.1868055 10050.6169
-0.21398351 14410.517000000036
-0.23914505 17767.437899999997
-0.26195954 19164.569800000012
-0.28708746 28060.5744
-0.31450835 51055.41000000002
-0.33951107 54571.92810000002
-0.36691707 54865.369399999996
-0.39421393 41703.545100000025
-0.41961169 34045.6629
-0.44381098 28580.075400015045
-0.46651957 27632.5318
-0.48947365 21569.1567
-0.51129258 22429.393800000023
-0.53746683 25524.186799999952
-0.5638735 22013.755200000043
-0.58722046 23071.091699999964
-0.6109165 22437.85360000004
-0.63402383 19563.92789999997
-0.65846931 17883.11380000003
-0.68402191 16647.975000355353
-0.71134954 15920.150600000015
-0.7387245 11694.080600000005
