# Supplementary material for: Pressure-tuning of α-RuCl3 towards a quantum spin liquid
Source: Nat Commun. 2024 Sep 17;15:8142. doi: 10.1038/s41467-024-52169-w (PMC11408671; doi:10.1038/s41467-024-52169-w)
Supplement: Supplementary file 3 — Source Data [file 41467_2024_52169_MOESM3_ESM.zip › fig4/FIG4_SimuData_1-4l_CLdelta_12my.dat]

6.0 0.008332676582491056
5.999 0.008338870531514036
5.998 0.008350915545482871
5.997 0.008368241811134986
5.996 0.008390038832562943
5.995 0.008415415028820369
5.994 0.008443460295494642
5.993 0.008473351315347703
5.992 0.00850433771838923
5.991 0.008535803674833127
5.99 0.008567211045499365
5.989 0.008598061671712582
5.988 0.00862779172584808
5.987 0.00865581340904371
5.986 0.008681499179595879
5.985 0.008704187996555061
5.984 0.008723259427206625
5.983 0.008738256299751316
5.982 0.008748916349515821
5.981 0.008755467769286958
5.98 0.008758474176567832
5.979 0.008758970156332618
5.978 0.008758293028560106
5.977 0.008758130019036333
5.976 0.008760237527479994
5.975 0.008766344674125253
5.974 0.008777965636860084
5.973 0.008796142882829634
5.972 0.008821479722501222
5.971 0.008853868776606225
5.97 0.008892697837453707
5.969 0.008936826588611637
5.968 0.008984539119591465
5.967 0.009033826963998536
5.966 0.009082602577432129
5.965 0.009128884777874071
5.964 0.009170970053583987
5.963 0.009207629331740326
5.962 0.009238244440229392
5.961 0.00926282633781672
5.96 0.009282118026523142
5.959 0.009297367144011527
5.958 0.00931019755583104
5.957 0.009322418695992506
5.956 0.00933584821031769
5.955 0.009352044814308002
5.954 0.009372237369663434
5.953 0.009397188164304519
5.952 0.009427284277566284
5.951 0.009462428240903247
5.95 0.009502229977961164
5.949 0.009546098809079017
5.948 0.009593344545226853
5.947 0.009643280851754431
5.946 0.00969529767329366
5.945 0.00974886748737595
5.944 0.009803643300081873
5.943 0.009859329689616324
5.942 0.009915615600825324
5.941 0.009972260540718886
5.94 0.010028896142318274
5.939 0.010085032583165367
5.938 0.010140072720189242
5.937 0.010193312218016842
5.936 0.01024392638392108
5.935 0.010291227877302578
5.934 0.010334573255962185
5.933 0.01037369349046174
5.932 0.010408514388168864
5.931 0.010439503183722445
5.93 0.010467447219142334
5.929 0.010493554024312929
5.928 0.010519339442479608
5.927 0.01054648029918928
5.926 0.01057665226689015
5.925 0.010611338915830236
5.924 0.010651838064636814
5.923 0.01069886828695642
5.922 0.010752746923675224
5.921 0.010813190243825807
5.92 0.010879436074325819
5.919 0.010950292867779488
5.918 0.011024183862728973
5.917 0.011099357061371863
5.916 0.01117399135947809
5.915 0.011246425205442693
5.914 0.011315198577200558
5.913 0.011379151961783794
5.912 0.011437585303804381
5.911 0.011490335007302909
5.91 0.011537698349006512
5.909 0.011580573673595355
5.908 0.011620236704108439
5.907 0.011658464203861385
5.906 0.011697240078867268
5.905 0.011738557468879033
5.904 0.011784404124254447
5.903 0.011836335404218903
5.902 0.011895486689012724
5.901 0.011962332287378884
5.9 0.01203666270469926
5.899 0.012117641244764773
5.898 0.012203840704827941
5.897 0.012293532962595458
5.896 0.01238484412073555
5.895 0.012476005372953902
5.894 0.012565670550235957
5.893 0.012652975805904725
5.892 0.012737629351981191
5.891 0.01281992973671578
5.89 0.012900729153024636
5.889 0.012981122470796453
5.888 0.013062383860791308
5.887 0.013145747721510797
5.886 0.013232100468945844
5.885 0.013322130853762095
5.884 0.013416018633696167
5.883 0.013513720667712947
5.882 0.013614772759215575
5.881 0.01371853192310358
5.88 0.013824240097981446
5.879 0.01393115143563123
5.878 0.014038422869055513
5.877 0.014145453610904954
5.876 0.01425177321135689
5.875 0.014357005490583094
5.874 0.014461057092190952
5.873 0.014563848143061811
5.872 0.014665602653469856
5.871 0.014766561760374159
5.87 0.014867104103474747
5.869 0.014967745938481264
5.868 0.015068980321363177
5.867 0.015171426555053555
5.866 0.015275641947251405
5.865 0.015382455750178537
5.864 0.015492613800633735
5.8629999999999995 0.015606906038440104
5.862 0.01572597870008438
5.861 0.015850469262703448
5.86 0.015980608637365994
5.859 0.016116314924580155
5.858 0.0162570589318358
5.857 0.016401941198520502
5.856 0.016549808992772117
5.855 0.016699233908527487
5.854 0.01684896734397135
5.853 0.016997954774859013
5.852 0.017145402605634637
5.851 0.017290947596090612
5.85 0.01743465589712192
5.849 0.01757673926277009
5.848 0.017717667741012733
5.847 0.01785775481603421
5.846 0.01799718659965731
5.845 0.01813604056062563
5.844 0.018274357878369472
5.843 0.018411942318424624
5.842 0.018548860911500722
5.841 0.018685416717535146
5.84 0.018822348578377397
5.839 0.018960927817888523
5.838 0.019102908353581503
5.837 0.0192502730383921
5.836 0.01940535132952706
5.835 0.01957034123736657
5.834 0.01974718029434016
5.833 0.019937289365689226
5.832 0.020141255391161628
5.831 0.020358735862664956
5.83 0.020588315563628643
5.829 0.02082791182697584
5.828 0.021074469468900583
5.827 0.0213245063250734
5.826 0.02157440287457881
5.825 0.02182096696222926
5.824 0.02206155375311315
5.823 0.022294343195076012
5.822 0.02251863916427441
5.821 0.022734878020117207
5.82 0.022944188205747063
5.819 0.023148569275987393
5.818 0.02335026273579567
5.817 0.023551161357182247
5.816 0.023752909948547642
5.815 0.023956586905962387
5.814 0.024162491448276535
5.813 0.024370357360622003
5.812 0.024579627673201918
5.811 0.024789846503725076
5.81 0.025000925585435662
5.809 0.025213456830435146
5.808 0.025428882621677383
5.807 0.025649365938108442
5.806 0.02587757334055876
5.805 0.026116366274584243
5.804 0.026368486487206987
5.803 0.026636247792180778
5.802 0.026921042353979477
5.801 0.027223186475525532
5.8 0.02754233853337919
5.799 0.027877095671997996
5.798 0.028225787294419654
5.797 0.028586453531963537
5.796 0.02895705369346547
5.795 0.02933592389736478
5.794 0.029721574766687655
5.793 0.03011290144531541
5.792 0.030509077959565648
5.791 0.030909408911241647
5.79 0.031312975501464
5.789 0.03171901281661335
5.788 0.032126491067228695
5.787 0.03253404232386003
5.786 0.032940024956295125
5.785 0.03334265829665138
5.784 0.03374008775577184
5.783 0.034130447464149144
5.782 0.03451235858267364
5.781 0.03488505540148788
5.78 0.03524795794648783
5.779 0.03560167109729799
5.778 0.03594721628864314
5.777 0.03628598952635825
5.776 0.03661961104499321
5.775 0.03694999097932138
5.774 0.03727894345464678
5.773 0.037608214147126964
5.772 0.03793975956633893
5.771 0.03827587678275823
5.77 0.038618937802982964
5.769 0.038972253134456736
5.768 0.0393397248121533
5.767 0.03972540581817436
5.766 0.04013332768413167
5.765 0.04056726139400454
5.764 0.04102974860744906
5.763 0.04152188178449951
5.762 0.0420432477400235
5.761 0.042591883094946624
5.76 0.04316407696760283
5.759 0.043755197653321816
5.758 0.044360145901812906
5.757 0.044973771504818835
5.756 0.04559094996840571
5.755 0.046207146918146376
5.754 0.04681879637838424
5.753 0.04742293496517111
5.752 0.048017983031558686
5.751 0.048603213421039106
5.75 0.04917924416867051
5.749 0.04974803890462866
5.748 0.05031277737336187
5.747 0.050878259297270724
5.746 0.051449608561837445
5.745 0.0520334118565593
5.744 0.05263537561405737
5.743 0.05326093430811444
5.742 0.053914124790662384
5.741 0.05459753307777293
5.74 0.0553113037181494
5.739 0.056053411566792256
5.7379999999999995 0.056819958953247034
5.737 0.05760586455790475
5.736 0.058405501194791695
5.735 0.05921346309450371
5.734 0.0600256936949137
5.733 0.06083934037760658
5.732 0.06165421771475474
5.731 0.06247268650109452
5.73 0.06329882190873608
5.729 0.06413784311602229
5.728 0.06499597578264615
5.727 0.06587878961242134
5.726 0.06678989299660362
5.725 0.06773087624700368
5.724 0.06870051311297104
5.723 0.06969386995763106
5.7219999999999995 0.0707034160606356
5.721 0.07171976150857573
5.72 0.07273127691567052
5.719 0.07372710346298827
5.718 0.07469680350202834
5.717 0.0756324250225379
5.716 0.076529448906363
5.715 0.0773868875038915
5.714 0.07820789759985775
5.713 0.07899938066719946
5.712 0.07977173853654727
5.711 0.08053770497931333
5.71 0.08131116254716168
5.709 0.08210540139096961
5.708 0.08293329067429774
5.707 0.08380494574733119
5.706 0.08472781058701621
5.705 0.08570598281372888
5.704 0.08674027316811014
5.703 0.08782772132941384
5.702 0.08896254089373337
5.701 0.09013643680826067
5.7 0.09133891955739146
5.699 0.09255839754285079
5.698 0.09378161919756378
5.697 0.09499601360121376
5.696 0.09618846275409558
5.695 0.09734725186122091
5.694 0.0984630478634861
5.693 0.09952831834675849
5.692 0.10053873351442906
5.691 0.10149427198130348
5.69 0.10239863942901418
5.689 0.10325950298903934
5.688 0.10408841236949497
5.687 0.10489935086516411
5.686 0.1057080198789061
5.685 0.10652925674667563
5.684 0.107376577190952
5.683 0.10825775724646
5.682 0.10917659529823967
5.681 0.11013042997576522
5.68 0.11111161192092694
5.679 0.11210721179312175
5.678 0.1131015131143216
5.677 0.11407923223427753
5.676 0.11502620054763095
5.675 0.11593258370756675
5.674 0.11679398876764804
5.673 0.11761261576272435
5.672 0.11839648390788529
5.671 0.1191594361123883
5.67 0.11991839016705844
5.669 0.12069172852652425
5.668 0.12149890857499415
5.667 0.12235635181407178
5.666 0.12327758223939059
5.665 0.12427230756014654
5.664 0.12534543083074523
5.663 0.12649707996445125
5.662 0.12772248943726386
5.661 0.12901287892466973
5.66 0.13035521352650745
5.659 0.13173316003243066
5.658 0.13312679577513087
5.657 0.13451413922543684
5.656 0.1358724766294172
5.655 0.13717778412861792
5.654 0.13840848816205872
5.653 0.1395447387940643
5.652 0.14057136641715542
5.651 0.14147783502897487
5.65 0.14225952418011603
5.649 0.14291760689861652
5.648 0.14345839518083295
5.647 0.1438929999238153
5.646 0.1442354495399278
5.645 0.14450132863190107
5.644 0.14470870667857702
5.643 0.1448753803173116
5.642 0.14501862329123996
5.641 0.14515674532028655
5.64 0.14530630869374114
5.639 0.14548324399871307
5.638 0.1457012994870192
5.6370000000000005 0.1459710064530948
5.636 0.14630058513476063
5.635 0.14669258317862657
5.634 0.14714508242995195
5.633 0.14764918407130453
5.632 0.14819138668517454
5.631 0.148753397038966
5.63 0.14931392467725704
5.629 0.1498511707091234
5.628 0.15034323530657182
5.627 0.15077308678173068
5.626 0.1511287991018366
5.625 0.15140622200428025
5.624 0.15160772178429008
5.623 0.1517450218379037
5.622 0.15183623269899676
5.621 0.1519052624906982
5.62 0.15197984766665337
5.619 0.15208476361616197
5.618 0.1522449883866437
5.617 0.15247914390972075
5.616 0.15279813836932252
5.615 0.15320510921110025
5.614 0.15369540559949701
5.6129999999999995 0.15425703973307614
5.612 0.15487312251386665
5.611 0.15552293918364196
5.61 0.15618444905105788
5.609 0.156836457127686
5.608 0.1574593471948514
5.607 0.15803559028343192
5.606 0.15855204582948149
5.605 0.15899843361114188
5.604 0.1593683407382673
5.603 0.15965949010262323
5.602 0.15987384454206077
5.601 0.16001685253122372
5.6 0.16009707882906707
5.599 0.16012544195330772
5.598 0.16011328360461374
5.5969999999999995 0.16007241922780205
5.596 0.16001245351120952
5.595 0.15994013074681174
5.594 0.1598582943837525
5.593 0.1597676108548124
5.592 0.15966568401772974
5.591 0.1595505871383737
5.59 0.1594205481429475
5.589 0.15927663900345254
5.588 0.1591225128573357
5.587 0.15896438825051915
5.586 0.1588100398155012
5.585 0.15866830064101264
5.584 0.15854610021710952
5.583 0.15844668041874746
5.582 0.1583714481540416
5.581 0.15831582967317023
5.58 0.15827434954169636
5.579 0.15824049938992718
5.578 0.15820765810750093
5.577 0.15817232754929655
5.576 0.15813362302357176
5.575 0.158094303630021
5.574 0.15805751986513786
5.573 0.1580271689338911
5.572 0.15800534031487118
5.571 0.1579905115183514
5.57 0.15797814164345053
5.569 0.1579578737574818
5.568 0.15791785527358054
5.567 0.15784496192933092
5.566 0.15772819309777114
5.565 0.1575588028773363
5.564 0.15733347298938524
5.563 0.15705332871943936
5.562 0.1567256609073015
5.561 0.1563602223857492
5.56 0.15597087468888862
5.559 0.15557095690566772
5.558 0.15517470883418566
5.557 0.15479482625772037
5.556 0.15444260696543302
5.555 0.15412800791153
5.554 0.15385849353364317
5.553 0.15364154578400804
5.552 0.1534825460258453
5.551 0.1533873961524534
5.55 0.15336018707670834
5.549 0.15340457089676504
5.548 0.1535229935449073
5.547 0.15371644516245114
5.546 0.1539840521735001
5.545 0.15432237682623398
5.544 0.15472545235317478
5.543 0.15518351135986264
5.542 0.1556844348312038
5.541 0.15621298541417397
5.54 0.15675168024862107
5.539 0.1572819857958643
5.538 0.1577851162424845
5.537 0.15824614552537922
5.536 0.1586528056456451
5.535 0.15899895403247993
5.534 0.15928501832334666
5.533 0.15951597354455185
5.532 0.1597042725808857
5.531 0.15986301360184912
5.53 0.16000700412676822
5.529 0.16014984995105055
5.528 0.16030238932812108
5.527 0.16047187427013707
5.526 0.16066191064514132
5.525 0.1608741023350642
5.524 0.16110904692747233
5.523 0.16136737877424226
5.522 0.16165222581977257
5.521 0.16196929913096814
5.52 0.1623264962825414
5.519 0.16273265197809056
5.518 0.16319599275931412
5.517 0.16372234926871806
5.516 0.16431388680518655
5.515 0.16496866783289216
5.514 0.16568034989333652
5.513 0.16643899524469652
5.5120000000000005 0.16723354760453155
5.511 0.16805003287212836
5.51 0.16887795340527212
5.509 0.1697050694815058
5.508 0.17052275163424213
5.507 0.1713229041529832
5.506 0.17209955148253778
5.505 0.17284771611823416
5.504 0.17356231204181524
5.503 0.17424030538272714
5.502 0.1748788852036493
5.501 0.17547862754336835
5.5 0.176041252751946
5.499 0.17657145609681854
5.498 0.17707629350350357
5.497 0.1775660815916897
5.496 0.17805193158662633
5.495 0.17854395120807742
5.494 0.17905262176380743
5.493 0.1795864434512247
5.492 0.1801520451387869
5.491 0.18075432062381758
5.49 0.18139709630203268
5.489 0.18208368897160668
5.4879999999999995 0.18281553353544114
5.487 0.1835954541981764
5.486 0.18442632031253287
5.485 0.18531106679181877
5.484 0.18625035268251924
5.483 0.18724573707874073
5.482 0.18829532550739134
5.481 0.18939662507509103
5.48 0.19054351219084228
5.479 0.1917294914868316
5.478 0.19294627912483175
5.477 0.19418618685528377
5.476 0.19544175685159537
5.475 0.19670599910664485
5.474 0.19797283950848768
5.473 0.19923768642480763
5.4719999999999995 0.20049458623399818
5.471 0.2017380726808235
5.47 0.20296322917386428
5.469 0.2041635547820604
5.468 0.20533402061090253
5.467 0.20647025881558329
5.466 0.20757157168201107
5.465 0.20864111839189892
5.464 0.20968893498908947
5.463 0.21072846055797842
5.462 0.21177808558875894
5.461 0.2128593280075279
5.46 0.213994806571798
5.459 0.21520020609735535
5.458 0.21648818953831886
5.457 0.21786251531559703
5.4559999999999995 0.21931953842071025
5.455 0.22084723532430092
5.454 0.2224267783866326
5.453 0.2240367748831975
5.452 0.22565038070663485
5.451 0.2272437499964951
5.45 0.22879526619363189
5.449 0.23028503094675357
5.448 0.23169965773627874
5.447 0.2330314959073201
5.446 0.23427935084705337
5.445 0.23545054127815482
5.444 0.23656139727171105
5.443 0.23763688023243443
5.442 0.23870819917379205
5.441 0.23981501490623372
5.4399999999999995 0.24099852232603844
5.439 0.2423016226130789
5.438 0.24376256547092212
5.437 0.24541132758025924
5.436 0.24726634228389668
5.435 0.2493358068438502
5.434 0.25160983955827243
5.433 0.2540697217096458
5.432 0.2566834354179536
5.431 0.25941166640444935
5.43 0.2622093327946255
5.429 0.2650327799611337
5.428 0.2678398438218509
5.427 0.27059445906543084
5.426 0.2732696941283719
5.425 0.2758471567527204
5.4239999999999995 0.27831893878391806
5.423 0.280684246801714
5.422 0.2829517221109408
5.421 0.285134678155744
5.42 0.2872539371559756
5.4190000000000005 0.28933291590240084
5.418 0.2914020303019095
5.417 0.29349108088554243
5.416 0.2956346597748671
5.415 0.2978641867017962
5.414 0.30021260085408963
5.413 0.30270731185775335
5.412 0.305366976947846
5.411 0.3082028898237289
5.41 0.31121686357117007
5.409 0.3144006046384599
5.408 0.3177362126809897
5.407 0.321199451848282
5.406 0.324763645481215
5.405 0.3284000383781864
5.404 0.332080804916541
5.4030000000000005 0.33578681205578176
5.402 0.33949752424254515
5.401 0.343199452920821
5.4 0.3468842677295738
5.399 0.3505430770636089
5.398 0.3541692041205305
5.397 0.3577530999962755
5.396 0.3612793652474357
5.395 0.36472793818758914
5.394 0.3680766901795033
5.393 0.37129838878096283
5.392 0.37436084437541367
5.391 0.3772391742010518
5.39 0.3799066431950945
5.389 0.3823479675596555
5.388 0.38455902936904196
5.3870000000000005 0.3865458888179505
5.386 0.3883301457075308
5.385 0.3899442929560309
5.384 0.3914276327927355
5.383 0.3928251640088453
5.382 0.39418631217671923
5.381 0.3955540161276192
5.38 0.39696923187271405
5.379 0.398463873479131
5.378 0.40006260286649825
5.377 0.4017791164238914
5.376 0.40361721645363197
5.375 0.40556848323185407
5.374 0.40761874480227606
5.373 0.4097387423142706
5.372 0.4118897912411235
5.371 0.4140264046189202
5.37 0.41609861373402657
5.369 0.41805539645059403
5.368 0.41985672535186075
5.367 0.42147129316177917
5.366 0.4228916083540105
5.365 0.4241262933763653
5.364 0.42520727865237473
5.3629999999999995 0.4261810229973634
5.362 0.4271034019854919
5.361 0.4280289960825511
5.36 0.428996120450638
5.359 0.4300258387100173
5.358 0.4311105231820156
5.357 0.43221419167460656
5.356 0.4332754342366525
5.355 0.43421512037863197
5.354 0.43494484948533274
5.353 0.4353822572759436
5.352 0.435454583821251
5.351 0.43511189197460653
5.35 0.4343295434163342
5.349 0.43310883550139423
5.348 0.43147598882337923
5.3469999999999995 0.4294745610519657
5.346 0.42715802991523655
5.345 0.424585481375648
5.344 0.4218162729846431
5.343 0.4189034781826035
5.342 0.41589074436144985
5.341 0.4128170171313819
5.34 0.409709733552293
5.339 0.4065923155278082
5.338 0.40348245138747596
5.337 0.4003928796792114
5.336 0.3973362372132624
5.335 0.39432259623996463
5.334 0.3913617732123184
5.333 0.3884563337159389
5.332 0.3856115325720852
5.3309999999999995 0.3828212623846201
5.33 0.3800774185866602
5.329 0.3773659678559632
5.328 0.37466582589829167
5.327 0.37195188039174854
5.326 0.36919676003381213
5.325 0.36637145471217597
5.324 0.36345326478602413
5.323 0.3604282768038322
5.322 0.35729054837219293
5.321 0.3540455765048375
5.32 0.35070951726403576
5.319 0.3473042550927182
5.318 0.34385525523638627
5.317 0.34038311715546665
5.316 0.33690384527861533
5.3149999999999995 0.3334211531384582
5.314 0.32992752761216076
5.313 0.32640493277193544
5.312 0.32282699616888
5.311 0.31916699515321734
5.31 0.3153968083755275
5.309 0.31149462682458706
5.308 0.30744788271535184
5.307 0.3032564336519514
5.306 0.29892880480047485
5.305 0.29448487632074666
5.304 0.28995313939808526
5.303 0.2853664341462807
5.302 0.2807616151267452
5.301 0.2761750500343168
5.3 0.27164356330541156
5.2989999999999995 0.2672003105502428
5.298 0.26287586665319373
5.297 0.2586953830565985
5.296 0.25467594918586794
5.295 0.2508287439440151
5.2940000000000005 0.2471571503155528
5.293 0.2436543208617011
5.292 0.24030660818387994
5.291 0.23709116810193542
5.29 0.23397892074447094
5.289 0.230938957527224
5.288 0.2279382564081919
5.287 0.22494845074770908
5.286 0.22194631592679348
5.285 0.21891668507121773
5.284 0.2158549102583867
5.283 0.21276255147419923
5.282 0.20965245460061402
5.281 0.2065402436254762
5.28 0.20344338457499592
5.279 0.20038206702979794
5.2780000000000005 0.19737302005831645
5.277 0.19442956715714294
5.276 0.19156194263068524
5.275 0.18877583230263625
5.274 0.1860726610023315
5.273 0.18345119577167235
5.272 0.180908025579957
5.271 0.17843743661585845
5.27 0.1760327676593539
5.269 0.1736883328163709
5.268 0.1713983159821398
5.267 0.16915808400729057
5.266 0.16696466366278503
5.265 0.16481596004824955
5.264 0.16271068680280068
5.263 0.16064743219609207
5.2620000000000005 0.15862318766933137
5.261 0.15663407863977083
5.26 0.154675054494316
5.259 0.15273835117858936
5.258 0.15081466080079403
5.257 0.14889578725003882
5.256 0.14697309460605018
5.255 0.14504050747050365
5.254 0.1430953551994333
5.253 0.14113697041699833
5.252 0.13916865928848332
5.251 0.13719492348066567
5.25 0.1352232132679189
5.249 0.13326144234878978
5.248 0.1313178132893465
5.247 0.12939974791784986
5.246 0.12751407210067528
5.245 0.12566655827961726
5.244 0.12386214099890809
5.243 0.12210466639127077
5.242 0.1203973641600999
5.241 0.11874266846293949
5.24 0.1171419402005772
5.239 0.11559381164210278
5.2379999999999995 0.11409603464605901
5.237 0.11264433997057224
5.236 0.11123255081023305
5.235 0.10985453379762855
5.234 0.1085035284192661
5.233 0.10717316409988283
5.232 0.10586079256529768
5.231 0.1045660706116481
5.23 0.10329239860535738
5.229 0.10204625661319293
5.228 0.10083633531327797
5.227 0.09967204459047944
5.226 0.09856187191489248
5.225 0.09751175820665824
5.224 0.0965240088516369
5.223 0.0955963948770769
5.2219999999999995 0.09472146526131836
5.221 0.09388825845629198
5.22 0.09308271729803666
5.219 0.09228972531862822
5.218 0.0914952704723252
5.217 0.09068692873949102
5.216 0.08985687421628073
5.215 0.08900052491581846
5.214 0.0881182476101091
5.213 0.08721359759850074
5.212 0.08629263325689043
5.211 0.08536149200891459
5.21 0.08442773665296058
5.209 0.08349724247213638
5.208 0.08257432702749837
5.207 0.08166130344152138
5.2059999999999995 0.08075851879836136
5.205 0.07986515686826798
5.204 0.07897918543485109
5.203 0.07809846329059392
5.202 0.07722079468057434
5.201 0.07634381379821288
5.2 0.07546641524384529
5.199 0.0745880071179188
5.198 0.07370946530853792
5.197 0.07283190500857417
5.196 0.07195826574797512
5.195 0.07109259708892265
5.194 0.0702401557863395
5.193 0.0694066828896105
5.192 0.06859882285725667
5.191 0.06782280290079067
5.1899999999999995 0.06708510720639456
5.189 0.0663903382882539
5.188 0.06574253559139513
5.187 0.06514362952312613
5.186 0.06459378393841217
5.185 0.06409235853480562
5.184 0.06363667648081404
5.183 0.06322285239392961
5.182 0.06284716495370334
5.181 0.06250470046737268
5.18 0.06219077987680622
5.179 0.061899795248052364
5.178 0.06162552640842232
5.177 0.06136110162517284
5.176 0.06109883026137434
5.175 0.06082987500221588
5.1739999999999995 0.060545564945243165
5.173 0.06023765924254725
5.172 0.05989914586250379
5.171 0.05952512130423792
5.17 0.059113021654926205
5.169 0.05866367047304591
5.168 0.058180746996445334
5.167 0.05766962900597267
5.166 0.05713724385708574
5.165 0.05659163346645823
5.164 0.05604028295807248
5.163 0.05549018931986802
5.162 0.05494736224416707
5.161 0.05441664328982251
5.16 0.053902549042456026
5.159 0.053409226761155275
5.158 0.052940485561070026
5.157 0.05250000439201584
5.156 0.052090725283187034
5.155 0.05171469812088572
5.154 0.05137255424437211
5.1530000000000005 0.05106256547365237
5.152 0.05078100065136589
5.151 0.050521507147313245
5.15 0.05027590766882102
5.149 0.05003502998488037
5.148 0.04978985929531964
5.147 0.04953190417330741
5.146 0.04925537386015282
5.145 0.04895683343946834
5.144 0.04863690478361595
5.143 0.04829819195069146
5.142 0.04794629974636697
5.141 0.04758783630873623
5.14 0.047229470752786704
5.139 0.046876981731237985
5.138 0.04653417315564145
5.1370000000000005 0.04620289521740889
5.136 0.04588208605548091
5.135 0.04556983390953996
5.134 0.04526281552141208
5.133 0.04495776137432429
5.132 0.04465298427651368
5.131 0.044347865554789
5.13 0.04404402114290593
5.129 0.04374483319153528
5.128 0.04345497796610961
5.127 0.043178950515965646
5.126 0.04292117021796512
5.125 0.04268456428606256
5.124 0.04247004146056949
5.123 0.04227615870550225
5.122 0.04209989057104342
5.121 0.04193702756857019
5.12 0.04178222659718066
5.119 0.041630873154642235
5.118 0.041479114576113064
5.117 0.04132411199616675
5.116 0.041164826719228866
5.115 0.04100173232801832
5.114 0.040836220308836546
5.1129999999999995 0.04067071104231877
5.112 0.04050762988582092
5.111 0.04034927137654678
5.11 0.040197283860428125
5.109 0.04005270548406361
5.108 0.03991568224829327
5.107 0.03978559395822058
5.106 0.03966093997096284
5.105 0.03953962827850163
5.104 0.039419061010365575
5.103 0.03929652450769579
5.102 0.03916955760014647
5.101 0.039036021523692864
5.1 0.03889436441256909
5.099 0.03874435387731127
5.098 0.038586488685550674
5.0969999999999995 0.03842208309808452
5.096 0.03825348018178346
5.095 0.038082895521591026
5.094 0.03791294312518885
5.093 0.03774571298452265
5.092 0.03758245307449112
5.091 0.03742430387884083
5.09 0.037271211838837456
5.089 0.03712318717660997
5.088 0.036979579985313524
5.087 0.036840253155907936
5.086 0.036704947092483974
5.085 0.036573964243458254
5.084 0.03644736047798506
5.083 0.03632511525237714
5.082 0.03620722136232725
5.0809999999999995 0.036092884392754085
5.08 0.035980775984850735
5.079 0.03586885066047531
5.078 0.03575495944147426
5.077 0.035636594891848686
5.076 0.035511598067780516
5.075 0.035378303575808755
5.074 0.035235819197886216
5.073 0.03508415102361786
5.072 0.034924025810456824
5.071 0.034757202001416285
5.07 0.034585696473455656
5.069 0.034412072283194366
5.068 0.034238961969225115
5.067 0.034068602820528884
5.066 0.03390318578913745
5.0649999999999995 0.03374450956832533
5.064 0.033593800417169806
5.063 0.03345203779174071
5.062 0.033319954834334954
5.061 0.03319838386598031
5.06 0.03308787305582885
5.059 0.03298886071917606
5.058 0.03290198928725761
5.057 0.03282750888884345
5.056 0.032765761537673764
5.055 0.03271659388066677
5.054 0.03267925752235892
5.053 0.03265248244934756
5.052 0.03263492195358129
5.051 0.032624647621711564
5.05 0.03261952104745468
5.0489999999999995 0.03261768292011515
5.048 0.03261761729893935
5.047 0.03261822860165837
5.046 0.03261916401715857
5.045 0.032620747120704
5.044 0.03262427831326588
5.043 0.032631454976066024
5.042 0.03264422687906034
5.041 0.03266457178863043
5.04 0.032693835766492735
5.039 0.03273274751370949
5.038 0.032780711640458475
5.037 0.03283620583692737
5.036 0.03289653715982228
5.035 0.03295846610753443
5.034 0.03301852908570534
5.033 0.03307349923422502
5.032 0.03312114704286787
5.031 0.033160326286155985
5.03 0.03319134481382417
5.029 0.03321581121801038
5.0280000000000005 0.03323604293745558
5.027 0.03325492319409731
5.026 0.03327544471283421
5.025 0.03329986760493456
5.024 0.03332980311764652
5.023 0.0333659434941982
5.022 0.03340813515859743
5.021 0.03345534714914651
5.02 0.03350635814500714
5.019 0.03355941258886379
5.018 0.03361244625000492
5.017 0.03366349320340482
5.016 0.03371069332125519
5.015 0.03375238061275071
5.014 0.03378662871174766
5.013 0.03381164146567333
5.0120000000000005 0.03382541723027127
5.011 0.03382629775459693
5.01 0.03381278795465714
5.009 0.033783462240865696
5.008 0.03373755953246294
5.007 0.03367472441750774
5.006 0.0335957951696278
5.005 0.033502256871272444
5.004 0.033396791770786874
5.003 0.033282838806636794
5.002 0.033164777862202566
5.001 0.033047177218691014
5.0 0.03293474716406311
4.999 0.03283177997003807
4.998 0.032741910705400945
4.997 0.032667910839574585
4.996 0.032611310785397606
4.995 0.03257257713008777
4.994 0.03255153259685779
4.993 0.032546857562895964
4.992 0.032556803459296256
4.991 0.032579139210425524
4.99 0.03261115230069408
4.989 0.03264980295086679
4.9879999999999995 0.03269168465100844
4.987 0.03273325765527648
4.986 0.032770652641635076
4.984999999999999 0.03280020029005296
4.984 0.032818596368859
4.983 0.03282339177811254
4.982 0.03281311755228368
4.981 0.032788202646264045
4.98 0.032750253886950326
4.979 0.03270298690779259
4.978 0.032651353360368195
4.977 0.032601438798935074
4.976 0.032559763274543595
4.975 0.03253268464537584
4.974 0.03252574160739855
4.973 0.03254278704704175
4.9719999999999995 0.032586041941061614
4.971 0.0326551107799526
4.97 0.03274774300864287
4.969 0.032859750654478125
4.968 0.0329848421028834
4.9670000000000005 0.033115651318476845
4.966 0.033244537890268384
4.965 0.03336425596481321
4.964 0.03346857276649472
4.963 0.03355299111850796
4.962 0.03361522576161369
4.961 0.033655278238368114
4.96 0.033675814477235236
4.959 0.033681322314654254
4.958 0.033677655643754974
4.957 0.03367134146584426
4.9559999999999995 0.033668950163875645
4.955 0.033676105349725254
4.954 0.03369725183167874
4.953 0.033735151705922305
4.952 0.033791207990104696
4.9510000000000005 0.03386507867631774
4.95 0.03395535805750881
4.949 0.034059912902732394
4.948 0.034176231597708405
4.947 0.03430180905363588
4.946 0.0344344005234268
4.945 0.034572052135058394
4.944 0.034713459083894664
4.943 0.03485750846321011
4.942 0.03500306568510638
4.941 0.035149268343967935
4.9399999999999995 0.035294844397935364
4.939 0.03543812205103156
4.938 0.03557707842031271
4.937 0.03570933253250515
4.936 0.035832087049293235
4.9350000000000005 0.035943006170376275
4.934 0.0360398933804573
4.933 0.03612181992908413
4.932 0.03618850302532275
4.931 0.03624151867582042
4.93 0.03628352020781779
4.929 0.03631861840202187
4.928 0.03635198138659465
4.927 0.036389358013485244
4.926 0.03643650582230146
4.925 0.0364985529402465
4.9239999999999995 0.036580014200540335
4.923 0.036683428066513854
4.922 0.03680996922491589
4.921 0.03695872952924504
4.92 0.037127145324468105
4.9190000000000005 0.037311166524007504
4.918 0.03750538374988155
4.917 0.037703766922474374
4.916 0.03790003457383551
4.915 0.038088437842239156
4.914 0.03826393208341334
4.913 0.03842251416667815
4.912 0.03856177741204594
4.911 0.038681154583832804
4.91 0.03878167534783595
4.909 0.038866408659104665
4.9079999999999995 0.03893970356944132
4.907 0.03900756780683093
4.906 0.03907667730923334
4.905 0.03915371171371601
4.904 0.03924528107744283
4.9030000000000005 0.039356519951352816
4.902 0.039491146447477116
4.901 0.03965066678979217
4.9 0.03983432763267548
4.899 0.04003930997200341
4.898 0.0402608820579173
4.897 0.04049334022784415
4.896 0.040730533852183094
4.895 0.0409666681688437
4.894 0.041197335748117056
4.893 0.041419714112432414
4.8919999999999995 0.041632812387327314
4.891 0.04183755964084446
4.89 0.04203664932776822
4.889 0.04223355271731982
4.888 0.04243231669410948
4.8870000000000005 0.042636868018808644
4.886 0.042850024674701497
4.885 0.04307400255938168
4.884 0.04330940850276612
4.883 0.04355616945906201
4.882 0.04381288207037431
4.881 0.04407757410966084
4.88 0.04434789978450817
4.879 0.04462150732312312
4.878 0.04489571446499655
4.877 0.04516854459324833
4.8759999999999994 0.04543839412738503
4.875 0.04570391729983404
4.874 0.045964654909431815
4.873 0.04622020436168786
4.872 0.04647114213147099
4.871 0.046718165499939054
4.87 0.04696247881006783
4.869 0.04720576627372771
4.868 0.04744969418529808
4.867 0.047696345463562106
4.866 0.04794760759579545
4.865 0.04820617589745597
4.864 0.048474440868203836
4.8629999999999995 0.04875486428087263
4.862 0.0490493906434874
4.861 0.04935988902446037
4.859999999999999 0.049686934245332416
4.859 0.05003014159176171
4.858 0.05038774092137672
4.857 0.05075687106815194
4.856 0.05113394910839044
4.855 0.05151457107032388
4.854 0.05189493788193847
4.853 0.05227186397215018
4.852 0.052642978105267274
4.851 0.05300721062927026
4.85 0.05336476440708119
4.849 0.05371628195130142
4.848 0.05406312384213438
4.8469999999999995 0.05440617178435347
4.846 0.05474590424404831
4.845 0.05508246169727771
4.844 0.05541590473489732
4.843 0.05574561657317829
4.8420000000000005 0.056071817022978795
4.841 0.05639545647738456
4.84 0.05671883481851342
4.839 0.057045836543739646
4.838 0.05738176319172723
4.837 0.057732578832711795
4.836 0.058105186699092405
4.835 0.05850604705152631
4.834 0.058940767679561364
4.833 0.0594133812682898
4.832 0.059925422135220105
4.8309999999999995 0.06047568620212902
4.83 0.06105983414171372
4.829 0.06167162900268937
4.828 0.06230200976927305
4.827 0.0629407493099878
4.8260000000000005 0.06357727020984605
4.825 0.06420226179569602
4.824 0.0648080467877038
4.823 0.06538932968633043
4.822 0.06594409791835346
4.821 0.06647359592116651
4.82 0.06698106802746094
4.819 0.06747227800455242
4.818 0.06795368282215938
4.817 0.0684307868792737
4.816 0.06890836028729336
4.8149999999999995 0.06938959043949978
4.814 0.06987543501823973
4.813 0.07036523824883827
4.812 0.0708574764855671
4.811 0.07135089375410757
4.8100000000000005 0.07184524024884568
4.809 0.07234213529206186
4.808 0.07284557339345883
4.807 0.07336155082253566
4.806 0.07389746593068271
4.805 0.0744612416809168
4.804 0.07506046042064246
4.803 0.07570150938222903
4.802 0.07638818818824365
4.801 0.07712128330613537
4.8 0.07789976769992218
4.7989999999999995 0.07871962829802286
4.798 0.07957613732000898
4.797 0.08046373109223108
4.796 0.08137661122138912
4.795 0.08231000879250122
4.7940000000000005 0.08325965647791515
4.793 0.08422230378490018
4.792 0.08519545752760052
4.791 0.08617700933052344
4.79 0.0871642502953923
4.789 0.08815492817795618
4.788 0.08914614003790439
4.787 0.09013407440004262
4.786 0.09111427072803097
4.785 0.09208191587194109
4.784 0.0930320452519676
4.7829999999999995 0.09395969867503587
4.782 0.09486123605149835
4.781 0.09573466737412566
4.78 0.09657850387062358
4.779 0.09739442753930003
4.7780000000000005 0.09818524430151324
4.777 0.09895476488157808
4.776 0.09970736160528515
4.775 0.1004482084015306
4.774 0.10118218761060113
4.773 0.10191399800670378
4.772 0.10264885023156345
4.771 0.10339285822534583
4.77 0.10415231906889366
4.769 0.10493600429065929
4.768 0.10575428479609308
4.7669999999999995 0.10661786812921896
4.766 0.10753743126073063
4.765 0.10852292767195369
4.764 0.10958103055017607
4.763 0.1107145235832087
4.7620000000000005 0.11192215056691757
4.761 0.11319848754533766
4.76 0.11453347002188853
4.759 0.11591458139526016
4.758 0.11732807628070194
4.757 0.11876010091597788
4.756 0.12019695933880002
4.755 0.12162659541429137
4.754 0.12303956809037885
4.753 0.12442815737076283
4.752 0.12578831480246494
4.7509999999999994 0.1271182678465087
4.75 0.12841976835869337
4.749 0.1296980271801878
4.748 0.13096137096881452
4.747 0.13222221157382646
4.746 0.13349374896765448
4.745 0.13479283478378848
4.744 0.1361339841984319
4.743 0.13753094592930454
4.742 0.1389938744708027
4.741 0.14052918643406842
4.74 0.14213703607631517
4.739 0.14381211314746065
4.7379999999999995 0.14554434179146192
4.737 0.14732068703599396
4.736 0.14912670362614522
4.734999999999999 0.15094852565115893
4.734 0.15277567339267104
4.733 0.15460067554608367
4.732 0.15642272136816793
4.731 0.15824741731491
4.73 0.16008459580958817
4.729 0.16194708367123742
4.728 0.16385023949483274
4.727 0.1658078518905671
4.726 0.1678289667186262
4.725 0.16991766938025304
4.724 0.17207113056915363
4.723 0.17427736708408476
4.7219999999999995 0.17651797551186568
4.721 0.17876988896133447
4.72 0.18100441661279407
4.719 0.1831946380037182
4.718 0.18531455539320998
4.7170000000000005 0.18734418681196105
4.716 0.1892718775427101
4.715 0.1910947008442857
4.714 0.19281993321355995
4.713 0.1944641524076732
4.712 0.19605267912916033
4.711 0.19761676467150738
4.71 0.19919062105467408
4.709 0.20080717779212212
4.708 0.2024983307165518
4.707 0.20428928750359518
4.7059999999999995 0.20619856649390506
4.705 0.20823631288122874
4.704 0.2104044682366033
4.703 0.21269552319963542
4.702 0.21509496421134217
4.7010000000000005 0.21758207946386093
4.7 0.22013087575671744
4.699 0.22271283823054952
4.698 0.2252957418819029
4.697 0.22784935528875694
4.696 0.23034241952847334
4.695 0.23274745818307718
4.694 0.2350427518552637
4.693 0.23721106048264284
4.692 0.23924265070655595
4.691 0.24113783716005294
4.6899999999999995 0.24290552125373782
4.689 0.24456365327625393
4.688 0.24613907010808303
4.687 0.24766417877716493
4.686 0.24917540591239998
4.6850000000000005 0.250707272290272
4.684 0.25229140526791555
4.683 0.2539463623066959
4.682 0.2556816351324003
4.681 0.2574919367459692
4.68 0.25936049348151474
4.679 0.2612581671050389
4.678 0.2631492093502077
4.677 0.2649985562888414
4.676 0.266773330559658
4.675 0.2684503135652856
4.6739999999999995 0.27001861601677785
4.673 0.27148229471929697
4.672 0.2728587833809643
4.671 0.2741790781509375
4.67 0.2754814063172012
4.6690000000000005 0.27680781564236
4.668 0.2782030024566847
4.667 0.27970498413668304
4.666 0.2813453769116902
4.665 0.28314697180797166
4.664 0.2851214491895173
4.663 0.28726929099888304
4.662 0.28957956900363846
4.661 0.292031845541734
4.66 0.29459586696478074
4.659 0.297233668663697
4.6579999999999995 0.2998994748364757
4.657 0.3025430453895182
4.656 0.30511290230474564
4.655 0.3075553179688322
4.654 0.30982254041817575
4.6530000000000005 0.31187126950833466
4.652 0.3136689831823769
4.651 0.3151937816071492
4.65 0.31643691902878857
4.649 0.3174024205272078
4.648 0.3181053156547938
4.647 0.3185708628767897
4.646 0.3188303417984569
4.645 0.3189179540967566
4.644 0.31887315525003457
4.643 0.3187345963699967
4.6419999999999995 0.31853978459520416
4.641 0.3183286159389551
4.64 0.31813741064386536
4.639 0.3180013505548619
4.638 0.3179511589483818
4.6370000000000005 0.31801075200393586
4.636 0.31819899848716565
4.635 0.31852232189580065
4.634 0.3189773446828301
4.633 0.31954514678512425
4.632 0.3201965697651587
4.631 0.32089178587407574
4.63 0.32158434345562426
4.629 0.32222663047639766
4.628 0.32277095029454095
4.627 0.3231802709141786
4.6259999999999994 0.32342878972748274
4.625 0.32350766202600434
4.624 0.32342225182431483
4.623 0.3231979589511227
4.622 0.32287382402420584
4.621 0.3225010558282623
4.62 0.3221387317294408
4.619 0.32183932405787485
4.618 0.32165536884381085
4.617 0.3216256949407252
4.616 0.3217725750380514
4.615 0.32210188423576924
4.614 0.3226031490283342
4.6129999999999995 0.32325077968082366
4.612 0.3240090549351925
4.611 0.32483474269745766
4.609999999999999 0.3256820925234188
4.609 0.3265075897606976
4.608 0.3272710651327363
4.607 0.32793685150579077
4.606 0.3284784818842768
4.605 0.32887512254118045
4.604 0.3291139130212239
4.603 0.329190205242875
4.602 0.3291080028907891
4.601 0.32887834265717736
4.6 0.32851875564630545
4.599 0.32805162574231767
4.598 0.3275004714318909
4.5969999999999995 0.3268899844177826
4.596 0.3262404890690692
4.595 0.3255665577757438
4.593999999999999 0.32487488322643693
4.593 0.3241675223738126
4.5920000000000005 0.3234400013720245
4.591 0.3226885270234424
4.59 0.32190923390306325
4.589 0.3211037968481571
4.588 0.3202789246132107
4.587 0.3194463143527731
4.586 0.31862106279802554
4.585 0.3178205121296614
4.584 0.3170584661407536
4.583 0.31634164549219645
4.582 0.3156731535598604
4.5809999999999995 0.3150444548984447
4.58 0.31444507593097293
4.579 0.31386248733756816
4.578 0.3132837281984488
4.577 0.31270190055307595
4.5760000000000005 0.31211517237368946
4.575 0.3115288901345828
4.574 0.31094914388837863
4.573 0.31038362248580514
4.572 0.309836448715765
4.571 0.30930477062932205
4.57 0.30877996815113545
4.569 0.30824189610289016
4.568 0.3076675761551024
4.567 0.30703150155792747
4.566 0.30631225324520833
4.5649999999999995 0.30549282341502754
4.564 0.3045668104774998
4.563 0.30353640518139546
4.562 0.3024158781609004
4.561 0.30122428710727084
4.5600000000000005 0.2999886598525129
4.559 0.2987349484619729
4.558 0.2974907489355844
4.557 0.29628055037845524
4.556 0.295125871073232
4.555 0.2940455519719579
4.554 0.2930533794344357
4.553 0.29216303110034914
4.552 0.2913841384911237
4.551 0.29072724029877955
4.55 0.2901994266729571
4.5489999999999995 0.28980707695788566
4.548 0.2895542682621112
4.547 0.2894424429796878
4.546 0.2894696114655674
4.545 0.28962912153412324
4.5440000000000005 0.2899094523407641
4.543 0.2902921040327019
4.542 0.29075412695958996
4.541 0.291266813121257
4.54 0.2917972829586106
4.539 0.29231078234294455
4.538 0.2927721361445008
4.537 0.2931535049452
4.536 0.2934321018781443
4.535 0.29359667100441744
4.534 0.2936483095202516
4.5329999999999995 0.2935965687248858
4.532 0.2934650691909846
4.531 0.29327846494600257
4.53 0.2930646281465698
4.529 0.2928490112546387
4.5280000000000005 0.29265168435331657
4.527 0.29248586502223667
4.526 0.2923577453834728
4.525 0.29226957968668754
4.524 0.2922215620103132
4.523 0.292213885480336
4.522 0.2922513912942485
4.521 0.29234383592546764
4.52 0.29250521322958856
4.519 0.2927515578755393
4.518 0.2930980991166444
4.5169999999999995 0.2935558215831726
4.516 0.2941292690323553
4.515 0.29481534905388174
4.514 0.29560277068678054
4.513 0.29647344784486906
4.5120000000000005 0.2974069531787363
4.511 0.29837744332929117
4.51 0.29936505676925773
4.509 0.30034708321467035
4.508 0.30130740360445596
4.507 0.30223129198443444
4.506 0.3031082894649049
4.505 0.30393015473103274
4.504 0.3046888244314365
4.503 0.3053801087641665
4.502 0.30600014108665174
4.5009999999999994 0.3065508143736683
4.5 0.30703574324065014
4.499 0.3074632188500858
4.498 0.30784532918437835
4.497 0.30819941310551635
4.496 0.3085440629875612
4.495 0.30889600774777576
4.494 0.3092728296943862
4.493 0.30968880405685867
4.492 0.31015536987284503
4.491 0.31068121974607543
4.49 0.3112733739213699
4.489 0.3119380317075229
4.4879999999999995 0.31267812732488964
4.487 0.31349871297662363
4.486 0.3144045520229043
4.484999999999999 0.3154000664311872
4.484 0.31648556423595564
4.483 0.3176624399712714
4.482 0.3189262332664038
4.481 0.3202714494475543
4.48 0.32168674752988596
4.479 0.32316045380293673
4.478 0.3246784739095165
4.477 0.3262281742609634
4.476 0.3277976888977202
4.475 0.3293762852570855
4.474 0.3309549055668873
4.473 0.3325268007016333
4.4719999999999995 0.3340827428793086
4.471 0.335613908921625
4.47 0.33711185779096503
4.468999999999999 0.33856516121894487
4.468 0.33996438680164276
4.467 0.3413011723413989
4.466 0.3425730720200873
4.465 0.3437842894761347
4.464 0.3449506511269888
4.463 0.34609409185723206
4.462 0.3472452759413594
4.461 0.3484400563770992
4.46 0.3497165516619632
4.459 0.3511015153178091
4.458 0.3526164916854005
4.457 0.3542682204667463
4.4559999999999995 0.35605081352503193
4.455 0.3579443752335737
4.454 0.3599175607643762
4.453 0.36193457787636735
4.452 0.3639510425675971
4.4510000000000005 0.3659276988904148
4.45 0.36782923389412825
4.449 0.369623851906372
4.448 0.37129054679474227
4.447 0.37281806358210356
4.446 0.37420560835428385
4.445 0.375465839581611
4.444 0.3766253409260527
4.443 0.377724001393453
4.442 0.37881108372183603
4.441 0.37994848734451125
4.4399999999999995 0.3812001703801189
4.439 0.3826324853003659
4.438 0.3843042188374862
4.437 0.38626126110539927
4.436 0.3885316791465249
4.4350000000000005 0.3911278038049191
4.434 0.3940340228877758
4.433 0.3972212792266829
4.432 0.400639956560794
4.431 0.40422923081478507
4.43 0.40791921249396984
4.429 0.411642105169735
4.428 0.4153321432849148
4.427 0.4189328380769732
4.426 0.4224016315700515
4.425 0.4257091095473987
4.4239999999999995 0.42884192652990816
4.423 0.4317981668275163
4.422 0.4345904437699989
4.421 0.437238960367078
4.42 0.43977578876207446
4.4190000000000005 0.44223715311579914
4.418 0.4446701078498844
4.417 0.4471206880893371
4.416 0.449642094080231
4.415 0.452282513440137
4.414 0.4550921344373616
4.413 0.45811242035626587
4.412 0.46137114941588453
4.411 0.46488489653189885
4.41 0.4686558153212955
4.409 0.4726704811928981
4.4079999999999995 0.4769012021051166
4.407 0.4813107386769296
4.406 0.485858376262721
4.405 0.490500485515352
4.404 0.4951949556487454
4.4030000000000005 0.49991287605812135
4.402 0.5046234568654887
4.401 0.5093063791361162
4.4 0.5139492678292253
4.399 0.5185388236339061
4.398 0.5230651909920523
4.397 0.5275144156019939
4.396 0.5318640637953289
4.395 0.5360850243027139
4.394 0.5401453202008363
4.393 0.5440058434091037
4.3919999999999995 0.5476203470415483
4.391 0.5509533765424942
4.39 0.5539670929933707
4.389 0.5566402042564471
4.388 0.5589678067212844
4.3870000000000005 0.560959830208828
4.386 0.562648356682668
4.385 0.5640813611168841
4.384 0.5653163506851439
4.383 0.5664189884977916
4.382 0.5674609764425973
4.381 0.5685045578285739
4.38 0.5696086467571541
4.379 0.5708190995614355
4.378 0.5721710931499252
4.377 0.5736840029471856
4.3759999999999994 0.5753631181645993
4.375 0.5771963401961975
4.374 0.5791636613495654
4.373 0.5812237996118679
4.372 0.5833225763873466
4.371 0.5853962896987446
4.37 0.587375118568518
4.369 0.5891877211699565
4.368 0.5907781943304067
4.367 0.5921026570836444
4.366 0.5931503913209697
4.365 0.5939330471731009
4.364 0.5944947358905042
4.3629999999999995 0.5948999289978374
4.362 0.5952263652689918
4.361 0.5955502235401006
4.359999999999999 0.5959254863708072
4.359 0.5963826544768324
4.358 0.5969127701164787
4.357 0.5974679321870278
4.356 0.5979654115528893
4.355 0.5982980492274838
4.354 0.5983458290456664
4.353 0.5979971610405579
4.352 0.597153322473298
4.351 0.5957467771007348
4.35 0.5937444573178571
4.349 0.5911486348708148
4.348 0.5879955172543342
4.3469999999999995 0.5843450914808639
4.346 0.5802709202941118
4.345 0.5758542092988472
4.343999999999999 0.5711769154859165
4.343 0.5663127505827986
4.342 0.5613225966260652
4.341 0.5562614016910902
4.34 0.5511682251125338
4.339 0.5460764260257414
4.338 0.5410114694411422
4.337 0.5359912021758368
4.336 0.5310328921441348
4.335 0.5261496013558413
4.334 0.5213533367408464
4.333 0.5166460246631948
4.332 0.5120330561666147
4.3309999999999995 0.5075047756981174
4.33 0.5030494289861661
4.329 0.4986478437452234
4.328 0.4942724511655305
4.327 0.4898910060893122
4.3260000000000005 0.48546883212644615
4.325 0.48096931319819297
4.324 0.4763642510461697
4.323 0.47163673380050897
4.322 0.46677963358403235
4.321 0.46180029372574405
4.32 0.45671935260852303
4.319 0.45156437821459483
4.318 0.446367562796366
4.317 0.4411545786390287
4.316 0.4359455900282108
4.3149999999999995 0.43074515392028523
4.314 0.4255439927073348
4.313 0.42031973434118675
4.312 0.4150397260233998
4.311 0.4096712757309937
4.3100000000000005 0.4041799206813747
4.309 0.39853919970953394
4.308 0.3927342128178006
4.307 0.38676541256979263
4.306 0.38064374461453887
4.305 0.37439403964917545
4.304 0.3680515984514407
4.303 0.3616569757374968
4.302 0.35525556876726677
4.301 0.3488923034971942
4.3 0.3426128476216501
4.2989999999999995 0.3364585952962936
4.298 0.3304681004892517
4.297 0.32467339146642754
4.296 0.319096500172326
4.295 0.31375215706175774
4.2940000000000005 0.3086451958777587
4.293 0.30376735110253755
4.292 0.29910147768246054
4.291 0.2946185157612392
4.29 0.29028124147939066
4.289 0.2860500046353087
4.288 0.2818822480740862
4.287 0.27774133694272257
4.286 0.27359723712225403
4.285 0.2694301974345351
4.284 0.2652340550470865
4.2829999999999995 0.2610106818388619
4.282 0.25677630529542805
4.281 0.2525507566007667
4.28 0.2483561231115458
4.279 0.24421777101254874
4.2780000000000005 0.24015650495004442
4.277 0.2361885372432913
4.276 0.23232590032501546
4.275 0.22857470564919777
4.274 0.22493561733088419
4.273 0.22140597615358049
4.272 0.21798058936260728
4.271 0.21465164603517964
4.27 0.21141047188889803
4.269 0.20824995837884172
4.268 0.2051630597946531
4.2669999999999995 0.20214444134354664
4.266 0.1991908388349542
4.265 0.19630014603606832
4.264 0.19347104748238625
4.263 0.1907020284829789
4.2620000000000005 0.18798945982428214
4.261 0.18532855290756142
4.26 0.18271292046471868
4.259 0.18013290147051716
4.258 0.17757694165994492
4.257 0.1750349228077848
4.256 0.17249625415200584
4.255 0.1699535138682457
4.254 0.16740349091129156
4.253 0.1648453716396116
4.252 0.16228318355901278
4.2509999999999994 0.15972230981071167
4.25 0.1571715928686468
4.249 0.15464033089795945
4.248 0.15213803189483294
4.247 0.14967316439089037
4.246 0.14725334657595265
4.245 0.14488485666399065
4.244 0.1425729454986316
4.243 0.14032155900055832
4.242 0.13813400173841245
4.241 0.13601273040367304
4.24 0.13395908346771335
4.239 0.13197137079740134
4.2379999999999995 0.1300469798750666
4.237 0.12818108140431572
4.236 0.1263666520456523
4.234999999999999 0.12459672271018933
4.234 0.12286353646892044
4.233 0.12115963803645494
4.232 0.1194817294841095
4.231 0.1178290253133751
4.23 0.11620490419277522
4.229 0.11461621268671277
4.228 0.11307230770775537
4.227 0.1115833985968684
4.226 0.11015876292898744
4.225 0.10880491764206714
4.224 0.10752436899504426
4.223 0.10631465073890209
4.2219999999999995 0.10516753422541529
4.221 0.10407087655726888
4.22 0.10300910561583321
4.218999999999999 0.10196542205152255
4.218 0.1009242483416317
4.217 0.09987172821793537
4.216 0.0987990939824931
4.215 0.09770107972816026
4.214 0.09657794334000416
4.213 0.09543346481088627
4.212 0.09427419170714918
4.211 0.0931067897088578
4.21 0.09193953892408438
4.209 0.09077888198228688
4.208 0.08962958412835641
4.207 0.08849424616478868
4.2059999999999995 0.0873733117833217
4.205 0.08626597512742257
4.204 0.08517008884042726
4.203 0.08408340466613312
4.202 0.08300358794623743
4.2010000000000005 0.08192810128157
4.2 0.0808557388437926
4.199 0.07978580159495607
4.198 0.07871912861342437
4.197 0.07765677607179998
4.196 0.07660169440110469
4.195 0.07555799755085028
4.194 0.07453104961001084
4.193 0.07352677317428499
4.192 0.0725520152787079
4.191 0.07161323639891164
4.1899999999999995 0.07071718134935216
4.189 0.06986861976734637
4.188 0.06907174877331515
4.187 0.0683285360138544
4.186 0.06763907871490962
4.1850000000000005 0.0670025787722466
4.184 0.06641606553742338
4.183 0.06587524956032186
4.182 0.06537598382987825
4.181 0.06491287123869977
4.18 0.06448078143890687
4.179 0.06407367842583254
4.178 0.0636849718087984
4.177 0.06330751352389233
4.176 0.06293340791742014
4.175 0.06255366744714332
4.1739999999999995 0.06215957338568312
4.173 0.06174289641413661
4.172 0.06129664834036696
4.171 0.0608160010400402
4.17 0.06029845885219755
4.1690000000000005 0.059744926642235054
4.168 0.059159153788423686
4.167 0.0585465549702033
4.166 0.05791406701230389
4.165 0.05726973233384188
4.164 0.05662103131107301
4.163 0.05597493429124988
4.162 0.05533746432588365
4.161 0.05471346401996989
4.16 0.05410748560234139
4.159 0.053523725730925543
4.1579999999999995 0.0529660621773851
4.157 0.05243822160262956
4.156 0.0519431801710523
4.155 0.0514829800273586
4.154 0.05105821208525059
4.1530000000000005 0.050667067569715375
4.152 0.050305724853543836
4.151 0.04996771809567332
4.15 0.04964478125515572
4.149 0.049327672430289925
4.148 0.04900736519813743
4.147 0.04867538173983304
4.146 0.048325972018270526
4.145 0.04795577375601173
4.144 0.04756547194757053
4.143 0.0471577116865433
4.1419999999999995 0.04673811315729323
4.141 0.04631324248584883
4.14 0.04588972239903806
4.139 0.04547322823843749
4.138 0.045067479046734624
4.1370000000000005 0.04467421772602166
4.136 0.0442923065750537
4.135 0.04391976107398259
4.134 0.04355322685413465
4.133 0.04318939729824129
4.132 0.04282653966059974
4.131 0.04246399283246544
4.13 0.04210331208392147
4.129 0.04174778074989685
4.128 0.04140195298206452
4.127 0.04107023191004434
4.1259999999999994 0.04075693262770814
4.125 0.040464907471159994
4.124 0.04019504156147889
4.123 0.039945907318297905
4.122 0.03971453966136858
4.121 0.03949679332387032
4.12 0.039287440724762056
4.119 0.0390819366248
4.118 0.03887651104315223
4.117 0.038668394858020566
4.116 0.038456566002804345
4.115 0.0382415087021148
4.114 0.038024597280983244
4.1129999999999995 0.037808211606330605
4.112 0.03759472040123721
4.111 0.03738634725011915
4.109999999999999 0.03718467825831465
4.109 0.036990684487710125
4.108 0.03680444088434681
4.107 0.036625293139225246
4.106 0.036451745527629226
4.105 0.03628176577804611
4.104 0.036112890708640544
4.103 0.035942582456867364
4.102 0.03576857393680346
4.101 0.03558894850242849
4.1 0.03540235479954791
4.099 0.035208662369333336
4.098 0.03500840894346801
4.0969999999999995 0.034802848745675054
4.096 0.03459415313160821
4.095 0.03438433736000983
4.093999999999999 0.034175740620103756
4.093 0.033970194188141095
4.092 0.033768749714728354
4.091 0.03357235792376312
4.09 0.03338088917927934
4.089 0.03319429148197483
4.088 0.033011938956041584
4.087 0.032833699352314775
4.086 0.032659352855969624
4.085 0.03248921846843698
4.084 0.03232340778385725
4.083 0.03216197020373916
4.082 0.032004970301455715
4.0809999999999995 0.031851758984255865
4.08 0.031701180341218126
4.079 0.031551427920106574
4.078 0.03140059173444635
4.077 0.031246409689553233
4.0760000000000005 0.031086925116109713
4.075 0.030920623436903025
4.074 0.030746674168761944
4.073 0.03056505947336792
4.072 0.030376407159569466
4.071 0.03018228122762321
4.07 0.029984469434094947
4.069 0.029785260099793955
4.068 0.029586994674321705
4.067 0.029391645489837994
4.066 0.02920113627619684
4.0649999999999995 0.029017012526709608
4.064 0.02884030787554657
4.063 0.02867180822880497
4.062 0.028512069886293005
4.061 0.028361717952286144
4.0600000000000005 0.02822113148977664
4.059 0.028090590897311717
4.058 0.027970570815206926
4.057 0.027861230313994574
4.056 0.02776281847564788
4.055 0.027675191930131487
4.054 0.02759771657680076
4.053 0.027529328919028043
4.052 0.027468912996167886
4.051 0.027414867550070422
4.05 0.027365403308498126
4.0489999999999995 0.027318970041743308
4.048 0.027274285812931558
4.047 0.02723041064825575
4.046 0.027187017057811805
4.045 0.027144318934078742
4.0440000000000005 0.027103333049148064
4.043 0.027065409302900634
4.042 0.027032095332489396
4.041 0.02700497502972403
4.04 0.02698512155898694
4.039 0.026973117681433078
4.038 0.02696847444366887
4.037 0.026969961315000665
4.036 0.026975404161344186
4.035 0.026982188797102697
4.034 0.026987518509171134
4.0329999999999995 0.02698877929935018
4.032 0.026984164909052477
4.031 0.026972727512189217
4.03 0.026954699608642482
4.029 0.02693134922397611
4.0280000000000005 0.026904507385074914
4.027 0.026876459774732703
4.026 0.02684958303070041
4.025 0.026825666560972936
4.024 0.026805990638793156
4.023 0.026791108760782386
4.022 0.026780918409354017
4.021 0.02677463098026839
4.02 0.026771324798345285
4.019 0.026769661271659303
4.018 0.02676807142837493
4.0169999999999995 0.026765062275920792
4.016 0.02675920402832184
4.015 0.026749213576972682
4.014 0.026733573418829835
4.013 0.02671084946563261
4.0120000000000005 0.026679430599519088
4.011 0.026637973909452023
4.01 0.026585261332115057
4.009 0.026520154104505176
4.008 0.02644205925337507
4.007 0.026350721298355504
4.006 0.02624685356228969
4.005 0.02613169506888751
4.004 0.026007421573146717
4.003 0.025876796627436728
4.002 0.025743299035306165
4.0009999999999994 0.025610521155354633
4.0 0.025482124780603705
3.999 0.025361400210179373
3.9979999999999998 0.025251094711022586
3.997 0.02515325143518176
3.996 0.02506893374229378
3.995 0.02499838113824637
3.9939999999999998 0.024941356708040558
3.993 0.024896774155250666
3.992 0.024863259789420257
3.991 0.02483911500143481
3.9899999999999998 0.024822318301684156
3.989 0.024810637366587517
3.988 0.02480157650084922
3.987 0.024792547191795
3.9859999999999998 0.024780692020879923
3.985 0.024763272565318514
3.984 0.02473778804275885
3.983 0.024702338485678113
3.9819999999999998 0.024655728004886256
3.981 0.024598158492176694
3.98 0.024530715065218787
3.979 0.024456067879840122
3.9779999999999998 0.024377844237734293
3.977 0.02430055094789376
3.976 0.02422906796809331
3.975 0.024168186412800635
3.9739999999999998 0.024122108367494375
3.973 0.024093801503915786
3.972 0.02408501014235241
3.971 0.024095521696814566
3.9699999999999998 0.024123715367429705
3.969 0.024166503997282998
3.968 0.024219215145356084
3.967 0.02427635008468748
3.9659999999999997 0.02433220050035029
3.965 0.02438134920374235
3.964 0.024419135493178735
3.963 0.024442203571359244
3.9619999999999997 0.024448838833867233
3.961 0.024439038799997828
3.96 0.024414780459264325
3.959 0.024379385415843294
3.9579999999999997 0.02433717799353754
3.957 0.0242929616729409
3.956 0.02425155676733097
3.955 0.024217055407701686
3.9539999999999997 0.024192663980999826
3.953 0.0241803348944564
3.952 0.0241810055185901
3.951 0.024194341644466485
3.95 0.02421923887903102
3.949 0.024254086825864683
3.948 0.024297020597708704
3.947 0.024346217846582762
3.946 0.024400074743345823
3.945 0.024457227402531995
3.944 0.02451679712537719
3.943 0.024578052505592647
3.942 0.024640254457840197
3.941 0.024702840521154547
3.94 0.02476495445431611
3.939 0.024825434148825976
3.938 0.02488285274871369
3.937 0.024935520174070334
3.936 0.024981449272580527
3.935 0.025018972725133717
3.934 0.02504653170431645
3.933 0.025063461096254687
3.932 0.025069562958539952
3.931 0.025065951543601406
3.93 0.025054489590362824
3.929 0.025038061777475182
3.928 0.02502027171564602
3.927 0.02500511412851502
3.926 0.024996565697061063
3.925 0.024998150909220248
3.924 0.02501294883837868
3.923 0.025042660564045208
3.922 0.025088044430497055
3.921 0.025148420640829033
3.92 0.02522198192706715
3.919 0.025305930340684197
3.918 0.025396555821828835
3.917 0.02548975340221958
3.916 0.02558127562518895
3.915 0.025667255377243025
3.914 0.025744325020441054
3.913 0.025809824841717233
3.912 0.025862180308461706
3.911 0.02590103486910112
3.91 0.0259270951435909
3.909 0.025942411221734272
3.908 0.025949872595640272
3.907 0.02595344990713116
3.906 0.025957542355176257
3.905 0.02596655328340289
3.904 0.025984828662186904
3.903 0.026015741478706906
3.902 0.02606173951428681
3.901 0.026123814749476004
3.9 0.02620147948262622
3.899 0.026292884264479288
3.898 0.02639493705417167
3.897 0.026503900490628344
3.896 0.026615748764875248
3.895 0.0267266814680429
3.894 0.026833798684156855
3.893 0.02693524416208975
3.892 0.027030339419215402
3.891 0.02711966459633461
3.89 0.02720493430726117
3.889 0.027288370299992124
3.888 0.027372563287561612
3.887 0.027460022909505
3.886 0.02755253736531462
3.885 0.02765150741511322
3.884 0.027757296012436
3.883 0.027869841053188963
3.882 0.027988237931162483
3.881 0.028111233388151073
3.88 0.028237359276816556
3.879 0.02836514935529784
3.878 0.02849296354748105
3.877 0.028619600226389035
3.876 0.028744098651390354
3.875 0.028865644315560556
3.874 0.028983962744523535
3.8729999999999998 0.029098789756253636
3.872 0.029210436844766714
3.871 0.02931927343541899
3.87 0.029425971949176115
3.8689999999999998 0.02953149068047269
3.868 0.029636786361225728
3.867 0.029743087775692366
3.866 0.029851529545783507
3.8649999999999998 0.029963772700720266
3.864 0.030081327631103726
3.863 0.030205769140838126
3.862 0.030338370900783923
3.8609999999999998 0.030480365571962258
3.86 0.030632176604522495
3.859 0.030793621667797727
3.858 0.030963618008110733
3.8569999999999998 0.031140380378991115
3.856 0.03132164319529205
3.855 0.03150459861416198
3.854 0.03168679602193804
3.8529999999999998 0.03186615833689601
3.852 0.03204113628991056
3.851 0.032211016615340204
3.85 0.03237590735978247
3.8489999999999998 0.03253626020879451
3.848 0.03269299690633868
3.847 0.03284679613643414
3.846 0.03299810387950936
3.8449999999999998 0.03314713551733021
3.844 0.033294020665933226
3.843 0.03343842473976714
3.842 0.03358044629728634
3.8409999999999997 0.03372054328467266
3.84 0.03385994236678663
3.839 0.034000774091589775
3.838 0.034146008630614545
3.8369999999999997 0.03429904704511981
3.836 0.034463873707260693
3.835 0.0346442833511949
3.834 0.03484361750517681
3.8329999999999997 0.035064348650529764
3.832 0.035307513973469026
3.831 0.0355725517835693
3.83 0.035857047819043975
3.8289999999999997 0.03615744246329581
3.828 0.036468451432732606
3.827 0.03678405063452554
3.826 0.037097951509942925
3.8249999999999997 0.037404536253286914
3.824 0.03769912423893703
3.823 0.03797840576283027
3.822 0.038241025698143666
3.821 0.03848756916956066
3.82 0.038719862818533006
3.819 0.03894127892101748
3.818 0.0391556653361619
3.817 0.039366408340558254
3.816 0.039576479072862776
3.815 0.03978794703067996
3.814 0.040001562347614324
3.813 0.04021707778000475
3.812 0.04043365300241153
3.811 0.04065050919130314
3.81 0.04086735259240026
3.809 0.04108488082214448
3.808 0.04130511432299952
3.807 0.04153121659617081
3.806 0.041767183830750954
3.805 0.04201736878925062
3.804 0.04228600432911821
3.803 0.04257671882810492
3.802 0.04289173299222286
3.801 0.04323160012959937
3.8 0.043595859834867315
3.799 0.04398233411608192
3.798 0.04438840729621729
3.797 0.044810929127559296
3.796 0.0452465559987319
3.795 0.0456924679389821
3.794 0.04614611967150133
3.793 0.046605508603753
3.792 0.047069073701952645
3.791 0.04753552008674536
3.79 0.048003287562874516
3.789 0.04847112880363986
3.788 0.048937522130528016
3.787 0.04940047941310625
3.786 0.04985771585363369
3.785 0.05030675271598021
3.784 0.05074502569724457
3.783 0.05116995117147401
3.782 0.05157961575197468
3.781 0.05197294668932412
3.78 0.05234911174467201
3.779 0.052708944809379085
3.778 0.053053882416460175
3.777 0.05338590306360325
3.776 0.05370728928876935
3.775 0.054020791269456435
3.774 0.05432901996215942
3.773 0.05463451636419481
3.772 0.05494008663550806
3.771 0.05524902838638215
3.77 0.05556472594118043
3.769 0.055891847011239705
3.768 0.05623591584928675
3.767 0.05660257560806099
3.766 0.0569974574207606
3.765 0.0574257807352901
3.764 0.05789102484912691
3.763 0.05839459148558514
3.762 0.05893573826444393
3.761 0.05951150869220798
3.76 0.06011650713323429
3.759 0.060744047816523934
3.758 0.06138680647769263
3.757 0.06203741768700609
3.756 0.06268863555775395
3.755 0.06333410095889559
3.754 0.06396885149269971
3.753 0.06458887829710218
3.752 0.06519209614473781
3.751 0.06577761162029827
3.75 0.06634636672527056
3.749 0.06690107032476907
3.7479999999999998 0.0674460170883263
3.747 0.06798756176433682
3.746 0.06853244915057101
3.745 0.06908923917027028
3.7439999999999998 0.06966527363703365
3.743 0.07026746389003176
3.742 0.07090088543578851
3.741 0.07156868805199713
3.7399999999999998 0.07227083950806211
3.739 0.07300457380417602
3.738 0.07376472678905198
3.737 0.07454468688593578
3.7359999999999998 0.07533715432335869
3.735 0.07613516078685946
3.734 0.0769334623486117
3.733 0.07772833333301216
3.7319999999999998 0.07851935522021727
3.731 0.07930930115737948
3.73 0.0801029712161889
3.729 0.0809066433276147
3.7279999999999998 0.08172777841838089
3.727 0.08257300896368748
3.726 0.0834466149177875
3.725 0.08435042970747085
3.7239999999999998 0.08528291667661272
3.723 0.08623810883958723
3.722 0.08720698664695894
3.721 0.08817834624941252
3.7199999999999998 0.08913833862935877
3.719 0.0900740391181597
3.718 0.09097303573892622
3.717 0.09182585209781621
3.7159999999999997 0.09262698872004944
3.715 0.09337512925210723
3.714 0.09407377952278224
3.713 0.09473082520043918
3.7119999999999997 0.09535825907694921
3.711 0.0959708864839365
3.71 0.0965848853021545
3.709 0.09721584410225348
3.7079999999999997 0.09787889061125446
3.707 0.09858607405643308
3.706 0.09934633361090363
3.705 0.10016469732403151
3.7039999999999997 0.10104238833370124
3.703 0.10197615063123457
3.702 0.10295939651040369
3.701 0.10398251975915838
3.6999999999999997 0.10503329407066274
3.699 0.10609815449316262
3.698 0.10716163419273089
3.697 0.10820909018998434
3.6959999999999997 0.10922528756324763
3.695 0.11019680622883693
3.694 0.1111129315331008
3.693 0.1119652279339532
3.692 0.11274895108159443
3.691 0.11346428414370792
3.69 0.1141156789846741
3.689 0.11471199533626367
3.688 0.11526637577607882
3.687 0.11579462475294057
3.686 0.1163143978145993
3.685 0.11684235934187873
3.684 0.11739364442196965
3.683 0.11797711323790852
3.682 0.11859716862649711
3.681 0.11925116391733674
3.68 0.11993097590233182
3.679 0.12062263800240924
3.678 0.12130913773857664
3.677 0.12197384279359097
3.676 0.12260125613794823
3.675 0.12318051671202733
3.674 0.1237066668340027
3.673 0.12418175901617481
3.672 0.12461411278604015
3.671 0.1250183333214957
3.67 0.125412265697793
3.669 0.12581544397339461
3.668 0.12624835339280402
3.667 0.1267282481857816
3.666 0.1272692822317989
3.665 0.12788137589584742
3.664 0.1285693058422462
3.663 0.12933274457093985
3.662 0.1301663035290929
3.661 0.13106043773263715
3.66 0.13200143914572324
3.659 0.1329723216464327
3.658 0.13395292739322767
3.657 0.13492125855262377
3.656 0.1358548847742044
3.655 0.13673048839267507
3.654 0.13752734860631635
3.653 0.13822665548212462
3.652 0.1388142281171516
3.651 0.1392804735614816
3.65 0.13962147760015625
3.649 0.13983892066845366
3.648 0.13993927593500358
3.647 0.1399335489479977
3.646 0.13983548549755215
3.645 0.13966017032023856
3.644 0.13942512519778413
3.643 0.1391475857840237
3.642 0.1388443390403872
3.641 0.13853320349260054
3.64 0.13823040999796923
3.639 0.13795158012260295
3.638 0.13771033472847535
3.637 0.13751723279561662
3.636 0.13738050537782695
3.635 0.1373029042130752
3.634 0.13728292499073294
3.633 0.13731226190687662
3.632 0.13737822150242984
3.631 0.1374635268368823
3.63 0.13754810584466642
3.629 0.13761143356711375
3.628 0.13763302275802564
3.627 0.13759699422100571
3.626 0.1374923150899899
3.625 0.13731521763885604
3.624 0.13706800940416006
3.6229999999999998 0.1367615118771283
3.622 0.13641235504413562
3.621 0.13604230385830643
3.62 0.13567644181456257
3.6189999999999998 0.13533704991006423
3.618 0.13504638230759447
3.617 0.13482089697885388
3.616 0.13467000171285756
3.6149999999999998 0.1345961675697969
3.614 0.13459492481483634
3.613 0.13465544518881947
3.612 0.13476256894215805
3.6109999999999998 0.13489804528432311
3.61 0.13504255503391058
3.609 0.13517786766628306
3.608 0.1352871884272078
3.6069999999999998 0.1353557445966749
3.606 0.13537275605820642
3.605 0.13532982595646023
3.604 0.1352220032957148
3.6029999999999998 0.13504768853462779
3.602 0.13480886713878962
3.601 0.1345103322269187
3.6 0.13415947310236478
3.5989999999999998 0.13376552823759275
3.598 0.13333811929573347
3.597 0.13288725468512572
3.596 0.13242109207507335
3.5949999999999998 0.13194541506968932
3.594 0.13146286459085496
3.593 0.13097422648473717
3.592 0.13047770190228952
3.5909999999999997 0.12997188601291845
3.59 0.12945543265898427
3.589 0.12892933357124836
3.588 0.1283966813512427
3.5869999999999997 0.12786254161842117
3.586 0.12733337962934752
3.585 0.1268164557828227
3.584 0.12631748440597473
3.5829999999999997 0.12583919344304623
3.582 0.12538262101680586
3.581 0.12494405927104205
3.58 0.1245188140338341
3.5789999999999997 0.12410134007664415
3.578 0.12368589303116251
3.577 0.1232692312001035
3.576 0.12285029778072826
3.5749999999999997 0.12243112654872243
3.574 0.12201427775800364
3.573 0.12160321082962629
3.572 0.12120014747465847
3.5709999999999997 0.12080465407387363
3.57 0.12041405189660352
3.569 0.12002096521780199
3.568 0.11961673849128068
3.567 0.11919147096376011
3.566 0.11873657351973556
3.565 0.11824498449919786
3.564 0.11771363521193694
3.563 0.11714272424162998
3.562 0.11653722162307995
3.561 0.11590409673835166
3.56 0.11525359653465556
3.559 0.11459578001779432
3.558 0.11394155295259296
3.557 0.11330078032729504
3.556 0.1126822211400105
3.555 0.11209363690412508
3.554 0.11154070065741069
3.553 0.11102886311638041
3.552 0.11056182094800349
3.551 0.11014334912832995
3.55 0.1097756910541731
3.549 0.10946067089147707
3.548 0.10919911533051563
3.547 0.10899086855830586
3.546 0.10883457890551675
3.545 0.10872733828577393
3.544 0.10866458142439882
3.543 0.1086394083027996
3.542 0.1086434545198759
3.541 0.10866639483935372
3.54 0.1086964446818314
3.539 0.10872115607212271
3.538 0.10872783193841229
3.537 0.10870639193743079
3.536 0.10864843278757866
3.535 0.10854966032585031
3.534 0.10841019575537225
3.533 0.10823313794180245
3.532 0.10802680016880203
3.531 0.10779984929217919
3.53 0.10756226646774952
3.529 0.10732327469970276
3.528 0.1070902579177939
3.527 0.1068682388687495
3.526 0.10665976467203597
3.525 0.10646598587802587
3.524 0.10628727770738126
3.523 0.10612393730808756
3.522 0.10597786276739855
3.521 0.10585258288210017
3.52 0.10575302957502812
3.519 0.10568475049060294
3.518 0.10565291158911194
3.517 0.10566107220973205
3.516 0.10571049489372877
3.515 0.10579969872585548
3.514 0.10592432253405983
3.513 0.10607766989501619
3.512 0.10625232026211914
3.511 0.10643905029650842
3.51 0.10663085821931595
3.509 0.10681986556992086
3.508 0.10700058127824631
3.507 0.10716803898749575
3.506 0.10731880017126154
3.505 0.10745017416130119
3.504 0.10755945682651506
3.503 0.10764525279259192
3.502 0.10770617187684302
3.501 0.10774276990831988
3.5 0.10775617301860325
3.499 0.10774908739864361
3.4979999999999998 0.10772556762388198
3.497 0.1076915016264993
3.496 0.10765327363496346
3.495 0.10761663496864664
3.4939999999999998 0.10758770882498556
3.493 0.1075714701721564
3.492 0.10757195963120936
3.491 0.10759228346919074
3.4899999999999998 0.1076349639609597
3.489 0.10770224994357856
3.488 0.10779525994622655
3.487 0.10791583706307377
3.4859999999999998 0.10806568762274486
3.485 0.10824636602471607
3.484 0.10845800074040778
3.483 0.10870098711347093
3.4819999999999998 0.10897368289251437
3.481 0.10927399717029239
3.48 0.10959779341487802
3.479 0.10994075160043368
3.4779999999999998 0.11029775087670803
3.477 0.11066417465687106
3.476 0.1110357415792974
3.475 0.11140867096218396
3.4739999999999998 0.11177989089489032
3.473 0.11214721945649431
3.472 0.11250780635153626
3.471 0.11285899303375889
3.4699999999999998 0.11319828336547817
3.469 0.1135221785311397
3.468 0.11382773592195912
3.467 0.11411228200091737
3.4659999999999997 0.1143749106734136
3.465 0.11461679097339716
3.464 0.11484280428499437
3.463 0.11505979320059137
3.4619999999999997 0.11527750843683503
3.461 0.11550738894837724
3.46 0.11576181237988262
3.459 0.11604954499257623
3.4579999999999997 0.11637780821938577
3.457 0.11674912648662351
3.456 0.11716198848624522
3.455 0.11761040328971702
3.4539999999999997 0.11808461438785871
3.453 0.11857333259501251
3.452 0.11906238216192332
3.451 0.11953910591984493
3.4499999999999997 0.1199919093198899
3.449 0.12041021138019058
3.448 0.12078672159054606
3.447 0.12111723648170505
3.4459999999999997 0.12140090051054149
3.445 0.12164121546652511
3.444 0.12184625811344217
3.443 0.12202858574459764
3.4419999999999997 0.12220398374154152
3.441 0.12239248087909152
3.44 0.12261498372867342
3.439 0.12289331249707193
3.438 0.1232468766562636
3.437 0.12369090815375106
3.436 0.12423481360386603
3.435 0.12488275178657778
3.434 0.1256296871841615
3.433 0.12646604162782826
3.432 0.12737543204617202
3.431 0.12833779354834726
3.43 0.12933009606442838
3.429 0.1303300462925012
3.428 0.13131615613463907
3.427 0.13227014087249023
3.426 0.1331784391389137
3.425 0.13403197441108278
3.424 0.1348269845123323
3.423 0.13556358971966692
3.422 0.13624652109369687
3.421 0.13688288712352903
3.42 0.13748336760141353
3.419 0.1380596746910703
3.418 0.13862657652421112
3.417 0.13919818932390776
3.416 0.1397905439313514
3.415 0.14041790122933553
3.414 0.14109502692518325
3.413 0.14183398139828862
3.412 0.14264265655527306
3.411 0.14352573951757175
3.41 0.14448373531734443
3.409 0.14551254139635245
3.408 0.14660394891672948
3.407 0.14774695016645586
3.406 0.14892956371991023
3.405 0.1501389205749025
3.404 0.1513625108515788
3.403 0.15259170996653934
3.402 0.15381715710748678
3.401 0.15503246417597527
3.4 0.15623356464110078
3.399 0.15741597237988145
3.398 0.15857626399034028
3.397 0.15970983302098601
3.396 0.16080965637325206
3.395 0.16186688072514896
3.394 0.16287199847295494
3.393 0.1638135894437705
3.392 0.16467823346489738
3.391 0.16545585871815915
3.39 0.16613577451037617
3.389 0.16671218802988458
3.388 0.16718415876656353
3.387 0.1675551166159375
3.386 0.16783487156169946
3.385 0.16803789734617874
3.384 0.1681813300247646
3.383 0.16828465573499302
3.382 0.1683690185330464
3.381 0.1684527415514833
3.38 0.16855307063092811
3.379 0.16868342035857703
3.378 0.16885404744124322
3.377 0.16907058808887326
3.376 0.169334604434276
3.375 0.1696426099069067
3.374 0.1699888963027655
3.3729999999999998 0.17036155771069517
3.372 0.17074504652854725
3.371 0.1711210504065029
3.37 0.17146950794387422
3.3689999999999998 0.17176987863440568
3.368 0.17200607439380167
3.367 0.1721654368062094
3.366 0.17224484606907775
3.3649999999999998 0.17224758254180247
3.364 0.17218625836397555
3.363 0.1720793469512586
3.362 0.17194914828724908
3.3609999999999998 0.17181752157110805
3.36 0.17169999366321065
3.359 0.17160543041475448
3.358 0.17153142135448785
3.3569999999999998 0.17146449479815806
3.356 0.17138132265222572
3.355 0.1712516710535203
3.354 0.17104173154236782
3.3529999999999998 0.1707202387339919
3.352 0.17025961918883642
3.351 0.16964123727906846
3.35 0.16885624998902604
3.3489999999999998 0.16790579412141288
3.348 0.16680052623498567
3.347 0.16555771405713612
3.346 0.16419829146816137
3.3449999999999998 0.16274515292200942
3.344 0.16122130401102208
3.343 0.15964733469873144
3.342 0.15804015280714365
3.3409999999999997 0.1564151193573857
3.34 0.1547831665875188
3.339 0.15315378911049407
3.338 0.1515344644251472
3.3369999999999997 0.1499306298790158
3.336 0.14834771527179616
3.335 0.14678999924510158
3.334 0.14526139267541982
3.3329999999999997 0.14376286196499724
3.332 0.14229615905188378
3.331 0.14085859016093014
3.33 0.1394466684390403
3.3289999999999997 0.13805459665757358
3.328 0.13667413299726008
3.327 0.1352956733142116
3.326 0.13390895978933368
3.3249999999999997 0.1325033039824646
3.324 0.1310705625240556
3.323 0.12960593353412514
3.322 0.1281075507344325
3.3209999999999997 0.12657779506964204
3.32 0.12502291102274757
3.319 0.12345114846960586
3.318 0.12187212003174315
3.3169999999999997 0.12029355276162876
3.316 0.11872157107714121
3.315 0.11715779699369365
3.314 0.11559985183079785
3.3129999999999997 0.11404150816446765
3.312 0.11247352715344397
3.311 0.11088651458807301
3.31 0.10927051230866819
3.309 0.10761777427128698
3.308 0.10592380298776052
3.307 0.10418843874781958
3.306 0.10241457828825108
3.305 0.10060907051708251
3.304 0.09878175398577883
3.303 0.09694400859334139
3.302 0.09510850557364058
3.301 0.0932877458399291
3.3 0.09149427391233945
3.299 0.08973930424460116
3.298 0.08803309028376628
3.297 0.08638393852623508
3.296 0.08479730626313617
3.295 0.08327661395883533
3.294 0.08182261729205986
3.293 0.08043260765151511
3.292 0.07910162499622506
3.291 0.07782168053460099
3.29 0.07658277694201958
3.289 0.07537444806147885
3.288 0.0741855521705849
3.287 0.07300660820416774
3.286 0.07182990424661342
3.285 0.0706504165176672
3.284 0.0694666725932861
3.283 0.06827920642926558
3.282 0.06709224463000367
3.281 0.06591085961249932
3.28 0.06474062194315375
3.279 0.06358792664372015
3.278 0.06245792915015437
3.277 0.061354590235967545
3.276 0.060280812244999364
3.275 0.05923800502857546
3.274 0.05822622416807161
3.273 0.05724473063572204
3.272 0.05629219666017861
3.271 0.0553666542706595
3.27 0.054465936257051956
3.269 0.053588287241763885
3.268 0.05273193690335913
3.267 0.051895521257959806
3.266 0.05107815811937152
3.265 0.05027922775091753
3.264 0.049498255416516194
3.263 0.04873469762070748
3.262 0.04798745555541049
3.261 0.04725514624182762
3.26 0.04653598705319006
3.259 0.04582739443205069
3.258 0.045126330244154994
3.257 0.04443017221640913
3.256 0.04373620485561083
3.255 0.04304254828605362
3.254 0.042348424110882306
3.253 0.04165366031633133
3.252 0.04095932946417341
3.251 0.040266839971811304
3.25 0.03957846981341338
3.249 0.03889660415529707
3.2479999999999998 0.03822365708944829
3.247 0.0375617687495033
3.246 0.03691284030683433
3.245 0.03627841152135998
3.2439999999999998 0.035659742338114565
3.243 0.035057737209063786
3.242 0.03447312890339972
3.241 0.033906422247087384
3.2399999999999998 0.0333578391737851
3.239 0.032826846743596066
3.238 0.03231269244611215
3.237 0.031814094303657774
3.2359999999999998 0.031329243393702966
3.235 0.030856373281454273
3.234 0.030393549251084534
3.233 0.029938922091263444
3.2319999999999998 0.029491689415867335
3.231 0.02905167928174569
3.23 0.028619742798147458
3.229 0.028197580045875796
3.2279999999999998 0.02778748997478565
3.227 0.02739195509169125
3.226 0.027013205447077512
3.225 0.026652767374948073
3.2239999999999998 0.026311157335612508
3.223 0.025987664489915747
3.222 0.025680164906623216
3.221 0.025385586031497136
3.2199999999999998 0.02510004126756416
3.219 0.024819371557233866
3.218 0.02453976042489298
3.217 0.02425784557426583
3.2159999999999997 0.023971550259943124
3.215 0.02367966684750829
3.214 0.023382357072407007
3.213 0.023080640263990506
3.2119999999999997 0.022776190835773993
3.211 0.022470684083962057
3.21 0.022166151909485652
3.209 0.021864135260716042
3.2079999999999997 0.021565726938981136
3.207 0.021271461816752036
3.206 0.020981329596502382
3.205 0.020695013637223352
3.2039999999999997 0.020411881844773057
3.203 0.020131308871845412
3.202 0.01985268080961879
3.201 0.019575381486565735
3.1999999999999997 0.01929915485835885
3.199 0.01902390198645544
3.198 0.01874991400197602
3.197 0.018477541688687562
3.1959999999999997 0.018207577053321027
3.195 0.01794106627027814
3.194 0.017679315166209988
3.193 0.017423727271334528
3.1919999999999997 0.017175877607767936
3.191 0.016937216156858167
3.19 0.01670923328730677
3.189 0.016492935900031827
3.1879999999999997 0.016289198512318016
3.187 0.01609838112258816
3.186 0.015920429828653753
3.185 0.01575510974777086
3.184 0.01560170938962224
3.183 0.015459237140412677
3.182 0.015326759616458085
3.181 0.01520306747619323
3.18 0.015087017448149177
3.179 0.014977248869548382
3.178 0.014872256649216096
3.177 0.014770385063225875
3.176 0.014669777604425607
3.175 0.014568298731330526
3.174 0.014463858179409074
3.173 0.014354469080661268
3.172 0.014238424104259947
3.171 0.014114529904341897
3.17 0.013982150295630921
3.169 0.013841463265180686
3.168 0.013693334677336038
3.167 0.013539044041025683
3.166 0.013380245856344182
3.165 0.013218866771241152
3.164 0.013056710384376042
3.163 0.012895456262213197
3.162 0.012736554469832217
3.161 0.012581157452712176
3.16 0.012430328855597462
3.159 0.012285024474294491
3.158 0.01214610717892343
3.157 0.012014385552349578
3.156 0.011890488843085809
3.155 0.011774829191078973
3.154 0.011667491692886915
3.153 0.011568021356796968
3.152 0.011475517133948359
3.151 0.011388485397178676
3.15 0.011305035603898039
3.149 0.011223063918018729
3.148 0.011140525464211383
3.147 0.011055501383428866
3.146 0.01096669661485934
3.145 0.010873358493899778
3.144 0.010775654747011965
3.143 0.010674193114074595
3.142 0.010570258800361427
3.141 0.010465344828211178
3.14 0.010360959832254798
3.139 0.010258392181018622
3.138 0.010158486569947073
3.137 0.010061634159726416
3.136 0.009967568826443604
3.135 0.009875827959116146
3.134 0.00978563438576453
3.133 0.009696215088207545
3.132 0.009607150521364882
3.131 0.009518262656162091
3.13 0.009429876778125224
3.129 0.009342712278711947
3.128 0.009257783451635096
3.127 0.009176082285782225
3.126 0.009098589740723917
3.125 0.00902596817155809
3.124 0.008958444099192825
3.1229999999999998 0.008895725691666688
3.122 0.008837175351560799
3.121 0.008781881698898281
3.12 0.008728681163855435
3.1189999999999998 0.008676548088989823
3.118 0.008624619492977988
3.117 0.008572245004689881
3.116 0.00851915641976381
3.1149999999999998 0.008465421913102272
3.114 0.008411310871419417
3.113 0.008357326528735578
3.112 0.008303980768596998
3.1109999999999998 0.008251766609659001
3.11 0.008201051415802909
3.109 0.008152077746973517
3.108 0.008104895834821964
3.1069999999999998 0.00805939955277473
3.106 0.008015292838329476
3.105 0.007972154081848542
3.104 0.007929455486204526
3.1029999999999998 0.007886637730967715
3.102 0.007843185161586603
3.101 0.007798646816663426
3.1 0.007752685889637892
3.0989999999999998 0.007705228841423586
3.098 0.007656351441464155
3.097 0.0076062936137659826
3.096 0.007555510653241069
3.0949999999999998 0.007504439133406435
3.094 0.007453604438268776
3.093 0.007403436315040547
3.092 0.007354207135046843
3.0909999999999997 0.007306173383172856
3.09 0.007259354529920986
3.089 0.007213780760775949
3.088 0.007169343019811023
3.0869999999999997 0.007126023644522647
3.086 0.007083766608140657
3.085 0.007042616621170234
3.084 0.0070025580792057365
3.0829999999999997 0.006963553412769296
3.082 0.006925565991641593
3.081 0.006888408396534066
3.08 0.006851791448922334
3.0789999999999997 0.00681530056384977
3.078 0.006778516193116034
3.077 0.0067409582784561705
3.076 0.00670222815013461
3.0749999999999997 0.006662035455674245
3.074 0.006620242914836021
3.073 0.006576889921583501
3.072 0.006532149744656086
3.0709999999999997 0.0064863889861307205
3.07 0.006440008305439634
3.069 0.006393502522192691
3.068 0.006347362812545106
3.0669999999999997 0.0063019879652501404
3.066 0.006257758714204427
3.065 0.006214968609771458
3.064 0.006173803140821802
3.0629999999999997 0.006134399050574823
3.062 0.006096852598367956
3.061 0.006061285584411354
3.06 0.006027778601195166
3.0589999999999997 0.005996401052995936
3.058 0.005967272612137896
3.057 0.0059404514013290215
3.056 0.005916015630447005
3.055 0.0058939588432290425
3.054 0.005874164882710085
3.053 0.005856418858104478
3.052 0.005840487955667239
3.051 0.005826027358908132
3.05 0.005812644600964793
3.049 0.005799992518029104
3.048 0.00578777703030231
3.047 0.005775775656569438
3.046 0.00576389722020785
3.045 0.005752167941176904
3.044 0.005740788987897627
3.043 0.005730038153801823
3.042 0.005720240205103784
3.041 0.005711733370580623
3.04 0.005704751887448859
3.039 0.0056994301525468746
3.038 0.005695677539173731
3.037 0.005693247212942973
3.036 0.005691693182424494
3.035 0.005690475200794128
3.034 0.005689012085252744
3.033 0.005686758367753261
3.032 0.00568333646358265
3.031 0.005678546052013545
3.03 0.005672433164113978
3.029 0.005665258479928718
3.028 0.005657398377888105
3.027 0.005649322842979292
3.026 0.005641519439125273
3.025 0.005634351548974618
3.024 0.005628076167367204
3.023 0.0056227992460962245
3.022 0.005618492023872565
3.021 0.0056149861060552425
3.02 0.005612090608742668
3.019 0.005609532459607653
3.018 0.005606995443305745
3.017 0.00560418369199937
3.016 0.0056008167092241575
3.015 0.0055966450390841785
3.014 0.005591367479920987
3.013 0.005584695544160563
3.012 0.005576296886538267
3.011 0.0055658877153040845
3.01 0.005553202144792872
3.009 0.005537984575233474
3.008 0.005520089091180591
3.007 0.00549943842215342
3.006 0.0054761595625172155
3.005 0.005450494800284527
3.004 0.005422889361135238
3.003 0.005393919989780258
3.002 0.005364323220426044
3.001 0.0053348676470237385
3.0 0.005306342761394239
2.999 0.005279463474077967
2.9979999999999998 0.005254830896382943
2.997 0.0052328945303761094
2.996 0.0052138907284279045
2.995 0.0051978733742253595
2.9939999999999998 0.005184785406328705
2.993 0.0051743814954476955
2.992 0.0051663475764955015
2.991 0.0051602965324014675
2.9899999999999998 0.0051557728182368414
2.989 0.005152281029904865
2.988 0.005149278627616667
2.987 0.005146214234983749
2.9859999999999998 0.005142493263830518
2.985 0.0051375582553711404
2.984 0.005130912585117319
2.983 0.0051221922258519355
2.9819999999999998 0.005111183711079353
2.981 0.005097963492976869
2.98 0.0050827870674045586
2.979 0.005066230582916946
2.9779999999999998 0.005049057436504321
2.977 0.0050322010783182755
2.976 0.0050166601448605455
2.975 0.005003403932983103
2.9739999999999998 0.004993272257984911
2.973 0.004986845665972231
2.972 0.0049844517380913805
2.971 0.004986018223865029
2.9699999999999998 0.004991189839844358
2.969 0.004999318975048167
2.968 0.005009441928063987
2.967 0.005020435122555097
2.9659999999999997 0.005031141098258989
2.965 0.005040468284030223
2.964 0.005047483252094257
2.963 0.005051520237097329
2.9619999999999997 0.005052246591801665
2.961 0.005049674933454758
2.96 0.005044217324627915
2.959 0.005036552619609056
2.9579999999999997 0.005027558475102659
2.957 0.005018204930388563
2.956 0.005009461966705915
2.955 0.005002149405813068
2.9539999999999997 0.0049969077126625835
2.953 0.004994124446238298
2.952 0.004993985410068248
2.951 0.00499642215356161
2.9499999999999997 0.005001214911946196
2.949 0.005008045541160652
2.948 0.005016547063748999
2.947 0.00502636304308451
2.9459999999999997 0.005037180829491352
2.945 0.005048734262366488
2.944 0.005060853037709696
2.943 0.0050733918543155974
2.9419999999999997 0.005086199251542429
2.941 0.00509915525826182
2.94 0.005112075371773315
2.939 0.005124709616615067
2.9379999999999997 0.005136752216724558
2.937 0.0051478430062092545
2.936 0.005157561582047847
2.935 0.005165555734495447
2.9339999999999997 0.005171498076350052
2.933 0.00517524868723005
2.932 0.005176766697549213
2.931 0.005176284668896586
2.9299999999999997 0.005174191573726948
2.929 0.0051710892001544705
2.928 0.005167728330268197
2.927 0.00516494130683355
2.926 0.0051635568679197445
2.925 0.005164309652923668
2.924 0.005167841812462851
2.923 0.005174509810870978
2.922 0.005184473070832262
2.921 0.0051975917704981025
2.92 0.0052134902413649535
2.919 0.005231584666232447
2.918 0.005251099570082126
2.917 0.005271174905868911
2.916 0.005290919042614692
2.915 0.005309518212005906
2.914 0.005326262437318333
2.913 0.005340590623098625
2.912 0.005352169939908654
2.911 0.0053609255414929875
2.91 0.005367009538350806
2.909 0.0053708586402662845
2.908 0.005373089985618825
2.907 0.005374549918498632
2.906 0.005376176413146117
2.905 0.005378907948297609
2.904 0.005383668405712784
2.903 0.005391172834242301
2.902 0.005401935528906983
2.901 0.005416158351990454
2.9 0.005433725304724004
2.899 0.005454228477439862
2.898 0.005476994923223789
2.897 0.005501214638609231
2.896 0.0055260183327755594
2.895 0.005550589279037513
2.894 0.005574306772548738
2.893 0.005596777858296113
2.892 0.005617868242901238
2.891 0.005637717147269653
2.89 0.00565671085972235
2.889 0.005675348379110441
2.888 0.005694208887546321
2.887 0.00571385314360916
2.886 0.005734685974682947
2.885 0.005757020863280597
2.884 0.0057809422793393414
2.883 0.005806431699635257
2.882 0.005833281144481192
2.881 0.005861198473565336
2.88 0.005889838743243248
2.879 0.00591885567402928
2.878 0.005947868166276364
2.877 0.005976595286475984
2.876 0.006004818065932124
2.875 0.006032362626345073
2.874 0.006059182603502277
2.8729999999999998 0.006085247694732507
2.872 0.006110658583775388
2.871 0.006135533483637028
2.87 0.006160054370088137
2.8689999999999998 0.006184458788285545
2.868 0.006208974210037368
2.867 0.006233872916084017
2.866 0.006259392222965646
2.8649999999999998 0.006285866513411553
2.864 0.006313585488720624
2.863 0.006342844852022321
2.862 0.006373872910430947
2.8609999999999998 0.006406891160913428
2.86 0.006441957615497753
2.859 0.00647901326671029
2.858 0.006517823798997976
2.8569999999999998 0.006558020937700678
2.856 0.006599148183439657
2.855 0.0066406457060963885
2.854 0.006682035780890046
2.8529999999999998 0.006722920858139097
2.852 0.006763011034504373
2.851 0.006802185134180054
2.85 0.006840484964459699
2.8489999999999998 0.006878010599219175
2.848 0.006914949891663417
2.847 0.006951426367412142
2.846 0.006987505277513315
2.8449999999999998 0.007023199061726809
2.844 0.007058501109984421
2.843 0.007093309655324816
2.842 0.007127622211870631
2.8409999999999997 0.00716152319854569
2.84 0.00719527043218517
2.839 0.007229325597411614
2.838 0.007264338366267121
2.8369999999999997 0.007301055821050726
2.836 0.007340355492721278
2.835 0.007383074309528179
2.834 0.007429951985630629
2.8329999999999997 0.007481539045104681
2.832 0.0075380744663120745
2.831 0.007599450813842581
2.83 0.0076651584207496825
2.8289999999999997 0.007734437616176574
2.828 0.00780615539167692
2.827 0.007879015693440954
2.826 0.007951662225273859
2.8249999999999997 0.00802288144561316
2.824 0.008091657566868892
2.823 0.008157269069559598
2.822 0.008219412088705075
2.8209999999999997 0.008278200700775671
2.82 0.00833401611032389
2.819 0.00838757405705254
2.818 0.008439696047832778
2.8169999999999997 0.008491106560745363
2.816 0.008542447849800372
2.815 0.008594174003636131
2.814 0.008646460995752557
2.8129999999999997 0.008699276726055886
2.812 0.008752467789321278
2.811 0.008805897149942399
2.81 0.008859533236725513
2.8089999999999997 0.008913557313626742
2.808 0.008968428673262937
2.807 0.00902484383952437
2.806 0.009083666706578772
2.8049999999999997 0.009145825405661097
2.804 0.009212210196417684
2.803 0.009283571599487252
2.802 0.009360350653685881
2.8009999999999997 0.009442627758293774
2.8 0.009530270112544054
2.799 0.009622785874308953
2.798 0.009719604311519133
2.797 0.009820058411491263
2.796 0.009923458489241163
2.795 0.010029246695397273
2.794 0.010136934618779717
2.793 0.010246160156063182
2.792 0.010356655653207997
2.791 0.01046819976300348
2.79 0.010580494109671547
2.789 0.010693284703167442
2.788 0.010806227263119882
2.787 0.010918849168638271
2.786 0.011030584582430688
2.785 0.011140808643061289
2.784 0.01124886696088368
2.783 0.01135410219242149
2.782 0.011456017505261706
2.781 0.01155432439178649
2.78 0.011648812369760349
2.779 0.011739674450051339
2.778 0.011827264285501389
2.777 0.011912080705222603
2.776 0.011994709486930306
2.775 0.012075848037988203
2.774 0.012156162635838947
2.773 0.012236292835314931
2.772 0.012316922503195361
2.771 0.012398822085521911
2.77 0.012482753467714804
2.769 0.012569743935332235
2.768 0.012660987368244152
2.767 0.012757694239406115
2.766 0.012861061545295446
2.765 0.01297219865251577
2.764 0.013091834007317489
2.763 0.013220249316811792
2.762 0.013357269862375686
2.761 0.013502250657776927
2.76 0.013654020151200503
2.759 0.01381113726093086
2.758 0.01397202902996393
2.757 0.014135116065873903
2.756 0.014298836373470498
2.755 0.014461812053763977
2.754 0.014622960183693832
2.753 0.014781382848662407
2.752 0.014936594758290485
2.751 0.01508836062821342
2.75 0.015236843314734785
2.749 0.01538260370152476
2.7479999999999998 0.015526564507501459
2.747 0.015670132375227592
2.746 0.015814813696280947
2.745 0.015962557009755983
2.7439999999999998 0.01611504812186093
2.743 0.01627389640694333
2.742 0.016440301787280932
2.741 0.0166150341650699
2.7399999999999998 0.016798137231694633
2.739 0.01698902005589801
2.738 0.017186538161369697
2.737 0.017389207045484346
2.7359999999999998 0.017595381691913308
2.735 0.017803490553724995
2.734 0.018012360463457146
2.733 0.018221167615998287
2.7319999999999998 0.018429861209479134
2.731 0.018639125542792834
2.73 0.018850116330233233
2.729 0.019064314207926415
2.7279999999999998 0.0192834679063011
2.727 0.019509116347387633
2.726 0.019742223699686538
2.725 0.01998316754832259
2.7239999999999998 0.020231521312865992
2.723 0.020485805818477757
2.722 0.020743822166819394
2.721 0.021002868001443447
2.7199999999999998 0.021259624758750213
2.719 0.021511022912280936
2.718 0.021754134996957532
2.717 0.021986758403367702
2.7159999999999997 0.02220766844582712
2.715 0.02241664885940139
2.714 0.02261464671424053
2.713 0.02280365347215107
2.7119999999999997 0.022986633240821865
2.711 0.023167191524835914
2.71 0.02334923398471671
2.709 0.02353648167713413
2.7079999999999997 0.023732517437687974
2.707 0.023940143538578335
2.706 0.024161399991528342
2.705 0.024397381327789198
2.7039999999999997 0.024648269736156164
2.703 0.024913190691581898
2.702 0.02519049734583102
2.701 0.025477858682507164
2.6999999999999997 0.025772351429875717
2.699 0.026070771351305644
2.698 0.026369479068485458
2.697 0.026665055667885962
2.6959999999999997 0.02695394111473224
2.695 0.02723299122953123
2.694 0.027499704738250846
2.693 0.027752075796020976
2.6919999999999997 0.027988952032558228
2.691 0.028210330600181764
2.69 0.028417196691855082
2.689 0.028611580699243185
2.6879999999999997 0.028796545054233416
2.687 0.028975800445472585
2.686 0.029153529386773704
2.685 0.029333697889218663
2.6839999999999997 0.029519944779824985
2.683 0.029714392100941144
2.682 0.02991812654770866
2.681 0.030130527595743
2.6799999999999997 0.0303496593486781
2.679 0.030572168704210617
2.678 0.030793958519205734
2.677 0.03101103803442237
2.6759999999999997 0.031219688201716785
2.675 0.03141732710339117
2.674 0.0316028061396409
2.673 0.03177670337520884
2.6719999999999997 0.031941119319918054
2.671 0.032099691394375796
2.67 0.03225684661762649
2.669 0.03241740234823726
2.668 0.03258644214991808
2.667 0.03276824108265979
2.666 0.03296631916476064
2.665 0.03318318453530948
2.664 0.033420087780007636
2.663 0.03367703019115326
2.662 0.033952748722929166
2.661 0.034244939791348246
2.66 0.03455021319728364
2.659 0.03486432261480936
2.658 0.035182125112495535
2.657 0.035497949187673614
2.656 0.03580594491217456
2.655 0.03609993718244542
2.654 0.036374379388057425
2.653 0.03662416277852155
2.652 0.036845364429124595
2.651 0.037035239736368346
2.65 0.0371925437408097
2.649 0.03731751079527193
2.648 0.03741167972610893
2.647 0.037477825518963004
2.646 0.037519488054626314
2.645 0.037540622167709634
2.644 0.03754587213823991
2.643 0.03753985422005792
2.642 0.037527105258165355
2.641 0.03751247927704793
2.64 0.03750042363159713
2.639 0.037495248100663466
2.638 0.03750071828430875
2.637 0.03751976543950934
2.636 0.03755468919497588
2.635 0.03760628135273607
2.634 0.0376741367435518
2.633 0.037755982443529665
2.632 0.037848303204180846
2.631 0.0379463014917011
2.63 0.03804437804572816
2.629 0.03813678605262192
2.628 0.03821776227269852
2.627 0.03828280884911474
2.626 0.03832876713202896
2.625 0.03835450461578839
2.624 0.03836059424697113
2.6229999999999998 0.03835002485694541
2.622 0.038327438684857704
2.621 0.03829896868828011
2.62 0.038271728698882394
2.6189999999999998 0.038252091125383976
2.618 0.03824647229784885
2.617 0.0382596811221346
2.616 0.03829456327014419
2.6149999999999998 0.0383519935961071
2.614 0.03843086043194149
2.613 0.03852818903996698
2.612 0.03863972301295085
2.6109999999999998 0.03876022287838844
2.61 0.03888407337911665
2.609 0.03900585615950339
2.608 0.03912051700238603
2.6069999999999998 0.03922352655002292
2.606 0.039311472746159835
2.605 0.03938167463356111
2.604 0.039432473378106285
2.6029999999999998 0.039463287676437336
2.602 0.039474658731311396
2.601 0.039468052336837714
2.6 0.0394457699688906
2.5989999999999998 0.03941073212379228
2.598 0.039365994834851856
2.597 0.03931473012335294
2.596 0.03925953673301327
2.5949999999999998 0.03920225375271763
2.594 0.03914369626126824
2.593 0.03908405156056667
2.592 0.03902266339297491
2.5909999999999997 0.038958909333964536
2.59 0.03889214011182911
2.589 0.03882236983709706
2.588 0.03875023951170665
2.5869999999999997 0.03867703370615326
2.586 0.03860447991963654
2.585 0.03853462539624142
2.584 0.03846912798205982
2.5829999999999997 0.03840882393402695
2.582 0.03835414651391979
2.581 0.03830412683323415
2.58 0.038257587102996767
2.5789999999999997 0.038213109037311746
2.578 0.038169234155538204
2.577 0.03812524657173932
2.576 0.03808104750380979
2.5749999999999997 0.038037404007957104
2.574 0.03799515697215678
2.573 0.03795531244392591
2.572 0.0379184088127032
2.5709999999999997 0.037884081744724636
2.57 0.037851206149987715
2.569 0.03781720479195254
2.568 0.03777910387797958
2.5669999999999997 0.03773358840114517
2.566 0.03767783125903953
2.565 0.037609549013589705
2.564 0.03752778143013968
2.5629999999999997 0.03743267474434459
2.562 0.03732591359768042
2.561 0.03720984070284333
2.56 0.037087851677215726
2.5589999999999997 0.036963279469437726
2.558 0.03683971606233441
2.557 0.036720407793275164
2.556 0.03660825593955967
2.5549999999999997 0.03650581339029114
2.554 0.036414976282399425
2.553 0.036337570041402076
2.552 0.036274840592694625
2.5509999999999997 0.03622807397388128
2.55 0.03619805353270814
2.549 0.03618541454824707
2.548 0.036190478463819814
2.5469999999999997 0.03621323009266033
2.546 0.03625324700001447
2.545 0.036309558172905515
2.544 0.03638065635947221
2.543 0.0364642136435786
2.542 0.03655741490487074
2.541 0.03665676657219123
2.54 0.03675828586218373
2.539 0.03685776947226139
2.538 0.03695096146754458
2.537 0.03703451193026224
2.536 0.03710568093135309
2.535 0.037163149993006885
2.534 0.03720712139011815
2.533 0.0372388342733521
2.532 0.03726125982492943
2.531 0.0372774813741781
2.53 0.03729094724419888
2.529 0.037304783119680156
2.528 0.037321422290985735
2.527 0.037342420328907916
2.526 0.037368446811254306
2.525 0.037399686587579216
2.524 0.03743608718882791
2.523 0.037477624008518756
2.522 0.03752489914662052
2.521 0.03757917352594554
2.52 0.037642287635201256
2.519 0.037716374916173905
2.518 0.03780349558756406
2.517 0.03790520046144007
2.516 0.0380222229325456
2.515 0.038154339303677696
2.514 0.03830027341078282
2.513 0.038457858230290076
2.512 0.038624594008813004
2.511 0.038797222358495094
2.51 0.03897320635294544
2.509 0.03914954024211122
2.508 0.039324005871606
2.507 0.03949449183220085
2.506 0.03965938934477712
2.505 0.03981735776196255
2.504 0.039967086695745245
2.503 0.040107808957201105
2.502 0.0402388744964616
2.501 0.040360478068006994
2.5 0.0404731266352779
2.499 0.040578041092711646
2.4979999999999998 0.0406770093913216
2.497 0.04077257184026531
2.496 0.04086744913450926
2.495 0.040964117587570056
2.4939999999999998 0.0410651259730927
2.493 0.041172542708186356
2.492 0.04128798236130539
2.491 0.041412627627371974
2.4899999999999998 0.04154737101765435
2.489 0.04169294354166877
2.488 0.041849588083888195
2.487 0.04201781424834916
2.4859999999999998 0.04219809491619523
2.485 0.04239088140939282
2.484 0.04259609416992224
2.483 0.04281386365792727
2.4819999999999998 0.04304356324840114
2.481 0.04328448713694616
2.48 0.04353517052394803
2.479 0.04379414553573586
2.4779999999999998 0.04405962434588697
2.477 0.04433003238309658
2.476 0.04460390696901068
2.475 0.04487993107108324
2.4739999999999998 0.04515700446856174
2.473 0.04543434005784687
2.472 0.045710785855528784
2.471 0.04598522566754162
2.4699999999999998 0.046256573739936295
2.469 0.04652328763873516
2.468 0.046784072250305994
2.467 0.047037708673276994
2.4659999999999997 0.04728376835863333
2.465 0.04752268792374486
2.464 0.047756486969330804
2.463 0.04798800153524403
2.4619999999999997 0.04822126078955781
2.461 0.04846107537598608
2.46 0.04871258674030502
2.459 0.04897942088518117
2.4579999999999997 0.04926456897599717
2.457 0.04956903994518788
2.456 0.04989218331438815
2.455 0.050231460104273054
2.4539999999999997 0.05058279024697049
2.453 0.05094151061882796
2.452 0.051301712735946456
2.451 0.0516581557311315
2.4499999999999997 0.052006077910817156
2.449 0.052341063937034735
2.448 0.052660121383273084
2.447 0.05296149404577708
2.4459999999999997 0.05324480720218901
2.445 0.053511543143655416
2.444 0.05376516080733643
2.443 0.05401103623760246
2.4419999999999997 0.05425594504802798
2.441 0.054508601950149296
2.44 0.05477811951554986
2.439 0.05507408612947156
2.4379999999999997 0.0554051351879394
2.437 0.05577813426531058
2.436 0.05619744100357396
2.435 0.05666518048302121
2.4339999999999997 0.057179438005973575
2.433 0.05773632600974112
2.432 0.05832892900854892
2.431 0.058948628569778776
2.4299999999999997 0.05958542403918681
2.429 0.06022953891030503
2.428 0.060871423399209784
2.427 0.061502801532985436
2.4259999999999997 0.062117378113808124
2.425 0.06271071484931845
2.424 0.06328071321886929
2.423 0.06382687571164775
2.4219999999999997 0.06435086741763144
2.421 0.06485546033482162
2.42 0.06534519714183243
2.419 0.06582528180429972
2.4179999999999997 0.06630259354315876
2.417 0.06678393536418674
2.416 0.06727727299693691
2.415 0.0677899060074296
2.414 0.06832953235246317
2.413 0.06890263736321517
2.412 0.06951375447624193
2.411 0.07016576852138778
2.41 0.07085941945197001
2.409 0.07159314142748358
2.408 0.07236313747786031
2.407 0.07316410124339663
2.406 0.07399006721352978
2.405 0.0748344748803777
2.404 0.07569082959895652
2.403 0.07655448464716985
2.402 0.07742036416369932
2.401 0.0782849301855613
2.4 0.07914579959127489
2.399 0.08000050411046841
2.398 0.08084717015340147
2.397 0.08168341139274474
2.396 0.08250566436326658
2.395 0.08330947064725631
2.394 0.08409005244670374
2.393 0.08484158516053089
2.392 0.08555718511204613
2.391 0.08623166236907127
2.39 0.0868593613481061
2.389 0.08743716421265972
2.388 0.08796439253845828
2.387 0.08844254806879365
2.386 0.08887655070048614
2.385 0.08927367142406363
2.384 0.08964263025581504
2.383 0.08999337628105944
2.382 0.09033683387180284
2.381 0.09068243282147939
2.38 0.09103919602687152
2.379 0.09141412802878135
2.378 0.09181264976281067
2.377 0.09223774549108693
2.376 0.09269021189086635
2.375 0.09316810314440152
2.374 0.09366822279274284
2.3729999999999998 0.09418396589214319
2.372 0.09470661184064709
2.371 0.09522594140547717
2.37 0.09573076298830961
2.3689999999999998 0.09620970281060762
2.368 0.09665396885828687
2.367 0.09705679225101686
2.366 0.0974168815683422
2.3649999999999998 0.09773659327600842
2.364 0.09802354216714879
2.363 0.09828852676872489
2.362 0.0985443187997694
2.3609999999999998 0.09880319784525626
2.36 0.09907348773546872
2.359 0.0993593843389361
2.358 0.09965838127492349
2.3569999999999998 0.09996141893344868
2.356 0.10025363030251265
2.355 0.10051620867039676
2.354 0.10072839372253692
2.3529999999999998 0.10087102248151171
2.352 0.10092736889937491
2.351 0.10088616169774534
2.35 0.10074211266013017
2.3489999999999998 0.10049600920646888
2.348 0.10015442133408471
2.347 0.09972789971690584
2.346 0.09922922011441478
2.3449999999999998 0.0986723699731036
2.344 0.09807129066743206
2.343 0.09743836104653432
2.342 0.09678368778417404
2.3409999999999997 0.09611618937889382
2.34 0.09544205663797513
2.339 0.09476647618617016
2.338 0.09409324610226606
2.3369999999999997 0.0934249928860667
2.336 0.09276428239592834
2.335 0.09211308242045918
2.334 0.0914733182674273
2.3329999999999997 0.09084527298076611
2.332 0.09022992058442572
2.331 0.08962566948840664
2.33 0.0890305658826735
2.3289999999999997 0.08844140075470439
2.328 0.08785342564647865
2.327 0.08726106244694684
2.326 0.08665829635405575
2.3249999999999997 0.08603877717345355
2.324 0.08539764108203796
2.323 0.08473204244296775
2.322 0.08404091712219013
2.3209999999999997 0.08332574325108653
2.32 0.0825903293523712
2.319 0.08183965844572903
2.318 0.0810793741670803
2.3169999999999997 0.08031384584070443
2.316 0.07954626852166687
2.315 0.07877692987110058
2.314 0.07800350762278611
2.3129999999999997 0.07722130826360457
2.312 0.07642379990271511
2.311 0.0756045344166831
2.31 0.07475688458941693
2.3089999999999997 0.0738758406543703
2.308 0.07295867062529297
2.307 0.07200563955821296
2.306 0.07101907347360153
2.3049999999999997 0.07000398150347874
2.304 0.06896738086557089
2.303 0.06791727562597653
2.302 0.0668625916021666
2.3009999999999997 0.06581209897795284
2.3 0.06477465274253298
2.299 0.06375820864338648
2.298 0.06277006811970143
2.2969999999999997 0.06181620927798727
2.296 0.06090065018017511
2.295 0.060025935882168896
2.294 0.059192696833205466
2.2929999999999997 0.05839907172448652
2.292 0.057641534634070346
2.291 0.056914346136985115
2.29 0.056210291163986695
2.2889999999999997 0.05552174401672444
2.288 0.0548406517214423
2.287 0.05416016032759993
2.286 0.05347474908038542
2.285 0.05278093787832031
2.284 0.05207784532643643
2.283 0.051366156646906615
2.282 0.05064930507663428
2.281 0.04993139714361244
2.28 0.04921695775925156
2.279 0.04851109971884534
2.278 0.047818025572469544
2.277 0.04714102012320553
2.276 0.04648252415202364
2.275 0.04584379087945895
2.274 0.04522497317328417
2.273 0.044625539464798594
2.272 0.04404440770948859
2.271 0.04347995892814272
2.27 0.04293037886454514
2.269 0.04239414238222626
2.268 0.041869770286919926
2.267 0.041356125419146385
2.266 0.04085253457444991
2.265 0.04035856945313797
2.264 0.03987403790394945
2.263 0.03939872198661765
2.262 0.0389320189462841
2.261 0.03847311010618927
2.26 0.03802089501921592
2.259 0.037573603710035895
2.258 0.03712909225152473
2.257 0.03668548139266635
2.256 0.036240773620160274
2.255 0.03579357938234696
2.254 0.03534330435833272
2.253 0.03488980785876098
2.252 0.03443385952569999
2.251 0.03397647196315266
2.25 0.03351932873708687
2.249 0.03306418924420228
2.2479999999999998 0.03261286998988868
2.247 0.03216699889668906
2.246 0.031728096452424324
2.245 0.03129747371582392
2.2439999999999998 0.030876299932271218
2.243 0.030465549511829462
2.242 0.030066102147429198
2.241 0.029678695825298102
2.2399999999999998 0.029303834949555733
2.239 0.028941358455363886
2.238 0.028590884735451804
2.237 0.028251503871608116
2.2359999999999998 0.02792180737541862
2.235 0.027600361157076335
2.234 0.02728554213703083
2.233 0.026975800516339146
2.2319999999999998 0.02667049351885023
2.231 0.02636953619321202
2.23 0.02607377074437477
2.229 0.025784794429900632
2.2279999999999998 0.025504752053858208
2.227 0.025235958497290944
2.226 0.024980484046049307
2.225 0.024739748797874987
2.2239999999999998 0.02451425458904935
2.223 0.024303357495430594
2.222 0.02410509849876584
2.221 0.023916646448913444
2.2199999999999998 0.0237344058981137
2.219 0.02355454361198908
2.218 0.023373533979569268
2.217 0.02318828634636879
2.2159999999999997 0.022996906874873782
2.215 0.022798354375710293
2.214 0.022592855539511347
2.213 0.022381451618045473
2.2119999999999997 0.022165812849429263
2.211 0.021947604267216616
2.21 0.02172882027111889
2.209 0.021510983288052645
2.2079999999999997 0.021295174252875977
2.207 0.021081918349978225
2.206 0.020871205093906768
2.205 0.02066270194319905
2.2039999999999997 0.020455755541729757
2.203 0.02024968562746585
2.202 0.020043818678873747
2.201 0.019837462024864787
2.1999999999999997 0.019630282473203583
2.199 0.01942211541123209
2.198 0.01921320977282215
2.197 0.019003901621962953
2.1959999999999997 0.018795025192447055
2.195 0.018587714695921177
2.194 0.01838342930296201
2.193 0.018183748599813473
2.1919999999999997 0.017990495005528278
2.191 0.017805373265875744
2.19 0.01763015507416758
2.189 0.017466116527088123
2.1879999999999997 0.017314381060353396
2.187 0.017175509887042945
2.186 0.017049589011746625
2.185 0.016936481002302065
2.1839999999999997 0.01683549047643468
2.183 0.016745582109579507
2.182 0.016665740807569492
2.181 0.01659461022391008
2.1799999999999997 0.01653087850413351
2.179 0.01647297240405793
2.178 0.01641915370500687
2.177 0.01636751273757484
2.1759999999999997 0.016315938742246842
2.175 0.01626203865615807
2.174 0.01620348875175661
2.173 0.01613810681194486
2.1719999999999997 0.016064074257717706
2.171 0.015980152743824715
2.17 0.015885745618297375
2.169 0.01578116782775494
2.1679999999999997 0.01566749464772237
2.167 0.015546241936172328
2.166 0.015419326097355038
2.165 0.015288940456298831
2.1639999999999997 0.015157104956055127
2.163 0.01502569399901871
2.162 0.014896297349778742
2.161 0.014770186395809582
2.16 0.014648540751825902
2.159 0.014532441566464159
2.158 0.014422879281605098
2.157 0.014320817797046663
2.156 0.01422702172049641
2.155 0.014142019108827094
2.154 0.014065951852841329
2.153 0.013998320422227765
2.152 0.013938079202331482
2.151 0.013883474016869426
2.15 0.013832257021284834
2.149 0.013781921323525905
2.148 0.013730015210644087
2.147 0.01367425144808937
2.146 0.01361310272079354
2.145 0.013545701519335842
2.144 0.013472305251733688
2.143 0.013393720774713902
2.142 0.013311569456444317
2.141 0.013227734982685233
2.14 0.013144084046254523
2.139 0.013062209719868935
2.138 0.012983121919297165
2.137 0.012907264456275007
2.136 0.012834254742201375
2.135 0.012763465480282205
2.134 0.012693879863108184
2.133 0.012624516298971938
2.132 0.012554859357965378
2.131 0.012484719660366354
2.13 0.012414560104814112
2.129 0.012345366760714108
2.128 0.01227850668619436
2.127 0.012215302995877165
2.126 0.012157060961266888
2.125 0.012104661528832189
2.124 0.012058407748939199
2.1229999999999998 0.012017933005496572
2.122 0.01198241145637797
2.121 0.011950679612076307
2.12 0.011921246663239064
2.1189999999999998 0.011892829728051156
2.118 0.011864355268784496
2.117 0.01183503343808342
2.116 0.011804584705295992
2.1149999999999998 0.011773144469285176
2.114 0.011741102296107123
2.113 0.011709123861798494
2.112 0.011677867065280467
2.1109999999999998 0.011647940392436766
2.11 0.011619759044421214
2.109 0.01159356095517783
2.108 0.011569336965099217
2.1069999999999998 0.011546863186024731
2.106 0.011525678836250332
2.105 0.011505169211020601
2.104 0.011484589724138683
2.1029999999999998 0.011463180722431809
2.102 0.01144027319652659
2.101 0.011415298611469445
2.1 0.011387865547383998
2.0989999999999998 0.01135796760341256
2.098 0.011325805074847444
2.097 0.011291808453502784
2.096 0.0112566944566938
2.0949999999999998 0.011221129490200503
2.094 0.011185882704293592
2.093 0.011151556562253037
2.092 0.011118495974255009
2.0909999999999997 0.011087005204664756
2.09 0.011057035598880152
2.089 0.0110285540694998
2.088 0.011001334543066673
2.0869999999999997 0.010975304028728785
2.086 0.010950357682498012
2.085 0.010926556772337068
2.084 0.010903892176048355
2.0829999999999997 0.010882332539215571
2.082 0.010861852812211132
2.081 0.010842195866286876
2.08 0.010822955033024897
2.0789999999999997 0.010803515314409396
2.078 0.010783238730774884
2.077 0.010761398112461122
2.076 0.010737383104487672
2.0749999999999997 0.010710740936310645
2.074 0.010681263482786316
2.073 0.010649014815880832
2.072 0.01061427675040098
2.0709999999999997 0.010577629112618609
2.07 0.010539719608051815
2.069 0.01050133514410847
2.068 0.010463264224408004
2.0669999999999997 0.010426155630044549
2.066 0.010390623557432891
2.065 0.01035715522328496
2.064 0.010326055432717167
2.0629999999999997 0.010297561025457088
2.062 0.010271845813360332
2.061 0.010249131914434974
2.06 0.01022957456882279
2.0589999999999997 0.010213318442075181
2.058 0.01020058699251381
2.057 0.010191495248245915
2.056 0.010186198094529498
2.0549999999999997 0.010184697267934665
2.054 0.010186812339631984
2.053 0.01019219853442399
2.052 0.010200483209926642
2.0509999999999997 0.010211108607057408
2.05 0.010223451135612101
2.049 0.010236969053303397
2.048 0.010251227609343796
2.0469999999999997 0.010265916169705592
2.046 0.010280947766561348
2.045 0.010296439692806287
2.044 0.01031280262261255
2.0429999999999997 0.01033055202510435
2.042 0.010350270237837984
2.041 0.010372530088819946
2.04 0.010397694738400274
2.0389999999999997 0.010425924848492082
2.038 0.010456962145640495
2.037 0.010490262398758938
2.036 0.010524922062629808
2.0349999999999997 0.010559885246337443
2.034 0.010594048724479659
2.033 0.010626407882705332
2.032 0.010656296714925573
2.031 0.010683412967248365
2.03 0.010707924288931423
2.029 0.01073041814252532
2.028 0.01075170395375494
2.027 0.010772761128293337
2.026 0.010794590899436098
2.025 0.01081794411439908
2.024 0.010843348211118006
2.023 0.010871024020424492
2.022 0.010900909363694668
2.021 0.010932651957523985
2.02 0.010965833362236626
2.019 0.01099985711755664
2.018 0.011034018589872706
2.017 0.011067639563238104
2.016 0.011100074700613154
2.015 0.01113073293376474
2.014 0.01115893367846192
2.013 0.011184035807682463
2.012 0.011205327161234697
2.011 0.011222213131140734
2.01 0.011234161349066825
2.009 0.01124066944575309
2.008 0.01124147011615841
2.007 0.011236450285587922
2.006 0.011225911418128605
2.005 0.011210385853163675
2.004 0.011190825342135927
2.003 0.011168444603662054
2.002 0.01114477783924898
2.001 0.011121421461808249
2.0 0.011100011956638837
1.9989999999999997 0.011082032616178317
1.9980000000000002 0.01106872398053511
1.9969999999999999 0.011061018759327143
1.9959999999999996 0.011059411654807106
1.995 0.011064021914235755
1.9939999999999998 0.011074737684925952
1.9930000000000003 0.011091054361911686
1.992 0.011112322390514217
1.9909999999999997 0.011137732725053792
1.9900000000000002 0.011166322800457382
1.9889999999999999 0.011197026297338151
1.9879999999999995 0.011228665387998934
1.987 0.01126002398340083
1.9859999999999998 0.011289780196305563
1.9850000000000003 0.011316686882854017
1.984 0.011339621526365766
1.9829999999999997 0.01135776024315043
1.9820000000000002 0.011370616476105048
1.9809999999999999 0.01137836555553399
1.9799999999999995 0.011381593418868137
1.979 0.011381627728515496
1.9779999999999998 0.011380233578157919
1.9770000000000003 0.01137958179709462
1.976 0.01138200023061536
1.9749999999999996 0.011389767526015133
1.9740000000000002 0.011404877145703606
1.9729999999999999 0.01142872038616025
1.9719999999999995 0.011462106451385826
1.971 0.011504902964956668
1.9699999999999998 0.011556300335706378
1.9690000000000003 0.011614782144835113
1.968 0.01167806534242497
1.9669999999999996 0.011743473665923886
1.9660000000000002 0.011808222623029769
1.9649999999999999 0.011869667464262098
1.9639999999999995 0.011925533744049322
1.963 0.011974178981905876
1.9619999999999997 0.01201477321387822
1.9610000000000003 0.012047322356042
1.96 0.01207280134964826
1.9589999999999996 0.012092853804305519
1.9580000000000002 0.01210962138246693
1.9569999999999999 0.012125492003187967
1.9559999999999995 0.012142866443392998
1.955 0.012163808933002415
1.9539999999999997 0.012189955626624387
1.9530000000000003 0.012222336140254994
1.952 0.012261493476431212
1.9509999999999996 0.012307341089013255
1.9500000000000002 0.012359410653713074
1.9489999999999998 0.01241696844360199
1.9479999999999995 0.012479142207164036
1.947 0.012545051009931803
1.9459999999999997 0.012613895086828291
1.9450000000000003 0.012684960843019085
1.944 0.012757749469426358
1.9429999999999996 0.012831812005715915
1.9420000000000002 0.012906665719029493
1.9409999999999998 0.012981918118915732
1.9399999999999995 0.013057013555417838
1.939 0.013131252018075716
1.9379999999999997 0.01320381515283203
1.9370000000000003 0.013273768875371178
1.936 0.013340048072533481
1.9349999999999996 0.013401789554882597
1.9340000000000002 0.013458204988626753
1.9329999999999998 0.013509005137328594
1.9319999999999995 0.013554157945386953
1.931 0.013594333503140536
1.9299999999999997 0.013630612962742929
1.9290000000000003 0.013664614239620334
1.928 0.013698347336630308
1.9269999999999996 0.013734023302482233
1.9260000000000002 0.013773846198517976
1.9249999999999998 0.013819765006469652
1.9239999999999995 0.013873484195097409
1.923 0.013935949696141979
1.9219999999999997 0.014007579263112777
1.9210000000000003 0.014087998141349591
1.92 0.014176196026074107
1.9189999999999996 0.014270586816212606
1.9180000000000001 0.014369065960729867
1.9169999999999998 0.014469285486050911
1.9159999999999995 0.014568798286200862
1.915 0.014665358337875484
1.9139999999999997 0.014756985596866386
1.9130000000000003 0.014842102849571683
1.912 0.014919749671283745
1.9109999999999996 0.014989688324132212
1.9100000000000001 0.015052306972713031
1.9089999999999998 0.015108802794889353
1.9079999999999995 0.015160885176289642
1.907 0.015210934245359667
1.9059999999999997 0.01526161016060839
1.9050000000000002 0.015315586749751215
1.904 0.015375530588510947
1.9029999999999996 0.015443535784657854
1.9020000000000001 0.015521139168215958
1.9009999999999998 0.015609004182860728
1.9000000000000004 0.015706889961002272
1.899 0.015813725416902506
1.8979999999999997 0.015927658272383103
1.8970000000000002 0.01604643073954303
1.896 0.016167583077171126
1.8949999999999996 0.016288778678782163
1.8940000000000001 0.01640821819448863
1.8929999999999998 0.01652471899879223
1.8920000000000003 0.016637832097398064
1.891 0.016747870144320602
1.8899999999999997 0.016855867323055065
1.8890000000000002 0.016963174219881097
1.888 0.017071387219758087
1.8869999999999996 0.017182066447245795
1.8860000000000001 0.0172963391394791
1.8849999999999998 0.01741510057442688
1.8840000000000003 0.017538606974216202
1.883 0.01766684752444523
1.8819999999999997 0.0177992819431123
1.8810000000000002 0.017935148937452412
1.88 0.018073544931049318
1.8789999999999996 0.018213581972290206
1.8780000000000001 0.018354237447177294
1.8769999999999998 0.01849479491294415
1.8760000000000003 0.018634693829805114
1.875 0.018773480769907286
1.8739999999999997 0.01891105560133473
1.8730000000000002 0.019047321051628208
1.8719999999999999 0.019182563411490022
1.8709999999999996 0.019317078483078967
1.87 0.019451330118801513
1.8689999999999998 0.01958595237959939
1.8680000000000003 0.019721537786036948
1.867 0.01985883423306546
1.8659999999999997 0.019998503314495215
1.8650000000000002 0.02014155607181837
1.8639999999999999 0.020288894694011843
1.8629999999999995 0.020441481597239304
1.862 0.020600100152612204
1.8609999999999998 0.02076553625742069
1.8600000000000003 0.020938061796718616
1.859 0.021117562835209783
1.8579999999999997 0.021303363028171186
1.8570000000000002 0.021494326192217358
1.8559999999999999 0.021689005007787233
1.8549999999999995 0.02188560678431182
1.854 0.022082586653253206
1.8529999999999998 0.022278655746757536
1.8520000000000003 0.02247286296710511
1.851 0.02266480950231939
1.8499999999999996 0.022854646272212408
1.8490000000000002 0.023042694804267138
1.8479999999999999 0.023229598254963044
1.8469999999999995 0.023415774983699365
1.846 0.023601460634437334
1.8449999999999998 0.023786734863526483
1.8440000000000003 0.023971617388158496
1.843 0.024155805100368313
1.8419999999999996 0.024339331157636215
1.8410000000000002 0.024522528088319465
1.8399999999999999 0.024706293562169954
1.8389999999999995 0.024892217771286345
1.838 0.02508252073734153
1.8369999999999997 0.02527972246021203
1.8360000000000003 0.02548680468587969
1.835 0.025706587595854896
1.8339999999999996 0.02594156790551411
1.8330000000000002 0.026193587182490253
1.8319999999999999 0.026463419544634634
1.8309999999999995 0.026750649299441952
1.83 0.027053482088446303
1.8289999999999997 0.027369274691951172
1.8280000000000003 0.0276941284314549
1.827 0.02802359871600232
1.8259999999999996 0.02835306453598919
1.8250000000000002 0.028678463554138882
1.8239999999999998 0.02899643635340117
1.8229999999999995 0.02930468821843165
1.822 0.029602372452707085
1.8209999999999997 0.02989010151000891
1.8200000000000003 0.030169365879942643
1.819 0.03044277182626395
1.8179999999999996 0.030713217496462764
1.8170000000000002 0.03098311893485511
1.8159999999999998 0.03125454833457791
1.8149999999999995 0.031528817329039664
1.814 0.03180620478785358
1.8129999999999997 0.03208623869238061
1.8120000000000003 0.03236806445305013
1.811 0.0326509639312446
1.8099999999999996 0.03293470901006809
1.8090000000000002 0.033219981709862546
1.8079999999999998 0.03350860167696771
1.8069999999999995 0.033803361998489156
1.806 0.034107748707191424
1.8049999999999997 0.034425538136216426
1.8040000000000003 0.03476038627733479
1.803 0.035115423500326426
1.8019999999999996 0.03549260113495312
1.8010000000000002 0.035892480477800096
1.7999999999999998 0.03631477613039673
1.7989999999999995 0.036757815685107234
1.798 0.03721957086547785
1.7969999999999997 0.037697616462060705
1.7960000000000003 0.038189399127222176
1.795 0.038692829346847264
1.7939999999999996 0.039206008911012676
1.7930000000000001 0.03972750716775136
1.7919999999999998 0.04025622166386851
1.7909999999999995 0.040791184332584274
1.79 0.041331097111531455
1.7889999999999997 0.04187483767313058
1.7880000000000003 0.042420911515165485
1.787 0.042967361410260384
1.7859999999999996 0.043511857772395135
1.7850000000000001 0.04405188528088858
1.7839999999999998 0.04458483564989186
1.7829999999999995 0.045108094836071276
1.782 0.04561971236016578
1.7809999999999997 0.04611857330359281
1.7800000000000002 0.046603841186804294
1.779 0.04707628720543158
1.7779999999999996 0.047537275745732376
1.7770000000000001 0.047988717334116575
1.7759999999999998 0.04843286547567675
1.7750000000000004 0.04887240259325846
1.774 0.04930991709324874
1.7729999999999997 0.0497479323119813
1.7720000000000002 0.0501892610997974
1.771 0.05063715533567888
1.7699999999999996 0.05109494893639904
1.7690000000000001 0.0515671810369175
1.7679999999999998 0.05205912659113612
1.7670000000000003 0.05257621293436778
1.766 0.05312378514212836
1.7649999999999997 0.053706793881972
1.7640000000000002 0.054328517686656926
1.763 0.0549902766205314
1.7619999999999996 0.0556913690318433
1.7610000000000001 0.05642901771532458
1.7599999999999998 0.057198117280976964
1.7590000000000003 0.05799233599276067
1.758 0.05880472595342447
1.7569999999999997 0.059628282925872196
1.7560000000000002 0.06045605459948567
1.755 0.06128189884589769
1.7539999999999996 0.062100995442943896
1.7530000000000001 0.06290936689068334
1.7519999999999998 0.06370492523374945
1.7510000000000003 0.06448677320642941
1.75 0.06525585281500691
1.7489999999999997 0.06601495314589381
1.7480000000000002 0.06676852359796953
1.7469999999999999 0.06752320023856744
1.7459999999999996 0.06828606684746105
1.745 0.06906615305002922
1.7439999999999998 0.06987129771071725
1.7430000000000003 0.07070894907998168
1.742 0.07158464865072285
1.7409999999999997 0.07250195394899912
1.7400000000000002 0.073461117958852
1.7389999999999999 0.07445944445970232
1.7379999999999995 0.0754916912833428
1.737 0.07655098281325956
1.7359999999999998 0.07762966883501596
1.7350000000000003 0.07872034503551231
1.734 0.07981736655398662
1.7329999999999997 0.08091665762279769
1.7320000000000002 0.08201767462204992
1.7309999999999999 0.08312325005183463
1.7299999999999995 0.08423850483756294
1.729 0.08537011700367268
1.7279999999999998 0.08652613534748675
1.7270000000000003 0.08771380271274855
1.726 0.08893782710879078
1.7249999999999996 0.09020032345872292
1.7240000000000002 0.0914997555295153
1.7229999999999999 0.09282974838847417
1.7219999999999995 0.09418055960182123
1.721 0.09554004001243543
1.7199999999999998 0.09689310523503454
1.7190000000000003 0.09822571822201015
1.718 0.09952439116403063
1.7169999999999996 0.10077890201178884
1.7160000000000002 0.10198355530425929
1.7149999999999999 0.10313728323935963
1.7139999999999995 0.10424446700280975
1.713 0.10531440110702067
1.7119999999999997 0.10636097986737914
1.7110000000000003 0.10740113915602462
1.71 0.10845329394808739
1.7089999999999996 0.10953501011417209
1.7080000000000002 0.1106632394635703
1.7069999999999999 0.11185120125446568
1.7059999999999995 0.11310849508841994
1.705 0.11444020095322463
1.7039999999999997 0.11584697008448235
1.7030000000000003 0.11732438594631205
1.702 0.11886426739850799
1.7009999999999996 0.12045512256441386
1.7000000000000002 0.12208257962729466
1.6989999999999998 0.12373090311176764
1.6979999999999995 0.12538226139940223
1.697 0.12701987746448798
1.6959999999999997 0.1286263877834635
1.6950000000000003 0.1301864389864695
1.694 0.1316879765304686
1.6929999999999996 0.13312142959154724
1.6920000000000002 0.1344815522934008
1.6909999999999998 0.1357688657019869
1.6899999999999995 0.13698883365928566
1.689 0.13815217465401763
1.6879999999999997 0.1392747339770734
1.6870000000000003 0.1403755411477118
1.686 0.14147585248027963
1.6849999999999996 0.14259570654293993
1.6840000000000002 0.14375330715874615
1.6829999999999998 0.1449591009942821
1.6819999999999995 0.1462181337367058
1.681 0.1475266964945614
1.6799999999999997 0.14887426752360017
1.6790000000000003 0.15024313456015234
1.678 0.15161170327139956
1.6769999999999996 0.1529588352053966
1.6760000000000002 0.15426479005700391
1.6749999999999998 0.1555156072128729
1.6739999999999995 0.15670463773419188
1.673 0.15783416704653086
1.6719999999999997 0.1589144530301705
1.6710000000000003 0.15996375341360614
1.67 0.16100469439891343
1.6689999999999996 0.16206209405812935
1.6680000000000001 0.1631624369246883
1.6669999999999998 0.16432828445640577
1.6659999999999995 0.16557841417216218
1.665 0.16692652361590968
1.6639999999999997 0.16837983581709484
1.6630000000000003 0.16993909905689997
1.662 0.17159838698221352
1.6609999999999996 0.1733463043663929
1.6600000000000001 0.17516566574001766
1.6589999999999998 0.17703481923288397
1.6579999999999995 0.1789272767877018
1.657 0.18081380916855647
1.6559999999999997 0.18266423323954048
1.6550000000000002 0.1844466011200937
1.654 0.1861322392091905
1.6529999999999996 0.18769467378029045
1.6520000000000001 0.18911356486501457
1.6509999999999998 0.19037457320983914
1.6499999999999995 0.1914710351573988
1.649 0.19240378326763355
1.6479999999999997 0.19318032522981385
1.6470000000000002 0.19381444166011055
1.646 0.19432376145660546
1.6449999999999996 0.19472805606967247
1.6440000000000001 0.19505060547707487
1.6429999999999998 0.19531460383684496
1.6420000000000003 0.19554284968559396
1.641 0.1957599132463195
1.6399999999999997 0.19598833129294393
1.6390000000000002 0.1962500731378696
1.638 0.19656434907523815
1.6369999999999996 0.19694612931691352
1.6360000000000001 0.19740727118352278
1.6349999999999998 0.19795191590330471
1.6340000000000003 0.19857808233688873
1.633 0.1992742709612654
1.6319999999999997 0.20002268835660517
1.6310000000000002 0.20079904399327395
1.63 0.20157501090419477
1.6289999999999996 0.20232162735408937
1.6280000000000001 0.2030098549428189
1.6269999999999998 0.20361727180851147
1.6260000000000003 0.2041283303555414
1.625 0.20453789442962506
1.6239999999999997 0.20484944723103296
1.6230000000000002 0.2050788333617995
1.6219999999999999 0.20525019606688685
1.6209999999999996 0.2053951638728032
1.62 0.2055502065204114
1.6189999999999998 0.20574754612111587
1.6180000000000003 0.206019555119183
1.617 0.20639002524184089
1.6159999999999997 0.20687247682642446
1.6150000000000002 0.20747019762620333
1.6139999999999999 0.20817631008584728
1.6129999999999995 0.20897437539803917
1.612 0.20984168981043946
1.6109999999999998 0.2107506557070046
1.6100000000000003 0.21167208660649847
1.609 0.21257800709263058
1.6079999999999997 0.21344257485998558
1.6070000000000002 0.21424269943657626
1.6059999999999999 0.2149611165600398
1.6049999999999995 0.21558433864151325
1.604 0.2161040504171316
1.6029999999999998 0.21651753880585048
1.6020000000000003 0.21682788861466182
1.601 0.21704300358597542
1.5999999999999996 0.21717511434932657
1.5990000000000002 0.2172397190646123
1.5979999999999999 0.21725289909121073
1.5969999999999995 0.21723129817266712
1.596 0.21718838083526654
1.5949999999999998 0.21713343597578144
1.5940000000000003 0.217070103787435
1.593 0.21699870847552097
1.5919999999999996 0.21691505056495727
1.5910000000000002 0.21681529321542423
1.5899999999999999 0.21669565781545483
1.5889999999999995 0.21655621111627313
1.588 0.21640064914039106
1.5869999999999997 0.21623640746122139
1.5860000000000003 0.21607334780692922
1.585 0.21592311115024265
1.5839999999999996 0.2157950910267747
1.5830000000000002 0.2156939095364088
1.5819999999999999 0.21562189185945807
1.5809999999999995 0.215573286161633
1.58 0.2155411598356378
1.5789999999999997 0.21551712668198794
1.5780000000000003 0.21549260466125922
1.577 0.21546322456233763
1.5759999999999996 0.2154281835979944
1.5750000000000002 0.21539167970014184
1.5739999999999998 0.2153585381260273
1.5729999999999995 0.21533471223573847
1.572 0.2153237903824577
1.5709999999999997 0.2153245225747968
1.5700000000000003 0.2153315476864832
1.569 0.215331523740685
1.5679999999999996 0.215308904780228
1.5670000000000002 0.21524616978940048
1.5659999999999998 0.2151284031164422
1.5649999999999995 0.21494341718622398
1.564 0.21468611561798315
1.5629999999999997 0.21435716896593618
1.5620000000000003 0.21396545287441107
1.561 0.2135230935866659
1.5599999999999996 0.21304783363200072
1.5590000000000002 0.21255681310899807
1.5579999999999998 0.21206858050161112
1.5569999999999995 0.21159982054582085
1.556 0.21116556744424841
1.5549999999999997 0.21077924431446612
1.5540000000000003 0.21045106630821298
1.553 0.21019139417399527
1.5519999999999996 0.21000778990587204
1.5510000000000002 0.20990856814897738
1.5499999999999998 0.20989957597260636
1.5489999999999995 0.2099860810713615
1.548 0.210171741356261
1.5469999999999997 0.21045828991366566
1.5460000000000003 0.21084500377724802
1.545 0.21132774242668276
1.5439999999999996 0.21189902907341265
1.5430000000000001 0.21254624777793454
1.5419999999999998 0.21325360882039834
1.5409999999999995 0.2140010255095771
1.54 0.21476524990109613
1.5389999999999997 0.21552147145856942
1.5380000000000003 0.21624435577741036
1.537 0.21691365508925292
1.5359999999999996 0.21751255374146922
1.5350000000000001 0.2180324196760349
1.5339999999999998 0.21847346368933
1.5329999999999995 0.21884196556270843
1.532 0.21915433875233556
1.5309999999999997 0.21942779082041208
1.5300000000000002 0.21968182169516318
1.529 0.21993426773403982
1.5279999999999996 0.22019918362000326
1.5270000000000001 0.22048574144911426
1.5259999999999998 0.22079817944075503
1.5249999999999995 0.22113810765035607
1.524 0.22150588758534545
1.5229999999999997 0.2219021137060898
1.5220000000000002 0.22233097440793056
1.521 0.2228004181988609
1.5199999999999996 0.22332160373113125
1.5190000000000001 0.22390716959136403
1.5179999999999998 0.22456907583338284
1.5170000000000003 0.22531609857581955
1.516 0.22615202284574748
1.5149999999999997 0.22707499273332052
1.5140000000000002 0.2280770315226997
1.513 0.2291451031401378
1.5119999999999996 0.23026452359165103
1.5110000000000001 0.23141645839953903
1.5099999999999998 0.23258676858500296
1.5090000000000003 0.23375883674817496
1.508 0.2349209896404439
1.5069999999999997 0.23606228421834766
1.5060000000000002 0.23717468898837057
1.505 0.23825152796126634
1.5039999999999996 0.23928591182987502
1.5030000000000001 0.2402736432360856
1.5019999999999998 0.24121064834395914
1.5010000000000003 0.24209728286647647
1.5 0.24293520733511095
1.4989999999999997 0.2437299291461112
1.4980000000000002 0.24449003111207718
1.4969999999999999 0.2452284968900958
1.4959999999999996 0.24595942024115194
1.495 0.24669566541520302
1.4939999999999998 0.24745087153568737
1.4930000000000003 0.24823629090013627
1.492 0.24906097166098382
1.4909999999999997 0.24993196205612883
1.4900000000000002 0.25085511273418337
1.4889999999999999 0.25183580706708036
1.4879999999999995 0.2528769198751912
1.487 0.253983230414276
1.4859999999999998 0.2551594731774768
1.4850000000000003 0.256410284472767
1.484 0.25773696534810087
1.4829999999999997 0.25914190726099945
1.4820000000000002 0.26062261133072984
1.4809999999999999 0.2621757597037217
1.4799999999999995 0.26379310010680795
1.479 0.26546605214377694
1.4779999999999998 0.2671837801305617
1.4770000000000003 0.2689364998505283
1.476 0.2707148988969463
1.4749999999999996 0.2725103632988877
1.4740000000000002 0.2743154304555283
1.4729999999999999 0.2761244548241241
1.4719999999999995 0.2779294504214332
1.471 0.27972260766314
1.4699999999999998 0.28149631595290997
1.4690000000000003 0.2832402454056119
1.468 0.2849457107119547
1.4669999999999996 0.2866047077991129
1.4660000000000002 0.2882143132854817
1.4649999999999999 0.2897771397647389
1.4639999999999995 0.29130570791344695
1.463 0.29281771055534495
1.4619999999999997 0.29433821732513343
1.4610000000000003 0.2958971297821096
1.46 0.2975262236523662
1.4589999999999996 0.2992479097310872
1.4580000000000002 0.3010804606156225
1.4569999999999999 0.3030297899888253
1.4559999999999995 0.30509143602570515
1.455 0.30724917778643923
1.4539999999999997 0.3094772504045305
1.4530000000000003 0.3117463115292545
1.452 0.3140194679764018
1.4509999999999996 0.3162641262759793
1.4500000000000002 0.31845098473315614
1.4489999999999998 0.32055327225860347
1.4479999999999995 0.32255347499264
1.447 0.324442134642898
1.4459999999999997 0.32621878680572797
1.4450000000000003 0.3278947230116512
1.444 0.3294935760872265
1.4429999999999996 0.33105072391264945
1.4420000000000002 0.33260987519578045
1.4409999999999998 0.33422618642900487
1.4399999999999995 0.3359565588982477
1.439 0.3378599555382956
1.4379999999999997 0.3399886200977786
1.4370000000000003 0.34238308416677204
1.436 0.3450677082883961
1.4349999999999996 0.3480525598508192
1.4340000000000002 0.35132256185375416
1.4329999999999998 0.35485042101097114
1.4319999999999995 0.35859042669988433
1.431 0.36248681198527044
1.4299999999999997 0.36647594150045587
1.4290000000000003 0.37049631417936835
1.428 0.3744886741204718
1.4269999999999996 0.37840248180526637
1.4260000000000002 0.3822001151916269
1.4249999999999998 0.3858561113159893
1.4239999999999995 0.3893599053540168
1.423 0.3927110816239579
1.4219999999999997 0.39592263200360384
1.4210000000000003 0.39901423947032605
1.42 0.4020161780457206
1.4189999999999996 0.4049623737826669
1.4180000000000001 0.40789651156135376
1.4169999999999998 0.41086130225351003
1.4159999999999995 0.41390609577379406
1.415 0.4170757070335966
1.4139999999999997 0.4204170354390769
1.4130000000000003 0.4239692571659994
1.412 0.42775936819441807
1.4109999999999996 0.43180409136873843
1.4100000000000001 0.43610687662074726
1.4089999999999998 0.44065700573603855
1.4079999999999995 0.44543002272337673
1.407 0.4503922386357067
1.4059999999999997 0.45550600193281837
1.4050000000000002 0.46073010339633685
1.404 0.4660239569336516
1.4029999999999996 0.4713585243340763
1.4020000000000001 0.47670235190151916
1.4009999999999998 0.4820336342706715
1.3999999999999995 0.4873378317485927
1.399 0.49259996080046015
1.3979999999999997 0.49780870622996526
1.3970000000000002 0.5029494662447662
1.396 0.508000240037264
1.3949999999999996 0.5129332526249377
1.3940000000000001 0.5177184467880726
1.3929999999999998 0.5223190562350482
1.3919999999999995 0.5266914795721642
1.391 0.5308023563714633
1.3899999999999997 0.5346154074054381
1.3890000000000002 0.5381100604770374
1.388 0.5412810404983213
1.3869999999999996 0.5441369709900085
1.3860000000000001 0.5467081549982956
1.3849999999999998 0.5490401625341633
1.3840000000000003 0.5511883441462911
1.383 0.5532164424482691
1.3819999999999997 0.5551949822085517
1.3810000000000002 0.5571858681102587
1.38 0.5592487665565651
1.3789999999999996 0.5614309244205404
1.3780000000000001 0.5637694512713892
1.3769999999999998 0.5662858283299135
1.3760000000000003 0.5689870280067196
1.375 0.5718619694695347
1.3739999999999997 0.5748905079292851
1.3730000000000002 0.5780301547117933
1.3719999999999999 0.5812241181121441
1.3709999999999996 0.584405240137344
1.37 0.5874995381144027
1.3689999999999998 0.5904314200805774
1.3680000000000003 0.5931410676297586
1.367 0.5955814755695918
1.3659999999999997 0.5977400422985345
1.3650000000000002 0.5996277429477201
1.3639999999999999 0.6012892484698563
1.3629999999999995 0.6027903566270807
1.362 0.6042105442335407
1.3609999999999998 0.6056276431314456
1.3600000000000003 0.607096446149856
1.359 0.6086472051544803
1.3579999999999997 0.6102693806038144
1.3570000000000002 0.6119122056496963
1.3559999999999999 0.6134888968912039
1.3549999999999995 0.6148877235003809
1.354 0.6159840770487415
1.3529999999999998 0.6166621381447822
1.3520000000000003 0.616820042524286
1.351 0.6163884869690971
1.3499999999999996 0.6153341509337331
1.3490000000000002 0.6136604858924496
1.3479999999999999 0.6114061362285947
1.3469999999999995 0.6086341571510341
1.346 0.6054214465111508
1.3449999999999998 0.6018526495611773
1.3440000000000003 0.5980125864953125
1.343 0.5939770732715329
1.3419999999999996 0.5898084256495388
1.3410000000000002 0.5855621288378129
1.3399999999999999 0.5812771628208365
1.3389999999999995 0.5769864599399706
1.338 0.5727143947226814
1.3369999999999997 0.5684778123587881
1.3360000000000003 0.5642928077604504
1.335 0.5601713006724851
1.3339999999999996 0.556124408819279
1.3330000000000002 0.55215273704402
1.3319999999999999 0.5482607256133035
1.3309999999999995 0.5444369609874488
1.33 0.5406677200606007
1.3289999999999997 0.5369316063342948
1.3280000000000003 0.533198020620369
1.327 0.5294314854657202
1.3259999999999996 0.5255940903759826
1.3250000000000002 0.5216461524036655
1.3239999999999998 0.5175573673498928
1.3229999999999995 0.513310017476681
1.322 0.5088976277604029
1.3209999999999997 0.5043296952659502
1.3200000000000003 0.49963042352597137
1.319 0.4948317351417944
1.3179999999999996 0.4899701754448374
1.3170000000000002 0.48507506447826393
1.3159999999999998 0.4801690004957987
1.3149999999999995 0.4752571211639553
1.314 0.4703287563817431
1.3129999999999997 0.4653586003361419
1.3120000000000003 0.4603098151249293
1.311 0.45514543011036485
1.3099999999999996 0.44982673201923773
1.3090000000000002 0.4443241036205969
1.3079999999999998 0.438620935684567
1.3069999999999995 0.43271799492558655
1.306 0.42662784879499316
1.3049999999999997 0.4203786390336797
1.3040000000000003 0.41401010623800366
1.303 0.40756757667390314
1.3019999999999996 0.40110164824374533
1.3010000000000002 0.39466197232179584
1.2999999999999998 0.3882988490753873
1.2989999999999995 0.3820575748783414
1.298 0.37598012825107563
1.2969999999999997 0.37010129051807844
1.2960000000000003 0.3644448808425728
1.295 0.35902675065348655
1.2939999999999996 0.35385199317719707
1.2930000000000001 0.34891130706406615
1.2919999999999998 0.3441857379251775
1.2909999999999995 0.3396431551715488
1.29 0.3352423928038586
1.2889999999999997 0.3309395377454601
1.2880000000000003 0.32668756256909026
1.287 0.3224460799557073
1.2859999999999996 0.31818212578296495
1.2850000000000001 0.31387441653004744
1.2839999999999998 0.30951686064200584
1.2829999999999995 0.30511245410573595
1.282 0.3006804884396146
1.2809999999999997 0.29624430914029776
1.2800000000000002 0.29182990166136596
1.279 0.28746704840948856
1.2779999999999996 0.28318045797877245
1.2770000000000001 0.2789897874888337
1.2759999999999998 0.274910104861456
1.2749999999999995 0.27094981287026415
1.274 0.267111141940211
1.2729999999999997 0.2633924431856422
1.2720000000000002 0.2597889001439891
1.271 0.2562923823208565
1.2699999999999996 0.25289331614122124
1.2690000000000001 0.2495834313963381
1.2679999999999998 0.24635411703560584
1.2669999999999995 0.24319823978693886
1.266 0.2401108186765227
1.2649999999999997 0.23708788790543775
1.2640000000000002 0.23412648892460688
1.263 0.23122338187126065
1.2619999999999996 0.22837305297721944
1.2610000000000001 0.2255688818094341
1.2599999999999998 0.22280281685487358
1.2590000000000003 0.22006322092539077
1.258 0.21733660319058568
1.2569999999999997 0.2146114202944127
1.2560000000000002 0.21187577294808974
1.255 0.20912165030957153
1.2539999999999996 0.20634602552212336
1.2530000000000001 0.2035487530249443
1.2519999999999998 0.20073528671159258
1.2510000000000003 0.1979126277409332
1.25 0.195091837624488
1.2489999999999997 0.19228446000381952
1.2480000000000002 0.18950231881293575
1.2469999999999999 0.1867560355096151
1.2459999999999996 0.18405537744060085
1.245 0.18140865741456866
1.2439999999999998 0.17882309438435523
1.2430000000000003 0.17630448752214947
1.242 0.17385786598362468
1.2409999999999997 0.17148723243575975
1.2400000000000002 0.16919509726464202
1.2389999999999999 0.166980056523577
1.2379999999999995 0.1648393750889393
1.237 0.16276728370652563
1.2359999999999998 0.16075513287608723
1.2350000000000003 0.15879416568729204
1.234 0.15687455226134384
1.2329999999999997 0.1549868744639147
1.2320000000000002 0.1531269631118731
1.2309999999999999 0.15129387752585247
1.2299999999999995 0.14949203235144656
1.229 0.14773024473293694
1.2279999999999998 0.14602053423857644
1.2270000000000003 0.14437598346317462
1.226 0.14280837726345136
1.2249999999999996 0.14132586688501464
1.2240000000000002 0.13993140631911674
1.2229999999999999 0.13862144812360142
1.2219999999999995 0.13738496427595456
1.221 0.1362059170185872
1.2199999999999998 0.13506387602504746
1.2190000000000003 0.1339369708690503
1.218 0.13280502672399747
1.2169999999999996 0.13165026213671638
1.2160000000000002 0.13046165375194604
1.2149999999999999 0.12923294095453391
1.2139999999999995 0.12796508651710198
1.213 0.1266636777829924
1.2119999999999997 0.1253379118444632
1.2110000000000003 0.12399703725192457
1.21 0.12265228846579757
1.2089999999999996 0.12131235440038421
1.2080000000000002 0.11998357605947356
1.2069999999999999 0.11866931134698958
1.2059999999999995 0.11737002428327582
1.205 0.11608448268204065
1.2039999999999997 0.11480972490045828
1.2030000000000003 0.11354268747276142
1.202 0.11228033394028714
1.2009999999999996 0.11101944897941732
1.2000000000000002 0.10975872996444727
1.1989999999999998 0.10849766176646672
1.1979999999999995 0.1072378630707373
1.197 0.10598123743280652
1.1959999999999997 0.10473223940063599
1.1950000000000003 0.10349678938939769
1.194 0.10228239764600526
1.1929999999999996 0.10109710125179533
1.1920000000000002 0.0999501138444965
1.1909999999999998 0.09884992758519427
1.1899999999999995 0.09780536865835908
1.189 0.09682254029151778
1.1879999999999997 0.0959068063838685
1.1870000000000003 0.09506057147472767
1.186 0.0942838217397634
1.1849999999999996 0.09357552837454108
1.1840000000000002 0.09293182486778649
1.1829999999999998 0.09234718478429489
1.1819999999999995 0.09181638056491256
1.181 0.09133245803582682
1.1799999999999997 0.09088878831014346
1.1790000000000003 0.09047734328201197
1.178 0.09008915097481131
1.1769999999999996 0.08971424441870174
1.1760000000000002 0.08934143874877393
1.1749999999999998 0.08895787934326735
1.1739999999999995 0.08855096583648846
1.173 0.0881087574692106
1.1719999999999997 0.08762116357247446
1.1710000000000003 0.08708120094175309
1.17 0.08648532845905851
1.1689999999999996 0.0858349592455608
1.1680000000000001 0.08513566269813465
1.1669999999999998 0.08439545148383372
1.1659999999999995 0.08362457746267637
1.165 0.08283488095753849
1.1639999999999997 0.0820373761296492
1.1630000000000003 0.08124235923633259
1.162 0.08045870197201946
1.1609999999999996 0.07969360236335249
1.1600000000000001 0.07895382402151552
1.1589999999999998 0.07824561322242103
1.1579999999999995 0.07757472709078386
1.157 0.07694670310813045
1.1559999999999997 0.07636592597555071
1.1550000000000002 0.0758353664691306
1.154 0.07535578355294378
1.1529999999999996 0.0749243360811665
1.1520000000000001 0.07453511857979081
1.1509999999999998 0.07417829150441285
1.1499999999999995 0.07384129396651903
1.149 0.07351012190098034
1.1479999999999997 0.07317107834575053
1.1470000000000002 0.07281135832215102
1.146 0.07242227642363916
1.1449999999999996 0.07199876599335392
1.1440000000000001 0.07154186704883116
1.1429999999999998 0.07105564776463531
1.1419999999999995 0.07054865519070165
1.141 0.07003093030290888
1.1399999999999997 0.06951257730639467
1.1390000000000002 0.06900233034946963
1.138 0.06850594502018734
1.1369999999999996 0.06802622299036916
1.1360000000000001 0.0675616172214979
1.1349999999999998 0.06710929074562931
1.1340000000000003 0.06666430677220998
1.133 0.06622182577598391
1.1319999999999997 0.06577937044017358
1.1310000000000002 0.06533607854457134
1.13 0.06489442280693401
1.1289999999999996 0.06445952126316784
1.1280000000000001 0.06403841676878257
1.1269999999999998 0.0636378918017619
1.1260000000000003 0.0632646009937719
1.125 0.06292298281962048
1.1239999999999997 0.0626144669679224
1.1230000000000002 0.06233698960343855
1.1219999999999999 0.062086132568219925
1.1209999999999996 0.06185572143799029
1.12 0.06163790953290792
1.1189999999999998 0.06142593346395044
1.1180000000000003 0.06121415962753179
1.117 0.0609984424411777
1.1159999999999997 0.0607772882855877
1.1150000000000002 0.06055139471773413
1.1139999999999999 0.060322769808851165
1.1129999999999995 0.060094870498423804
1.112 0.0598710919385407
1.1109999999999998 0.059654569387569176
1.1100000000000003 0.059447436651546205
1.109 0.059250896944774784
1.1079999999999997 0.059064851724314714
1.1070000000000002 0.0588881063427364
1.1059999999999999 0.05871823467930822
1.1049999999999995 0.05855202402410828
1.104 0.058385606910344404
1.1029999999999998 0.05821503051182801
1.1020000000000003 0.058036787974802585
1.101 0.05784788917506088
1.0999999999999996 0.05764622919517614
1.0990000000000002 0.0574316428392851
1.0979999999999999 0.0572050146741372
1.0969999999999995 0.05696839159659469
1.096 0.056725299017223944
1.0949999999999998 0.056479038407410545
1.0940000000000003 0.05623348172128032
1.093 0.05599171413196094
1.0919999999999996 0.05575559320724243
1.0910000000000002 0.05552683704967402
1.0899999999999999 0.055305432941813254
1.0889999999999995 0.055091485894528065
1.088 0.054884147815991345
1.0869999999999997 0.054683340610792004
1.0860000000000003 0.05448879488874547
1.085 0.054301061093130536
1.0839999999999996 0.054120290059286064
1.0830000000000002 0.053946482216290476
1.0819999999999999 0.05377963227716963
1.0809999999999995 0.05361854089166877
1.08 0.05346120694283488
1.0789999999999997 0.053304566577233675
1.0780000000000003 0.05314540885011685
1.077 0.05298001067512356
1.0759999999999996 0.05280518096391827
1.0750000000000002 0.05261846454598108
1.0739999999999998 0.05241855510487259
1.0729999999999995 0.05220545855618661
1.072 0.05198022476748291
1.0709999999999997 0.05174539003875102
1.0700000000000003 0.05150383395256709
1.069 0.05125920006405975
1.0679999999999996 0.051015208812041066
1.0670000000000002 0.05077497353534737
1.0659999999999998 0.05054154590821288
1.0649999999999995 0.05031741512752032
1.064 0.05010426053372532
1.0629999999999997 0.04990344903408757
1.0620000000000003 0.04971604081971943
1.061 0.049543304662127766
1.0599999999999996 0.049386140295432486
1.0590000000000002 0.049245325578762544
1.0579999999999998 0.04912196563806405
1.0569999999999995 0.049016586562152874
1.056 0.04892984264241208
1.0549999999999997 0.04886162442781523
1.0540000000000003 0.048810910597498966
1.053 0.048775869136800376
1.0519999999999996 0.04875452996352806
1.0510000000000002 0.04874403817407692
1.0499999999999998 0.04874122237714253
1.0489999999999995 0.04874332620860307
1.048 0.04874812094262746
1.0469999999999997 0.04875401391349079
1.0460000000000003 0.04876053170587901
1.045 0.048768216733125015
1.0439999999999996 0.04877907226064961
1.0430000000000001 0.048795675789286695
1.0419999999999998 0.048820969037791595
1.0409999999999995 0.048857913658842594
1.04 0.0489085161111169
1.0389999999999997 0.048973851832832774
1.0380000000000003 0.04905302515557194
1.037 0.04914377331893678
1.0359999999999996 0.04924211035607282
1.0350000000000001 0.04934327315254055
1.0339999999999998 0.04944219752133309
1.0329999999999995 0.049534193821042384
1.032 0.04961607120634882
1.0309999999999997 0.04968623534671946
1.0300000000000002 0.0497452181202115
1.029 0.049795421978554445
1.0279999999999996 0.049840220337734796
1.0270000000000001 0.04988373738370852
1.0259999999999998 0.04993017731960959
1.0249999999999995 0.049982586687254506
1.024 0.05004301152869053
1.0229999999999997 0.05011213463567422
1.0220000000000002 0.05018942232196337
1.021 0.0502731099787317
1.0199999999999996 0.050361247871234964
1.0190000000000001 0.05045119270009005
1.0179999999999998 0.050539933943068105
1.0169999999999995 0.050624683902274335
1.016 0.05070286229335616
1.0149999999999997 0.05077219126720855
1.0140000000000002 0.05082998375249209
1.013 0.05087370679007807
1.0119999999999996 0.05090045545942043
1.0110000000000001 0.050907789265191246
1.0099999999999998 0.05089345674247272
1.0089999999999995 0.05085527380222242
1.008 0.05079204024094397
1.0069999999999997 0.05070317095559735
1.0060000000000002 0.05058990466852123
1.005 0.0504544785972446
1.0039999999999996 0.05030097721773271
1.0030000000000001 0.05013465321631565
1.0019999999999998 0.049962195897930044
1.0010000000000003 0.04979058131824427
1.0 0.049626991398412354
0.9989999999999997 0.04947794956631818
0.9980000000000002 0.049348954354854854
0.9969999999999999 0.049244179043726403
0.9959999999999996 0.04916590466308757
0.9950000000000001 0.049114805821210326
0.9939999999999998 0.04909060285792349
0.9930000000000003 0.04909132604642751
0.992 0.049114406034534284
0.9909999999999997 0.049156587076860735
0.9900000000000002 0.049213927572047934
0.9889999999999999 0.04928200391074007
0.9879999999999995 0.04935583057581501
0.9870000000000001 0.04943017228616223
0.9859999999999998 0.049499220174813056
0.9850000000000003 0.04955737623950196
0.984 0.04959948237713547
0.9829999999999997 0.04962158370575934
0.9820000000000002 0.04962112993255467
0.9809999999999999 0.049598403728985434
0.9799999999999995 0.04955547420209518
0.9790000000000001 0.04949764312223584
0.9779999999999998 0.04943216457179942
0.9770000000000003 0.04936811008546441
0.976 0.04931531972497915
0.9749999999999996 0.04928349354743642
0.9740000000000002 0.04928117546725893
0.9729999999999999 0.04931440497899296
0.9719999999999995 0.049386775341849105
0.9710000000000001 0.049497903950788444
0.9699999999999998 0.04964455344025048
0.9690000000000003 0.049820503482689425
0.968 0.05001628523705289
0.9669999999999996 0.050220751263457236
0.9660000000000002 0.05042229282017472
0.9649999999999999 0.05060988094141127
0.9639999999999995 0.050774017937046556
0.9630000000000001 0.05090785184900998
0.9619999999999997 0.051007906184101615
0.9610000000000003 0.05107420043753008
0.96 0.051110816712777354
0.9589999999999996 0.051124617102121704
0.9580000000000002 0.051124535819962805
0.9569999999999999 0.051120517276409067
0.9559999999999995 0.05112255780075041
0.9550000000000001 0.05113919827278053
0.9539999999999997 0.051177175822801055
0.9530000000000003 0.05124066472174638
0.952 0.051331784086901935
0.9509999999999996 0.051450021240593696
0.9500000000000002 0.051593278538957704
0.9489999999999998 0.05175838968893842
0.9479999999999995 0.05194165075531867
0.9470000000000001 0.05213939967946321
0.9459999999999997 0.05234838988187834
0.9450000000000003 0.05256581934643859
0.944 0.052789856961157476
0.9429999999999996 0.0530189313087699
0.9420000000000002 0.053251379019560154
0.9409999999999998 0.05348588941046099
0.9399999999999995 0.0537204613814951
0.9390000000000001 0.05395241770093087
0.9379999999999997 0.05417849591690719
0.9370000000000003 0.05439484867767512
0.9359999999999999 0.05459698060954608
0.9349999999999996 0.054781113195268266
0.9340000000000002 0.05494370326761543
0.9329999999999998 0.05508318721811525
0.9319999999999995 0.0551990331382592
0.931 0.055293587762319504
0.9299999999999997 0.05537087942899803
0.9290000000000003 0.055437175582303835
0.9279999999999999 0.05550036435811097
0.9269999999999996 0.055569207233133085
0.9260000000000002 0.05565247117568816
0.9249999999999998 0.05575794354926601
0.9239999999999995 0.05589247063601495
0.923 0.05605988676987429
0.9219999999999997 0.05626196340486411
0.9210000000000003 0.05649732751024759
0.9199999999999999 0.05676211460612644
0.9189999999999996 0.05705022728955134
0.9180000000000001 0.05735352799081877
0.9169999999999998 0.05766294736797482
0.9159999999999995 0.05796903344564514
0.915 0.05826312967916027
0.9139999999999997 0.058537619332420285
0.9130000000000003 0.05878643171929338
0.9119999999999999 0.05900589190494409
0.9109999999999996 0.059195096723276434
0.9100000000000001 0.059355558926317505
0.9089999999999998 0.059491902215694
0.9079999999999995 0.05961071592796105
0.907 0.059721161413373636
0.9059999999999997 0.05983346044309093
0.9050000000000002 0.059957882894224074
0.9039999999999999 0.06010464115095386
0.9029999999999996 0.060281714364877684
0.9020000000000001 0.060494931010552914
0.9009999999999998 0.06074673462207371
0.8999999999999995 0.061036093024060115
0.899 0.06135878576796496
0.8979999999999997 0.06170764462677492
0.8970000000000002 0.06207398814777551
0.8959999999999999 0.06244843970216198
0.8949999999999996 0.06282216570985422
0.8940000000000001 0.06318845991946714
0.8929999999999998 0.06354305299566917
0.8919999999999995 0.06388448108725722
0.891 0.06421420205413766
0.8899999999999997 0.06453635567034431
0.8890000000000002 0.06485621686742621
0.8879999999999999 0.06517988281467728
0.8869999999999996 0.06551319020514468
0.8860000000000001 0.06586020351299038
0.8849999999999998 0.06622401113855678
0.8839999999999995 0.06660519715347252
0.883 0.06700330550054152
0.8819999999999997 0.06741587178589285
0.8810000000000002 0.06783962188888557
0.8799999999999999 0.06827079949005246
0.8789999999999996 0.06870574172378928
0.8780000000000001 0.06914038025585212
0.8769999999999998 0.06957181898751948
0.8760000000000003 0.0699978069316997
0.875 0.07041652725063598
0.8739999999999997 0.07082752889113633
0.8730000000000002 0.07123042179020915
0.8719999999999999 0.07162627193202559
0.8709999999999996 0.07201625973806147
0.8700000000000001 0.07240226796127548
0.8689999999999998 0.07278685919901529
0.8680000000000003 0.07317251568232803
0.867 0.07356233227108734
0.8659999999999997 0.0739591077404403
0.8650000000000002 0.07436691439502649
0.8639999999999999 0.07478939809533891
0.8629999999999995 0.07523037555594347
0.8620000000000001 0.07569292725499535
0.8609999999999998 0.07618006223956501
0.8600000000000003 0.07669282814151952
0.859 0.07723079827798059
0.8579999999999997 0.07779139170556638
0.8570000000000002 0.07837029814744545
0.8559999999999999 0.0789620309453741
0.8549999999999995 0.0795597799193303
0.8540000000000001 0.08015761521040575
0.8529999999999998 0.08075050933927942
0.8520000000000003 0.0813346757384367
0.851 0.08190834969586584
0.8499999999999996 0.0824717777023181
0.8490000000000002 0.08302593473792169
0.8479999999999999 0.08357299590164684
0.8469999999999995 0.08411446795519766
0.8460000000000001 0.08465130894301252
0.8449999999999998 0.0851840110631283
0.8440000000000003 0.08571296728349989
0.843 0.08623750998823068
0.8419999999999996 0.08675822597072247
0.8410000000000002 0.08727675751008666
0.8399999999999999 0.08779674297295571
0.8389999999999995 0.08832417036635068
0.8380000000000001 0.0888671147303079
0.8369999999999997 0.08943458413994153
0.8360000000000003 0.09003697751664584
0.835 0.09068396868174558
0.8339999999999996 0.09138390365327896
0.8330000000000002 0.0921427110972415
0.8319999999999999 0.0929624900432324
0.8309999999999995 0.09384114939120805
0.8300000000000001 0.09477179134161039
0.8289999999999997 0.09574461886463137
0.8280000000000003 0.09674549402739867
0.827 0.09775848062810102
0.8259999999999996 0.09876710948874737
0.8250000000000002 0.09975688252241875
0.8239999999999998 0.10071584032287874
0.8229999999999995 0.10163574145914421
0.8220000000000001 0.10251347040993737
0.8209999999999997 0.10335102471105195
0.8200000000000003 0.1041535607702769
0.819 0.1049302135231762
0.8179999999999996 0.10569124867705575
0.8170000000000002 0.10644547675013176
0.8159999999999998 0.10720057151413133
0.8149999999999995 0.10796171457466103
0.8140000000000001 0.10873055555962338
0.8129999999999997 0.10950614574604287
0.8120000000000003 0.11028610907452846
0.8109999999999999 0.11106839524244427
0.8099999999999996 0.11185245510266442
0.8090000000000002 0.1126406201099085
0.8079999999999998 0.11343892981138612
0.8069999999999995 0.11425658038363859
0.806 0.11510501390461604
0.8049999999999997 0.11599657234349492
0.8040000000000003 0.11694314564714883
0.8029999999999999 0.11795482340125901
0.8019999999999996 0.11903770516889224
0.8010000000000002 0.12019317881339794
0.7999999999999998 0.12141977421207889
0.7989999999999995 0.12271131558969699
0.798 0.12406043937170756
0.7969999999999997 0.12545843123195216
0.7960000000000003 0.12689617702625222
0.7949999999999999 0.12836617866235747
0.7939999999999996 0.1298617680334
0.7930000000000001 0.13137796310559835
0.7919999999999998 0.1329110957399174
0.7909999999999995 0.13445823350319727
0.79 0.13601563806039127
0.7889999999999997 0.1375803919874972
0.7880000000000003 0.1391486026892503
0.7869999999999999 0.14071494035072324
0.7859999999999996 0.14227295349092875
0.7850000000000001 0.14381547204307454
0.7839999999999998 0.14533484686500703
0.7829999999999995 0.14682317911714143
0.782 0.14827436204451352
0.7809999999999997 0.14968462491856044
0.7800000000000002 0.1510507954896536
0.7789999999999999 0.15237456169824687
0.7779999999999996 0.15365935020236338
0.7770000000000001 0.15491023657045064
0.7759999999999998 0.1561333253362417
0.7749999999999995 0.15733617077109313
0.774 0.1585260807274552
0.7729999999999997 0.15971027210969882
0.7720000000000002 0.1608969254527662
0.7709999999999999 0.16209573292780455
0.7699999999999996 0.1633167242646931
0.7690000000000001 0.16457380417923342
0.7679999999999998 0.16588336633031514
0.7669999999999995 0.1672623156125653
0.766 0.16872749650405625
0.7649999999999997 0.17029464622143106
0.7640000000000002 0.1719744219590872
0.7629999999999999 0.17377145398127972
0.7619999999999996 0.17568414590500078
0.7610000000000001 0.17770444228224802
0.7599999999999998 0.17981705965281736
0.7589999999999995 0.18200286241698907
0.758 0.18424072887405266
0.7569999999999997 0.18650924694428161
0.7560000000000002 0.1887870937253537
0.7549999999999999 0.19105532428181288
0.7539999999999996 0.19329893721312252
0.7530000000000001 0.19550547158485054
0.7519999999999998 0.19766815749617656
0.7510000000000003 0.19978377611879242
0.75 0.20185468254475764
0.7489999999999997 0.20388879975186955
0.7480000000000002 0.20589908609109944
0.7469999999999999 0.20790510444905852
0.7459999999999996 0.20992779862296715
0.7450000000000001 0.2119939666670353
0.7439999999999998 0.2141267753505617
0.7430000000000003 0.2163481755552639
0.742 0.21867435150754483
0.7409999999999997 0.2211154829651687
0.7400000000000002 0.22367177514917394
0.7389999999999999 0.22633470213657736
0.7379999999999995 0.22908818733053515
0.7370000000000001 0.2319115008278669
0.7359999999999998 0.23478179728342655
0.7350000000000003 0.23767731143228313
0.734 0.24058183145697012
0.7329999999999997 0.2434841312546757
0.7320000000000002 0.24638372418100887
0.7309999999999999 0.24929039910433354
0.7299999999999995 0.2522207181670644
0.7290000000000001 0.2551959387765528
0.7279999999999998 0.2582412010629487
0.7270000000000003 0.2613789588375948
0.726 0.2646238642695988
0.7249999999999996 0.26798242526527816
0.7240000000000002 0.2714498717314793
0.7229999999999999 0.27500665275466385
0.7219999999999995 0.27862280585253296
0.7210000000000001 0.282260815823496
0.7199999999999998 0.285874185526135
0.7190000000000003 0.28941920190656223
0.718 0.2928536912192488
0.7169999999999996 0.29614510366979746
0.7160000000000002 0.29927421968277274
0.7149999999999999 0.3022357563198633
0.7139999999999995 0.3050407025666527
0.7130000000000001 0.307714847992481
0.7119999999999997 0.3102978735637083
0.7110000000000003 0.312838904159017
0.71 0.3153918147867376
0.7089999999999996 0.31800852889138037
0.7080000000000002 0.32073947254409585
0.7069999999999999 0.3236246522686245
0.7059999999999995 0.3266937143535613
0.7050000000000001 0.3299632592477688
0.7039999999999997 0.33343711138111665
0.7030000000000003 0.33710427255201875
0.702 0.34094270206988714
0.7009999999999996 0.3449204938173782
0.7000000000000002 0.3489971991231135
0.6989999999999998 0.35312812862403187
0.6979999999999995 0.35726239561759016
0.6970000000000001 0.36135193996945325
0.6959999999999997 0.36534683665818946
0.6950000000000003 0.36920296077805637
0.694 0.3728852753804276
0.6929999999999996 0.37636594482570995
0.6920000000000002 0.3796292331797849
0.6909999999999998 0.3826756159141374
0.6899999999999995 0.385519503030813
0.6890000000000001 0.38818993790027023
0.6879999999999997 0.3907302681992274
0.6870000000000003 0.39319274491384276
0.6859999999999999 0.395635913852188
0.6849999999999996 0.39811509314082166
0.6840000000000002 0.4006806916865549
0.6829999999999998 0.4033619687746865
0.6819999999999995 0.40617348005566456
0.681 0.40910599814515997
0.6799999999999997 0.41213188028735803
0.6790000000000003 0.4152038558985776
0.6779999999999999 0.41826423412953595
0.6769999999999996 0.4212566998832611
0.6760000000000002 0.4241287492843921
0.6749999999999998 0.42684363120552504
0.6739999999999995 0.42938454499634293
0.673 0.4317587638772775
0.6719999999999997 0.43399502560034936
0.6710000000000003 0.43614370598865354
0.6699999999999999 0.43826666960293686
0.6689999999999996 0.440431733917038
0.6680000000000001 0.44271082179974536
0.6669999999999998 0.44516513624089266
0.6659999999999995 0.44784562758950824
0.665 0.4507892306705557
0.6639999999999997 0.4540152617628634
0.6630000000000003 0.45752531368229815
0.6619999999999999 0.4613028212490258
0.6609999999999996 0.4653160429505324
0.6600000000000001 0.4695173881723418
0.6589999999999998 0.47384660528556666
0.6579999999999995 0.4782303986566495
0.657 0.48258768357077114
0.6559999999999997 0.48683467440739003
0.6550000000000002 0.490883272634304
0.6539999999999999 0.4946544151174581
0.6529999999999996 0.4980757905683545
0.6520000000000001 0.5010923324492202
0.6509999999999998 0.5036661915238703
0.6499999999999995 0.5057810957720894
0.649 0.5074419246000356
0.6479999999999997 0.5086720376530957
0.6470000000000002 0.5095119983395451
0.6459999999999999 0.5100127970928728
0.6449999999999996 0.5102307274520251
0.6440000000000001 0.5102308402897145
0.6429999999999998 0.5100770290279873
0.6419999999999995 0.5098312047549509
0.641 0.5095587603032574
0.6399999999999997 0.509318867448331
0.6390000000000002 0.5091682924753712
0.6379999999999999 0.5091561450216474
0.6369999999999996 0.5093202062773156
0.6360000000000001 0.5096898861885903
0.6349999999999998 0.5102746162886378
0.6339999999999995 0.5110682341914744
0.633 0.51203996230013
0.6319999999999997 0.5131430092206329
0.6310000000000002 0.5143139110319707
0.6299999999999999 0.5154789143922814
0.6289999999999996 0.5165626798324907
0.6280000000000001 0.5174897608328537
0.6269999999999998 0.518201679054912
0.6259999999999994 0.518657690785108
0.625 0.5188438490648603
0.6239999999999997 0.5187685580020129
0.6230000000000002 0.5184720134674272
0.6219999999999999 0.5180160228431645
0.6209999999999996 0.5174818358088632
0.6200000000000001 0.5169634142275182
0.6189999999999998 0.5165443968700013
0.6180000000000003 0.516308870975569
0.617 0.5163193591765693
0.6159999999999997 0.5166122008062478
0.6150000000000002 0.5171976866674253
0.6139999999999999 0.5180599773958074
0.6129999999999995 0.5191588887192844
0.6120000000000001 0.5204377528486457
0.6109999999999998 0.5218274495052974
0.6100000000000003 0.5232543852166402
0.609 0.5246481348195979
0.6079999999999997 0.5259433128240679
0.6070000000000002 0.5270815879114029
0.6059999999999999 0.5280193434800821
0.6049999999999995 0.5287221938153862
0.6040000000000001 0.5291688822078742
0.6029999999999998 0.5293517425428763
0.6020000000000003 0.5292774858157738
0.601 0.5289645501586705
0.5999999999999996 0.5284421285488712
0.5990000000000002 0.5277474464506676
0.5979999999999999 0.5269195910462232
0.5969999999999995 0.5259994879277863
0.5960000000000001 0.525020910710825
0.5949999999999998 0.5240081773323434
0.5940000000000003 0.5229727758956323
0.593 0.5219186239964174
0.5919999999999996 0.5208390656179855
0.5910000000000002 0.5197285219059601
0.5899999999999999 0.5185813034652063
0.5889999999999995 0.5174005372297683
0.5880000000000001 0.5161973025345411
0.5869999999999997 0.5149904472370387
0.5860000000000003 0.5138038050647734
0.585 0.5126642871949323
0.5839999999999996 0.5115924706404863
0.5830000000000002 0.5105969190553343
0.5819999999999999 0.5096799198493266
0.5809999999999995 0.5088246713827529
0.5800000000000001 0.5080112551401905
0.5789999999999997 0.5072167023830436
0.5780000000000003 0.5064178709931163
0.577 0.5056021147536445
0.5759999999999996 0.5047658199206604
0.5750000000000002 0.5039178195952679
0.5739999999999998 0.5030689238040695
0.5729999999999995 0.5022331740758373
0.5720000000000001 0.5014192790340668
0.5709999999999997 0.5006248572434713
0.5700000000000003 0.49983811215928864
0.569 0.49902835609644414
0.5679999999999996 0.4981598380687177
0.5670000000000002 0.4971921692447852
0.5659999999999998 0.4960909675146017
0.5649999999999995 0.4948284811707988
0.5640000000000001 0.49339369346823764
0.5629999999999997 0.491789263884015
0.5620000000000003 0.4900373441698608
0.5609999999999999 0.4881679835283155
0.5599999999999996 0.48622438976682647
0.5590000000000002 0.48424844185407057
0.5579999999999998 0.48228506179447655
0.5569999999999995 0.4803745388079264
0.556 0.47855258800708095
0.5549999999999997 0.4768506709340898
0.5540000000000003 0.4752920165461781
0.5529999999999999 0.4738994711518055
0.5519999999999996 0.4726890124041026
0.5510000000000002 0.471677741570773
0.5499999999999998 0.47087686973416537
0.5489999999999995 0.4702962364907854
0.548 0.4699418585063218
0.5469999999999997 0.46981554501956296
0.5460000000000003 0.4699137396177301
0.5449999999999999 0.47022558019902766
0.5439999999999996 0.470732662453999
0.5430000000000001 0.4714055165845904
0.5419999999999998 0.47220765228812517
0.5409999999999995 0.47309326413429653
0.54 0.4740096664213005
0.5389999999999997 0.4749008697604821
0.5380000000000003 0.475709844513369
0.5369999999999999 0.47639108601053926
0.5359999999999996 0.47690690162046934
0.5350000000000001 0.47723809020224134
0.5339999999999998 0.477385388411593
0.5329999999999995 0.47736332055196196
0.532 0.47720947921829504
0.5309999999999997 0.4769635116469
0.5300000000000002 0.4766706801182629
0.5289999999999999 0.4763727757358041
0.5279999999999996 0.4761032128211017
0.5270000000000001 0.4758844978292262
0.5259999999999998 0.47572783545267916
0.5249999999999995 0.4756378959559131
0.524 0.47561577342082045
0.5229999999999997 0.4756622041502687
0.5220000000000002 0.47578509196045166
0.5209999999999999 0.4759999504020495
0.5199999999999996 0.47632895667634273
0.5190000000000001 0.4767974988666003
0.5179999999999998 0.47742973230908115
0.5169999999999995 0.4782432145098558
0.516 0.4792454126450594
0.5149999999999997 0.4804319436468897
0.5140000000000002 0.48178564106945454
0.5129999999999999 0.4832787677387861
0.5119999999999996 0.48488011380911694
0.5110000000000001 0.4865497166301339
0.5099999999999998 0.4882572150563782
0.5089999999999995 0.48996708403553796
0.508 0.4916538333377938
0.5069999999999997 0.49329330892856726
0.5060000000000002 0.4948673483340561
0.5049999999999999 0.496360469882705
0.5039999999999996 0.4977567183545685
0.5030000000000001 0.49904596859341366
0.5019999999999998 0.5002185030869242
0.5009999999999994 0.5012741914971054
0.5 0.5022162310010455
0.49899999999999967 0.5030562049759434
0.4980000000000002 0.5038127265358144
0.4969999999999999 0.5045138265035757
0.49599999999999955 0.5051902468089273
0.4950000000000001 0.5058701807327409
0.4939999999999998 0.5065834452656663
0.4930000000000003 0.5073544834308725
0.492 0.5082029208386776
0.49099999999999966 0.5091437050489166
0.4900000000000002 0.5101888068613937
0.4889999999999999 0.5113487111763519
0.48799999999999955 0.5126285235721422
0.4870000000000001 0.5140369228983087
0.48599999999999977 0.515582289327161
0.4850000000000003 0.5172727012791867
0.484 0.5191096922055236
0.48299999999999965 0.5210967279036155
0.4820000000000002 0.523227636167368
0.48099999999999987 0.5254944023501856
0.47999999999999954 0.5278791051468668
0.4790000000000001 0.5303628760086152
0.47799999999999976 0.5329224137696896
0.4770000000000003 0.5355363510038035
0.476 0.5381843495698337
0.47499999999999964 0.5408477223464313
0.4740000000000002 0.543510552714995
0.47299999999999986 0.5461609303777099
0.47199999999999953 0.5487832316484182
0.4710000000000001 0.5513629067591779
0.46999999999999975 0.5538865081392801
0.4690000000000003 0.5563360560935968
0.46799999999999997 0.5586971063946141
0.46699999999999964 0.5609570235859761
0.4660000000000002 0.5631127846973457
0.46499999999999986 0.5651719870808309
0.4639999999999995 0.5671609047937801
0.4630000000000001 0.5691153596739814
0.46199999999999974 0.5710850350441913
0.4610000000000003 0.5731278608127197
0.45999999999999996 0.5753052805292259
0.45899999999999963 0.5776600940198644
0.4580000000000002 0.5802267854240928
0.45699999999999985 0.5830158702739665
0.4559999999999995 0.5860176382113118
0.45500000000000007 0.5891998674251642
0.45399999999999974 0.5925119589877273
0.4530000000000003 0.595896320263327
0.45199999999999996 0.599281290224376
0.4509999999999996 0.6026035226410171
0.4500000000000002 0.6058058374520613
0.44899999999999984 0.6088363060412977
0.4479999999999995 0.6116602303011732
0.44700000000000006 0.6142583650802164
0.44599999999999973 0.6166283175680689
0.4450000000000003 0.6187895895607177
0.44399999999999995 0.6207846204944475
0.4429999999999996 0.6226779952123297
0.44200000000000017 0.6245501073249627
0.44099999999999984 0.6265027691860746
0.4399999999999995 0.6286417289209242
0.43900000000000006 0.6310771863105316
0.4379999999999997 0.6339072632295502
0.4370000000000003 0.6372089573052027
0.43599999999999994 0.6410298032647107
0.4349999999999996 0.6453910960901575
0.43400000000000016 0.6502675823545742
0.43299999999999983 0.6556113018363634
0.4319999999999995 0.6613398135651293
0.43100000000000005 0.6673518084052461
0.4299999999999997 0.6735308119416132
0.42900000000000027 0.6797637352305658
0.42799999999999994 0.6859411118490546
0.4269999999999996 0.6919691757976587
0.42600000000000016 0.6977777504679423
0.4249999999999998 0.7033189584688049
0.4239999999999995 0.7085720462062745
0.42300000000000004 0.7135355096300257
0.4219999999999997 0.718232152453985
0.42100000000000026 0.7226973421441791
0.41999999999999993 0.7269859375429412
0.4189999999999996 0.7311594027802285
0.41800000000000015 0.7352967778613578
0.4169999999999998 0.7394751500933887
0.4159999999999995 0.743783202801654
0.41500000000000004 0.7483011606599504
0.4139999999999997 0.7531124784932939
0.41300000000000026 0.7582861440447154
0.4119999999999999 0.7638684287804497
0.4109999999999996 0.7698868871267217
0.41000000000000014 0.7763448911430968
0.4089999999999998 0.7832196064883397
0.4079999999999995 0.7904639071838164
0.40700000000000003 0.798014151725775
0.4059999999999997 0.8058001891650267
0.40500000000000025 0.813746392683757
0.4039999999999999 0.8217792006239787
0.4029999999999996 0.8298467226371424
0.40200000000000014 0.8378941575642921
0.4009999999999998 0.8458845809973989
0.39999999999999947 0.8537950381204549
0.399 0.8616021262117838
0.3979999999999997 0.8692893158665865
0.39700000000000024 0.8768343785425284
0.3959999999999999 0.8842020497966817
0.3949999999999996 0.8913466880366584
0.39400000000000013 0.89821827603563
0.3929999999999998 0.904754911653433
0.39199999999999946 0.9108824548873443
0.391 0.9165440036030637
0.3899999999999997 0.921677741080958
0.38900000000000023 0.9262484171187051
0.3879999999999999 0.9302470792109567
0.38699999999999957 0.933688789816087
0.3860000000000001 0.9366251223527757
0.3849999999999998 0.9391340447895062
0.38399999999999945 0.9413097552669076
0.383 0.9432606724361591
0.3819999999999997 0.9451060531588991
0.3810000000000002 0.946950253500294
0.3799999999999999 0.9488929262964796
0.37899999999999956 0.9510124185072337
0.3780000000000001 0.9533694803850522
0.3769999999999998 0.9559983722226072
0.37599999999999945 0.958909373113177
0.375 0.9620830470284819
0.37399999999999967 0.9654859181363449
0.3730000000000002 0.9690481762720251
0.3719999999999999 0.9726778882937532
0.37099999999999955 0.9762668592325568
0.3700000000000001 0.9796966342849088
0.3689999999999998 0.9828465628081181
0.3680000000000003 0.9856222990950653
0.367 0.9879503755028466
0.36599999999999966 0.9898134873910647
0.3650000000000002 0.9912323847063089
0.3639999999999999 0.9922824790223053
0.36299999999999955 0.993073308747147
0.3620000000000001 0.9937363663269906
0.36099999999999977 0.9944000052786501
0.3600000000000003 0.9951547473412546
0.359 0.9960509995025725
0.35799999999999965 0.9970724158877856
0.3570000000000002 0.9981370030457745
0.35599999999999987 0.9991042021368789
0.35499999999999954 0.9997926758297383
0.3540000000000001 1.0
0.35299999999999976 0.9995384201321028
0.3520000000000003 0.9982426092017852
0.351 0.9960002335275608
0.34999999999999964 0.992757344038714
0.3490000000000002 0.9885196010084452
0.34799999999999986 0.983349583097438
0.34699999999999953 0.9773494493242717
0.3460000000000001 0.9706435762354491
0.34499999999999975 0.9633683981700284
0.3440000000000003 0.9556607652180522
0.34299999999999997 0.9476429048616846
0.34199999999999964 0.9394150501043297
0.3410000000000002 0.9310671344688191
0.33999999999999986 0.9226625425529323
0.3389999999999995 0.9142554923362187
0.3380000000000001 0.9058875357646158
0.33699999999999974 0.8975883386610446
0.3360000000000003 0.8893873723163186
0.33499999999999996 0.8813077883866156
0.33399999999999963 0.873371456582793
0.3330000000000002 0.865583518793728
0.33199999999999985 0.8579547620694071
0.3309999999999995 0.8504702808271397
0.33000000000000007 0.843110932789734
0.32899999999999974 0.8358443657291913
0.3280000000000003 0.8286233156054071
0.32699999999999996 0.821392102588035
0.3259999999999996 0.8140906109687659
0.3250000000000002 0.8066554445657788
0.32399999999999984 0.7990376434547428
0.3229999999999995 0.7912076799721807
0.32200000000000006 0.7831532305153055
0.32099999999999973 0.7748870450550485
0.3200000000000003 0.7664448494851926
0.31899999999999995 0.7578745227457536
0.3179999999999996 0.7492318825540399
0.31700000000000017 0.7405617380087001
0.31599999999999984 0.7318992534967013
0.3149999999999995 0.723252826864503
0.31400000000000006 0.7146069252105766
0.3129999999999997 0.7059233539262199
0.3120000000000003 0.6971461287792748
0.31099999999999994 0.6882188415212761
0.3099999999999996 0.6790820538981053
0.30900000000000016 0.6696899473483783
0.30799999999999983 0.6600164761401494
0.3069999999999995 0.6500619683754287
0.30600000000000005 0.6398449586207433
0.3049999999999997 0.6294078639372052
0.30400000000000027 0.6188111024521301
0.30299999999999994 0.6081241322716306
0.3019999999999996 0.5974245591941072
0.30100000000000016 0.5867890208648746
0.2999999999999998 0.5762950258413732
0.2989999999999995 0.5660124731016278
0.29800000000000004 0.5560060179623313
0.2969999999999997 0.5463290137857072
0.29600000000000026 0.5370177720261945
0.29499999999999993 0.5280962541804001
0.2939999999999996 0.519571935933187
0.29300000000000015 0.5114305049231381
0.2919999999999998 0.5036431648091027
0.2909999999999995 0.49616154675126894
0.29000000000000004 0.4889240021522642
0.2889999999999997 0.4818651427002417
0.28800000000000026 0.4749149420494504
0.2869999999999999 0.4680133687089063
0.2859999999999996 0.46111134262772147
0.28500000000000014 0.45417674744881725
0.2839999999999998 0.44719982488088056
0.2829999999999995 0.4401837326464223
0.28200000000000003 0.43315516607466736
0.2809999999999997 0.4261463052404569
0.28000000000000025 0.4191926429648753
0.2789999999999999 0.412334890775319
0.2779999999999996 0.4056059241560516
0.27700000000000014 0.3990309947989905
0.2759999999999998 0.39262858115199367
0.27499999999999947 0.3864075878925564
0.274 0.38036821409658755
0.2729999999999997 0.37450555026128746
0.27200000000000024 0.3688108147336041
0.2709999999999999 0.36327114865072174
0.2699999999999996 0.35787241651258545
0.26900000000000013 0.3526031826080315
0.2679999999999998 0.3474520918051074
0.26699999999999946 0.3424105509548044
0.266 0.33747336378723913
0.2649999999999997 0.3326371717173304
0.26400000000000023 0.3278999399387548
0.2629999999999999 0.3232592875069722
0.26199999999999957 0.3187093756027763
0.2610000000000001 0.3142425383980008
0.2599999999999998 0.3098485806109821
0.25899999999999945 0.30551188815560376
0.258 0.30121373126269235
0.2569999999999997 0.29693778991090575
0.2560000000000002 0.29266685267563075
0.2549999999999999 0.2883888784392153
0.25399999999999956 0.28409870358191414
0.2530000000000001 0.27979497895121463
0.2519999999999998 0.2754842529806052
0.25099999999999945 0.2711752388872179
0.25 0.2668823718932916
0.24899999999999967 0.2626208674568489
0.24800000000000022 0.2584063737792406
0.2469999999999999 0.25425297264697233
0.24599999999999955 0.25017354218358606
0.2450000000000001 0.24617892746952927
0.24399999999999977 0.24227844113995184
0.24299999999999944 0.23847932813925948
0.242 0.23478779534134062
0.24099999999999966 0.23120856715783122
0.2400000000000002 0.22774434042979214
0.23899999999999988 0.22439247174602764
0.23799999999999955 0.22114853931021106
0.2370000000000001 0.21800413189672332
0.23599999999999977 0.2149469708795299
0.23500000000000032 0.21196477505858374
0.23399999999999999 0.20904392695808693
0.23299999999999965 0.2061714182548994
0.2320000000000002 0.2033414436514518
0.23099999999999987 0.2005526697781225
0.22999999999999954 0.19781104082937362
0.2290000000000001 0.19512855229287007
0.22799999999999976 0.19252156910526108
0.2270000000000003 0.19000793206606043
0.22599999999999998 0.18760383843809528
0.22499999999999964 0.18532066342927472
0.2240000000000002 0.18316279086171494
0.22299999999999986 0.1811259582571792
0.22199999999999953 0.17919591955572392
0.22100000000000009 0.17735164522986976
0.21999999999999975 0.17556620806350842
0.2190000000000003 0.17381060004351592
0.21799999999999997 0.17205797535988435
0.21699999999999964 0.17028452687860243
0.2160000000000002 0.16847528592054467
0.21499999999999986 0.16662140676810272
0.21399999999999952 0.16472358340139806
0.21300000000000008 0.16278860181876117
0.21199999999999974 0.1608279995015269
0.2110000000000003 0.15885348385656284
0.20999999999999996 0.15687943767571347
0.20899999999999963 0.15491699595022868
0.20800000000000018 0.1529743002482555
0.20699999999999985 0.15105567021500718
0.20599999999999952 0.14916165296224898
0.20500000000000007 0.14729059762860292
0.20399999999999974 0.1454385526227734
0.2030000000000003 0.14360143180510831
0.20199999999999996 0.14177507038231874
0.20099999999999962 0.1399550683899646
0.20000000000000018 0.13813941227114213
0.19899999999999984 0.13632706015923896
0.1979999999999995 0.1345196816006669
0.19700000000000006 0.13271935334670715
0.19599999999999973 0.13093138878769509
0.19500000000000028 0.12916304706881057
0.19399999999999995 0.1274236413305428
0.19299999999999962 0.1257233324026514
0.19200000000000017 0.12407376879309807
0.19099999999999984 0.12248583291637578
0.1899999999999995 0.12097084649353951
0.18900000000000006 0.11953673233529526
0.18799999999999972 0.11819046228946836
0.18700000000000028 0.11693524553706333
0.18599999999999994 0.11577119186674689
0.1849999999999996 0.11469698589688367
0.18400000000000016 0.11370768803957992
0.18299999999999983 0.11279617616165577
0.1819999999999995 0.1119556090013368
0.18100000000000005 0.11117699814754795
0.17999999999999972 0.11045175806822134
0.17900000000000027 0.1097696637204
0.17799999999999994 0.1091194284483478
0.1769999999999996 0.10848869260633447
0.17600000000000016 0.1078637129090191
0.17499999999999982 0.10722880968255924
0.1739999999999995 0.10656872698992198
0.17300000000000004 0.10586907138555893
0.1719999999999997 0.10511763794972458
0.17100000000000026 0.10430602234545619
0.16999999999999993 0.10342994015651631
0.1689999999999996 0.10249105940165652
0.16800000000000015 0.10149603043540081
0.16699999999999982 0.10045442820043958
0.16599999999999948 0.09937847723907874
0.16500000000000004 0.09828228201308893
0.1639999999999997 0.09717892898933013
0.16300000000000026 0.09608054624526129
0.16199999999999992 0.09499753602448441
0.1609999999999996 0.09393817325309493
0.16000000000000014 0.09291015492633545
0.1589999999999998 0.0919205091301721
0.15799999999999947 0.09097569637553214
0.15700000000000003 0.09008192299241383
0.1559999999999997 0.08924415085270568
0.15500000000000025 0.08846579745594972
0.15399999999999991 0.0877478538326761
0.15299999999999958 0.0870872526189269
0.15200000000000014 0.08647750767277797
0.1509999999999998 0.08590761689716479
0.14999999999999947 0.08536347718044637
0.14900000000000002 0.08482928039312655
0.1479999999999997 0.08428954560765668
0.14700000000000024 0.08372968317166705
0.1459999999999999 0.0831397430992861
0.14499999999999957 0.08251384330661171
0.14400000000000013 0.08185304692148891
0.1429999999999998 0.0811617902382853
0.14199999999999946 0.08044966016307621
0.14100000000000001 0.07972790739122054
0.13999999999999968 0.07900794091715445
0.13900000000000023 0.07829959713081829
0.1379999999999999 0.0776093956482014
0.13699999999999957 0.07694048969205931
0.13600000000000012 0.07629108707314446
0.1349999999999998 0.07565792744907751
0.13399999999999945 0.07503535385519815
0.133 0.07441774236639993
0.13199999999999967 0.07380211596193587
0.13100000000000023 0.07318728184321788
0.1299999999999999 0.07257580584532426
0.12899999999999956 0.0719732043348707
0.1280000000000001 0.07138716416265052
0.12699999999999978 0.07082512963635111
0.12599999999999945 0.07029442025070218
0.125 0.06979989348012251
0.12399999999999967 0.0693430721830675
0.12300000000000022 0.06892155387303818
0.12199999999999989 0.06853033176078091
0.12099999999999955 0.0681623928392303
0.1200000000000001 0.06780886448989905
0.11899999999999977 0.06746203594617556
0.11799999999999944 0.06711549539398086
0.11699999999999999 0.06676450566095614
0.11599999999999966 0.06640729713937034
0.11500000000000021 0.06604464077077707
0.11399999999999988 0.06567881684250061
0.11299999999999955 0.06531381775807253
0.1120000000000001 0.06495362216021165
0.11099999999999977 0.06460197934175835
0.11000000000000032 0.0642615802808364
0.10899999999999999 0.06393409819430824
0.10799999999999965 0.06361971790142698
0.1070000000000002 0.06331740256847938
0.10599999999999987 0.06302469092035859
0.10499999999999954 0.06273820197306897
0.10400000000000009 0.06245379219823137
0.10299999999999976 0.062167154243536374
0.10200000000000031 0.061874395472417104
0.10099999999999998 0.0615721646639491
0.09999999999999964 0.06125803172833521
0.0990000000000002 0.06093162976951757
0.09799999999999986 0.06059372813303641
0.09699999999999953 0.060246338874958366
0.09600000000000009 0.05989309304460291
0.09499999999999975 0.05953740538839005
0.0940000000000003 0.05918332511123421
0.09299999999999997 0.05883409411519965
0.09199999999999964 0.05849167670574782
0.09100000000000019 0.05815790122899988
0.08999999999999986 0.057832749523304174
0.08899999999999952 0.05751632035937772
0.08800000000000008 0.057207675532901923
0.08699999999999974 0.0569066667316523
0.0860000000000003 0.05661291207400176
0.08499999999999996 0.056326884129339685
0.08399999999999963 0.05604862244557847
0.08300000000000018 0.05577801037812691
0.08199999999999985 0.055514935030782836
0.08099999999999952 0.05525805264749494
0.08000000000000007 0.05500517193163226
0.07899999999999974 0.05475303373174203
0.07800000000000029 0.054498262871002394
0.07699999999999996 0.05423695138155664
0.07599999999999962 0.05396578585244089
0.07500000000000018 0.05368227181778218
0.07399999999999984 0.05338513636605187
0.07299999999999951 0.05307452353219518
0.07200000000000006 0.052751690759337375
0.07099999999999973 0.05241948480337965
0.07000000000000028 0.05208110178423923
0.06899999999999995 0.051740554474687304
0.06799999999999962 0.0514019007316914
0.06700000000000017 0.05106851870415398
0.06599999999999984 0.05074368063250054
0.0649999999999995 0.05042998494953146
0.06400000000000006 0.05012915058758135
0.06299999999999972 0.04984248499178424
0.06200000000000028 0.04957092169777911
0.06099999999999994 0.0493155482249748
0.05999999999999961 0.04907705148883008
0.05900000000000016 0.04885596819619559
0.05799999999999983 0.04865318199147821
0.056999999999999496 0.04846902423616029
0.05600000000000005 0.0483039691345499
0.054999999999999716 0.048157785724128814
0.05400000000000027 0.0480293645331778
0.052999999999999936 0.0479168211127891
0.0519999999999996 0.047818167048926004
0.051000000000000156 0.047730560130656075
0.04999999999999982 0.04765083617857991
0.04899999999999949 0.047576257899881104
0.04800000000000004 0.04750458232020176
0.04699999999999971 0.047434188845727636
0.04600000000000026 0.047364547961494155
0.04499999999999993 0.04729609558710273
0.043999999999999595 0.04723067713761238
0.04300000000000015 0.04717071200436531
0.041999999999999815 0.04711895121625145
0.04099999999999948 0.04707817983652536
0.040000000000000036 0.04705025864596005
0.0389999999999997 0.04703615541108962
0.038000000000000256 0.04703493990624555
0.03699999999999992 0.04704436436889969
0.03599999999999959 0.04706053024938992
0.03500000000000014 0.04707878667350115
0.03399999999999981 0.04709418884325731
0.032999999999999474 0.04710215593424803
0.03200000000000003 0.04709956667390813
0.030999999999999694 0.04708484438904931
0.03000000000000025 0.04705851231388662
0.028999999999999915 0.047022922404075684
0.02799999999999958 0.046981412826797644
0.027000000000000135 0.04693809632250322
0.0259999999999998 0.04689720289372719
0.024999999999999467 0.04686188577445827
0.02400000000000002 0.04683434844032012
0.022999999999999687 0.0468154703636708
0.02200000000000024 0.046804939639245674
0.020999999999999908 0.04680122545215764
0.019999999999999574 0.04680255806067056
0.019000000000000128 0.04680646444316271
0.017999999999999794 0.046810103629161944
0.01699999999999946 0.04681082266758642
0.016000000000000014 0.046806139990373696
0.01499999999999968 0.04679388389166229
0.014000000000000234 0.04677151511426401
0.0129999999999999 0.04673666434279736
0.011999999999999567 0.04668664983972402
0.01100000000000012 0.04661924292832563
0.009999999999999787 0.04653239176496276
0.008999999999999453 0.0464241320250936
0.008000000000000007 0.046293401923176665
0.006999999999999673 0.04613968214674758
0.006000000000000227 0.04596411400515495
0.004999999999999893 0.04576874620717275
0.0039999999999995595 0.045557275938505996
0.0030000000000001137 0.045334449858369465
0.0019999999999997797 0.04510630929643449
0.0009999999999994458 0.044879142274569815
0.0 0.04465940493886748
-0.001000000000000334 0.04445293949019019
-0.0019999999999997797 0.04426465899312039
-0.0030000000000001137 0.04409825057843049
-0.004000000000000448 0.0439556715865001
-0.004999999999999893 0.043837408674015775
-0.006000000000000227 0.043743077190511945
-0.007000000000000561 0.043670763268616804
-0.008000000000000007 0.04361801384842357
-0.009000000000000341 0.043581776618974645
-0.009999999999999787 0.04355841739029912
-0.01100000000000012 0.043543930929249124
-0.012000000000000455 0.04353386666553854
-0.0129999999999999 0.04352362908097229
-0.014000000000000234 0.043508183064059854
-0.015000000000000568 0.043482739177939045
-0.016000000000000014 0.04344295046130343
-0.017000000000000348 0.04338555080921258
-0.017999999999999794 0.043308520376365525
-0.019000000000000128 0.043212294793040805
-0.020000000000000462 0.04309884966435602
-0.020999999999999908 0.04297291988068174
-0.02200000000000024 0.04284089293801815
-0.022999999999999687 0.042710671097855375
-0.02400000000000002 0.042590781662811474
-0.025000000000000355 0.042489574416511265
-0.0259999999999998 0.04241435668845158
-0.027000000000000135 0.04237026588353695
-0.02800000000000047 0.042360306653118615
-0.028999999999999915 0.04238407224110866
-0.03000000000000025 0.042438709495979283
-0.030999999999999694 0.04251882556710997
-0.03200000000000003 0.042616269526087464
-0.03300000000000036 0.04272146139316517
-0.03399999999999981 0.04282445620538445
-0.03500000000000014 0.04291581668800947
-0.036000000000000476 0.042987412510153214
-0.03699999999999992 0.04303337509774911
-0.038000000000000256 0.043050683136600536
-0.0389999999999997 0.043039285884013095
-0.040000000000000036 0.04300258160972691
-0.04100000000000037 0.042946308667193386
-0.041999999999999815 0.04287796877231642
-0.04300000000000015 0.04280591694057703
-0.04400000000000048 0.04273856506780672
-0.04499999999999993 0.04268308720252196
-0.04600000000000026 0.042645148312404735
-0.04699999999999971 0.04262825177877004
-0.04800000000000004 0.042634153839668405
-0.04900000000000038 0.04266239390064759
-0.04999999999999982 0.04271115755275484
-0.051000000000000156 0.04277771857693309
-0.05200000000000049 0.04285886562026328
-0.052999999999999936 0.042951409138570255
-0.05400000000000027 0.043052486852891966
-0.054999999999999716 0.04315960469166976
-0.05600000000000005 0.043271082411243424
-0.057000000000000384 0.043385476385290216
-0.05799999999999983 0.04350132777204847
-0.05900000000000016 0.043617515197311094
-0.0600000000000005 0.0437324387489039
-0.06099999999999994 0.04384401694331941
-0.06200000000000028 0.04394976646626198
-0.06299999999999972 0.04404679629883988
-0.06400000000000006 0.044131739267397926
-0.06500000000000039 0.044201825334239914
-0.06599999999999984 0.04425448077489032
-0.06700000000000017 0.044288695800342226
-0.0680000000000005 0.04430424613138934
-0.06899999999999995 0.04430317173144506
-0.07000000000000028 0.04428877420591531
-0.07099999999999973 0.04426609587377984
-0.07200000000000006 0.044241395513778974
-0.0730000000000004 0.04422158665008217
-0.07399999999999984 0.044213536403899786
-0.07500000000000018 0.044223313498017405
-0.07600000000000051 0.04425623020278483
-0.07699999999999996 0.04431520555645722
-0.07800000000000029 0.04440154526556082
-0.07899999999999974 0.04451406839792058
-0.08000000000000007 0.044649647149908496
-0.0810000000000004 0.044803431465715096
-0.08199999999999985 0.04496897383052651
-0.08300000000000018 0.045139120229804604
-0.08400000000000052 0.045306440069464084
-0.08499999999999996 0.04546413762989929
-0.0860000000000003 0.04560625527510354
-0.08699999999999974 0.045728046314636735
-0.08800000000000008 0.04582664934113738
-0.08900000000000041 0.04590134559622058
-0.08999999999999986 0.04595329914323113
-0.09100000000000019 0.0459860701874224
-0.09200000000000053 0.0460047411064804
-0.09299999999999997 0.046016354732880925
-0.0940000000000003 0.04602875899804779
-0.09499999999999975 0.04604984470894801
-0.09600000000000009 0.04608743088271868
-0.09700000000000042 0.04614761567141596
-0.09799999999999986 0.04623484553214473
-0.0990000000000002 0.046350955940854616
-0.10000000000000053 0.046495112298219524
-0.10099999999999998 0.046664012937966584
-0.10200000000000031 0.046852103366899725
-0.10299999999999976 0.047052640262600504
-0.10400000000000009 0.047258340834861176
-0.10500000000000043 0.04746231918682086
-0.10599999999999987 0.047659298696587374
-0.1070000000000002 0.04784588768931915
-0.10800000000000054 0.04802083229896896
-0.10899999999999999 0.04818516481480436
-0.11000000000000032 0.0483419894163682
-0.11099999999999977 0.04849535241375476
-0.1120000000000001 0.0486499901687539
-0.11300000000000043 0.04881050502616721
-0.11399999999999988 0.04898020918025507
-0.11500000000000021 0.049161701033694216
-0.11600000000000055 0.04935569244963748
-0.11699999999999999 0.04956208782984463
-0.11800000000000033 0.04977924323745359
-0.11899999999999977 0.05000484792792159
-0.1200000000000001 0.05023617565214127
-0.12100000000000044 0.05047049229107987
-0.12199999999999989 0.050704755328840924
-0.12300000000000022 0.05093672655779514
-0.12400000000000055 0.051164636316027745
-0.125 0.051387022821945114
-0.12600000000000033 0.051603433039466524
-0.12699999999999978 0.05181347680236205
-0.1280000000000001 0.05201781962552103
-0.12900000000000045 0.0522172418247935
-0.1299999999999999 0.05241305605764476
-0.13100000000000023 0.05260706137628396
-0.13200000000000056 0.05280101454965166
-0.133 0.052997107802145824
-0.13400000000000034 0.05319732102429198
-0.1349999999999998 0.053404534327485514
-0.13600000000000012 0.05362132651163036
-0.13700000000000045 0.05385039401729035
-0.1379999999999999 0.05409390409835463
-0.13900000000000023 0.05435398373118713
-0.14000000000000057 0.054631362553813755
-0.14100000000000001 0.05492574602192824
-0.14200000000000035 0.05523528422412286
-0.1429999999999998 0.05555691905036128
-0.14400000000000013 0.05588675764591188
-0.14500000000000046 0.05621994315260596
-0.1459999999999999 0.056552236985772227
-0.14700000000000024 0.05688001896552493
-0.1479999999999997 0.05720054887334959
-0.14900000000000002 0.057512506981620026
-0.15000000000000036 0.05781597204392437
-0.1509999999999998 0.05811157298130377
-0.15200000000000014 0.05840074282636563
-0.15300000000000047 0.058684471644790195
-0.15399999999999991 0.058963349310500054
-0.15500000000000025 0.059237604802107935
-0.1559999999999997 0.059507381740672015
-0.15700000000000003 0.059772074045842026
-0.15800000000000036 0.060031932507433626
-0.1589999999999998 0.06028792267342496
-0.16000000000000014 0.06054243316198473
-0.16100000000000048 0.060799494828169764
-0.16199999999999992 0.0610646314088426
-0.16300000000000026 0.06134410097159754
-0.1639999999999997 0.06164514882755113
-0.16500000000000004 0.06197460891345326
-0.16600000000000037 0.06233843385290075
-0.16699999999999982 0.06274095773800706
-0.16800000000000015 0.06318389851749741
-0.16900000000000048 0.06366610164402246
-0.16999999999999993 0.06418310115215325
-0.17100000000000026 0.06472841531773219
-0.1719999999999997 0.06529253377158127
-0.17300000000000004 0.06586468442801142
-0.17400000000000038 0.06643368304126898
-0.17499999999999982 0.0669896014325609
-0.17600000000000016 0.0675242197278879
-0.1770000000000005 0.06803178060582839
-0.17799999999999994 0.06851000366076784
-0.17900000000000027 0.06896004177848607
-0.17999999999999972 0.06938520779477224
-0.18100000000000005 0.06979151508518684
-0.18200000000000038 0.07018576371995235
-0.18299999999999983 0.07057387016655109
-0.18400000000000016 0.0709609720989946
-0.1850000000000005 0.07135059264045515
-0.18599999999999994 0.07174390153956914
-0.18700000000000028 0.07214032865863229
-0.18799999999999972 0.07253830625650018
-0.18900000000000006 0.0729364465180335
-0.1900000000000004 0.07333429963723133
-0.19099999999999984 0.07373325399472877
-0.19200000000000017 0.07413710448089615
-0.1930000000000005 0.07455170627174983
-0.19399999999999995 0.07498438835655535
-0.19500000000000028 0.07544307237182915
-0.19599999999999973 0.07593540081524298
-0.19700000000000006 0.07646785889019267
-0.1980000000000004 0.07704433395183956
-0.19899999999999984 0.07766566267502693
-0.20000000000000018 0.07833082128295413
-0.2010000000000005 0.07903570846377754
-0.20199999999999996 0.07977545398277762
-0.2030000000000003 0.08054428417779434
-0.20399999999999974 0.08133615267433286
-0.20500000000000007 0.08214603873038812
-0.2060000000000004 0.08296949480234513
-0.20699999999999985 0.08380311753126257
-0.20800000000000018 0.0846443396929424
-0.20900000000000052 0.08549108175702026
-0.20999999999999996 0.08634075792232862
-0.2110000000000003 0.08719129127595425
-0.21199999999999974 0.08804002761959279
-0.21300000000000008 0.0888833810573011
-0.2140000000000004 0.08971713586435225
-0.21499999999999986 0.09053665122375454
-0.2160000000000002 0.09133707393603097
-0.21700000000000053 0.09211350829091193
-0.21799999999999997 0.09286227781659719
-0.2190000000000003 0.0935812763477976
-0.21999999999999975 0.09426891324772123
-0.22100000000000009 0.09492669485158717
-0.22200000000000042 0.09555730418875881
-0.22299999999999986 0.0961644870905542
-0.2240000000000002 0.09675258729264959
-0.22500000000000053 0.0973268084361126
-0.22599999999999998 0.09789207878005327
-0.2270000000000003 0.0984531403260154
-0.22799999999999976 0.09901512548625353
-0.2290000000000001 0.0995839450346032
-0.23000000000000043 0.10016556352178337
-0.23099999999999987 0.10076817408883935
-0.2320000000000002 0.10140145077960722
-0.23300000000000054 0.1020752838016556
-0.23399999999999999 0.10279956316438416
-0.23500000000000032 0.10358351451494628
-0.23599999999999977 0.1044333326559528
-0.2370000000000001 0.10535158625329402
-0.23800000000000043 0.10633710496830372
-0.23899999999999988 0.10738482621059048
-0.2400000000000002 0.10848535880633997
-0.24100000000000055 0.10962700598648736
-0.242 0.11079689409861894
-0.24300000000000033 0.11198199915371378
-0.24399999999999977 0.11316940260705345
-0.2450000000000001 0.11434765120864217
-0.24600000000000044 0.11550767780277263
-0.2469999999999999 0.11664201404726723
-0.24800000000000022 0.11774657464771121
-0.24900000000000055 0.11881940402980758
-0.25 0.11986185710636012
-0.25100000000000033 0.12087856006799122
-0.2519999999999998 0.12187710638919101
-0.2530000000000001 0.12286894777863414
-0.25400000000000045 0.12386636360977775
-0.2549999999999999 0.12488504422692451
-0.2560000000000002 0.12593855802747966
-0.25700000000000056 0.12703972012359893
-0.258 0.1281979986075108
-0.25900000000000034 0.12941929420973244
-0.2599999999999998 0.1307036247574284
-0.2610000000000001 0.13204590061462648
-0.26200000000000045 0.13343653154586563
-0.2629999999999999 0.13486314896862855
-0.26400000000000023 0.13631200855965803
-0.26500000000000057 0.137769898091441
-0.266 0.13922669042766747
-0.26700000000000035 0.14067504605711964
-0.2679999999999998 0.14211370215445826
-0.26900000000000013 0.14354730090247558
-0.27000000000000046 0.14498433263472987
-0.2709999999999999 0.14643615263003668
-0.27200000000000024 0.14791645029486256
-0.2729999999999997 0.149437601258856
-0.274 0.15100787608607297
-0.27500000000000036 0.15263123015492638
-0.2759999999999998 0.15430558030003616
-0.27700000000000014 0.15602083368874278
-0.27800000000000047 0.1577613291605703
-0.2789999999999999 0.15950736887280928
-0.28000000000000025 0.1612343423581993
-0.2809999999999997 0.16291920465686693
-0.28200000000000003 0.16453971086809832
-0.28300000000000036 0.16607883453431874
-0.2839999999999998 0.16752668570570636
-0.28500000000000014 0.16888091133828545
-0.2860000000000005 0.17014788372754996
-0.2869999999999999 0.17134190678506275
-0.28800000000000026 0.17248473078812437
-0.2889999999999997 0.17360318249955448
-0.29000000000000004 0.17472654199635168
-0.29100000000000037 0.17588294827586462
-0.2919999999999998 0.17709961303135896
-0.29300000000000015 0.17839805915159798
-0.2940000000000005 0.17979407289654692
-0.29499999999999993 0.1812962702406276
-0.29600000000000026 0.18290633784614113
-0.2969999999999997 0.18461784953070304
-0.29800000000000004 0.18641842507087283
-0.2990000000000004 0.188290351366553
-0.2999999999999998 0.19021133819987507
-0.30100000000000016 0.19215687458293407
-0.3020000000000005 0.19409919466597303
-0.30299999999999994 0.19601219790390256
-0.30400000000000027 0.19786880501481496
-0.3049999999999997 0.19964526753938844
-0.30600000000000005 0.2013227033881614
-0.3070000000000004 0.20288623702571287
-0.30799999999999983 0.20432750523001056
-0.30900000000000016 0.20564686478266217
-0.3100000000000005 0.20685218476989728
-0.31099999999999994 0.2079591266950186
-0.3120000000000003 0.20899097740662564
-0.3129999999999997 0.20997576745750235
-0.31400000000000006 0.21094489005886966
-0.3150000000000004 0.21192803726228487
-0.31599999999999984 0.21295228109214628
-0.31700000000000017 0.21403351891162034
-0.3180000000000005 0.21517979706984317
-0.31899999999999995 0.21638658252594975
-0.3200000000000003 0.21763957731248865
-0.32099999999999973 0.21891398815986
-0.32200000000000006 0.22017950944192732
-0.3230000000000004 0.22140645244391197
-0.32399999999999984 0.22256704392383528
-0.3250000000000002 0.22364171722055476
-0.3260000000000005 0.2246213865768715
-0.32699999999999996 0.225509475614895
-0.3280000000000003 0.2263206109783062
-0.32899999999999974 0.22708071739776625
-0.33000000000000007 0.227821594422464
-0.3310000000000004 0.22857818169969155
-0.33199999999999985 0.22938731188454328
-0.3330000000000002 0.230280167494605
-0.3340000000000005 0.2312825472606382
-0.33499999999999996 0.23241280561257097
-0.3360000000000003 0.23368015061828049
-0.33699999999999974 0.23508464559962844
-0.3380000000000001 0.23661718609855517
-0.3390000000000004 0.2382610479584423
-0.33999999999999986 0.239991784902417
-0.3410000000000002 0.24177876516302993
-0.3420000000000005 0.243585319067775
-0.34299999999999997 0.24537117185503549
-0.3440000000000003 0.2470950429980499
-0.34499999999999975 0.24871387542740173
-0.3460000000000001 0.2501892882096394
-0.3470000000000004 0.2514864163273929
-0.34799999999999986 0.2525789734388086
-0.3490000000000002 0.25344923414071074
-0.35000000000000053 0.2540900728174331
-0.351 0.25450480607512105
-0.3520000000000003 0.25470570430758716
-0.35299999999999976 0.25471344361015386
-0.3540000000000001 0.2545537452215553
-0.3550000000000004 0.2542547269489674
-0.35599999999999987 0.25384879596395193
-0.3570000000000002 0.2533676208558384
-0.35800000000000054 0.25284177754642534
-0.359 0.25230345058546955
-0.3600000000000003 0.25178168397943324
-0.36099999999999977 0.25130422807045916
-0.3620000000000001 0.25089508457997894
-0.36300000000000043 0.2505726990566415
-0.3639999999999999 0.2503513834245553
-0.3650000000000002 0.2502356828567697
-0.36600000000000055 0.2502226459685208
-0.367 0.2502972326198706
-0.3680000000000003 0.25043668772804495
-0.3689999999999998 0.2506101406957496
-0.3700000000000001 0.2507817684855562
-0.37100000000000044 0.2509149617962284
-0.3719999999999999 0.2509731015305381
-0.3730000000000002 0.2509277837205339
-0.37400000000000055 0.25075918519227564
-0.375 0.25046042536655033
-0.37600000000000033 0.2500354090166105
-0.3769999999999998 0.249503319256016
-0.3780000000000001 0.2488937630976327
-0.37900000000000045 0.24824566104739357
-0.3799999999999999 0.24760404512158787
-0.3810000000000002 0.24700900534047734
-0.38200000000000056 0.24650082345076457
-0.383 0.2461094774693236
-0.38400000000000034 0.24585238871678547
-0.3849999999999998 0.24573455389633206
-0.3860000000000001 0.24574846003771184
-0.38700000000000045 0.24587504162215904
-0.3879999999999999 0.2460872638577357
-0.38900000000000023 0.2463522682162546
-0.39000000000000057 0.24663498565580178
-0.391 0.24690200312365898
-0.39200000000000035 0.24712219487743842
-0.3929999999999998 0.24726781256976482
-0.39400000000000013 0.247318156220899
-0.39500000000000046 0.24725672122390643
-0.3959999999999999 0.24707327244105512
-0.39700000000000024 0.24676379287279518
-0.3980000000000006 0.2463310339767241
-0.399 0.24578319286252662
-0.40000000000000036 0.24513359822624264
-0.4009999999999998 0.24439938827741278
-0.40200000000000014 0.24359881420427695
-0.40300000000000047 0.24275120009138393
-0.4039999999999999 0.2418727725421414
-0.40500000000000025 0.2409755779130905
-0.4059999999999997 0.24006594355354047
-0.40700000000000003 0.23914669829871793
-0.40800000000000036 0.23821571443071324
-0.4089999999999998 0.23727126480203664
-0.41000000000000014 0.23631136746848805
-0.4110000000000005 0.23533794514487116
-0.4119999999999999 0.234356443158707
-0.41300000000000026 0.23337570021579018
-0.4139999999999997 0.23240698947629468
-0.41500000000000004 0.2314630358258985
-0.41600000000000037 0.23055382719263734
-0.4169999999999998 0.2296840540934679
-0.41800000000000015 0.22885549573371164
-0.4190000000000005 0.22806141882064737
-0.41999999999999993 0.22729339779120797
-0.42100000000000026 0.22654147988265044
-0.4219999999999997 0.2257952959969419
-0.42300000000000004 0.22504892002325064
-0.4240000000000004 0.22430025013787688
-0.4249999999999998 0.22355263733103825
-0.42600000000000016 0.2228102295145232
-0.4270000000000005 0.2220787150503799
-0.42799999999999994 0.2213614601351024
-0.42900000000000027 0.22065706363076334
-0.4299999999999997 0.21996015715859651
-0.43100000000000005 0.21925699860473102
-0.4320000000000004 0.21853176104580876
-0.43299999999999983 0.2177665754847187
-0.43400000000000016 0.2169461940334026
-0.4350000000000005 0.21605830839821133
-0.43599999999999994 0.21509796576912268
-0.4370000000000003 0.21406615022274242
-0.4379999999999997 0.2129724388267404
-0.43900000000000006 0.2118298629911068
-0.4400000000000004 0.21065720683520636
-0.44099999999999984 0.20947266213354648
-0.44200000000000017 0.20829574823710462
-0.4430000000000005 0.20714391675048313
-0.44399999999999995 0.2060325255466695
-0.4450000000000003 0.20497508326034933
-0.44599999999999973 0.20398140979420173
-0.44700000000000006 0.2030610822552758
-0.4480000000000004 0.20222070022336214
-0.44899999999999984 0.2014672613280837
-0.4500000000000002 0.2008052012746878
-0.4510000000000005 0.2002383944370517
-0.45199999999999996 0.19976901845723471
-0.4530000000000003 0.19939749725842493
-0.45399999999999974 0.19912201179071765
-0.45500000000000007 0.19893775874844613
-0.4560000000000004 0.19883669692466135
-0.45699999999999985 0.1988062576515741
-0.4580000000000002 0.19883093990597725
-0.4590000000000005 0.19889141841639596
-0.45999999999999996 0.19896552842498802
-0.4610000000000003 0.19902976376001566
-0.46199999999999974 0.19906018015771737
-0.4630000000000001 0.19903770023793083
-0.4640000000000004 0.19894647915188735
-0.46499999999999986 0.19877841540570243
-0.4660000000000002 0.19853374325142656
-0.4670000000000005 0.1982183963020068
-0.46799999999999997 0.19784805755134557
-0.4690000000000003 0.19743920298416295
-0.46999999999999975 0.19701076331059555
-0.4710000000000001 0.19658024334297483
-0.4720000000000004 0.1961616541929765
-0.47299999999999986 0.19576448685636122
-0.4740000000000002 0.19539347327898213
-0.47500000000000053 0.1950505576647137
-0.476 0.1947360686971664
-0.4770000000000003 0.19445006414181473
-0.47799999999999976 0.19419546267747656
-0.4790000000000001 0.19397821829210962
-0.4800000000000004 0.19380698299508708
-0.48099999999999987 0.19369171118668405
-0.4820000000000002 0.1936418642067829
-0.48300000000000054 0.19366416930683572
-0.484 0.19376131267019117
-0.4850000000000003 0.19393105174620942
-0.48599999999999977 0.19416587678708178
-0.4870000000000001 0.19445391483882202
-0.48800000000000043 0.19478178968005738
-0.4889999999999999 0.19513257428742095
-0.4900000000000002 0.19549312485161183
-0.49100000000000055 0.19584840176127288
-0.492 0.1961874824390613
-0.4930000000000003 0.19650022866530287
-0.4939999999999998 0.1967792317316594
-0.4950000000000001 0.197018482877148
-0.49600000000000044 0.19721216131980823
-0.4969999999999999 0.19735714584675404
-0.4980000000000002 0.19745073804438534
-0.49900000000000055 0.19749426949656057
-0.5 0.1974905887124506
-0.5010000000000003 0.19744585631833877
-0.5019999999999998 0.19736901877349958
-0.5030000000000001 0.19727254877666542
-0.5040000000000004 0.19716982200602154
-0.5049999999999999 0.19707288220410218
-0.5060000000000002 0.1969941356740892
-0.5070000000000006 0.19694345668030064
-0.508 0.19692853828028958
-0.5090000000000003 0.19695490459955708
-0.5099999999999998 0.1970266226401516
-0.5110000000000001 0.1971469532144483
-0.5120000000000005 0.1973169712635903
-0.5129999999999999 0.19753906739399676
-0.5140000000000002 0.19781550738632106
-0.5150000000000006 0.19814849590616862
-0.516 0.19853790136063312
-0.5170000000000003 0.19898436366813904
-0.5179999999999998 0.1994850368250314
-0.5190000000000001 0.2000364359233353
-0.5200000000000005 0.20063141625571831
-0.5209999999999999 0.2012624861171556
-0.5220000000000002 0.2019205921198694
-0.5230000000000006 0.20259743353984178
-0.524 0.20328512258374615
-0.5250000000000004 0.2039764814455762
-0.5259999999999998 0.20466545747558965
-0.5270000000000001 0.2053475241028062
-0.5280000000000005 0.20601687982956213
-0.5289999999999999 0.20666813977526696
-0.5300000000000002 0.20729635493539325
-0.5309999999999997 0.20789493750564875
-0.532 0.2084585449368536
-0.5330000000000004 0.20898255385780767
-0.5339999999999998 0.20946576817586643
-0.5350000000000001 0.20991091930637903
-0.5360000000000005 0.21032757485127693
-0.5369999999999999 0.21072884288197558
-0.5380000000000003 0.21113301834397816
-0.5389999999999997 0.2115612845622042
-0.54 0.21203629743113936
-0.5410000000000004 0.21257385016713048
-0.5419999999999998 0.21318668439431548
-0.5430000000000001 0.21387877771701633
-0.5440000000000005 0.21464664474177034
-0.5449999999999999 0.21547858599940709
-0.5460000000000003 0.21635613979168228
-0.5469999999999997 0.21725822084476548
-0.548 0.21815870612097724
-0.5490000000000004 0.21903452866568682
-0.5499999999999998 0.21986483418738023
-0.5510000000000002 0.22063083855400317
-0.5520000000000005 0.2213199290284896
-0.5529999999999999 0.22192518861632013
-0.5540000000000003 0.222445774339107
-0.5549999999999997 0.22288866332014676
-0.556 0.22326897867670256
-0.5570000000000004 0.22360976883467235
-0.5579999999999998 0.2239397006820974
-0.5590000000000002 0.22429496357863243
-0.5600000000000005 0.22471314640773565
-0.5609999999999999 0.2252334125845396
-0.5620000000000003 0.22589050460321805
-0.5629999999999997 0.2267116282106469
-0.5640000000000001 0.22771350671569474
-0.5650000000000004 0.22890349410058103
-0.5659999999999998 0.23027238084935134
-0.5670000000000002 0.23180288269426033
-0.5680000000000005 0.23346544135831124
-0.569 0.2352238519811673
-0.5700000000000003 0.23703645256233394
-0.5709999999999997 0.23886278604472178
-0.5720000000000001 0.24066361990134758
-0.5730000000000004 0.2424052642223388
-0.5739999999999998 0.2440623286252654
-0.5750000000000002 0.24561731504040926
-0.5760000000000005 0.24706221690620353
-0.577 0.24839604715293123
-0.5780000000000003 0.24962630814695522
-0.5789999999999997 0.25076509189259394
-0.5800000000000001 0.2518314519889338
-0.5810000000000004 0.25284684641837185
-0.5819999999999999 0.25383891219753707
-0.5830000000000002 0.25483466949796224
-0.5840000000000005 0.2558651268592237
-0.585 0.25695839583755353
-0.5860000000000003 0.2581436460493278
-0.5869999999999997 0.2594450186947757
-0.5880000000000001 0.26087873878979706
-0.5890000000000004 0.26245471195142656
-0.5899999999999999 0.26417462534499575
-0.5910000000000002 0.26603111983885286
-0.5920000000000005 0.2680087451492278
-0.593 0.27008643675974203
-0.5940000000000003 0.2722410069411211
-0.5949999999999998 0.27444745106429064
-0.5960000000000001 0.27668141151962405
-0.5970000000000004 0.2789258191326993
-0.5979999999999999 0.2811625455928322
-0.5990000000000002 0.2833792800419842
-0.6000000000000005 0.2855683845587844
-0.601 0.28772185848120563
-0.6020000000000003 0.289833984097951
-0.6029999999999998 0.29189711485582553
-0.6040000000000001 0.29389928839436036
-0.6050000000000004 0.2958251464997485
-0.6059999999999999 0.2976579627707494
-0.6070000000000002 0.2993772336559197
-0.6080000000000005 0.300958443166541
-0.609 0.3023828462703248
-0.6100000000000003 0.30363020900684373
-0.6109999999999998 0.3046890236900014
-0.6120000000000001 0.3055565032199963
-0.6130000000000004 0.3062378426749687
-0.6139999999999999 0.3067500656678568
-0.6150000000000002 0.3071189752395757
-0.6160000000000005 0.30737559316208724
-0.617 0.30755563751132575
-0.6180000000000003 0.30769824148386005
-0.6189999999999998 0.3078377144219233
-0.6200000000000001 0.3080066122384477
-0.6210000000000004 0.30823057630728506
-0.6219999999999999 0.3085294091872184
-0.6230000000000002 0.3089142695742314
-0.6240000000000006 0.30938855796966813
-0.625 0.30994606798645896
-0.6260000000000003 0.31057613879505525
-0.6269999999999998 0.3112564195180989
-0.6280000000000001 0.31195763694341144
-0.6290000000000004 0.31264528634802635
-0.6299999999999999 0.31328163802071896
-0.6310000000000002 0.3138282266134323
-0.6320000000000006 0.31425493066730875
-0.633 0.31453825524675505
-0.6340000000000003 0.31467249023131355
-0.6349999999999998 0.3146640003299915
-0.6360000000000001 0.3145365060348946
-0.6370000000000005 0.3143246452883655
-0.6379999999999999 0.31407011470544194
-0.6390000000000002 0.3138137084938465
-0.6400000000000006 0.31358441838381695
-0.641 0.31339868743514154
-0.6420000000000003 0.31325190417176335
-0.6429999999999998 0.31311876628091107
-0.6440000000000001 0.31295551585925435
-0.6450000000000005 0.3127054371074306
-0.6459999999999999 0.31230506011700765
-0.6470000000000002 0.3116955506193662
-0.6480000000000006 0.31082503928933003
-0.649 0.309658371034536
-0.6500000000000004 0.3081788477080026
-0.6509999999999998 0.3063886886583155
-0.6520000000000001 0.3043082209588804
-0.6530000000000005 0.30197053367800114
-0.6539999999999999 0.29941597022375444
-0.6550000000000002 0.29668879891701666
-0.6560000000000006 0.2938336086222101
-0.657 0.2908904311027492
-0.6580000000000004 0.28789218676360495
-0.6589999999999998 0.284868412136764
-0.6600000000000001 0.28183987361486545
-0.6610000000000005 0.278824014849066
-0.6619999999999999 0.2758339882493481
-0.6630000000000003 0.27287869651381697
-0.6639999999999997 0.269966742142407
-0.665 0.26710451568434407
-0.6660000000000004 0.2642978363042441
-0.6669999999999998 0.26154739717960174
-0.6680000000000001 0.25885567588931824
-0.6690000000000005 0.25621743638613437
-0.6699999999999999 0.2536263690870816
-0.6710000000000003 0.2510722444678215
-0.6719999999999997 0.24854056934799562
-0.673 0.24601442268583185
-0.6740000000000004 0.24347562582451238
-0.6749999999999998 0.24090503999523183
-0.6760000000000002 0.2382879258725458
-0.6770000000000005 0.23561535740027342
-0.6779999999999999 0.2328834820021389
-0.6790000000000003 0.23009598854266225
-0.6799999999999997 0.22726343090494977
-0.681 0.22439999854379478
-0.6820000000000004 0.22152238386937273
-0.6829999999999998 0.2186440203106612
-0.6840000000000002 0.2157756376886816
-0.6850000000000005 0.21292003762366832
-0.6859999999999999 0.21007302376622014
-0.6870000000000003 0.207223656630515
-0.6879999999999997 0.2043557276666406
-0.6890000000000001 0.2014528746057491
-0.6900000000000004 0.19849775293613625
-0.6909999999999998 0.19547697868903524
-0.6920000000000002 0.19238293288223227
-0.6930000000000005 0.1892156725185344
-0.694 0.18598056230685853
-0.6950000000000003 0.1826899025462831
-0.6959999999999997 0.17936120750610832
-0.6970000000000001 0.17601462369073245
-0.6980000000000004 0.17267256142581153
-0.6989999999999998 0.169357119404534
-0.7000000000000002 0.1660905529650759
-0.7010000000000005 0.16289284025111
-0.702 0.15978239173612646
-0.7030000000000003 0.15677427544687186
-0.7039999999999997 0.15387855803561393
-0.7050000000000001 0.15110173344233516
-0.7060000000000004 0.14844552383273976
-0.7069999999999999 0.14590535083663392
-0.7080000000000002 0.14347246835896738
-0.7090000000000005 0.14113249563086103
-0.71 0.13886723545109875
-0.7110000000000003 0.13665746637797813
-0.7119999999999997 0.13448258818226488
-0.7130000000000001 0.13232492194056095
-0.7140000000000004 0.13016998611244734
-0.7149999999999999 0.1280082216167261
-0.7160000000000002 0.12583666846418237
-0.7170000000000005 0.12365621807331938
-0.718 0.12147470089080913
-0.7190000000000003 0.11930173435959983
-0.7199999999999998 0.11714805864603853
-0.7210000000000001 0.11502607375460003
-0.7220000000000004 0.1129460160746795
-0.7229999999999999 0.11091594790182435
-0.7240000000000002 0.10894191785958537
-0.7250000000000005 0.10702709865073905
-0.726 0.10517198474614466
-0.7270000000000003 0.10337538434194542
-0.7279999999999998 0.10163479063920809
-0.7290000000000001 0.09994632218314578
-0.7300000000000004 0.09830556539732462
-0.7309999999999999 0.09670875159699698
-0.7320000000000002 0.09515202912554749
-0.7330000000000005 0.0936323143915194
-0.734 0.09214746802962617
-0.7350000000000003 0.09069595608443709
-0.7359999999999998 0.08927664823017481
-0.7370000000000001 0.08788845205455423
-0.7380000000000004 0.08652941847024906
-0.7389999999999999 0.08519721087249078
-0.7400000000000002 0.08388885582060551
-0.7410000000000005 0.08259997485394988
-0.742 0.08132536219666436
-0.7430000000000003 0.08006051900412753
-0.7439999999999998 0.07880069473227086
-0.7450000000000001 0.07754254689017068
-0.7460000000000004 0.0762846061251955
-0.7469999999999999 0.07502640247385146
-0.7480000000000002 0.07376963380329137
-0.7490000000000006 0.0725165463895414
-0.75 0.07127094543687396
-0.7510000000000003 0.07003684820991772
-0.7519999999999998 0.06881837883382368
-0.7530000000000001 0.06761924422730507
-0.7540000000000004 0.0664428118497966
-0.7549999999999999 0.06529188836362289
-0.7560000000000002 0.06416886577892783
-0.7570000000000006 0.06307555842898266
-0.758 0.06201351309607643
-0.7590000000000003 0.060983871743865284
-0.7599999999999998 0.05998724380094203
-0.7610000000000001 0.05902282710677896
-0.7620000000000005 0.058089349935694375
-0.7629999999999999 0.0571845024464432
-0.7640000000000002 0.05630493864967953
-0.7650000000000006 0.05544731234424653
-0.766 0.05460790488782463
-0.7670000000000003 0.05378311635643956
-0.7679999999999998 0.052971217296777784
-0.7690000000000001 0.05217162750360334
-0.7700000000000005 0.05138565352745673
-0.7709999999999999 0.05061619598754978
-0.7720000000000002 0.04986731716126983
-0.7730000000000006 0.049143504560202146
-0.774 0.04844889034861173
-0.7750000000000004 0.047786430595204085
-0.7759999999999998 0.04715733565928302
-0.7770000000000001 0.046560660210135996
-0.7780000000000005 0.045992938819940085
-0.7789999999999999 0.045448984177699964
-0.7800000000000002 0.04492210541003669
-0.7810000000000006 0.04440504998771002
-0.782 0.043891096157825014
-0.7830000000000004 0.04337424502260614
-0.7839999999999998 0.04285071498432176
-0.7850000000000001 0.042318211443717155
-0.7860000000000005 0.041776850137171466
-0.7869999999999999 0.041228262931410034
-0.7880000000000003 0.040675266181350964
-0.7889999999999997 0.040120710216574026
-0.79 0.039568135227433514
-0.7910000000000004 0.0390202602929922
-0.7919999999999998 0.03847905857133872
-0.7930000000000001 0.037945551563376735
-0.7940000000000005 0.037419812455620614
-0.7949999999999999 0.036901374275655444
-0.7960000000000003 0.03638919132267402
-0.7969999999999997 0.035882200680685386
-0.798 0.03537931609612119
-0.7990000000000004 0.03487940023937746
-0.7999999999999998 0.034381915239823965
-0.8010000000000002 0.03388656329118483
-0.8020000000000005 0.03339372417383303
-0.8029999999999999 0.03290387668406294
-0.8040000000000003 0.03241829569551899
-0.8049999999999997 0.03193873396704513
-0.806 0.031467441967900044
-0.8070000000000004 0.031006888920215123
-0.8079999999999998 0.030559890749961145
-0.8090000000000002 0.0301290793025929
-0.8100000000000005 0.029717187850793778
-0.8109999999999999 0.029326104308590686
-0.8120000000000003 0.02895748533390671
-0.8129999999999997 0.028612058945456806
-0.8140000000000001 0.028289793881876333
-0.8150000000000004 0.027990302573121798
-0.8159999999999998 0.02771231198706157
-0.8170000000000002 0.027454011880857502
-0.8180000000000005 0.02721366241015532
-0.819 0.026989005466594045
-0.8200000000000003 0.02677788572423469
-0.8209999999999997 0.026577759277692493
-0.8220000000000001 0.026385832727374173
-0.8230000000000004 0.026199066713394142
-0.8239999999999998 0.026014091959875793
-0.8250000000000002 0.025827077524766057
-0.8260000000000005 0.02563430835969907
-0.827 0.025432289465177046
-0.8280000000000003 0.02521805160371927
-0.8289999999999997 0.024989565106944413
-0.8300000000000001 0.0247458081933109
-0.8310000000000004 0.024487215545653526
-0.8319999999999999 0.02421544577645639
-0.8330000000000002 0.02393288651696202
-0.8340000000000005 0.023642579222830692
-0.835 0.0233480286104622
-0.8360000000000003 0.023052500276418225
-0.8369999999999997 0.022759008576517838
-0.8380000000000001 0.02247013832614348
-0.8390000000000004 0.02218791995176418
-0.8399999999999999 0.02191420605745721
-0.8410000000000002 0.021650646377802094
-0.8420000000000005 0.021398722246364823
-0.843 0.021159820699909418
-0.8440000000000003 0.02093502272506004
-0.8449999999999998 0.02072503830509812
-0.8460000000000001 0.020530014141598642
-0.8470000000000004 0.020349154770574408
-0.8479999999999999 0.0201808830419409
-0.8490000000000002 0.020022574764248714
-0.8500000000000005 0.01987089832906921
-0.851 0.0197221316291853
-0.8520000000000003 0.019572642436688725
-0.8529999999999998 0.019419002253294265
-0.8540000000000001 0.01925886500531722
-0.8550000000000004 0.019090833697441467
-0.8559999999999999 0.01891512936411713
-0.8570000000000002 0.01873275132962965
-0.8580000000000005 0.0185459060558521
-0.859 0.01835718299221624
-0.8600000000000003 0.018169226768575013
-0.8609999999999998 0.017984315423279485
-0.8620000000000001 0.017803974373489934
-0.8630000000000004 0.017628948221738314
-0.8639999999999999 0.01745884001010533
-0.8650000000000002 0.017292909961667966
-0.8660000000000005 0.017129859900381406
-0.867 0.0169683824634381
-0.8680000000000003 0.01680776884469979
-0.8689999999999998 0.016647708626605005
-0.8700000000000001 0.016488747265572926
-0.8710000000000004 0.01633209658997378
-0.8719999999999999 0.016179461971009175
-0.8730000000000002 0.01603249948665368
-0.8740000000000006 0.01589283743221447
-0.875 0.015761547410000888
-0.8760000000000003 0.01563894733884142
-0.8769999999999998 0.015524461401193537
-0.8780000000000001 0.015416930019614408
-0.8790000000000004 0.015314735789226479
-0.8799999999999999 0.015215847108166685
-0.8810000000000002 0.015118496589586257
-0.8820000000000006 0.015021226530274424
-0.883 0.014922969624879665
-0.8840000000000003 0.014823340026826238
-0.8849999999999998 0.014722547813067257
-0.8860000000000001 0.014621153627327013
-0.8870000000000005 0.014520118749818298
-0.8879999999999999 0.014420403407699971
-0.8890000000000002 0.014322916073047825
-0.8900000000000006 0.014228323544030096
-0.891 0.01413705390090654
-0.8920000000000003 0.014049182234283421
-0.8929999999999998 0.013964499325094143
-0.8940000000000001 0.013882460505403926
-0.8950000000000005 0.01380230459287744
-0.8959999999999999 0.01372309373276385
-0.8970000000000002 0.013643845590206339
-0.8980000000000006 0.013563663393362341
-0.899 0.013481772240499474
-0.9000000000000004 0.013397599994151002
-0.9009999999999998 0.013311030181313445
-0.9020000000000001 0.013222200904717376
-0.9030000000000005 0.013131525311030763
-0.9039999999999999 0.01303977970028651
-0.9050000000000002 0.012947696932531436
-0.9060000000000006 0.01285615429962421
-0.907 0.012765856426101748
-0.9080000000000004 0.012677232957937871
-0.9089999999999998 0.012590686278728195
-0.9100000000000001 0.012506213655006978
-0.9110000000000005 0.012423837456645838
-0.9119999999999999 0.012343349581744677
-0.9130000000000003 0.012264711104233295
-0.9139999999999997 0.012187828537021984
-0.915 0.012112794792061714
-0.9160000000000004 0.012039607624874842
-0.9169999999999998 0.01196823273592655
-0.9180000000000001 0.011898639499089564
-0.9190000000000005 0.011830534161284585
-0.9199999999999999 0.011763437708555
-0.9210000000000003 0.011696644163151738
-0.9219999999999997 0.011629423407825289
-0.923 0.011560923580669971
-0.9240000000000004 0.011490418040436476
-0.9249999999999998 0.011417354034762357
-0.9260000000000002 0.011341435333975636
-0.9270000000000005 0.01126266917091853
-0.9279999999999999 0.011181300293500786
-0.9290000000000003 0.011097919969353769
-0.9299999999999997 0.011013196890791943
-0.931 0.010927987749257665
-0.9320000000000004 0.010843167960231267
-0.9329999999999998 0.010759477196690943
-0.9340000000000002 0.010677645708123247
-0.9350000000000005 0.010598264457775789
-0.9359999999999999 0.010521744908853777
-0.9370000000000003 0.01044840815632752
-0.9379999999999997 0.010378491403413532
-0.9390000000000001 0.010312254673524646
-0.9400000000000004 0.010249862305439505
-0.9409999999999998 0.010191432232037508
-0.9420000000000002 0.010137145146953694
-0.9430000000000005 0.010087056483141003
-0.944 0.010041242075037886
-0.9450000000000003 0.009999628581654707
-0.9459999999999997 0.009961956501655371
-0.9470000000000001 0.009927805109612355
-0.9480000000000004 0.009896735678409327
-0.9489999999999998 0.0098681353821487
-0.9500000000000002 0.009841325565219093
-0.9510000000000005 0.009815721009841872
-0.952 0.009790838868748255
-0.9530000000000003 0.009766327559705535
-0.9539999999999997 0.00974206284072297
-0.9550000000000001 0.009718118135681861
-0.9560000000000004 0.009694858207377985
-0.9569999999999999 0.009672769280377046
-0.9580000000000002 0.009652404771410095
-0.9590000000000005 0.0096343286105114
-0.96 0.00961891779252036
-0.9610000000000003 0.009606369467335927
-0.9619999999999997 0.009596493733057132
-0.9630000000000001 0.009588833369364487
-0.9640000000000004 0.009582595265059031
-0.9649999999999999 0.009576831524465925
-0.9660000000000002 0.009570531407358989
-0.9670000000000005 0.009562754742932014
-0.968 0.009552855598761387
-0.9690000000000003 0.009540496330061167
-0.9699999999999998 0.009525765523611496
-0.9710000000000001 0.00950911870287848
-0.9720000000000004 0.009491209562152193
-0.9729999999999999 0.009472848813131887
-0.9740000000000002 0.00945487165322588
-0.9750000000000005 0.009437897699295091
-0.976 0.009422359104688064
-0.9770000000000003 0.009408426041701156
-0.9779999999999998 0.00939603716101645
-0.9790000000000001 0.009384895335181583
-0.9800000000000004 0.009374666001652031
-0.9809999999999999 0.009364884387163104
-0.9820000000000002 0.009355023596296573
-0.9830000000000005 0.009344602480526692
-0.984 0.009333176697612555
-0.9850000000000003 0.009320366745144979
-0.9859999999999998 0.009305715070294988
-0.9870000000000001 0.009288791392976023
-0.9880000000000004 0.009269094083692593
-0.9889999999999999 0.009246201412763748
-0.9900000000000002 0.009219714173445121
-0.9910000000000005 0.009189242377486383
-0.992 0.00915456679357681
-0.9930000000000003 0.00911556758711013
-0.9939999999999998 0.009072450902393309
-0.9950000000000001 0.009025600898815728
-0.9960000000000004 0.008975725537512129
-0.9969999999999999 0.008923740991716665
-0.9980000000000002 0.008870821260545059
-0.9990000000000006 0.00881819067175317
-1.0 0.008767108573890781
-1.0010000000000003 0.008718714310710415
-1.0019999999999998 0.008673967162873667
-1.0030000000000001 0.008633584451832469
-1.0040000000000004 0.00859794389055074
-1.005 0.008567133750418968
-1.0060000000000002 0.00854107205991312
-1.0070000000000006 0.008519376838575544
-1.008 0.008501561236653653
-1.0090000000000003 0.008487021286629566
-1.0099999999999998 0.00847504090748283
-1.0110000000000001 0.008464833787746972
-1.0120000000000005 0.008455526847080865
-1.013 0.008446219581796864
-1.0140000000000002 0.008435924726374359
-1.0150000000000006 0.008423700536989357
-1.016 0.008408689052245958
-1.0170000000000003 0.008390238507363928
-1.0179999999999998 0.008367937052452763
-1.0190000000000001 0.008341846317197997
-1.0200000000000005 0.008312328500509076
-1.021 0.008280281548857514
-1.0220000000000002 0.008246929944249784
-1.0230000000000006 0.008213798268421191
-1.024 0.008182542614514744
-1.0250000000000004 0.008154793665431285
-1.0259999999999998 0.008131989279753723
-1.0270000000000001 0.008115157766986382
-1.0280000000000005 0.008104919412633478
-1.029 0.008101240301826988
-1.0300000000000002 0.008103613238269901
-1.0310000000000006 0.008111038502687988
-1.032 0.008121980737401167
-1.0330000000000004 0.008134621114659667
-1.0339999999999998 0.008147063379761678
-1.0350000000000001 0.008157500442594815
-1.0360000000000005 0.008164367567560508
-1.037 0.008166527318468422
-1.0380000000000003 0.008163379809549154
-1.0390000000000006 0.008154890107652411
-1.04 0.008141680607824477
-1.0410000000000004 0.008124819152140687
-1.0419999999999998 0.008105711677518073
-1.0430000000000001 0.008085928767663373
-1.0440000000000005 0.008067056245343384
-1.045 0.008050446419396205
-1.0460000000000003 0.008037169094285377
-1.0469999999999997 0.00802788568901215
-1.048 0.0080229276607367
-1.0490000000000004 0.00802220753901686
-1.0499999999999998 0.008025380967633874
-1.0510000000000002 0.008031930834552687
-1.0520000000000005 0.008041246140273425
-1.053 0.008052718492839566
-1.0540000000000003 0.008065799569368825
-1.0549999999999997 0.008080009027488167
-1.056 0.008095018215565644
-1.0570000000000004 0.008110541536408413
-1.0579999999999998 0.008126291220765768
-1.0590000000000002 0.008142041544421184
-1.0600000000000005 0.008157478873013518
-1.061 0.008172199993715183
-1.0620000000000003 0.008185728617373149
-1.0629999999999997 0.008197515622399447
-1.064 0.008206927684225311
-1.0650000000000004 0.008213447788361139
-1.0659999999999998 0.008216602966192067
-1.0670000000000002 0.008216218239445185
-1.0680000000000005 0.008212272615134316
-1.069 0.008205173702662999
-1.0700000000000003 0.008195567293700322
-1.0709999999999997 0.00818442633741147
-1.072 0.008172947984417879
-1.0730000000000004 0.008162448324239709
-1.0739999999999998 0.0081542280723015
-1.0750000000000002 0.008149432631935391
-1.0760000000000005 0.008149058614373305
-1.077 0.008153651046541041
-1.0780000000000003 0.008163449736371196
-1.0789999999999997 0.008178228074535292
-1.08 0.008197396192332737
-1.0810000000000004 0.008220045992657403
-1.0819999999999999 0.008244974132046274
-1.0830000000000002 0.008270849034325059
-1.0840000000000005 0.008296291064081847
-1.085 0.008320039798983622
-1.0860000000000003 0.008340992465754
-1.0869999999999997 0.008358270640600607
-1.088 0.008371343945907987
-1.0890000000000004 0.008380075232589986
-1.0899999999999999 0.008384673133947671
-1.0910000000000002 0.008385783615921518
-1.0920000000000005 0.008384330829835295
-1.093 0.008381594676821707
-1.0940000000000003 0.008379000432933869
-1.0949999999999998 0.008377980714689075
-1.096 0.008379952230599206
-1.0970000000000004 0.008386015755848264
-1.0979999999999999 0.008396970124951088
-1.0990000000000002 0.008413136253281092
-1.1000000000000005 0.008434347206776077
-1.101 0.008459984465727724
-1.1020000000000003 0.00848901985291269
-1.1029999999999998 0.008520207739438183
-1.104 0.008552206311664956
-1.1050000000000004 0.00858374865281297
-1.1059999999999999 0.008613864700719101
-1.1070000000000002 0.008641935293918284
-1.1080000000000005 0.008667736738984513
-1.109 0.008691471515598872
-1.1100000000000003 0.008713726493810215
-1.1109999999999998 0.008735268912037429
-1.112 0.00875699750429401
-1.1130000000000004 0.008779790014099243
-1.1139999999999999 0.00880429037404326
-1.1150000000000002 0.008831009305173228
-1.1160000000000005 0.008860109283504886
-1.117 0.008891597555845072
-1.1180000000000003 0.008925191726634227
-1.1189999999999998 0.008960478873767025
-1.12 0.008996962846139522
-1.1210000000000004 0.009034138204924186
-1.1219999999999999 0.009071441952021024
-1.1230000000000002 0.009108451888571649
-1.1240000000000006 0.009144830605389356
-1.125 0.009180296962701912
-1.1260000000000003 0.00921475307906802
-1.1269999999999998 0.009248115418362856
-1.1280000000000001 0.009280490332729574
-1.1290000000000004 0.009312008796912326
-1.13 0.009342899053362398
-1.1310000000000002 0.009373476601264445
-1.1320000000000006 0.009404050728791621
-1.133 0.009435007830136911
-1.1340000000000003 0.009466696026642536
-1.1349999999999998 0.009499621734082675
-1.1360000000000001 0.009534236102490948
-1.1370000000000005 0.00957100884400264
-1.138 0.009610311714173132
-1.1390000000000002 0.009652506778957109
-1.1400000000000006 0.009697704698511247
-1.141 0.009745832525755975
-1.1420000000000003 0.00979653822362523
-1.1429999999999998 0.00984925592601639
-1.1440000000000001 0.00990327362330655
-1.1450000000000005 0.009957711700520663
-1.146 0.010011807393655084
-1.1470000000000002 0.010064916409488395
-1.1480000000000006 0.010116562274977628
-1.149 0.01016653249750253
-1.1500000000000004 0.010214873693065559
-1.1509999999999998 0.010261741818916715
-1.1520000000000001 0.010307441052270392
-1.1530000000000005 0.010352201729158893
-1.154 0.010396182009894187
-1.1550000000000002 0.010439469883047836
-1.1560000000000006 0.010482129070266041
-1.157 0.010524079204773473
-1.1580000000000004 0.010565378149447791
-1.1589999999999998 0.010606196546290686
-1.1600000000000001 0.01064694592068645
-1.1610000000000005 0.010688318177302841
-1.162 0.010731262614186516
-1.1630000000000003 0.010776856064355965
-1.1640000000000006 0.010826347618265
-1.165 0.010880916517499197
-1.1660000000000004 0.010941589342533743
-1.1669999999999998 0.011009111271458247
-1.1680000000000001 0.011083772300281503
-1.1690000000000005 0.011165361012204257
-1.17 0.011253087257314675
-1.1710000000000003 0.011345809425119459
-1.1719999999999997 0.011441854546818815
-1.173 0.011539328947513826
-1.1740000000000004 0.011636265530030913
-1.1749999999999998 0.011730914128104472
-1.1760000000000002 0.011821821725181057
-1.1770000000000005 0.01190796213493501
-1.178 0.011988914178532392
-1.1790000000000003 0.012064853973442731
-1.1799999999999997 0.012136332949812187
-1.181 0.012204373635389024
-1.1820000000000004 0.012270136617936644
-1.1829999999999998 0.012334632795901855
-1.1840000000000002 0.012398742046910724
-1.1850000000000005 0.012463072539940369
-1.186 0.012527833067167178
-1.1870000000000003 0.0125929423386797
-1.1879999999999997 0.01265815859481482
-1.189 0.012723284672980615
-1.1900000000000004 0.012788297226698681
-1.1909999999999998 0.012853499629169799
-1.1920000000000002 0.012919616767337055
-1.1930000000000005 0.012987729510988536
-1.194 0.01305916785423829
-1.1950000000000003 0.013135353447553445
-1.1959999999999997 0.013217645811353568
-1.197 0.013307188876260834
-1.1980000000000004 0.01340466057392353
-1.1989999999999998 0.013510196216015147
-1.2000000000000002 0.013623599064556142
-1.2010000000000005 0.013744130778232933
-1.202 0.013870917402169699
-1.2030000000000003 0.01400292757507052
-1.2039999999999997 0.01413908444778939
-1.205 0.014278491874085402
-1.2060000000000004 0.014420359431483534
-1.2069999999999999 0.014564080702161662
-1.2080000000000002 0.014709197851007034
-1.2090000000000005 0.014855340657876063
-1.21 0.015002052079933772
-1.2110000000000003 0.015148963633534943
-1.2119999999999997 0.015295605876437239
-1.213 0.015441344083680008
-1.2140000000000004 0.01558543103043613
-1.2149999999999999 0.015727040298931756
-1.2160000000000002 0.01586530362370322
-1.2170000000000005 0.015999338801146446
-1.218 0.016128471095701386
-1.2190000000000003 0.016252295234613814
-1.2199999999999998 0.0163704954722899
-1.221 0.01648329739254038
-1.2220000000000004 0.016591139209318727
-1.2229999999999999 0.016694656944214483
-1.2240000000000002 0.016794607228839548
-1.2250000000000005 0.016891916280192782
-1.226 0.01698748320781287
-1.2270000000000003 0.01708219430842918
-1.2279999999999998 0.01717701905059218
-1.229 0.017273071729174715
-1.2300000000000004 0.017371478437953156
-1.2309999999999999 0.01747374733271372
-1.2320000000000002 0.01758163216689026
-1.2330000000000005 0.017696907709260065
-1.234 0.017821329450742253
-1.2350000000000003 0.017956518066803644
-1.2359999999999998 0.01810355027106249
-1.237 0.018262858731985694
-1.2380000000000004 0.0184342172455603
-1.2389999999999999 0.018616718201371656
-1.2400000000000002 0.01880870076470401
-1.2410000000000005 0.019008105201004953
-1.242 0.019212669521867575
-1.2430000000000003 0.01942011149363106
-1.2439999999999998 0.019628170628452322
-1.245 0.019834844080755958
-1.2460000000000004 0.020038545512032383
-1.2469999999999999 0.020237966865496306
-1.2480000000000002 0.02043238681082881
-1.2490000000000006 0.02062145157140011
-1.25 0.020805377953521425
-1.2510000000000003 0.020984945907609385
-1.2519999999999998 0.021161443899664574
-1.2530000000000001 0.021336823636048472
-1.2540000000000004 0.021513174920217433
-1.255 0.021693171363784562
-1.2560000000000002 0.021879115569948055
-1.2570000000000006 0.022073180477823726
-1.258 0.022276963317289535
-1.2590000000000003 0.022491455549089545
-1.2599999999999998 0.022716647394698964
-1.2610000000000001 0.022951668729376016
-1.2620000000000005 0.0231949021018664
-1.263 0.023444284184822906
-1.2640000000000002 0.023697551052196123
-1.2650000000000006 0.023952564380237806
-1.266 0.024207748927486995
-1.2670000000000003 0.02446202803545998
-1.2679999999999998 0.024715384885747455
-1.2690000000000001 0.024968815880107166
-1.2700000000000005 0.025223960657822307
-1.271 0.02548291466844009
-1.2720000000000002 0.025748131566543254
-1.2730000000000006 0.02602178113989378
-1.274 0.026305259903614618
-1.2750000000000004 0.026599160897885683
-1.2759999999999998 0.026902979926479217
-1.2770000000000001 0.027214779746035672
-1.2780000000000005 0.027531635084701283
-1.279 0.027849910758716047
-1.2800000000000002 0.02816512213673743
-1.2810000000000006 0.028473080164462528
-1.282 0.0287697639120458
-1.2830000000000004 0.02905209745650034
-1.2839999999999998 0.029318287604987375
-1.2850000000000001 0.02956788640597722
-1.2860000000000005 0.02980199536554923
-1.287 0.030023117420854097
-1.2880000000000003 0.030235064776479442
-1.2890000000000006 0.03044253488171499
-1.29 0.030650649341215804
-1.2910000000000004 0.03086432106219791
-1.2919999999999998 0.031088295508748802
-1.2930000000000001 0.03132631933396721
-1.2940000000000005 0.03158114338276974
-1.295 0.031854279162013104
-1.2960000000000003 0.03214604707154674
-1.2969999999999997 0.03245537742274979
-1.298 0.03278018979117735
-1.2990000000000004 0.03311750193032484
-1.2999999999999998 0.033463554695615204
-1.3010000000000002 0.03381421649588359
-1.3020000000000005 0.03416478589876689
-1.303 0.03451084290588519
-1.3040000000000003 0.03484777537856332
-1.3049999999999997 0.03517151850898132
-1.306 0.03547883060156209
-1.3070000000000004 0.03576713041491215
-1.3079999999999998 0.036034948384765744
-1.3090000000000002 0.03628232210785959
-1.3100000000000005 0.03651058914915101
-1.311 0.03672244976217731
-1.3120000000000003 0.0369219435319595
-1.3129999999999997 0.03711395125437314
-1.314 0.03730395079536069
-1.3150000000000004 0.03749712485295682
-1.3159999999999998 0.037698200061313546
-1.3170000000000002 0.037909926689755784
-1.3180000000000005 0.03813367111177316
-1.319 0.03836856942750111
-1.3200000000000003 0.03861202492045113
-1.3209999999999997 0.03885957772382203
-1.322 0.03910578206847671
-1.3230000000000004 0.03934529523407675
-1.3239999999999998 0.03957310690364562
-1.3250000000000002 0.03978565773528127
-1.3260000000000005 0.039981244892800784
-1.327 0.0401603919889536
-1.3280000000000003 0.04032562710150002
-1.3289999999999997 0.04048150699493758
-1.33 0.04063366918899125
-1.3310000000000004 0.04078834488918591
-1.3319999999999999 0.04095216063894579
-1.3330000000000002 0.04113078573013922
-1.3340000000000005 0.04132897665639959
-1.335 0.041550209312384026
-1.3360000000000003 0.04179635440371878
-1.3369999999999997 0.042067661496702435
-1.338 0.04236272840027267
-1.3390000000000004 0.04267876542060222
-1.3399999999999999 0.04301155236462297
-1.3410000000000002 0.043355714447425926
-1.3420000000000005 0.043704724243746565
-1.343 0.04405135620543791
-1.3440000000000003 0.044388156320773434
-1.3449999999999998 0.04470730212177732
-1.346 0.04500178713162865
-1.3470000000000004 0.04526521862314123
-1.3479999999999999 0.04549274237280717
-1.3490000000000002 0.04568104060664301
-1.3500000000000005 0.045828710549534836
-1.351 0.04593623196369263
-1.3520000000000003 0.04600570863702931
-1.3529999999999998 0.046040764493445976
-1.354 0.04604593467729918
-1.3550000000000004 0.046026193994763834
-1.3559999999999999 0.04598729015579039
-1.3570000000000002 0.045934840205037
-1.3580000000000005 0.04587426394547994
-1.359 0.0458112798892116
-1.3600000000000003 0.04575104168704025
-1.3609999999999998 0.04569848546096221
-1.362 0.04565787708676614
-1.3630000000000004 0.04563249936553365
-1.3639999999999999 0.045624922133444594
-1.3650000000000002 0.04563598043573713
-1.3660000000000005 0.04566518518256981
-1.367 0.04570990153743746
-1.3680000000000003 0.045766130434534445
-1.3689999999999998 0.045828431766867836
-1.37 0.04589048320314481
-1.3710000000000004 0.04594582739816483
-1.3719999999999999 0.045987990488193076
-1.3730000000000002 0.04601197546314931
-1.3740000000000006 0.04601431446542794
-1.375 0.04599386200317701
-1.3760000000000003 0.04595139632275419
-1.3769999999999998 0.0458904556635398
-1.3780000000000001 0.045816448217444454
-1.3790000000000004 0.0457364669914362
-1.38 0.04565870661237911
-1.3810000000000002 0.045590444017422724
-1.3820000000000006 0.04553899468262832
-1.383 0.045509780572465595
-1.3840000000000003 0.04550591969078225
-1.3849999999999998 0.04552824773211165
-1.3860000000000001 0.04557530439485045
-1.3870000000000005 0.045643496103133396
-1.388 0.04572777166384899
-1.3890000000000002 0.0458219906222795
-1.3900000000000006 0.0459196081191344
-1.391 0.04601436366545311
-1.3920000000000003 0.04610042448984347
-1.3929999999999998 0.04617257303556553
-1.3940000000000001 0.04622689351477922
-1.3950000000000005 0.046260272258419034
-1.396 0.046270764415833145
-1.3970000000000002 0.046257628297584896
-1.3980000000000006 0.04622141443244248
-1.399 0.04616373319333004
-1.4000000000000004 0.04608718218987198
-1.4009999999999998 0.04599510236434735
-1.4020000000000001 0.04589104230461797
-1.4030000000000005 0.04577874157271218
-1.404 0.04566133033468772
-1.4050000000000002 0.04554110991635854
-1.4060000000000006 0.045419245192720635
-1.407 0.045296198658284006
-1.4080000000000004 0.04517145981307975
-1.4089999999999998 0.0450445627977256
-1.4100000000000001 0.044914986295499996
-1.4110000000000005 0.044782949156172557
-1.412 0.044649351347083505
-1.4130000000000003 0.044515778302116775
-1.4140000000000006 0.04438428802210161
-1.415 0.0442572467380964
-1.4160000000000004 0.04413651923533707
-1.4169999999999998 0.04402297203413963
-1.4180000000000001 0.04391694303382121
-1.4190000000000005 0.0438171307110125
-1.42 0.04372193277673616
-1.4210000000000003 0.04362944546068787
-1.4220000000000006 0.04353768881993931
-1.423 0.04344552524198422
-1.4240000000000004 0.043352535833161364
-1.4249999999999998 0.04325932547980349
-1.4260000000000002 0.04316663334927052
-1.4270000000000005 0.04307546701330997
-1.428 0.042986379344676966
-1.4290000000000003 0.04289900029791318
-1.4299999999999997 0.04281219467362395
-1.431 0.04272325710969606
-1.4320000000000004 0.04262911396859586
-1.4329999999999998 0.042526356719416
-1.4340000000000002 0.04241214769966264
-1.4350000000000005 0.042284266226213084
-1.436 0.04214195833011489
-1.4370000000000003 0.04198565165491754
-1.4379999999999997 0.041817440155146025
-1.439 0.04164006874494948
-1.4400000000000004 0.0414573712222759
-1.4409999999999998 0.041273019127207676
-1.4420000000000002 0.04109089606644944
-1.4430000000000005 0.04091443677218894
-1.444 0.04074664030839796
-1.4450000000000003 0.04059011442710141
-1.4459999999999997 0.04044673812081794
-1.447 0.0403183452106744
-1.4480000000000004 0.04020618239212416
-1.4489999999999998 0.0401115943207193
-1.4500000000000002 0.04003543004540069
-1.4510000000000005 0.039978431989061286
-1.452 0.039941020812402694
-1.4530000000000003 0.03992326399027273
-1.4539999999999997 0.039924772809926665
-1.455 0.039944537135200575
-1.4560000000000004 0.03998089704474456
-1.4569999999999999 0.04003124949032844
-1.4580000000000002 0.040092391483799415
-1.4590000000000005 0.04016033202274048
-1.46 0.040230505921396355
-1.4610000000000003 0.040298088438569524
-1.4619999999999997 0.04035819201203722
-1.463 0.04040695038953983
-1.4640000000000004 0.04044120521633737
-1.4649999999999999 0.04045941709963162
-1.4660000000000002 0.04046178600352252
-1.4670000000000005 0.04044971984265873
-1.468 0.04042661325889899
-1.4690000000000003 0.04039604452755538
-1.4699999999999998 0.04036206334550329
-1.471 0.04032840220375023
-1.4720000000000004 0.04029804628958588
-1.4729999999999999 0.040273010110438774
-1.4740000000000002 0.040254297660295084
-1.4750000000000005 0.04024231355832749
-1.476 0.04023711147531985
-1.4770000000000003 0.04023868352745604
-1.4779999999999998 0.0402476030205759
-1.479 0.040265071892868
-1.4800000000000004 0.04029284793691883
-1.4809999999999999 0.04033295740243216
-1.4820000000000002 0.04038731947350432
-1.4830000000000005 0.04045729020368385
-1.484 0.04054336496486681
-1.4850000000000003 0.04064502247172419
-1.4859999999999998 0.04076064311870465
-1.487 0.04088769532129486
-1.4880000000000004 0.04102333864068399
-1.4889999999999999 0.041163984269821915
-1.4900000000000002 0.041306861320220316
-1.4910000000000005 0.04144878583788194
-1.492 0.04158746680924008
-1.4930000000000003 0.04172079372833367
-1.4939999999999998 0.04184724462494317
-1.495 0.041965624335665606
-1.4960000000000004 0.04207479866091071
-1.4969999999999999 0.042174220128613514
-1.4980000000000002 0.04226345148953271
-1.4990000000000006 0.0423429143519081
-1.5 0.042413325015684546
-1.5010000000000003 0.04247608733029265
-1.5019999999999998 0.04253314492638698
-1.5030000000000001 0.04258715872361109
-1.5040000000000004 0.04264092264014074
-1.505 0.042696915476270046
-1.5060000000000002 0.04275766007396706
-1.5070000000000006 0.04282514343599307
-1.508 0.042900889556557124
-1.5090000000000003 0.042985988154362956
-1.5099999999999998 0.04308125989410812
-1.5110000000000001 0.04318739962809607
-1.5120000000000005 0.04330465767101458
-1.513 0.04343360460681995
-1.5140000000000002 0.04357480537696692
-1.5150000000000006 0.043728816441921586
-1.516 0.043895650934986354
-1.5170000000000003 0.044075494498594055
-1.5179999999999998 0.044267715636132535
-1.5190000000000001 0.04447152591997696
-1.5200000000000005 0.044685292407655224
-1.521 0.04490730143945825
-1.5220000000000002 0.04513546600847872
-1.5230000000000006 0.045367877003358835
-1.524 0.0456027324475986
-1.5250000000000004 0.045838408034005934
-1.5259999999999998 0.04607355504111521
-1.5270000000000001 0.04630722234359677
-1.5280000000000005 0.04653819767335298
-1.529 0.04676541460102637
-1.5300000000000002 0.046987946457309325
-1.5310000000000006 0.04720450978032152
-1.532 0.04741413605598004
-1.5330000000000004 0.047615997725127424
-1.5339999999999998 0.04781006090768896
-1.5350000000000001 0.047997149073848465
-1.5360000000000005 0.04817962219395601
-1.537 0.048360588213785125
-1.5380000000000003 0.04854428018102186
-1.5390000000000006 0.04873559019403502
-1.54 0.04893966520751382
-1.5410000000000004 0.04916004050611077
-1.5419999999999998 0.04939953125016044
-1.5430000000000001 0.0496589058273827
-1.5440000000000005 0.04993721436825922
-1.545 0.05023159140119965
-1.5460000000000003 0.05053760955276924
-1.5470000000000006 0.05085024981965057
-1.548 0.05116328208034905
-1.5490000000000004 0.0514711788226516
-1.5499999999999998 0.051768933097622025
-1.5510000000000002 0.0520519698562466
-1.5520000000000005 0.05231719287010583
-1.553 0.05256283109936509
-1.5540000000000003 0.052788579428982754
-1.5549999999999997 0.052996049052343265
-1.556 0.05318887577739765
-1.5570000000000004 0.0533726525619525
-1.5579999999999998 0.05355439848672119
-1.5590000000000002 0.05374304659996439
-1.5600000000000005 0.05394792029762358
-1.561 0.054178767204031274
-1.5620000000000003 0.054444324178729055
-1.5629999999999997 0.054751507936972955
-1.564 0.05510467509242284
-1.5650000000000004 0.05550588400602172
-1.5659999999999998 0.055953130830100256
-1.5670000000000002 0.05644239209020664
-1.5680000000000005 0.056966619879882406
-1.569 0.05751707855457419
-1.5700000000000003 0.05808367758385273
-1.5709999999999997 0.05865658594512078
-1.572 0.05922625698057135
-1.5730000000000004 0.05978447642162031
-1.5739999999999998 0.06032504980368961
-1.5750000000000002 0.060843690471427174
-1.5760000000000005 0.06133844353466068
-1.577 0.06180898280951538
-1.5780000000000003 0.06225706977368202
-1.5789999999999997 0.06268552094914816
-1.58 0.06309881300656446
-1.5810000000000004 0.06350197637341697
-1.5819999999999999 0.06390155971213453
-1.5830000000000002 0.06430395094729324
-1.5840000000000005 0.06471658115155081
-1.585 0.06514620283739149
-1.5860000000000003 0.06559994222467849
-1.5869999999999997 0.06608377966406724
-1.588 0.06660186923977261
-1.5890000000000004 0.06715687518778812
-1.5899999999999999 0.06774950105540344
-1.5910000000000002 0.06837831437510719
-1.5920000000000005 0.06903985294050873
-1.593 0.06972927841227967
-1.5940000000000003 0.0704411882188884
-1.5949999999999998 0.07116965383113684
-1.596 0.07190883125519965
-1.5970000000000004 0.07265464651895812
-1.5979999999999999 0.07340260731367204
-1.5990000000000002 0.0741496328715925
-1.6000000000000005 0.07489369979433959
-1.601 0.07563261643406656
-1.6020000000000003 0.07636467621153128
-1.6029999999999998 0.0770875862819532
-1.604 0.07779784732613888
-1.6050000000000004 0.07849101175209779
-1.6059999999999999 0.07916223367079418
-1.6070000000000002 0.0798056083243904
-1.6080000000000005 0.08041416128662882
-1.609 0.08098246324574335
-1.6100000000000003 0.08150465601009674
-1.6109999999999998 0.08197727822231662
-1.612 0.08239923873788431
-1.6130000000000004 0.0827716237264652
-1.6139999999999999 0.08309886124160056
-1.6150000000000002 0.08338780130857726
-1.6160000000000005 0.08364685602827623
-1.617 0.08388580288925042
-1.6180000000000003 0.08411551242363005
-1.6189999999999998 0.08434561165624609
-1.62 0.0845853942636803
-1.6210000000000004 0.08484228151404151
-1.6219999999999999 0.08512212985086932
-1.6230000000000002 0.08542838864516254
-1.6240000000000006 0.08576228406640025
-1.625 0.08612228194877725
-1.6260000000000003 0.08650548350583256
-1.6269999999999998 0.0869056280232642
-1.6280000000000001 0.08731435196885065
-1.6290000000000004 0.08772176691449286
-1.63 0.08811700317354691
-1.6310000000000002 0.08848896954853655
-1.6320000000000006 0.08882893731591197
-1.633 0.08913006091445769
-1.6340000000000003 0.08939057587297122
-1.6349999999999998 0.08961215241681728
-1.6360000000000001 0.0898013936433545
-1.6370000000000005 0.08996795890057506
-1.638 0.09012346203142448
-1.6390000000000002 0.09027920256285962
-1.6400000000000006 0.09044301544333655
-1.641 0.09061908358471739
-1.6420000000000003 0.0908055564079281
-1.6429999999999998 0.09099466960089284
-1.6440000000000001 0.09117340916918024
-1.6450000000000005 0.09132517170244805
-1.646 0.09143155650629903
-1.6470000000000002 0.09147560736167751
-1.6480000000000006 0.09144253007328344
-1.649 0.09132243252018811
-1.6500000000000004 0.09111078364809522
-1.6509999999999998 0.09080848335335416
-1.6520000000000001 0.0904215808082291
-1.6530000000000005 0.08995964631971391
-1.654 0.08943417212805371
-1.6550000000000002 0.08885766632645474
-1.6560000000000006 0.0882425578504615
-1.657 0.08759985032988482
-1.6580000000000004 0.08693849644202896
-1.6589999999999998 0.08626644958357257
-1.6600000000000001 0.08558924566978508
-1.6610000000000005 0.08491159572642777
-1.662 0.08423704721521437
-1.6630000000000003 0.08356811050858917
-1.6640000000000006 0.08290727657567572
-1.665 0.08225647205694378
-1.6660000000000004 0.08161752147193431
-1.6669999999999998 0.0809906877077179
-1.6680000000000001 0.08037675831065864
-1.6690000000000005 0.07977412527222158
-1.67 0.07918078329840182
-1.6710000000000003 0.07859353861036854
-1.6720000000000006 0.0780078237996668
-1.673 0.07741835250240241
-1.6740000000000004 0.0768195121110753
-1.6749999999999998 0.07620547337845424
-1.6760000000000002 0.07557185506027754
-1.6770000000000005 0.07491619111243894
-1.678 0.07423770997446207
-1.6790000000000003 0.07353801900747027
-1.6799999999999997 0.07282088138725683
-1.681 0.07209116513873544
-1.6820000000000004 0.07135437145149083
-1.6829999999999998 0.07061487448127425
-1.6840000000000002 0.06987599295794437
-1.6850000000000005 0.06913840785941427
-1.686 0.06840041890424221
-1.6870000000000003 0.06765811661299437
-1.6879999999999997 0.06690585471921418
-1.689 0.06613792933235578
-1.6900000000000004 0.06534836076769732
-1.6909999999999998 0.0645324839060473
-1.6920000000000002 0.0636875469349703
-1.6930000000000005 0.06281335636806647
-1.694 0.061911483661226854
-1.6950000000000003 0.06098582666147741
-1.6959999999999997 0.06004204409642392
-1.697 0.05908669158023739
-1.6980000000000004 0.05812717237075215
-1.6989999999999998 0.0571708397191029
-1.7000000000000002 0.05622521413616133
-1.7010000000000005 0.05529715242446184
-1.702 0.05439307511430836
-1.7030000000000003 0.05351838388024863
-1.7039999999999997 0.052676882936824765
-1.705 0.051871205636316885
-1.7060000000000004 0.05110238586836971
-1.7069999999999999 0.050369313989790346
-1.7080000000000002 0.0496694152315451
-1.7090000000000005 0.04899813308963952
-1.71 0.04834952702169161
-1.7110000000000003 0.047717193370913506
-1.7119999999999997 0.04709421593296901
-1.713 0.04647459115455171
-1.7140000000000004 0.045853354718214535
-1.7149999999999999 0.04522720746821939
-1.7160000000000002 0.044595042425664
-1.7170000000000005 0.043957063740852016
-1.718 0.04331583869239717
-1.7190000000000003 0.04267452892714418
-1.7199999999999998 0.0420366843088385
-1.721 0.041406411403937984
-1.7220000000000004 0.04078708581103857
-1.7229999999999999 0.04018135431129788
-1.7240000000000002 0.03959120341117047
-1.7250000000000005 0.03901766572099728
-1.726 0.03846089413538521
-1.7270000000000003 0.037920514564502586
-1.7279999999999998 0.03739573943636245
-1.729 0.03688536323565845
-1.7300000000000004 0.03638804406909383
-1.7309999999999999 0.035902709688605115
-1.7320000000000002 0.03542831242410778
-1.7330000000000005 0.03496409048568791
-1.734 0.034509643356627616
-1.7350000000000003 0.03406474439077731
-1.7359999999999998 0.033629310744826016
-1.737 0.033203189092777315
-1.7380000000000004 0.0327858470031657
-1.7389999999999999 0.03237652057004697
-1.7400000000000002 0.03197415852280641
-1.7410000000000005 0.031577111468318805
-1.742 0.031183388245697972
-1.7430000000000003 0.030791216019140713
-1.7439999999999998 0.030398724387930808
-1.745 0.03000457217733709
-1.7460000000000004 0.029608121674723483
-1.7469999999999999 0.029209148175258666
-1.7480000000000002 0.028808238416393718
-1.7490000000000006 0.02840621747546619
-1.75 0.028004511378906152
-1.7510000000000003 0.027604635663245607
-1.7519999999999998 0.027208167495353142
-1.7530000000000001 0.02681653440368414
-1.7540000000000004 0.02643106606720201
-1.755 0.026052909279174054
-1.7560000000000002 0.025683081325213002
-1.7570000000000006 0.025322422502825584
-1.758 0.024971688411069545
-1.7590000000000003 0.024631509612866018
-1.7599999999999998 0.024302315659154677
-1.7610000000000001 0.023983980824151964
-1.7620000000000005 0.02367619094707617
-1.763 0.02337818871659566
-1.7640000000000002 0.023088791781976134
-1.7650000000000006 0.022806790148816453
-1.766 0.022530807497578142
-1.7670000000000003 0.022259518774522757
-1.7679999999999998 0.021992349375197437
-1.7690000000000001 0.021729189559656133
-1.7700000000000005 0.02147070359914769
-1.771 0.02121819267782774
-1.7720000000000002 0.02097342061651165
-1.7730000000000006 0.020738301988403877
-1.774 0.020514556351922935
-1.7750000000000004 0.020303366333898683
-1.7759999999999998 0.020105148526787357
-1.7770000000000001 0.019919363421004924
-1.7780000000000005 0.01974437537570949
-1.779 0.019577812120269666
-1.7800000000000002 0.019416660969575093
-1.7810000000000006 0.019257702063378367
-1.782 0.01909796814644099
-1.7830000000000004 0.018934852527910332
-1.7839999999999998 0.018766744563879847
-1.7850000000000001 0.018592744826893635
-1.7860000000000005 0.01841301864533234
-1.787 0.018228417891496977
-1.7880000000000003 0.018040331176991914
-1.7890000000000006 0.01785016176916801
-1.79 0.017659598220213943
-1.7910000000000004 0.017469952978424103
-1.7919999999999998 0.017282185604228447
-1.7930000000000001 0.017096805215429695
-1.7940000000000005 0.016913881264292743
-1.795 0.016733215197036116
-1.7960000000000003 0.016554337636376957
-1.7970000000000006 0.016376745828994486
-1.798 0.016199924853769754
-1.7990000000000004 0.016023324567807026
-1.7999999999999998 0.01584666529149399
-1.8010000000000002 0.01566978100294748
-1.8020000000000005 0.015492819132302126
-1.803 0.015315977868834249
-1.8040000000000003 0.015139839673977022
-1.8050000000000006 0.014965218418367617
-1.806 0.014793181044216055
-1.8070000000000004 0.014624894421947173
-1.8079999999999998 0.014461723543724601
-1.8090000000000002 0.01430495217654221
-1.8100000000000005 0.014155935491246052
-1.811 0.014015652224429718
-1.8120000000000003 0.013884985924483076
-1.8129999999999997 0.01376439695392825
-1.814 0.013653991997367516
-1.8150000000000004 0.013553724130578855
-1.8159999999999998 0.013463119809504376
-1.8170000000000002 0.013381445381196856
-1.8180000000000005 0.013307989346171892
-1.819 0.013241765708281663
-1.8200000000000003 0.013181812561616896
-1.8209999999999997 0.01312694361523766
-1.822 0.013075817698778424
-1.8230000000000004 0.013026934852231675
-1.8239999999999998 0.012978609463957937
-1.8250000000000002 0.012928907686287077
-1.8260000000000005 0.012875931026310176
-1.827 0.012817877828693572
-1.8280000000000003 0.012753220449247319
-1.8289999999999997 0.012680886156156286
-1.83 0.012600308049351163
-1.8310000000000004 0.012511645148771915
-1.8319999999999999 0.012415666303435048
-1.8330000000000002 0.012313500553728894
-1.8340000000000005 0.01220661018804395
-1.835 0.012096696844436108
-1.8360000000000003 0.011985349175215845
-1.8369999999999997 0.01187406400837395
-1.838 0.01176414125868905
-1.8390000000000004 0.011656650400809335
-1.8399999999999999 0.011552609551467573
-1.8410000000000002 0.011452970646574558
-1.8420000000000005 0.011358622014542104
-1.843 0.01127042523717974
-1.8440000000000003 0.011189075250731163
-1.8449999999999998 0.011115059432763868
-1.846 0.011048538115812849
-1.8470000000000004 0.010989140107810456
-1.8479999999999999 0.010936038164572231
-1.8490000000000002 0.010887822664929166
-1.8500000000000005 0.010842676028757534
-1.851 0.010798560353227965
-1.8520000000000003 0.010753472015417105
-1.8529999999999998 0.010705528573457026
-1.854 0.010653441589438359
-1.8550000000000004 0.010596443161216457
-1.8559999999999999 0.010534653045890822
-1.8570000000000002 0.010468629025444
-1.8580000000000005 0.010399582152193793
-1.859 0.010328943022889779
-1.8600000000000003 0.010258152407941742
-1.8609999999999998 0.010188457784165682
-1.862 0.010120677235803134
-1.8630000000000004 0.010055208850112315
-1.8639999999999999 0.009991825026565239
-1.8650000000000002 0.009930124057300751
-1.8660000000000005 0.009869408872229557
-1.867 0.009809008331471063
-1.8680000000000003 0.009748607235592458
-1.8689999999999998 0.009688129814714619
-1.87 0.00962798921262258
-1.8710000000000004 0.009568981841001531
-1.8719999999999999 0.009512175871035354
-1.8730000000000002 0.009458585010329524
-1.8740000000000006 0.009409188675040966
-1.875 0.009364621830523499
-1.8760000000000003 0.009325059542546275
-1.8769999999999998 0.009290148846569183
-1.8780000000000001 0.009259178245167829
-1.8790000000000004 0.009231172305456387
-1.88 0.009204905710559602
-1.8810000000000002 0.009179318744694796
-1.8820000000000006 0.009153524738316673
-1.883 0.009126868554437166
-1.8840000000000003 0.009099105166295933
-1.8849999999999998 0.00907032954851265
-1.8860000000000001 0.009040851605699257
-1.8870000000000005 0.00901121421714678
-1.888 0.00898196961988358
-1.8890000000000002 0.008953646634016753
-1.8900000000000006 0.008926635018153222
-1.891 0.008901191054864473
-1.8920000000000003 0.00887737989171783
-1.8929999999999998 0.008855095076651043
-1.8940000000000001 0.008834036661903407
-1.8950000000000005 0.008813773048514236
-1.896 0.008793756410793097
-1.8970000000000002 0.008773409109776495
-1.8980000000000006 0.008752204145108203
-1.899 0.008729675377141432
-1.9000000000000004 0.008705477786032216
-1.9009999999999998 0.008679549630765884
-1.9020000000000001 0.00865198093014156
-1.9030000000000005 0.008623034954085663
-1.904 0.008593196978534242
-1.9050000000000002 0.008562920648231572
-1.9060000000000006 0.008532748807601102
-1.907 0.008503109757173676
-1.9080000000000004 0.008474250951466917
-1.9089999999999998 0.008446403446427952
-1.9100000000000001 0.008419543072988655
-1.9110000000000005 0.008393669524137146
-1.912 0.00836864518497695
-1.9130000000000003 0.008344456762972656
-1.9140000000000006 0.008321069249859725
-1.915 0.008298577052515353
-1.9160000000000004 0.008277019050005678
-1.9169999999999998 0.00825641313880908
-1.9180000000000001 0.008236776637363677
-1.9190000000000005 0.00821794069336998
-1.92 0.008199612739857642
-1.9210000000000003 0.008181331498976124
-1.9220000000000006 0.00816260649093523
-1.923 0.008142867435142474
-1.9240000000000004 0.008121622961884558
-1.9249999999999998 0.008098494386484243
-1.9260000000000002 0.008073283669145635
-1.9270000000000005 0.00804599827561511
-1.928 0.008016813282414497
-1.9290000000000003 0.007986135507204272
-1.9300000000000006 0.007954430135114704
-1.931 0.00792227789364436
-1.9320000000000004 0.007890269527721452
-1.9329999999999998 0.007858897205960861
-1.9340000000000002 0.007828635235468572
-1.9350000000000005 0.007799864527730074
-1.936 0.007772832963577133
-1.9370000000000003 0.007747737488729618
-1.9379999999999997 0.007724726901066702
-1.939 0.00770398696018927
-1.9400000000000004 0.007685652759836212
-1.9409999999999998 0.007669850781520382
-1.9420000000000002 0.0076567674195180254
-1.9430000000000005 0.0076465074617566775
-1.944 0.0076392023254276825
-1.9450000000000003 0.007634867272063514
-1.9459999999999997 0.007633375364833155
-1.947 0.007634469295466927
-1.9480000000000004 0.00763786359008708
-1.9489999999999998 0.007643125813104179
-1.9500000000000002 0.00764976567341047
-1.9510000000000005 0.007657348448994641
-1.952 0.0076655148877600235
-1.9530000000000003 0.007673997665581094
-1.9539999999999997 0.007682698408427967
-1.955 0.00769167505596412
-1.9560000000000004 0.007701211169225167
-1.9569999999999999 0.007711676365028923
-1.9580000000000002 0.0077234975721058655
-1.9590000000000005 0.007737102784487242
-1.96 0.00775277017830473
-1.9610000000000003 0.007770632825757264
-1.9619999999999997 0.007790516963206747
-1.963 0.007812039473730009
-1.9640000000000004 0.007834552751781946
-1.9649999999999999 0.007857298534784866
-1.9660000000000002 0.007879484315263478
-1.9670000000000005 0.007900391074481629
-1.968 0.007919550945297688
-1.9690000000000003 0.007936760829379302
-1.9699999999999998 0.007952163241884441
-1.971 0.007966203038895798
-1.9720000000000004 0.007979479811171284
-1.9729999999999999 0.007992708263093963
-1.9740000000000002 0.008006607597497498
-1.9750000000000005 0.008021701533233557
-1.976 0.008038340597805867
-1.9770000000000003 0.008056644259636935
-1.9779999999999998 0.008076523119390581
-1.979 0.00809767797406429
-1.9800000000000004 0.008119768677319051
-1.9809999999999999 0.008142334964786196
-1.9820000000000002 0.008164848982251055
-1.9830000000000005 0.008186814717188363
-1.984 0.00820777059539923
-1.9850000000000003 0.008227304232447195
-1.9859999999999998 0.00824494256560495
-1.987 0.00826024498592183
-1.9880000000000004 0.008272718885557626
-1.9889999999999999 0.008281958566153434
-1.9900000000000002 0.00828760124228947
-1.9910000000000005 0.008289304051292598
-1.992 0.008286893973092457
-1.9930000000000003 0.008280306033013416
-1.9939999999999998 0.008269775588497964
-1.995 0.008255701638897417
-1.9960000000000004 0.008238783778052927
-1.9969999999999999 0.00821990632628851
-1.9980000000000002 0.008200180376261662
-1.9990000000000006 0.008180754921722398
-2.0 0.008162802189020187
-2.0009999999999994 0.008147377383513425
-2.0020000000000007 0.008135356795473054
-2.003 0.008127392506950975
-2.0039999999999996 0.008123819380293712
-2.005000000000001 0.008124703762079227
-2.0060000000000002 0.008129951710785604
-2.0069999999999997 0.008139190260797045
-2.008000000000001 0.008151949748063823
-2.0090000000000003 0.008167651422260622
-2.01 0.00818561111352789
-2.011000000000001 0.008205074001961713
-2.0120000000000005 0.008225207237454625
-2.013 0.00824515146072697
-2.0139999999999993 0.008263969457302185
-2.0150000000000006 0.008280777501268375
-2.016 0.008294779055905234
-2.0169999999999995 0.008305391262906076
-2.0180000000000007 0.008312270842599065
-2.019 0.00831555000599977
-2.0199999999999996 0.008315653051804761
-2.021000000000001 0.008313535783279589
-2.0220000000000002 0.008310465289098679
-2.0229999999999997 0.008307997380842416
-2.024000000000001 0.008307797654919683
-2.0250000000000004 0.008311493295258262
-2.026 0.008320504129168913
-2.027000000000001 0.008335814679315679
-2.0280000000000005 0.008357991785178775
-2.029 0.008386924345010108
-2.0299999999999994 0.008422015839565224
-2.0310000000000006 0.008462164085060559
-2.032 0.00850571552146692
-2.0329999999999995 0.00855073567445599
-2.0340000000000007 0.008595213301546554
-2.035 0.008637242000316578
-2.0359999999999996 0.008675184213955692
-2.037000000000001 0.008707862252397293
-2.0380000000000003 0.008734688374950398
-2.0389999999999997 0.008755683025245967
-2.040000000000001 0.008771572253324512
-2.0410000000000004 0.008783568056048602
-2.042 0.00879324468308915
-2.043000000000001 0.008802353458392297
-2.0440000000000005 0.008812652487756797
-2.045 0.008825648829684151
-2.0459999999999994 0.008842531550937614
-2.0470000000000006 0.008864039419662614
-2.048 0.008890547592650372
-2.0489999999999995 0.008921964812332617
-2.0500000000000007 0.00895791441822327
-2.051 0.00899782172716836
-2.0519999999999996 0.009041009138877171
-2.053000000000001 0.009086794354444292
-2.0540000000000003 0.009134558857766619
-2.0549999999999997 0.009183754938594503
-2.056000000000001 0.009234001412988923
-2.0570000000000004 0.009284965998466994
-2.058 0.009336305124709178
-2.059000000000001 0.009387752587438411
-2.0600000000000005 0.009438937919536174
-2.061 0.009489395796244143
-2.0619999999999994 0.009538584027946865
-2.0630000000000006 0.009585881825004356
-2.064 0.009630576237753817
-2.0649999999999995 0.009672098564973843
-2.0660000000000007 0.009709930038111792
-2.067 0.009743903179069395
-2.0679999999999996 0.009774023029372155
-2.069000000000001 0.009800786549421805
-2.0700000000000003 0.009824969257233997
-2.0709999999999997 0.009847715497956707
-2.072000000000001 0.00987043421391523
-2.0730000000000004 0.009894664164423733
-2.074 0.009921927625785499
-2.0749999999999993 0.009953556348100164
-2.0760000000000005 0.0099907056604107
-2.077 0.010033989318751452
-2.0779999999999994 0.010083651749607717
-2.0790000000000006 0.010139381461310895
-2.08 0.010200427827700646
-2.0809999999999995 0.01026564609253843
-2.0820000000000007 0.010333538535611623
-2.083 0.010402451542625663
-2.0839999999999996 0.010470675644977341
-2.085000000000001 0.010536659808696574
-2.0860000000000003 0.010599052349707967
-2.0869999999999997 0.010656794448199048
-2.088000000000001 0.010709269167252402
-2.0890000000000004 0.010756371053146451
-2.09 0.010798434586256503
-2.0909999999999993 0.010836360064990157
-2.0920000000000005 0.010871397618172851
-2.093 0.01090525996807471
-2.0939999999999994 0.010939841530934908
-2.0950000000000006 0.010977028146645315
-2.096 0.011018683778652307
-2.0969999999999995 0.011066247345910007
-2.0980000000000008 0.011120748316466913
-2.099 0.011182583609355283
-2.0999999999999996 0.011251499954413428
-2.101000000000001 0.011326651415777697
-2.1020000000000003 0.011406641525935058
-2.1029999999999998 0.011489794857225288
-2.104000000000001 0.011574309169129653
-2.1050000000000004 0.011658490967933033
-2.106 0.01174105376237905
-2.1069999999999993 0.011821177923324416
-2.1080000000000005 0.011898590646220125
-2.109 0.011973583769442474
-2.1099999999999994 0.012046980607690567
-2.1110000000000007 0.012119840664577036
-2.112 0.012193401297029536
-2.1129999999999995 0.012268870089382974
-2.1140000000000008 0.01234713395804924
-2.115 0.012428896975346554
-2.1159999999999997 0.01251438636324203
-2.117000000000001 0.012603614836440081
-2.1180000000000003 0.012696193140333269
-2.1189999999999998 0.01279154988964901
-2.120000000000001 0.012888990724111343
-2.1210000000000004 0.012987811983904862
-2.122 0.013087199649433926
-2.1229999999999993 0.013186544547368033
-2.1240000000000006 0.01328534240666242
-2.125 0.013383163208767436
-2.1259999999999994 0.013479833169911125
-2.1270000000000007 0.013575192548216285
-2.128 0.013669372977054041
-2.1289999999999996 0.013762539138592005
-2.130000000000001 0.013855007435212759
-2.1310000000000002 0.013947250914925253
-2.1319999999999997 0.014039749699898704
-2.133000000000001 0.014133127800076813
-2.1340000000000003 0.014227975065448857
-2.135 0.014325147875649352
-2.136000000000001 0.014425431508814184
-2.1370000000000005 0.014529650810462898
-2.138 0.014638486264161494
-2.1389999999999993 0.014752593284679136
-2.1400000000000006 0.014872230640038607
-2.141 0.014997349354024808
-2.1419999999999995 0.01512746417378892
-2.1430000000000007 0.015261731853381024
-2.144 0.015399058778784426
-2.1449999999999996 0.015538081369472602
-2.146000000000001 0.01567759374102188
-2.1470000000000002 0.01581655595369806
-2.1479999999999997 0.015954158776316594
-2.149000000000001 0.016089980419301344
-2.1500000000000004 0.016223990882333356
-2.151 0.016356290747521426
-2.152000000000001 0.016487226328733343
-2.1530000000000005 0.01661701138577288
-2.154 0.016745765901622293
-2.1549999999999994 0.016873541751836873
-2.1560000000000006 0.017000395599987294
-2.157 0.017126201585454328
-2.1579999999999995 0.01725111344148259
-2.1590000000000007 0.017375530803374114
-2.16 0.017500271624156998
-2.1609999999999996 0.017626649120695174
-2.162000000000001 0.017756406855705936
-2.1630000000000003 0.017891477878309293
-2.1639999999999997 0.018034082036520946
-2.165000000000001 0.018186281013311136
-2.1660000000000004 0.018349860346361664
-2.167 0.018526097160302655
-2.168000000000001 0.018715473235892496
-2.1690000000000005 0.018917596261135455
-2.17 0.019131073678201677
-2.1709999999999994 0.01935389527586588
-2.1720000000000006 0.01958315321485689
-2.173 0.019815551497621053
-2.1739999999999995 0.020047673070165445
-2.1750000000000007 0.020276506935234077
-2.176 0.020499558854386854
-2.1769999999999996 0.02071511343137764
-2.178000000000001 0.020922514491191743
-2.1790000000000003 0.021122179174159303
-2.1799999999999997 0.02131519159269932
-2.181000000000001 0.021503471154553165
-2.1820000000000004 0.02168918993837905
-2.183 0.02187421794645948
-2.184000000000001 0.022060205782064208
-2.1850000000000005 0.022248278656822735
-2.186 0.022438824844071933
-2.1869999999999994 0.02263168125615156
-2.1880000000000006 0.022826378493316854
-2.189 0.02302249453683796
-2.1899999999999995 0.02321990216990557
-2.1910000000000007 0.0234190616715426
-2.192 0.0236211855468673
-2.1929999999999996 0.023828130796532055
-2.194000000000001 0.02404221115971748
-2.1950000000000003 0.024265923939476842
-2.1959999999999997 0.024501673405042276
-2.197000000000001 0.02475149715650106
-2.1980000000000004 0.025016615339753377
-2.199 0.025297291052104397
-2.1999999999999993 0.025593219376615725
-2.2010000000000005 0.025903151580799682
-2.202 0.026225623462655116
-2.2029999999999994 0.0265589244528172
-2.2040000000000006 0.026901282895902844
-2.205 0.027251283588961676
-2.2059999999999995 0.027607668884690642
-2.2070000000000007 0.027969526892857467
-2.208 0.028336187964727165
-2.2089999999999996 0.028707087452800505
-2.210000000000001 0.029081431564694605
-2.2110000000000003 0.029458550651427023
-2.2119999999999997 0.02983750556798528
-2.213000000000001 0.03021701888637583
-2.2140000000000004 0.030595531194146763
-2.215 0.030971324385913504
-2.2159999999999993 0.03134257865610437
-2.2170000000000005 0.03170743697809037
-2.218 0.03206447045045794
-2.2189999999999994 0.0324128048521191
-2.2200000000000006 0.03275174100913055
-2.221 0.03308169907753728
-2.2219999999999995 0.03340352041339898
-2.2230000000000008 0.033718450556977426
-2.224 0.034028002448144364
-2.2249999999999996 0.034334026142783566
-2.226000000000001 0.03463833515872631
-2.2270000000000003 0.034942728880498736
-2.2279999999999998 0.035249222804332854
-2.229000000000001 0.03556014340239701
-2.2300000000000004 0.03587786624586209
-2.231 0.0362055907232009
-2.2319999999999993 0.036547011190191325
-2.2330000000000005 0.03690590620916953
-2.234 0.03728598167489225
-2.2349999999999994 0.03769066051720055
-2.2360000000000007 0.038122198597714374
-2.237 0.038581490632822575
-2.2379999999999995 0.03906803655958501
-2.2390000000000008 0.03957989906280571
-2.24 0.040113531696652285
-2.2409999999999997 0.040664543491987414
-2.242000000000001 0.04122812305334201
-2.2430000000000003 0.04179942193156826
-2.2439999999999998 0.04237363832581545
-2.245000000000001 0.042946540340603814
-2.2460000000000004 0.0435148286418281
-2.247 0.04407580384220825
-2.2479999999999993 0.0446280985695747
-2.2490000000000006 0.045171183506098785
-2.25 0.04570581838363931
-2.2509999999999994 0.04623404571760236
-2.2520000000000007 0.046759044687596896
-2.253 0.047285488494937106
-2.2539999999999996 0.04781831088318962
-2.255000000000001 0.0483637494900055
-2.2560000000000002 0.04892714821803816
-2.2569999999999997 0.049513517814439134
-2.258000000000001 0.05012648861747224
-2.2590000000000003 0.050768271573248196
-2.26 0.0514387555002472
-2.261000000000001 0.0521357799073286
-2.2620000000000005 0.05285544212108727
-2.263 0.05359275531049588
-2.2639999999999993 0.05434226710031419
-2.2650000000000006 0.05509878508620119
-2.266 0.055858436354010645
-2.2669999999999995 0.056618534805606
-2.2680000000000007 0.057378945119671884
-2.269 0.05814195516888814
-2.2699999999999996 0.058911499198920254
-2.271000000000001 0.05969261463805007
-2.2720000000000002 0.06049130856771358
-2.2729999999999997 0.061312996506501835
-2.274000000000001 0.062161279050138483
-2.2750000000000004 0.06303788142498382
-2.276 0.06394189438281765
-2.277000000000001 0.06486894106570769
-2.2780000000000005 0.06581219388750802
-2.279 0.06676304364391798
-2.2799999999999994 0.0677107318873254
-2.2810000000000006 0.06864513725104893
-2.282 0.06955643905670895
-2.2829999999999995 0.07043702518912047
-2.2840000000000007 0.07128239294350747
-2.285 0.0720912457324501
-2.2859999999999996 0.07286609818853078
-2.287000000000001 0.07361293810713372
-2.2880000000000003 0.07434105402515538
-2.2889999999999997 0.07506198785084242
-2.290000000000001 0.07578848472472799
-2.2910000000000004 0.07653289150461313
-2.292 0.07730733625640557
-2.293000000000001 0.07812152868732726
-2.2940000000000005 0.07898282863200001
-2.295 0.079895550596875
-2.2959999999999994 0.0808609700359965
-2.2970000000000006 0.08187680054593807
-2.298 0.08293804114192123
-2.2989999999999995 0.08403722226466982
-2.3000000000000007 0.08516468545783319
-2.301 0.08630961014799345
-2.3019999999999996 0.08745950466471747
-2.303000000000001 0.08860242273277545
-2.3040000000000003 0.0897258462912232
-2.3049999999999997 0.09081853862536182
-2.306000000000001 0.09187147877199525
-2.3070000000000004 0.09287733657454315
-2.308 0.0938317904742016
-2.309000000000001 0.09473456986480687
-2.3100000000000005 0.09558890954061049
-2.311 0.09640179323653518
-2.3119999999999994 0.09718389369949611
-2.3130000000000006 0.09794823603101552
-2.314 0.09870953768042506
-2.3149999999999995 0.09948183463260059
-2.3160000000000007 0.10027803240536373
-2.317 0.10110577252574456
-2.3179999999999996 0.1019690550426189
-2.319000000000001 0.10286586688575612
-2.3200000000000003 0.10378950419559595
-2.3209999999999997 0.10472824414475422
-2.322000000000001 0.10566762807164022
-2.3230000000000004 0.10659342809538881
-2.324 0.10749226925046178
-2.3249999999999993 0.10835465104790909
-2.3260000000000005 0.10917600065227717
-2.327 0.1099578047282236
-2.3279999999999994 0.11070694994274059
-2.3290000000000006 0.1114357906311536
-2.33 0.11215965079969162
-2.3309999999999995 0.11289536683514845
-2.3320000000000007 0.11366097170841198
-2.333 0.11447185120837301
-2.3339999999999996 0.11534087814733361
-2.335000000000001 0.11627752323679086
-2.3360000000000003 0.11728687338604632
-2.3369999999999997 0.11836962461419266
-2.338000000000001 0.11952188823424494
-2.3390000000000004 0.12073597804350329
-2.34 0.12200014025085584
-2.3409999999999993 0.12329941534137055
-2.3420000000000005 0.12461536375991772
-2.343 0.1259274916733625
-2.3439999999999994 0.12721452181289578
-2.3450000000000006 0.12845385194762596
-2.346 0.12962511219876635
-2.3469999999999995 0.1307094638656177
-2.3480000000000008 0.13169239908404967
-2.349 0.13256367552238807
-2.3499999999999996 0.13331852996207813
-2.351000000000001 0.13395755898714215
-2.3520000000000003 0.13448614617523114
-2.3529999999999998 0.13491416962763284
-2.354000000000001 0.13525429142365347
-2.3550000000000004 0.13552074548515933
-2.356 0.13573026507056618
-2.3569999999999993 0.13589954754090164
-2.3580000000000005 0.1360450240429302
-2.359 0.13618434699437498
-2.3599999999999994 0.1363337063471279
-2.3610000000000007 0.13650881904315793
-2.362 0.1367233807810274
-2.3629999999999995 0.13698801434851524
-2.3640000000000008 0.1373110056209257
-2.365 0.13769511357724912
-2.3659999999999997 0.1381386571864263
-2.367000000000001 0.13863315813450977
-2.3680000000000003 0.1391655965030359
-2.3689999999999998 0.13971829430399482
-2.370000000000001 0.1402706565289102
-2.3710000000000004 0.1408015810502308
-2.372 0.14128989858010846
-2.3729999999999993 0.14171908745145878
-2.3740000000000006 0.1420775273135877
-2.375 0.14236102631488867
-2.3759999999999994 0.14257164682379575
-2.3770000000000007 0.142720365192401
-2.378 0.14282426586082644
-2.3789999999999996 0.14290598914305658
-2.380000000000001 0.14299186446929987
-2.3810000000000002 0.1431055100454137
-2.3819999999999997 0.14327079328328451
-2.383000000000001 0.14350564371056299
-2.3840000000000003 0.14382075475965686
-2.385 0.14421950848878448
-2.386000000000001 0.14469791001395646
-2.3870000000000005 0.14524499634818847
-2.388 0.14584508499127652
-2.3889999999999993 0.14647874961732435
-2.3900000000000006 0.14712516464201847
-2.391 0.14776411028778189
-2.3919999999999995 0.14837668695079176
-2.3930000000000007 0.14894581615972255
-2.394 0.14945845063708801
-2.3949999999999996 0.14990420143815333
-2.396000000000001 0.15027637215717732
-2.3970000000000002 0.15057229017410947
-2.3979999999999997 0.15079348662519332
-2.399000000000001 0.15094503534601864
-2.4000000000000004 0.15103521883541662
-2.401 0.15107482038463194
-2.402000000000001 0.15107523008129195
-2.4030000000000005 0.15104842095436938
-2.404 0.15100432232895877
-2.4049999999999994 0.15095008729214596
-2.4060000000000006 0.15088903242562351
-2.407 0.15082219726827092
-2.4079999999999995 0.1507474577717315
-2.4090000000000007 0.15066287846329116
-2.41 0.15056644594797758
-2.4109999999999996 0.15045865344771253
-2.412000000000001 0.15034231916030044
-2.4130000000000003 0.15022265294349152
-2.4139999999999997 0.1501063378522585
-2.415000000000001 0.15000111543567385
-2.4160000000000004 0.1499130194868314
-2.417 0.14984471205003733
-2.418000000000001 0.14979725361782395
-2.4190000000000005 0.14976616806308987
-2.42 0.14974629517162133
-2.4209999999999994 0.14973163136357917
-2.4220000000000006 0.14971623514696264
-2.423 0.14969725281542764
-2.4239999999999995 0.14967443485999699
-2.4250000000000007 0.14965105702900156
-2.426 0.1496308087023006
-2.4269999999999996 0.14961806556241203
-2.428000000000001 0.14961539905888344
-2.4290000000000003 0.14962180994197177
-2.4299999999999997 0.1496332377406923
-2.431000000000001 0.1496398831308886
-2.4320000000000004 0.14963026966842013
-2.433 0.14959147460102862
-2.434000000000001 0.14951238770628633
-2.4350000000000005 0.14938388994307653
-2.436 0.1492019440686353
-2.4369999999999994 0.14896675903895834
-2.4380000000000006 0.1486845144746385
-2.439 0.1483639303515928
-2.4399999999999995 0.14801790056479927
-2.4410000000000007 0.14765913004855277
-2.442 0.14730146391776236
-2.4429999999999996 0.1469575575170895
-2.444000000000001 0.1466389271922091
-2.4450000000000003 0.14635589897742934
-2.4459999999999997 0.14611642223221727
-2.447000000000001 0.1459283584055958
-2.4480000000000004 0.14579738638209622
-2.449 0.14572945790054526
-2.4499999999999993 0.14572854187887288
-2.4510000000000005 0.1457979813832458
-2.452 0.14593978791828893
-2.4529999999999994 0.14615446351914835
-2.4540000000000006 0.1464406655148283
-2.455 0.14679458484497376
-2.4559999999999995 0.14721003609178646
-2.4570000000000007 0.14767724583092362
-2.458 0.14818426538575555
-2.4589999999999996 0.1487162340888795
-2.460000000000001 0.14925622291312876
-2.4610000000000003 0.14978639625125176
-2.4619999999999997 0.15028878460182918
-2.463000000000001 0.1507492217736479
-2.4640000000000004 0.15115623533868985
-2.465 0.1515043454611305
-2.4659999999999993 0.15179448955929467
-2.4670000000000005 0.15203206364734453
-2.468 0.15222966206356336
-2.4689999999999994 0.15240049749268428
-2.4700000000000006 0.15255933891904558
-2.471 0.15271964935896112
-2.4719999999999995 0.1528920441872249
-2.4730000000000008 0.15308345022489078
-2.474 0.15329704119047605
-2.4749999999999996 0.15353383536125603
-2.476000000000001 0.15379368607761307
-2.4770000000000003 0.15407635888750984
-2.4779999999999998 0.15438397181742408
-2.479000000000001 0.15472117872436078
-2.4800000000000004 0.15509488585388628
-2.481 0.15551313525981733
-2.4819999999999993 0.1559836658094211
-2.4830000000000005 0.15651221937483054
-2.484 0.15710128469563953
-2.4849999999999994 0.15774964931662905
-2.4860000000000007 0.15845200320025327
-2.487 0.15919961752331616
-2.4879999999999995 0.15998263686672956
-2.4890000000000008 0.16078826221105166
-2.49 0.16160683513451424
-2.4909999999999997 0.16242681542167992
-2.492000000000001 0.1632399033284922
-2.4930000000000003 0.1640381530216847
-2.4939999999999998 0.16481551647466952
-2.495000000000001 0.16556683329893923
-2.4960000000000004 0.1662867948689164
-2.497 0.1669720510611316
-2.4979999999999993 0.16761948480607308
-2.4990000000000006 0.16822924255923616
-2.5 0.16880258354918162
-2.5009999999999994 0.16934364848498853
-2.5020000000000007 0.169858904335598
-2.503 0.17035803597316282
-2.5039999999999996 0.17085159764291621
-2.505000000000001 0.17134937316456153
-2.5060000000000002 0.17186169551082303
-2.5069999999999997 0.17239720496636762
-2.508000000000001 0.17296293298956372
-2.5090000000000003 0.17356439022622683
-2.51 0.17420610619641305
-2.511000000000001 0.17489208797378233
-2.5120000000000005 0.17562439221574005
-2.513 0.1764061567093765
-2.5139999999999993 0.17724027170348142
-2.5150000000000006 0.1781293414508876
-2.516 0.17907346143505448
-2.5169999999999995 0.1800733278308461
-2.5180000000000007 0.18112612287406368
-2.519 0.1822284021974247
-2.5199999999999996 0.1833732913388189
-2.521000000000001 0.18455375209412336
-2.5220000000000002 0.18576131568727874
-2.5229999999999997 0.18698844176547152
-2.524000000000001 0.18822818360667515
-2.5250000000000004 0.18947437590203853
-2.526 0.1907220167690787
-2.527000000000001 0.19196769091743926
-2.5280000000000005 0.1932066926006343
-2.529 0.19443471014947816
-2.5299999999999994 0.19564776681318147
-2.5310000000000006 0.19684009689502635
-2.532 0.19800706677757313
-2.5329999999999995 0.1991443988666617
-2.5340000000000007 0.20025110685631592
-2.535 0.20132975222566504
-2.5359999999999996 0.20238941498216032
-2.537000000000001 0.20344238416126567
-2.5380000000000003 0.20450570682750627
-2.5389999999999997 0.20559948563751862
-2.540000000000001 0.20674489728086545
-2.5410000000000004 0.20795648245140447
-2.542 0.20924592850708648
-2.543000000000001 0.21061644418447634
-2.5440000000000005 0.21206424256238587
-2.545 0.213577636571281
-2.5459999999999994 0.21513863344540712
-2.5470000000000006 0.21672704201032925
-2.548 0.21831766669082633
-2.5489999999999995 0.21988845176244606
-2.5500000000000007 0.22141966532877483
-2.551 0.22289324843492597
-2.5519999999999996 0.22429737761317067
-2.553000000000001 0.2256255484596515
-2.5540000000000003 0.22687715524589125
-2.5549999999999997 0.22805942480272104
-2.556000000000001 0.22918785590184912
-2.5570000000000004 0.23028588540883926
-2.558 0.23138263360971847
-2.559000000000001 0.23251520237281917
-2.5600000000000005 0.23372208593328578
-2.561 0.23504352155056862
-2.5619999999999994 0.236515507335314
-2.5630000000000006 0.238166388492794
-2.564 0.2400137889995706
-2.5649999999999995 0.24206588909696283
-2.5660000000000007 0.24431378111177998
-2.567 0.24674037807174795
-2.5679999999999996 0.2493159157487959
-2.569000000000001 0.25200361434709756
-2.5700000000000003 0.25476103459378485
-2.5709999999999997 0.2575469007644247
-2.572000000000001 0.2603210717679983
-2.5730000000000004 0.2630489595655062
-2.574 0.26570448548045705
-2.575000000000001 0.2682695112613924
-2.5760000000000005 0.27073583617951524
-2.577 0.2731019580128529
-2.5779999999999994 0.27537542926840675
-2.5790000000000006 0.2775682749166957
-2.58 0.27969979861885264
-2.5809999999999995 0.28179184157645076
-2.5820000000000007 0.28387311826061373
-2.583 0.2859718202916601
-2.5839999999999996 0.28812098349822973
-2.585000000000001 0.2903507732030713
-2.5860000000000003 0.2926931140400626
-2.5869999999999997 0.29517494354586576
-2.588000000000001 0.2978150873948962
-2.5890000000000004 0.300625589458818
-2.59 0.3036096112221912
-2.5909999999999993 0.30676073524325964
-2.5920000000000005 0.3100632405104404
-2.593 0.31349514861273553
-2.5939999999999994 0.317031809615321
-2.5950000000000006 0.32064606832067827
-2.596 0.32431109924094637
-2.5969999999999995 0.3280078936923919
-2.5980000000000008 0.3317154549379375
-2.599 0.3354191327570679
-2.5999999999999996 0.3391089257752812
-2.601000000000001 0.3427741451156849
-2.6020000000000003 0.34640632625014656
-2.6029999999999998 0.3499945063157736
-2.604000000000001 0.35352250502893234
-2.6050000000000004 0.3569702019700068
-2.606 0.3603161015080061
-2.6069999999999993 0.3635343654207394
-2.6080000000000005 0.3665947976014818
-2.609 0.3694746721905355
-2.6099999999999994 0.3721495138339555
-2.6110000000000007 0.3746059225595483
-2.612 0.3768411322993341
-2.6129999999999995 0.3788618551183471
-2.6140000000000008 0.38068955094741136
-2.615 0.3823558470611931
-2.6159999999999997 0.3838986072685437
-2.617000000000001 0.38536098962566107
-2.6180000000000003 0.3867903439307495
-2.6189999999999998 0.38822757459235113
-2.620000000000001 0.38971172750207733
-2.6210000000000004 0.391273079550461
-2.622 0.3929349542502726
-2.6229999999999993 0.3947100992045756
-2.6240000000000006 0.39660174303074275
-2.625 0.3986013236836185
-2.6259999999999994 0.4006948860303508
-2.6270000000000007 0.4028539663362466
-2.628 0.4050411258992314
-2.6289999999999996 0.40721258335914645
-2.630000000000001 0.4093204347126041
-2.6310000000000002 0.4113159780756646
-2.6319999999999997 0.4131614630236055
-2.633000000000001 0.414827662303549
-2.6340000000000003 0.4163086103337859
-2.635 0.41761383304717564
-2.636000000000001 0.4187752468850345
-2.6370000000000005 0.4198384326785352
-2.638 0.42085753770044065
-2.6389999999999993 0.4218847793152059
-2.6400000000000006 0.4229557845044499
-2.641 0.42408878584200876
-2.6419999999999995 0.42527363117605926
-2.6430000000000007 0.4264723757895585
-2.644 0.4276224267606095
-2.6449999999999996 0.428644393205667
-2.646000000000001 0.4294506087604249
-2.6470000000000002 0.429960202936367
-2.6479999999999997 0.4301026385994619
-2.649000000000001 0.42983053484150036
-2.6500000000000004 0.42912185873418335
-2.651 0.42798025530857015
-2.652000000000001 0.42643371302498756
-2.6530000000000005 0.4245268544535473
-2.654 0.42231342513083053
-2.6549999999999994 0.41985198107491795
-2.6560000000000006 0.4172006211088147
-2.657 0.41441068581539775
-2.6579999999999995 0.41152386125748036
-2.6590000000000007 0.40857701426562354
-2.66 0.40559572875192484
-2.6609999999999996 0.40260182585262305
-2.662000000000001 0.39961181145756786
-2.6630000000000003 0.3966377252666809
-2.6639999999999997 0.3936918868751175
-2.665000000000001 0.39078444612333085
-2.6660000000000004 0.3879256218051707
-2.667 0.3851186752138632
-2.668000000000001 0.3823696809408858
-2.6690000000000005 0.3796735132549496
-2.67 0.3770230518842249
-2.6709999999999994 0.37440525134205654
-2.6720000000000006 0.3717999329225232
-2.673 0.36918275436260073
-2.6739999999999995 0.36652694081247056
-2.6750000000000007 0.36380383386585446
-2.676 0.3609907498915627
-2.6769999999999996 0.35807345677250535
-2.678000000000001 0.35504534222962125
-2.6790000000000003 0.3519108933232344
-2.6799999999999997 0.3486849286047714
-2.681000000000001 0.3453878617916897
-2.6820000000000004 0.3420436190054573
-2.683 0.33867144397909205
-2.684000000000001 0.33528628620762746
-2.6850000000000005 0.33189130216957047
-2.686 0.32847901358540077
-2.6869999999999994 0.3250320468994658
-2.6880000000000006 0.32152522084943824
-2.689 0.3179334034393956
-2.6899999999999995 0.3142302969181249
-2.6910000000000007 0.31039585300757133
-2.692 0.3064189933240899
-2.6929999999999996 0.30230059822535993
-2.694000000000001 0.2980496229962765
-2.6950000000000003 0.2936857427401573
-2.6959999999999997 0.28923668372142963
-2.697000000000001 0.28473407641685916
-2.6980000000000004 0.2802133039761213
-2.699 0.2757092087128265
-2.700000000000001 0.2712572229659716
-2.7010000000000005 0.26688941524704435
-2.702 0.26263563435181275
-2.7029999999999994 0.25852077353544367
-2.7040000000000006 0.2545620880631002
-2.705 0.2507712661380703
-2.7059999999999995 0.24715244742128822
-2.7070000000000007 0.24369966346550076
-2.708 0.24040013922391695
-2.7089999999999996 0.23723181439713065
-2.710000000000001 0.23416621602612966
-2.7110000000000003 0.23117281371926582
-2.7119999999999997 0.22821876580314845
-2.713000000000001 0.22527568877725498
-2.7140000000000004 0.22232020730334404
-2.715 0.21933689191421304
-2.7159999999999993 0.21632077351109186
-2.7170000000000005 0.21327308625409283
-2.718 0.2102063554949614
-2.7189999999999994 0.2071358978117544
-2.7200000000000006 0.20407889158618517
-2.721 0.20105524662873012
-2.7219999999999995 0.19808146066124346
-2.7230000000000008 0.19517067729311927
-2.724 0.19233303708120775
-2.7249999999999996 0.18957426777863018
-2.726000000000001 0.18689598634856813
-2.7270000000000003 0.1842973365800316
-2.7279999999999998 0.18177543225740844
-2.729000000000001 0.1793252370031706
-2.7300000000000004 0.176940818615074
-2.731 0.17461722648152575
-2.7319999999999993 0.17234929568307672
-2.7330000000000005 0.17013286477744843
-2.734 0.16796520904944745
-2.7349999999999994 0.1658441720154916
-2.7360000000000007 0.16376816069567757
-2.737 0.16173519732589492
-2.7379999999999995 0.15974151629454544
-2.7390000000000008 0.15778238763453867
-2.74 0.15585192520926902
-2.7409999999999997 0.15394161296994915
-2.742000000000001 0.1520415845035106
-2.7430000000000003 0.15014333463424193
-2.7439999999999998 0.14823818561397747
-2.745000000000001 0.1463202860402316
-2.7460000000000004 0.1443874134564051
-2.747 0.14243950924201518
-2.7479999999999993 0.1404805415076305
-2.7490000000000006 0.13851565393684295
-2.75 0.13655285497238792
-2.7509999999999994 0.1346004620860445
-2.7520000000000007 0.13266690737547818
-2.753 0.13075966588499913
-2.7539999999999996 0.1288854592533965
-2.755000000000001 0.12704984935872723
-2.7560000000000002 0.1252574935954724
-2.7569999999999997 0.12351194208852265
-2.758000000000001 0.1218161299478845
-2.7590000000000003 0.12017224003310938
-2.76 0.11858143169258929
-2.761000000000001 0.11704217010240998
-2.7620000000000005 0.11555210396639647
-2.763 0.11410690551346613
-2.7639999999999993 0.11270040747519898
-2.7650000000000006 0.11132655718442552
-2.766 0.1099787472419369
-2.7669999999999995 0.10865084146498093
-2.7680000000000007 0.10734053047780234
-2.769 0.10604786964895119
-2.7699999999999996 0.10477671405777113
-2.771000000000001 0.10353398377923807
-2.7720000000000002 0.10232876208383167
-2.7729999999999997 0.10117074749096595
-2.774000000000001 0.10006854534185124
-2.7750000000000004 0.09902802799207754
-2.776 0.09805123522244283
-2.777000000000001 0.09713548405149763
-2.7780000000000005 0.09627272380168658
-2.779 0.09545131912917226
-2.7799999999999994 0.09465654682419208
-2.7810000000000006 0.09387271728474403
-2.782 0.09308541257645442
-2.7829999999999995 0.09228201006643666
-2.7840000000000007 0.09145475143725293
-2.785 0.0905993287273051
-2.7859999999999996 0.08971658381888847
-2.787000000000001 0.08881065953442244
-2.7880000000000003 0.08788823894866198
-2.7889999999999997 0.08695600952408337
-2.790000000000001 0.08602199066423433
-2.7910000000000004 0.08509232848021361
-2.792 0.08417142440717083
-2.793000000000001 0.08326147653303503
-2.7940000000000005 0.08236256200033008
-2.795 0.08147348419757607
-2.7959999999999994 0.08059177058070746
-2.7970000000000006 0.07971484204672748
-2.798 0.07884012225866326
-2.7989999999999995 0.07796493691572387
-2.8000000000000007 0.07708800773753603
-2.801 0.07620869329601036
-2.8019999999999996 0.07532797155623798
-2.803000000000001 0.07444715472366475
-2.8040000000000003 0.0735694949726224
-2.8049999999999997 0.072699423481644
-2.806000000000001 0.07184261630930323
-2.8070000000000004 0.07100521915026133
-2.808 0.07019426546591337
-2.809000000000001 0.0694162859013775
-2.8100000000000005 0.06867800637273813
-2.811 0.06798415466779129
-2.8119999999999994 0.06733880956144256
-2.8130000000000006 0.06674382972527601
-2.814 0.06619922760591106
-2.8149999999999995 0.06570416886010699
-2.8160000000000007 0.06525571466587556
-2.817 0.06484968838192398
-2.8179999999999996 0.06448209460651945
-2.819000000000001 0.06414773674051949
-2.8200000000000003 0.06384169100328341
-2.8209999999999997 0.06355812861391394
-2.822000000000001 0.06329064406330916
-2.8230000000000004 0.06303222266399285
-2.824 0.06277507503522015
-2.825000000000001 0.06251029567039823
-2.8260000000000005 0.06222919341484689
-2.827 0.061923546082840675
-2.8279999999999994 0.061586410556253544
-2.8290000000000006 0.06121298076784272
-2.83 0.060800808412799
-2.8309999999999995 0.06035086093285115
-2.8320000000000007 0.05986695007732222
-2.833 0.059354541190879434
-2.8339999999999996 0.058820623974743975
-2.835000000000001 0.05827326889956579
-2.8360000000000003 0.057719943535565275
-2.8369999999999997 0.05716761912271718
-2.838000000000001 0.056622291824737755
-2.8390000000000004 0.05608882578005157
-2.84 0.05557184668319918
-2.8409999999999993 0.055075692176597475
-2.8420000000000005 0.05460444084500471
-2.843 0.05416210149683297
-2.8439999999999994 0.05375194996961872
-2.8450000000000006 0.05337633113746296
-2.846 0.053036077891684075
-2.8469999999999995 0.05272951106940209
-2.8480000000000008 0.05245278602130006
-2.849 0.052199259766931835
-2.8499999999999996 0.05196032017001216
-2.851000000000001 0.05172626386810273
-2.8520000000000003 0.05148752806223486
-2.8529999999999998 0.051235098351899815
-2.854000000000001 0.05096278846173928
-2.8550000000000004 0.05066690704883966
-2.856 0.05034802831195204
-2.8569999999999993 0.05000884651839292
-2.8580000000000005 0.049655229876401884
-2.859 0.04929412894121582
-2.8599999999999994 0.048932588752881895
-2.8610000000000007 0.048576741717568345
-2.862 0.04823067471339895
-2.8629999999999995 0.04789643486485635
-2.8640000000000008 0.04757303051482598
-2.865 0.047258565925385125
-2.8659999999999997 0.046949653133227055
-2.867000000000001 0.046642939653926234
-2.8680000000000003 0.046336692590424
-2.8689999999999998 0.04603026798379621
-2.870000000000001 0.045725315498476304
-2.8710000000000004 0.04542530982042507
-2.872 0.045135045996628986
-2.8729999999999993 0.044859120118704285
-2.8740000000000006 0.04460203555010668
-2.875 0.04436674473196849
-2.8759999999999994 0.044154103894367656
-2.8770000000000007 0.04396254655221455
-2.878 0.04378888612537561
-2.8789999999999996 0.04362873927882604
-2.880000000000001 0.04347658734511382
-2.8810000000000002 0.043327713094700626
-2.8819999999999997 0.04317822974837227
-2.883000000000001 0.04302532638222055
-2.8840000000000003 0.04286808752366448
-2.885 0.04270715507236666
-2.886000000000001 0.042544106391789974
-2.8870000000000005 0.04238153792848035
-2.888 0.04222199396258256
-2.8889999999999993 0.042067814700168835
-2.8900000000000006 0.04192060882363478
-2.891 0.04178129273544351
-2.8919999999999995 0.041649835584471266
-2.8930000000000007 0.04152539926750252
-2.894 0.0414062537498004
-2.8949999999999996 0.04129009887411571
-2.896000000000001 0.04117417262140935
-2.8970000000000002 0.04105566127325908
-2.8979999999999997 0.04093208086328934
-2.899000000000001 0.04080132852997547
-2.9000000000000004 0.04066194279046699
-2.901 0.040513839926675746
-2.902000000000001 0.04035767789562195
-2.9030000000000005 0.04019492619638642
-2.904 0.04002808023723833
-2.9049999999999994 0.03985945487412876
-2.9060000000000006 0.03969174111245319
-2.907 0.039527045611699674
-2.9079999999999995 0.039366590544376856
-2.9090000000000007 0.039211477069786005
-2.91 0.039061576453759426
-2.9109999999999996 0.03891683748459594
-2.912000000000001 0.03877654030287783
-2.9130000000000003 0.038640520653388306
-2.9139999999999997 0.03850849944440546
-2.915000000000001 0.03838079675364543
-2.9160000000000004 0.03825747700622924
-2.917 0.038138519693454664
-2.918000000000001 0.03802391898854573
-2.9190000000000005 0.0379128357370331
-2.92 0.03780386748732775
-2.9209999999999994 0.03769485852422118
-2.9220000000000006 0.037583538023224596
-2.923 0.03746726704519495
-2.9239999999999995 0.03734377678375698
-2.9250000000000007 0.03721132264622492
-2.926 0.037068982374208456
-2.9269999999999996 0.03691678393745896
-2.928000000000001 0.036755526909971165
-2.9290000000000003 0.036587092945223054
-2.9299999999999997 0.03641364305479596
-2.931000000000001 0.036237904934991745
-2.9320000000000004 0.03606267950134316
-2.933 0.035890346163111514
-2.934000000000001 0.03572323726357005
-2.9350000000000005 0.03556326715304422
-2.936 0.035411751308837364
-2.9369999999999994 0.035269748742793025
-2.9380000000000006 0.03513806039932132
-2.939 0.03501759648755036
-2.9399999999999995 0.03490896557747115
-2.9410000000000007 0.03481265428986109
-2.942 0.03472935114786163
-2.9429999999999996 0.034659311070790226
-2.944000000000001 0.03460286570894461
-2.9450000000000003 0.03455979644093267
-2.9459999999999997 0.03452924307700465
-2.947000000000001 0.03450977979873146
-2.9480000000000004 0.034499902255930553
-2.949 0.03449750339435089
-2.950000000000001 0.0345002780618608
-2.9510000000000005 0.034506252478824884
-2.952 0.03451385827153564
-2.9529999999999994 0.03452200928445648
-2.9540000000000006 0.034530437174826414
-2.955 0.034539612120645484
-2.9559999999999995 0.03455104291611716
-2.9570000000000007 0.034566638516875435
-2.958 0.034588546773718226
-2.9589999999999996 0.03461889555805569
-2.960000000000001 0.034659093569049455
-2.9610000000000003 0.034709839544789255
-2.9619999999999997 0.034770389119215456
-2.963000000000001 0.034838982135084774
-2.9640000000000004 0.03491260541885722
-2.965 0.03498768283629977
-2.9659999999999993 0.035060431255543215
-2.9670000000000005 0.035127364332322976
-2.968 0.03518611255138811
-2.9689999999999994 0.03523550693109151
-2.9700000000000006 0.03527597353104514
-2.971 0.0353093483820879
-2.9719999999999995 0.03533823622748305
-2.9730000000000008 0.035365836504240834
-2.974 0.035395440234282045
-2.9749999999999996 0.03542952588007295
-2.976000000000001 0.035469836933195685
-2.9770000000000003 0.03551709655575556
-2.9779999999999998 0.03557115246040943
-2.979000000000001 0.03563092894341129
-2.9800000000000004 0.03569488761344723
-2.981 0.03576114199975556
-2.9819999999999993 0.035827680172207436
-2.9830000000000005 0.03589254694748384
-2.984 0.035953872423076426
-2.9849999999999994 0.03601004513478999
-2.9860000000000007 0.036059497586416175
-2.987 0.03610087824431682
-2.9879999999999995 0.03613292953344147
-2.9890000000000008 0.03615484754266413
-2.99 0.03616605866146565
-2.9909999999999997 0.036166317917444596
-2.992000000000001 0.03615617590229658
-2.9930000000000003 0.03613646014722423
-2.9939999999999998 0.0361091071990604
-2.995000000000001 0.03607658837563497
-2.9960000000000004 0.036041918938320275
-2.997 0.036008490512130835
-2.9979999999999993 0.035979654097828544
-2.9990000000000006 0.035958497647419825
-3.0 0.035947372832011805
