# Supplementary material for: Pressure-tuning of α-RuCl3 towards a quantum spin liquid
Source: Nat Commun. 2024 Sep 17;15:8142. doi: 10.1038/s41467-024-52169-w (PMC11408671; doi:10.1038/s41467-024-52169-w)
Supplement: Supplementary file 3 — Source Data [file 41467_2024_52169_MOESM3_ESM.zip › fig4/FIG4_SimuData_1-4l_CLdelta_3my.dat]

6.0 0.019642179142097867
5.999 0.019646179182557427
5.998 0.019653536819617713
5.997 0.019663396608288065
5.996 0.019674488324113282
5.995 0.019685593514141442
5.994 0.019695751085077526
5.993 0.019704445161621866
5.992 0.01971165762881766
5.991 0.019718057881578568
5.99 0.019724735904968392
5.989 0.019733016953268488
5.988 0.019744257578675636
5.987 0.019759317490635836
5.986 0.019778586724105075
5.985 0.01980169071270293
5.984 0.01982739916856593
5.983 0.01985400497370746
5.982 0.019879284974355232
5.981 0.019901309823183236
5.98 0.019918470266603146
5.979 0.019929904805133982
5.978 0.019935811360550778
5.977 0.01993736272613953
5.976 0.01993646726361147
5.975 0.01993564769591088
5.974 0.019937272992589298
5.973 0.01994350299228459
5.972 0.019955671975327285
5.971 0.019974367659378534
5.97 0.019999159797865266
5.969 0.02002887107301371
5.968 0.02006201149915761
5.967 0.020096944704511198
5.966 0.020132492695749356
5.965 0.02016812395883596
5.964 0.020204076504870726
5.963 0.02024128768245558
5.962 0.020281286028664126
5.961 0.020325739618689248
5.96 0.020376060988182596
5.959 0.02043319212377479
5.958 0.020497188411071742
5.957 0.020567237848938987
5.956 0.020641597721927106
5.955 0.020717779916236616
5.954 0.02079289980663685
5.953 0.020863908087594495
5.952 0.02092797645265808
5.951 0.020982432206642098
5.95 0.02102550560260266
5.949 0.02105600104883926
5.948 0.021073599070655195
5.947 0.02107892678127802
5.946 0.02107359645603192
5.945 0.021059897685816953
5.944 0.021041137253081963
5.943 0.021021192595336424
5.942 0.02100421840104802
5.941 0.020994319809413232
5.94 0.02099506415562083
5.939 0.02100905553809773
5.938 0.02103784309503397
5.937 0.021081390946152516
5.936 0.02113834966899483
5.935 0.021206235142909775
5.934 0.021282048870164477
5.933 0.021362539050537147
5.932 0.021444867333607787
5.931 0.021526925025327704
5.93 0.021607935457216225
5.929 0.02168806842108074
5.928 0.021768517354361944
5.927 0.02185122818165085
5.926 0.02193838587310967
5.925 0.022032229971416017
5.924 0.02213408371446701
5.923 0.022244989890856603
5.922 0.022365105289676286
5.921 0.022494060428205797
5.92 0.02263116076630067
5.919 0.022775410298228355
5.918 0.022926132762924625
5.917 0.02308272174210504
5.916 0.02324470973670008
5.915 0.02341184326732778
5.914 0.023583527424696327
5.913 0.023758619341124654
5.912 0.02393541040487319
5.911 0.024111164424809182
5.91 0.024282334227347293
5.909 0.024444882254127987
5.908 0.024594438887302526
5.907 0.024727066002668437
5.906 0.024839664173522073
5.905 0.024930522390506353
5.904 0.02499935538339747
5.903 0.0250479679011826
5.902 0.025079794345757567
5.901 0.025099478722487654
5.9 0.025112648858291602
5.899 0.025125354429854502
5.898 0.025143513537722453
5.897 0.025172073653858047
5.896 0.025215460764037734
5.895 0.02527659675273482
5.894 0.025357349145627046
5.893 0.025458284670676498
5.892 0.02557896374842948
5.891 0.025718348614384094
5.89 0.025874268704609547
5.889 0.026044304091896526
5.888 0.02622556186477252
5.887 0.026414966602259945
5.886 0.026609438806387636
5.885 0.026805977464960724
5.884 0.02700204420578589
5.883 0.027195444967374156
5.882 0.027384596997181005
5.881 0.027568370633392784
5.88 0.027746399313323546
5.879 0.027918578105176416
5.878 0.02808546223290942
5.877 0.02824798012782734
5.876 0.02840726595103126
5.875 0.028565080770205257
5.874 0.028723371136948356
5.873 0.02888432040125424
5.872 0.029050445226274448
5.871 0.02922399654350293
5.87 0.02940713779659759
5.869 0.02960098543750741
5.868 0.029805936853041625
5.867 0.030021193052542326
5.866 0.03024511106736581
5.865 0.030474932315001084
5.864 0.03070758186442597
5.8629999999999995 0.03093947417945583
5.862 0.03116759513455893
5.861 0.03138940711592389
5.86 0.031603270349025554
5.859 0.031808702005245534
5.858 0.03200584882572467
5.857 0.032195935804916156
5.856 0.032380773863247184
5.855 0.03256248087653986
5.854 0.032743691595494916
5.853 0.03292703995232696
5.852 0.03311537282855601
5.851 0.03331165127009559
5.85 0.0335183501522454
5.849 0.03373806988006797
5.848 0.03397300835939436
5.847 0.03422425287875608
5.846 0.03449225236306828
5.845 0.034776431940650006
5.844 0.03507508422335869
5.843 0.03538538274867108
5.842 0.03570353114374393
5.841 0.03602557839779762
5.84 0.03634688962914494
5.839 0.03666322703803232
5.838 0.036970926534693874
5.837 0.037267006107257306
5.836 0.03754946030254375
5.835 0.037817645693505916
5.834 0.03807204066301625
5.833 0.03831429185984913
5.832 0.03854713794406071
5.831 0.03877403287500847
5.83 0.038999409736820756
5.829 0.039227765499152245
5.828 0.039463550163418355
5.827 0.03971105575937325
5.826 0.039973542602165686
5.825 0.040253455920466495
5.824 0.040551768573176716
5.823 0.040868033281119785
5.822 0.04120043372396446
5.821 0.04154578387952781
5.82 0.041900488462614
5.819 0.04226081257534056
5.818 0.042623313683615195
5.817 0.042986095651165505
5.816 0.04334929728802151
5.815 0.043715053858819734
5.814 0.04408794765604151
5.813 0.04447413229914371
5.812 0.044880370645031836
5.811 0.045313022874760064
5.81 0.04577706044295106
5.809 0.04627461183270041
5.808 0.04680400260951006
5.807 0.04736031683502015
5.806 0.04793528326311633
5.805 0.04851770454638543
5.804 0.04909613588795664
5.803 0.04965916207232007
5.802 0.0501970789201516
5.801 0.050703173059584696
5.8 0.05117367143544994
5.799 0.051608698652399025
5.798 0.05201124322876387
5.797 0.05238687389400437
5.796 0.052742521254446346
5.795 0.053086563087969975
5.794 0.05342693349638527
5.793 0.053771361837538736
5.792 0.05412665659216912
5.791 0.054498329325194286
5.79 0.0548907627694385
5.789 0.05530615879227254
5.788 0.05574550376378519
5.787 0.05620798326276044
5.786 0.056691230674692894
5.785 0.05719224660667705
5.784 0.05770718880033954
5.783 0.05823217806034666
5.782 0.05876413418223488
5.781 0.05930096107106348
5.78 0.059842362744316736
5.779 0.060389617577720156
5.778 0.060944698397262374
5.777 0.061511290027550514
5.776 0.06209216913869713
5.775 0.06269114274393818
5.774 0.06331164154413421
5.773 0.06395558089519118
5.772 0.06462499810723163
5.771 0.06532127651655702
5.77 0.06604563159331349
5.769 0.06679922063114195
5.768 0.06758365437442802
5.767 0.06839922614680466
5.766 0.06924677225359531
5.765 0.07012492333041315
5.764 0.0710308248207968
5.763 0.07195946984171649
5.762 0.0729033812033209
5.761 0.07385276377889087
5.76 0.07479718888094815
5.759 0.07572542412742723
5.758 0.07662729513473275
5.757 0.07749520940109758
5.756 0.07832504582342732
5.755 0.07911655536697258
5.754 0.07987393216120069
5.753 0.08060552495450962
5.752 0.0813225262538243
5.751 0.08203823362887833
5.75 0.08276693591548566
5.749 0.08352186279380629
5.748 0.0843144128575039
5.747 0.08515335971095382
5.746 0.08604402541291108
5.745 0.0869890425186558
5.744 0.08798691342629751
5.743 0.08903357457486814
5.742 0.09012254044025272
5.741 0.09124415287603006
5.74 0.09238927820922577
5.739 0.09354705665482768
5.7379999999999995 0.09470789123663337
5.737 0.0958630439480969
5.736 0.09700722686961687
5.735 0.09813720544411443
5.734 0.09925310695306915
5.733 0.1003575061724943
5.732 0.10145529416025488
5.731 0.10255247720518416
5.73 0.10365442036998439
5.729 0.10476566527139144
5.728 0.10588826221954613
5.727 0.10702190154067147
5.726 0.10816377851609406
5.725 0.10931028777101305
5.724 0.11045905605685438
5.723 0.11160875809027475
5.7219999999999995 0.11276179531644774
5.721 0.11392444391589576
5.72 0.11510732847749841
5.719 0.1163233922857345
5.718 0.11758718480778206
5.717 0.11891112454683633
5.716 0.12030434117434438
5.715 0.1217694901295226
5.714 0.12330259531092894
5.713 0.1248919156251385
5.712 0.12651934609240564
5.711 0.12816270182510542
5.71 0.12979786616508218
5.709 0.1314019652825723
5.708 0.13295630397144756
5.707 0.13444846780682773
5.706 0.13587548156689233
5.705 0.13724183781200444
5.704 0.13856257675065511
5.703 0.13985942608064814
5.702 0.1411602596340421
5.701 0.14249508102441602
5.7 0.1438947081385155
5.699 0.14538436548807787
5.698 0.14698304220037017
5.697 0.14869967407441328
5.696 0.1505325935331765
5.695 0.15246822907131574
5.694 0.1544837912106578
5.693 0.1565489149388373
5.692 0.15862891827458345
5.691 0.16068474561010088
5.69 0.1626800827233299
5.689 0.16457953278377596
5.688 0.16635299840488396
5.687 0.1679756492049808
5.686 0.16943103706693807
5.685 0.17071128720926182
5.684 0.1718182132087665
5.683 0.17276308880110866
5.682 0.1735685289127608
5.681 0.17426619757910924
5.68 0.17489435520673288
5.679 0.1754946585217836
5.678 0.17610909545291928
5.677 0.17677399093979476
5.676 0.17751780335524892
5.675 0.1783563391628166
5.674 0.17929319776611508
5.673 0.18031893693178466
5.672 0.18141281973829887
5.671 0.18254737857183262
5.67 0.18369149499688905
5.669 0.18481410718699542
5.668 0.18588994365082978
5.667 0.18690212028268244
5.666 0.18784401457370656
5.665 0.18872168887463908
5.664 0.18955205923250484
5.663 0.19036341370883944
5.662 0.19118915545677784
5.661 0.19206586435335424
5.66 0.19302743573762507
5.659 0.19410177295075765
5.658 0.1953065304204552
5.657 0.19664409698813679
5.656 0.19810390424760332
5.655 0.19965889575182197
5.654 0.20127290662673863
5.653 0.20289972265410017
5.652 0.20449043959764027
5.651 0.205998334249527
5.65 0.20738432369101317
5.649 0.2086201010617761
5.648 0.2096913697677015
5.647 0.21059802542554004
5.646 0.21135411743447552
5.645 0.21198249722978812
5.644 0.21251501682954554
5.643 0.21298519222316245
5.642 0.21342858529237807
5.641 0.213873406683159
5.64 0.2143450041059947
5.639 0.21485888297841482
5.638 0.2154238162333205
5.6370000000000005 0.21603981682513496
5.636 0.21670100586063254
5.635 0.2173956125990229
5.634 0.2181093959871946
5.633 0.2188242846399041
5.632 0.2195234944870771
5.631 0.22019218994118483
5.63 0.22081688543991268
5.629 0.22138877069911686
5.628 0.22190334018350807
5.627 0.2223596771416291
5.626 0.22276184858339917
5.625 0.22311509658297385
5.624 0.22342506427591868
5.623 0.22369673183442768
5.622 0.22393102601034426
5.621 0.22412745934375006
5.62 0.22428204372147711
5.619 0.22438613348116535
5.618 0.22443152167988922
5.617 0.22441020439909462
5.616 0.22431693604531008
5.615 0.22415289522232393
5.614 0.22392389157510864
5.6129999999999995 0.22364483080270284
5.612 0.22333551794911083
5.611 0.22302142957972773
5.61 0.2227283367904903
5.609 0.22248137429782575
5.608 0.22230183053375963
5.607 0.22220450893262378
5.606 0.22219489447695523
5.605 0.2222721949446171
5.604 0.22242696095969391
5.603 0.2226455894876125
5.602 0.22291152300048278
5.601 0.2232069834258157
5.6 0.22351397143239685
5.599 0.22381777187015436
5.598 0.22410313712460822
5.5969999999999995 0.22435790538455597
5.596 0.22457128572191543
5.595 0.22473131283498504
5.594 0.2248290063928872
5.593 0.22485454364850532
5.592 0.22480352958454616
5.591 0.22467164173928297
5.59 0.2244600895573342
5.589 0.2241734890822909
5.588 0.2238215076992519
5.587 0.22341746111794236
5.586 0.22297847714595065
5.585 0.2225227569172063
5.584 0.2220710754256461
5.583 0.2216420236205442
5.582 0.22125210494605402
5.581 0.2209146657753781
5.58 0.22063487430704665
5.579 0.22041089514685946
5.578 0.22023156470914815
5.577 0.2200767172408292
5.576 0.21991911261174382
5.575 0.21972705569891088
5.574 0.21946787369152512
5.573 0.21911182724058278
5.572 0.2186382085838128
5.571 0.21803825111205422
5.57 0.21731867726277304
5.569 0.21650043936501281
5.568 0.21561805958757793
5.567 0.21471708039929888
5.566 0.21384762445656086
5.565 0.21306139131946375
5.564 0.2124041181982008
5.563 0.21191251281924117
5.562 0.21160958465960664
5.561 0.2115031474123039
5.56 0.21158565435695478
5.559 0.21183643423226792
5.558 0.21222223052409772
5.557 0.21270208879666777
5.556 0.2132298326779206
5.555 0.21376044096278043
5.554 0.2142506803872644
5.553 0.21466344395989378
5.552 0.2149710275174759
5.551 0.21515676309196968
5.55 0.21521283876426622
5.549 0.21514822921312626
5.548 0.2149798830358612
5.547 0.21473489666833145
5.546 0.2144504632934405
5.545 0.2141679825239528
5.544 0.2139277615358729
5.543 0.21376881745798787
5.542 0.21372031706271885
5.541 0.21379969499139864
5.54 0.21400936641065288
5.539 0.2143370464551447
5.538 0.21475591817897638
5.537 0.21522750188032302
5.536 0.21570866000942232
5.535 0.21615534087322374
5.534 0.21653035695249273
5.533 0.21680774671637992
5.532 0.2169762115849859
5.531 0.21704050399380018
5.53 0.21701940158133273
5.529 0.2169425485074382
5.528 0.2168466761913476
5.527 0.21676912628807396
5.526 0.21674358337790905
5.525 0.21679572773437072
5.524 0.21694222355569862
5.523 0.2171866485676349
5.522 0.2175233920096654
5.521 0.21793811984385547
5.52 0.21840906952094272
5.519 0.21891230312639265
5.518 0.21942053695635663
5.517 0.21990950891122477
5.516 0.22035829021535036
5.515 0.22075025533610707
5.514 0.22107447206064176
5.513 0.22132644187307587
5.5120000000000005 0.22150996630121156
5.511 0.22163432544273448
5.51 0.22171447362978874
5.509 0.22177207852651556
5.508 0.2218299038062226
5.507 0.22191174617010692
5.506 0.22204062527535073
5.505 0.2222340995504417
5.504 0.22250435844503805
5.503 0.22285693841964072
5.502 0.22328902878810727
5.501 0.22379076970782857
5.5 0.22434543295076087
5.499 0.22493649510420402
5.498 0.22554631463158809
5.497 0.22615966221282258
5.496 0.22676897157693662
5.495 0.22737563007409448
5.494 0.22798434010631202
5.493 0.22861096244628254
5.492 0.22927157364066322
5.491 0.22998105704410676
5.49 0.23075120941411117
5.489 0.2315852310461353
5.4879999999999995 0.2324788747297959
5.487 0.23341674706545812
5.486 0.234375702197693
5.485 0.23533071828921778
5.484 0.23625401522880937
5.483 0.2371243314870398
5.482 0.23792731638597642
5.481 0.23866024292944207
5.48 0.239331931495886
5.479 0.2399634456780161
5.478 0.24058358839962174
5.477 0.24122666855399666
5.476 0.24192658821078594
5.475 0.242713011932334
5.474 0.24360699948767545
5.473 0.24461791554845785
5.4719999999999995 0.2457420299054263
5.471 0.24696438337647225
5.47 0.24825962080817512
5.469 0.24959896449719415
5.468 0.25095027135455134
5.467 0.25228784931455367
5.466 0.2535948910506521
5.465 0.2548635806865961
5.464 0.2560990400860694
5.463 0.25731481635813025
5.462 0.25853292482539403
5.461 0.25977921357286204
5.46 0.26108070799873256
5.459 0.2624623377143267
5.458 0.26394356959484355
5.457 0.2655381889490674
5.4559999999999995 0.2672540224371117
5.455 0.2690912547073796
5.454 0.27104435623279516
5.453 0.27310389254212475
5.452 0.27525657378176577
5.451 0.2774866088637731
5.45 0.27977599199473946
5.449 0.28210730456246247
5.448 0.28446393482849713
5.447 0.286830442224484
5.446 0.2891937156028977
5.445 0.29154517341300157
5.444 0.2938775671814302
5.443 0.2961899305773228
5.442 0.2984841550400411
5.441 0.300764236959423
5.4399999999999995 0.3030387457951586
5.439 0.3053163404603073
5.438 0.30760802208433247
5.437 0.3099250162558311
5.436 0.3122724899640437
5.435 0.31465821361645646
5.434 0.31708060403614
5.433 0.3195382929953502
5.432 0.3220234726019293
5.431 0.32452550414401254
5.43 0.32702752738893076
5.429 0.32951721200871537
5.428 0.33198068753770205
5.427 0.33440856142714015
5.426 0.33679636072528535
5.425 0.33914300001166164
5.4239999999999995 0.34145534813129697
5.423 0.3437425185939885
5.422 0.34601856274281345
5.421 0.3482988282365886
5.42 0.3505949484503943
5.4190000000000005 0.35291706640223885
5.418 0.35526956454204456
5.417 0.35765222371967487
5.416 0.3600647788732808
5.415 0.36249966763409713
5.414 0.36495601264943844
5.413 0.36743249003887035
5.412 0.36993806650749517
5.411 0.37248501774717585
5.41 0.3750942296137533
5.409 0.3777950316126126
5.408 0.38061829934074737
5.407 0.38359546391495997
5.406 0.3867569220433861
5.405 0.3901259361915174
5.404 0.39371825213265665
5.4030000000000005 0.3975397560465487
5.402 0.40158181997035053
5.401 0.40582602075114327
5.4 0.4102387963322232
5.399 0.4147770814305879
5.398 0.4193870484952134
5.397 0.4240056899002906
5.396 0.4285685301848936
5.395 0.433007186289209
5.394 0.4372584941466356
5.393 0.4412655150689244
5.392 0.4449829760575262
5.391 0.4483798387369231
5.39 0.451444835113391
5.389 0.45418319864284923
5.388 0.45662119251365574
5.3870000000000005 0.45880025046388495
5.386 0.46077375077994476
5.385 0.46260735712305534
5.384 0.464366906538681
5.383 0.46611743848410575
5.382 0.46791365824425923
5.381 0.4698015639657596
5.38 0.47180141619831883
5.379 0.4739212770065183
5.378 0.4761442918258698
5.377 0.47844092014683154
5.376 0.4807660188530105
5.375 0.4830668337423302
5.374 0.4852889594825684
5.373 0.4873819025006265
5.372 0.489304200994317
5.371 0.4910302353984729
5.37 0.4925486717903376
5.369 0.49386271705973117
5.368 0.49499557059618643
5.367 0.4959789668431434
5.366 0.49685479934593024
5.365 0.49766662315000826
5.364 0.4984541535764076
5.3629999999999995 0.4992495109548345
5.362 0.5000748660185135
5.361 0.5009384290409096
5.36 0.5018293976913849
5.359 0.5027271296392969
5.358 0.5036012003720078
5.357 0.5044080079339588
5.356 0.5051035201818705
5.355 0.5056402647983422
5.354 0.5059751041469256
5.353 0.5060702943545208
5.352 0.5058952357690732
5.351 0.5054269660755896
5.35 0.5046483751837257
5.349 0.5035491851571083
5.348 0.502125331923919
5.3469999999999995 0.5003687764958888
5.346 0.49827325824852087
5.345 0.4958286777740146
5.344 0.4930220936290269
5.343 0.4898387866757763
5.342 0.4862671014616721
5.341 0.4823012676366559
5.34 0.47794949556830657
5.339 0.4732382740063167
5.338 0.46821769788728324
5.337 0.46295784140919316
5.336 0.45754682793728896
5.335 0.4520813933124003
5.334 0.446660830361938
5.333 0.44137399967012886
5.332 0.4362860470895049
5.3309999999999995 0.4314399114557639
5.33 0.42684444450965153
5.329 0.42248357596213015
5.328 0.4183174465311883
5.327 0.4142969684632326
5.326 0.4103686140379017
5.325 0.4064893822057466
5.324 0.40262625345935765
5.323 0.39876557239903554
5.322 0.39490806368030545
5.321 0.39106455744196456
5.32 0.3872510363363803
5.319 0.38347914291381585
5.318 0.3797530491460214
5.317 0.376066610002463
5.316 0.3723988016076971
5.3149999999999995 0.36872280483314845
5.314 0.36500324678440105
5.313 0.3612044272327206
5.312 0.3572971488416086
5.311 0.3532598887261639
5.31 0.34908168210923957
5.309 0.3447616301735168
5.308 0.3403121931984031
5.307 0.3357491753409497
5.306 0.33109538046213294
5.305 0.3263731156546692
5.304 0.3216052574405197
5.303 0.31681067602776036
5.302 0.3120071704307097
5.301 0.307209146088808
5.3 0.30243011908663464
5.2989999999999995 0.2976824878681575
5.298 0.2929817490245836
5.297 0.2883457338901015
5.296 0.2837935349528801
5.295 0.27934726517561936
5.2940000000000005 0.2750285586868075
5.293 0.2708574078346074
5.292 0.2668518458936761
5.291 0.26302343649168763
5.29 0.25937642052865983
5.289 0.25590929287439923
5.288 0.2526124319692274
5.287 0.24947077054042394
5.286 0.2464658513598508
5.285 0.24357556099229036
5.284 0.24077684035322605
5.283 0.2380477894593872
5.282 0.23536609824252405
5.281 0.23271051974385104
5.28 0.23006200344058433
5.279 0.2273997951589402
5.2780000000000005 0.22470607897556624
5.277 0.2219618855041615
5.276 0.21914952249662792
5.275 0.21625525277825364
5.274 0.2132663731782912
5.273 0.2101769371211704
5.272 0.2069884540986252
5.271 0.20370846422319022
5.27 0.20035370631926308
5.269 0.1969504885502096
5.268 0.19353026205197127
5.267 0.1901287622145837
5.266 0.1867820897478533
5.265 0.18352178474284941
5.264 0.18037514921537065
5.263 0.17735573364142068
5.2620000000000005 0.1744697818024247
5.261 0.17171144305994226
5.26 0.1690666578837435
5.259 0.16651633888846634
5.258 0.16403981020420366
5.257 0.16161840371028546
5.256 0.15923820285328932
5.255 0.15689136614970325
5.254 0.15457684061531876
5.253 0.15229893315934642
5.252 0.15006377097719137
5.251 0.1478797184674403
5.25 0.1457533713953907
5.249 0.14368795444257199
5.248 0.14168288346500665
5.247 0.13973400355064552
5.246 0.13783537796394205
5.245 0.13597905241841932
5.244 0.1341577404107278
5.243 0.1323662224174129
5.242 0.13060308967751957
5.241 0.12886928888761606
5.24 0.12716889019497685
5.239 0.12550766501193986
5.2379999999999995 0.12389143121845254
5.237 0.12232469447296765
5.236 0.12080832115934885
5.235 0.11934077067563151
5.234 0.11791608465179997
5.233 0.11652653643784591
5.232 0.1151616289198597
5.231 0.11381176595415125
5.23 0.11246800235785914
5.229 0.11112344757376588
5.228 0.10977431617463815
5.227 0.10842013060408566
5.226 0.10706308674303394
5.225 0.10570736662564521
5.224 0.10435898099804844
5.223 0.10302423253008795
5.2219999999999995 0.10171123055324201
5.221 0.10042665954573497
5.22 0.09917768546257313
5.219 0.09797088874545055
5.218 0.09681181894417659
5.217 0.09570406032042723
5.216 0.09464977506076361
5.215 0.09364788933625283
5.214 0.0926948298494926
5.213 0.09178277169629324
5.212 0.09090178273276803
5.211 0.09003869203556357
5.21 0.08917988733005519
5.209 0.08831172311797729
5.208 0.08742150761378321
5.207 0.08650104059057016
5.2059999999999995 0.08554518371136452
5.205 0.08455388936072963
5.204 0.08353250872785942
5.203 0.08249105685108676
5.202 0.08144258161413093
5.201 0.08040260566435899
5.2 0.07938743749292711
5.199 0.07841187301395317
5.198 0.07748840825913846
5.197 0.07662586141496669
5.196 0.07582827668775118
5.195 0.07509445590515718
5.194 0.07441831793297411
5.193 0.07379027802573095
5.192 0.07319789047819993
5.191 0.0726274399832246
5.1899999999999995 0.07206604827095935
5.189 0.0715025181981268
5.188 0.07092881554930126
5.187 0.07034061671919144
5.186 0.06973710344227645
5.185 0.06912033793507107
5.184 0.06849455178946655
5.183 0.06786537693304351
5.182 0.06723769853903334
5.181 0.06661616589258501
5.18 0.06600350891477941
5.179 0.06540164122410272
5.178 0.06481068237156064
5.177 0.06423002100094533
5.176 0.06365881307060263
5.175 0.06309540595872075
5.1739999999999995 0.06253924490459747
5.173 0.06198968320880529
5.172 0.06144747957312805
5.171 0.060913754285698445
5.17 0.06039083341292283
5.169 0.05988129197093491
5.168 0.05938861337040243
5.167 0.05891621111763679
5.166 0.05846706841087059
5.165 0.05804390181500929
5.164 0.0576475536006769
5.163 0.057277467935348804
5.162 0.05693164968398824
5.161 0.05660603550972081
5.16 0.056294733798259056
5.159 0.055991451316391175
5.158 0.055688509966899946
5.157 0.05537953672490818
5.156 0.055058947849926716
5.155 0.054722623289902045
5.154 0.05436855675914611
5.1530000000000005 0.05399686242256069
5.152 0.05360948654507234
5.151 0.05320996297779018
5.15 0.052802723491933726
5.149 0.05239240214002206
5.148 0.05198297106508522
5.147 0.05157832973567874
5.146 0.05118071084081428
5.145 0.050791387429460946
5.144 0.050410841945057856
5.143 0.05003844638672062
5.142 0.04967350913092477
5.141 0.04931565195676891
5.14 0.04896504704637802
5.139 0.04862234198705608
5.138 0.048289217947217945
5.1370000000000005 0.047967526073568155
5.136 0.04765921701941646
5.135 0.047365939779018075
5.134 0.047088042725544614
5.133 0.0468239942602751
5.132 0.046570994702656195
5.131 0.04632420837247734
5.13 0.046077324830262285
5.129 0.04582349911794377
5.128 0.04555627717953083
5.127 0.04527027100075026
5.126 0.04496261876464209
5.125 0.04463295447692822
5.124 0.0442842217679541
5.123 0.043922335203012516
5.122 0.04355567781707942
5.121 0.04319373158637163
5.12 0.04284681481753905
5.119 0.042523408262788075
5.118 0.04222975668719791
5.117 0.041969457452427056
5.116 0.04174177067351113
5.115 0.04154297691795742
5.114 0.041365786407531795
5.1129999999999995 0.041201110006736257
5.112 0.041039311685086136
5.111 0.040871477702560575
5.11 0.04069024153421825
5.109 0.04049154933903032
5.108 0.04027418798295709
5.107 0.040040105424127795
5.106 0.03979373241195588
5.105 0.039541222782727044
5.104 0.03928889990794769
5.103 0.03904276347791614
5.102 0.03880738876014488
5.101 0.038585881833473314
5.1 0.038379053864681795
5.099 0.03818669615200872
5.098 0.0380073026935461
5.0969999999999995 0.03783927900176269
5.096 0.03768085848730604
5.095 0.03753059706410277
5.094 0.03738823416695849
5.093 0.03725322813108556
5.092 0.03712545599205882
5.091 0.03700428291942586
5.09 0.03688863549618628
5.089 0.036776863250618866
5.088 0.036666653872286584
5.087 0.036555685845110944
5.086 0.03644167448644424
5.085 0.036323080574547355
5.084 0.03619937814874819
5.083 0.036070900540421544
5.082 0.035939214550113376
5.0809999999999995 0.03580610335662078
5.08 0.03567364368015044
5.079 0.03554346384686681
5.078 0.03541652491106785
5.077 0.035292792499406596
5.076 0.03517171405068607
5.075 0.03505211833656795
5.074 0.03493280495856408
5.073 0.03481296001211532
5.072 0.03469229894028333
5.071 0.03457104148291608
5.07 0.034450366901835706
5.069 0.034331590058677475
5.068 0.034215995873684873
5.067 0.03410505316271271
5.066 0.03399961290831472
5.0649999999999995 0.03390050629686472
5.064 0.033808112769041866
5.063 0.03372270374904111
5.062 0.03364458157593887
5.061 0.033574161506099987
5.06 0.03351150860792719
5.059 0.03345671638927987
5.058 0.03340931308220438
5.057 0.03336828633294538
5.056 0.033331962874744624
5.055 0.03329791514942355
5.054 0.033263326156317545
5.053 0.033224966813515944
5.052 0.03317965485597115
5.051 0.033124792637079944
5.05 0.03305820435280317
5.0489999999999995 0.03297872476893212
5.048 0.03288604871683245
5.047 0.032781034331086964
5.046 0.03266534419983487
5.045 0.032541079501264066
5.044 0.032411417009261825
5.043 0.032279459180096004
5.042 0.03214876138772806
5.041 0.03202279206445029
5.04 0.03190468832665683
5.039 0.03179763879368075
5.038 0.031703988339059935
5.037 0.031625660835718106
5.036 0.03156401007407939
5.035 0.03151959129981704
5.034 0.03149180865419542
5.033 0.03147975280007404
5.032 0.031481685366656076
5.031 0.03149556129666922
5.03 0.03151872976036963
5.029 0.03154865070662043
5.0280000000000005 0.03158309421462948
5.027 0.031619978090906296
5.026 0.031657800502054224
5.025 0.03169570251192152
5.024 0.03173312818320435
5.023 0.03176998339570202
5.022 0.03180633699107241
5.021 0.03184220223875492
5.02 0.03187745001152633
5.019 0.03191161309098687
5.018 0.03194390832095707
5.017 0.03197290258524978
5.016 0.03199694105631017
5.015 0.032013923854188275
5.014 0.03202176735643159
5.013 0.03201853843336455
5.0120000000000005 0.032002510020805855
5.011 0.031972729898644435
5.01 0.03192895956812508
5.009 0.03187213194409627
5.008 0.03180402345592152
5.007 0.03172754311769977
5.006 0.03164664182079192
5.005 0.0315654861182554
5.004 0.03148888081884328
5.003 0.03142101894290549
5.002 0.03136555032372279
5.001 0.031324814830368315
5.0 0.03129987711785368
4.999 0.03129020652659272
4.998 0.031293833816533584
4.997 0.03130785138767242
4.996 0.03132870436196159
4.995 0.03135251250728662
4.994 0.031376343459501244
4.993 0.031398001646099766
4.992 0.031416391004334396
4.991 0.03143187987353341
4.99 0.031445839953936655
4.989 0.031460270440929784
4.9879999999999995 0.031477451980587975
4.987 0.03149888845126301
4.986 0.03152549724004047
4.984999999999999 0.03155708374231973
4.984 0.03159192641635149
4.983 0.03162749656119349
4.982 0.03166056303784198
4.981 0.031688174147732194
4.98 0.0317079198552981
4.979 0.03171849198798846
4.978 0.03172027510267196
4.977 0.03171507406268277
4.976 0.031705975262856574
4.975 0.031696946156650294
4.974 0.03169176407790918
4.973 0.031693841078706445
4.9719999999999995 0.03170528283824336
4.971 0.03172701211572573
4.97 0.0317583443637833
4.969 0.03179741234935341
4.968 0.03184186080393051
4.9670000000000005 0.031889103913232256
4.966 0.031937288974088075
4.965 0.031985586779014724
4.964 0.03203438934188261
4.963 0.032085192075120214
4.962 0.03214042359826579
4.961 0.03220272253831871
4.96 0.03227431719579472
4.959 0.03235668216627961
4.958 0.03244988241599896
4.957 0.03255260781239819
4.9559999999999995 0.03266208042804668
4.955 0.03277434507032241
4.954 0.03288483106605763
4.953 0.03298871689480717
4.952 0.033081543270228574
4.9510000000000005 0.033159105070765915
4.95 0.03321863036808969
4.949 0.033258253848984745
4.948 0.033277488530823095
4.947 0.03327733341512775
4.946 0.033260329960295106
4.945 0.03323007561806695
4.944 0.033191765964714695
4.943 0.03315149144218755
4.942 0.033115781214037264
4.941 0.03309109653692585
4.9399999999999995 0.03308306108994064
4.939 0.03309579434512549
4.938 0.033131766270908074
4.937 0.03319095392980264
4.936 0.03327126610602078
4.9350000000000005 0.033368814010032735
4.934 0.03347888320078578
4.933 0.03359633935569212
4.932 0.0337166758621296
4.931 0.03383651557285644
4.93 0.03395456773773866
4.929 0.03407103006138061
4.928 0.03418772253874726
4.927 0.03430767273403198
4.926 0.03443431076125409
4.925 0.0345711850805645
4.9239999999999995 0.03472043310260648
4.923 0.03488376879040496
4.922 0.03506151880275146
4.921 0.03525317235017336
4.92 0.035457686075281485
4.9190000000000005 0.035673510648913914
4.918 0.03589955547592599
4.917 0.036134811466143384
4.916 0.03637846054262919
4.915 0.036630013722385314
4.914 0.03688845714941186
4.913 0.037151945188201
4.912 0.037417780875117754
4.911 0.03768170503813257
4.91 0.03793822658964527
4.909 0.038181116705742785
4.9079999999999995 0.03840363795981601
4.907 0.038599722122137095
4.906 0.038764589613130264
4.905 0.03889559113738579
4.904 0.038992268448943795
4.9030000000000005 0.03905738525509884
4.902 0.03909622543984862
4.901 0.03911594906868843
4.9 0.039125259956718415
4.899 0.03913354309814864
4.898 0.03915001072697869
4.897 0.03918240234612121
4.896 0.03923767371421752
4.895 0.03932045427341996
4.894 0.03943373163852984
4.893 0.03957845138759899
4.8919999999999995 0.03975395973149475
4.891 0.03995862661075237
4.89 0.0401890249863869
4.889 0.04044130233892377
4.888 0.04071085802395971
4.8870000000000005 0.04099281302316229
4.886 0.041282307915201634
4.885 0.04157464479748114
4.884 0.041865897473673204
4.883 0.0421527198439601
4.882 0.04243275400445073
4.881 0.0427043586026127
4.88 0.04296707179696415
4.879 0.04322080827807497
4.878 0.043466451193426556
4.877 0.043705406850998364
4.8759999999999994 0.04393934275729806
4.875 0.04417085151054873
4.874 0.04440278509250862
4.873 0.04463836911051556
4.872 0.04488137385691859
4.871 0.04513521363373243
4.87 0.045403234959893325
4.869 0.04568722993115397
4.868 0.04598793748608376
4.867 0.04630428119384469
4.866 0.04663388317563464
4.865 0.0469726206945652
4.864 0.047315831498035116
4.8629999999999995 0.0476580072671386
4.862 0.04799445579229676
4.861 0.04832116578243912
4.859999999999999 0.048635478503235595
4.859 0.048936514236601905
4.858 0.049224391225209684
4.857 0.04950092909224724
4.856 0.04976891168961697
4.855 0.05003165040116056
4.854 0.05029328978790842
4.853 0.050557999096560724
4.852 0.05083026645470675
4.851 0.05111471767428018
4.85 0.051415185441449844
4.849 0.05173563201222411
4.848 0.052079347946420766
4.8469999999999995 0.052447876808965746
4.846 0.052841771157204155
4.845 0.053260023673248405
4.844 0.05369993367945757
4.843 0.05415714165316028
4.8420000000000005 0.05462586524638177
4.841 0.055100147498504524
4.84 0.05557302073650927
4.839 0.05603814273162064
4.838 0.05649003015405031
4.837 0.056924206206432425
4.836 0.0573376264958947
4.835 0.05772925654450475
4.834 0.05809971892652799
4.833 0.058451373710118736
4.832 0.058788228180114685
4.8309999999999995 0.05911539509107871
4.83 0.05943951885912496
4.829 0.05976739892792604
4.828 0.06010583303407517
4.827 0.060461447328292416
4.8260000000000005 0.06083933987209343
4.825 0.061243389177102446
4.824 0.06167522919620932
4.823 0.06213430129899428
4.822 0.06261791163253595
4.821 0.063121218336709
4.82 0.06363869843243837
4.819 0.06416456503127672
4.818 0.06469345026303559
4.817 0.06522232594144607
4.816 0.06575128206344846
4.8149999999999995 0.06628347380505391
4.814 0.06682582622853064
4.813 0.06738770038551557
4.812 0.06797941935767754
4.811 0.06861071847578969
4.8100000000000005 0.06928922695370117
4.809 0.07001824817420531
4.808 0.07079527980295817
4.807 0.07161285737521303
4.806 0.07245839521551466
4.805 0.0733148366626866
4.804 0.07416473533845193
4.803 0.07499069753811853
4.802 0.0757779508960939
4.801 0.0765162972658524
4.8 0.07720004364228322
4.7989999999999995 0.07782944268154332
4.798 0.07840912478751672
4.797 0.07894762478588051
4.796 0.0794555349511713
4.795 0.07994559162394384
4.7940000000000005 0.08042981460738179
4.793 0.08091984635275773
4.792 0.0814258798860678
4.791 0.08195611526230198
4.79 0.08251701774843798
4.789 0.08311178080375252
4.788 0.08374178788187138
4.787 0.08440576125209197
4.786 0.0851001411136566
4.785 0.08582046421501315
4.784 0.08656104169975187
4.7829999999999995 0.08731614963863966
4.782 0.08808126245952089
4.781 0.0888533086320009
4.78 0.08963187953448164
4.779 0.0904188854179374
4.7780000000000005 0.09121723663694481
4.777 0.09203236645379333
4.776 0.09286833031166775
4.775 0.09373070927166309
4.774 0.0946245089284728
4.773 0.09555249921992606
4.772 0.09651764145826135
4.771 0.09752193620716754
4.77 0.09856716613148304
4.769 0.09965505474129412
4.768 0.10078799546219178
4.7669999999999995 0.10196645027677184
4.766 0.10319167568248507
4.765 0.10446165061568335
4.764 0.10577212421840661
4.763 0.10711563499761592
4.7620000000000005 0.10848102426742245
4.761 0.10985366002618602
4.76 0.11121795710788669
4.759 0.11255712855225795
4.758 0.11385595373843321
4.757 0.11510305951145108
4.756 0.11629226117920352
4.755 0.11742315979848167
4.754 0.11850199912126372
4.753 0.11954124396690867
4.752 0.12055763107212389
4.7509999999999994 0.12157105588576105
4.75 0.12260288728061974
4.749 0.12367292171330209
4.748 0.12479820123352384
4.747 0.12599180539701896
4.746 0.1272616155092584
4.745 0.12861144588590745
4.744 0.13003891196892522
4.743 0.1315377841403109
4.742 0.13309822513494213
4.741 0.13470574085390247
4.74 0.1363466390524064
4.739 0.13800476208832027
4.7379999999999995 0.1396658949193584
4.737 0.14131717393480117
4.736 0.14295086094095263
4.734999999999999 0.1445622886407227
4.734 0.1461517300257353
4.733 0.14772302580839608
4.732 0.14928336337382764
4.731 0.15084150162222462
4.73 0.15240520393467968
4.729 0.15398100395061612
4.728 0.15557175618705957
4.727 0.15717691736960285
4.726 0.15879233739003137
4.725 0.16041277092624864
4.724 0.1620348877685107
4.723 0.16365694996343336
4.7219999999999995 0.16528271749983317
4.721 0.1669216071223271
4.72 0.16858933157944742
4.719 0.17030488176404554
4.718 0.17208947872310257
4.7170000000000005 0.17396104440514937
4.716 0.1759326086119167
4.715 0.1780076497059532
4.714 0.18017994387959854
4.713 0.18243199432345814
4.712 0.1847371485913654
4.711 0.1870629453212445
4.71 0.18937431187718365
4.709 0.19163814864292747
4.708 0.19382757055025351
4.707 0.19592488358779686
4.7059999999999995 0.19792609074532178
4.705 0.19983797526817515
4.704 0.20168246207671278
4.703 0.20349101305614717
4.702 0.20530384529437556
4.7010000000000005 0.2071641432085138
4.7 0.20911623972412682
4.699 0.21119641662671293
4.698 0.2134320382478617
4.697 0.21583610071900264
4.696 0.21840641702026295
4.695 0.22112375952922528
4.694 0.22395562736518415
4.693 0.2268585687039821
4.692 0.2297827885538713
4.691 0.23267198065255815
4.6899999999999995 0.23547355004880285
4.689 0.23813599756677123
4.688 0.24061527368148186
4.687 0.24287479484970625
4.686 0.2448901029429917
4.6850000000000005 0.24664921033762371
4.684 0.24815434033084813
4.683 0.2494216792363515
4.682 0.2504840685548617
4.681 0.2513877188585681
4.68 0.2521885381048099
4.679 0.2529474222189535
4.678 0.2537256932410039
4.677 0.25457631467461267
4.676 0.25554062671417843
4.675 0.25664145359152724
4.6739999999999995 0.2578837286959192
4.673 0.25925339952437965
4.672 0.2607200853262266
4.671 0.26224374891947394
4.67 0.26377929085692525
4.6690000000000005 0.2652819873931833
4.668 0.2667157165722887
4.667 0.268056649871454
4.666 0.26929586867261074
4.665 0.27044265973523585
4.664 0.2715217687602228
4.663 0.27257395171184584
4.662 0.27364695740618245
4.661 0.2747927394844431
4.66 0.2760590890145268
4.659 0.2774850246720522
4.6579999999999995 0.27909487464193505
4.657 0.2808912899830323
4.656 0.28285872823044694
4.655 0.2849584725501374
4.654 0.2871392450469358
4.6530000000000005 0.28933581894643234
4.652 0.29147940548348733
4.651 0.29350443556553063
4.65 0.2953561815211769
4.649 0.296994997155145
4.648 0.2984008439760594
4.647 0.29957346946486946
4.646 0.30053236279249734
4.645 0.3013092110540914
4.644 0.30194831679415457
4.643 0.3024963880834867
4.6419999999999995 0.3030032007068592
4.641 0.30350843363589003
4.64 0.30404806698352577
4.639 0.3046445519994579
4.638 0.3053110801022917
4.6370000000000005 0.3060486528220101
4.636 0.3068499370535765
4.635 0.3076991268767011
4.634 0.30857664888871383
4.633 0.30945715972978516
4.632 0.31031675747283644
4.631 0.31113396162468865
4.63 0.31188902201090724
4.629 0.31256873420803555
4.628 0.3131660910821868
4.627 0.31367940993495413
4.6259999999999994 0.3141143738270264
4.625 0.31447867304890964
4.624 0.31478089581792273
4.623 0.31502886525963036
4.622 0.3152247204553618
4.621 0.315368496648204
4.62 0.3154550550757297
4.619 0.3154723336018306
4.618 0.315408543068072
4.617 0.3152518557048753
4.616 0.31499408651458455
4.615 0.31463602111715616
4.614 0.3141850147891866
4.6129999999999995 0.3136614379811546
4.612 0.3130928396301148
4.611 0.31251505780307465
4.609999999999999 0.31196467853469706
4.609 0.31147759997030094
4.608 0.31108444375324046
4.607 0.31080670774394126
4.606 0.31065269909749355
4.605 0.31062163715398905
4.604 0.3107004051929304
4.603 0.3108698106000617
4.602 0.3111063137837176
4.601 0.3113846035792684
4.6 0.3116790906548343
4.599 0.3119688696746568
4.598 0.31223253913287435
4.5969999999999995 0.3124532023132449
4.596 0.3126160764411029
4.595 0.3127048732808664
4.593999999999999 0.3127075213507984
4.593 0.312610709564155
4.5920000000000005 0.3124085564126972
4.591 0.31209507348916743
4.59 0.3116717768836551
4.589 0.3111447259417705
4.588 0.31052689016926305
4.587 0.30983621762016483
4.586 0.3090960107119338
4.585 0.3083311408260211
4.584 0.3075702222605825
4.583 0.30683903288489806
4.582 0.30616063468130766
4.5809999999999995 0.3055538908997364
4.58 0.3050264827806756
4.579 0.30457643305275167
4.578 0.3041888820232625
4.577 0.3038364657989224
4.5760000000000005 0.3034819479913531
4.575 0.3030818099727201
4.574 0.30259105310214146
4.573 0.30196859734152226
4.572 0.30118564812198506
4.571 0.30022982933706194
4.57 0.299110037747415
4.569 0.29785474452100874
4.568 0.2965111408864163
4.567 0.295141588841152
4.566 0.2938148699103262
4.5649999999999995 0.29260197517688097
4.564 0.29156578606284284
4.563 0.2907568584293897
4.562 0.2902069540570622
4.561 0.2899270259444583
4.5600000000000005 0.28990694353305674
4.559 0.2901185281774087
4.558 0.2905162654177421
4.557 0.29104405665980876
4.556 0.2916385200374685
4.555 0.29223785407812475
4.554 0.29278261030386943
4.553 0.29322173327472256
4.552 0.2935170653043767
4.551 0.293645589052131
4.55 0.29359646719634147
4.5489999999999995 0.29338186240154734
4.548 0.293024890839216
4.547 0.29256258109087324
4.546 0.29204572940964485
4.545 0.29153082958212045
4.5440000000000005 0.29107286507544633
4.543 0.29072492225995533
4.542 0.29052664938761485
4.541 0.2905016535669488
4.54 0.2906530576455344
4.539 0.2909640294329308
4.538 0.29139801249812425
4.537 0.291902753248732
4.536 0.29241979888959546
4.535 0.2928895848716822
4.534 0.29326201251129225
4.5329999999999995 0.2935022812260213
4.532 0.29359550924114414
4.531 0.29354849321435517
4.53 0.2933869103406479
4.529 0.2931509605507872
4.5280000000000005 0.2928901821902415
4.527 0.2926547097537192
4.526 0.2924895333381664
4.525 0.2924287244326601
4.524 0.29249415572124055
4.523 0.2926901211168594
4.522 0.2930087434616827
4.521 0.29343063465157043
4.52 0.2939267106913052
4.519 0.2944652281562909
4.518 0.29501014494531813
4.5169999999999995 0.2955295585946686
4.516 0.2959959945024372
4.515 0.29638759055433106
4.514 0.2966898532511757
4.513 0.2968965726597761
4.5120000000000005 0.2970123873061175
4.511 0.2970490163670645
4.51 0.2970256572781976
4.509 0.29697050798576946
4.508 0.2969134340365656
4.507 0.2968859335082276
4.506 0.2969188188838136
4.505 0.29703594355129326
4.504 0.2972542460443048
4.503 0.2975819329830698
4.502 0.2980160467813101
4.5009999999999994 0.2985441153445137
4.5 0.2991441443306241
4.499 0.2997940616260732
4.498 0.30046996567383205
4.497 0.3011508316253228
4.496 0.30182566907673375
4.495 0.30249542965272247
4.494 0.3031656253843989
4.493 0.30385694224098153
4.492 0.3045907731127063
4.491 0.30538731712088524
4.49 0.30626297603513375
4.489 0.30722294103759124
4.4879999999999995 0.30826252346956623
4.487 0.3093620304868306
4.486 0.310491179922778
4.484999999999999 0.31161670334920843
4.484 0.31270128132939523
4.483 0.3137158422722715
4.482 0.3146402757256176
4.481 0.3154698234972071
4.48 0.31621521627895804
4.479 0.3169036711868653
4.478 0.31757312575636065
4.477 0.31826927055090287
4.476 0.31903762401168767
4.475 0.31991836704984183
4.474 0.320940397333013
4.473 0.32211703247538065
4.4719999999999995 0.32344394963836076
4.471 0.32490163748018475
4.47 0.326456345073126
4.468999999999999 0.3280693667701602
4.468 0.32969728153978556
4.467 0.33130498793498536
4.466 0.3328692050724604
4.465 0.3343787934082363
4.464 0.3358400219110042
4.463 0.337270742751409
4.462 0.3387004162742391
4.461 0.34016385100365903
4.46 0.3416975282130249
4.459 0.3433351573503868
4.458 0.34510294546368886
4.457 0.3470192927053144
4.4559999999999995 0.34909427196600556
4.455 0.3513275039571427
4.454 0.3537107905352225
4.453 0.3562306755615929
4.452 0.35886875498499865
4.4510000000000005 0.361603574832619
4.45 0.36441122351599065
4.449 0.36726904416135764
4.448 0.37015587720435733
4.447 0.3730524524575859
4.446 0.3759427050762872
4.445 0.3788164512668222
4.444 0.38166497836971475
4.443 0.3844873912945118
4.442 0.38728605825280177
4.441 0.3900655872081003
4.4399999999999995 0.3928361683562845
4.439 0.3956079112753368
4.438 0.39839394286329044
4.437 0.4012078734516635
4.436 0.404055838969105
4.4350000000000005 0.4069477822262162
4.434 0.40988206113892406
4.433 0.4128576822181149
4.432 0.41586561266180466
4.431 0.41889319129451563
4.43 0.4219196437639879
4.429 0.4249297053996301
4.428 0.42790569744275775
4.427 0.43083526298238867
4.426 0.4337119126880194
4.425 0.4365332658861837
4.4239999999999995 0.4393070033330169
4.423 0.4420437821227702
4.422 0.44476081725270505
4.421 0.44747734385662263
4.42 0.45020827597657426
4.4190000000000005 0.4529670509015675
4.418 0.4557600114378038
4.417 0.4585877854370424
4.416 0.46145098898307824
4.415 0.46434077086586795
4.414 0.46725657134547527
4.413 0.47019695876308243
4.412 0.4731733060746875
4.411 0.4762009366915092
4.41 0.4793060126400649
4.409 0.48252531381828
4.4079999999999995 0.48589763223537574
4.407 0.4894625704809017
4.406 0.4932585587101334
4.405 0.49731509306261895
4.404 0.5016522047202322
4.4030000000000005 0.5062774600095467
4.402 0.5111799531662647
4.401 0.5163362653264613
4.4 0.5217036652182494
4.399 0.5272271708189591
4.398 0.5328380372791672
4.397 0.5384558709566188
4.396 0.5439983310921938
4.395 0.54937825732903
4.394 0.5545151925831381
4.393 0.5593368281378878
4.3919999999999995 0.5637858681033048
4.391 0.5678232807425114
4.39 0.5714352714190379
4.389 0.5746290426511965
4.388 0.5774385060398634
4.3870000000000005 0.5799167768069862
4.386 0.5821319431700532
4.385 0.5841675357127672
4.384 0.5861070807374897
4.383 0.5880329439002364
4.382 0.5900143502065177
4.381 0.5921093021286197
4.38 0.5943432842796957
4.379 0.5967262974430558
4.378 0.5992369714913302
4.377 0.6018379029924077
4.3759999999999994 0.604472204794062
4.375 0.6070733851178114
4.374 0.6095731000743565
4.373 0.611908027457946
4.372 0.6140263044721597
4.371 0.6158961271954296
4.37 0.6175037063477791
4.369 0.6188535221458076
4.368 0.61997512533942
4.367 0.6209086013812132
4.366 0.6217067009904332
4.365 0.6224239606145199
4.364 0.6231100185186328
4.3629999999999995 0.6238047246388155
4.362 0.6245354232365915
4.361 0.6253119767585639
4.359999999999999 0.6261205420687325
4.359 0.6269352257224048
4.358 0.6277181564696286
4.357 0.6284153725169418
4.356 0.6289726794937573
4.355 0.6293318756898818
4.354 0.6294403218806206
4.353 0.6292521482698441
4.352 0.6287302046932595
4.351 0.6278466552571131
4.35 0.6265805435342862
4.349 0.624919111207171
4.348 0.6228570082427337
4.3469999999999995 0.6203838091971344
4.346 0.6174913929277827
4.345 0.6141670347012453
4.343999999999999 0.6103949375879313
4.343 0.6061575788215847
4.342 0.60144167287022
4.341 0.5962416095781378
4.34 0.590569318843722
4.339 0.5844592140689474
4.338 0.5779747198530715
4.337 0.5712033611999073
4.336 0.5642543027772321
4.335 0.5572466661470367
4.334 0.5503020594654215
4.333 0.5435288026064828
4.332 0.5370056898471995
4.3309999999999995 0.530784248993384
4.33 0.5248742188837352
4.329 0.5192552291225746
4.328 0.5138781376991739
4.327 0.5086831018127204
4.3260000000000005 0.5036052448920856
4.325 0.49859289254314815
4.324 0.49360670445737487
4.323 0.48863093360688464
4.322 0.4836670580765994
4.321 0.4787284473405305
4.32 0.4738341988202346
4.319 0.4689975728098816
4.318 0.4642224118704145
4.317 0.45949982309812826
4.316 0.45480283973434904
4.3149999999999995 0.4500978465280184
4.314 0.44534123862359626
4.313 0.44048974895569176
4.312 0.43550851965841836
4.311 0.43037258845357945
4.3100000000000005 0.42507008241961936
4.309 0.4196013310459082
4.308 0.4139827594270224
4.307 0.4082343127321087
4.306 0.40238387932006864
4.305 0.3964581574076278
4.304 0.3904840338714119
4.303 0.38448319912579565
4.302 0.378475998267037
4.301 0.37247876456276635
4.3 0.36650713603680174
4.2989999999999995 0.36057586559188987
4.298 0.3547039680359791
4.297 0.3489137166682009
4.296 0.34322916984091156
4.295 0.33767814603246876
4.2940000000000005 0.3322877101688587
4.293 0.32708262341820493
4.292 0.32208478575350086
4.291 0.3173078048520319
4.29 0.3127559562972407
4.289 0.30842626528120476
4.288 0.3043058158666309
4.287 0.300375205660534
4.286 0.2966112414304115
4.285 0.29298671112412794
4.284 0.28947377036041083
4.2829999999999995 0.28604644624652137
4.282 0.2826786815194253
4.281 0.2793459063323559
4.28 0.27602625931136004
4.279 0.27269564680005776
4.2780000000000005 0.2693332584925634
4.277 0.2659164666959364
4.276 0.26242376563806763
4.275 0.258838069796178
4.274 0.25514326327237596
4.273 0.2513312497533706
4.272 0.2474029395569069
4.271 0.2433666737932027
4.27 0.23924207667412092
4.269 0.23506059228669668
4.268 0.23086011936105633
4.2669999999999995 0.22668393332854023
4.266 0.22257586249837402
4.265 0.2185742921985664
4.264 0.21471244989397686
4.263 0.21100694156540298
4.2620000000000005 0.20746539603287495
4.261 0.2040807390021452
4.26 0.20083586045110777
4.259 0.19770751145891657
4.258 0.194670473035629
4.257 0.1917019293064704
4.256 0.18878482889759862
4.255 0.18590950260458478
4.254 0.18307454503059928
4.253 0.18028509310900812
4.252 0.1775485875033693
4.2509999999999994 0.17487518492733858
4.25 0.17227294808010835
4.249 0.16974587785987041
4.248 0.1672933610110599
4.247 0.16491041019299965
4.246 0.16258980732899583
4.245 0.1603218456131997
4.244 0.15809754200889845
4.243 0.15591034635814388
4.242 0.15375825867850695
4.241 0.15164214633648995
4.24 0.14956666434488533
4.239 0.14753859874533348
4.2379999999999995 0.14556488906960957
4.237 0.14365099984571866
4.236 0.141798136818435
4.234999999999999 0.14000467592096363
4.234 0.13826373394942573
4.233 0.13656628891235983
4.232 0.13490000231454854
4.231 0.13325350227563101
4.23 0.13161614241069128
4.229 0.12997963929435818
4.228 0.12833936633700735
4.227 0.12669458945186166
4.226 0.12504775296701998
4.225 0.12340367496539627
4.224 0.1217693440788062
4.223 0.12015213518549747
4.2219999999999995 0.11856155331722949
4.221 0.11700543475428941
4.22 0.11549216803085481
4.218999999999999 0.11402943801485202
4.218 0.11262369786973775
4.217 0.11127909735215251
4.216 0.10999811066495804
4.215 0.10877942273542533
4.214 0.10761883027277935
4.213 0.10650717835989967
4.212 0.10543287863194234
4.211 0.10438059896598373
4.21 0.10333451324236997
4.209 0.10227876292679604
4.208 0.10119861467399886
4.207 0.10008454955466783
4.2059999999999995 0.09893059993467596
4.205 0.09773670598824037
4.204 0.09650905282503118
4.203 0.0952592220679454
4.202 0.09400229477718083
4.2010000000000005 0.09275618413290042
4.2 0.09153969778198699
4.199 0.0903698742243871
4.198 0.08926106857288474
4.197 0.08822337207553711
4.196 0.08726136992666352
4.195 0.0863735943658357
4.194 0.08555296799298044
4.193 0.08478840394547364
4.192 0.08406555190980838
4.191 0.08336863120901498
4.1899999999999995 0.0826828573517012
4.189 0.08199540710935291
4.188 0.08129710004853782
4.187 0.08058302213773116
4.186 0.07985226553094625
4.1850000000000005 0.07910719795771584
4.184 0.07835264365237739
4.183 0.07759499535514597
4.182 0.07683974298822788
4.181 0.07609208925013373
4.18 0.07535503637145126
4.179 0.07463065763550943
4.178 0.07391900987749585
4.177 0.07321936973711152
4.176 0.07253080692209965
4.175 0.07185152106626928
4.1739999999999995 0.07118102426930123
4.173 0.07051873148862099
4.172 0.06986567574011464
4.171 0.0692232617311462
4.17 0.06859420633655344
4.1690000000000005 0.0679814394691309
4.168 0.06738883917966347
4.167 0.0668201214900213
4.166 0.06627847104388918
4.165 0.06576674251726904
4.164 0.06528568254237185
4.163 0.06483449391259827
4.162 0.06441083006533628
4.161 0.06401008565409015
4.16 0.06362567372719449
4.159 0.06325061877673238
4.1579999999999995 0.06287642039498034
4.157 0.062496068465268666
4.156 0.062103411587492115
4.155 0.061693884954020076
4.154 0.06126523936771884
4.1530000000000005 0.06081752918290349
4.152 0.06035280643342001
4.151 0.05987486495363136
4.15 0.05938850064452989
4.149 0.058898750755797154
4.148 0.058409968877671886
4.147 0.05792650148295997
4.146 0.05745090594135905
4.145 0.05698473285465905
4.144 0.05652869340641049
4.143 0.056082281449893856
4.1419999999999995 0.05564489431153484
4.141 0.0552162360345637
4.14 0.054796548414137974
4.139 0.05438651408179591
4.138 0.05398788745646592
4.1370000000000005 0.05360255166884303
4.136 0.053232467283133016
4.135 0.052879261047724786
4.134 0.05254314966024093
4.133 0.05222232618611685
4.132 0.05191365699359382
4.131 0.05161183280234377
4.13 0.05130997405583497
4.129 0.05100066413366173
4.128 0.05067693852984035
4.127 0.050332994723599665
4.1259999999999994 0.04996579325589389
4.125 0.04957498882114677
4.124 0.04916382341490092
4.123 0.04873875971361869
4.122 0.048308933816560665
4.121 0.04788466674587941
4.12 0.04747720666445689
4.119 0.04709579579888358
4.118 0.04674725903688362
4.117 0.04643555954561071
4.116 0.046159935436574914
4.115 0.04591639411575669
4.114 0.0456970266413043
4.1129999999999995 0.04549194582156776
4.112 0.04529063329246748
4.111 0.045083327443099674
4.109999999999999 0.04486190681975491
4.109 0.044621841832992525
4.108 0.04436167508746292
4.107 0.04408340186561651
4.106 0.04379173840140221
4.105 0.04349331930551191
4.104 0.043195006358088345
4.103 0.04290335680718424
4.102 0.04262342586840666
4.101 0.04235870434504264
4.1 0.04211019875326109
4.099 0.04187781389048058
4.098 0.04166001142855632
4.0969999999999995 0.04145512542958024
4.096 0.04126125266385911
4.095 0.04107679034916092
4.093999999999999 0.04090138229569675
4.093 0.04073432354501282
4.092 0.04057534609369598
4.091 0.04042363001796333
4.09 0.04027789681837217
4.089 0.040136267979699256
4.088 0.039996199387568404
4.087 0.039855177638873376
4.086 0.03971077063004252
4.085 0.03956138874587964
4.084 0.03940656426388107
4.083 0.03924675073563549
4.082 0.039083734748616976
4.0809999999999995 0.03891950446356701
4.08 0.03875634013885586
4.079 0.03859599462431829
4.078 0.03843946547163919
4.077 0.038286650567249766
4.0760000000000005 0.038136878226515104
4.075 0.03798880146138081
4.074 0.037841062815208215
4.073 0.03769274318856543
4.072 0.037543528094025516
4.071 0.03739367300737118
4.07 0.03724449738365483
4.069 0.03709747858022728
4.068 0.03695406507489709
4.067 0.03681589711264199
4.066 0.03668392748012335
4.0649999999999995 0.036559066511035666
4.064 0.03644170986228832
4.063 0.036332109614923794
4.062 0.036230541566516235
4.061 0.03613738856894827
4.0600000000000005 0.03605266011937418
4.059 0.035976403553527464
4.058 0.03590807612505994
4.057 0.03584656721367435
4.056 0.035790074914366005
4.055 0.03573600456557395
4.054 0.03568135158157033
4.053 0.0356226841694573
4.052 0.03555662029775152
4.051 0.03548041252886775
4.05 0.035391761395825796
4.0489999999999995 0.035289447759486135
4.048 0.03517316991293662
4.047 0.03504386119612777
4.046 0.034903306623982715
4.045 0.03475374828549386
4.0440000000000005 0.03459856509373066
4.043 0.034441045163569266
4.042 0.03428495620849545
4.041 0.03413396251546166
4.04 0.03399137800539924
4.039 0.033860581789143834
4.038 0.03374405980185643
4.037 0.03364386773799495
4.036 0.0335614648058922
4.035 0.03349747092337803
4.034 0.033451290457433745
4.0329999999999995 0.033421986209118786
4.032 0.03340773218196939
4.031 0.03340635745246579
4.03 0.033415024731846515
4.029 0.033430988940813186
4.0280000000000005 0.03345181434326387
4.027 0.033475207502377695
4.026 0.03349948720150641
4.025 0.03352366523733992
4.024 0.033547094364284
4.023 0.033569652582750194
4.022 0.03359142611721858
4.021 0.03361247929247221
4.02 0.033632760893111
4.019 0.033651879493394134
4.018 0.0336691187295995
4.0169999999999995 0.03368306793051909
4.016 0.03369205130491097
4.015 0.03369389298516901
4.014 0.033686389142402004
4.013 0.033667458912122326
4.0120000000000005 0.03363520569436386
4.011 0.03358853751744763
4.01 0.033527112363271536
4.009 0.033451841008292196
4.008 0.03336455124708822
4.007 0.03326830213098802
4.006 0.033167289014756456
4.005 0.033065960672824836
4.004 0.03296945737801558
4.003 0.03288228017281149
4.002 0.032808340977897234
4.0009999999999994 0.03275014611931237
4.0 0.0327088161912992
3.999 0.03268375763038389
3.9979999999999998 0.032672822129595686
3.997 0.0326728470680745
3.996 0.03267997963295512
3.995 0.03269002879661235
3.9939999999999998 0.03269981970997952
3.993 0.03270698988144325
3.992 0.03271037629080235
3.991 0.0327103961473413
3.9899999999999998 0.03270856556355349
3.989 0.03270708661214755
3.988 0.03270846858372694
3.987 0.032714410385073805
3.9859999999999998 0.032725969660045554
3.985 0.03274300509573039
3.984 0.03276373013076603
3.983 0.03278547143717681
3.9819999999999998 0.03280477867746315
3.981 0.03281846515982117
3.98 0.032823896925193066
3.979 0.03281960070822326
3.9779999999999998 0.03280589448952474
3.977 0.03278461440807226
3.976 0.032758982222256545
3.975 0.032733181939515445
3.9739999999999998 0.03271124021948575
3.973 0.03269681815080518
3.972 0.03269222516151794
3.971 0.03269851560573843
3.9699999999999998 0.03271503592903904
3.969 0.032739857102024914
3.968 0.03277049264194802
3.967 0.03280416682476178
3.9659999999999997 0.032838837648798365
3.965 0.032873506541328826
3.964 0.03290845669137384
3.963 0.03294514608289634
3.9619999999999997 0.03298604147859503
3.961 0.03303388161345714
3.96 0.033091033864569706
3.959 0.03315912330657125
3.9579999999999997 0.03323833850733127
3.957 0.033327443224774586
3.956 0.03342366874291312
3.955 0.03352299335803322
3.9539999999999997 0.03362071831415257
3.953 0.0337118417207658
3.952 0.033791705353893024
3.951 0.03385589952608431
3.95 0.03390149138352087
3.949 0.03392650281253561
3.948 0.033930401665446405
3.947 0.033914221484175236
3.946 0.03388060979612525
3.945 0.033833323600493306
3.944 0.033777763958952246
3.943 0.03372024202116588
3.942 0.033667492868318785
3.941 0.033626148615292895
3.94 0.033601953131024036
3.939 0.03359907459609541
3.938 0.033619969291057886
3.937 0.0336645295055286
3.936 0.03373053554453792
3.935 0.03381394682053881
3.934 0.03390989549763025
3.933 0.03401311771359346
3.932 0.03411901672575106
3.931 0.0342241755593521
3.93 0.034327317758402025
3.929 0.034428694265015825
3.928 0.03453020856731024
3.927 0.03463497749904132
3.926 0.034746510047332375
3.925 0.03486841258600337
3.924 0.03500283586329898
3.923 0.03515147297952152
3.922 0.03531458997462424
3.921 0.03549159646574232
3.92 0.0356813562890474
3.919 0.03588223578780048
3.918 0.03609307528540981
3.917 0.036312829261490785
3.916 0.036540671240149585
3.915 0.03677613876362861
3.914 0.037018267966183335
3.913 0.03726527366363223
3.912 0.03751452520018785
3.911 0.03776182148108563
3.91 0.03800170912468926
3.909 0.03822797803685368
3.908 0.03843388413290045
3.907 0.03861333526568601
3.906 0.03876150857052468
3.905 0.03887570534080911
3.904 0.0389554195011805
3.903 0.03900336845805434
3.902 0.039024803351493886
3.901 0.03902686217607508
3.9 0.03901824119615273
3.899 0.03900832417816739
3.898 0.039006333771020835
3.897 0.03902003068432794
3.896 0.039056388828308766
3.895 0.039120055927133975
3.894 0.03921403186125294
3.893 0.03933927480343935
3.892 0.039495137073620804
3.891 0.03967997638868747
3.89 0.03989035776696585
3.889 0.04012240392189877
3.888 0.04037148678972414
3.887 0.04063269576884551
3.886 0.040901139671797905
3.885 0.041172091722812804
3.884 0.04144160543778068
3.883 0.04170633575944922
3.882 0.04196394708279594
3.881 0.042212844603871126
3.88 0.04245263836109896
3.879 0.04268333565005271
3.878 0.04290591739106357
3.877 0.04312187712038463
3.876 0.04333295405819218
3.875 0.04354176697340823
3.874 0.04375113837370172
3.8729999999999998 0.04396421151229543
3.872 0.04418461457608728
3.871 0.04441558655898386
3.87 0.04466027389228175
3.8689999999999998 0.04492029173745012
3.868 0.04519624389336849
3.867 0.045486985399556396
3.866 0.045790141138539305
3.8649999999999998 0.046101687179027906
3.864 0.04641712310471706
3.863 0.046731159463874725
3.862 0.04703934067319998
3.8609999999999998 0.047337878254356154
3.86 0.04762428857574349
3.859 0.047897788940545125
3.858 0.04815852062826126
3.8569999999999998 0.04840822170226436
3.856 0.048649512293988936
3.855 0.04888549414882898
3.854 0.04912004587585371
3.8529999999999998 0.049357083786427246
3.852 0.04960086466251877
3.851 0.049855830392251804
3.85 0.05012572208314609
3.8489999999999998 0.050414470170437535
3.848 0.0507254185416175
3.847 0.05106023723116505
3.846 0.05141964687212598
3.8449999999999998 0.051802818846136224
3.844 0.05220722681599401
3.843 0.0526286544768112
3.842 0.05306141653506935
3.8409999999999997 0.05349958507787155
3.84 0.05393619556335892
3.839 0.05436487029140205
3.838 0.05478007902882286
3.8369999999999997 0.055177322005686216
3.836 0.055553571540768516
3.835 0.05590784420972707
3.834 0.056240860062434034
3.8329999999999997 0.056555104052452836
3.832 0.05685470644359358
3.831 0.057144873293290786
3.83 0.05743226229685483
3.8289999999999997 0.05772360221712563
3.828 0.05802552402385832
3.827 0.05834437668811835
3.826 0.05868492991372752
3.8249999999999997 0.05905068312861026
3.824 0.0594429289451975
3.823 0.059860835478218764
3.822 0.06030155629011807
3.821 0.060760253745932385
3.82 0.06123153446504736
3.819 0.061709862775532025
3.818 0.062190209048581996
3.817 0.06266985889264931
3.816 0.06314913848932263
3.815 0.0636312982253399
3.814 0.06412316803003638
3.813 0.06463382286276045
3.812 0.06517316712846966
3.811 0.0657504392617679
3.81 0.06637276730873282
3.809 0.06704308804562374
3.808 0.06775875483112773
3.807 0.06851239663470797
3.806 0.06929180429300384
3.805 0.07008058101462437
3.804 0.07086206151835071
3.803 0.07161972978457186
3.802 0.07233965547024385
3.801 0.07301233234675047
3.8 0.07363256899285521
3.799 0.07420081483008276
3.798 0.07472164099220197
3.797 0.07520325634483219
3.796 0.0756557354548044
3.795 0.07609110395307485
3.794 0.07652064145239547
3.793 0.07695522327000308
3.792 0.07740434468102539
3.791 0.0778756368881737
3.79 0.0783751361705734
3.789 0.07890585384056642
3.788 0.07946915859804884
3.787 0.08006396194572554
3.786 0.08068705437960955
3.785 0.08133438288456565
3.784 0.08200071794876677
3.783 0.08268074939456611
3.782 0.08337024101435395
3.781 0.08406625182000513
3.78 0.08476828799918242
3.779 0.08547799327668325
3.778 0.08619792650062578
3.777 0.086933006765618
3.776 0.08768688133149656
3.775 0.0884646682273846
3.774 0.0892709830405464
3.773 0.09010840198584252
3.772 0.09097972277254764
3.771 0.09188687664710546
3.77 0.0928316200577996
3.769 0.09381566568769932
3.768 0.09484135129827431
3.767 0.09590919473194633
3.766 0.09702043159392544
3.765 0.09817320279247843
3.764 0.09936352597179542
3.763 0.10058437980528107
3.762 0.10182525380527892
3.761 0.1030723584995323
3.76 0.10431099945187655
3.759 0.10552535108458731
3.758 0.10670104944495339
3.757 0.10782734829862296
3.756 0.10889837558402791
3.755 0.10991368724974827
3.754 0.11087910140495291
3.753 0.11180628424177155
3.752 0.11271094080139564
3.751 0.11361174351782502
3.75 0.11452875516243881
3.749 0.11548057970424049
3.7479999999999998 0.116483217241345
3.747 0.11754893673104255
3.746 0.11868509596661819
3.745 0.11989520034581214
3.7439999999999998 0.12117690969328966
3.743 0.12252424473505
3.742 0.12392783213294283
3.741 0.12537395715984143
3.7399999999999998 0.1268496772189812
3.739 0.1283398168285095
3.738 0.12983108739972568
3.737 0.1313115666851891
3.7359999999999998 0.13277418807049393
3.735 0.13421483793004693
3.734 0.13563405226924205
3.733 0.13703570068586668
3.7319999999999998 0.13842672556109614
3.731 0.13981544405703505
3.73 0.14120914085540087
3.729 0.14261381786946933
3.7279999999999998 0.14403190754112896
3.727 0.1454625976600179
3.726 0.14690162934814924
3.725 0.14834372672103424
3.7239999999999998 0.14978544559204227
3.723 0.15122491723133932
3.722 0.1526655194162674
3.721 0.15411604727783612
3.7199999999999998 0.1555912936444782
3.719 0.15710918483351413
3.718 0.15868981335714863
3.717 0.16035017989647568
3.7159999999999997 0.16210269126422902
3.715 0.16395076056583396
3.714 0.16588862903485083
3.713 0.16789991941459378
3.7119999999999997 0.16995960477581737
3.711 0.1720371704342472
3.71 0.17409966404280436
3.709 0.17611600443278755
3.7079999999999997 0.17806099493993463
3.707 0.1799181385467365
3.706 0.1816838000218176
3.705 0.18336454292121177
3.7039999999999997 0.18498103493933593
3.703 0.1865628530373191
3.702 0.1881475928378643
3.701 0.18977544938785373
3.6999999999999997 0.19148743853060093
3.699 0.193316894043018
3.698 0.19528862938168756
3.697 0.1974139776911585
3.6959999999999997 0.199690145134183
3.695 0.20209865351714493
3.694 0.20460890394349826
3.693 0.20718048079133008
3.692 0.20976750282802858
3.691 0.21231854230038133
3.69 0.21478600416277902
3.689 0.21712370483593674
3.688 0.21929256063876784
3.687 0.22126044345338428
3.686 0.22300627114955232
3.685 0.22452011181487047
3.684 0.2258046388607536
3.683 0.2268747950265657
3.682 0.2277602225916283
3.681 0.2285023213272979
3.68 0.22915099597796024
3.679 0.22976053668004756
3.678 0.23038565215217433
3.677 0.2310736445025914
3.676 0.23186156189772297
3.675 0.23277006386841442
3.674 0.23380397016717738
3.673 0.23495122630914977
3.672 0.23618521752799568
3.671 0.23747065102863466
3.67 0.23876757492346837
3.669 0.24003617546639017
3.668 0.24124406628537765
3.667 0.24236963798982578
3.666 0.2434043951279063
3.665 0.2443559883572673
3.664 0.2452458806330985
3.663 0.24610994484568083
3.662 0.24699047731212267
3.661 0.2479338251074593
3.66 0.2489828989392727
3.659 0.25017304258289585
3.658 0.2515266739592013
3.657 0.25304691365304127
3.656 0.2547206272593154
3.655 0.25651377291490063
3.654 0.2583808626534016
3.653 0.26026358719364484
3.652 0.2621001432228778
3.651 0.26383128784804055
3.65 0.2654072747943896
3.649 0.26679171020384773
3.648 0.267965769451452
3.647 0.2689284467670125
3.646 0.2696966615092038
3.645 0.2702985372926518
3.644 0.27077380788554606
3.643 0.271164683053541
3.642 0.2715163517787907
3.641 0.2718651261679656
3.64 0.2722440505946179
3.639 0.2726740008831037
3.638 0.27316743132487753
3.637 0.2737256946511035
3.636 0.2743424293057725
3.635 0.2750034798415131
3.634 0.27569111931486584
3.633 0.2763822965075683
3.632 0.2770551744134961
3.631 0.2776900462209839
3.63 0.27826880739137766
3.629 0.27877928022504833
3.628 0.27921494795122637
3.627 0.27957419239403375
3.626 0.2798621246987264
3.625 0.28008577622767655
3.624 0.28025309854852654
3.6229999999999998 0.28037147326735856
3.622 0.28044327144811554
3.621 0.280469009283206
3.62 0.28044459600386873
3.6189999999999998 0.28035971912096475
3.618 0.28020421295600506
3.617 0.27996777383297833
3.616 0.27964317932924115
3.6149999999999998 0.2792310315097876
3.614 0.27873760716226464
3.613 0.27818062485444484
3.612 0.27758409568894243
3.6109999999999998 0.2769793383951078
3.61 0.2763983570510055
3.609 0.2758726466028522
3.608 0.2754291686995103
3.6069999999999998 0.2750869493549795
3.606 0.2748535219622255
3.605 0.2747284892107917
3.604 0.2747006970664689
3.6029999999999998 0.2747536170127699
3.602 0.27486684865604305
3.601 0.2750183297607688
3.6 0.275185580295693
3.5989999999999998 0.2753500415087618
3.598 0.27549252148175163
3.597 0.2755976044270643
3.596 0.27565161821273704
3.5949999999999998 0.2756395094985493
3.594 0.27555004659779164
3.593 0.27537106634036534
3.592 0.2750972333628722
3.5909999999999997 0.2747234324957889
3.59 0.27425152311804313
3.589 0.2736876306884955
3.588 0.2730441998319129
3.5869999999999997 0.2723380949592627
3.586 0.27159081828348164
3.585 0.2708250050655157
3.584 0.2700662189852298
3.5829999999999997 0.2693370954619081
3.582 0.268657434589349
3.581 0.26804298948581556
3.58 0.267499425860603
3.5789999999999997 0.26702386357582447
3.578 0.26660222162026825
3.577 0.26620971854545505
3.576 0.26581331611303405
3.5749999999999997 0.2653749459210041
3.574 0.2648556736825698
3.573 0.26422039171591105
3.572 0.2634449895772303
3.5709999999999997 0.2625197786258396
3.57 0.26145355094817685
3.569 0.2602719111548887
3.568 0.2590164147061104
3.567 0.2577413685515116
3.566 0.25650621164571247
3.565 0.2553719286569614
3.564 0.2543921703648919
3.563 0.2536097778436098
3.562 0.2530513065832218
3.561 0.2527255035941467
3.56 0.2526231426893033
3.559 0.25271977353107233
3.558 0.25297632338912507
3.557 0.25334491307531315
3.556 0.25377152965996674
3.555 0.254203670093431
3.554 0.25459068832550624
3.553 0.2548889453456626
3.552 0.2550656028675926
3.551 0.2551004780811895
3.55 0.2549835320992117
3.549 0.25472432423358454
3.548 0.25434170279001894
3.547 0.25386657736717655
3.546 0.25334196748139326
3.545 0.25281613573832756
3.544 0.25233650761536014
3.543 0.25194930534089477
3.542 0.2516895795957509
3.541 0.25157881687767125
3.54 0.2516209338832442
3.539 0.25180260678358485
3.538 0.25209322269830053
3.537 0.25244829223007503
3.536 0.2528175258500614
3.535 0.2531492406593561
3.534 0.25339953425225314
3.533 0.25353740996666935
3.532 0.2535489270261108
3.531 0.25343888531852904
3.53 0.2532285271055821
3.529 0.25295194625548995
3.528 0.2526516539006543
3.527 0.25237106215080657
3.526 0.2521494890939052
3.525 0.2520170775594979
3.524 0.25199356520707095
3.523 0.2520834914361883
3.522 0.25228078621134836
3.521 0.2525691362118387
3.52 0.25292359367645323
3.519 0.25331658018321423
3.518 0.2537165326838972
3.517 0.25409527223506556
3.516 0.25442831529279847
3.515 0.25469607397116595
3.514 0.25488545170043275
3.513 0.2549907054014639
3.512 0.25501570363482523
3.511 0.25497067547713237
3.51 0.25487251497934477
3.509 0.2547460052736309
3.508 0.25461745587517365
3.507 0.25451452348448866
3.506 0.254464195634542
3.505 0.25448734331356226
3.504 0.2545986738723898
3.503 0.2548052051404536
3.502 0.2551042003423314
3.501 0.25548462564358276
3.5 0.25592717365153983
3.499 0.25641243392951457
3.4979999999999998 0.2569194411666241
3.497 0.2574297269835287
3.496 0.25793348902564717
3.495 0.25843125577477216
3.4939999999999998 0.2589275711665802
3.493 0.25944008918298594
3.492 0.2599871954208526
3.491 0.26058641510199143
3.4899999999999998 0.26125212834882483
3.489 0.26198928784331216
3.488 0.26279446532916545
3.487 0.26365146199442835
3.4859999999999998 0.26453501327158846
3.485 0.2654172080306559
3.484 0.266266538957407
3.483 0.2670583122287474
3.4819999999999998 0.2677752400900025
3.481 0.2684128666217233
3.48 0.2689797334695923
3.479 0.2694982535764689
3.4779999999999998 0.2699999324056716
3.477 0.2705229066179275
3.476 0.27110534510419765
3.475 0.27178109812616685
3.4739999999999998 0.2725747214061608
3.473 0.2734978163396722
3.472 0.27454728052323873
3.471 0.275707251956566
3.4699999999999998 0.27694984440716236
3.469 0.2782428963392243
3.468 0.2795500601668135
3.467 0.28084173882873487
3.4659999999999997 0.2820980338821494
3.465 0.2833090065989482
3.464 0.28447917237458076
3.463 0.28562269046472827
3.4619999999999997 0.2867634919612399
3.461 0.28793016248074904
3.46 0.2891529217114994
3.459 0.2904600232412908
3.4579999999999997 0.2918737662639704
3.457 0.2934102524263519
3.456 0.2950788896504678
3.455 0.29688052043062374
3.4539999999999997 0.2988094071455128
3.453 0.30085526977659527
3.452 0.3030033720924787
3.451 0.3052359556318018
3.4499999999999997 0.30753267934581846
3.449 0.30987375333654016
3.448 0.3122401936650945
3.447 0.3146142859360736
3.4459999999999997 0.3169809499524933
3.445 0.31933017689011417
3.444 0.32165352213763543
3.443 0.32394965518944663
3.4419999999999997 0.32622058546711563
3.441 0.32847084082789013
3.44 0.3307101905164367
3.439 0.33294874149919496
3.438 0.3351992950438561
3.437 0.3374749350248546
3.436 0.3397821135569605
3.435 0.3421299375165098
3.434 0.34451709837081074
3.433 0.346942126388709
3.432 0.34939615436468424
3.431 0.3518668570809004
3.43 0.3543348990194666
3.429 0.35678566322703215
3.428 0.35920288680685825
3.427 0.36157534558723653
3.426 0.3638974668924947
3.425 0.36616789787949255
3.424 0.3683943697128804
3.423 0.3705875836771124
3.422 0.37276396720176874
3.421 0.37494155137161533
3.42 0.3771343527172431
3.419 0.3793545707934692
3.418 0.3816076686814379
3.417 0.38389359666059447
3.416 0.386211576604546
3.415 0.38855240916431594
3.414 0.3909135864237587
3.413 0.3932919511314526
3.412 0.39569535935938144
3.411 0.39813557533403715
3.41 0.40063415000680996
3.409 0.4032222178347537
3.408 0.40593326740133195
3.407 0.4088019269128312
3.406 0.4118620477650081
3.405 0.41513998413630415
3.404 0.4186538654972283
3.403 0.42241085318778604
3.402 0.426402099139014
3.401 0.4306076654208955
3.4 0.4349909703180458
3.399 0.43950481359599747
3.398 0.44409038758671904
3.397 0.4486792540835331
3.396 0.4532016451912
3.395 0.4575842603471863
3.394 0.4617599170940256
3.393 0.46566878003136636
3.392 0.46926398231513955
3.391 0.4725141893800963
3.39 0.47540922387406076
3.389 0.4779563359578483
3.388 0.48018479007433706
3.387 0.4821395819979439
3.386 0.48387769328478886
3.385 0.4854685905363883
3.384 0.48698135370898826
3.383 0.4884838520565498
3.382 0.49003285051367756
3.381 0.49167573665225867
3.38 0.49343294261571197
3.379 0.49531216106844
3.378 0.4972952424040924
3.377 0.499350920235243
3.376 0.5014320083895686
3.375 0.5034835185397172
3.374 0.5054491190000076
3.3729999999999998 0.5072767366693908
3.372 0.5089239163173157
3.371 0.5103649168921215
3.37 0.5115889530711983
3.3689999999999998 0.5126003326144537
3.368 0.5134240533800951
3.367 0.5140937385217016
3.366 0.5146533521206943
3.3649999999999998 0.5151480875481115
3.364 0.5156188698939441
3.363 0.51609823361701
3.362 0.5166081599219202
3.3609999999999998 0.5171559876161101
3.36 0.5177293651251752
3.359 0.5183060409615587
3.358 0.5188539991572375
3.3569999999999998 0.5193282735599665
3.356 0.5196840818487793
3.355 0.519873777989855
3.354 0.5198548026918005
3.3529999999999998 0.5195905482751544
3.352 0.5190518347584022
3.351 0.5182172714607007
3.35 0.5170709889160657
3.3489999999999998 0.5156035619305278
3.348 0.5138111772733394
3.347 0.5116852276547947
3.346 0.5092184242347401
3.3449999999999998 0.5063991358765407
3.344 0.5032128565942028
3.343 0.4996434965044146
3.342 0.49567858861551073
3.3409999999999997 0.49131233222401544
3.34 0.486553933979782
3.339 0.48143178306791623
3.338 0.47599881491202467
3.3369999999999997 0.47032845252017047
3.336 0.46451232634276035
3.335 0.45865046219288297
3.334 0.4528447916733939
3.3329999999999997 0.4471859411373402
3.332 0.4417396103143325
3.331 0.436548333044709
3.33 0.4316194488641809
3.3289999999999997 0.42693485394192215
3.328 0.4224522246534694
3.327 0.4181202425384341
3.326 0.413883479808999
3.3249999999999997 0.4096977313636691
3.324 0.4055295632276586
3.323 0.401365670191741
3.322 0.39720775727640706
3.3209999999999997 0.3930680556961857
3.32 0.38896412694981775
3.319 0.3849090308304543
3.318 0.38090816110884734
3.3169999999999997 0.3769561591876457
3.316 0.3730322900629132
3.315 0.3691096549129117
3.314 0.3651523280489413
3.3129999999999997 0.36112390445428844
3.312 0.35699425133515805
3.311 0.3527409751097479
3.31 0.34835230648267773
3.309 0.34382667190486027
3.308 0.33917612654643864
3.307 0.334416247336413
3.306 0.3295698313129725
3.305 0.3246593857273546
3.304 0.31970811901267665
3.303 0.3147353651440222
3.302 0.30975945846784947
3.301 0.3047953048946698
3.3 0.2998568717571635
3.299 0.29495688392569697
3.298 0.29011095501487044
3.297 0.2853367947160024
3.296 0.2806530767068881
3.295 0.2760812429658268
3.294 0.27164200647238856
3.293 0.26735426516725413
3.292 0.2632348701073752
3.291 0.2592943055680722
3.29 0.25553589592516385
3.289 0.2519575053287301
3.288 0.24854925920467927
3.287 0.24529624127988903
3.286 0.2421805325844469
3.285 0.23918088523705322
3.284 0.23627533089812391
3.283 0.233443112500358
3.282 0.23066305027035688
3.281 0.2279148413183813
3.28 0.2251801074066078
3.279 0.22243845355252437
3.278 0.21967207310209738
3.277 0.2168617329929748
3.276 0.21398926638187374
3.275 0.21104034781491737
3.274 0.20800170737960783
3.273 0.2048668817244002
3.272 0.2016369755433837
3.271 0.1983193027603817
3.27 0.19493043704009394
3.269 0.19149655392714585
3.268 0.188049002276593
3.267 0.18462332976876322
3.266 0.1812553542895111
3.265 0.1779762494360507
3.264 0.17481283091449204
3.263 0.1717782241135422
3.262 0.16887818363551133
3.261 0.16610647402518164
3.26 0.16344872671704325
3.259 0.16088566420513153
3.258 0.1583965197765085
3.257 0.15596260822110908
3.256 0.15357006151628771
3.255 0.15121112086399083
3.254 0.14888483047290363
3.253 0.14659560423368515
3.252 0.14434973706008372
3.251 0.14215575187827087
3.25 0.1400204269172318
3.249 0.13794721595094686
3.2479999999999998 0.13593575800598393
3.247 0.13398210183682327
3.246 0.13208043283328527
3.245 0.1302228587733047
3.2439999999999998 0.12840201733292286
3.243 0.12661246314076496
3.242 0.12485239652607985
3.241 0.12312230062465032
3.2399999999999998 0.1214257050943337
3.239 0.1197678654220546
3.238 0.11815418033853972
3.237 0.11658889388302064
3.2359999999999998 0.11507286715609782
3.235 0.11360474846042859
3.234 0.11217901941927712
3.233 0.11078851831542258
3.2319999999999998 0.10942345624045181
3.231 0.1080748835234955
3.23 0.10673444252205691
3.229 0.10539565955844007
3.2279999999999998 0.10405495527703836
3.227 0.10271180080356611
3.226 0.10136812364319275
3.225 0.10002765143292341
3.2239999999999998 0.09869576392590416
3.223 0.09737808294785721
3.222 0.09608192657225396
3.221 0.09481328932423995
3.2199999999999998 0.0935786877360937
3.219 0.09238418488038137
3.218 0.0912349931704803
3.217 0.09013459834069172
3.2159999999999997 0.08908528225354115
3.215 0.08808635512175741
3.214 0.08713484709831444
3.213 0.08622377732142447
3.2119999999999997 0.08534412900933931
3.211 0.08448374151048692
3.21 0.08362990185821575
3.209 0.08276970073167074
3.2079999999999997 0.08189097615414388
3.207 0.08098565289287965
3.206 0.08004845023048068
3.205 0.07907884839338977
3.2039999999999997 0.07808142473313177
3.203 0.07706523007343134
3.202 0.07604228374527054
3.201 0.07502706821684245
3.1999999999999997 0.07403494990497812
3.199 0.07308001019955829
3.198 0.07217424674695606
3.197 0.07132624518462362
3.1959999999999997 0.07054011900742621
3.195 0.06981500160995417
3.194 0.06914536909110792
3.193 0.06852230963635833
3.1919999999999997 0.06793412189826671
3.191 0.06736781382517117
3.19 0.06681110786446652
3.189 0.06625326690858908
3.1879999999999997 0.06568650927753016
3.187 0.06510656068203885
3.186 0.0645124921830397
3.185 0.06390615106238676
3.184 0.06329150463239075
3.183 0.06267390680580727
3.182 0.062058066861197136
3.181 0.06144851260134417
3.18 0.06084798466550563
3.179 0.060258421862067355
3.178 0.05968004845775129
3.177 0.05911234248424909
3.176 0.05855449509776889
3.175 0.05800488639620167
3.174 0.05746287191071959
3.173 0.05692767925765296
3.172 0.05639983096210581
3.171 0.055880186408869256
3.17 0.055370731677918034
3.169 0.05487371777070496
3.168 0.054392263302725806
3.167 0.05392945407791685
3.166 0.05348802816298948
3.165 0.05307051098284086
3.164 0.052677746168644485
3.163 0.052309324249137874
3.162 0.051963543239438234
3.161 0.05163681500192713
3.16 0.05132388544245382
3.159 0.051019110719748836
3.158 0.050715554041239286
3.157 0.05040743029938618
3.156 0.050089620903170394
3.155 0.049758280696773516
3.154 0.04941144708660963
3.153 0.049049045038768536
3.152 0.04867265155433262
3.151 0.04828529191991725
3.15 0.04789084195373907
3.149 0.04749340689374874
3.148 0.047096566260550914
3.147 0.04670390637013286
3.146 0.046317580519795815
3.145 0.04593892278065728
3.144 0.0455685838271984
3.143 0.045206222944650126
3.142 0.044851410238323175
3.141 0.044503944742509745
3.14 0.04416404599068651
3.139 0.043832272759345405
3.138 0.04351002812795369
3.137 0.04319879930153581
3.136 0.042900115288998765
3.135 0.042615217028594145
3.134 0.04234419542670917
3.133 0.042085502230599356
3.132 0.04183652107146368
3.131 0.0415928932476996
3.13 0.041349012706552134
3.129 0.04109887055998332
3.128 0.04083685919087113
3.127 0.04055834181126774
3.126 0.04026093952549784
3.125 0.03994447567203289
3.124 0.03961167696517139
3.1229999999999998 0.03926786841329605
3.122 0.038920514372819216
3.121 0.038578005184045014
3.12 0.03824943697287615
3.1189999999999998 0.037942241612890795
3.118 0.03766185483558694
3.117 0.0374113652336738
3.116 0.037190025646023854
3.1149999999999998 0.0369944744061778
3.114 0.03681820631235275
3.113 0.036653151045235526
3.112 0.03649077664028031
3.1109999999999998 0.03632321267504452
3.11 0.03614397318849885
3.109 0.03594951471993369
3.108 0.03573880572231422
3.1069999999999998 0.03551361486770658
3.106 0.03527789258705262
3.105 0.03503710551153918
3.104 0.03479685267922211
3.1029999999999998 0.03456242536717493
3.102 0.03433783926329337
3.101 0.034125790658187556
3.1 0.03392693022475794
3.0989999999999998 0.03374099988313108
3.098 0.033566585924492215
3.097 0.03340220241323241
3.096 0.0332462254863152
3.0949999999999998 0.03309733877407152
3.094 0.03295530227693508
3.093 0.03281966163386132
3.092 0.0326903683889035
3.0909999999999997 0.032566957905716766
3.09 0.0324485992134467
3.089 0.032333956204140125
3.088 0.032221106080385004
3.0869999999999997 0.03210808671142675
3.086 0.03199292686525882
3.085 0.03187425964623314
3.084 0.03175155944583727
3.0829999999999997 0.03162500146399847
3.082 0.03149581714592073
3.081 0.03136541211834659
3.08 0.031235461280630802
3.0789999999999997 0.031107274272542635
3.078 0.030981622169779066
3.077 0.03085846360623079
3.076 0.030737363159240808
3.0749999999999997 0.0306173946948766
3.074 0.03049764999537003
3.073 0.030377576811984112
3.072 0.030257087053899283
3.0709999999999997 0.030136507355728738
3.07 0.030016963701692344
3.069 0.029899641297704702
3.068 0.029785637875990353
3.0669999999999997 0.02967615587969876
3.066 0.02957180943358228
3.065 0.02947316502577343
3.064 0.029380387203914313
3.0629999999999997 0.029293556680002525
3.062 0.029212820244113143
3.061 0.029138466200927162
3.06 0.029070537156737228
3.0589999999999997 0.029009153542069323
3.058 0.028953993063745076
3.057 0.028904295610306906
3.056 0.02885874090028687
3.055 0.0288153521616633
3.054 0.028771792061497877
3.053 0.02872533805750522
3.052 0.028673269528517852
3.051 0.028613335885002297
3.05 0.02854361602904115
3.049 0.02846303650952438
3.048 0.02837125402370796
3.047 0.02826892333944923
3.046 0.028157398740926026
3.045 0.028038424212537896
3.044 0.027914687455838777
3.043 0.02778883072460816
3.042 0.02766390936968919
3.041 0.027542917211186017
3.04 0.027428580476686032
3.039 0.027323688361897337
3.038 0.0272303107786627
3.037 0.02715016672243648
3.036 0.02708448947269961
3.035 0.027033825605457727
3.034 0.026997730592548386
3.033 0.026975472068800656
3.032 0.026965588727688797
3.031 0.026966329044230783
3.03 0.02697538942003167
3.029 0.026990527347703665
3.028 0.027009736862109442
3.027 0.027031115425082006
3.026 0.02705324667508662
3.025 0.027075269309889103
3.024 0.027096598862992614
3.023 0.027117083050676664
3.022 0.027136750230303146
3.021 0.02715563152161362
3.02 0.027173689127792916
3.019 0.027190634580278115
3.018 0.02720593839660927
3.017 0.027218529822974895
3.016 0.027227136433804314
3.015 0.027230080114343757
3.014 0.027225652075798037
3.013 0.027212221046991468
3.012 0.027188276164985564
3.011 0.027152922483539392
3.01 0.027105837713195333
3.009 0.02704768253893173
3.008 0.026979839941781072
3.007 0.026904681738986462
3.006 0.026825505988190917
3.005 0.026745839900792337
3.004 0.026669804724129307
3.003 0.026601043862846993
3.002 0.026542771670317652
3.001 0.026497102872056817
3.0 0.026465060772573698
2.999 0.02644629560741134
2.9979999999999998 0.026439195988187687
2.997 0.026441308814222745
2.996 0.026449582632799604
2.995 0.026460642821415664
2.9939999999999998 0.02647188285526232
2.993 0.0264813009845945
2.992 0.026487824272653906
2.991 0.026491632639640498
2.9899999999999998 0.026493788478244854
2.989 0.026495926493419687
2.988 0.026499965768354162
2.987 0.02650721781996153
2.9859999999999998 0.026518536287589805
2.985 0.026533864448120427
2.984 0.026551871047039304
2.983 0.026570547216701906
2.9819999999999998 0.026587277912578616
2.981 0.026599663888636906
2.98 0.026605733668917973
2.979 0.0266044164416414
2.9779999999999998 0.026596035437331883
2.977 0.026582081500341748
2.976 0.026565103473427762
2.975 0.026548372447821683
2.9739999999999998 0.026534991721328602
2.973 0.026527748290116258
2.972 0.02652833325541174
2.971 0.026537447676863748
2.9699999999999998 0.026554452243773778
2.969 0.026577731553812774
2.968 0.026605281142756922
2.967 0.02663492223462872
2.9659999999999997 0.02666512080541886
2.965 0.026695220571448595
2.964 0.026725614666813412
2.963 0.026757637453907235
2.9619999999999997 0.026793411112751384
2.961 0.026835232030137834
2.96 0.026885042249216864
2.959 0.026944123456660012
2.9579999999999997 0.02701254536342308
2.957 0.027089186422796476
2.956 0.027171660694391055
2.955 0.027256567109022484
2.9539999999999997 0.02733997279798631
2.953 0.027417731783546537
2.952 0.027486018892316253
2.951 0.027541254366975722
2.9499999999999997 0.02758109939834861
2.949 0.02760402337129931
2.948 0.027609691381912344
2.947 0.02759905003416353
2.9459999999999997 0.02757435269504968
2.945 0.027538738724604217
2.944 0.02749666249027453
2.943 0.02745329067658839
2.9419999999999997 0.02741411121043134
2.941 0.02738450091074861
2.94 0.02736909266408663
2.939 0.027371224443785338
2.9379999999999997 0.02739283341342476
2.937 0.027433769618780808
2.936 0.02749216918766492
2.935 0.027564696063706547
2.9339999999999997 0.02764735482322002
2.933 0.027735842752526094
2.932 0.027826415787660586
2.931 0.027916303152677305
2.9299999999999997 0.02800448898837176
2.929 0.028091210324709525
2.928 0.028178052336157697
2.927 0.02826759310920337
2.926 0.02836273026316125
2.925 0.02846643580035246
2.924 0.02858049266198914
2.923 0.02870630697394962
2.922 0.028844112040352754
2.921 0.028993433687321563
2.92 0.029153341423662455
2.919 0.029322484306840767
2.918 0.029499886075035682
2.917 0.02968464723330867
2.916 0.02987603569291526
2.915 0.03007360806901066
2.914 0.030276508852778994
2.913 0.03048321769726976
2.912 0.030691537255103304
2.911 0.030898010441830923
2.91 0.031098189838265088
2.909 0.03128704122866432
2.908 0.03145913029755568
2.907 0.0316095850188066
2.906 0.03173459200507005
2.905 0.03183208042799362
2.904 0.03190176194021891
2.903 0.031945954613058124
2.902 0.03196900515664851
2.901 0.03197674932482237
2.9 0.03197623964269394
2.899 0.03197503908819461
2.898 0.03198053818138483
2.897 0.03199890674992801
2.896 0.03203567245690145
2.895 0.032094484492958174
2.894 0.03217768915359765
2.893 0.03228601891183386
2.892 0.0324189655218366
2.891 0.03257527625401836
2.89 0.03275228906645913
2.889 0.03294702582512202
2.888 0.03315591350683647
2.887 0.033375141806574304
2.886 0.03360088641223918
2.885 0.033829399630050376
2.884 0.03405750147193012
2.883 0.034282423463708474
2.882 0.03450214512728875
2.881 0.034715187022413926
2.88 0.03492101083174333
2.879 0.03511938801551248
2.878 0.035310901360127614
2.877 0.035496598869927176
2.876 0.035677796443404165
2.875 0.035856614991568496
2.874 0.036035431676754416
2.8729999999999998 0.0362169672602132
2.872 0.03640440185751274
2.871 0.03660062990647402
2.87 0.03680847334869618
2.8689999999999998 0.03702946564935194
2.868 0.037264249776329125
2.867 0.03751195451002221
2.866 0.0377706080150342
2.8649999999999998 0.03803679368502548
2.864 0.038306631193940684
2.863 0.03857554242589795
2.862 0.03883961301409061
2.8609999999999998 0.03909549333582158
2.86 0.03934095092411902
2.859 0.039575222985771374
2.858 0.03979838767181531
2.8569999999999998 0.040011928348191325
2.856 0.04021813347096675
2.855 0.040419747187300396
2.854 0.04062019994307766
2.8529999999999998 0.040822957799994196
2.852 0.04103175207088261
2.851 0.04125042643281644
2.85 0.04148218384723686
2.8489999999999998 0.04173031571668918
2.848 0.041997555989415014
2.847 0.042285190948753534
2.846 0.04259366723308593
2.8449999999999998 0.04292212302255636
2.844 0.04326828029763129
2.843 0.043628475998092074
2.842 0.04399786600560925
2.8409999999999997 0.04437144910584171
2.84 0.044743421321136144
2.839 0.04510851743762871
2.838 0.045462222404234795
2.8369999999999997 0.04580090826172438
2.836 0.04612219113717021
2.835 0.04642538656500094
2.834 0.04671121415412516
2.8329999999999997 0.04698184045224059
2.832 0.0472407708121673
2.831 0.047492380145178564
2.83 0.04774221764732714
2.8289999999999997 0.0479958739682538
2.828 0.04825883047200171
2.827 0.04853631808159869
2.826 0.04883224239432862
2.8249999999999997 0.04914944536031143
2.824 0.04948892380197362
2.823 0.0498499073607515
2.822 0.050229948181154706
2.8209999999999997 0.050624946700883695
2.82 0.05103035230200793
2.819 0.051441512514014714
2.818 0.051854217471450734
2.8169999999999997 0.05226622228983172
2.816 0.0526778417297671
2.815 0.05309187343018796
2.814 0.05351412841051722
2.8129999999999997 0.05395232428165946
2.812 0.05441488784962284
2.811 0.05490969403813625
2.81 0.055442843286054484
2.8089999999999997 0.056016902832247764
2.808 0.05662972156847293
2.807 0.057275139334157066
2.806 0.05794287589361845
2.8049999999999997 0.05861908044543026
2.804 0.05928961436797134
2.803 0.059940418758090544
2.802 0.060559577503291606
2.8009999999999997 0.06113888308479349
2.8 0.061673777551229554
2.799 0.06216449880680442
2.798 0.06261482513402168
2.797 0.06303169052171152
2.796 0.06342370271459473
2.795 0.0638012080418046
2.794 0.06417400359019637
2.793 0.06455159392153391
2.792 0.06494232600937393
2.791 0.06535293393509409
2.79 0.06578872840046011
2.789 0.06625234277851323
2.788 0.06674488620898639
2.787 0.0672652509917962
2.786 0.06781041665351459
2.785 0.06837655978500756
2.784 0.06895881792677855
2.783 0.06955228467960636
2.782 0.07015302316765999
2.781 0.07075831472324447
2.78 0.07136765652468045
2.779 0.07198252166236202
2.778 0.07260531526287621
2.777 0.07324057445338812
2.776 0.07389185350232343
2.775 0.07456398752159211
2.774 0.07526136907364842
2.773 0.07598658158984907
2.772 0.07674226792872413
2.771 0.07753018023498606
2.77 0.07835173513590118
2.769 0.07920814058711756
2.768 0.08010099658753489
2.767 0.08103026810090065
2.766 0.08199649679903151
2.765 0.08299763721344262
2.764 0.08402994438221292
2.763 0.08508724265043503
2.762 0.0861605762302443
2.761 0.08723839240525884
2.76 0.08830852917036747
2.759 0.08935799294457726
2.758 0.09037509693133114
2.757 0.09135122831291757
2.756 0.09228185695421572
2.755 0.09316695643342131
2.754 0.09401167057344317
2.753 0.09482595054497604
2.752 0.09562300978978894
2.751 0.09641846274335542
2.75 0.09722899488860079
2.749 0.09807000040574926
2.7479999999999998 0.09895466412388772
2.747 0.09989304536283125
2.746 0.10089111989013835
2.745 0.10195169810978114
2.7439999999999998 0.10307274158591992
2.743 0.10424923278985967
2.742 0.10547336010356888
2.741 0.1067336751837538
2.7399999999999998 0.10801943307511656
2.739 0.10931798388890665
2.738 0.11061827021708923
2.737 0.11191036243632542
2.7359999999999998 0.11318843527538282
2.735 0.1144491428410024
2.734 0.11569305988810043
2.733 0.11692357340208306
2.7319999999999998 0.11814666659477258
2.731 0.11936945044284347
2.73 0.12059810776620238
2.729 0.12183767703256558
2.7279999999999998 0.12309010382741795
2.727 0.12435449173698179
2.726 0.1256269659048123
2.725 0.12690274952393055
2.7239999999999998 0.12817861258696875
2.723 0.12945270012901144
2.722 0.13072768990160782
2.721 0.1320109822399298
2.7199999999999998 0.13331521336636956
2.719 0.13465585113881914
2.718 0.13605033718126014
2.717 0.1375136239092669
2.7159999999999997 0.13905682742039358
2.715 0.14068343364823926
2.714 0.1423890819187047
2.713 0.1441602467410125
2.7119999999999997 0.14597586451539077
2.711 0.14780996258406787
2.71 0.14963423041069732
2.709 0.15142170790937956
2.7079999999999997 0.15315023857223295
2.707 0.15480493493217468
2.706 0.15638185483615366
2.705 0.15788577741632404
2.7039999999999997 0.15933372113641425
2.703 0.1607505370166839
2.702 0.16216826717441077
2.701 0.1636215349924513
2.6999999999999997 0.16514602160749658
2.699 0.16677112434869693
2.698 0.1685191865912661
2.697 0.17040111864338695
2.6959999999999997 0.17241572073112094
2.695 0.1745481812198803
2.694 0.17677303255321994
2.693 0.1790560015054069
2.6919999999999997 0.18135767747350728
2.691 0.18363336433535382
2.69 0.18584121455104793
2.689 0.18794017691646758
2.6879999999999997 0.18989503599926796
2.687 0.19167644866858324
2.686 0.1932646466016341
2.685 0.19464972937178485
2.6839999999999997 0.19583306578361445
2.683 0.19682711373648623
2.682 0.19765760992263362
2.681 0.1983609757278909
2.6799999999999997 0.19898145356898217
2.679 0.1995674126850629
2.678 0.20016774531001716
2.677 0.20082491856865267
2.6759999999999997 0.20157233432682262
2.675 0.2024288356151273
2.674 0.2033990975646966
2.673 0.20447267437863836
2.6719999999999997 0.20562596627392185
2.671 0.20682743795056494
2.67 0.20804119976271657
2.669 0.20923130829989023
2.668 0.21036831360007527
2.667 0.21143230322765325
2.666 0.21241509016503324
2.665 0.2133229681155794
2.664 0.2141746903167762
2.663 0.2150020140583365
2.662 0.21584265278845202
2.661 0.21673807496398018
2.66 0.2177268508497755
2.659 0.21884090837937534
2.658 0.22010072017083201
2.657 0.22150962548536088
2.656 0.22305642298427383
2.655 0.2247112981032287
2.654 0.2264341036115849
2.653 0.22817322781765373
2.652 0.22987380298392537
2.651 0.23148313720809846
2.65 0.23295685324848026
2.649 0.23426239071892255
2.648 0.2353827421531708
2.647 0.23631672675323528
2.646 0.23707908324939678
2.645 0.23769457482477588
2.644 0.23819832025808266
2.643 0.2386276878212001
2.642 0.23902274970106865
2.641 0.23941575696503062
2.64 0.23983608722188696
2.639 0.24030236506855016
2.638 0.24082577552233603
2.637 0.24140767671054508
2.636 0.24204262063205054
2.635 0.24271824529967795
2.634 0.2434190078113773
2.633 0.24412463193329434
2.632 0.2448158188834223
2.631 0.2454750782710569
2.63 0.24608620138190582
2.629 0.24663810159116528
2.628 0.24712456587767992
2.627 0.24754360360061084
2.626 0.24789909092386334
2.625 0.24819658480149584
2.624 0.2484424716235052
2.6229999999999998 0.24864275480965609
2.622 0.24879915958343413
2.621 0.24891201207809036
2.62 0.24897783104251475
2.6189999999999998 0.24898793617913637
2.618 0.24893406819733516
2.617 0.24880808012289182
2.616 0.24860472526349348
2.6149999999999998 0.24832571954147403
2.614 0.24797771357948928
2.613 0.2475772671517728
2.612 0.24714611824732277
2.6109999999999998 0.24671206076659555
2.61 0.246302996116202
2.609 0.24594592354353326
2.608 0.24566344514652255
2.6069999999999998 0.24547092374904425
2.606 0.2453734623392685
2.605 0.24536933139858574
2.604 0.24544752451418636
2.6029999999999998 0.2455927895098587
2.602 0.2457869921300729
2.601 0.24601107906015138
2.6 0.2462461393239412
2.5989999999999998 0.2464771572116326
2.598 0.24668873035389657
2.597 0.24686884992746028
2.596 0.2470068609560262
2.5949999999999998 0.24709048221080704
2.594 0.2471103061936674
2.593 0.2470554827618204
2.592 0.2469206486662638
2.5909999999999997 0.24670005912831205
2.59 0.24639376418239115
2.589 0.24600539185166595
2.588 0.2455441622640397
2.5869999999999997 0.2450234660067998
2.586 0.244461202935484
2.585 0.24387681430371955
2.584 0.2432929648490943
2.5829999999999997 0.24273031585157642
2.582 0.24220751989192266
2.581 0.2417399999013375
2.58 0.24133436010151071
2.5789999999999997 0.24098958677276716
2.578 0.24069445935668135
2.577 0.24042785804409916
2.576 0.24016084686218683
2.5749999999999997 0.2398595114879941
2.574 0.23948871633406246
2.573 0.23901636083030148
2.572 0.2384199572605947
2.5709999999999997 0.23768979935414417
2.57 0.23683279269232063
2.569 0.23587107199206153
2.568 0.23484132464226287
2.5669999999999997 0.23379203710304552
2.566 0.232776623635876
2.565 0.23185022869957506
2.564 0.23106165144766744
2.5629999999999997 0.23045016143989547
2.562 0.2300404498935703
2.561 0.22984111877795987
2.56 0.22984447634601532
2.5589999999999997 0.23002894246359215
2.558 0.23035952815568822
2.557 0.23079306387581033
2.556 0.2312806782647073
2.5549999999999997 0.2317746349144072
2.554 0.23222880890265146
2.553 0.23260333058835536
2.552 0.23286807450792096
2.5509999999999997 0.23300442078125339
2.55 0.2330029424924021
2.549 0.2328721112174671
2.548 0.23262888900138334
2.5469999999999997 0.23230125500239462
2.546 0.23192828658458864
2.545 0.23155388144516179
2.544 0.23122115359647796
2.543 0.23097217491290462
2.542 0.23083878106162037
2.541 0.2308404172616909
2.54 0.23098050644099372
2.539 0.23124674022600414
2.538 0.23161113862302252
2.537 0.23203313456071464
2.536 0.2324670421153041
2.535 0.23286608272635437
2.534 0.23319075255707947
2.533 0.23341348392505726
2.532 0.2335223380419326
2.531 0.23352246462593398
2.53 0.23343386607945532
2.529 0.23328800705420646
2.528 0.23312372544879795
2.527 0.2329802954526189
2.526 0.2328928945261749
2.525 0.2328880331968181
2.524 0.23298256938359452
2.523 0.2331794472241989
2.522 0.23347204665367388
2.521 0.23384471211146143
2.52 0.23427424961564872
2.519 0.23473554529940815
2.518 0.23520027313709047
2.517 0.23564362331317673
2.516 0.23604449602894753
2.515 0.2363864030136924
2.514 0.23665878340587937
2.513 0.2368576349383974
2.512 0.2369874359613532
2.511 0.23705803680633583
2.51 0.23708489737632202
2.509 0.237090225948325
2.508 0.2370971313886662
2.507 0.23712966767650756
2.506 0.23721109167736448
2.505 0.23735899844373765
2.504 0.23758552749964618
2.503 0.23789608179456775
2.502 0.23828752691358374
2.501 0.23874959469658597
2.5 0.239264937351463
2.499 0.23981663676324141
2.4979999999999998 0.24038672085695234
2.497 0.24095981055112867
2.496 0.24152867828438424
2.495 0.2420955915360692
2.4939999999999998 0.24266626109654404
2.493 0.2432581888338153
2.492 0.24388898852733673
2.491 0.2445748591577548
2.4899999999999998 0.24532850027762088
2.489 0.2461532654984991
2.488 0.24704430517713183
2.487 0.24798464603239168
2.4859999999999998 0.24894882324162027
2.485 0.24990915263059557
2.484 0.25083493509554033
2.483 0.2517023849252021
2.4819999999999998 0.25249519108192264
2.481 0.2532096514944082
2.48 0.253854684160238
2.479 0.2544525973232712
2.4779999999999998 0.2550343737778641
2.477 0.25563724725010417
2.476 0.2562983374394407
2.475 0.25705047565007666
2.4739999999999998 0.25791743271893863
2.473 0.2589104753405654
2.472 0.26002671191579946
2.471 0.2612509939434764
2.4699999999999998 0.2625566755084916
2.469 0.26391298280967274
2.468 0.26528514764529304
2.467 0.2666448158027516
2.4659999999999997 0.2679728223136689
2.465 0.2692594477311829
2.464 0.2705087324268438
2.463 0.27173384710832144
2.4619999999999997 0.27295724110157293
2.461 0.2742057704797128
2.46 0.275507901037474
2.459 0.2768902114046142
2.4579999999999997 0.27837372517411707
2.457 0.2799736755102614
2.456 0.2816991096118909
2.455 0.28355108953205477
2.4539999999999997 0.28552469484358545
2.453 0.2876109139991141
2.452 0.28979668437172434
2.451 0.29206625103557526
2.4499999999999997 0.2944014307488234
2.449 0.29678446011951354
2.448 0.2991981365999347
2.447 0.30162612738384537
2.4459999999999997 0.30405409412211243
2.445 0.30647202911009674
2.444 0.3088709121470757
2.443 0.3112480769306724
2.4419999999999997 0.31360374092582294
2.441 0.3159404144618416
2.44 0.31826570122487075
2.439 0.32058778654284836
2.4379999999999997 0.32291788704739643
2.437 0.32526810446174514
2.436 0.3276448061632281
2.435 0.33005760370897147
2.4339999999999997 0.33250667909869486
2.433 0.3349925881319589
2.432 0.3375090767891873
2.431 0.34004663585422085
2.4299999999999997 0.3425888179089904
2.429 0.34512333039006626
2.428 0.34763564080106507
2.427 0.3501152915961487
2.4259999999999997 0.3525564576219216
2.425 0.35495645709445395
2.424 0.35732072465671255
2.423 0.3596570287981301
2.4219999999999997 0.3619784403082471
2.421 0.36429967921986633
2.42 0.3666319687435874
2.419 0.368985389702899
2.4179999999999997 0.3713644215104751
2.417 0.3737690911793969
2.416 0.37619970981667294
2.415 0.37864922455912126
2.414 0.3811177723031681
2.413 0.38360521294402206
2.412 0.38612226985861886
2.411 0.38868322148071033
2.41 0.3913113625386922
2.409 0.3940386839365832
2.408 0.3968985634401895
2.407 0.39992458144537246
2.406 0.4031487009093426
2.405 0.40659482570386113
2.404 0.4102782943628305
2.403 0.41420351584355175
2.402 0.4183592809090301
2.401 0.42272386901343423
2.4 0.4272597848002394
2.399 0.4319198948805536
2.398 0.43664641556234024
2.397 0.4413728210433009
2.396 0.4460319118804787
2.395 0.4505533570661218
2.394 0.45487304339869217
2.393 0.4589339873139979
2.392 0.46269171729021
2.391 0.46611665477797193
2.39 0.4691995963203113
2.389 0.47194803215040454
2.388 0.4743907042892684
2.387 0.4765714075581849
2.386 0.47854556697031975
2.385 0.48038068278949914
2.384 0.48214383330775595
2.383 0.48390089950525195
2.382 0.48570678674667167
2.381 0.48760731791196993
2.38 0.4896217576628809
2.379 0.49175696390241014
2.378 0.4939942874746313
2.377 0.4963022589402109
2.376 0.49863364433433965
2.375 0.5009335816117163
2.374 0.5031458715434889
2.3729999999999998 0.5052186434010464
2.372 0.5071097007638009
2.371 0.5087936007478798
2.37 0.5102600318773625
2.3689999999999998 0.5115140670294656
2.368 0.512581742982774
2.367 0.5134980376610844
2.366 0.5143084225294801
2.3649999999999998 0.5150597683117005
2.364 0.5157944599258418
2.363 0.5165462388737553
2.362 0.5173376430284924
2.3609999999999998 0.5181758759464146
2.36 0.5190475649022716
2.359 0.5199285514712595
2.358 0.520784230332613
2.3569999999999998 0.5215664345877189
2.356 0.5222269549292163
2.355 0.5227147963226862
2.354 0.5229843840042687
2.3529999999999998 0.5229967321344899
2.352 0.5227212311614395
2.351 0.5221360028421765
2.35 0.5212257825150589
2.3489999999999998 0.5199826781528364
2.348 0.5184052237973849
2.347 0.516487664058396
2.346 0.5142257138941547
2.3449999999999998 0.5116106187528735
2.344 0.5086301832105377
2.343 0.5052698404711676
2.342 0.5015176817655423
2.3409999999999997 0.4973674110614029
2.34 0.49282678957987996
2.339 0.48792201387549683
2.338 0.4827033716134156
2.3369999999999997 0.47724151870393755
2.336 0.471625581162351
2.335 0.46595352327463724
2.334 0.4603259941024543
2.3329999999999997 0.45483316394590106
2.332 0.4495410427053919
2.331 0.44449323226226606
2.33 0.4396987226977236
2.3289999999999997 0.43514143998387256
2.328 0.43078136362751523
2.327 0.4265695156348213
2.326 0.4224527348250876
2.3249999999999997 0.41838889806529705
2.324 0.4143461866878027
2.323 0.41031247441333657
2.322 0.4062899738307948
2.3209999999999997 0.4022906474606126
2.32 0.3983309665839333
2.319 0.3944221405806952
2.318 0.3905669841246407
2.3169999999999997 0.3867571124297938
2.316 0.3829685237853187
2.315 0.37917123271837955
2.314 0.3753266851433368
2.3129999999999997 0.3713965030655514
2.312 0.3673495801099274
2.311 0.3631634799254687
2.31 0.3588272654146698
2.3089999999999997 0.3543409047744411
2.308 0.34971850945386074
2.307 0.3449778262863773
2.306 0.34014382284405303
2.3049999999999997 0.335240858710198
2.304 0.33029366900958385
2.303 0.3253226176951776
2.302 0.3203467193644399
2.3009999999999997 0.31538124705183707
2.3 0.31044034490762945
2.299 0.3055368173276816
2.298 0.30068642137827545
2.2969999999999997 0.2959071214066528
2.296 0.29121797050795417
2.295 0.28664088871552335
2.294 0.2821971100051587
2.2929999999999997 0.2779060256705306
2.292 0.2737849232617336
2.291 0.2698444626845669
2.29 0.2660879282287298
2.2889999999999997 0.2625129172218071
2.288 0.2591090193999318
2.287 0.25586063006098636
2.286 0.2527490985428686
2.285 0.24975242973821724
2.284 0.24684800219614267
2.283 0.24401465421644317
2.282 0.24123093885708874
2.281 0.2384764865251609
2.28 0.23573302345878758
2.279 0.2329802260560843
2.278 0.23020040002545164
2.277 0.22737420989794324
2.276 0.22448316495630063
2.275 0.2215124182716769
2.274 0.21844785949746814
2.273 0.21528211569212577
2.272 0.21201539680852555
2.271 0.20865419219615983
2.27 0.20521461143099384
2.269 0.20172285157626382
2.268 0.19821072597192668
2.267 0.19471473280041074
2.266 0.19127201830710983
2.265 0.1879152589295595
2.264 0.18467293807341942
2.263 0.18155952682543558
2.262 0.17858204614752546
2.261 0.17573513420364895
2.26 0.17300501310972383
2.259 0.1703727481164965
2.258 0.16781775821124495
2.257 0.16532148810501085
2.256 0.16287016953615513
2.255 0.16045615230427043
2.254 0.15807857481294213
2.253 0.15574185289262962
2.252 0.15345202753216103
2.251 0.15121718770261444
2.25 0.1490433839324947
2.249 0.1469330661919829
2.2479999999999998 0.14488470715399301
2.247 0.1428931435466594
2.246 0.140951527021845
2.245 0.13905113670689936
2.2439999999999998 0.13718419434289952
2.243 0.13534531812992973
2.242 0.1335332811063057
2.241 0.13174949403900185
2.2399999999999998 0.1299987156278521
2.239 0.12828752479516004
2.238 0.12662255106115963
2.237 0.12500902074562684
2.2359999999999998 0.12344833533982401
2.235 0.12193929979072597
2.234 0.12047605097422712
2.233 0.1190507752075294
2.2319999999999998 0.11765269518092077
2.231 0.1162718388810922
2.23 0.11489881303091048
2.229 0.11352624518409933
2.2279999999999998 0.11214990121949533
2.227 0.11076888964451234
2.226 0.10938504915376494
2.225 0.10800225542595764
2.2239999999999998 0.10662627905608334
2.223 0.1052632421707333
2.222 0.10392117272231283
2.221 0.10260671959869175
2.2199999999999998 0.10132712090214145
2.219 0.10008912110089385
2.218 0.09889852821651512
2.217 0.09775925656499723
2.2159999999999997 0.09667388249948532
2.215 0.09564176014109028
2.214 0.09465975706705014
2.213 0.09372041888521554
2.2119999999999997 0.09281410819963319
2.211 0.09192780056383229
2.21 0.09104788783163113
2.209 0.09016055801952139
2.2079999999999997 0.08925278799851884
2.207 0.08831595088833816
2.206 0.08734438487702839
2.205 0.08633751444416209
2.2039999999999997 0.08530021453458439
2.203 0.0842421342880383
2.202 0.08317608960878099
2.201 0.08211754634591162
2.1999999999999997 0.08108291811680667
2.199 0.08008723248106397
2.198 0.0791433095587925
2.197 0.0782603290308108
2.1959999999999997 0.07744267198626739
2.195 0.07668940360699683
2.194 0.07599461279822603
2.193 0.07534879553419299
2.1919999999999997 0.07473949841015229
2.191 0.07415294439498453
2.19 0.07357618448177834
2.189 0.07299796638840773
2.1879999999999997 0.07241024214926366
2.187 0.07180872266610121
2.186 0.07119265925837016
2.185 0.07056418801104616
2.1839999999999997 0.06992758897368398
2.183 0.0692884889065022
2.182 0.06865167273695821
2.181 0.06802160191063641
2.1799999999999997 0.06740072907103989
2.179 0.06679064694936089
2.178 0.06619113679535826
2.177 0.06560127672288583
2.1759999999999997 0.06501999217055535
2.175 0.06444548565168515
2.174 0.06387720102455238
2.173 0.06331459816250933
2.1719999999999997 0.06275867316107638
2.171 0.06221086957228397
2.17 0.061673905317064875
2.169 0.06115076292370987
2.1679999999999997 0.06064533052757277
2.167 0.06016137160270575
2.166 0.05970213901346441
2.165 0.05927052656173228
2.1639999999999997 0.058867421502536835
2.163 0.0584921958636376
2.162 0.05814267512286875
2.161 0.057814514412346696
2.16 0.05750146164589992
2.159 0.05719683733347609
2.158 0.05689254932941712
2.157 0.05658185919465337
2.156 0.05625886348181953
2.155 0.05591920028504276
2.154 0.0555607075151244
2.153 0.055183429690118364
2.152 0.05478932864000356
2.151 0.05438202456009756
2.15 0.05396609511519717
2.149 0.053546364618952715
2.148 0.05312702177591252
2.147 0.05271222116463597
2.146 0.0523044532721517
2.145 0.051905253515001144
2.144 0.05151536643708865
2.143 0.05113439791740154
2.142 0.050761857178155144
2.141 0.05039752139317546
2.14 0.05004164870312982
2.139 0.04969489194749576
2.138 0.04935886105169791
2.137 0.049035249768366686
2.136 0.048725783050666084
2.135 0.04843183027833923
2.134 0.04815342814899418
2.133 0.04788871576931626
2.132 0.0476346022728807
2.131 0.04738598991269071
2.13 0.04713636626480061
2.129 0.04687876085009717
2.128 0.04660667762541785
2.127 0.046314766003565454
2.126 0.04600029037200071
2.125 0.045663075850221335
2.124 0.04530632563540409
2.1229999999999998 0.04493626304180531
2.122 0.0445616094586901
2.121 0.0441921868918923
2.12 0.04383864772731547
2.1189999999999998 0.04350974332964263
2.118 0.04321191473761789
2.117 0.04294886395262511
2.116 0.04271982404197221
2.1149999999999998 0.042520938817115536
2.114 0.042344654170807954
2.113 0.04218152800558112
2.112 0.04202152189452057
2.1109999999999998 0.04185530313751819
2.11 0.04167511480269182
2.109 0.041476603010665046
2.108 0.041258351288343535
2.1069999999999998 0.04102223089065937
2.106 0.04077271794365465
2.105 0.040516125135472036
2.104 0.0402590085997683
2.1029999999999998 0.040007652084832826
2.102 0.03976693024936372
2.101 0.039540240624757896
2.1 0.039328635467255894
2.0989999999999998 0.039132111932641156
2.098 0.03894930931339984
2.097 0.03877873209627538
2.096 0.03861865896218445
2.0949999999999998 0.03846764607165463
2.094 0.038325408328484085
2.093 0.038191328419691035
2.092 0.03806518093519373
2.0909999999999997 0.03794619039451998
2.09 0.03783311705777085
2.089 0.037724127699351684
2.088 0.03761671162181566
2.0869999999999997 0.0375083633587276
2.086 0.037396635058092494
2.085 0.037279855434061336
2.084 0.037157413414067766
2.0829999999999997 0.037029595100647406
2.082 0.03689797047996299
2.081 0.03676435207168505
2.08 0.03663087421739609
2.0789999999999997 0.03649924077462801
2.078 0.036370502837328685
2.077 0.036244726854051744
2.076 0.03612148330875696
2.0749999999999997 0.03599973795901346
2.074 0.03587844730302142
2.073 0.03575696954747233
2.072 0.035635188668438435
2.0709999999999997 0.035513470809212036
2.07 0.03539311039632762
2.069 0.03527547208592708
2.068 0.035161817659367677
2.0669999999999997 0.03505352815633042
2.066 0.03495129424680093
2.065 0.034855755285288496
2.064 0.03476707594496407
2.0629999999999997 0.03468532739704391
2.062 0.03461065620998715
2.061 0.03454337576287966
2.06 0.03448350258745558
2.0589999999999997 0.03443114044244976
2.058 0.03438585937649136
2.057 0.03434670827738917
2.056 0.03431207193148725
2.0549999999999997 0.03427955902931404
2.054 0.03424637175043098
2.053 0.03420927007711966
2.052 0.0341650482873752
2.0509999999999997 0.034111091676396546
2.05 0.0340452126796441
2.049 0.03396626545786191
2.048 0.033873990301302614
2.0469999999999997 0.03376932354183673
2.046 0.03365402436513368
2.045 0.03353028684489817
2.044 0.033401387673420095
2.0429999999999997 0.03327049240485366
2.042 0.03314119593312483
2.041 0.03301696656869308
2.04 0.032900907753654826
2.0389999999999997 0.032796158955134935
2.038 0.03270499335139417
2.037 0.032629269576650216
2.036 0.03257029404076066
2.0349999999999997 0.032528593449201545
2.034 0.032503559099067526
2.033 0.03249430502460753
2.032 0.032499130877325276
2.031 0.03251605232993938
2.03 0.03254247281890786
2.029 0.03257591271191666
2.028 0.03261420198164426
2.027 0.032655302378999725
2.026 0.032697751810579566
2.025 0.03274072238831407
2.024 0.032783671436823404
2.023 0.03282650984324077
2.022 0.032869292941978254
2.021 0.03291200037988632
2.02 0.032954447109762995
2.019 0.03299608117898474
2.018 0.0330360101157224
2.017 0.033072653931225944
2.016 0.03310419320373948
2.015 0.03312833779747912
2.014 0.033142814213113304
2.013 0.03314550630300691
2.012 0.0331345255598004
2.011 0.03310880943672773
2.01 0.03306806726181483
2.009 0.03301325893659764
2.008 0.032946263234407955
2.007 0.03287017643550528
2.006 0.03278921795289656
2.005 0.0327078627798598
2.004 0.032631273519423756
2.003 0.032563986771452974
2.002 0.03250997047319815
2.001 0.032471808277400004
2.0 0.03245072379144592
1.9989999999999997 0.03244623217365486
1.9980000000000002 0.03245629511951261
1.9969999999999999 0.032477838258133405
1.9959999999999996 0.03250705765002472
1.995 0.03253976203953558
1.9939999999999998 0.03257271153515576
1.9930000000000003 0.032603417941897916
1.992 0.03263054382368782
1.9909999999999997 0.03265429715775587
1.9900000000000002 0.03267597239326528
1.9889999999999999 0.0326975649838526
1.9879999999999995 0.032721416758304485
1.987 0.03274910843497215
1.9859999999999998 0.032781649827558684
1.9850000000000003 0.032818919640245074
1.984 0.0328592203562898
1.9829999999999997 0.03290001817170393
1.9820000000000002 0.03293804101495248
1.9809999999999999 0.03297030152745019
1.9799999999999995 0.03299437254272677
1.979 0.033008971264709655
1.9779999999999998 0.03301458289733378
1.9770000000000003 0.033013178741737315
1.976 0.03300807114870514
1.9749999999999996 0.03300349089103372
1.9740000000000002 0.03300346107480225
1.9729999999999999 0.03301160427365855
1.9719999999999995 0.03303014455455267
1.971 0.03306002971089907
1.9699999999999998 0.03310047804315732
1.9690000000000003 0.03314942654607721
1.968 0.03320426001237545
1.9669999999999996 0.033262095553546256
1.9660000000000002 0.033320809032837954
1.9649999999999999 0.03337935546149734
1.9639999999999995 0.033437995569156644
1.963 0.03349818747159684
1.9619999999999997 0.033562416693819076
1.9610000000000003 0.033633441696536946
1.96 0.03371363930345222
1.9589999999999996 0.0338046333349761
1.9580000000000002 0.03390659603765023
1.9569999999999999 0.034018271598505345
1.9559999999999995 0.034136865723194014
1.955 0.034258347357815855
1.9539999999999997 0.03437803068956376
1.9530000000000003 0.03449095982128133
1.952 0.034592555195406445
1.9509999999999996 0.03467850111093994
1.9500000000000002 0.0347459832611421
1.9489999999999998 0.03479313595131392
1.9479999999999995 0.03481952860770288
1.947 0.03482626806558869
1.9459999999999997 0.03481604850402754
1.9450000000000003 0.0347926285466756
1.944 0.03476139204366506
1.9429999999999996 0.03472860981586072
1.9420000000000002 0.034700965472872054
1.9409999999999998 0.03468503813631469
1.9399999999999995 0.03468650929621387
1.939 0.03470948782571585
1.9379999999999997 0.03475637900042934
1.9370000000000003 0.03482701896518739
1.936 0.03491913431397264
1.9349999999999996 0.03502863426415141
1.9340000000000002 0.03515062654276759
1.9329999999999998 0.035279839921675785
1.9319999999999995 0.03541170772094909
1.931 0.035542874562656555
1.9299999999999997 0.03567218707635287
1.9290000000000003 0.03580004242428205
1.928 0.03592851801394123
1.9269999999999996 0.03606092300702631
1.9260000000000002 0.03620095335360924
1.9249999999999998 0.03635238421104403
1.9239999999999995 0.0365174719249633
1.923 0.03669799660175165
1.9219999999999997 0.03689425563533391
1.9210000000000003 0.03710564913879133
1.92 0.03733100339897257
1.9189999999999996 0.03756860562172405
1.9180000000000001 0.037817223600718486
1.9169999999999998 0.03807570225774859
1.9159999999999995 0.03834308906945257
1.915 0.03861876821165948
1.9139999999999997 0.03890156755233319
1.9130000000000003 0.039189435842234804
1.912 0.039479431713398905
1.9109999999999996 0.039766975145496875
1.9100000000000001 0.04004620807964485
1.9089999999999998 0.040310523330659626
1.9079999999999995 0.040552816195313805
1.907 0.04076673233920584
1.9059999999999997 0.04094732600292884
1.9050000000000002 0.04109194893826683
1.904 0.04120030441952011
1.9029999999999996 0.04127552676479951
1.9020000000000001 0.04132342099550614
1.9009999999999998 0.04135176312114534
1.9000000000000004 0.041369927450414914
1.899 0.0413879560918016
1.8979999999999997 0.04141564581076108
1.8970000000000002 0.041461160633816344
1.896 0.04153176527637163
1.8949999999999996 0.04163220191018666
1.8940000000000001 0.04176542956790737
1.8929999999999998 0.04193221979784941
1.8920000000000003 0.042131650832521024
1.891 0.04236178766510553
1.8899999999999997 0.04261882983977291
1.8890000000000002 0.04289857207478574
1.888 0.04319606742095288
1.8869999999999996 0.04350612041073238
1.8860000000000001 0.04382359670513506
1.8849999999999998 0.04414356293655596
1.8840000000000003 0.04446192024139641
1.883 0.04477520095627781
1.8819999999999997 0.04508099329922528
1.8810000000000002 0.04537765851456474
1.88 0.04566482577820021
1.8789999999999996 0.04594254160853595
1.8780000000000001 0.04621190988064407
1.8769999999999998 0.0464746107173854
1.8760000000000003 0.04673261925782885
1.875 0.04698889463396264
1.8739999999999997 0.047246659382773434
1.8730000000000002 0.047509490647787055
1.8719999999999999 0.04778148266341752
1.8709999999999996 0.04806627076889894
1.87 0.048367323595289356
1.8689999999999998 0.048686369826599865
1.8680000000000003 0.04902393368881859
1.867 0.049378550655431515
1.8659999999999997 0.04974735103581638
1.8650000000000002 0.05012561262429388
1.8639999999999999 0.050508090403510966
1.8629999999999995 0.05088869840827179
1.862 0.05126231061545672
1.8609999999999998 0.05162462144370886
1.8600000000000003 0.051972849085834806
1.859 0.05230617820359922
1.8579999999999997 0.05262489675261001
1.8570000000000002 0.05293113319449375
1.8559999999999999 0.05322803986410609
1.8549999999999995 0.05351932196084861
1.854 0.05380956352913526
1.8529999999999998 0.054103356317676
1.8520000000000003 0.05440563214953848
1.851 0.05472147815175755
1.8499999999999996 0.055055146688729205
1.8490000000000002 0.05541104319627573
1.8479999999999999 0.05579286038800722
1.8469999999999995 0.05620241442060847
1.846 0.05664042197277259
1.8449999999999998 0.057105875105359374
1.8440000000000003 0.05759586415190176
1.843 0.05810560414709626
1.8419999999999996 0.058628689879145435
1.8410000000000002 0.059158428986989586
1.8399999999999999 0.05968699457410012
1.8389999999999995 0.06020719866579118
1.838 0.06071279758796376
1.8369999999999997 0.061198678578447414
1.8360000000000003 0.061661363540603455
1.835 0.06209964794682713
1.8339999999999996 0.06251422145120582
1.8330000000000002 0.06290775342621405
1.8319999999999999 0.06328476920232175
1.8309999999999995 0.06365103529779458
1.83 0.06401398545253623
1.8289999999999997 0.06438121075328802
1.8280000000000003 0.06476026034698044
1.827 0.06515844433367429
1.8259999999999996 0.06558138518000671
1.8250000000000002 0.06603334989409902
1.8239999999999998 0.06651615594104573
1.8229999999999995 0.0670292524529497
1.822 0.06756978631378613
1.8209999999999997 0.06813259991651051
1.8200000000000003 0.068711808639422
1.819 0.06930124181153469
1.8179999999999996 0.06989516054961982
1.8170000000000002 0.07049031618211418
1.8159999999999998 0.0710867567216535
1.8149999999999995 0.07168777152160988
1.814 0.07230064356269125
1.8129999999999997 0.07293521382307375
1.8120000000000003 0.07360231245716646
1.811 0.07431211555846648
1.8099999999999996 0.07507253159087847
1.8090000000000002 0.07588683687883706
1.8079999999999998 0.07675210941677434
1.8069999999999995 0.07766016834356504
1.806 0.07859739179652522
1.8049999999999997 0.07954543611837346
1.8040000000000003 0.08048563147314142
1.803 0.08139943388575359
1.8019999999999996 0.08227117787518283
1.8010000000000002 0.08309015958481682
1.7999999999999998 0.0838505419579901
1.7989999999999995 0.08455290046419107
1.798 0.0852025033375579
1.7969999999999997 0.08580881762376721
1.7960000000000003 0.08638349833314933
1.795 0.08694049993101176
1.7939999999999996 0.08749296408964964
1.7930000000000001 0.08805359956765918
1.7919999999999998 0.08863350760918434
1.7909999999999995 0.08924157034677091
1.79 0.08988473046853467
1.7889999999999997 0.09056629109143582
1.7880000000000003 0.09128751479253094
1.787 0.09204668226434956
1.7859999999999996 0.09283953120081176
1.7850000000000001 0.09366077884173707
1.7839999999999998 0.09450380117161863
1.7829999999999995 0.09536196832410146
1.782 0.0962300229661695
1.7809999999999997 0.09710439658053256
1.7800000000000002 0.09798455009679091
1.779 0.09887260646295959
1.7779999999999996 0.09977191090822986
1.7770000000000001 0.10068869130839327
1.7759999999999998 0.1016277623389431
1.7750000000000004 0.10259568918286478
1.774 0.10359845916022487
1.7729999999999997 0.10463961158242262
1.7720000000000002 0.1057228845941499
1.771 0.10685091752063695
1.7699999999999996 0.1080260415796189
1.7690000000000001 0.10925042706926426
1.7679999999999998 0.11052690800654721
1.7670000000000003 0.11185608266709887
1.766 0.11323933922919667
1.7649999999999997 0.11467437121991768
1.7640000000000002 0.11615634759438825
1.763 0.11767683248579028
1.7619999999999996 0.11922326933037242
1.7610000000000001 0.12077923889618303
1.7599999999999998 0.12232722808004896
1.7590000000000003 0.1238483693966025
1.758 0.12532550144507063
1.7569999999999997 0.1267457001247896
1.7560000000000002 0.1281017520752469
1.755 0.1293928440722151
1.7539999999999996 0.1306255368814472
1.7530000000000001 0.13181332572359475
1.7519999999999998 0.13297450974078623
1.7510000000000003 0.13413100746376908
1.75 0.13530652413554622
1.7489999999999997 0.13652319242016547
1.7480000000000002 0.13780027312851897
1.7469999999999999 0.13915280729789475
1.7459999999999996 0.14059022198612373
1.745 0.14211752329963365
1.7439999999999998 0.14373287953764866
1.7430000000000003 0.145430160599536
1.742 0.14719913044043142
1.7409999999999997 0.14902421596316615
1.7400000000000002 0.15089053926227783
1.7389999999999999 0.15278025639755255
1.7379999999999995 0.15467744829702687
1.737 0.15656748343426072
1.7359999999999998 0.1584412609271645
1.7350000000000003 0.16029295496947732
1.734 0.16212216975704496
1.7329999999999997 0.16393246442352893
1.7320000000000002 0.16573116161172585
1.7309999999999999 0.16752741309775543
1.7299999999999995 0.1693293553051698
1.729 0.17114387807163575
1.7279999999999998 0.17297388128010366
1.7270000000000003 0.17481856679395577
1.726 0.17667321863776092
1.7249999999999996 0.17853199917080828
1.7240000000000002 0.18039127217845125
1.7229999999999999 0.18224929353530872
1.7219999999999995 0.1841105582593822
1.721 0.1859860005471639
1.7199999999999998 0.1878937280630943
1.7190000000000003 0.1898556496450424
1.718 0.19189626666071097
1.7169999999999996 0.19403651758154758
1.7160000000000002 0.19629188184600052
1.7149999999999999 0.19866714207879976
1.7139999999999995 0.2011561274399529
1.713 0.2037398723598335
1.7119999999999997 0.206388907075649
1.7110000000000003 0.20906698390183082
1.71 0.2117345969188744
1.7089999999999996 0.21435414987555512
1.7080000000000002 0.21689473891167196
1.7069999999999999 0.21933558090054256
1.7059999999999995 0.22167116523596544
1.705 0.22390804222776312
1.7039999999999997 0.2260698749233346
1.7030000000000003 0.22819117923296295
1.702 0.23031651154072458
1.7009999999999996 0.23249398119903147
1.7000000000000002 0.23477314317266318
1.6989999999999998 0.2371946467234717
1.6979999999999995 0.23978921847977247
1.697 0.24257147597115195
1.6959999999999997 0.24553902586090304
1.6950000000000003 0.24867033712872955
1.694 0.25192904231181934
1.6929999999999996 0.2552665848601114
1.6920000000000002 0.25862743903508834
1.6909999999999998 0.2619489472878919
1.6899999999999995 0.26517284435709565
1.689 0.26824227108283244
1.6879999999999997 0.271108865783965
1.6870000000000003 0.27373271401854393
1.686 0.27608744361200904
1.6849999999999996 0.2781605345456845
1.6840000000000002 0.27995515006705673
1.6829999999999998 0.2814897590297256
1.6819999999999995 0.2828011736005518
1.681 0.28394078988479104
1.6799999999999997 0.2849705209431816
1.6790000000000003 0.28595760814601684
1.678 0.28696956323894945
1.6769999999999996 0.2880644509054108
1.6760000000000002 0.28928733233803916
1.6749999999999998 0.2906625983226789
1.6739999999999995 0.2921947851167478
1.673 0.29386734483045357
1.6719999999999997 0.29564563585907583
1.6710000000000003 0.2974843917460186
1.67 0.29933283619716805
1.6689999999999996 0.301140706064976
1.6680000000000001 0.30286754304881336
1.6669999999999998 0.30448681373882336
1.6659999999999995 0.30598886613640874
1.665 0.30738473122471316
1.6639999999999997 0.308703028565201
1.6630000000000003 0.3099907353288109
1.662 0.31130293460623526
1.6609999999999996 0.3126997038554545
1.6600000000000001 0.3142365956925518
1.6589999999999998 0.31595933661445474
1.6579999999999995 0.31789698320740667
1.657 0.32005381650757775
1.6559999999999997 0.32241314436843516
1.6550000000000002 0.3249315163340869
1.654 0.3275506769208585
1.6529999999999996 0.330195898623232
1.6520000000000001 0.33278784390934213
1.6509999999999998 0.335250371352666
1.6499999999999995 0.33751930283293635
1.649 0.33954749272664014
1.6479999999999997 0.34131016084958726
1.6470000000000002 0.34280528169560803
1.646 0.34405370330806617
1.6449999999999996 0.3450906396998258
1.6440000000000001 0.34596619415201707
1.6429999999999998 0.3467336412114136
1.6420000000000003 0.34745009473407773
1.641 0.348161312601732
1.6399999999999997 0.34890893815024815
1.6390000000000002 0.3497190614563138
1.638 0.3506071298436616
1.6369999999999996 0.3515744772096284
1.6360000000000001 0.3526128462839407
1.6349999999999998 0.3537042504873561
1.6340000000000003 0.35482651224224204
1.633 0.3559510197786875
1.6319999999999997 0.35705110252884814
1.6310000000000002 0.358103194689872
1.63 0.3590859510003762
1.6289999999999996 0.35998573420144286
1.6280000000000001 0.3607960369015283
1.6269999999999998 0.3615163085158374
1.6260000000000003 0.36215410325249137
1.625 0.3627187767577165
1.6239999999999997 0.3632200592258266
1.6230000000000002 0.3636661448628195
1.6219999999999999 0.3640580940461535
1.6209999999999996 0.3643940505972991
1.62 0.3646658949363902
1.6189999999999998 0.36485748500241666
1.6180000000000003 0.36495315583726307
1.617 0.36493756981337355
1.6159999999999997 0.36480012171844667
1.6150000000000002 0.3645411003963306
1.6139999999999999 0.3641689420274507
1.6129999999999995 0.3637075066154744
1.612 0.36318921891312994
1.6109999999999998 0.36265623387545654
1.6100000000000003 0.3621515152478875
1.609 0.36171714094262203
1.6079999999999997 0.36138890963092574
1.6070000000000002 0.36119196947598475
1.6059999999999999 0.36113613770056535
1.6049999999999995 0.36122086510379725
1.604 0.3614314525859625
1.6029999999999998 0.36174645891221335
1.6020000000000003 0.36213976221535565
1.601 0.36258343694976647
1.5999999999999996 0.36304941054241135
1.5990000000000002 0.3635150676676835
1.5979999999999999 0.3639569626135842
1.5969999999999995 0.36435650747980186
1.596 0.3646969987341013
1.5949999999999998 0.3649592808821954
1.5940000000000003 0.3651284017574788
1.593 0.36518737157532805
1.5919999999999996 0.3651273497528803
1.5910000000000002 0.36493911473594537
1.5899999999999999 0.3646221560454341
1.5889999999999995 0.3641814718941421
1.588 0.363630507769835
1.5869999999999997 0.3629890852346715
1.5860000000000003 0.36228381992049163
1.585 0.3615436952524269
1.5839999999999996 0.36080250696485633
1.5830000000000002 0.36009096759226916
1.5819999999999999 0.3594367265539592
1.5809999999999995 0.35886245181639354
1.58 0.3583775499003596
1.5789999999999997 0.3579799534370137
1.5780000000000003 0.35765230962047423
1.577 0.3573625385347504
1.5759999999999996 0.35706703106860277
1.5750000000000002 0.35671498468402474
1.5739999999999998 0.35625413488763374
1.5729999999999995 0.3556371656013189
1.572 0.3548315934040736
1.5709999999999997 0.35382446915995497
1.5700000000000003 0.35262802952761263
1.569 0.3512775179083059
1.5679999999999996 0.3498299656712962
1.5670000000000002 0.3483598984064978
1.5659999999999998 0.3469488192321444
1.5649999999999995 0.34568022351985095
1.564 0.34462743564295684
1.5629999999999997 0.3438486552754918
1.5620000000000003 0.3433795189870607
1.561 0.34323084545404275
1.5599999999999996 0.34338853176886636
1.5590000000000002 0.3438173499969239
1.5579999999999998 0.34446191729069014
1.5569999999999995 0.34525473837078796
1.556 0.346120209444212
1.5549999999999997 0.3469849374519097
1.5540000000000003 0.34777870310231296
1.553 0.3484413934986266
1.5519999999999996 0.3489282617012526
1.5510000000000002 0.3492125042483837
1.5499999999999998 0.3492817151305616
1.5489999999999995 0.34915075975520576
1.548 0.3488475132200297
1.5469999999999997 0.34841644331081434
1.5460000000000003 0.34791858238442297
1.545 0.3474219628669686
1.5439999999999996 0.3469930597902876
1.5430000000000001 0.34669641503076154
1.5419999999999998 0.3465806824998469
1.5409999999999995 0.3466754907714824
1.54 0.34698599583738593
1.5389999999999997 0.34749334539649607
1.5380000000000003 0.34815483687935467
1.537 0.3489085439991145
1.5359999999999996 0.3496846236365086
1.5350000000000001 0.35041139628537105
1.5339999999999998 0.3510280041220348
1.5329999999999995 0.3514914799948709
1.532 0.35178239389994254
1.5309999999999997 0.35190714670842854
1.5300000000000002 0.3518947684993999
1.529 0.35179185167419846
1.5279999999999996 0.35165649606560984
1.5270000000000001 0.35154786129801746
1.5259999999999998 0.35151930879958077
1.5249999999999995 0.3516114303850267
1.524 0.35185044430196377
1.5229999999999997 0.3522416630383027
1.5220000000000002 0.3527758014776966
1.521 0.3534297802940088
1.5199999999999996 0.3541688156443273
1.5190000000000001 0.3549549037075284
1.5179999999999998 0.355744875420594
1.5170000000000003 0.3565006233719709
1.516 0.35718954973669514
1.5149999999999997 0.35778602610616766
1.5140000000000002 0.35827356747344735
1.513 0.35864595627593315
1.5119999999999996 0.3589102617441399
1.5110000000000001 0.3590822396802469
1.5099999999999998 0.35918668228937306
1.5090000000000003 0.3592591356462139
1.508 0.3593368425790462
1.5069999999999997 0.3594586685738197
1.5060000000000002 0.3596621607258649
1.505 0.3599759292695538
1.5039999999999996 0.36041973926644794
1.5030000000000001 0.36100233422443506
1.5019999999999998 0.36171862557163886
1.5010000000000003 0.3625517405327988
1.5 0.36347329458425426
1.4989999999999997 0.36445489406205417
1.4980000000000002 0.36546612613222174
1.4969999999999999 0.36648039299422214
1.4959999999999996 0.36748361003787444
1.495 0.36847647211944407
1.4939999999999998 0.36946548307181803
1.4930000000000003 0.37047575417471945
1.492 0.37153332783909565
1.4909999999999997 0.37266288959292193
1.4900000000000002 0.37388451821909474
1.4889999999999999 0.3752046960730684
1.4879999999999995 0.3766179670367627
1.487 0.3781007852836526
1.4859999999999998 0.3796168563222894
1.4850000000000003 0.38112655798584105
1.484 0.3825855199009348
1.4829999999999997 0.38395964505886654
1.4820000000000002 0.3852258526296861
1.4809999999999999 0.3863798340269548
1.4799999999999995 0.38743607442335215
1.479 0.38842907947034416
1.4779999999999998 0.3894061687321003
1.4770000000000003 0.3904238673462186
1.476 0.3915382319167049
1.4749999999999996 0.3927985404734848
1.4740000000000002 0.39424000794181235
1.4729999999999999 0.39587861711654276
1.4719999999999995 0.39770859078218335
1.471 0.3997053421663442
1.4699999999999998 0.40182673931005647
1.4690000000000003 0.40402444424674494
1.468 0.40624416531061464
1.4669999999999996 0.40844176502938756
1.4660000000000002 0.41058747634097253
1.4649999999999999 0.41266634454830875
1.4639999999999995 0.41468483896542413
1.463 0.4166636767246431
1.4619999999999997 0.4186379647644734
1.4610000000000003 0.42064962281409163
1.46 0.42274295332205186
1.4589999999999996 0.4249591966764572
1.4580000000000002 0.42733078675111247
1.4569999999999999 0.42988095737391785
1.4559999999999995 0.43262312958483634
1.455 0.4355581810298002
1.4539999999999997 0.4386776117418664
1.4530000000000003 0.44196656530079537
1.452 0.445404026960683
1.4509999999999996 0.44896513635743124
1.4500000000000002 0.4526217236188406
1.4489999999999998 0.45634683048010166
1.4479999999999995 0.4601150758367328
1.447 0.46390312186004645
1.4459999999999997 0.4676914176698988
1.4450000000000003 0.47146760517086417
1.444 0.4752211881768286
1.4429999999999996 0.4789514636574587
1.4420000000000002 0.48266184571496007
1.4409999999999998 0.48635867055840026
1.4399999999999995 0.4900551552576551
1.439 0.4937642061142449
1.4379999999999997 0.4975021498975309
1.4370000000000003 0.5012854204021479
1.436 0.5051204989556313
1.4349999999999996 0.5090180084698759
1.4340000000000002 0.5129735072880736
1.4329999999999998 0.5169830053315192
1.4319999999999995 0.5210322687217749
1.431 0.5251026460596415
1.4299999999999997 0.5291656852450352
1.4290000000000003 0.5332004664224747
1.428 0.5371838308495095
1.4269999999999996 0.5411001808150426
1.4260000000000002 0.5449421332230008
1.4249999999999998 0.5487081489167546
1.4239999999999995 0.5524099267352597
1.423 0.556063157517636
1.4219999999999997 0.5596918291823514
1.4210000000000003 0.5633223015240444
1.42 0.566975092191169
1.4189999999999996 0.5706683606327824
1.4180000000000001 0.5744109189935688
1.4169999999999998 0.5782039946439999
1.4159999999999995 0.5820486256627174
1.415 0.5859339055991174
1.4139999999999997 0.5898596372822652
1.4130000000000003 0.5938248744319674
1.412 0.5978453123402242
1.4109999999999996 0.6019420054040919
1.4100000000000001 0.6061498567973109
1.4089999999999998 0.610517281994007
1.4079999999999995 0.6150947762008494
1.407 0.6199331745207711
1.4059999999999997 0.6250808722029924
1.4050000000000002 0.6305738467508571
1.404 0.6364350305156711
1.4029999999999996 0.642670598536005
1.4020000000000001 0.649262746737662
1.4009999999999998 0.6561776046358216
1.3999999999999995 0.6633570132846875
1.399 0.6707279896322503
1.3979999999999997 0.6782010489008069
1.3970000000000002 0.6856729764344301
1.396 0.6930393462201543
1.3949999999999996 0.7001905373587651
1.3940000000000001 0.7070262233675096
1.3929999999999998 0.713456798059106
1.3919999999999995 0.7194116733705052
1.391 0.7248431718449712
1.3899999999999997 0.7297351849938091
1.3890000000000002 0.7340976538056638
1.388 0.7379739126505351
1.3869999999999996 0.7414312482235007
1.3860000000000001 0.7445558900116969
1.3849999999999998 0.7474538304406068
1.3840000000000003 0.7502315495568168
1.383 0.7529947110473754
1.3819999999999997 0.7558329488757725
1.3810000000000002 0.7588225122915133
1.38 0.7619987322859723
1.3789999999999996 0.7653776426483001
1.3780000000000001 0.7689350897768786
1.3769999999999998 0.7726261620972965
1.3760000000000003 0.7763799928110118
1.375 0.7801122973572368
1.3739999999999997 0.7837348877286089
1.3730000000000002 0.7871644753103397
1.3719999999999999 0.7903310814839548
1.3709999999999996 0.7931893127888818
1.37 0.7957162310306083
1.3689999999999998 0.7979122477650434
1.3680000000000003 0.799810398380751
1.367 0.8014581899307706
1.3659999999999997 0.8029205443470048
1.3650000000000002 0.8042661375284763
1.3639999999999999 0.8055584648186673
1.3629999999999995 0.8068495822945748
1.362 0.8081759994427736
1.3609999999999998 0.8095520038752617
1.3600000000000003 0.8109611956902388
1.359 0.812371211125242
1.3579999999999997 0.8137336835113663
1.3570000000000002 0.8149788933174295
1.3559999999999999 0.8160364573553002
1.3549999999999995 0.8168306044461209
1.354 0.817292886463177
1.3529999999999998 0.8173638803681662
1.3520000000000003 0.816996080537554
1.351 0.8161545696528774
1.3499999999999996 0.8148140121788731
1.3490000000000002 0.8129600573729406
1.3479999999999999 0.8105881708162868
1.3469999999999995 0.8076871669880722
1.346 0.8042483934294047
1.3449999999999998 0.8002566869994511
1.3440000000000003 0.7956920255308786
1.343 0.7905313908297145
1.3419999999999996 0.784756494675346
1.3410000000000002 0.7783583534281732
1.3399999999999999 0.7713503030118426
1.3389999999999995 0.7637747280854874
1.338 0.7557115966382064
1.3369999999999997 0.7472724381303346
1.3360000000000003 0.7385971791606915
1.335 0.7298389380412835
1.3339999999999996 0.7211543973392989
1.3330000000000002 0.7126831394737525
1.3319999999999999 0.7045264774049679
1.3309999999999995 0.6967502821334002
1.33 0.6893661045569398
1.3289999999999997 0.6823462453007846
1.3280000000000003 0.6756257053657899
1.327 0.6691257112602523
1.3259999999999996 0.6627613156085475
1.3250000000000002 0.6564652644857317
1.3239999999999998 0.6501869222105743
1.3229999999999995 0.6439069685344182
1.322 0.637629105667508
1.3209999999999997 0.6313728883854761
1.3200000000000003 0.625165558766551
1.319 0.61902674403564
1.3179999999999996 0.6129634310187401
1.3170000000000002 0.6069655611359029
1.3159999999999998 0.6009988967082619
1.3149999999999995 0.5950199321238563
1.314 0.5889716525141941
1.3129999999999997 0.5827970075105774
1.3120000000000003 0.5764499133162517
1.311 0.5698971894039399
1.3099999999999996 0.5631230069758685
1.3090000000000002 0.5561279370120571
1.3079999999999998 0.5489339004288821
1.3069999999999995 0.5415677560725206
1.306 0.5340669540961548
1.3049999999999997 0.5264673112145295
1.3040000000000003 0.5188046529348609
1.303 0.5111074972710994
1.3019999999999996 0.5034019840317692
1.3010000000000002 0.49570836521981293
1.2999999999999998 0.4880453662862943
1.2989999999999995 0.4804301435030631
1.298 0.47288526295736405
1.2969999999999997 0.46543772315946
1.2960000000000003 0.45811726445859424
1.295 0.4509591711127966
1.2939999999999996 0.44399851905175536
1.2930000000000001 0.43726813309291523
1.2919999999999998 0.43079788585683354
1.2909999999999995 0.4246072980116778
1.29 0.4187040181299433
1.2889999999999997 0.4130863439325543
1.2880000000000003 0.4077393648313801
1.287 0.4026393505495331
1.2859999999999996 0.3977571362288243
1.2850000000000001 0.3930577480332143
1.2839999999999998 0.38850478013477185
1.2829999999999995 0.38406384166491386
1.282 0.37969996216892565
1.2809999999999997 0.3753799025638899
1.2800000000000002 0.3710738987593301
1.279 0.3667492899830968
1.2779999999999996 0.3623779823728617
1.2770000000000001 0.3579298146129107
1.2759999999999998 0.3533764901128424
1.2749999999999995 0.3486959319478155
1.274 0.34386768194521383
1.2729999999999997 0.33888210616751147
1.2720000000000002 0.333741588522259
1.271 0.3284582263856421
1.2699999999999996 0.32305888082339
1.2690000000000001 0.31758574016214647
1.2679999999999998 0.3120891060063125
1.2669999999999995 0.3066259452868705
1.266 0.3012535514532417
1.2649999999999997 0.2960216031048199
1.2640000000000002 0.29097276895282737
1.263 0.28612745967547654
1.2619999999999996 0.28149435578593185
1.2610000000000001 0.27706282482746936
1.2599999999999998 0.27280930411545273
1.2590000000000003 0.26870251970186987
1.258 0.26470905823662644
1.2569999999999997 0.2607991571373979
1.2560000000000002 0.25695102630633937
1.255 0.2531529124339
1.2539999999999996 0.2494041072698144
1.2530000000000001 0.2457125178942871
1.2519999999999998 0.24208886884266426
1.2510000000000003 0.23854727329887543
1.25 0.23509876189561074
1.2489999999999997 0.2317487230771835
1.2480000000000002 0.22849622473805598
1.2469999999999999 0.22533448310963988
1.2459999999999996 0.22225382536355567
1.245 0.21924138778001745
1.2439999999999998 0.21628550778914438
1.2430000000000003 0.2133780146005244
1.242 0.21051702032025882
1.2409999999999997 0.20770458075454373
1.2400000000000002 0.2049478570495681
1.2389999999999999 0.2022567918259296
1.2379999999999995 0.1996413328316963
1.237 0.19710919887597553
1.2359999999999998 0.19466208424804024
1.2350000000000003 0.19229761404793236
1.234 0.19000608023855606
1.2329999999999997 0.18777473201673692
1.2320000000000002 0.18558617670593386
1.2309999999999999 0.18342433254877358
1.2299999999999995 0.18127407639862184
1.229 0.1791235311418007
1.2279999999999998 0.17696583263378043
1.2270000000000003 0.17479947511092725
1.226 0.17262733721784862
1.2249999999999996 0.17045558290735932
1.2240000000000002 0.16829343026716678
1.2229999999999999 0.1661506747803474
1.2219999999999995 0.16404013861391845
1.221 0.161972454750969
1.2199999999999998 0.15995914361869437
1.2190000000000003 0.15801088427231397
1.218 0.15613680496040422
1.2169999999999996 0.15434296640151643
1.2160000000000002 0.15263324292985356
1.2149999999999999 0.15100636386030183
1.2139999999999995 0.14945710063339201
1.213 0.14797338669763976
1.2119999999999997 0.1465397385063866
1.2110000000000003 0.14513539118453675
1.21 0.1437387588310499
1.2089999999999996 0.1423280701962341
1.2080000000000002 0.140882957175406
1.2069999999999999 0.13939016149110717
1.2059999999999995 0.1378412688866362
1.205 0.13623602950678107
1.2039999999999997 0.1345829098724919
1.2030000000000003 0.13289795855859005
1.202 0.13120224251883017
1.2009999999999996 0.12952092993267347
1.2000000000000002 0.12788058280463924
1.1989999999999998 0.12630541934327608
1.1979999999999995 0.12481597853436094
1.197 0.12342683521651701
1.1959999999999997 0.12214475947647835
1.1950000000000003 0.12096789973108506
1.194 0.11988633080609631
1.1929999999999996 0.11888426535829108
1.1920000000000002 0.11794110960619057
1.1909999999999998 0.11703408671797105
1.1899999999999995 0.11614169953819117
1.189 0.11524517933947251
1.1879999999999997 0.11433093749646091
1.1870000000000003 0.1133915150458802
1.186 0.11242528832808091
1.1849999999999996 0.11143546635689117
1.1840000000000002 0.11042892713168449
1.1829999999999998 0.10941493516260677
1.1819999999999995 0.10840163182467515
1.181 0.10739680077979549
1.1799999999999997 0.10640512021677097
1.1790000000000003 0.10542990306925987
1.178 0.10447151568101899
1.1769999999999996 0.10352908822589713
1.1760000000000002 0.10260134262232912
1.1749999999999998 0.10168568637346292
1.1739999999999995 0.10078130202619379
1.173 0.09988724754654552
1.1719999999999997 0.09900487683350111
1.1710000000000003 0.09813616144637512
1.17 0.0972850278385077
1.1689999999999996 0.09645580080566522
1.1680000000000001 0.09565424782273194
1.1669999999999998 0.09488598539078232
1.1659999999999995 0.09415589810702031
1.165 0.09346840154393227
1.1639999999999997 0.09282487752452594
1.1630000000000003 0.09222444717788407
1.162 0.09166393494908875
1.1609999999999996 0.0911368724431931
1.1600000000000001 0.09063388762275826
1.1589999999999998 0.09014499718309524
1.1579999999999995 0.08965800548225891
1.157 0.08916280360168144
1.1559999999999997 0.08865049479400307
1.1550000000000002 0.08811444595250009
1.154 0.08755130957279716
1.1529999999999996 0.0869610117586967
1.1520000000000001 0.08634630833849491
1.1509999999999998 0.08571240552031897
1.1499999999999995 0.08506590384439229
1.149 0.08441373033279766
1.1479999999999997 0.08376180591893277
1.1470000000000002 0.08311604038744454
1.146 0.08247980417337533
1.1449999999999996 0.08185507112201142
1.1440000000000001 0.08124269054728939
1.1429999999999998 0.08064184809296494
1.1419999999999995 0.08005170034139711
1.141 0.0794719473325187
1.1399999999999997 0.07890315590155152
1.1390000000000002 0.07834661555611094
1.138 0.07780520705653807
1.1369999999999996 0.07728201254028551
1.1360000000000001 0.07678020398618049
1.1349999999999998 0.07630241951724483
1.1340000000000003 0.07584918198284442
1.133 0.07541799116541702
1.1319999999999997 0.07500433718012069
1.1310000000000002 0.07460047170561594
1.13 0.07419632230248817
1.1289999999999996 0.07378099881114017
1.1280000000000001 0.07334426729906152
1.1269999999999998 0.07287762151479601
1.1260000000000003 0.07237661150769453
1.125 0.07184079058445608
1.1239999999999997 0.071275007101694
1.1230000000000002 0.07068886853353855
1.1219999999999999 0.07009593146451878
1.1209999999999996 0.0695115151631011
1.12 0.06895228250690708
1.1189999999999998 0.06843194342382597
1.1180000000000003 0.06796060945712865
1.117 0.06754411460323574
1.1159999999999997 0.06718128319161874
1.1150000000000002 0.06686609315954459
1.1139999999999999 0.06658670365012623
1.1129999999999995 0.06632829394956272
1.112 0.06607508273710132
1.1109999999999998 0.06581238109503688
1.1100000000000003 0.06552795303893123
1.109 0.06521488719559625
1.1079999999999997 0.0648708793562739
1.1070000000000002 0.06449878709013532
1.1059999999999999 0.06410555885283382
1.1049999999999995 0.06370103312628152
1.104 0.06329543430689247
1.1029999999999998 0.06289855917689666
1.1020000000000003 0.06251798873926721
1.101 0.0621589737027942
1.0999999999999996 0.06182306833064776
1.0990000000000002 0.06151015769488464
1.0979999999999999 0.06121798275872484
1.0969999999999995 0.060944072285077304
1.096 0.06068561109052784
1.0949999999999998 0.06044024749510997
1.0940000000000003 0.06020749600010717
1.093 0.05998640432234699
1.0919999999999996 0.05977670690856135
1.0910000000000002 0.0595773489307621
1.0899999999999999 0.05938661523347923
1.0889999999999995 0.05920191146061608
1.088 0.05901962242942991
1.0869999999999997 0.05883615297485709
1.0860000000000003 0.058647980247757435
1.085 0.05845277448930934
1.0839999999999996 0.05824981797309916
1.0830000000000002 0.05803973751178461
1.0819999999999999 0.05782511251932015
1.0809999999999995 0.05760884113501896
1.08 0.057394270263313486
1.0789999999999997 0.057184019554700025
1.0780000000000003 0.05697963660615558
1.077 0.0567810799735849
1.0759999999999996 0.056587484539041506
1.0750000000000002 0.0563969906433556
1.0739999999999998 0.05620768450025386
1.0729999999999995 0.05601824867582132
1.072 0.05582817445258997
1.0709999999999997 0.055637713268036584
1.0700000000000003 0.05544860390864617
1.069 0.055262753242498866
1.0679999999999996 0.05508198596761183
1.0670000000000002 0.05490841062337451
1.0659999999999998 0.05474315128050091
1.0649999999999995 0.05458733878040575
1.064 0.05444143534708483
1.0629999999999997 0.054305798374663775
1.0620000000000003 0.054180916010666436
1.061 0.054067523617308044
1.0599999999999996 0.05396585492598137
1.0590000000000002 0.05387622307153789
1.0579999999999998 0.05379804391478691
1.0569999999999995 0.05372985081554832
1.056 0.05366907714979677
1.0549999999999997 0.053611891025803445
1.0540000000000003 0.053553779756766354
1.053 0.05348951020509584
1.0519999999999996 0.053413883103657335
1.0510000000000002 0.05332261935365309
1.0499999999999998 0.05321211692994632
1.0489999999999995 0.053080420644542325
1.048 0.05292699916487063
1.0469999999999997 0.05275324194625991
1.0460000000000003 0.05256188700984469
1.045 0.05235642095211102
1.0439999999999996 0.05214210075706304
1.0430000000000001 0.05192407603089337
1.0419999999999998 0.05170823103271124
1.0409999999999995 0.05150029440673996
1.04 0.05130544909008999
1.0389999999999997 0.05112893858699336
1.0380000000000003 0.050974635055563336
1.037 0.050845726426180446
1.0359999999999996 0.0507444841955973
1.0350000000000001 0.050671896353693485
1.0339999999999998 0.05062710608043647
1.0329999999999995 0.05060874079284333
1.032 0.050614074077693104
1.0309999999999997 0.05063985111339246
1.0300000000000002 0.05068177789638768
1.029 0.05073566371230157
1.0279999999999996 0.05079773387619848
1.0270000000000001 0.050864369772874944
1.0259999999999998 0.05093282376138789
1.0249999999999995 0.05100134089272161
1.024 0.05106864512171268
1.0229999999999997 0.051134238035128406
1.0220000000000002 0.05119794045055248
1.021 0.05125957389129875
1.0199999999999996 0.051318832297441414
1.0190000000000001 0.05137496500237654
1.0179999999999998 0.05142680449783678
1.0169999999999995 0.05147220500556009
1.016 0.0515087021561471
1.0149999999999997 0.051533126435651104
1.0140000000000002 0.05154232296068487
1.013 0.051533342301014466
1.0119999999999996 0.05150352640593911
1.0110000000000001 0.051451425094661316
1.0099999999999998 0.051376705457146926
1.0089999999999995 0.051280898386960254
1.008 0.05116689031977509
1.0069999999999997 0.05103939871380371
1.0060000000000002 0.05090484089473791
1.005 0.05076999160768695
1.0039999999999996 0.050642674102320914
1.0030000000000001 0.0505297288014526
1.0019999999999998 0.05043711543700135
1.0010000000000003 0.050368657958498646
1.0 0.05032609921078728
0.9989999999999997 0.05030857324252666
0.9980000000000002 0.050312858642851295
0.9969999999999999 0.05033419548821806
0.9959999999999996 0.05036677269806145
0.9950000000000001 0.05040425661850065
0.9939999999999998 0.050441867887364086
0.9930000000000003 0.050476056570309215
0.992 0.05050509863789183
0.9909999999999997 0.05052967887352704
0.9900000000000002 0.0505521492630505
0.9889999999999999 0.050575898190411056
0.9879999999999995 0.05060476943209226
0.9870000000000001 0.050641326703315524
0.9859999999999998 0.05068713066106935
0.9850000000000003 0.050741871558821955
0.984 0.05080268608437316
0.9829999999999997 0.05086532483081259
0.9820000000000002 0.050924325672918776
0.9809999999999999 0.05097462943362066
0.9799999999999995 0.0510120341155054
0.9790000000000001 0.05103412874350334
0.9779999999999998 0.05104128093015348
0.9770000000000003 0.05103621866907909
0.976 0.05102382032523411
0.9749999999999996 0.05101046592686968
0.9740000000000002 0.05100230477427758
0.9729999999999999 0.05100494979099097
0.9719999999999995 0.05102193728503841
0.9710000000000001 0.05105490534690086
0.9699999999999998 0.051102884994831704
0.9690000000000003 0.0511629778173108
0.968 0.051231466397059056
0.9669999999999996 0.05130422903543706
0.9660000000000002 0.05137830029524802
0.9649999999999999 0.05145235158385856
0.9639999999999995 0.05152702075407872
0.9630000000000001 0.05160473020893136
0.9619999999999997 0.05168941795121574
0.9610000000000003 0.05178537467009682
0.96 0.05189624257949423
0.9589999999999996 0.05202445147145359
0.9580000000000002 0.05217015042685755
0.9569999999999999 0.052331257573900516
0.9559999999999995 0.05250331020728408
0.9550000000000001 0.05267992800793052
0.9539999999999997 0.05285372556813774
0.9530000000000003 0.05301690837956009
0.952 0.053162281015141366
0.9509999999999996 0.053283079571894786
0.9500000000000002 0.05337488945574236
0.9489999999999998 0.05343480359004938
0.9479999999999995 0.053462181084436206
0.9470000000000001 0.053458813643847
0.9459999999999997 0.053429002481017875
0.9450000000000003 0.05337875095779646
0.944 0.053316613974033665
0.9429999999999996 0.05325254096813793
0.9420000000000002 0.05319712060445022
0.9409999999999998 0.05316074560047135
0.9399999999999995 0.0531523775174489
0.9390000000000001 0.053178471581448436
0.9379999999999997 0.0532427598213607
0.9370000000000003 0.05334491266286687
0.9359999999999999 0.05348125336167443
0.9349999999999996 0.05364522401566667
0.9340000000000002 0.05382896531170694
0.9329999999999998 0.054024001773601726
0.9319999999999995 0.054222929957206366
0.931 0.054420225363430864
0.9299999999999997 0.0546137774259404
0.9290000000000003 0.05480390501120694
0.9279999999999999 0.054993559792365934
0.9269999999999996 0.05518763786096979
0.9260000000000002 0.05539168148156132
0.9249999999999998 0.05561140481149499
0.9239999999999995 0.05585024931694506
0.923 0.056110975120706036
0.9219999999999997 0.05639412407015717
0.9210000000000003 0.05669892126191847
0.9199999999999999 0.057023765295146786
0.9189999999999996 0.057366282594885985
0.9180000000000001 0.05772486784688608
0.9169999999999998 0.05809806471856551
0.9159999999999995 0.05848472224424553
0.915 0.058884199072019555
0.9139999999999997 0.059294970660629984
0.9130000000000003 0.0597141205464175
0.9119999999999999 0.06013731078920227
0.9109999999999996 0.06055764260546828
0.9100000000000001 0.06096620077900293
0.9089999999999998 0.06135286570775895
0.9079999999999995 0.061706705315933336
0.907 0.062017889026582076
0.9059999999999997 0.06227869868410807
0.9050000000000002 0.06248489484300025
0.9039999999999999 0.06263581187562908
0.9029999999999996 0.0627360071927185
0.9020000000000001 0.06279412285274502
0.9009999999999998 0.0628218288384027
0.8999999999999995 0.06283327472130759
0.899 0.06284368461934606
0.8979999999999997 0.06286798488227997
0.8970000000000002 0.06291870513029763
0.8959999999999999 0.0630070881664491
0.8949999999999996 0.06314061867352924
0.8940000000000001 0.0633241257193747
0.8929999999999998 0.06355914352687357
0.8919999999999995 0.06384462856717331
0.891 0.06417793986544913
0.8899999999999997 0.06455352623811456
0.8890000000000002 0.0649651098661994
0.8879999999999999 0.06540516161169331
0.8869999999999996 0.06586564898148108
0.8860000000000001 0.06633852150392718
0.8849999999999998 0.06681594746364618
0.8839999999999995 0.06729131221965547
0.883 0.0677589454826892
0.8819999999999997 0.0682147964599312
0.8810000000000002 0.06865602542213231
0.8799999999999999 0.06908176815514182
0.8789999999999996 0.06949185065333945
0.8780000000000001 0.0698877436543479
0.8769999999999998 0.07027182825396934
0.8760000000000003 0.07064696433104177
0.875 0.07101752131071491
0.8739999999999997 0.07138828531031378
0.8730000000000002 0.07176461420977613
0.8719999999999999 0.07215268949423818
0.8709999999999996 0.07255806234406091
0.8700000000000001 0.07298610463798541
0.8689999999999998 0.07343964156503352
0.8680000000000003 0.07391976398369163
0.867 0.0744246266712783
0.8659999999999997 0.07495029791559427
0.8650000000000002 0.07549007446013363
0.8639999999999999 0.07603643214386113
0.8629999999999995 0.0765805420300601
0.8620000000000001 0.07711494327448552
0.8609999999999998 0.077633319714318
0.8600000000000003 0.07813156042465128
0.859 0.07860842082901688
0.8579999999999997 0.07906425026634911
0.8570000000000002 0.07950208809337915
0.8559999999999999 0.07992646822000314
0.8549999999999995 0.08034272665151386
0.8540000000000001 0.08075748234287865
0.8529999999999998 0.08117735881428306
0.8520000000000003 0.08160948210363088
0.851 0.08206121336860064
0.8499999999999996 0.08253868431775567
0.8490000000000002 0.08304829200899823
0.8479999999999999 0.08359543168128954
0.8469999999999995 0.08418276586851924
0.8460000000000001 0.08481142258721193
0.8449999999999998 0.08548006597301615
0.8440000000000003 0.08618464385239254
0.843 0.08691841066883463
0.8419999999999996 0.08767228134873398
0.8410000000000002 0.08843679566133968
0.8399999999999999 0.08920077656924243
0.8389999999999995 0.08995394263329858
0.8380000000000001 0.0906872936219263
0.8369999999999997 0.09139336507631612
0.8360000000000003 0.09206694533102219
0.835 0.09270602644672878
0.8339999999999996 0.09331126484772316
0.8330000000000002 0.0938861438109274
0.8319999999999999 0.09443683570299063
0.8309999999999995 0.09497134159869575
0.8300000000000001 0.09550016773225768
0.8289999999999997 0.09603410656804591
0.8280000000000003 0.09658396773446555
0.827 0.0971602840147819
0.8259999999999996 0.09777114721621127
0.8250000000000002 0.09842268408222568
0.8239999999999998 0.09911742962623779
0.8229999999999995 0.09985442677070044
0.8220000000000001 0.10062933331751792
0.8209999999999997 0.10143442259841365
0.8200000000000003 0.10226094564844126
0.819 0.10309980235347986
0.8179999999999996 0.10394262748505585
0.8170000000000002 0.10478484527134335
0.8159999999999998 0.1056268790042904
0.8149999999999995 0.10647404497284385
0.8140000000000001 0.10733764150294306
0.8129999999999997 0.10823278798870035
0.8120000000000003 0.10917605938565464
0.8109999999999999 0.11018300399908053
0.8099999999999996 0.11126572634642744
0.8090000000000002 0.11242936216941644
0.8079999999999998 0.11366974569962458
0.8069999999999995 0.11497479369229693
0.806 0.11632426008184019
0.8049999999999997 0.11769080793727299
0.8040000000000003 0.1190465425286608
0.8029999999999999 0.12036369718575811
0.8019999999999996 0.12161873368701927
0.8010000000000002 0.1227954238427319
0.7999999999999998 0.12388472459605976
0.7989999999999995 0.12488707239610096
0.798 0.12580985251005827
0.7969999999999997 0.12666667140780496
0.7960000000000003 0.1274744075008145
0.7949999999999999 0.1282533967142795
0.7939999999999996 0.129022875601985
0.7930000000000001 0.12980156542028076
0.7919999999999998 0.13060598107244575
0.7909999999999995 0.1314495600935685
0.79 0.13234307411710136
0.7889999999999997 0.13329213546640872
0.7880000000000003 0.13429949768050206
0.7869999999999999 0.1353636276296833
0.7859999999999996 0.13647926442984853
0.7850000000000001 0.13763956681202427
0.7839999999999998 0.13883553783970629
0.7829999999999995 0.140057933062653
0.782 0.1412992050325818
0.7809999999999997 0.1425539433616687
0.7800000000000002 0.14382085345969672
0.7789999999999999 0.14510226284554306
0.7779999999999996 0.1464020788805242
0.7770000000000001 0.14772828815568648
0.7759999999999998 0.14908676911005794
0.7749999999999995 0.15048598407919603
0.774 0.15193362110822972
0.7729999999999997 0.15343392683828933
0.7720000000000002 0.15499156704021017
0.7709999999999999 0.1566097422057122
0.7699999999999996 0.15829134825889085
0.7690000000000001 0.1600391897606217
0.7679999999999998 0.16185715891267655
0.7669999999999995 0.16374605541085077
0.766 0.165707969010736
0.7649999999999997 0.16773978602211484
0.7640000000000002 0.16983488374935377
0.7629999999999999 0.171981566505124
0.7619999999999996 0.1741622923044243
0.7610000000000001 0.1763539981019899
0.7599999999999998 0.17853210540847325
0.7589999999999995 0.1806700702044619
0.758 0.1827437636751678
0.7569999999999997 0.18473509757781084
0.7560000000000002 0.18663414428373162
0.7549999999999999 0.18844007753630307
0.7539999999999996 0.19016260577926036
0.7530000000000001 0.19182132461212817
0.7519999999999998 0.19344266620830228
0.7510000000000003 0.1950581792339469
0.75 0.1967018841186822
0.7489999999999997 0.19840545632629664
0.7480000000000002 0.20019632350253683
0.7469999999999999 0.20209573345705234
0.7459999999999996 0.20411672110000778
0.7450000000000001 0.20626586498189586
0.7439999999999998 0.20853978090385258
0.7430000000000003 0.21092884652612517
0.742 0.21341748383831013
0.7409999999999997 0.21598246096697785
0.7400000000000002 0.2186016749586667
0.7389999999999999 0.2212489204094439
0.7379999999999995 0.2239010316009797
0.7370000000000001 0.22653702068844694
0.7359999999999998 0.2291442177197974
0.7350000000000003 0.23171506283902363
0.734 0.2342501432270829
0.7329999999999997 0.23675603862558833
0.7320000000000002 0.23924494550878922
0.7309999999999999 0.2417317824061485
0.7299999999999995 0.2442299922847202
0.7290000000000001 0.24675107157800363
0.7279999999999998 0.2493005244777927
0.7270000000000003 0.2518782246036148
0.726 0.2544779616976282
0.7249999999999996 0.2570914565177737
0.7240000000000002 0.25971313498123993
0.7229999999999999 0.262339639472902
0.7219999999999995 0.2649761323290508
0.7210000000000001 0.2676366409008644
0.7199999999999998 0.27034517756713056
0.7190000000000003 0.27313098133282115
0.718 0.27602694773079184
0.7169999999999996 0.2790608216442214
0.7160000000000002 0.2822526702852484
0.7149999999999999 0.28560742018859064
0.7139999999999995 0.2891145959261
0.7130000000000001 0.29274577123433315
0.7119999999999997 0.29645791134229854
0.7110000000000003 0.3001987441272904
0.71 0.3039118676404978
0.7089999999999996 0.3075441154105975
0.7080000000000002 0.3110523917753667
0.7069999999999999 0.3144084826490625
0.7059999999999995 0.3176063296081456
0.7050000000000001 0.3206573271094131
0.7039999999999997 0.32359732951040776
0.7030000000000003 0.3264776054857212
0.702 0.329363493318713
0.7009999999999996 0.3323250255367092
0.7000000000000002 0.3354339033812992
0.6989999999999998 0.33874868343766845
0.6979999999999995 0.3423133236924695
0.6970000000000001 0.346148442467165
0.6959999999999997 0.3502500912793751
0.6950000000000003 0.35458686045458626
0.694 0.3591060101879374
0.6929999999999996 0.3637373803076509
0.6920000000000002 0.3684008444235509
0.6909999999999998 0.3730061103489396
0.6899999999999995 0.3774691562479541
0.6890000000000001 0.38170799661801696
0.6879999999999997 0.38565277404033643
0.6870000000000003 0.38924566234675373
0.6859999999999999 0.3924482118860638
0.6849999999999996 0.3952417538246763
0.6840000000000002 0.3976301042657081
0.6829999999999998 0.39963910096552185
0.6819999999999995 0.40132096290046626
0.681 0.40274906845737635
0.6799999999999997 0.40401217743355444
0.6790000000000003 0.405207069579438
0.6779999999999999 0.4064312924648579
0.6769999999999996 0.4077692861969611
0.6760000000000002 0.40928718374216777
0.6749999999999998 0.41102182434978646
0.6739999999999995 0.41298173011656597
0.673 0.4151452649125203
0.6719999999999997 0.4174647921688695
0.6710000000000003 0.41987724667416687
0.6699999999999999 0.42231139588169586
0.6689999999999996 0.42469647250245995
0.6680000000000001 0.4269753117649679
0.6669999999999998 0.4291103287244996
0.6659999999999995 0.43108772417574565
0.665 0.4329228305148058
0.6639999999999997 0.43465577722908616
0.6630000000000003 0.4363524124328937
0.6619999999999999 0.4380897950373845
0.6609999999999996 0.4399516814333983
0.6600000000000001 0.4420149848795142
0.6589999999999998 0.44434223680367513
0.6579999999999995 0.4469719626049814
0.657 0.4499073695433714
0.6559999999999997 0.45312190914388834
0.6550000000000002 0.45655132613231325
0.6539999999999999 0.460110809635295
0.6529999999999996 0.46369295627397605
0.6520000000000001 0.4671847328571564
0.6509999999999998 0.4704785588112121
0.6499999999999995 0.47348478704119457
0.649 0.4761386852635511
0.6479999999999997 0.4784077864001792
0.6470000000000002 0.4802921491795862
0.6459999999999999 0.481824220723643
0.6449999999999996 0.48305655906229267
0.6440000000000001 0.4840622498550832
0.6429999999999998 0.48491831086800424
0.6419999999999995 0.4857064724240101
0.641 0.48649190134635156
0.6399999999999997 0.48733330226372945
0.6390000000000002 0.488267089198576
0.6379999999999999 0.4893143091955675
0.6369999999999996 0.49047601367854077
0.6360000000000001 0.49173960956304485
0.6349999999999998 0.49307883500873967
0.6339999999999995 0.4944614924284082
0.633 0.4958463772990674
0.6319999999999997 0.49719495677600767
0.6310000000000002 0.49847296579775857
0.6299999999999999 0.4996492386063684
0.6289999999999996 0.5007033722330032
0.6280000000000001 0.5016249495132025
0.6269999999999998 0.502412024175081
0.6259999999999994 0.5030742477981012
0.625 0.5036241825209512
0.6239999999999997 0.5040754908216565
0.6230000000000002 0.5044403496398949
0.6219999999999999 0.5047216333713623
0.6209999999999996 0.5049187882953171
0.6200000000000001 0.5050230846887614
0.6189999999999998 0.5050149413848302
0.6180000000000003 0.5048755175317567
0.617 0.5045862748337185
0.6159999999999997 0.5041348182427198
0.6150000000000002 0.503523301606157
0.6139999999999999 0.5027644494226582
0.6129999999999995 0.5018917076167158
0.6120000000000001 0.5009497427513854
0.6109999999999998 0.4999960989285431
0.6100000000000003 0.49908906467372327
0.609 0.4982854423165121
0.6079999999999997 0.49763326664328594
0.6070000000000002 0.4971658290979917
0.6059999999999999 0.49689528718724835
0.6049999999999995 0.4968194743459892
0.6040000000000001 0.49691686220318426
0.6029999999999998 0.49715662434595914
0.6020000000000003 0.49750150350386557
0.601 0.49791184707495195
0.5999999999999996 0.4983479111099056
0.5990000000000002 0.49877764364992555
0.5979999999999999 0.49916822846384473
0.5969999999999995 0.4994939501772173
0.5960000000000001 0.4997322701232824
0.5949999999999998 0.4998579450970132
0.5940000000000003 0.49985225834744
0.593 0.49969430648958724
0.5919999999999996 0.49937494926887016
0.5910000000000002 0.498884827862908
0.5899999999999999 0.49822659378253364
0.5889999999999995 0.49741011774689103
0.5880000000000001 0.49645625901956153
0.5869999999999997 0.4953936604714929
0.5860000000000003 0.4942592062345541
0.585 0.4930918653460095
0.5839999999999996 0.49193608777263176
0.5830000000000002 0.4908312849637284
0.5819999999999999 0.48981207467530086
0.5809999999999995 0.48890607367688427
0.5800000000000001 0.488122893341137
0.5789999999999997 0.48745686581975955
0.5780000000000003 0.48688206893768016
0.577 0.486353150020997
0.5759999999999996 0.48580967675934705
0.5750000000000002 0.4851819499754994
0.5739999999999998 0.48439862296555797
0.5729999999999995 0.48339529299091766
0.5720000000000001 0.48212769512388565
0.5709999999999997 0.48057808894278703
0.5700000000000003 0.47876279451362824
0.569 0.4767292474870169
0.5679999999999996 0.47455444385785556
0.5670000000000002 0.4723391327673463
0.5659999999999998 0.4701937562177835
0.5649999999999995 0.46823176880942396
0.5640000000000001 0.46655321316183634
0.5629999999999997 0.4652381448909901
0.5620000000000003 0.4643364714846648
0.5609999999999999 0.46386493251405087
0.5599999999999996 0.4638067723342754
0.5590000000000002 0.4641167396921271
0.5579999999999998 0.464722227279638
0.5569999999999995 0.46553408819935643
0.556 0.4664517230243251
0.5549999999999997 0.46737715055046664
0.5540000000000003 0.46821607953643896
0.5529999999999999 0.4688874159300083
0.5519999999999996 0.4693303831378877
0.5510000000000002 0.46950802526482277
0.5499999999999998 0.4694025802501887
0.5489999999999995 0.46903281009840414
0.548 0.4684349006718323
0.5469999999999997 0.46766735402093224
0.5460000000000003 0.46681090487184146
0.5449999999999999 0.46595567602046223
0.5439999999999996 0.46518977377890597
0.5430000000000001 0.46459859496744516
0.5419999999999998 0.46424631807472755
0.5409999999999995 0.4641715951932899
0.54 0.4643802869847831
0.5389999999999997 0.46484616935954565
0.5380000000000003 0.46551116479639
0.5369999999999999 0.46629174522714106
0.5359999999999996 0.4670940569760522
0.5350000000000001 0.4678221983142432
0.5339999999999998 0.4683951889110934
0.5329999999999995 0.4687564575059951
0.532 0.46888137859037926
0.5309999999999997 0.46878024788045775
0.5300000000000002 0.4684938409603225
0.5289999999999999 0.46808653567182473
0.5279999999999996 0.46763797552487374
0.5270000000000001 0.46722899641019905
0.5259999999999998 0.46693236794427023
0.5249999999999995 0.46680332776032246
0.524 0.4668774775709218
0.5229999999999997 0.4671620544088613
0.5220000000000002 0.4676445314237371
0.5209999999999999 0.4682936631038754
0.5199999999999996 0.46906252480539984
0.5190000000000001 0.46989984455258144
0.5179999999999998 0.47074756380909405
0.5169999999999995 0.47155450864118503
0.516 0.47227695447710094
0.5149999999999997 0.4728806601854839
0.5140000000000002 0.47334367674784605
0.5129999999999999 0.4736577475243085
0.5119999999999996 0.4738322498358754
0.5110000000000001 0.4738879608510014
0.5099999999999998 0.47385742771558986
0.5089999999999995 0.47378712126933603
0.508 0.4737254754971431
0.5069999999999997 0.4737226479733741
0.5060000000000002 0.4738267851273035
0.5049999999999999 0.474074015938292
0.5039999999999996 0.4744886902807783
0.5030000000000001 0.4750807357682741
0.5019999999999998 0.4758421179736719
0.5009999999999994 0.476749762610905
0.5 0.477765895883494
0.49899999999999967 0.47885331845251555
0.4980000000000002 0.47997271617532783
0.4969999999999999 0.4810901653576051
0.49599999999999955 0.4821884385491358
0.4950000000000001 0.4832698399059659
0.4939999999999998 0.4843442168368371
0.4930000000000003 0.4854456641522908
0.492 0.4866092539038222
0.49099999999999966 0.48786797291291517
0.4900000000000002 0.48924850467473485
0.4889999999999999 0.4907594882742435
0.48799999999999955 0.4923937459895535
0.4870000000000001 0.49412025074416815
0.48599999999999977 0.4958912113078174
0.4850000000000003 0.49765430581185394
0.484 0.49935095562387816
0.48299999999999965 0.5009358502246978
0.4820000000000002 0.5023779663758479
0.48099999999999987 0.5036706103688772
0.47999999999999954 0.5048315004400316
0.4790000000000001 0.5059042370936715
0.47799999999999976 0.506949075827352
0.4770000000000003 0.5080381781075809
0.476 0.5092431862922204
0.47499999999999964 0.5106270080455368
0.4740000000000002 0.5122345789993473
0.47299999999999986 0.5140861874441313
0.47199999999999953 0.516174348667323
0.4710000000000001 0.5184677737533625
0.46999999999999975 0.5209129560857216
0.4690000000000003 0.5234488896584591
0.46799999999999997 0.5260073381843369
0.46699999999999964 0.5285334469252847
0.4660000000000002 0.5309911373836941
0.46499999999999986 0.5333634437359901
0.4639999999999995 0.5356607786750285
0.4630000000000001 0.5379115871769847
0.46199999999999974 0.5401623694777681
0.4610000000000003 0.5424678467316484
0.45999999999999996 0.544885191443847
0.45899999999999963 0.5474671605834506
0.4580000000000002 0.5502547052706489
0.45699999999999985 0.5532766281725843
0.4559999999999995 0.5565488839401119
0.45500000000000007 0.5600712051111055
0.45399999999999974 0.5638312436578852
0.4530000000000003 0.5678085242800289
0.45199999999999996 0.5719747665982534
0.4509999999999996 0.5762967220025852
0.4500000000000002 0.5807369299460313
0.44899999999999984 0.5852595024352045
0.4479999999999995 0.5898304546418641
0.44700000000000006 0.5944183043301469
0.44599999999999973 0.5989963649863534
0.4450000000000003 0.6035471098751746
0.44399999999999995 0.6080553752536282
0.4429999999999996 0.6125187144648223
0.44200000000000017 0.6169402628914291
0.44099999999999984 0.621327285542828
0.4399999999999995 0.6256965130941764
0.43900000000000006 0.6300650357360429
0.4379999999999997 0.6344550793674817
0.4370000000000003 0.638889763303121
0.43599999999999994 0.6433801691008171
0.4349999999999996 0.6479430837478639
0.43400000000000016 0.6525763344597624
0.43299999999999983 0.6572781763593484
0.4319999999999995 0.6620334638295885
0.43100000000000005 0.666820870716552
0.4299999999999997 0.6716059490000751
0.42900000000000027 0.6763629750119771
0.42799999999999994 0.6810626827622868
0.4269999999999996 0.6856847355158119
0.42600000000000016 0.690218770372401
0.4249999999999998 0.6946616201137209
0.4239999999999995 0.6990267452709098
0.42300000000000004 0.703332782633837
0.4219999999999997 0.7076090799660775
0.42100000000000026 0.7118882435600725
0.41999999999999993 0.716195854175199
0.4189999999999996 0.7205548636084504
0.41800000000000015 0.7249765550190395
0.4169999999999998 0.7294628523517449
0.4159999999999995 0.7340153818735711
0.41500000000000004 0.7386205472309151
0.4139999999999997 0.7432778888130046
0.41300000000000026 0.7479855585907577
0.4119999999999999 0.7527620112950952
0.4109999999999996 0.7576318787306033
0.41000000000000014 0.762636747814999
0.4089999999999998 0.7678346263774167
0.4079999999999995 0.7732860726970849
0.40700000000000003 0.7790521574288605
0.4059999999999997 0.785191277135854
0.40500000000000025 0.7917468904893457
0.4039999999999999 0.7987468891643951
0.4029999999999996 0.8061990732487648
0.40200000000000014 0.8140820466680304
0.4009999999999998 0.8223550122067851
0.39999999999999947 0.8309473225348198
0.399 0.8397699463252288
0.3979999999999997 0.8487132455226849
0.39700000000000024 0.8576502620817515
0.3959999999999999 0.8664520723081878
0.3949999999999996 0.8749829111418449
0.39400000000000013 0.8831181425691635
0.3929999999999998 0.890746133478642
0.39199999999999946 0.897778785758887
0.391 0.9041563596094553
0.3899999999999997 0.9098583680032575
0.38900000000000023 0.9148967279999343
0.3879999999999999 0.9193248735295451
0.38699999999999957 0.9232261429243508
0.3860000000000001 0.9267072577029886
0.3849999999999998 0.9298994556367192
0.38399999999999945 0.9329342723496364
0.383 0.9359420098212483
0.3819999999999997 0.9390327840965979
0.3810000000000002 0.9422996587818414
0.3799999999999999 0.9457847246634331
0.37899999999999956 0.949505825063335
0.3780000000000001 0.9534310322426544
0.3769999999999998 0.9575026808934398
0.37599999999999945 0.9616315880079337
0.375 0.9657124965787415
0.37399999999999967 0.9696363753640898
0.3730000000000002 0.9733013054935364
0.3719999999999999 0.9766230379345813
0.37099999999999955 0.9795488904651776
0.3700000000000001 0.9820548563514517
0.3689999999999998 0.9841463986520419
0.3680000000000003 0.98586944709801
0.367 0.9872875820597707
0.36599999999999966 0.9884853976412938
0.3650000000000002 0.9895510625146109
0.3639999999999999 0.9905654764566786
0.36299999999999955 0.9915941339158864
0.3620000000000001 0.9926824589911848
0.36099999999999977 0.9938475706547724
0.3600000000000003 0.9950681399108087
0.359 0.9963028350717332
0.35799999999999965 0.9974904367853471
0.3570000000000002 0.998543609446214
0.35599999999999987 0.9993743008032502
0.35499999999999954 0.9998881344612591
0.3540000000000001 1.0
0.35299999999999976 0.9996361701912225
0.3520000000000003 0.9987376516376398
0.351 0.9972611334813836
0.34999999999999964 0.9951749728290538
0.3490000000000002 0.9924610407468029
0.34799999999999986 0.9891131122979444
0.34699999999999953 0.9851166860112606
0.3460000000000001 0.9804603801678976
0.34499999999999975 0.9751246875094486
0.3440000000000003 0.9690843460661563
0.34299999999999997 0.9623104576757959
0.34199999999999964 0.9547802165361349
0.3410000000000002 0.9464825942691518
0.33999999999999986 0.9374343853577898
0.3389999999999995 0.9276883985833623
0.3380000000000001 0.9173440507150035
0.33699999999999974 0.9065398333655039
0.3360000000000003 0.8954494272471123
0.33499999999999996 0.8842630608897876
0.33399999999999963 0.873175456155374
0.3330000000000002 0.8623604966689657
0.33199999999999985 0.8519451203854884
0.3309999999999995 0.8420126367080051
0.33000000000000007 0.8325794156382926
0.32899999999999974 0.8236133322991189
0.3280000000000003 0.8150358438636016
0.32699999999999996 0.8067508862331106
0.3259999999999996 0.7986539933121453
0.3250000000000002 0.7906615466306015
0.32399999999999984 0.7827097118154631
0.3229999999999995 0.77477244090984
0.32200000000000006 0.7668516544588942
0.32099999999999973 0.7589687878587847
0.3200000000000003 0.7511549382430807
0.31899999999999995 0.7434323800028723
0.3179999999999996 0.7358086518114763
0.31700000000000017 0.7282710344339858
0.31599999999999984 0.7207778378502515
0.3149999999999995 0.7132763499961383
0.31400000000000006 0.7056974099599823
0.3129999999999997 0.6979718275805643
0.3120000000000003 0.6900432800044807
0.31099999999999994 0.6818708763120497
0.3099999999999996 0.6734344320592898
0.30900000000000016 0.6647333155183679
0.30799999999999983 0.6557927630892747
0.3069999999999995 0.6466441504608959
0.30600000000000005 0.6373319925354064
0.3049999999999997 0.6278994159581736
0.30400000000000027 0.6183901917727113
0.30299999999999994 0.6088399944028208
0.3019999999999996 0.5992822914676795
0.30100000000000016 0.5897439182554807
0.2999999999999998 0.5802501294863507
0.2989999999999995 0.570824289066604
0.29800000000000004 0.5614959777428459
0.2969999999999997 0.5522995717895283
0.29600000000000026 0.5432720432274675
0.29499999999999993 0.5344563175489728
0.2939999999999996 0.52589436685108
0.29300000000000015 0.5176248931950956
0.2919999999999998 0.5096826639977333
0.2909999999999995 0.5020899330199023
0.29000000000000004 0.4948547611567787
0.2889999999999997 0.4879741956009127
0.28800000000000026 0.481429812935584
0.2869999999999999 0.4751929518104795
0.2859999999999996 0.4692287402325467
0.28500000000000014 0.4634954756328413
0.2839999999999998 0.45794981722017386
0.2829999999999995 0.45255062890844255
0.28200000000000003 0.4472558380322013
0.2809999999999997 0.44202501929451804
0.28000000000000025 0.4368214442269326
0.2789999999999999 0.4316044770278703
0.2779999999999996 0.4263385060516099
0.27700000000000014 0.4209851808047252
0.2759999999999998 0.41550824032543615
0.27499999999999947 0.40987890567154983
0.274 0.4040705081037672
0.2729999999999997 0.39806964199076333
0.27200000000000024 0.3918776691465188
0.2709999999999999 0.3855080990029257
0.2699999999999996 0.3789925427419486
0.26900000000000013 0.37238139595393893
0.2679999999999998 0.3657352435645555
0.26699999999999946 0.35912305733269506
0.266 0.35261457273251684
0.2649999999999997 0.3462707988232251
0.26400000000000023 0.3401445430048637
0.2629999999999999 0.3342623194032547
0.26199999999999957 0.3286365481199408
0.2610000000000001 0.3232565338729947
0.2599999999999998 0.3180958560031321
0.25899999999999945 0.3131185080537403
0.258 0.3082854249221293
0.2569999999999997 0.3035613207493111
0.2560000000000002 0.29891990322668516
0.2549999999999999 0.29434635593230857
0.25399999999999956 0.28983867458969925
0.2530000000000001 0.28540492419062136
0.2519999999999998 0.2810565356962853
0.25099999999999945 0.276809102347695
0.25 0.27267475363010335
0.24899999999999967 0.2686592292974105
0.24800000000000022 0.2647610428255727
0.2469999999999999 0.2609719980113534
0.24599999999999955 0.257280603438925
0.2450000000000001 0.25367167183393313
0.24399999999999977 0.25013136798756197
0.24299999999999944 0.24664983665081716
0.242 0.24322447398414396
0.24099999999999966 0.2398571624735733
0.2400000000000002 0.23655563987684286
0.23899999999999988 0.23333082616968348
0.23799999999999955 0.23019366334502453
0.2370000000000001 0.22715255337101897
0.23599999999999977 0.22420901063509693
0.23500000000000032 0.22135999381770566
0.23399999999999999 0.21859413295798638
0.23299999999999965 0.2158967709479734
0.2320000000000002 0.21324812988501413
0.23099999999999987 0.21063015007418354
0.22999999999999954 0.20802610651449097
0.2290000000000001 0.20542316664435892
0.22799999999999976 0.20281438863562576
0.2270000000000003 0.20019901015686964
0.22599999999999998 0.19758126567060133
0.22499999999999964 0.19496903151396025
0.2240000000000002 0.19237346480100162
0.22299999999999986 0.18980616637855197
0.22199999999999953 0.18728193218923683
0.22100000000000009 0.18481280322368127
0.21999999999999975 0.1824116255752253
0.2190000000000003 0.18009012744458744
0.21799999999999997 0.17785816933677603
0.21699999999999964 0.1757220774885613
0.2160000000000002 0.1736857094663524
0.21499999999999986 0.17174711184776717
0.21399999999999952 0.16989992743968196
0.21300000000000008 0.1681300937014902
0.21199999999999974 0.16641975453410368
0.2110000000000003 0.1647451299620099
0.20999999999999996 0.16308156694819567
0.20899999999999963 0.16140422149102734
0.20800000000000018 0.1596898500902261
0.20699999999999985 0.15792325804611718
0.20599999999999952 0.15609471017948773
0.20500000000000007 0.1542036950313954
0.20399999999999974 0.15225951807243904
0.2030000000000003 0.15028004411451415
0.20199999999999996 0.1482887395914418
0.20099999999999962 0.14631369184144205
0.20000000000000018 0.1443845530034673
0.19899999999999984 0.14252834094106745
0.1979999999999995 0.14076795034050274
0.19700000000000006 0.13911961638212017
0.19599999999999973 0.13759089556304588
0.19500000000000028 0.13617974646138367
0.19399999999999995 0.13487518193279713
0.19299999999999962 0.13365977379795907
0.19200000000000017 0.13251081974904158
0.19099999999999984 0.13140325632331312
0.1899999999999995 0.13031352940200971
0.18900000000000006 0.12922116380966203
0.18799999999999972 0.1281114527947343
0.18700000000000028 0.1269764923004482
0.18599999999999994 0.12581480334937625
0.1849999999999996 0.12463018741257999
0.18400000000000016 0.12343042969972003
0.18299999999999983 0.12222586795382057
0.1819999999999995 0.12102545501281506
0.18100000000000005 0.1198376831514006
0.17999999999999972 0.1186675175434999
0.17900000000000027 0.11751836339032364
0.17799999999999994 0.11639033145562931
0.1769999999999996 0.11528217439121971
0.17600000000000016 0.11419220894543511
0.17499999999999982 0.11311730434764194
0.1739999999999995 0.11205636496609556
0.17300000000000004 0.11100815781159457
0.1719999999999997 0.1099740485871208
0.17100000000000026 0.10895609767732298
0.16999999999999993 0.1079585453634625
0.1689999999999996 0.10698609011174871
0.16800000000000015 0.10604502448911661
0.16699999999999982 0.10514145268580802
0.16599999999999948 0.10428066550860923
0.16500000000000004 0.10346741175827372
0.1639999999999997 0.10270305229118207
0.16300000000000026 0.10198641898987952
0.16199999999999992 0.10131379370500058
0.1609999999999996 0.10067779388050115
0.16000000000000014 0.10006783595468974
0.1589999999999998 0.09947267963786699
0.15799999999999947 0.09887868484348193
0.15700000000000003 0.09827459400141823
0.1559999999999997 0.09765058188247949
0.15500000000000025 0.0969994208955439
0.15399999999999991 0.09631763864483946
0.15299999999999958 0.09560547662906838
0.15200000000000014 0.09486638789259132
0.1509999999999998 0.09410658667356517
0.14999999999999947 0.09333385103897561
0.14900000000000002 0.09255628386305853
0.1479999999999997 0.09178083336757634
0.14700000000000024 0.0910143393035858
0.1459999999999999 0.09026073887782053
0.14499999999999957 0.08952231107457224
0.14400000000000013 0.08879997473102944
0.1429999999999998 0.08809273814216971
0.14199999999999946 0.08739948514501746
0.14100000000000001 0.08671964533014774
0.13999999999999968 0.08605357007522507
0.13900000000000023 0.08540239486540374
0.1379999999999999 0.0847690039750785
0.13699999999999957 0.0841565385952126
0.13600000000000012 0.08356827626805136
0.1349999999999998 0.08300694868488177
0.13399999999999945 0.08247303151147489
0.133 0.081963749142428
0.13199999999999967 0.08147416146484342
0.13100000000000023 0.08099583890511868
0.1299999999999999 0.08051781442478567
0.12899999999999956 0.08002824890516905
0.1280000000000001 0.0795160008077593
0.12699999999999978 0.07897177734659337
0.12599999999999945 0.0783906667608258
0.125 0.0777720615044333
0.12399999999999967 0.0771210561927952
0.12300000000000022 0.07644787921356494
0.12199999999999989 0.07576700818278279
0.12099999999999955 0.07509482094537077
0.1200000000000001 0.07444915330572262
0.11899999999999977 0.07384467479191019
0.11799999999999944 0.0732922118184558
0.11699999999999999 0.0727980327110485
0.11599999999999966 0.07236091732175015
0.11500000000000021 0.0719745048037712
0.11399999999999988 0.07162623823715722
0.11299999999999955 0.07130042422080916
0.1120000000000001 0.07098038120814382
0.11099999999999977 0.07065064135146909
0.11000000000000032 0.07029837011708968
0.10899999999999999 0.06991643783079808
0.10799999999999965 0.06950261246584563
0.1070000000000002 0.06906015031320092
0.10599999999999987 0.0685966204597988
0.10499999999999954 0.06812262573954735
0.10400000000000009 0.06764911443000307
0.10299999999999976 0.06718651630918171
0.10200000000000031 0.06674284605324812
0.10099999999999998 0.06632358584512629
0.09999999999999964 0.06593024232795129
0.0990000000000002 0.0655625310452784
0.09799999999999986 0.06521786307250803
0.09699999999999953 0.06489343510947869
0.09600000000000009 0.0645860877992206
0.09499999999999975 0.06429317636932315
0.0940000000000003 0.06401407191687185
0.09299999999999997 0.06374767718231418
0.09199999999999964 0.06349364804289252
0.09100000000000019 0.06325083687098484
0.08999999999999986 0.0630174079573983
0.08899999999999952 0.06279059144058516
0.08800000000000008 0.06256655116987155
0.08699999999999974 0.062341450195141715
0.0860000000000003 0.06211151469529569
0.08499999999999996 0.06187421095400988
0.08399999999999963 0.06162869951112431
0.08300000000000018 0.06137552848957157
0.08199999999999985 0.06111730349225778
0.08099999999999952 0.06085694907661718
0.08000000000000007 0.06059786683384809
0.07899999999999974 0.06034268855824097
0.07800000000000029 0.060092927723493214
0.07699999999999996 0.059848451653587556
0.07599999999999962 0.0596082998872096
0.07500000000000018 0.05937050780793286
0.07399999999999984 0.05913312486288793
0.07299999999999951 0.05889489021876261
0.07200000000000006 0.05865546864521851
0.07099999999999973 0.05841537739774624
0.07000000000000028 0.05817674495032687
0.06899999999999995 0.05794189375493346
0.06799999999999962 0.05771304596149307
0.06700000000000017 0.057492693284146475
0.06599999999999984 0.05728223122685963
0.0649999999999995 0.057082986494538863
0.06400000000000006 0.05689550373365476
0.06299999999999972 0.05672013259018846
0.06200000000000028 0.056557303499537484
0.06099999999999994 0.05640765152073184
0.05999999999999961 0.056271262771384965
0.05900000000000016 0.056148296767499946
0.05799999999999983 0.056037991528488006
0.056999999999999496 0.055938676626454645
0.05600000000000005 0.05584756195212563
0.054999999999999716 0.05576056979718322
0.05400000000000027 0.055672926548530344
0.052999999999999936 0.055579136399641585
0.0519999999999996 0.055473747893042914
0.051000000000000156 0.05535228643780197
0.04999999999999982 0.05521098206307331
0.04899999999999949 0.055047783338835594
0.04800000000000004 0.054862126464451114
0.04699999999999971 0.05465544492596701
0.04600000000000026 0.054430572629099214
0.04499999999999993 0.0541911212648228
0.043999999999999595 0.05394252676520033
0.04300000000000015 0.05369010989249655
0.041999999999999815 0.053439945869246136
0.04099999999999948 0.05319792268084125
0.040000000000000036 0.052969343352864615
0.0389999999999997 0.05275955673147212
0.038000000000000256 0.0525724627852127
0.03699999999999992 0.05241123776104002
0.03599999999999959 0.052278093557678325
0.03500000000000014 0.05217391022962439
0.03399999999999981 0.05209767372019801
0.032999999999999474 0.05204785197628305
0.03200000000000003 0.05202155695393237
0.030999999999999694 0.052015402788323624
0.03000000000000025 0.05202499473841456
0.028999999999999915 0.05204610621244525
0.02799999999999958 0.05207500325780205
0.027000000000000135 0.05210816771587346
0.0259999999999998 0.05214301060656224
0.024999999999999467 0.0521779849447732
0.02400000000000002 0.05221202816965323
0.022999999999999687 0.05224485728327254
0.02200000000000024 0.05227646901822022
0.020999999999999908 0.05230680961985804
0.019999999999999574 0.052335640515247445
0.019000000000000128 0.052362212859072874
0.017999999999999794 0.052385304580427915
0.01699999999999946 0.05240266818728539
0.016000000000000014 0.05241169993843077
0.01499999999999968 0.05240907914071419
0.014000000000000234 0.05239149530562384
0.0129999999999999 0.05235586324225541
0.011999999999999567 0.05229940503194899
0.01100000000000012 0.052220591160266665
0.009999999999999787 0.05211903770521616
0.008999999999999453 0.051996269471088846
0.008000000000000007 0.05185519115182419
0.006999999999999673 0.05170057238791992
0.006000000000000227 0.05153890505547738
0.004999999999999893 0.05137704175677958
0.0039999999999995595 0.051222897216201484
0.0030000000000001137 0.05108338458417031
0.0019999999999997797 0.05096451976573025
0.0009999999999994458 0.05087015574228449
0.0 0.05080201970155135
-0.001000000000000334 0.05075920424756252
-0.0019999999999997797 0.05073840328450972
-0.0030000000000001137 0.05073473809637359
-0.004000000000000448 0.0507422546916508
-0.004999999999999893 0.05075444668870502
-0.006000000000000227 0.05076635739423126
-0.007000000000000561 0.050774257292682874
-0.008000000000000007 0.0507762493636059
-0.009000000000000341 0.05077286848408894
-0.009999999999999787 0.05076635219318267
-0.01100000000000012 0.05076001864733383
-0.012000000000000455 0.05075769579234751
-0.0129999999999999 0.05076199800770607
-0.014000000000000234 0.05077460102561052
-0.015000000000000568 0.050795377064130766
-0.016000000000000014 0.050821692355835425
-0.017000000000000348 0.05084957232089736
-0.017999999999999794 0.050873843257082725
-0.019000000000000128 0.050889730950855444
-0.020000000000000462 0.05089328292698971
-0.020999999999999908 0.05088228960017192
-0.02200000000000024 0.050857254010880974
-0.022999999999999687 0.050820965925672756
-0.02400000000000002 0.05077830114540488
-0.025000000000000355 0.05073557657577004
-0.0259999999999998 0.050698848049263244
-0.027000000000000135 0.0506736034225456
-0.02800000000000047 0.05066325823987378
-0.028999999999999915 0.05066933391950374
-0.03000000000000025 0.05069076536659444
-0.030999999999999694 0.05072457792081403
-0.03200000000000003 0.05076699793938008
-0.03300000000000036 0.050813848979356716
-0.03399999999999981 0.050862119334796216
-0.03500000000000014 0.05091041652069142
-0.036000000000000476 0.05095931291515793
-0.03699999999999992 0.05101115549852634
-0.038000000000000256 0.05106979977963831
-0.0389999999999997 0.05113946021430476
-0.040000000000000036 0.05122372483716521
-0.04100000000000037 0.051324987007773916
-0.041999999999999815 0.05144340179115012
-0.04300000000000015 0.05157692173669005
-0.04400000000000048 0.051721155620566
-0.04499999999999993 0.05186981945451355
-0.04600000000000026 0.052015641548099234
-0.04699999999999971 0.0521509388818321
-0.04800000000000004 0.05226861739857371
-0.04900000000000038 0.052361999974663294
-0.04999999999999982 0.05242671134777254
-0.051000000000000156 0.05245984312963063
-0.05200000000000049 0.05246069300137898
-0.052999999999999936 0.05243092937085899
-0.05400000000000027 0.052374658329853524
-0.054999999999999716 0.052297640010157076
-0.05600000000000005 0.052208126196575555
-0.057000000000000384 0.052115737668307294
-0.05799999999999983 0.05203073937629636
-0.05900000000000016 0.05196324403831107
-0.0600000000000005 0.05192201775006351
-0.06099999999999994 0.05191343745415719
-0.06200000000000028 0.05194128797134862
-0.06299999999999972 0.05200544126024958
-0.06400000000000006 0.05210255125638459
-0.06500000000000039 0.05222648935940519
-0.06599999999999984 0.05236985413671418
-0.06700000000000017 0.052524625304230785
-0.0680000000000005 0.05268378115785191
-0.06899999999999995 0.05284207590403119
-0.07000000000000028 0.05299751992060106
-0.07099999999999973 0.05315042513264154
-0.07200000000000006 0.05330360930779444
-0.0730000000000004 0.053461738301814096
-0.07399999999999984 0.0536300747396834
-0.07500000000000018 0.05381403541940753
-0.07600000000000051 0.054016830528800984
-0.07699999999999996 0.05424101236788403
-0.07800000000000029 0.0544869890514147
-0.07899999999999974 0.054753910768835776
-0.08000000000000007 0.05504013646349219
-0.0810000000000004 0.055343297090409915
-0.08199999999999985 0.055661768456266296
-0.08300000000000018 0.05599409479614964
-0.08400000000000052 0.05633912394566031
-0.08499999999999996 0.0566962187108541
-0.0860000000000003 0.057063909391257564
-0.08699999999999974 0.05743940038562284
-0.08800000000000008 0.05781854114135823
-0.08900000000000041 0.05819473625605902
-0.08999999999999986 0.0585594495729287
-0.09100000000000019 0.05890299044071694
-0.09200000000000053 0.05921488531954993
-0.09299999999999997 0.0594857141760268
-0.0940000000000003 0.05970807131265236
-0.09499999999999975 0.05987787792509933
-0.09600000000000009 0.0599944759244601
-0.09700000000000042 0.06006219277824468
-0.09799999999999986 0.06008926127270435
-0.0990000000000002 0.06008679321479742
-0.10000000000000053 0.06006825619125744
-0.10099999999999998 0.0600481153264123
-0.10200000000000031 0.06004052463523015
-0.10299999999999976 0.060057327448249306
-0.10400000000000009 0.060109104449680005
-0.10500000000000043 0.06020283521905953
-0.10599999999999987 0.06034295964581912
-0.1070000000000002 0.06053079721004537
-0.10800000000000054 0.060765250671756296
-0.10899999999999999 0.06104374923914648
-0.11000000000000032 0.061361041320821194
-0.11099999999999977 0.06171125793030346
-0.1120000000000001 0.06208743084220738
-0.11300000000000043 0.062482187919684094
-0.11399999999999988 0.06288819398209128
-0.11500000000000021 0.06329834277216968
-0.11600000000000055 0.06370668312093357
-0.11699999999999999 0.06410812789695258
-0.11800000000000033 0.06449907315316745
-0.11899999999999977 0.06487698774590066
-0.1200000000000001 0.06524113879224028
-0.12100000000000044 0.06559137598183919
-0.12199999999999989 0.0659290303460299
-0.12300000000000022 0.06625623933151673
-0.12400000000000055 0.06657556024377093
-0.125 0.06689095288556203
-0.12600000000000033 0.06720675029835241
-0.12699999999999978 0.06752783723143864
-0.1280000000000001 0.06785988575758477
-0.12900000000000045 0.06820799906708723
-0.1299999999999999 0.06857713748044215
-0.13100000000000023 0.06896988866786935
-0.13200000000000056 0.06938724628769516
-0.133 0.06982746095622827
-0.13400000000000034 0.07028683307942443
-0.1349999999999998 0.07075908095737782
-0.13600000000000012 0.07123714643465298
-0.13700000000000045 0.07171275404952833
-0.1379999999999999 0.07217891363316976
-0.13900000000000023 0.0726297049526421
-0.14000000000000057 0.07306126914367837
-0.14100000000000001 0.07347243594698036
-0.14200000000000035 0.07386353171683793
-0.1429999999999998 0.07423739712476361
-0.14400000000000013 0.07459826820429795
-0.14500000000000046 0.07495113855818551
-0.1459999999999999 0.07530216607513222
-0.14700000000000024 0.07565751457326325
-0.1479999999999997 0.07602379117068314
-0.14900000000000002 0.07640779120094933
-0.15000000000000036 0.07681514461130208
-0.1509999999999998 0.07725168923280909
-0.15200000000000014 0.077722307315431
-0.15300000000000047 0.0782293012181231
-0.15399999999999991 0.07877352575516151
-0.15500000000000025 0.07935351648524908
-0.1559999999999997 0.0799652829398354
-0.15700000000000003 0.08060233570409162
-0.15800000000000036 0.08125603319090165
-0.1589999999999998 0.08191744240429231
-0.16000000000000014 0.08257610540565334
-0.16100000000000048 0.08322249334208229
-0.16199999999999992 0.08384837057269526
-0.16300000000000026 0.08444704142256916
-0.1639999999999997 0.0850140051676406
-0.16500000000000004 0.08554780600777331
-0.16600000000000037 0.08604951221445797
-0.16699999999999982 0.08652281870433048
-0.16800000000000015 0.08697387364692452
-0.16900000000000048 0.08741045267837234
-0.16999999999999993 0.08784254432663788
-0.17100000000000026 0.08828028226677019
-0.1719999999999997 0.08873370828499302
-0.17300000000000004 0.08921250155880345
-0.17400000000000038 0.08972400549301221
-0.17499999999999982 0.09027368173482705
-0.17600000000000016 0.09086366642216
-0.1770000000000005 0.09149286532224614
-0.17799999999999994 0.09215708833107214
-0.17900000000000027 0.0928490564335579
-0.17999999999999972 0.09356057680425175
-0.18100000000000005 0.09428315665549107
-0.18200000000000038 0.09500899975737999
-0.18299999999999983 0.09573377823713175
-0.18400000000000016 0.09645775776459496
-0.1850000000000005 0.09718567433708164
-0.18599999999999994 0.09792774653875835
-0.18700000000000028 0.09869768569991597
-0.18799999999999972 0.09951055217880009
-0.18900000000000006 0.10038049202211691
-0.1900000000000004 0.10131852368418648
-0.19099999999999984 0.10232935448451043
-0.19200000000000017 0.10340921822719368
-0.1930000000000005 0.10454715478005848
-0.19399999999999995 0.10572478555595423
-0.19500000000000028 0.1069172732767436
-0.19599999999999973 0.10809927020574682
-0.19700000000000006 0.10924553701486892
-0.1980000000000004 0.1103346627560288
-0.19899999999999984 0.11135189408685214
-0.20000000000000018 0.11228899407919958
-0.2010000000000005 0.11314633040457507
-0.20199999999999996 0.1139305860015752
-0.2030000000000003 0.1146540757997436
-0.20399999999999974 0.11533207221220527
-0.20500000000000007 0.11598294793373976
-0.2060000000000004 0.11662405711197339
-0.20699999999999985 0.1172722266666096
-0.20800000000000018 0.11794223105429716
-0.20900000000000052 0.1186460072745843
-0.20999999999999996 0.11939300710740848
-0.2110000000000003 0.12018798896482996
-0.21199999999999974 0.12103309140008107
-0.21300000000000008 0.12192658149814463
-0.2140000000000004 0.1228633881235355
-0.21499999999999986 0.12383707177817577
-0.2160000000000002 0.12483935203723988
-0.21700000000000053 0.1258618549432238
-0.21799999999999997 0.1268978849799993
-0.2190000000000003 0.1279428241409155
-0.21999999999999975 0.12899590415377063
-0.22100000000000009 0.13005974316766913
-0.22200000000000042 0.13113847557577984
-0.22299999999999986 0.1322399101091179
-0.2240000000000002 0.13336996564277967
-0.22500000000000053 0.1345367808674814
-0.22599999999999998 0.13574765404579564
-0.2270000000000003 0.13700667282716972
-0.22799999999999976 0.13831810530994715
-0.2290000000000001 0.13968474006053813
-0.23000000000000043 0.14110895842665647
-0.23099999999999987 0.1425929664168276
-0.2320000000000002 0.14413985109663038
-0.23300000000000054 0.14574996866375664
-0.23399999999999999 0.1474248112417621
-0.23500000000000032 0.1491613111942462
-0.23599999999999977 0.1509533307626833
-0.2370000000000001 0.1527902951060745
-0.23800000000000043 0.1546564928010194
-0.23899999999999988 0.15653135248268749
-0.2400000000000002 0.1583929975930173
-0.24100000000000055 0.16021783363324463
-0.242 0.16198440707310321
-0.24300000000000033 0.16367663381638872
-0.24399999999999977 0.16528565952715732
-0.2450000000000001 0.16681067977441869
-0.24600000000000044 0.16826023432245377
-0.2469999999999999 0.16965162112905013
-0.24800000000000022 0.17100819040539142
-0.24900000000000055 0.1723578326554347
-0.25 0.1737306094901273
-0.25100000000000033 0.17515453360866368
-0.2519999999999998 0.17665384981408705
-0.2530000000000001 0.1782473417669027
-0.25400000000000045 0.17994650564663753
-0.2549999999999999 0.1817571479571121
-0.2560000000000002 0.18367626197537273
-0.25700000000000056 0.1856952999425244
-0.258 0.1878004619920236
-0.25900000000000034 0.18997119716509422
-0.2599999999999998 0.19218787995481956
-0.2610000000000001 0.1944272478103557
-0.26200000000000045 0.19666863192385095
-0.2629999999999999 0.19889321146623534
-0.26400000000000023 0.20108931924245002
-0.26500000000000057 0.2032496997222707
-0.266 0.20537410420148244
-0.26700000000000035 0.20746742386540484
-0.2679999999999998 0.20953936135312254
-0.26900000000000013 0.21160193231237265
-0.27000000000000046 0.21366588401217596
-0.2709999999999999 0.21574033506898463
-0.27200000000000024 0.21782930016626473
-0.2729999999999997 0.219932188781187
-0.274 0.22204340184104848
-0.27500000000000036 0.22415595360240012
-0.2759999999999998 0.2262656938480887
-0.27700000000000014 0.22837082517881052
-0.27800000000000047 0.2304773692030572
-0.2789999999999999 0.23259937707153697
-0.28000000000000025 0.23475975087964498
-0.2809999999999997 0.23698594597342074
-0.28200000000000003 0.23930852466789182
-0.28300000000000036 0.24175326349913495
-0.2839999999999998 0.24433896490136633
-0.28500000000000014 0.24707085787712987
-0.2860000000000005 0.24994037301845654
-0.2869999999999999 0.2529229851229853
-0.28800000000000026 0.2559811626418906
-0.2889999999999997 0.259069081140499
-0.29000000000000004 0.26213718939693176
-0.29100000000000037 0.26513862094873575
-0.2919999999999998 0.26803519525969677
-0.29300000000000015 0.27080162874636704
-0.2940000000000005 0.2734318107794373
-0.29499999999999993 0.27593482504663147
-0.29600000000000026 0.2783408910492208
-0.2969999999999997 0.2806936409284205
-0.29800000000000004 0.28304887650831057
-0.2990000000000004 0.2854665099531665
-0.2999999999999998 0.28800795865190554
-0.30100000000000016 0.2907234086883488
-0.3020000000000005 0.2936505306838364
-0.30299999999999994 0.29680700399820475
-0.30400000000000027 0.30018942232903584
-0.3049999999999997 0.3037709022508933
-0.30600000000000005 0.3075062695177117
-0.3070000000000004 0.31133543463164376
-0.30799999999999983 0.31518982767920123
-0.30900000000000016 0.3189922162045331
-0.3100000000000005 0.3226707902955001
-0.31099999999999994 0.3261555554744964
-0.3120000000000003 0.32938695187282047
-0.3129999999999997 0.33231572448901836
-0.31400000000000006 0.3349092364222918
-0.3150000000000004 0.33715171594341187
-0.31599999999999984 0.33904656811661854
-0.31700000000000017 0.3406159544859136
-0.3180000000000005 0.3419044669245468
-0.31899999999999995 0.3429747152627179
-0.3200000000000003 0.3439023657469638
-0.32099999999999973 0.34476987018525745
-0.32200000000000006 0.34566036021805796
-0.3230000000000004 0.34664577749118514
-0.32399999999999984 0.34778245899610466
-0.3250000000000002 0.34910184508949144
-0.3260000000000005 0.35061125062473264
-0.32699999999999996 0.35229231394265187
-0.3280000000000003 0.3541045355102094
-0.32899999999999974 0.3559941745230578
-0.33000000000000007 0.35790044462326903
-0.3310000000000004 0.3597628474423556
-0.33199999999999985 0.36153220325461993
-0.3330000000000002 0.3631757916652374
-0.3340000000000005 0.3646808987465267
-0.33499999999999996 0.3660593355161115
-0.3360000000000003 0.36734389915458093
-0.33699999999999974 0.36858914282902716
-0.3380000000000001 0.3698592838349816
-0.3390000000000004 0.3712244988921918
-0.33999999999999986 0.3727495794247867
-0.3410000000000002 0.37448764873582485
-0.3420000000000005 0.3764720995278527
-0.34299999999999997 0.378707062726113
-0.3440000000000003 0.38117206488584554
-0.34499999999999975 0.3838151480071769
-0.3460000000000001 0.386567195850335
-0.3470000000000004 0.38934004519628423
-0.34799999999999986 0.39204059859872914
-0.3490000000000002 0.3945799671117028
-0.35000000000000053 0.39688392075679557
-0.351 0.39889863688464705
-0.3520000000000003 0.40059693724617335
-0.35299999999999976 0.4019785396219135
-0.3540000000000001 0.40307005468724316
-0.3550000000000004 0.4039147522172098
-0.35599999999999987 0.4045729916906513
-0.3570000000000002 0.40510846796925665
-0.35800000000000054 0.40558884637525555
-0.359 0.4060680493820045
-0.3600000000000003 0.4065946799343694
-0.36099999999999977 0.40719882754377956
-0.3620000000000001 0.4078978008813876
-0.36300000000000043 0.4086923246160709
-0.3639999999999999 0.4095717591706872
-0.3650000000000002 0.41051414099910666
-0.36600000000000055 0.4114925815527112
-0.367 0.412472711264506
-0.3680000000000003 0.41342241624369874
-0.3689999999999998 0.41431312779086577
-0.3700000000000001 0.41511891118833805
-0.37100000000000044 0.41582274808002534
-0.3719999999999999 0.41641596311663687
-0.3730000000000002 0.41689694109666664
-0.37400000000000055 0.4172737431247638
-0.375 0.417556860628128
-0.37600000000000033 0.4177577583362872
-0.3769999999999998 0.4178867090083281
-0.3780000000000001 0.4179462931587479
-0.37900000000000045 0.4179362630279077
-0.3799999999999999 0.41784962900462114
-0.3810000000000002 0.41767038049290167
-0.38200000000000056 0.4173831000036937
-0.383 0.41697256126230925
-0.38400000000000034 0.4164285722475522
-0.3849999999999998 0.4157529072110357
-0.3860000000000001 0.4149559920134993
-0.38700000000000045 0.4140653236905061
-0.3879999999999999 0.41311762047252665
-0.38900000000000023 0.4121601323209119
-0.39000000000000057 0.4112406716891626
-0.391 0.41040574012457287
-0.39200000000000035 0.40969454090438656
-0.3929999999999998 0.40913394892410965
-0.39400000000000013 0.4087333674546613
-0.39500000000000046 0.4084901448410154
-0.3959999999999999 0.4083856682187491
-0.39700000000000024 0.4083935236968452
-0.3980000000000006 0.40848194994741244
-0.399 0.40861729818436504
-0.40000000000000036 0.40876599825291754
-0.4009999999999998 0.4089010278706401
-0.40200000000000014 0.40899515377333223
-0.40300000000000047 0.4090273341169102
-0.4039999999999999 0.40897955418280235
-0.40500000000000025 0.40883195762837443
-0.4059999999999997 0.4085703504659082
-0.40700000000000003 0.4081789153992321
-0.40800000000000036 0.40765154454805946
-0.4089999999999998 0.406981898906573
-0.41000000000000014 0.40617340062842733
-0.4110000000000005 0.4052352072035234
-0.4119999999999999 0.4041853882747973
-0.41300000000000026 0.4030482447264632
-0.4139999999999997 0.4018548191836614
-0.41500000000000004 0.40063787065459716
-0.41600000000000037 0.39943467258656135
-0.4169999999999998 0.39827843808674696
-0.41800000000000015 0.3971984560041849
-0.4190000000000005 0.3962182906322773
-0.41999999999999993 0.3953467133941372
-0.42100000000000026 0.39457986629201985
-0.4219999999999997 0.39389719818559693
-0.42300000000000004 0.3932620895896301
-0.4240000000000004 0.3926254006739263
-0.4249999999999998 0.39193022441358755
-0.42600000000000016 0.39111807975917556
-0.4270000000000005 0.3901359659995641
-0.42799999999999994 0.3889470197713031
-0.42900000000000027 0.38753584045923334
-0.4299999999999997 0.38591454984653917
-0.43100000000000005 0.3841204474294494
-0.4320000000000004 0.3822148295672261
-0.43299999999999983 0.38027818642787686
-0.43400000000000016 0.37839898509287023
-0.4350000000000005 0.3766682050493269
-0.43599999999999994 0.37516610255695976
-0.4370000000000003 0.37395692512393985
-0.4379999999999997 0.3730806641001079
-0.43900000000000006 0.37255071424971636
-0.4400000000000004 0.37235354230645656
-0.44099999999999984 0.3724527335386693
-0.44200000000000017 0.37278992720061943
-0.4430000000000005 0.37329350943773704
-0.44399999999999995 0.37388266740499854
-0.4450000000000003 0.37447879585469207
-0.44599999999999973 0.37500623570344244
-0.44700000000000006 0.37539994482046085
-0.4480000000000004 0.3756112101371804
-0.44899999999999984 0.3756103980362275
-0.4500000000000002 0.3753832668949522
-0.4510000000000005 0.3749447835541801
-0.45199999999999996 0.3743238304019802
-0.4530000000000003 0.37356713505590633
-0.45399999999999974 0.3727391616129365
-0.45500000000000007 0.37191184605285166
-0.4560000000000004 0.37115555057741967
-0.45699999999999985 0.3705384148159716
-0.4580000000000002 0.37011172189207264
-0.4590000000000005 0.36990640436420913
-0.45999999999999996 0.3699272572626317
-0.4610000000000003 0.3701535219838218
-0.46199999999999974 0.37053903093894985
-0.4630000000000001 0.37101737165826976
-0.4640000000000004 0.3715138588497092
-0.46499999999999986 0.3719521392566484
-0.4660000000000002 0.37226770882395716
-0.4670000000000005 0.37241542810954104
-0.46799999999999997 0.37237554849285326
-0.4690000000000003 0.37215608047090876
-0.46999999999999975 0.3717892479240817
-0.4710000000000001 0.37132606801819457
-0.4720000000000004 0.37082968915571196
-0.47299999999999986 0.37036424077244917
-0.4740000000000002 0.369987459268795
-0.47500000000000053 0.369743215630434
-0.476 0.369659795243703
-0.4770000000000003 0.36974297416298324
-0.47799999999999976 0.36998286858890483
-0.4790000000000001 0.3703546615090872
-0.4800000000000004 0.3708211449431388
-0.48099999999999987 0.37134156338506175
-0.4820000000000002 0.37186971530320945
-0.48300000000000054 0.37236474042619344
-0.484 0.37279148120142597
-0.4850000000000003 0.3731221451396453
-0.48599999999999977 0.3733384663827463
-0.4870000000000001 0.3734327831630267
-0.48800000000000043 0.3734111842723581
-0.4889999999999999 0.3732886050971478
-0.4900000000000002 0.37308919768342275
-0.49100000000000055 0.3728480982205971
-0.492 0.37260220506123454
-0.4930000000000003 0.37239001586964654
-0.4939999999999998 0.3722489178953925
-0.4950000000000001 0.37220739283070364
-0.49600000000000044 0.3722852999447716
-0.4969999999999999 0.3724918219973969
-0.4980000000000002 0.3728226625075602
-0.49900000000000055 0.3732623076212269
-0.5 0.3737840217582936
-0.5010000000000003 0.3743617243815352
-0.5019999999999998 0.3749676579218198
-0.5030000000000001 0.37557799581168266
-0.5040000000000004 0.37618153567035073
-0.5049999999999999 0.37678181011367573
-0.5060000000000002 0.3773875824567146
-0.5070000000000006 0.378025941213157
-0.508 0.3787241607059477
-0.5090000000000003 0.379507415122297
-0.5099999999999998 0.3803955848336573
-0.5110000000000001 0.38139427830363615
-0.5120000000000005 0.3824966994104937
-0.5129999999999999 0.3836774526593854
-0.5140000000000002 0.38489819148954885
-0.5150000000000006 0.38611711221632067
-0.516 0.3872877052016115
-0.5170000000000003 0.38837388721832183
-0.5179999999999998 0.3893508152384195
-0.5190000000000001 0.390212628532438
-0.5200000000000005 0.3909725404588021
-0.5209999999999999 0.39166386688135973
-0.5220000000000002 0.39233295706336685
-0.5230000000000006 0.3930354574111237
-0.524 0.3938266526028884
-0.5250000000000004 0.3947551258856431
-0.5259999999999998 0.395855620338991
-0.5270000000000001 0.3971438474462158
-0.5280000000000005 0.39861405939023586
-0.5289999999999999 0.4002421182272532
-0.5300000000000002 0.40198671139200687
-0.5309999999999997 0.4038007149844923
-0.532 0.40563141907593603
-0.5330000000000004 0.4074363764581776
-0.5339999999999998 0.4091876397931843
-0.5350000000000001 0.4108720121057101
-0.5360000000000005 0.4124973736798637
-0.5369999999999999 0.41408553897835465
-0.5380000000000003 0.4156722457769497
-0.5389999999999997 0.4172995798172258
-0.54 0.41901149103044244
-0.5410000000000004 0.42084857558744776
-0.5419999999999998 0.42284228783464034
-0.5430000000000001 0.42501473648028376
-0.5440000000000005 0.42737811855921826
-0.5449999999999999 0.42993214799448704
-0.5460000000000003 0.43266723869495316
-0.5469999999999997 0.43556755925765345
-0.548 0.43861131496328937
-0.5490000000000004 0.44177287393148895
-0.5499999999999998 0.44502340308738964
-0.5510000000000002 0.4483353197507745
-0.5520000000000005 0.4516824989666539
-0.5529999999999999 0.4550407449186812
-0.5540000000000003 0.45838957203442354
-0.5549999999999997 0.46171552407382954
-0.556 0.46500694322304315
-0.5570000000000004 0.4682619276101168
-0.5579999999999998 0.47148284977263705
-0.5590000000000002 0.4746752279061318
-0.5600000000000005 0.47785179368980896
-0.5609999999999999 0.48102560928422894
-0.5620000000000003 0.4842136195864392
-0.5629999999999997 0.4874334356884309
-0.5640000000000001 0.4906934713550894
-0.5650000000000004 0.49400643604270433
-0.5659999999999998 0.49737055544459624
-0.5670000000000002 0.5007842532932251
-0.5680000000000005 0.5042356237848657
-0.569 0.5077079106813275
-0.5700000000000003 0.5111741635581322
-0.5709999999999997 0.514613889911502
-0.5720000000000001 0.5180036917934072
-0.5730000000000004 0.5213267656687776
-0.5739999999999998 0.5245737222136441
-0.5750000000000002 0.5277406526857047
-0.5760000000000005 0.5308362798390774
-0.577 0.5338734763706234
-0.5780000000000003 0.5368735420163249
-0.5789999999999997 0.5398606364024532
-0.5800000000000001 0.5428541077461699
-0.5810000000000004 0.5458718276537176
-0.5819999999999999 0.5489232062960485
-0.5830000000000002 0.5520109665802153
-0.5840000000000005 0.555137761176279
-0.585 0.5582948111295551
-0.5860000000000003 0.5614831609856908
-0.5869999999999997 0.5647026929424701
-0.5880000000000001 0.567968391542865
-0.5890000000000004 0.5712998179249908
-0.5899999999999999 0.574729328749308
-0.5910000000000002 0.5783016454315903
-0.5920000000000005 0.5820636201832619
-0.593 0.5860626687304289
-0.5940000000000003 0.5903443571579021
-0.5949999999999998 0.5949430866444236
-0.5960000000000001 0.5998814697588839
-0.5970000000000004 0.6051668187638936
-0.5979999999999999 0.6107841495037788
-0.5990000000000002 0.6167034668131398
-0.6000000000000005 0.6228719221124195
-0.601 0.629222356012792
-0.6020000000000003 0.6356717994485371
-0.6029999999999998 0.6421240730998075
-0.6040000000000001 0.648481320308565
-0.6050000000000004 0.6546405906332212
-0.6059999999999999 0.6605073140925226
-0.6070000000000002 0.6659968453417364
-0.6080000000000005 0.6710423430483502
-0.609 0.675598400772725
-0.6100000000000003 0.6796491174910227
-0.6109999999999998 0.6832029989583422
-0.6120000000000001 0.6862996795321508
-0.6130000000000004 0.6890012886608518
-0.6139999999999999 0.69138741163722
-0.6150000000000002 0.693556021782569
-0.6160000000000005 0.6956052702437645
-0.617 0.6976324324499873
-0.6180000000000003 0.6997197540778518
-0.6189999999999998 0.7019367594414806
-0.6200000000000001 0.7043149459297656
-0.6210000000000004 0.7068677577589105
-0.6219999999999999 0.7095716023459927
-0.6230000000000002 0.7123836654585763
-0.6240000000000006 0.7152377435167611
-0.625 0.718055595749344
-0.6260000000000003 0.7207562213880438
-0.6269999999999998 0.7232638721001982
-0.6280000000000001 0.7255159412358441
-0.6290000000000004 0.7274733027152859
-0.6299999999999999 0.729118132671227
-0.6310000000000002 0.7304545029960268
-0.6320000000000006 0.7315164792250648
-0.633 0.7323512746943536
-0.6340000000000003 0.7330217259001112
-0.6349999999999998 0.7335932205911669
-0.6360000000000001 0.734125830078974
-0.6370000000000005 0.7346680632458258
-0.6379999999999999 0.7352535494753488
-0.6390000000000002 0.7358948111733953
-0.6400000000000006 0.7365757409001771
-0.641 0.7372652835062388
-0.6420000000000003 0.7379174009978418
-0.6429999999999998 0.738466562110775
-0.6440000000000001 0.7388464561122133
-0.6450000000000005 0.738985936184079
-0.6459999999999999 0.738820612965005
-0.6470000000000002 0.7382945677673594
-0.6480000000000006 0.7373629302024177
-0.649 0.7359928662082552
-0.6500000000000004 0.7341607014017316
-0.6509999999999998 0.7318535556537458
-0.6520000000000001 0.729068225157524
-0.6530000000000005 0.725796333116668
-0.6539999999999999 0.7220327479992705
-0.6550000000000002 0.7177670115721833
-0.6560000000000006 0.7129849233570199
-0.657 0.7076696924254272
-0.6580000000000004 0.7018087445882518
-0.6589999999999998 0.6953975713545585
-0.6600000000000001 0.6884512930211398
-0.6610000000000005 0.6810104619909586
-0.6619999999999999 0.6731488901210704
-0.6630000000000003 0.6649680900400208
-0.6639999999999997 0.656594629534645
-0.665 0.6481666797972095
-0.6660000000000004 0.6398253753717431
-0.6669999999999998 0.6316964768232378
-0.6680000000000001 0.6238713361376693
-0.6690000000000005 0.6164095530855999
-0.6699999999999999 0.6093218139457004
-0.6710000000000003 0.6025835803302629
-0.6719999999999997 0.5961364372147695
-0.673 0.5899093829947404
-0.6740000000000004 0.5838253252334124
-0.6749999999999998 0.5778225435687191
-0.6760000000000002 0.5718538776574047
-0.6770000000000005 0.5658998702475567
-0.6779999999999999 0.5599616013882734
-0.6790000000000003 0.5540545240014761
-0.6799999999999997 0.548201231509205
-0.681 0.5424179402289958
-0.6820000000000004 0.5367101671174422
-0.6829999999999998 0.5310687193055045
-0.6840000000000002 0.5254632679045722
-0.6850000000000005 0.5198554815610893
-0.6859999999999999 0.5141949704134218
-0.6870000000000003 0.5084313640365343
-0.6879999999999997 0.502523615969745
-0.6890000000000001 0.49644195332570024
-0.6900000000000004 0.4901716752695126
-0.6909999999999998 0.4837123076025828
-0.6920000000000002 0.47708226319144753
-0.6930000000000005 0.4703044009327889
-0.694 0.46341116090035084
-0.6950000000000003 0.4564339693627669
-0.6959999999999997 0.4494046915836584
-0.6970000000000001 0.4423493009152511
-0.6980000000000004 0.43529214749023365
-0.6989999999999998 0.4282526641921072
-0.7000000000000002 0.4212491273468803
-0.7010000000000005 0.4142983510655893
-0.702 0.40742159302953085
-0.7030000000000003 0.40064349015726264
-0.7039999999999997 0.3939904304662731
-0.7050000000000001 0.38749301957381616
-0.7060000000000004 0.3811810113092135
-0.7069999999999999 0.3750816187372208
-0.7080000000000002 0.36921902831298975
-0.7090000000000005 0.36360821199418664
-0.71 0.3582537036310874
-0.7110000000000003 0.35315198458170033
-0.7119999999999997 0.34828833438108825
-0.7130000000000001 0.3436407470484785
-0.7140000000000004 0.3391829998370576
-0.7149999999999999 0.3348843031478471
-0.7160000000000002 0.3307132567853464
-0.7170000000000005 0.3266406806107202
-0.718 0.32263742780790866
-0.7190000000000003 0.31867621230087884
-0.7199999999999998 0.3147330217920752
-0.7210000000000001 0.3107814313142582
-0.7220000000000004 0.30679886589695843
-0.7229999999999999 0.3027607336145165
-0.7240000000000002 0.2986436803646587
-0.7250000000000005 0.2944292944593035
-0.726 0.2901000362962232
-0.7270000000000003 0.2856472171003312
-0.7279999999999998 0.2810720653343183
-0.7290000000000001 0.27638388590373186
-0.7300000000000004 0.27160444741245016
-0.7309999999999999 0.26676864060463473
-0.7320000000000002 0.26191842457733344
-0.7330000000000005 0.25710170053182424
-0.734 0.2523669552569635
-0.7350000000000003 0.24775654971496125
-0.7359999999999998 0.24330718276470362
-0.7370000000000001 0.23903689424555713
-0.7380000000000004 0.2349538620425573
-0.7389999999999999 0.23104987767902602
-0.7400000000000002 0.22730560939384498
-0.7410000000000005 0.2236949861137597
-0.742 0.2201898173991618
-0.7430000000000003 0.21676465170138498
-0.7439999999999998 0.21340051485360528
-0.7450000000000001 0.21008665430964446
-0.7460000000000004 0.20682147707132012
-0.7469999999999999 0.20361062229029764
-0.7480000000000002 0.20046216227138994
-0.7490000000000006 0.19738714374550975
-0.75 0.19439417274362836
-0.7510000000000003 0.1914873159158759
-0.7519999999999998 0.18866549083204326
-0.7530000000000001 0.1859228335403687
-0.7540000000000004 0.18325113243337948
-0.7549999999999999 0.1806395259266011
-0.7560000000000002 0.17807811383423505
-0.7570000000000006 0.1755598090839437
-0.758 0.17308268997649623
-0.7590000000000003 0.17064801514843478
-0.7599999999999998 0.16826119879178258
-0.7610000000000001 0.16592991948636454
-0.7620000000000005 0.16366186026751972
-0.7629999999999999 0.1614628833409807
-0.7640000000000002 0.1593339280232323
-0.7650000000000006 0.15727267320090607
-0.766 0.15527082953224902
-0.7670000000000003 0.1533177417588508
-0.7679999999999998 0.15139908350053635
-0.7690000000000001 0.1495017182666569
-0.7700000000000005 0.14761346163495456
-0.7709999999999999 0.1457249134677238
-0.7720000000000002 0.1438309208458584
-0.7730000000000006 0.14193080651271206
-0.774 0.14002756992895501
-0.7750000000000004 0.13812694142402077
-0.7759999999999998 0.13623712307365526
-0.7770000000000001 0.1343667828486419
-0.7780000000000005 0.13252696109546594
-0.7789999999999999 0.13072681565324132
-0.7800000000000002 0.12897609148906009
-0.7810000000000006 0.12728370331867997
-0.782 0.12565715603509095
-0.7830000000000004 0.12410132847419196
-0.7839999999999998 0.12261920912784069
-0.7850000000000001 0.12120952579062858
-0.7860000000000005 0.1198677656796784
-0.7869999999999999 0.11858384971022737
-0.7880000000000003 0.11734494054349309
-0.7889999999999997 0.11613396977874468
-0.79 0.11493323415478947
-0.7910000000000004 0.11372489529855367
-0.7919999999999998 0.11249226217858797
-0.7930000000000001 0.11122434899010523
-0.7940000000000005 0.10991404921697549
-0.7949999999999999 0.1085607944223816
-0.7960000000000003 0.1071709622253369
-0.7969999999999997 0.10575699327122516
-0.798 0.10433529205058917
-0.7990000000000004 0.10292553982648958
-0.7999999999999998 0.10154854010023395
-0.8010000000000002 0.10022325973123623
-0.8020000000000005 0.09896577585194938
-0.8029999999999999 0.0977874923068719
-0.8040000000000003 0.09669372797207093
-0.8049999999999997 0.09568304329364317
-0.806 0.09474772143640181
-0.8070000000000004 0.09387552096747692
-0.8079999999999998 0.09305049142825259
-0.8090000000000002 0.09225501781525146
-0.8100000000000005 0.0914725434637018
-0.8109999999999999 0.09068866720560728
-0.8120000000000003 0.08989303809533963
-0.8129999999999997 0.08908007998057668
-0.8140000000000001 0.08824872467132146
-0.8150000000000004 0.08740160917168403
-0.8159999999999998 0.08654416844935046
-0.8170000000000002 0.08568362700494385
-0.8180000000000005 0.08482622635468745
-0.819 0.08397787925453791
-0.8200000000000003 0.08314200902685139
-0.8209999999999997 0.0823209203371805
-0.8220000000000001 0.08151458487348551
-0.8230000000000004 0.0807219982309259
-0.8239999999999998 0.07994182569068049
-0.8250000000000002 0.07917170159304573
-0.8260000000000005 0.07841068560668611
-0.827 0.07765774791414494
-0.8280000000000003 0.07691371328515127
-0.8289999999999997 0.07617994262889728
-0.8300000000000001 0.07545938943921558
-0.8310000000000004 0.07475541341135018
-0.8319999999999999 0.07407257419455222
-0.8330000000000002 0.07341537920920815
-0.8340000000000005 0.0727878389826199
-0.835 0.07219362849343929
-0.8360000000000003 0.07163407404934365
-0.8369999999999997 0.07110871781623551
-0.8380000000000001 0.07061528127135532
-0.8390000000000004 0.07014885820135786
-0.8399999999999999 0.0697022281356188
-0.8410000000000002 0.06926762595841512
-0.8420000000000005 0.06883552960800245
-0.843 0.0683980119825252
-0.8440000000000003 0.06794809214744427
-0.8449999999999998 0.067480563934109
-0.8460000000000001 0.06699282870465587
-0.8470000000000004 0.06648487515668615
-0.8479999999999999 0.06595894322114425
-0.8490000000000002 0.06541921667953296
-0.8500000000000005 0.06487099465567148
-0.851 0.06431982265227122
-0.8520000000000003 0.06377046759678735
-0.8529999999999998 0.06322763913873221
-0.8540000000000001 0.06269404139428945
-0.8550000000000004 0.062171235017589054
-0.8559999999999999 0.06165983927326308
-0.8570000000000002 0.06115915360032696
-0.8580000000000005 0.06066838915177017
-0.859 0.060187139253319165
-0.8600000000000003 0.0597156394390255
-0.8609999999999998 0.0592546633108853
-0.8620000000000001 0.058806201370255655
-0.8630000000000004 0.05837242141364039
-0.8639999999999999 0.05795559011825871
-0.8650000000000002 0.05755759286720215
-0.8660000000000005 0.05717875171656129
-0.867 0.05681713480445833
-0.8680000000000003 0.056469305266143605
-0.8689999999999998 0.05612940719730697
-0.8700000000000001 0.055789814343083284
-0.8710000000000004 0.05544229101169112
-0.8719999999999999 0.05507907113970524
-0.8730000000000002 0.05469365306128759
-0.8740000000000006 0.0542825534302018
-0.875 0.05384525412295811
-0.8760000000000003 0.05338516809134628
-0.8769999999999998 0.05290925648244926
-0.8780000000000001 0.05242742011547798
-0.8790000000000004 0.05195088798530692
-0.8799999999999999 0.0514919223163139
-0.8810000000000002 0.05106063458418194
-0.8820000000000006 0.05066452864972804
-0.883 0.05030801402950496
-0.8840000000000003 0.04999038316046885
-0.8849999999999998 0.049707431046888184
-0.8860000000000001 0.04945071241266787
-0.8870000000000005 0.049209640751497113
-0.8879999999999999 0.048972950055463926
-0.8890000000000002 0.048730197944762264
-0.8900000000000006 0.04847272266446699
-0.891 0.048195752224729244
-0.8920000000000003 0.04789783618330333
-0.8929999999999998 0.047581255467744395
-0.8940000000000001 0.047251211528339436
-0.8950000000000005 0.0469149570902237
-0.8959999999999999 0.04657995131147343
-0.8970000000000002 0.04625327672863458
-0.8980000000000006 0.04594034447468194
-0.899 0.045644820186906555
-0.9000000000000004 0.04536763626666119
-0.9009999999999998 0.04510850369782702
-0.9020000000000001 0.044865555089040915
-0.9030000000000005 0.04463678959876111
-0.9039999999999999 0.044419972021892865
-0.9050000000000002 0.044213233170892055
-0.9060000000000006 0.04401610384184144
-0.907 0.04382780162851758
-0.9080000000000004 0.04364807163243004
-0.9089999999999998 0.04347611697224404
-0.9100000000000001 0.0433106734307128
-0.9110000000000005 0.043149837692138496
-0.9119999999999999 0.04299097828838749
-0.9130000000000003 0.042831459903900956
-0.9139999999999997 0.04266869087971018
-0.915 0.04250092748989271
-0.9160000000000004 0.04232758718964644
-0.9169999999999998 0.04214903176652355
-0.9180000000000001 0.041967031422922296
-0.9190000000000005 0.04178356788317375
-0.9199999999999999 0.041600943244733124
-0.9210000000000003 0.04142092113289572
-0.9219999999999997 0.041244486596749216
-0.923 0.04107148519647813
-0.9240000000000004 0.04090118370521494
-0.9249999999999998 0.04073215037208891
-0.9260000000000002 0.04056296063895824
-0.9270000000000005 0.04039266448183242
-0.9279999999999999 0.04022095901762511
-0.9290000000000003 0.040048145964431923
-0.9299999999999997 0.039875663159728604
-0.931 0.039705120340102505
-0.9320000000000004 0.03953810119485738
-0.9329999999999998 0.039376420273087784
-0.9340000000000002 0.03922118025810668
-0.9350000000000005 0.03907346761281444
-0.9359999999999999 0.03893385096735231
-0.9370000000000003 0.03880276595315652
-0.9379999999999997 0.03868069230590326
-0.9390000000000001 0.03856822115746279
-0.9400000000000004 0.038465531009874515
-0.9409999999999998 0.038372806558806906
-0.9420000000000002 0.03828955899125763
-0.9430000000000005 0.038214635965916344
-0.944 0.03814608531911128
-0.9450000000000003 0.03808104986498445
-0.9459999999999997 0.03801617855797421
-0.9470000000000001 0.03794762028368769
-0.9480000000000004 0.03787155329949411
-0.9489999999999998 0.037784831505991615
-0.9500000000000002 0.037684798652587975
-0.9510000000000005 0.0375699851538428
-0.952 0.037439951545340217
-0.9530000000000003 0.03729563644650482
-0.9539999999999997 0.037138946976048776
-0.9550000000000001 0.036972331721816076
-0.9560000000000004 0.036799494582014765
-0.9569999999999999 0.036624067148769104
-0.9580000000000002 0.03645020335643838
-0.9590000000000005 0.036281928361576295
-0.96 0.03612287219456336
-0.9610000000000003 0.03597669714219503
-0.9619999999999997 0.035846069650813835
-0.9630000000000001 0.03573316147149891
-0.9640000000000004 0.03563948025703351
-0.9649999999999999 0.03556561730633835
-0.9660000000000002 0.03551086456524421
-0.9670000000000005 0.03547414815755254
-0.968 0.035453458288161495
-0.9690000000000003 0.03544643271312169
-0.9699999999999998 0.03545000794372431
-0.9710000000000001 0.035461221984978884
-0.9720000000000004 0.03547743854733768
-0.9729999999999999 0.03549616298326011
-0.9740000000000002 0.03551553344516866
-0.9750000000000005 0.035534407262060565
-0.976 0.03555198942394182
-0.9770000000000003 0.035568045997640685
-0.9779999999999998 0.03558256928946199
-0.9790000000000001 0.035595561569777535
-0.9800000000000004 0.03560694582754322
-0.9809999999999999 0.035616341337907385
-0.9820000000000002 0.03562308146838349
-0.9830000000000005 0.03562582747397242
-0.984 0.035623005993541415
-0.9850000000000003 0.03561255096706239
-0.9859999999999998 0.03559238109128826
-0.9870000000000001 0.035560535056010326
-0.9880000000000004 0.0355152193136598
-0.9889999999999999 0.035455445797454424
-0.9900000000000002 0.035380963209597896
-0.9910000000000005 0.03529278207066471
-0.992 0.03519282266827695
-0.9930000000000003 0.03508425441517188
-0.9939999999999998 0.03497140761181818
-0.9950000000000001 0.034858854220399374
-0.9960000000000004 0.03475189251287908
-0.9969999999999999 0.03465514657942249
-0.9980000000000002 0.03457264046387526
-0.9990000000000006 0.03450693860670386
-1.0 0.03445916999930089
-1.0010000000000003 0.03442868413928197
-1.0019999999999998 0.034413207887159326
-1.0030000000000001 0.03440940333805987
-1.0040000000000004 0.034413210910735424
-1.005 0.03442019643096166
-1.0060000000000002 0.034426980209400236
-1.0070000000000006 0.03443101700893339
-1.008 0.034431006512439605
-1.0090000000000003 0.03442729508440935
-1.0099999999999998 0.03442138541754932
-1.0110000000000001 0.0344155097015618
-1.0120000000000005 0.03441224045395044
-1.013 0.034413320946249944
-1.0140000000000002 0.03441984781801525
-1.0150000000000006 0.034431684754846065
-1.016 0.03444698572123168
-1.0170000000000003 0.034462988255509225
-1.0179999999999998 0.03447611234856912
-1.0190000000000001 0.03448305219149428
-1.0200000000000005 0.03448107009917299
-1.021 0.034468630415551496
-1.0220000000000002 0.034446065523237215
-1.0230000000000006 0.03441529429930911
-1.024 0.03437968976386633
-1.0250000000000004 0.03434364055155176
-1.0259999999999998 0.03431139408610623
-1.0270000000000001 0.03428683623400355
-1.0280000000000005 0.0342724608325093
-1.029 0.034269474874524315
-1.0300000000000002 0.0342773156597629
-1.0310000000000006 0.03429409720995852
-1.032 0.034317354902955045
-1.0330000000000004 0.03434430813513892
-1.0339999999999998 0.03437292433460366
-1.0350000000000001 0.03440222983075673
-1.0360000000000005 0.034432553022415026
-1.037 0.034465403474114954
-1.0380000000000003 0.03450330198829478
-1.0390000000000006 0.034549010589758664
-1.04 0.0346048738742377
-1.0410000000000004 0.0346724381191888
-1.0419999999999998 0.03475174909135543
-1.0430000000000001 0.034841376447110016
-1.0440000000000005 0.03493831908754844
-1.045 0.03503830716078547
-1.0460000000000003 0.0351364134369311
-1.0469999999999997 0.03522743711398502
-1.048 0.035306584306452525
-1.0490000000000004 0.03536934381756743
-1.0499999999999998 0.03541276136367993
-1.0510000000000002 0.03543487240919669
-1.0520000000000005 0.035435201019970955
-1.053 0.035414865319656284
-1.0540000000000003 0.035376625036406005
-1.0549999999999997 0.035324348644306586
-1.056 0.035263576826478245
-1.0570000000000004 0.03520076302068811
-1.0579999999999998 0.03514278312944808
-1.0590000000000002 0.035096397751088554
-1.0600000000000005 0.035067447777678167
-1.061 0.03506015362898703
-1.0620000000000003 0.035076984175597875
-1.0629999999999997 0.035117771947123906
-1.064 0.035180192412325506
-1.0650000000000004 0.03526006790779301
-1.0659999999999998 0.035352394264311325
-1.0670000000000002 0.03545179090494268
-1.0680000000000005 0.03555359426843707
-1.069 0.03565438100593285
-1.0700000000000003 0.03575296050506408
-1.0709999999999997 0.035849718420387706
-1.072 0.03594674106747834
-1.0730000000000004 0.03604735574393585
-1.0739999999999998 0.0361552719176719
-1.0750000000000002 0.0362742701607241
-1.0760000000000005 0.03640660329154478
-1.077 0.03655403831932818
-1.0780000000000003 0.03671685571877456
-1.0789999999999997 0.03689445443911714
-1.08 0.037085674310739745
-1.0810000000000004 0.037288848693699
-1.0819999999999999 0.0375028061062163
-1.0830000000000002 0.03772648943962428
-1.0840000000000005 0.03795905153520451
-1.085 0.038200002448006254
-1.0860000000000003 0.03844830118801939
-1.0869999999999997 0.038702022896669686
-1.088 0.03895833604354892
-1.0890000000000004 0.03921277221983094
-1.0899999999999999 0.0394595578029411
-1.0910000000000002 0.0396921439408563
-1.0920000000000005 0.039903455122102784
-1.093 0.040087124810711715
-1.0940000000000003 0.04023814097988925
-1.0949999999999998 0.04035372906584374
-1.096 0.04043341454414837
-1.0970000000000004 0.04048007024199623
-1.0979999999999999 0.04049919271602771
-1.0990000000000002 0.04049820624874304
-1.1000000000000005 0.040486110020744676
-1.101 0.04047256353150771
-1.1020000000000003 0.0404670087411289
-1.1029999999999998 0.04047732890380863
-1.104 0.040510561719480566
-1.1050000000000004 0.04057133565209411
-1.1059999999999999 0.040662595375537396
-1.1070000000000002 0.04078522180524495
-1.1080000000000005 0.04093851526267947
-1.109 0.041120833206310346
-1.1100000000000003 0.04132877804997613
-1.1109999999999998 0.04155857831947548
-1.112 0.041805752497460665
-1.1130000000000004 0.042065560204808075
-1.1139999999999999 0.04233328133689093
-1.1150000000000002 0.04260432706901783
-1.1160000000000005 0.04287484932764523
-1.117 0.04314153499951114
-1.1180000000000003 0.043402018625047924
-1.1189999999999998 0.04365460744692391
-1.12 0.04389877677388949
-1.1210000000000004 0.04413435950942726
-1.1219999999999999 0.0443621634335743
-1.1230000000000002 0.044583526973165734
-1.1240000000000006 0.044800068976127864
-1.125 0.04501435755026277
-1.1260000000000003 0.04522922223407925
-1.1269999999999998 0.045447877077103065
-1.1280000000000001 0.0456740772563399
-1.1290000000000004 0.045911212726583314
-1.13 0.04616258685537475
-1.1310000000000002 0.046429914787271404
-1.1320000000000006 0.0467138454024261
-1.133 0.04701318321041406
-1.1340000000000003 0.04732541849135822
-1.1349999999999998 0.04764629922352926
-1.1360000000000001 0.047971041257186924
-1.1370000000000005 0.04829403019889246
-1.138 0.048610497869954625
-1.1390000000000002 0.04891638224893871
-1.1400000000000006 0.049208991025384057
-1.141 0.04948742733733357
-1.1420000000000003 0.04975179231826287
-1.1429999999999998 0.05000387832249157
-1.1440000000000001 0.05024642647279597
-1.1450000000000005 0.05048271121940372
-1.146 0.050716827309667
-1.1470000000000002 0.05095292189875836
-1.1480000000000006 0.05119549863036839
-1.149 0.05144924918084463
-1.1500000000000004 0.05171813938661061
-1.1509999999999998 0.052006323569773645
-1.1520000000000001 0.05231734542049886
-1.1530000000000005 0.05265302444791006
-1.154 0.05301419548406164
-1.1550000000000002 0.05340010292445804
-1.1560000000000006 0.05380824342254788
-1.157 0.054234374179009476
-1.1580000000000004 0.0546727442125465
-1.1589999999999998 0.05511734862162216
-1.1600000000000001 0.05556110773203192
-1.1610000000000005 0.05599753116258768
-1.162 0.056420976810665595
-1.1630000000000003 0.05682682905463671
-1.1640000000000006 0.057211951681917554
-1.165 0.05757526725886029
-1.1660000000000004 0.05791741098955101
-1.1669999999999998 0.058240798230514965
-1.1680000000000001 0.05854951495119409
-1.1690000000000005 0.05884875283777018
-1.17 0.05914520141972024
-1.1710000000000003 0.059445652145431974
-1.1719999999999997 0.05975683453259738
-1.173 0.06008522899689582
-1.1740000000000004 0.060435734904024485
-1.1749999999999998 0.060811970797920764
-1.1760000000000002 0.06121529939490909
-1.1770000000000005 0.0616448897734038
-1.178 0.06209779978377731
-1.1790000000000003 0.06256898859172008
-1.1799999999999997 0.06305278206233444
-1.181 0.06354329272397957
-1.1820000000000004 0.06403510294240529
-1.1829999999999998 0.0645251469219024
-1.1840000000000002 0.0650134835885182
-1.1850000000000005 0.06550323541070716
-1.186 0.06600128364991822
-1.1870000000000003 0.06651694226480571
-1.1879999999999997 0.06706051661764938
-1.189 0.06764177632116215
-1.1900000000000004 0.0682684510661157
-1.1909999999999998 0.06894406340717393
-1.1920000000000002 0.06966644581125633
-1.1930000000000005 0.07042857397743073
-1.194 0.07121838440579537
-1.1950000000000003 0.07201940043916473
-1.1959999999999997 0.07281472430058698
-1.197 0.0735874469858219
-1.1980000000000004 0.07432315801065212
-1.1989999999999998 0.07501186246445893
-1.2000000000000002 0.0756479023459476
-1.2010000000000005 0.07623138361302965
-1.202 0.07676665006971171
-1.2030000000000003 0.07726184103562912
-1.2039999999999997 0.07772709995462523
-1.205 0.07817467506733564
-1.2060000000000004 0.07861615672405478
-1.2069999999999999 0.07906279853004576
-1.2080000000000002 0.07952448848515938
-1.2090000000000005 0.08000921397759013
-1.21 0.08052329221291585
-1.2110000000000003 0.08106987465934329
-1.2119999999999997 0.08165033865508214
-1.213 0.08226343615506795
-1.2140000000000004 0.08290564986915071
-1.2149999999999999 0.08357251705853079
-1.2160000000000002 0.08425831009753419
-1.2170000000000005 0.08495720970103837
-1.218 0.08566451100821389
-1.2190000000000003 0.08637689973183899
-1.2199999999999998 0.08709366015960864
-1.221 0.087816380311209
-1.2220000000000004 0.0885477119708499
-1.2229999999999999 0.08929285191275708
-1.2240000000000002 0.09005580439168773
-1.2250000000000005 0.09084217347143052
-1.226 0.09165710464422268
-1.2270000000000003 0.09250367584198672
-1.2279999999999998 0.09338517366714794
-1.229 0.09430394307030614
-1.2300000000000004 0.09526207581890307
-1.2309999999999999 0.09626152712175448
-1.2320000000000002 0.09730479851957904
-1.2330000000000005 0.09839246003736028
-1.234 0.0995257529783972
-1.2350000000000003 0.10070272885695714
-1.2359999999999998 0.10191926450070361
-1.237 0.10316815166707426
-1.2380000000000004 0.10443864512465895
-1.2389999999999999 0.10571667142632118
-1.2400000000000002 0.10698725395251103
-1.2410000000000005 0.10823424995972294
-1.242 0.1094429656061
-1.2430000000000003 0.11060236603216235
-1.2439999999999998 0.11170632059906303
-1.245 0.11275416214843532
-1.2460000000000004 0.11375155924216966
-1.2469999999999999 0.11471011735821729
-1.2480000000000002 0.1156455394266765
-1.2490000000000006 0.11657659875273284
-1.25 0.11752352704241419
-1.2510000000000003 0.118505149082679
-1.2519999999999998 0.11953771128937722
-1.2530000000000001 0.12063372680032976
-1.2540000000000004 0.12180074960203016
-1.255 0.12304242474179902
-1.2560000000000002 0.12435641462742932
-1.2570000000000006 0.125736626312224
-1.258 0.12717343592194785
-1.2590000000000003 0.1286527089000625
-1.2599999999999998 0.13016105141759693
-1.2610000000000001 0.13168275482251673
-1.2620000000000005 0.13320405654673448
-1.263 0.1347126507271223
-1.2640000000000002 0.13620129802562317
-1.2650000000000006 0.13766592884118803
-1.266 0.139107371208486
-1.2670000000000003 0.14053001971131535
-1.2679999999999998 0.14194154088324284
-1.2690000000000001 0.1433510984428008
-1.2700000000000005 0.14476683828029224
-1.271 0.14619558232924906
-1.2720000000000002 0.14764042425939392
-1.2730000000000006 0.14910102307634956
-1.274 0.1505733421944386
-1.2750000000000004 0.1520521207595367
-1.2759999999999998 0.1535337785341618
-1.2770000000000001 0.15501615075986247
-1.2780000000000005 0.15650229458839404
-1.279 0.15800069067606165
-1.2800000000000002 0.15952588506646198
-1.2810000000000006 0.1610956339525424
-1.282 0.16272995330963044
-1.2830000000000004 0.16444579330197898
-1.2839999999999998 0.16625552859590856
-1.2850000000000001 0.16816245845295438
-1.2860000000000005 0.17016061108712874
-1.287 0.17223322584343498
-1.2880000000000003 0.17435471224458274
-1.2890000000000006 0.17649381940290396
-1.29 0.1786167112494855
-1.2910000000000004 0.180691334569767
-1.2919999999999998 0.1826914992727659
-1.2930000000000001 0.18459979824027462
-1.2940000000000005 0.1864119297508779
-1.295 0.1881340269452972
-1.2960000000000003 0.1897867817641786
-1.2969999999999997 0.19140020867196117
-1.298 0.1930128345454966
-1.2990000000000004 0.19466619875417213
-1.2999999999999998 0.19640304202019182
-1.3010000000000002 0.19825857122752125
-1.3020000000000005 0.20025951340513795
-1.303 0.20241892866712874
-1.3040000000000003 0.20473540491296044
-1.3049999999999997 0.2071913291231307
-1.306 0.2097564032355042
-1.3070000000000004 0.21238992212902894
-1.3079999999999998 0.21504516490222528
-1.3090000000000002 0.21766929549835112
-1.3100000000000005 0.22021301872116153
-1.311 0.22262815861588683
-1.3120000000000003 0.22487357945022274
-1.3129999999999997 0.22691518335027352
-1.314 0.22873021854132083
-1.3150000000000004 0.23030749234806597
-1.3159999999999998 0.23164896013614072
-1.3170000000000002 0.23276944048659745
-1.3180000000000005 0.23369912102378568
-1.319 0.2344805195098009
-1.3200000000000003 0.23516507533147457
-1.3209999999999997 0.23580883888158843
-1.322 0.23646826946895105
-1.3230000000000004 0.23719211067223503
-1.3239999999999998 0.23801836396467405
-1.3250000000000002 0.2389679315810044
-1.3260000000000005 0.24004518316766826
-1.327 0.24123690526261976
-1.3280000000000003 0.24251479909622561
-1.3289999999999997 0.2438416315670889
-1.33 0.24517553237299505
-1.3310000000000004 0.24647506631344013
-1.3319999999999999 0.24770684952308433
-1.3330000000000002 0.2488490689770763
-1.3340000000000005 0.2498939041804368
-1.335 0.2508505804101784
-1.3360000000000003 0.2517428499274245
-1.3369999999999997 0.2526094441104172
-1.338 0.2534956621998945
-1.3390000000000004 0.25445073165971965
-1.3399999999999999 0.25551995679643097
-1.3410000000000002 0.2567403614324588
-1.3420000000000005 0.258135141266739
-1.343 0.2597071357153909
-1.3440000000000003 0.261442061129695
-1.3449999999999998 0.26330385944036877
-1.346 0.26524456862380213
-1.3470000000000004 0.2672031223111033
-1.3479999999999999 0.26911505237569366
-1.3490000000000002 0.2709188117515039
-1.3500000000000005 0.2725629569565379
-1.351 0.274010113280847
-1.3520000000000003 0.27524123568199266
-1.3529999999999998 0.27625577052110784
-1.354 0.2770716257315324
-1.3550000000000004 0.27771812281906777
-1.3559999999999999 0.278236276578624
-1.3570000000000002 0.27866931754373153
-1.3580000000000005 0.27906314029205265
-1.359 0.2794541227236508
-1.3600000000000003 0.2798749598694475
-1.3609999999999998 0.2803456274519572
-1.362 0.28087736989059253
-1.3630000000000004 0.2814701690416115
-1.3639999999999999 0.2821164132996977
-1.3650000000000002 0.28280096918631187
-1.3660000000000005 0.2835056441081666
-1.367 0.2842074389401605
-1.3680000000000003 0.2848852274319035
-1.3689999999999998 0.28552059676677516
-1.37 0.286097107596732
-1.3710000000000004 0.2866045249370642
-1.3719999999999999 0.28703829049122953
-1.3730000000000002 0.287398527550581
-1.3740000000000006 0.2876917488453159
-1.375 0.2879258156742962
-1.3760000000000003 0.28810890602735423
-1.3769999999999998 0.28824804658421704
-1.3780000000000001 0.2883446857041905
-1.3790000000000004 0.2883981207920105
-1.38 0.2884028449309346
-1.3810000000000002 0.2883471016211442
-1.3820000000000006 0.28821954295279667
-1.383 0.28800902124208283
-1.3840000000000003 0.2877079313654414
-1.3849999999999998 0.2873170260253316
-1.3860000000000001 0.2868431216643413
-1.3870000000000005 0.28630489222875344
-1.388 0.28572741784100275
-1.3890000000000002 0.2851430891042515
-1.3900000000000006 0.2845846781506026
-1.391 0.28408404427703154
-1.3920000000000003 0.28366798743558724
-1.3929999999999998 0.2833548072319316
-1.3940000000000001 0.2831507521142155
-1.3950000000000005 0.28305386937233085
-1.396 0.28305125016582494
-1.3970000000000002 0.283124811448828
-1.3980000000000006 0.2832529998254894
-1.399 0.28341316506566033
-1.4000000000000004 0.2835829052716878
-1.4009999999999998 0.2837444889908001
-1.4020000000000001 0.2838800380400479
-1.4030000000000005 0.2839758909829886
-1.404 0.28402027953729697
-1.4050000000000002 0.2839998560614861
-1.4060000000000006 0.28390483264280036
-1.407 0.28372393025239495
-1.4080000000000004 0.28345226749771557
-1.4089999999999998 0.2830845533729216
-1.4100000000000001 0.282622111913051
-1.4110000000000005 0.28207023841919837
-1.412 0.2814404711845026
-1.4130000000000003 0.2807488919024497
-1.4140000000000006 0.28001647513527256
-1.415 0.27926563745334815
-1.4160000000000004 0.2785221596023981
-1.4169999999999998 0.27780917337021466
-1.4180000000000001 0.2771471924240447
-1.4190000000000005 0.2765527691592748
-1.42 0.2760321193086033
-1.4210000000000003 0.2755825654319117
-1.4220000000000006 0.27518965078541197
-1.423 0.274827562426449
-1.4240000000000004 0.2744616029341358
-1.4249999999999998 0.27405152567842833
-1.4260000000000002 0.27355591274858376
-1.4270000000000005 0.272937148312957
-1.428 0.2721689659046834
-1.4290000000000003 0.27124022043408713
-1.4299999999999997 0.2701591962163254
-1.431 0.26895207220940437
-1.4320000000000004 0.2676620962741055
-1.4329999999999998 0.266346305584591
-1.4340000000000002 0.26506759126790114
-1.4350000000000005 0.26389085276042556
-1.436 0.26287364439895383
-1.4370000000000003 0.26206236132461597
-1.4379999999999997 0.26148637145542375
-1.439 0.26115623096404417
-1.4400000000000004 0.26106339340174356
-1.4409999999999998 0.26118297994318873
-1.4420000000000002 0.26147440975729436
-1.4430000000000005 0.26188748934825534
-1.444 0.262365316922843
-1.4450000000000003 0.2628523196183409
-1.4459999999999997 0.2632948587812017
-1.447 0.2636466628548485
-1.4480000000000004 0.2638728905892561
-1.4489999999999998 0.26395211835518145
-1.4500000000000002 0.2638737670493505
-1.4510000000000005 0.2636478344859625
-1.452 0.26329414363897996
-1.4530000000000003 0.2628450815138639
-1.4539999999999997 0.26234551928540734
-1.455 0.261845571428179
-1.4560000000000004 0.26139419292171573
-1.4569999999999999 0.2610387605068152
-1.4580000000000002 0.2608147281135487
-1.4590000000000005 0.2607432219552939
-1.46 0.2608270087366085
-1.4610000000000003 0.26105097117195786
-1.4619999999999997 0.26138226255613356
-1.463 0.26177401587763816
-1.4640000000000004 0.26217384278071354
-1.4649999999999999 0.2625285079832514
-1.4660000000000002 0.2627934353740732
-1.4670000000000005 0.2629379783161391
-1.468 0.26294956858050067
-1.4690000000000003 0.262835286862724
-1.4699999999999998 0.26261925306602585
-1.471 0.2623386725962973
-1.4720000000000004 0.2620390761171819
-1.4729999999999999 0.2617663765556337
-1.4740000000000002 0.2615616508804025
-1.4750000000000005 0.2614558825295246
-1.476 0.2614687812982892
-1.4770000000000003 0.2616039887187746
-1.4779999999999998 0.26185394018267066
-1.479 0.2622004906548383
-1.4800000000000004 0.26261668552696676
-1.4809999999999999 0.2630731048338822
-1.4820000000000002 0.26353650958915
-1.4830000000000005 0.26397748154195483
-1.484 0.26437069816730535
-1.4850000000000003 0.26469606618577823
-1.4859999999999998 0.2649402640099929
-1.487 0.2650975155067472
-1.4880000000000004 0.2651718209781512
-1.4889999999999999 0.2651735084238315
-1.4900000000000002 0.26511952163822883
-1.4910000000000005 0.2650347230809469
-1.492 0.264945345588549
-1.4930000000000003 0.2648789695925574
-1.4939999999999998 0.26486253863899895
-1.495 0.2649168783317202
-1.4960000000000004 0.2650568424084799
-1.4969999999999999 0.2652898009225317
-1.4980000000000002 0.26561356638230266
-1.4990000000000006 0.2660178756332609
-1.5 0.2664843579455268
-1.5010000000000003 0.2669948658938265
-1.5019999999999998 0.26752976396971373
-1.5030000000000001 0.26807194249398414
-1.5040000000000004 0.2686130267946794
-1.505 0.26915492226606047
-1.5060000000000002 0.26970314438326937
-1.5070000000000006 0.27027621459017936
-1.508 0.2708928377679901
-1.5090000000000003 0.27157030123454934
-1.5099999999999998 0.2723222560329651
-1.5110000000000001 0.2731522936970633
-1.5120000000000005 0.2740552675526331
-1.513 0.27501285203199355
-1.5140000000000002 0.275997510042286
-1.5150000000000006 0.27697927946422785
-1.516 0.2779247932975038
-1.5170000000000003 0.27880810416836826
-1.5179999999999998 0.27961122114236686
-1.5190000000000001 0.2803296685572742
-1.5200000000000005 0.2809725362673514
-1.521 0.28156328955334153
-1.5220000000000002 0.2821346948867177
-1.5230000000000006 0.28272623269194574
-1.524 0.2833772251348835
-1.5250000000000004 0.28412238338349965
-1.5259999999999998 0.28498669707489727
-1.5270000000000001 0.28598180054463723
-1.5280000000000005 0.28710423429317267
-1.529 0.28833762978402894
-1.5300000000000002 0.2896535317920649
-1.5310000000000006 0.29101948477416134
-1.532 0.29239906739428034
-1.5330000000000004 0.2937632304108036
-1.5339999999999998 0.295093181604855
-1.5350000000000001 0.2963804839230192
-1.5360000000000005 0.2976315979910712
-1.537 0.29886264793290307
-1.5380000000000003 0.30009950410649483
-1.5390000000000006 0.30137231995474784
-1.54 0.30271239698563784
-1.5410000000000004 0.3041484448125772
-1.5419999999999998 0.3057025181164369
-1.5430000000000001 0.3073898843521175
-1.5440000000000005 0.30921865633843637
-1.545 0.31118793196909234
-1.5460000000000003 0.3132900906517452
-1.5470000000000006 0.3155129768840771
-1.548 0.3178400660062849
-1.5490000000000004 0.3202520271315135
-1.5499999999999998 0.3227271477512499
-1.5510000000000002 0.3252445708741086
-1.5520000000000005 0.32778451950648635
-1.553 0.33032869142966126
-1.5540000000000003 0.3328616185744419
-1.5549999999999997 0.33537317712476683
-1.556 0.3378548990249698
-1.5570000000000004 0.34030575800026613
-1.5579999999999998 0.3427282669843997
-1.5590000000000002 0.34512763838296207
-1.5600000000000005 0.3475146860151437
-1.561 0.34990065374256907
-1.5620000000000003 0.35229973292757183
-1.5629999999999997 0.35472655797360214
-1.564 0.3571888750824272
-1.5650000000000004 0.35969728633666376
-1.5659999999999998 0.3622514711346258
-1.5670000000000002 0.36485090560222033
-1.5680000000000005 0.36748725093244655
-1.569 0.3701483716915243
-1.5700000000000003 0.37281454807227754
-1.5709999999999997 0.37547073951606147
-1.572 0.3780998086536504
-1.5730000000000004 0.38068951248871014
-1.5739999999999998 0.38323310681628003
-1.5750000000000002 0.3857278263133507
-1.5760000000000005 0.3881800805517103
-1.577 0.3905990713490175
-1.5780000000000003 0.3929998164300097
-1.5789999999999997 0.39539897031681515
-1.58 0.3978091068442184
-1.5810000000000004 0.4002411669582963
-1.5819999999999999 0.40269948630237423
-1.5830000000000002 0.40518319207920617
-1.5840000000000005 0.4076913602829447
-1.585 0.41021491863323384
-1.5860000000000003 0.41275258365621
-1.5869999999999997 0.41530294870300505
-1.588 0.41787670772938623
-1.5890000000000004 0.4204888856745411
-1.5899999999999999 0.4231648119228965
-1.5910000000000002 0.4259397245634487
-1.5920000000000005 0.42885089252717906
-1.593 0.431936220821108
-1.5940000000000003 0.43523218022369337
-1.5949999999999998 0.4387666991932224
-1.596 0.44255851477537844
-1.5970000000000004 0.4466145163254763
-1.5979999999999999 0.45092452062158095
-1.5990000000000002 0.45546668704409454
-1.6000000000000005 0.46020178253869176
-1.601 0.4650796411230979
-1.6020000000000003 0.4700381012652
-1.6029999999999998 0.47500499386141176
-1.604 0.47990679943641035
-1.6050000000000004 0.4846660784038436
-1.6059999999999999 0.4892115191129653
-1.6070000000000002 0.4934790332799635
-1.6080000000000005 0.4974176278853829
-1.609 0.5009920995473597
-1.6100000000000003 0.5041891177300095
-1.6109999999999998 0.5070134676199134
-1.612 0.509493188349787
-1.6130000000000004 0.5116732403284894
-1.6139999999999999 0.5136119910183815
-1.6150000000000002 0.5153819687527894
-1.6160000000000005 0.5170565069449053
-1.617 0.5187088964924025
-1.6180000000000003 0.5204018841819888
-1.6189999999999998 0.5221893091420409
-1.62 0.5240970616525084
-1.6210000000000004 0.5261377642650125
-1.6219999999999999 0.5282963527467442
-1.6230000000000002 0.5305432047383575
-1.6240000000000006 0.5328307335327324
-1.625 0.5351018295046219
-1.6260000000000003 0.5372967009355455
-1.6269999999999998 0.5393588726128142
-1.6280000000000001 0.541241135831325
-1.6290000000000004 0.5429133623203158
-1.63 0.5443610263532567
-1.6310000000000002 0.5455857626232836
-1.6320000000000006 0.546611549949099
-1.633 0.5474721269153999
-1.6340000000000003 0.5482128727109651
-1.6349999999999998 0.5488811537231613
-1.6360000000000001 0.5495202808265709
-1.6370000000000005 0.5501650091352823
-1.638 0.5508389353617265
-1.6390000000000002 0.5515499776647678
-1.6400000000000006 0.5522848033084424
-1.641 0.5530191583214754
-1.6420000000000003 0.5537180673630882
-1.6429999999999998 0.5543324905946804
-1.6440000000000001 0.5548135541640795
-1.6450000000000005 0.5551095253336529
-1.646 0.555174448570132
-1.6470000000000002 0.5549693294132616
-1.6480000000000006 0.5544638627966676
-1.649 0.553636753026882
-1.6500000000000004 0.552473286008498
-1.6509999999999998 0.5509660829557931
-1.6520000000000001 0.5491139956085233
-1.6530000000000005 0.5469107305483307
-1.654 0.5443510248233441
-1.6550000000000002 0.5414244480260736
-1.6560000000000006 0.5381167029203904
-1.657 0.5344109267626667
-1.6580000000000004 0.530293234679705
-1.6589999999999998 0.525756027517242
-1.6600000000000001 0.5208070423419234
-1.6610000000000005 0.51547402111374
-1.662 0.5098106568996709
-1.6630000000000003 0.5038924564790724
-1.6640000000000006 0.4978145766177254
-1.665 0.491681436121592
-1.6660000000000004 0.4856000062680768
-1.6669999999999998 0.4796657054198157
-1.6680000000000001 0.47394789848135327
-1.6690000000000005 0.4684917720707449
-1.67 0.4633054505169616
-1.6710000000000003 0.45837031840754405
-1.6720000000000006 0.45364230184225196
-1.673 0.44906800153412973
-1.6740000000000004 0.44458986831675656
-1.6749999999999998 0.4401624203653295
-1.6760000000000002 0.43575168813026854
-1.6770000000000005 0.4313451123099865
-1.678 0.4269459340572598
-1.6790000000000003 0.42256830893021535
-1.6799999999999997 0.4182316480761475
-1.681 0.41395017521624683
-1.6820000000000004 0.4097294517761452
-1.6829999999999998 0.4055632887302808
-1.6840000000000002 0.4014288403364887
-1.6850000000000005 0.39729662363026447
-1.686 0.39312759222784005
-1.6870000000000003 0.38888235255887627
-1.6879999999999997 0.3845284708851439
-1.689 0.3800419808308422
-1.6900000000000004 0.3754104082697005
-1.6909999999999998 0.37063218113965124
-1.6920000000000002 0.365720163565093
-1.6930000000000005 0.36069069374131846
-1.694 0.3555674801827731
-1.6950000000000003 0.3503735146441171
-1.6959999999999997 0.345132223231722
-1.697 0.33986262159833336
-1.6980000000000004 0.33458264056813236
-1.6989999999999998 0.32930670878327484
-1.7000000000000002 0.32404865386322945
-1.7010000000000005 0.3188215643257896
-1.702 0.3136423374024486
-1.7030000000000003 0.30853091110867864
-1.7039999999999997 0.30350895760811375
-1.705 0.29860172217954134
-1.7060000000000004 0.2938340491769629
-1.7069999999999999 0.2892289550294151
-1.7080000000000002 0.2848071202681809
-1.7090000000000005 0.28058197390197553
-1.71 0.27655865890118775
-1.7110000000000003 0.27273577201539734
-1.7119999999999997 0.2691028552585697
-1.713 0.26564336526484555
-1.7140000000000004 0.26233700982319486
-1.7149999999999999 0.2591595204319265
-1.7160000000000002 0.25608567406677485
-1.7170000000000005 0.25309157024782974
-1.718 0.2501529771124018
-1.7190000000000003 0.24724684895746754
-1.7199999999999998 0.24435249757746744
-1.721 0.2414473358948542
-1.7220000000000004 0.23851181866723603
-1.7229999999999999 0.23552502972916775
-1.7240000000000002 0.23246728778128328
-1.7250000000000005 0.2293230781402922
-1.726 0.22607799012864813
-1.7270000000000003 0.22272491539653352
-1.7279999999999998 0.2192648926236157
-1.729 0.21570566785090567
-1.7300000000000004 0.21206508125966983
-1.7309999999999999 0.20837150372304022
-1.7320000000000002 0.20465904469600532
-1.7330000000000005 0.2009666066155966
-1.734 0.19733360461597843
-1.7350000000000003 0.19379462357495214
-1.7359999999999998 0.1903796636978111
-1.737 0.18710395720478878
-1.7380000000000004 0.18397475782425668
-1.7389999999999999 0.18098623744013054
-1.7400000000000002 0.17812360638570304
-1.7410000000000005 0.17536654331497398
-1.742 0.17269286803179126
-1.7430000000000003 0.1700824030859631
-1.7439999999999998 0.16751991934039576
-1.745 0.16499656931283613
-1.7460000000000004 0.16251066092256106
-1.7469999999999999 0.16006614368143315
-1.7480000000000002 0.15766887299235563
-1.7490000000000006 0.15532704248159873
-1.75 0.15304694514591602
-1.7510000000000003 0.1508313347747373
-1.7519999999999998 0.14867896453145416
-1.7530000000000001 0.14658489852448794
-1.7540000000000004 0.14454244668529606
-1.755 0.14254296553425774
-1.7560000000000002 0.14057871722919402
-1.7570000000000006 0.1386443577582184
-1.758 0.13673877023273617
-1.7590000000000003 0.1348635117835822
-1.7599999999999998 0.13302353300081113
-1.7610000000000001 0.13122565266608555
-1.7620000000000005 0.12947672090423415
-1.763 0.12778212713685572
-1.7640000000000002 0.1261432997818393
-1.7650000000000006 0.12455898472694676
-1.766 0.12302309798667493
-1.7670000000000003 0.12152754383213851
-1.7679999999999998 0.1200611942121653
-1.7690000000000001 0.11861375768745258
-1.7700000000000005 0.11717558367219755
-1.771 0.11573913755322601
-1.7720000000000002 0.11430014822330292
-1.7730000000000006 0.11285779691567427
-1.774 0.1114140711625485
-1.7750000000000004 0.10997301192515484
-1.7759999999999998 0.10854052997862133
-1.7770000000000001 0.10712280433346068
-1.7780000000000005 0.1057278504714205
-1.779 0.1043621726693036
-1.7800000000000002 0.10303278834331166
-1.7810000000000006 0.10174615445040053
-1.782 0.10050776474164687
-1.7830000000000004 0.09932121839317891
-1.7839999999999998 0.09818883459177954
-1.7850000000000001 0.09710976485192571
-1.7860000000000005 0.09608077466584404
-1.787 0.09509435320710831
-1.7880000000000003 0.09414090121980997
-1.7890000000000006 0.09320748204779636
-1.79 0.09228063239790774
-1.7910000000000004 0.09134671293507426
-1.7919999999999998 0.0903928960835002
-1.7930000000000001 0.08941078875894413
-1.7940000000000005 0.0883949659324659
-1.795 0.08734510609675661
-1.7960000000000003 0.08626635005604205
-1.7970000000000006 0.08516860948208166
-1.798 0.08406492577218354
-1.7990000000000004 0.08297093627118311
-1.7999999999999998 0.0819031591173868
-1.8010000000000002 0.08087662981473416
-1.8020000000000005 0.07990406242634018
-1.803 0.0789944133007871
-1.8040000000000003 0.07815172840476882
-1.8050000000000006 0.07737462986599615
-1.806 0.07665668360944256
-1.8070000000000004 0.07598782815981703
-1.8079999999999998 0.07535504782063703
-1.8090000000000002 0.07474404595308122
-1.8100000000000005 0.07414144992390966
-1.811 0.07353571754069328
-1.8120000000000003 0.07291866681059808
-1.8129999999999997 0.07228606558380442
-1.814 0.07163739091613512
-1.8150000000000004 0.07097517091291339
-1.8159999999999998 0.07030421112653905
-1.8170000000000002 0.06963074822478565
-1.8180000000000005 0.06896019716117864
-1.819 0.0682976371560061
-1.8200000000000003 0.0676460579915517
-1.8209999999999997 0.06700747681699662
-1.822 0.06638195037122799
-1.8230000000000004 0.06576868245233398
-1.8239999999999998 0.06516657083215578
-1.8250000000000002 0.06457364286206618
-1.8260000000000005 0.06398905396735813
-1.827 0.06341187259968828
-1.8280000000000003 0.06284264083138853
-1.8289999999999997 0.06228230793072776
-1.83 0.061733081580215184
-1.8310000000000004 0.06119744825463017
-1.8319999999999999 0.06067883367518539
-1.8330000000000002 0.0601805924398009
-1.8340000000000005 0.059705652000751945
-1.835 0.05925668352307972
-1.8360000000000003 0.05883447366888859
-1.8369999999999997 0.05843842722092256
-1.838 0.058066547975496936
-1.8390000000000004 0.05771480214526654
-1.8399999999999999 0.05737736577741904
-1.8410000000000002 0.057048064770307785
-1.8420000000000005 0.05671936230228435
-1.843 0.05638506828267948
-1.8440000000000003 0.05603978198411217
-1.8449999999999998 0.055679543766645336
-1.846 0.055302483547545696
-1.8470000000000004 0.05490879684181512
-1.8479999999999999 0.05450045912948043
-1.8490000000000002 0.05408097135495807
-1.8500000000000005 0.05365468425763262
-1.851 0.05322610414614956
-1.8520000000000003 0.05279904664687501
-1.8529999999999998 0.052377251121733026
-1.854 0.051962783489110105
-1.8550000000000004 0.05155675882536212
-1.8559999999999999 0.05115952006061621
-1.8570000000000002 0.05077032234987796
-1.8580000000000005 0.05038837267111362
-1.859 0.050013222893550986
-1.8600000000000003 0.04964499005923044
-1.8609999999999998 0.04928429170988734
-1.862 0.04893280470897818
-1.8630000000000004 0.04859240779238217
-1.8639999999999999 0.048265111341631924
-1.8650000000000002 0.04795265758782121
-1.8660000000000005 0.04765552624069978
-1.867 0.047372333381916334
-1.8680000000000003 0.0471004544395828
-1.8689999999999998 0.04683522947496886
-1.87 0.04657051069218259
-1.8710000000000004 0.04629959860804348
-1.8719999999999999 0.04601614841393949
-1.8730000000000002 0.04571483575939207
-1.8740000000000006 0.04539282118699724
-1.875 0.045049714101420404
-1.8760000000000003 0.044688392730761285
-1.8769999999999998 0.044314681666133
-1.8780000000000001 0.043936848352485396
-1.8790000000000004 0.04356424977375581
-1.88 0.04320707849926628
-1.8810000000000002 0.04287368693526059
-1.8820000000000006 0.042570195173156175
-1.883 0.042300080069949626
-1.8840000000000003 0.04206247901101677
-1.8849999999999998 0.04185355931575206
-1.8860000000000001 0.04166591650117993
-1.8870000000000005 0.04149035907473473
-1.888 0.04131717124507219
-1.8890000000000002 0.041137394345860286
-1.8900000000000006 0.040943660527950426
-1.891 0.04073197295841657
-1.8920000000000003 0.040501232547614605
-1.8929999999999998 0.04025355871956204
-1.8940000000000001 0.03999359379489888
-1.8950000000000005 0.03972773845541324
-1.896 0.03946256499621266
-1.8970000000000002 0.03920430109848249
-1.8980000000000006 0.03895771435066334
-1.899 0.0387260414558978
-1.9000000000000004 0.038510146171690546
-1.9009999999999998 0.03830980171273095
-1.9020000000000001 0.03812340379309081
-1.9030000000000005 0.03794919519811401
-1.904 0.037785193562989476
-1.9050000000000002 0.037629708730942554
-1.9060000000000006 0.037482222542456714
-1.907 0.037341946149376075
-1.9080000000000004 0.037208538393530895
-1.9089999999999998 0.037081196553625906
-1.9100000000000001 0.03695873421073844
-1.9110000000000005 0.036839448340548274
-1.912 0.03672103886531602
-1.9130000000000003 0.036601251719458536
-1.9140000000000006 0.03647791519111805
-1.915 0.03634962642512788
-1.9160000000000004 0.03621601739468504
-1.9169999999999998 0.036077568546974845
-1.9180000000000001 0.03593598353029239
-1.9190000000000005 0.0357931540424687
-1.92 0.03565123999568284
-1.9210000000000003 0.03551192621830519
-1.9220000000000006 0.03537620586913965
-1.923 0.035244065353718705
-1.9240000000000004 0.03511496405441165
-1.9249999999999998 0.03498773913482932
-1.9260000000000002 0.034861202770974535
-1.9270000000000005 0.034734552322938206
-1.928 0.03460750917142881
-1.9290000000000003 0.03448028662204611
-1.9300000000000006 0.03435403579678569
-1.931 0.03423001733729591
-1.9320000000000004 0.03410943108927892
-1.9329999999999998 0.0339936353307945
-1.9340000000000002 0.03388334811767878
-1.9350000000000005 0.0337792613463106
-1.936 0.03368162519653396
-1.9370000000000003 0.033590604631627184
-1.9379999999999997 0.03350644401973221
-1.939 0.033429549408725716
-1.9400000000000004 0.03336004026263487
-1.9409999999999998 0.033298115690306364
-1.9420000000000002 0.03324345452070487
-1.9430000000000005 0.03319521903126904
-1.944 0.033151905394323875
-1.9450000000000003 0.033111238151655675
-1.9459999999999997 0.033070508865839704
-1.947 0.03302654156724998
-1.9480000000000004 0.032976149165355115
-1.9489999999999998 0.032916680170805075
-1.9500000000000002 0.03284586245366577
-1.9510000000000005 0.032762414250724396
-1.952 0.032665909835358636
-1.9530000000000003 0.0325570960113876
-1.9539999999999997 0.03243754487180781
-1.955 0.03230928984584737
-1.9560000000000004 0.03217545712381286
-1.9569999999999999 0.03203911276320525
-1.9580000000000002 0.031903783885673616
-1.9590000000000005 0.031772905262183126
-1.96 0.03164958417084283
-1.9610000000000003 0.03153697525497402
-1.9619999999999997 0.031437400993552085
-1.963 0.03135278140987058
-1.9640000000000004 0.031284495244946364
-1.9649999999999999 0.03123315707012271
-1.9660000000000002 0.031198278153705947
-1.9670000000000005 0.03117908332371202
-1.968 0.031173997219007807
-1.9690000000000003 0.031181145614308917
-1.9699999999999998 0.031198040826340992
-1.971 0.03122227329180374
-1.9720000000000004 0.03125169623817775
-1.9729999999999999 0.031284255510356684
-1.9740000000000002 0.03131841691583784
-1.9750000000000005 0.03135323147478204
-1.976 0.031388008397964615
-1.9770000000000003 0.0314224960544086
-1.9779999999999998 0.03145658976258371
-1.979 0.031490139360872776
-1.9800000000000004 0.03152287198979333
-1.9809999999999999 0.031554203818220355
-1.9820000000000002 0.031583266566499096
-1.9830000000000005 0.03160857572005261
-1.984 0.03162844694864261
-1.9850000000000003 0.03164077628430942
-1.9859999999999998 0.031643495335601686
-1.987 0.03163469938355619
-1.9880000000000004 0.03161271063464656
-1.9889999999999999 0.031576646026180634
-1.9900000000000002 0.031526361246427055
-1.9910000000000005 0.031462903483426584
-1.992 0.03138818882402225
-1.9930000000000003 0.03130527940076486
-1.9939999999999998 0.031218284994722303
-1.995 0.031131524447834878
-1.9960000000000004 0.031049933285796288
-1.9969999999999999 0.030977802562571564
-1.9980000000000002 0.030918835759770048
-1.9990000000000006 0.030875374973094605
-2.0 0.030848431647418795
-2.0009999999999994 0.03083737488800952
-2.0020000000000007 0.03084008871763947
-2.003 0.030853480363406766
-2.0039999999999996 0.030873791416984955
-2.005000000000001 0.030896924953068495
-2.0060000000000002 0.030919730331493138
-2.0069999999999997 0.030939813195293934
-2.008000000000001 0.03095591210739962
-2.0090000000000003 0.03096826748308548
-2.01 0.03097818427770533
-2.011000000000001 0.03098765765421062
-2.0120000000000005 0.03099903119384537
-2.013 0.03101394322395228
-2.0139999999999993 0.031033498713096682
-2.0150000000000006 0.031057734716498232
-2.016 0.031085186987873215
-2.0169999999999995 0.03111358684062455
-2.0180000000000007 0.03113993583697647
-2.019 0.03116147031801367
-2.0199999999999996 0.031175911200579144
-2.021000000000001 0.031182010962770415
-2.0220000000000002 0.031180143976620306
-2.0229999999999997 0.031172045128343148
-2.024000000000001 0.031160683545770698
-2.0250000000000004 0.03114987542572975
-2.026 0.03114324280389225
-2.027000000000001 0.031144041449956375
-2.0280000000000005 0.03115423752795135
-2.029 0.031174632469259587
-2.0299999999999994 0.03120443986904264
-2.0310000000000006 0.031241708567885114
-2.032 0.03128400816084016
-2.0329999999999995 0.03132868249191422
-2.0340000000000007 0.03137380866905156
-2.035 0.031418492289926256
-2.0359999999999996 0.03146307289789934
-2.037000000000001 0.031509013683039426
-2.0380000000000003 0.03155874148984671
-2.0389999999999997 0.031614934463071356
-2.040000000000001 0.031679910440770453
-2.0410000000000004 0.03175527221736194
-2.042 0.03184125146552261
-2.043000000000001 0.03193672439993276
-2.0440000000000005 0.03203910846557771
-2.045 0.032144633100076175
-2.0459999999999994 0.03224888626804313
-2.0470000000000006 0.03234716808841029
-2.048 0.03243510425741065
-2.0489999999999995 0.03250853848555127
-2.0500000000000007 0.03256470530099779
-2.051 0.03260171910515741
-2.0519999999999996 0.03261904234077365
-2.053000000000001 0.03261759205863245
-2.0540000000000003 0.032599795745791256
-2.0549999999999997 0.03256910799001011
-2.056000000000001 0.03253054092832248
-2.0570000000000004 0.03248997272635938
-2.058 0.032453702865902614
-2.059000000000001 0.03242795838613703
-2.0600000000000005 0.03241815680277622
-2.061 0.03242826110836156
-2.0619999999999994 0.032460654240325654
-2.0630000000000006 0.03251531872862855
-2.064 0.03259026447063769
-2.0649999999999995 0.032681793079263395
-2.0660000000000007 0.03278543825262006
-2.067 0.032896357678887295
-2.0679999999999996 0.033010329714782835
-2.069000000000001 0.0331242260375443
-2.0700000000000003 0.033236929590896455
-2.0709999999999997 0.033348722674808914
-2.072000000000001 0.033461412324053856
-2.0730000000000004 0.03357791654475293
-2.074 0.0337014860090057
-2.0749999999999993 0.0338354274393184
-2.0760000000000005 0.033981634520058375
-2.077 0.034141571461321116
-2.0779999999999994 0.03431535025540607
-2.0790000000000006 0.0345022943413288
-2.08 0.0347012454363296
-2.0809999999999995 0.03491060710196124
-2.0820000000000007 0.03512928937103154
-2.083 0.03535633796561903
-2.0839999999999996 0.0355910323377557
-2.085000000000001 0.0358330143671598
-2.0860000000000003 0.036081436458663595
-2.0869999999999997 0.03633464619713474
-2.088000000000001 0.03659016015699883
-2.0890000000000004 0.036843954998143504
-2.09 0.03709078625280794
-2.0909999999999993 0.037324665215845126
-2.0920000000000005 0.03753908161579725
-2.093 0.03772815789430089
-2.0939999999999994 0.03788725704203856
-2.0950000000000006 0.038013809893087086
-2.096 0.038107374516601615
-2.0969999999999995 0.03817064069275707
-2.0980000000000008 0.038208745506718246
-2.099 0.038228633609769615
-2.0999999999999996 0.03823872954970421
-2.101000000000001 0.03824808661954377
-2.1020000000000003 0.038265558595122706
-2.1029999999999998 0.03829852940737507
-2.104000000000001 0.03835359672901543
-2.1050000000000004 0.03843508443548821
-2.106 0.03854572908990236
-2.1069999999999993 0.03868631216406793
-2.1080000000000005 0.0388561195429652
-2.109 0.03905355162627672
-2.1099999999999994 0.03927534133993199
-2.1110000000000007 0.03951788199685582
-2.112 0.039776898344259015
-2.1129999999999995 0.040047886950163675
-2.1140000000000008 0.04032637893633588
-2.115 0.04060804435757009
-2.1159999999999997 0.04088926733770745
-2.117000000000001 0.04116694510747986
-2.1180000000000003 0.04143887094893006
-2.1189999999999998 0.04170346972407551
-2.120000000000001 0.041960257662857124
-2.1210000000000004 0.04220906375727261
-2.122 0.0424506251609406
-2.1229999999999993 0.0426861588747265
-2.1240000000000006 0.04291712363011134
-2.125 0.043145867659145076
-2.1259999999999994 0.04337498840597232
-2.1270000000000007 0.04360744751471848
-2.128 0.0438467419089947
-2.1289999999999996 0.04409603762059371
-2.130000000000001 0.04435845511292652
-2.1310000000000002 0.04463563927936267
-2.1319999999999997 0.044928257525851244
-2.133000000000001 0.0452352658151727
-2.1340000000000003 0.0455544185255616
-2.135 0.04588183426305105
-2.136000000000001 0.04621316985815541
-2.1370000000000005 0.04654329875551828
-2.138 0.046867917407793086
-2.1389999999999993 0.0471833879491171
-2.1400000000000006 0.04748736558936191
-2.141 0.0477791962983867
-2.1419999999999995 0.04805913078225587
-2.1430000000000007 0.048328999966722144
-2.144 0.04859148476033788
-2.1449999999999996 0.04884970696817824
-2.146000000000001 0.049107526391731555
-2.1470000000000002 0.04936877294513151
-2.1479999999999997 0.049637558358651225
-2.149000000000001 0.04991812080720817
-2.1500000000000004 0.05021394535033112
-2.151 0.0505286802826588
-2.152000000000001 0.050865379318726534
-2.1530000000000005 0.05122546103934054
-2.154 0.051609446993803265
-2.1549999999999994 0.05201641136644414
-2.1560000000000006 0.052443833002487034
-2.157 0.05288761639555737
-2.1579999999999995 0.053342308945805404
-2.1590000000000007 0.05380229781669988
-2.16 0.05426098647973357
-2.1609999999999996 0.05471237695662932
-2.162000000000001 0.05515128764242814
-2.1630000000000003 0.055573499712495346
-2.1639999999999997 0.055976175850571186
-2.165000000000001 0.05635841466509915
-2.1660000000000004 0.056720903911895396
-2.167 0.05706599903859325
-2.168000000000001 0.05739761848262571
-2.1690000000000005 0.05772070767291972
-2.17 0.058041641324765185
-2.1709999999999994 0.058366876220696584
-2.1720000000000006 0.058702796407625726
-2.173 0.059055553419528825
-2.1739999999999995 0.05942978098548215
-2.1750000000000007 0.05982891432720633
-2.176 0.06025423513789165
-2.1769999999999996 0.06070496496106256
-2.178000000000001 0.06117835091733937
-2.1790000000000003 0.061669680650869925
-2.1799999999999997 0.06217372411944281
-2.181000000000001 0.06268512252366602
-2.1820000000000004 0.0631990403352127
-2.183 0.06371298443332991
-2.184000000000001 0.06422750835065445
-2.1850000000000005 0.06474611457614197
-2.186 0.06527589160915132
-2.1869999999999994 0.0658261793613786
-2.1880000000000006 0.0664071143125548
-2.189 0.06702812073999143
-2.1899999999999995 0.06769644373708486
-2.1910000000000007 0.06841501731349431
-2.192 0.06918105280749677
-2.1929999999999996 0.0699869092155836
-2.194000000000001 0.0708199505861947
-2.1950000000000003 0.07166322400759353
-2.1959999999999997 0.07249945128989027
-2.197000000000001 0.07331146510469047
-2.1980000000000004 0.07408471852949691
-2.199 0.07480919242365579
-2.1999999999999993 0.07547932604672027
-2.2010000000000005 0.07609542708406354
-2.202 0.07666213145133692
-2.2029999999999994 0.07718795342098948
-2.2040000000000006 0.07768346345386405
-2.205 0.07816138369317396
-2.2059999999999995 0.07863376318942451
-2.2070000000000007 0.0791122969200406
-2.208 0.07960725081030792
-2.2089999999999996 0.08012690742293525
-2.210000000000001 0.08067779238030771
-2.2110000000000003 0.08126315473101073
-2.2119999999999997 0.08188437875526759
-2.213000000000001 0.0825401390555109
-2.2140000000000004 0.08322678478935285
-2.215 0.08393968920117685
-2.2159999999999993 0.08467294586783838
-2.2170000000000005 0.08542057875764372
-2.218 0.0861777575215354
-2.2189999999999994 0.08694109533904859
-2.2200000000000006 0.0877098660796263
-2.221 0.08848570120972574
-2.2219999999999995 0.08927133184964958
-2.2230000000000008 0.0900720924876577
-2.224 0.09089211140401074
-2.2249999999999996 0.09173714403675251
-2.226000000000001 0.09261247848341933
-2.2270000000000003 0.09352128796477922
-2.2279999999999998 0.09446694010946753
-2.229000000000001 0.09545182304979485
-2.2300000000000004 0.09647803730711194
-2.231 0.0975475001944623
-2.2319999999999993 0.09866267528922498
-2.2330000000000005 0.09982401131986415
-2.234 0.10103262872746668
-2.2349999999999994 0.10228636653107322
-2.2360000000000007 0.10358083131817654
-2.237 0.10490846150425559
-2.2379999999999995 0.10625807380934711
-2.2390000000000008 0.10761507972870028
-2.24 0.10896395744748383
-2.2409999999999997 0.11028799976106539
-2.242000000000001 0.11157201836834511
-2.2430000000000003 0.11280459326915014
-2.2439999999999998 0.11397939811577434
-2.245000000000001 0.11509580125883903
-2.2460000000000004 0.11615976556543411
-2.247 0.11718346978138645
-2.2479999999999993 0.11818341773904303
-2.2490000000000006 0.11917938029975847
-2.25 0.12019274881305113
-2.2509999999999994 0.12124352549198213
-2.2520000000000007 0.12234910843386577
-2.253 0.12352305478198011
-2.2539999999999996 0.12477378108419322
-2.255000000000001 0.12610561029265863
-2.2560000000000002 0.1275165997250798
-2.2569999999999997 0.12900080454838586
-2.258000000000001 0.13054847913301465
-2.2590000000000003 0.1321450408446514
-2.26 0.13377647103753393
-2.261000000000001 0.1354261493915662
-2.2620000000000005 0.1370792519880316
-2.263 0.1387222570951318
-2.2639999999999993 0.14034673704693115
-2.2650000000000006 0.14194741990791454
-2.266 0.14352408251877707
-2.2669999999999995 0.14508026056140258
-2.2680000000000007 0.14662304453432248
-2.269 0.14816132917701275
-2.2699999999999996 0.14970325280410288
-2.271000000000001 0.1512559079906826
-2.2720000000000002 0.1528228831870571
-2.2729999999999997 0.15440445368464648
-2.274000000000001 0.15599729021925618
-2.2750000000000004 0.15759690215036462
-2.276 0.15920051810142796
-2.277000000000001 0.1608067858296193
-2.2780000000000005 0.1624195845051508
-2.279 0.16404820627967254
-2.2799999999999994 0.16570800253870804
-2.2810000000000006 0.16741742598347803
-2.282 0.16919701885714003
-2.2829999999999995 0.17106399502822828
-2.2840000000000007 0.173030653445124
-2.285 0.17509981165903932
-2.2859999999999996 0.1772646695017995
-2.287000000000001 0.17950729405554428
-2.2880000000000003 0.1818007412788603
-2.2889999999999997 0.18411243400315783
-2.290000000000001 0.1864073764961914
-2.2910000000000004 0.18865274766344184
-2.292 0.19082213947929322
-2.293000000000001 0.19289850722728302
-2.2940000000000005 0.19487865870799687
-2.295 0.19677026527064678
-2.2959999999999994 0.19859611408505698
-2.2970000000000006 0.2003884511596075
-2.298 0.20218807454185786
-2.2989999999999995 0.2040384810548711
-2.3000000000000007 0.20598396776912892
-2.301 0.20806049546266836
-2.3019999999999996 0.2102947921113599
-2.303000000000001 0.21269900334548622
-2.3040000000000003 0.21526997470206544
-2.3049999999999997 0.21798751792401116
-2.306000000000001 0.2208182481400416
-2.3070000000000004 0.22371803159143164
-2.308 0.22663664420064156
-2.309000000000001 0.2295177063619331
-2.3100000000000005 0.23230885332861953
-2.311 0.2349591837500606
-2.3119999999999994 0.2374255189861977
-2.3130000000000006 0.23967238763617868
-2.314 0.24167652901661643
-2.3149999999999995 0.24342717050075813
-2.3160000000000007 0.2449276101469105
-2.317 0.24619486262630252
-2.3179999999999996 0.24726224967161378
-2.319000000000001 0.24817606472857756
-2.3200000000000003 0.2489919185709045
-2.3209999999999997 0.24977008296444766
-2.322000000000001 0.25057100350421735
-2.3230000000000004 0.25144669851669726
-2.324 0.2524375540091413
-2.3249999999999993 0.25356557457066525
-2.3260000000000005 0.25483504873437623
-2.327 0.25623147132868557
-2.3279999999999994 0.25772417789426094
-2.3290000000000006 0.2592729481702181
-2.33 0.26083255330917027
-2.3309999999999995 0.2623581434267528
-2.3320000000000007 0.2638134387441431
-2.333 0.2651744604354589
-2.3339999999999996 0.2664321808671877
-2.335000000000001 0.2675958608514384
-2.3360000000000003 0.2686903612636669
-2.3369999999999997 0.26975676934608334
-2.338000000000001 0.2708433780683541
-2.3390000000000004 0.2720028712753847
-2.34 0.2732839191238712
-2.3409999999999993 0.274726462585229
-2.3420000000000005 0.27635570713273916
-2.343 0.27817502244997755
-2.3439999999999994 0.28016932900759767
-2.3450000000000006 0.28230009117696764
-2.346 0.28451582601671954
-2.3469999999999995 0.2867507715502243
-2.3480000000000008 0.28893531682640217
-2.349 0.2910028336809134
-2.3499999999999996 0.2928973998260944
-2.351000000000001 0.2945781963619014
-2.3520000000000003 0.2960241342473748
-2.3529999999999998 0.2972341573802734
-2.354000000000001 0.2982272968092938
-2.3550000000000004 0.2990352192268308
-2.356 0.29970261451309393
-2.3569999999999993 0.3002769848173612
-2.3580000000000005 0.30080915233677397
-2.359 0.3013400737436192
-2.3599999999999994 0.3019069994372253
-2.3610000000000007 0.30253353412121886
-2.362 0.3032338011113989
-2.3629999999999995 0.30400941463087117
-2.3640000000000008 0.3048532859121353
-2.365 0.3057495278928422
-2.3659999999999997 0.3066781971471508
-2.367000000000001 0.30761337385553916
-2.3680000000000003 0.30853043241505657
-2.3689999999999998 0.3094071027274534
-2.370000000000001 0.31022280724440304
-2.3710000000000004 0.31096350009979173
-2.372 0.31162130532392607
-2.3729999999999993 0.3121936657968506
-2.3740000000000006 0.3126853724921071
-2.375 0.31310327101498975
-2.3759999999999994 0.3134552069269117
-2.3770000000000007 0.31374848086672313
-2.378 0.31398503482407814
-2.3789999999999996 0.31416508446269126
-2.380000000000001 0.31428415218323463
-2.3810000000000002 0.31433131080259036
-2.3819999999999997 0.3142962864970707
-2.383000000000001 0.31416904478387936
-2.3840000000000003 0.31394330550321714
-2.385 0.3136216273171147
-2.386000000000001 0.31321281738581125
-2.3870000000000005 0.3127381971171093
-2.388 0.3122256389883935
-2.3889999999999993 0.3117106221124407
-2.3900000000000006 0.31122870165112554
-2.391 0.31081419444864555
-2.3919999999999995 0.3104957232197287
-2.3930000000000007 0.3102926000410598
-2.394 0.31021097804402337
-2.3949999999999996 0.310248209929757
-2.396000000000001 0.31038977259298456
-2.3970000000000002 0.310615668104761
-2.3979999999999997 0.31090227635779233
-2.399000000000001 0.31122487563616774
-2.4000000000000004 0.3115590649185484
-2.401 0.31188559057958787
-2.402000000000001 0.3121849181137184
-2.4030000000000005 0.3124420294861073
-2.404 0.312643820292191
-2.4049999999999994 0.31277527806381134
-2.4060000000000006 0.3128251292779753
-2.407 0.3127803559998631
-2.4079999999999995 0.312634849503217
-2.4090000000000007 0.31238203725888214
-2.41 0.3120225823072638
-2.4109999999999996 0.31156155798986207
-2.412000000000001 0.3110109299270301
-2.4130000000000003 0.31038773797110936
-2.4139999999999997 0.30971447287821097
-2.415000000000001 0.3090153271839747
-2.4160000000000004 0.3083183513284069
-2.417 0.307648862465441
-2.418000000000001 0.3070295457328792
-2.4190000000000005 0.30647898906428217
-2.42 0.30600469741905356
-2.4209999999999994 0.3056046854555246
-2.4220000000000006 0.30526428356789576
-2.423 0.3049565410218863
-2.4239999999999995 0.3046448784851071
-2.4250000000000007 0.3042866575267133
-2.426 0.30383791314535347
-2.4269999999999996 0.3032586930601667
-2.428000000000001 0.30252134994027213
-2.4290000000000003 0.30161448708162697
-2.4299999999999997 0.30054776940493827
-2.431000000000001 0.29935009257813633
-2.4320000000000004 0.29806865261948085
-2.433 0.2967653926714729
-2.434000000000001 0.2955082301442676
-2.4350000000000005 0.2943669564628128
-2.436 0.29340300427161603
-2.4369999999999994 0.2926654007397504
-2.4380000000000006 0.2921844806533681
-2.439 0.29197002430645747
-2.4399999999999995 0.2920111323737465
-2.4410000000000007 0.29227939173149997
-2.442 0.29272957105850794
-2.4429999999999996 0.29330637961910155
-2.444000000000001 0.29394763651395434
-2.4450000000000003 0.2945929469810218
-2.4459999999999997 0.2951843141018138
-2.447000000000001 0.2956719635710414
-2.4480000000000004 0.2960187106568961
-2.449 0.29620209232393485
-2.4499999999999993 0.2962113516734694
-2.4510000000000005 0.2960583946264638
-2.452 0.29576574409682377
-2.4529999999999994 0.2953696574013015
-2.4540000000000006 0.2949201681206104
-2.455 0.294473062516059
-2.4559999999999995 0.29408274072728385
-2.4570000000000007 0.29380193808666816
-2.458 0.29367004852975515
-2.4589999999999996 0.29371053247191514
-2.460000000000001 0.2939263973937375
-2.4610000000000003 0.2943007034133156
-2.4619999999999997 0.2947967592623204
-2.463000000000001 0.295362129908416
-2.4640000000000004 0.29593824353678133
-2.465 0.29646552786880853
-2.4659999999999993 0.2968940435239034
-2.4670000000000005 0.29718938902067693
-2.468 0.2973373177198913
-2.4689999999999994 0.2973455089959095
-2.4700000000000006 0.29724066159206813
-2.471 0.297064013134466
-2.4719999999999995 0.29686609957103527
-2.4730000000000008 0.29669780168164755
-2.474 0.2966045119191818
-2.4749999999999996 0.29662024129362796
-2.476000000000001 0.29676634578687494
-2.4770000000000003 0.2970460970235933
-2.4779999999999998 0.29745021485434237
-2.479000000000001 0.2979576488786352
-2.4800000000000004 0.2985375525567502
-2.481 0.29915656299751175
-2.4819999999999993 0.29977728397418907
-2.4830000000000005 0.30036698750902974
-2.484 0.3008979694658073
-2.4849999999999994 0.30134881014494175
-2.4860000000000007 0.30170608324535236
-2.487 0.3019651825170786
-2.4879999999999995 0.30213273563814164
-2.4890000000000008 0.3022225733610871
-2.49 0.3022559072815661
-2.4909999999999997 0.30226269153404084
-2.492000000000001 0.3022739512243802
-2.4930000000000003 0.3023217503093021
-2.4939999999999998 0.30243679715691296
-2.495000000000001 0.30264214781418763
-2.4960000000000004 0.3029533886556243
-2.497 0.30337698020376586
-2.4979999999999993 0.30390800757059827
-2.4990000000000006 0.3045320039865269
-2.5 0.305225200745435
-2.5009999999999994 0.30596422951320174
-2.5020000000000007 0.30672439706863525
-2.503 0.3074845120587492
-2.5039999999999996 0.30823410048598104
-2.505000000000001 0.30897525344109256
-2.5060000000000002 0.3097149683291848
-2.5069999999999997 0.31047580560604415
-2.508000000000001 0.31128097764313384
-2.5090000000000003 0.31215232764838086
-2.51 0.313107570471845
-2.511000000000001 0.31415268194135954
-2.5120000000000005 0.3152832665568309
-2.513 0.31647934078632234
-2.5139999999999993 0.3177098575195108
-2.5150000000000006 0.31894057113122487
-2.516 0.3201329265164349
-2.5169999999999995 0.32125666171850464
-2.5180000000000007 0.3222905271846064
-2.519 0.3232288501516477
-2.5199999999999996 0.324081680185197
-2.521000000000001 0.32487588449756394
-2.5220000000000002 0.3256492872672887
-2.5229999999999997 0.3264477484600465
-2.524000000000001 0.32731719008327326
-2.5250000000000004 0.32829837503942483
-2.526 0.32942095077237005
-2.527000000000001 0.3306990631085438
-2.5280000000000005 0.33212925705131824
-2.529 0.33369285722998404
-2.5299999999999994 0.3353568834692037
-2.5310000000000006 0.3370833558711137
-2.532 0.33882933859439024
-2.5329999999999995 0.3405601785480608
-2.5340000000000007 0.3422528455265272
-2.535 0.34389619212183753
-2.5359999999999996 0.3454963373640456
-2.537000000000001 0.34707066448421553
-2.5380000000000003 0.34864794818347256
-2.5389999999999997 0.3502621135155748
-2.540000000000001 0.3519486675096297
-2.5410000000000004 0.3537403286388234
-2.542 0.35566244376851236
-2.543000000000001 0.35773283399536915
-2.5440000000000005 0.35996144341456277
-2.545 0.362348177568423
-2.5459999999999994 0.3648856552783559
-2.5470000000000006 0.3675616720925155
-2.548 0.3703593192022082
-2.5489999999999995 0.3732587411657551
-2.5500000000000007 0.37623742291352025
-2.551 0.37927375364215293
-2.5519999999999996 0.38234711739092303
-2.553000000000001 0.3854381329336493
-2.5540000000000003 0.38852999683019257
-2.5549999999999997 0.391611313858622
-2.556000000000001 0.3946717096405294
-2.5570000000000004 0.3977085750007552
-2.558 0.40072255673646345
-2.559000000000001 0.40371676480525737
-2.5600000000000005 0.4067003797225188
-2.561 0.40968289003016733
-2.5619999999999994 0.4126773728604779
-2.5630000000000006 0.41569787362157895
-2.564 0.41875108445990417
-2.5649999999999995 0.42184796789185314
-2.5660000000000007 0.42498766665748133
-2.567 0.4281701763413373
-2.5679999999999996 0.43138718152440786
-2.569000000000001 0.4346266098899747
-2.5700000000000003 0.43786791021111
-2.5709999999999997 0.4410961774313303
-2.572000000000001 0.44429390498980376
-2.5730000000000004 0.4474489871888611
-2.574 0.4505552976577252
-2.575000000000001 0.45361073618657777
-2.5760000000000005 0.45662345687574923
-2.577 0.45960435397639837
-2.5779999999999994 0.462570760283684
-2.5790000000000006 0.4655416809663632
-2.58 0.4685311721641972
-2.5809999999999995 0.4715513491503304
-2.5820000000000007 0.4746067080745246
-2.583 0.477695752196203
-2.5839999999999996 0.4808171710591976
-2.585000000000001 0.48396025257110725
-2.5860000000000003 0.48712362361072237
-2.5869999999999997 0.49030594816911605
-2.588000000000001 0.4935201980480692
-2.5890000000000004 0.4967843953696719
-2.59 0.5001285892491647
-2.5909999999999993 0.503594393927885
-2.5920000000000005 0.5072255763574127
-2.593 0.511066427644382
-2.5939999999999994 0.5151593320275057
-2.5950000000000006 0.5195363350543992
-2.596 0.5242185119118281
-2.5969999999999995 0.5292127344128299
-2.5980000000000008 0.5345055898833211
-2.599 0.5400698223254891
-2.5999999999999996 0.5458575579129364
-2.601000000000001 0.5518081117061454
-2.6020000000000003 0.5578467739416991
-2.6029999999999998 0.563887286099705
-2.604000000000001 0.5698423501979567
-2.6050000000000004 0.5756206279420594
-2.606 0.581138822056437
-2.6069999999999993 0.5863230539094018
-2.6080000000000005 0.5911157721421453
-2.609 0.5954788355069395
-2.6099999999999994 0.5994005150384496
-2.6110000000000007 0.6028907113342468
-2.612 0.6059866974333565
-2.6129999999999995 0.6087451322948942
-2.6140000000000008 0.6112376001223472
-2.615 0.6135511544504112
-2.6159999999999997 0.6157722598648879
-2.617000000000001 0.6179857943949688
-2.6180000000000003 0.6202625892125426
-2.6189999999999998 0.6226617280728518
-2.620000000000001 0.6252082094874034
-2.6210000000000004 0.6279109683695596
-2.622 0.6307461494614955
-2.6229999999999993 0.6336733325819333
-2.6240000000000006 0.6366317793442778
-2.625 0.6395509578710894
-2.6259999999999994 0.6423586318990073
-2.6270000000000007 0.644988229124784
-2.628 0.6473856549864575
-2.6289999999999996 0.6495183437824125
-2.630000000000001 0.6513731272121102
-2.6310000000000002 0.6529564817153702
-2.6319999999999997 0.6543015349610771
-2.633000000000001 0.6554526675344171
-2.6340000000000003 0.656467460548118
-2.635 0.6574051145610984
-2.636000000000001 0.6583189701182552
-2.6370000000000005 0.6592513910470832
-2.638 0.6602305739440921
-2.6389999999999993 0.6612653590263518
-2.6400000000000006 0.6623386786583241
-2.641 0.6634200056226234
-2.6419999999999995 0.6644657840130963
-2.6430000000000007 0.6654154212322304
-2.644 0.6662084809773261
-2.6449999999999996 0.6667810358599328
-2.646000000000001 0.6670762272578116
-2.6470000000000002 0.6670456059742638
-2.6479999999999997 0.6666513521665139
-2.649000000000001 0.6658666605992323
-2.6500000000000004 0.6646729125099835
-2.651 0.6630605247020536
-2.652000000000001 0.6610276107334276
-2.6530000000000005 0.6585662383799253
-2.654 0.6556697486874382
-2.6549999999999994 0.6523252161175452
-2.6560000000000006 0.6485148570885355
-2.657 0.6442176625741237
-2.6579999999999995 0.6394160389397919
-2.6590000000000007 0.6340998483595324
-2.66 0.6282774124362913
-2.6609999999999996 0.6219813406772907
-2.662000000000001 0.6152758189519294
-2.6630000000000003 0.6082518799652182
-2.6639999999999997 0.6010249199798134
-2.665000000000001 0.5937222253943255
-2.6660000000000004 0.5864750001881391
-2.667 0.5794011980445909
-2.668000000000001 0.5725879084781081
-2.6690000000000005 0.5660933024900888
-2.67 0.5599308310677744
-2.6709999999999994 0.5540812294267483
-2.6720000000000006 0.5484938127283627
-2.673 0.5431055547144128
-2.6739999999999995 0.5378471954411799
-2.6750000000000007 0.5326627975413639
-2.676 0.527508949843138
-2.6769999999999996 0.5223670613125823
-2.678000000000001 0.5172368139101704
-2.6790000000000003 0.5121306155812646
-2.6799999999999997 0.5070671885369551
-2.681000000000001 0.5020593601564542
-2.6820000000000004 0.4971101869540154
-2.683 0.4922094860893208
-2.684000000000001 0.4873281134558323
-2.6850000000000005 0.4824300999447915
-2.686 0.4774691407996242
-2.6869999999999994 0.4723994951308439
-2.6880000000000006 0.46718468393185275
-2.689 0.46179897074451776
-2.6899999999999995 0.45623076311650995
-2.6910000000000007 0.45048161379163587
-2.692 0.44457022795840956
-2.6929999999999996 0.4385190263100406
-2.694000000000001 0.4323587542382209
-2.6950000000000003 0.42611857327532365
-2.6959999999999997 0.41982753587010213
-2.697000000000001 0.4135087294422897
-2.6980000000000004 0.40718336830197926
-2.699 0.40086799075781565
-2.700000000000001 0.3945780372710287
-2.7010000000000005 0.38832781230206714
-2.702 0.3821360877321206
-2.7029999999999994 0.3760252870740103
-2.7040000000000006 0.3700200624917186
-2.705 0.36414958705506134
-2.7059999999999995 0.3584428557956116
-2.7070000000000007 0.35292703890469856
-2.708 0.34762691359305276
-2.7089999999999996 0.3425588698765138
-2.710000000000001 0.337729628052223
-2.7110000000000003 0.33313822382053376
-2.7119999999999997 0.3287728486159689
-2.713000000000001 0.32461431456848927
-2.7140000000000004 0.3206387780002192
-2.715 0.31681732188309597
-2.7159999999999993 0.31311960558500634
-2.7170000000000005 0.30951662962143656
-2.718 0.30597873295068856
-2.7189999999999994 0.3024775384588633
-2.7200000000000006 0.29898747590299923
-2.721 0.2954807288789341
-2.7219999999999995 0.29193337253893575
-2.7230000000000008 0.2883200895059102
-2.724 0.2846173851434002
-2.7249999999999996 0.280807183951335
-2.726000000000001 0.27687303443944916
-2.7270000000000003 0.27280756693896624
-2.7279999999999998 0.2686133865699653
-2.729000000000001 0.2643011522372166
-2.7300000000000004 0.2598935679233242
-2.731 0.2554257612527604
-2.7319999999999993 0.25093940299893003
-2.7330000000000005 0.2464814727110628
-2.734 0.24209910450708527
-2.7349999999999994 0.23783311268127583
-2.7360000000000007 0.23371846882225705
-2.737 0.22977199466100054
-2.7379999999999995 0.2260008123767992
-2.7390000000000008 0.22239625804683058
-2.74 0.21893904334727818
-2.7409999999999997 0.21560351899161753
-2.742000000000001 0.21236222126616983
-2.7430000000000003 0.2091906041151902
-2.7439999999999998 0.20607061960961662
-2.745000000000001 0.20299241929244605
-2.7460000000000004 0.19995521889848217
-2.747 0.19696535148651417
-2.7479999999999993 0.19403157947546223
-2.7490000000000006 0.19116552656651567
-2.75 0.18837637165563997
-2.7509999999999994 0.18566874994993082
-2.7520000000000007 0.18304211015227914
-2.753 0.18049105158955311
-2.7539999999999996 0.1780076351225848
-2.755000000000001 0.17558116304249238
-2.7560000000000002 0.17320169763792362
-2.7569999999999997 0.17086192912090356
-2.758000000000001 0.16855948075459862
-2.7590000000000003 0.16629508760036962
-2.76 0.16407360325069628
-2.761000000000001 0.161902193260528
-2.7620000000000005 0.1597881920634204
-2.763 0.15773737556336678
-2.7639999999999993 0.15575094502126405
-2.7650000000000006 0.1538271244464949
-2.766 0.15195853220765204
-2.7669999999999995 0.15013560256830927
-2.7680000000000007 0.14834525515127264
-2.769 0.14657558153607578
-2.7699999999999996 0.14481549509349725
-2.771000000000001 0.1430564673754777
-2.7720000000000002 0.14129386919373207
-2.7729999999999997 0.1395271703421874
-2.774000000000001 0.1377591081005549
-2.7750000000000004 0.13599479669340037
-2.776 0.13424153681924123
-2.777000000000001 0.13250687367655098
-2.7780000000000005 0.13080059679497474
-2.779 0.12913064681009323
-2.7799999999999994 0.1275056517649482
-2.7810000000000006 0.12593361365332106
-2.782 0.12442140628507767
-2.7829999999999995 0.1229736144411171
-2.7840000000000007 0.12159325482265097
-2.785 0.12027940972229471
-2.7859999999999996 0.11902814593148452
-2.787000000000001 0.1178301751845474
-2.7880000000000003 0.11667351572200736
-2.7889999999999997 0.1155419536904657
-2.790000000000001 0.11441853201734102
-2.7910000000000004 0.11328601313374409
-2.792 0.11212811846257889
-2.793000000000001 0.11093404630390655
-2.7940000000000005 0.10969669534242167
-2.795 0.10841532716619454
-2.7959999999999994 0.10709603721949053
-2.7970000000000006 0.1057509096858663
-2.798 0.10439600443212708
-2.7989999999999995 0.10305070590533555
-2.8000000000000007 0.10173560546578833
-2.801 0.10046957632560945
-2.8019999999999996 0.09926874561199836
-2.803000000000001 0.09814469765873529
-2.8040000000000003 0.09710302360043865
-2.8049999999999997 0.09614265868034674
-2.806000000000001 0.09525629074543908
-2.8070000000000004 0.09443207918673009
-2.808 0.09365443145962489
-2.809000000000001 0.09290602660047081
-2.8100000000000005 0.0921704997526105
-2.811 0.09143354169037583
-2.8119999999999994 0.09068477406539684
-2.8130000000000006 0.08991850671947021
-2.814 0.08913348057685713
-2.8149999999999995 0.08833209037469945
-2.8160000000000007 0.08751949950392542
-2.817 0.0867026684348106
-2.8179999999999996 0.08588762277024113
-2.819000000000001 0.08508012207077185
-2.8200000000000003 0.08428351998308074
-2.8209999999999997 0.08350019030809172
-2.822000000000001 0.08273028831057176
-2.8230000000000004 0.08197310762048617
-2.824 0.08122772696740818
-2.825000000000001 0.08049225407461076
-2.8260000000000005 0.07976625774348033
-2.827 0.07904920494619506
-2.8279999999999994 0.07834235044776736
-2.8290000000000006 0.07764737643471967
-2.83 0.07696742475922666
-2.8309999999999995 0.07630586242917016
-2.8320000000000007 0.0756670927681906
-2.833 0.07505531215607679
-2.8339999999999996 0.07447406489793909
-2.835000000000001 0.07392647464804339
-2.8360000000000003 0.07341322874600369
-2.8369999999999997 0.07293323083797765
-2.838000000000001 0.0724835982318312
-2.8390000000000004 0.07205889991426073
-2.84 0.07165149638839159
-2.8409999999999993 0.07125337165981589
-2.8420000000000005 0.07085488401957198
-2.843 0.07044817177973864
-2.8439999999999994 0.07002645482690782
-2.8450000000000006 0.06958484909454307
-2.846 0.0691211537890459
-2.8469999999999995 0.06863579613801131
-2.8480000000000008 0.0681314447805748
-2.849 0.06761266113246175
-2.8499999999999996 0.06708503546242342
-2.851000000000001 0.06655430047863511
-2.8520000000000003 0.06602527686811525
-2.8529999999999998 0.06550264608002414
-2.854000000000001 0.0649889715810025
-2.8550000000000004 0.06448562395962784
-2.856 0.0639930280339377
-2.8569999999999993 0.06351028242052396
-2.8580000000000005 0.0630364812871243
-2.859 0.06257120250583079
-2.8599999999999994 0.062114773994760376
-2.8610000000000007 0.0616681777833257
-2.862 0.0612337185419692
-2.8629999999999995 0.06081392148433548
-2.8640000000000008 0.060411413308531364
-2.865 0.06002839743950196
-2.8659999999999997 0.059665395924158454
-2.867000000000001 0.059320500714969936
-2.8680000000000003 0.058990157754108
-2.8689999999999998 0.05866820348177219
-2.870000000000001 0.05834656823577597
-2.8710000000000004 0.05801649447861587
-2.872 0.0576697019157131
-2.8729999999999993 0.05729925151006592
-2.8740000000000006 0.056901401455598404
-2.875 0.05647557722424694
-2.8759999999999994 0.05602540431018444
-2.8770000000000007 0.05555830782227455
-2.878 0.05508486809935389
-2.8789999999999996 0.05461711290784556
-2.880000000000001 0.05416817688531529
-2.8810000000000002 0.053748925306770855
-2.8819999999999997 0.053367432995105206
-2.883000000000001 0.053028439905993284
-2.8840000000000003 0.05273119603481293
-2.885 0.05247115121791715
-2.886000000000001 0.0522391799574993
-2.8870000000000005 0.05202380325414096
-2.888 0.051812769295767135
-2.8889999999999993 0.05159465567628286
-2.8900000000000006 0.05135993975339496
-2.891 0.05110324785430426
-2.8919999999999995 0.05082279559377367
-2.8930000000000007 0.05052083113156866
-2.894 0.050202796630676866
-2.8949999999999996 0.04987640005608489
-2.896000000000001 0.04954966265875181
-2.8970000000000002 0.04923028369514974
-2.8979999999999997 0.048924247061190924
-2.899000000000001 0.04863572421939219
-2.9000000000000004 0.04836599679824838
-2.901 0.04811504049337641
-2.902000000000001 0.04788113294321825
-2.9030000000000005 0.047662359716865124
-2.904 0.047456496480599616
-2.9049999999999994 0.047261640295610946
-2.9060000000000006 0.047077303488599065
-2.907 0.04690259428518795
-2.9079999999999995 0.04673712877406496
-2.9090000000000007 0.04657989248691653
-2.91 0.046429348706783995
-2.9109999999999996 0.046283283440284685
-2.912000000000001 0.04613871012299995
-2.9130000000000003 0.04599268762186243
-2.9139999999999997 0.04584237682853416
-2.915000000000001 0.045685902838990496
-2.9160000000000004 0.04552269826699831
-2.917 0.04535327287216526
-2.918000000000001 0.04517968443105179
-2.9190000000000005 0.045004250601781384
-2.92 0.04482963513521153
-2.9209999999999994 0.044657921592798216
-2.9220000000000006 0.044490335438872985
-2.923 0.04432684400757493
-2.9239999999999995 0.044166754895458134
-2.9250000000000007 0.0440085950235265
-2.926 0.043850854728618764
-2.9269999999999996 0.0436925123617474
-2.928000000000001 0.043533209833428475
-2.9290000000000003 0.043373222622310095
-2.9299999999999997 0.04321402846637927
-2.931000000000001 0.04305727687528368
-2.9320000000000004 0.04290457932308005
-2.933 0.042757791910215684
-2.934000000000001 0.04261800304943276
-2.9350000000000005 0.042486295320631896
-2.936 0.042363204932280935
-2.9369999999999994 0.04224914639796733
-2.9380000000000006 0.04214459491639983
-2.939 0.042050166201395206
-2.9399999999999995 0.04196603539581682
-2.9410000000000007 0.041892387051692584
-2.942 0.04182866171538639
-2.9429999999999996 0.04177356998596909
-2.944000000000001 0.04172493203240607
-2.9450000000000003 0.04167955459903883
-2.9459999999999997 0.041633699980894355
-2.947000000000001 0.041583064483917936
-2.9480000000000004 0.04152338057015667
-2.949 0.04145112452401033
-2.950000000000001 0.04136333118074005
-2.9510000000000005 0.04125837575064912
-2.952 0.041135799876618515
-2.9529999999999994 0.040996705693837086
-2.9540000000000006 0.040843306094600726
-2.955 0.04067844926392177
-2.9559999999999995 0.04050639262029423
-2.9570000000000007 0.04033132730581736
-2.958 0.04015800997724304
-2.9589999999999996 0.039991040658029685
-2.960000000000001 0.0398345458346032
-2.9610000000000003 0.03969263124597386
-2.9619999999999997 0.03956826532507949
-2.963000000000001 0.039463810891739386
-2.9640000000000004 0.03938085956908523
-2.965 0.039319960667909076
-2.9659999999999993 0.039280216429965716
-2.9670000000000005 0.039260334795891735
-2.968 0.03925801233553728
-2.9689999999999994 0.03927060251672534
-2.9700000000000006 0.03929473877323815
-2.971 0.039327230057908204
-2.9719999999999995 0.03936530451858719
-2.9730000000000008 0.03940639580797704
-2.974 0.03944867140648294
-2.9749999999999996 0.03949109676754326
-2.976000000000001 0.03953299972131113
-2.9770000000000003 0.03957432164115876
-2.9779999999999998 0.0396150448603021
-2.979000000000001 0.03965513185089611
-2.9800000000000004 0.0396943972698795
-2.981 0.03973227049564891
-2.9819999999999993 0.039767476056641625
-2.9830000000000005 0.03979831763045469
-2.984 0.03982242113427054
-2.9849999999999994 0.0398369646307643
-2.9860000000000007 0.03983901308033185
-2.987 0.03982576491729773
-2.9879999999999995 0.03979489337367567
-2.9890000000000008 0.03974466133828587
-2.99 0.03967428889975417
-2.9909999999999997 0.0395846297469384
-2.992000000000001 0.039477677813229445
-2.9930000000000003 0.03935716000661178
-2.9939999999999998 0.03922837820713942
-2.995000000000001 0.039097583851503935
-2.9960000000000004 0.038972414523888055
-2.997 0.03886041373223243
-2.9979999999999993 0.038768768780763914
-2.9990000000000006 0.038703950250685785
-3.0 0.038670288707798824
