# Supplementary material for: Pressure-tuning of α-RuCl3 towards a quantum spin liquid
Source: Nat Commun. 2024 Sep 17;15:8142. doi: 10.1038/s41467-024-52169-w (PMC11408671; doi:10.1038/s41467-024-52169-w)
Supplement: Supplementary file 3 — Source Data [file 41467_2024_52169_MOESM3_ESM.zip › fig4/FIG4_ExpData_300K_1p26GPa_Stripe_1-4l.dat]

-1.3740947	121472.6067
-1.33486271	142300.4555
-1.29736965	102572.7357
-1.26106474	71428.59104
-1.22613625	50243.94037
-1.18985451	32707.11879
-1.15841796	26132.18928
-1.12490421	27226.76011
-1.08699939	16727.82201
-1.05294859	15179.20149
-1.02360026	15232.1489
-0.99023937	16342.41768
-0.95855928	12713.76892
-0.92659842	17655.46532
-0.8924547	17840.69195
-0.85913956	15540.17264
-0.82499303	21228.0499
-0.79287733	21782.7635
-0.75997093	25528.1154
-0.72556847	28007.1034
-0.6884093	46617.36402
-0.6558889	68686.0373
-0.63030248	76876.78959
-0.59913952	75520.65008
-0.56877572	77349.58239
-0.53639686	82694.32447
-0.49538512	82882.33858
-0.47055369	116309.18
-0.43952916	122427.4577
-0.40857409	139837.3653
-0.37942301	149434.4671
-0.35372885	161706.989
-0.32510478	154244.7209
-0.29161067	93041.36283
-0.25954981	66317.16321
-0.22779623	49211.9636
-0.19339503	33145.59435
-0.16094914	27333.89154
-0.12710934	20964.83701
-0.09168342	19829.34133
-0.05769883	16598.64483
-0.01748313	20680.28724
0.01348214	14389.68494
0.05194143	18095.57721
0.08856423	18626.37255
0.12564345	15398.89306
0.14864345	13274.89306
0.18407128	26746.80039
0.21453484	18769.7881
0.24860806	29161.27463
0.28383974	33427.63466
0.31899774	39965.80121
0.35287013	39509.7554
0.38617655	44322.2707
0.42046412	40949.6156
0.45231035	46072.5279
0.48484137	37517.36535
0.51869353	47529.35758
0.55413982	60243.67385
0.5883536	58936.88328
0.622492	72968.83308
0.66001349	71370.39
0.69842644	30761.32303
0.73150391	26250.27581
0.76595328	26208.53397
0.80037714	20846.68101
0.83682375	14718.68317
0.86457597	9042.474069
0.90097972	11196.79281
0.9440825	9287.155422
0.97927552	6302.848209
1.01476903	11208.37357
1.05433026	7925.234585
1.10134724	5464.726098
1.14019814	9575.821638
1.19556064	11660.42783
1.23620598	16236.11964
1.27192149	20958.2451
1.30894609	21956.35958
1.34932052	22477.56339
1.38755316	27662.20765
1.42701103	15484.14442
1.46586074	25215.09612
1.51076433	18762.21437
1.55099249	41391.63803
1.59087684	51666.67606
1.6312288	49736.8102
1.67480077	48173.50287
1.71857334	22253.4934
