# Supplementary material for: Pressure-tuning of α-RuCl3 towards a quantum spin liquid
Source: Nat Commun. 2024 Sep 17;15:8142. doi: 10.1038/s41467-024-52169-w (PMC11408671; doi:10.1038/s41467-024-52169-w)
Supplement: Supplementary file 3 — Source Data [file 41467_2024_52169_MOESM3_ESM.zip › fig4/FIG4_SimuData_12l_CLdelta_6my.dat]

6.0 0.016511108811922363
5.999 0.016501589352021458
5.998 0.016483015773992048
5.997 0.016456237498312726
5.996 0.016422600535079785
5.995 0.016383823540429762
5.994 0.016341939281885185
5.993 0.016299220752379828
5.992 0.016257978574824517
5.991 0.016220310111087342
5.99 0.016187865637118777
5.989 0.016161592683196335
5.988 0.016141617273341895
5.987 0.01612713444172248
5.986 0.016116539971106406
5.985 0.016107664572400624
5.984 0.016097955843424567
5.983 0.016084960000508332
5.982 0.0160668401214574
5.981 0.016042575581701333
5.98 0.016012247948554242
5.979 0.015977087137809445
5.978 0.015939286158383012
5.977 0.0159016625909901
5.976 0.01586723575939262
5.975 0.01583897017530004
5.974 0.015819119538797752
5.973 0.015809104649431995
5.972 0.015809445258536198
5.971 0.015819915881714712
5.97 0.01583937197612482
5.969 0.01586646884793848
5.968 0.015899702804978752
5.967 0.015937807876813814
5.966 0.01597966637469755
5.965 0.016024715502967652
5.964 0.01607278172690712
5.963 0.016123773331182843
5.962 0.01617764767063007
5.961 0.016234304310508815
5.96 0.01629343547585034
5.959 0.016354372399282044
5.958 0.016416162261729678
5.957 0.016477562410191295
5.956 0.016537270056845542
5.955 0.01659394467395539
5.954 0.016646374517035597
5.953 0.016693450469181345
5.952 0.016734559589853173
5.951 0.016769238741060507
5.95 0.01679731896677168
5.949 0.01681899371242548
5.948 0.016834699707986733
5.947 0.01684503288944323
5.946 0.016850773933051837
5.945 0.016853053161503425
5.944 0.016853033522813216
5.943 0.01685207388203671
5.942 0.016851609296482987
5.941 0.01685309130688833
5.94 0.016857669436867832
5.939 0.016866374604200512
5.938 0.01687971048445246
5.937 0.016897626253726237
5.936 0.016919782374917886
5.935 0.01694542968595108
5.934 0.01697357475055702
5.933 0.0170033368862982
5.932 0.017033964881620692
5.931 0.017065193126269213
5.93 0.017097189185035742
5.929 0.0171307837073074
5.928 0.01716690682955068
5.927 0.017206883435170045
5.926 0.01725184652693937
5.925 0.017302845016906283
5.924 0.017360117123306512
5.923 0.017423476937472607
5.922 0.01749201408671409
5.921 0.017564436523995614
5.92 0.017638939491900776
5.919 0.017713635933363912
5.918 0.01778696093436589
5.917 0.01785764185543581
5.916 0.017925172807049704
5.915 0.01798971546607215
5.914 0.018052129261677142
5.913 0.018113780081472054
5.912 0.01817638339185044
5.911 0.018241571331142258
5.91 0.01831082981584356
5.909 0.018385141964889353
5.908 0.01846485109737547
5.907 0.018549592196169685
5.906 0.018638447522382792
5.905 0.018730192874836158
5.904 0.01882335113540038
5.903 0.018916298492495622
5.902 0.019007751585482225
5.901 0.01909646961774295
5.9 0.019181618153294337
5.899 0.01926248802425279
5.898 0.01933856305317705
5.897 0.019409486858718572
5.896 0.019474795854503377
5.895 0.019534272735290348
5.894 0.019587524475090785
5.893 0.019634435084643645
5.892 0.019675076920621707
5.891 0.019709906198667602
5.89 0.019739550825298602
5.889 0.019765406237192702
5.888 0.019788930429866104
5.887 0.01981214136180994
5.886 0.019837313550713387
5.885 0.019866918082071704
5.884 0.019903477737719517
5.883 0.01994950520919275
5.882 0.020007136154729516
5.881 0.02007818923556735
5.88 0.020163912027548934
5.879 0.020264909668058297
5.878 0.020380810389733252
5.877 0.020510420068707756
5.876 0.020651431603896635
5.875 0.020800967044363843
5.874 0.02095523759288144
5.873 0.021110007273937543
5.872 0.021261151504786198
5.871 0.02140482507462433
5.87 0.02153808788103954
5.869 0.021658809040768622
5.868 0.021766614082231173
5.867 0.021862188299373083
5.866 0.02194788461578802
5.865 0.022027088135582584
5.864 0.022103970825258085
5.8629999999999995 0.022182916571093746
5.862 0.02226844832044335
5.861 0.022364095738988912
5.86 0.022472832373036565
5.859 0.02259651378833288
5.858 0.02273603827768934
5.857 0.02289122185601153
5.856 0.023061009216229385
5.855 0.02324394792264544
5.854 0.023438141364685465
5.853 0.02364162371215278
5.852 0.023852534840055954
5.851 0.024068836113389704
5.85 0.02428872739053842
5.849 0.024510326751163845
5.848 0.02473185429909141
5.847 0.024951268086756094
5.846 0.025166358173653206
5.845 0.025375176730859296
5.844 0.025575370215823904
5.843 0.025765075569850665
5.842 0.025942549275210315
5.841 0.026106818321867398
5.84 0.026257534317504903
5.839 0.02639578470984789
5.838 0.02652310616417918
5.837 0.026642439835265926
5.836 0.02675761624054946
5.835 0.026872915999411766
5.834 0.026992956295198826
5.833 0.027122361006535835
5.832 0.02726504093000827
5.831 0.02742427251817182
5.83 0.027602077808487172
5.829 0.02779911464049731
5.828 0.028014804754687404
5.827 0.02824699244938105
5.826 0.028492271187780784
5.825 0.02874634599075045
5.824 0.029004114325131284
5.823 0.029260071086802463
5.822 0.02950887352846353
5.821 0.029745712837878864
5.82 0.029967070354419728
5.819 0.030170707400274333
5.818 0.03035605645947988
5.817 0.030524485168552253
5.816 0.030679106563875437
5.815 0.030824644941702384
5.814 0.03096686997232254
5.813 0.031111941291538252
5.812 0.031266450320392575
5.811 0.03143586578932813
5.81 0.031624965831372844
5.809 0.0318367502985824
5.808 0.032072916293192644
5.807 0.03233341620399987
5.806 0.03261666015297557
5.805 0.03292000744055517
5.804 0.033240080561775825
5.803 0.033573087172757796
5.802 0.03391552107404492
5.801 0.03426382634689841
5.8 0.034614906279665666
5.799 0.034966215050408825
5.798 0.03531553863486058
5.797 0.03566104971763802
5.796 0.03600111231923475
5.795 0.03633486099724332
5.794 0.03666153933857928
5.793 0.03698127836675897
5.792 0.03729525227833292
5.791 0.03760523082282601
5.79 0.03791445911175566
5.789 0.038227182750826344
5.788 0.03854827484861752
5.787 0.03888276125807724
5.786 0.03923553610118622
5.785 0.039610235344095364
5.784 0.040009002545488906
5.783 0.04043211385570364
5.782 0.04087752405635963
5.781 0.04134126516214836
5.78 0.04181783486373859
5.779 0.04230077052134193
5.778 0.04278376400081257
5.777 0.0432611719582237
5.776 0.04372872422923782
5.775 0.04418458617069229
5.774 0.044628890985718386
5.773 0.045063625109534156
5.772 0.045492939289232766
5.771 0.04592104792421055
5.77 0.04635247496927447
5.769 0.04679144451798686
5.768 0.04724055053353127
5.767 0.04770047611009264
5.766 0.048170461916471126
5.765 0.048648049179268585
5.764 0.04912950414000097
5.763 0.04961027202397632
5.762 0.0500858925378908
5.761 0.05055213088615137
5.76 0.05100561231448399
5.759 0.051444096190307896
5.758 0.05186713490576171
5.757 0.052275493230329886
5.756 0.052671461443179794
5.755 0.05305866095369805
5.754 0.05344157842884101
5.753 0.05382552489915967
5.752 0.054216590414681416
5.751 0.0546200941658047
5.75 0.0550412703361024
5.749 0.055484476899592704
5.748 0.05595279659332078
5.747 0.05644823152742268
5.746 0.05697072141675593
5.745 0.05751916983799586
5.744 0.05809145003344796
5.743 0.0586841590728303
5.742 0.059294089125928214
5.741 0.05991737560385781
5.74 0.060551221129502376
5.739 0.06119310405195867
5.7379999999999995 0.061841583563045165
5.737 0.06249568730155855
5.736 0.0631553922442991
5.735 0.06382102299570423
5.734 0.06449307079923249
5.733 0.0651719397382451
5.732 0.06585836762230109
5.731 0.06655218106184348
5.73 0.06725277562634262
5.729 0.06795932514788673
5.728 0.06867047745132354
5.727 0.06938473675333255
5.726 0.07010084370036933
5.725 0.07081853050891788
5.724 0.07153866287068712
5.723 0.07226310699515834
5.7219999999999995 0.07299607184125355
5.721 0.07374312848594244
5.72 0.07451105216747923
5.719 0.07530632334958408
5.718 0.07613517993852753
5.717 0.0770008769170497
5.716 0.07790422997620276
5.715 0.07884180222952991
5.714 0.07980756316384062
5.713 0.08079102781302573
5.712 0.0817808768552519
5.711 0.0827658650821788
5.71 0.0837353039945502
5.709 0.08468142522237797
5.708 0.08559924792976269
5.707 0.08648815263189749
5.706 0.08734930188385623
5.705 0.08818653814354264
5.704 0.08900327189803968
5.703 0.0898025040475864
5.702 0.09058616770333482
5.701 0.09135348881970917
5.7 0.09210250986090888
5.699 0.0928304159394813
5.698 0.09353478071768681
5.697 0.09421482629295107
5.696 0.09487236097755045
5.695 0.09551164394788231
5.694 0.09614031292325846
5.693 0.0967676179749808
5.692 0.0974031972393533
5.691 0.09805447282553756
5.69 0.09872749876301351
5.689 0.09942329377556192
5.688 0.10013914127811184
5.687 0.100867627614578
5.686 0.10159811825872407
5.685 0.10231889376777283
5.684 0.10301863283543745
5.683 0.1036878205558542
5.682 0.10432165297982943
5.681 0.1049200392748421
5.68 0.10548789178141885
5.679 0.10603453734812052
5.678 0.10657256605000259
5.677 0.10711528312253368
5.676 0.1076763832219296
5.675 0.1082667323965471
5.674 0.10889401745962696
5.673 0.1095619551677814
5.672 0.11027017460865068
5.671 0.11101446437657732
5.67 0.11178889730172158
5.669 0.11258624529371353
5.668 0.11340007755126315
5.667 0.11422449864024135
5.666 0.1150562423832791
5.665 0.1158927894365554
5.664 0.11673554566085856
5.663 0.11758515664090487
5.662 0.11844289229514053
5.661 0.11930940025276898
5.66 0.12018372389382702
5.659 0.12106279352153923
5.658 0.12194140093787358
5.657 0.12281335207655936
5.656 0.12367090828036585
5.655 0.12450718649485787
5.654 0.12531478436063623
5.653 0.1260885350210459
5.652 0.12682567742157477
5.651 0.12752451322938888
5.65 0.12818545807792767
5.649 0.12880942368237702
5.648 0.12939808181783805
5.647 0.1299510702089412
5.646 0.13046787960296208
5.645 0.13094506393900088
5.644 0.13137883040138554
5.643 0.13176405776464295
5.642 0.13209712761014325
5.641 0.13237569715762712
5.64 0.13260095899101532
5.639 0.132778172458582
5.638 0.13291600314827487
5.6370000000000005 0.13302758441157084
5.636 0.13312714829015634
5.635 0.1332293620415637
5.634 0.133347598701808
5.633 0.13349136096978495
5.632 0.1336660172297692
5.631 0.1338728296270711
5.63 0.1341086911188214
5.629 0.1343686006804542
5.628 0.13464580061104114
5.627 0.13493294611465495
5.626 0.13522371582854364
5.625 0.135512505654639
5.624 0.1357939360658011
5.623 0.13606231977728603
5.622 0.13631154958011404
5.621 0.13653259574856158
5.62 0.13671556023847592
5.619 0.13684898164339468
5.618 0.13692188558381888
5.617 0.13692534159284053
5.616 0.13685367355236605
5.615 0.13670542142883121
5.614 0.13648541425884836
5.6129999999999995 0.1362032097125791
5.612 0.13587328431618717
5.611 0.13551110193119545
5.61 0.13513324575490815
5.609 0.13475228763807345
5.608 0.13437740792030547
5.607 0.1340117059201102
5.606 0.13365190107411995
5.605 0.1332905568387349
5.604 0.13291721580468804
5.603 0.13251997419146094
5.602 0.1320906271468541
5.601 0.13162422285211528
5.6 0.13112261177153758
5.599 0.13059370887170232
5.598 0.13005104571718776
5.5969999999999995 0.12951199274703534
5.596 0.12899630214980215
5.595 0.12852146861465316
5.594 0.12810222539636773
5.593 0.12774738575654374
5.592 0.1274590352243882
5.591 0.12723309622151507
5.59 0.1270590809078489
5.589 0.1269228523384731
5.588 0.12680727371029082
5.587 0.1266957664666082
5.586 0.12657239354276129
5.585 0.1264253163453104
5.584 0.1262460389853324
5.583 0.12602958015891558
5.582 0.12577547467134542
5.581 0.1254869113597838
5.58 0.125169110269496
5.579 0.12483097109599364
5.578 0.1244828960331688
5.577 0.12413619923064502
5.576 0.12380367120255148
5.575 0.12349668373401196
5.574 0.12322689796928651
5.573 0.12300253123327742
5.572 0.12283077288182243
5.571 0.12271301836587654
5.57 0.12264753105180311
5.569 0.12262887105839156
5.568 0.12264731345307812
5.567 0.12269070536427962
5.566 0.12274590227775628
5.565 0.12279905801000986
5.564 0.12283837156994763
5.563 0.12285270544926594
5.562 0.12283511338299101
5.561 0.12278067634852802
5.56 0.12268733189538825
5.559 0.12255615651662705
5.558 0.12239049064610182
5.557 0.12219648199888096
5.556 0.12198107813508699
5.555 0.12175213793570366
5.554 0.12151939822196021
5.553 0.12129086882658281
5.552 0.12107480401519087
5.551 0.12087625228147895
5.55 0.12069925802628237
5.549 0.12054484747950962
5.548 0.12041068777286947
5.547 0.12029234162788043
5.546 0.12018513062558035
5.545 0.12008273297734227
5.544 0.11998049227684468
5.543 0.11987576558663823
5.542 0.11976832666332855
5.541 0.11966104777234982
5.54 0.11955935569030675
5.539 0.11946930225551618
5.538 0.11939730552705236
5.537 0.11934883636643098
5.536 0.119325510965424
5.535 0.11932725127596645
5.534 0.11935078081906046
5.533 0.11938938836535287
5.532 0.11943675431570304
5.531 0.11948580345736634
5.53 0.11953063779251656
5.529 0.11956786044655256
5.528 0.11959705254935243
5.527 0.11961861701698492
5.526 0.11963549085850553
5.525 0.11965001579434191
5.524 0.11966477265947387
5.523 0.11967918280106579
5.522 0.11969236367434832
5.521 0.11970147611259745
5.52 0.11970211723977747
5.519 0.11968984794603772
5.518 0.11966137289476048
5.517 0.11961391405566793
5.516 0.1195471791009888
5.515 0.11946182833664373
5.514 0.11936188612658764
5.513 0.11925234619771354
5.5120000000000005 0.11914097926504946
5.511 0.11903733830545792
5.51 0.11895192982854697
5.509 0.11889613604468702
5.508 0.11888094757999006
5.507 0.11891683426876491
5.506 0.11901080928310609
5.505 0.11916662351590666
5.504 0.11938302535890599
5.503 0.11965382626006167
5.502 0.1199681688715121
5.501 0.1203106453910088
5.5 0.12066379545117831
5.499 0.12101004993808118
5.498 0.12133276004758652
5.497 0.12161868566423312
5.496 0.12186009858021886
5.495 0.12205313767452255
5.494 0.12219958924502405
5.493 0.12230658889179293
5.492 0.122384299842046
5.491 0.12244559301211859
5.49 0.12250525971037318
5.489 0.12257749614371362
5.4879999999999995 0.12267592260357774
5.487 0.12281331475317425
5.486 0.12299983246207755
5.485 0.1232440345504119
5.484 0.12355240971218645
5.483 0.12392850737900787
5.482 0.12437445669586829
5.481 0.12489030312397868
5.48 0.1254738584975629
5.479 0.12612037306991378
5.478 0.1268234176381075
5.477 0.12757433903148607
5.476 0.12836271388672404
5.475 0.12917650350518653
5.474 0.130002180004648
5.473 0.13082611943927203
5.4719999999999995 0.1316347998128425
5.471 0.13241600689994176
5.47 0.13316083607630308
5.469 0.13386212233474573
5.468 0.13451653569787314
5.467 0.13512575070789423
5.466 0.1356944424669705
5.465 0.1362307491097033
5.464 0.1367443699120847
5.463 0.13724666650263848
5.462 0.13774858343918642
5.461 0.13825963057203752
5.46 0.13878851514886528
5.459 0.13934075671883941
5.458 0.13991972951644172
5.457 0.1405263978635344
5.4559999999999995 0.14116186843620002
5.455 0.14182584593457628
5.454 0.1425188635058259
5.453 0.14324278935895537
5.452 0.14399954705114568
5.451 0.14479221266432235
5.45 0.14562466555211503
5.449 0.14650040016196048
5.448 0.14742185187584161
5.447 0.14839204386662722
5.446 0.14941320019846496
5.445 0.15048692078036935
5.444 0.15161382712215848
5.443 0.15279490970185935
5.442 0.15402926740398684
5.441 0.1553161511414554
5.4399999999999995 0.15665277712254566
5.439 0.1580330320847543
5.438 0.15944803106648503
5.437 0.16088685110280807
5.436 0.16233600376811852
5.435 0.16378134651519985
5.434 0.16521010588048202
5.433 0.16661204151230666
5.432 0.16798203256816094
5.431 0.16931884928700744
5.43 0.1706264090619053
5.429 0.17191177589621476
5.428 0.17318426088383673
5.427 0.17445127992555864
5.426 0.17571869202982454
5.425 0.17698788335409407
5.4239999999999995 0.17825318982808525
5.423 0.17950563255311378
5.422 0.18073184664725095
5.421 0.18191499067463002
5.42 0.1830427294627333
5.4190000000000005 0.18410362531484736
5.418 0.18509227452506127
5.417 0.1860134576059643
5.416 0.18688044125834735
5.415 0.18771483626785487
5.414 0.18854594298616098
5.413 0.18940803269344833
5.412 0.19033761428538712
5.411 0.19136983514815512
5.41 0.19253529840367917
5.409 0.19385666041655578
5.408 0.19534705937116623
5.407 0.19700671515144896
5.406 0.19882612722722945
5.405 0.20078208115848367
5.404 0.20284372983851628
5.4030000000000005 0.20497244309331392
5.402 0.20712473469888348
5.401 0.2092578785737055
5.4 0.2113314871418951
5.399 0.21331105416963775
5.398 0.21516952346581744
5.397 0.21689069553660054
5.396 0.2184680516679575
5.395 0.21990427131258242
5.394 0.22120977205223982
5.393 0.22240007187914115
5.392 0.22349205242984646
5.391 0.2245028611171256
5.39 0.225447660267894
5.389 0.2263395694047735
5.388 0.22718553659393168
5.3870000000000005 0.22799105809441314
5.386 0.22875883607153838
5.385 0.2294915881780191
5.384 0.23019196224399832
5.383 0.23086280299673473
5.382 0.23151233460374754
5.381 0.23214998532898756
5.38 0.23278569131198049
5.379 0.23343288375840088
5.378 0.23410287090743717
5.377 0.23480756971063535
5.376 0.23555543716490163
5.375 0.23635462699007784
5.374 0.23720584980514967
5.373 0.23810908777346823
5.372 0.23905950702460166
5.371 0.2400466774054977
5.37 0.241057707575133
5.369 0.242075350038512
5.368 0.2430788444085016
5.367 0.24404490111716517
5.366 0.2449518270200315
5.365 0.24577885478226513
5.364 0.24650979146981816
5.3629999999999995 0.24713191618384492
5.362 0.24763996557311865
5.361 0.24803382664125379
5.36 0.24831882837301936
5.359 0.24850144228331295
5.358 0.24858848315423568
5.357 0.24858329209790478
5.356 0.24848576866408342
5.355 0.24828971008046968
5.354 0.24798655453831323
5.353 0.24756501929291777
5.352 0.2470141095144597
5.351 0.24632797135310638
5.35 0.24550521843551804
5.349 0.24455109018612217
5.348 0.2434776831104054
5.3469999999999995 0.2423001443865094
5.346 0.24103638463170302
5.345 0.23970110163055675
5.344 0.2383074294313769
5.343 0.2368610460338685
5.342 0.23536242344027367
5.341 0.23380563641253324
5.34 0.23218080188668863
5.339 0.230478386670107
5.338 0.22868722792015098
5.337 0.22680063850983018
5.336 0.22481446896789725
5.335 0.2227309992068645
5.334 0.22055585225286864
5.333 0.21829826491526175
5.332 0.21597069944003275
5.3309999999999995 0.2135895650804636
5.33 0.2111689143432084
5.329 0.20872555053780145
5.328 0.20627320609758848
5.327 0.20382618485457793
5.326 0.20139492319137922
5.325 0.198989471649117
5.324 0.1966152242286573
5.323 0.19427639378693362
5.322 0.19197236801077783
5.321 0.1897013862719384
5.32 0.18745888057865648
5.319 0.18523839653559107
5.318 0.18303332660895383
5.317 0.1808365851180144
5.316 0.17864124606673557
5.3149999999999995 0.17644240188305466
5.314 0.17423814010920438
5.313 0.17202649404573847
5.312 0.16980958809468205
5.311 0.16758941034045075
5.31 0.16537050204688386
5.309 0.16315710237859968
5.308 0.16095443493367045
5.307 0.15876670352909084
5.306 0.15659821147466657
5.305 0.15445257374882965
5.304 0.15233475837485097
5.303 0.15024802270334345
5.302 0.1481973047174256
5.301 0.14618745453660406
5.3 0.14422265688261632
5.2989999999999995 0.14230411902923173
5.298 0.1404323588683646
5.297 0.13860407860242924
5.296 0.13681353273514568
5.295 0.13505130304493457
5.2940000000000005 0.13330867618716855
5.293 0.13157607717714492
5.292 0.12984657644853054
5.291 0.12811469912372844
5.29 0.12637956620681878
5.289 0.12464320882011366
5.288 0.1229083809721089
5.287 0.12118004413076568
5.286 0.11946207417316022
5.285 0.11775776513801264
5.284 0.11606703054398845
5.283 0.11438929793972283
5.282 0.11272181756193574
5.281 0.11106338679674814
5.28 0.10941350552488406
5.279 0.1077736284610449
5.2780000000000005 0.10614804056362662
5.277 0.10454355349423894
5.276 0.102968811185909
5.275 0.10143199681657392
5.274 0.09994051917228164
5.273 0.09850023215774077
5.272 0.09711205690892742
5.271 0.09577295607058849
5.27 0.09447667549528088
5.269 0.09321393960952849
5.268 0.09197306642462427
5.267 0.09074301731421681
5.266 0.08951408173689222
5.265 0.08827845906597229
5.264 0.08703211355586096
5.263 0.0857736001736345
5.2620000000000005 0.08450445740191356
5.261 0.08322774866852124
5.26 0.08194714485002988
5.259 0.08066649392208194
5.258 0.07938911667664805
5.257 0.07811732700660928
5.256 0.07685302593481713
5.255 0.07559733192958046
5.254 0.07435230463868982
5.253 0.07311911099701889
5.252 0.07189938082279407
5.251 0.07069461998694201
5.25 0.0695065400077809
5.249 0.0683366305481998
5.248 0.0671858260270745
5.247 0.06605586825537713
5.246 0.06494791895433914
5.245 0.06386383246487634
5.244 0.06280611843981669
5.243 0.06177789493055184
5.242 0.06078298477906817
5.241 0.059825351693032124
5.24 0.05890883062341894
5.239 0.05803746724310846
5.2379999999999995 0.05721420383925163
5.237 0.05644179148247305
5.236 0.05572215479948229
5.235 0.0550568079907966
5.234 0.054446462735430155
5.233 0.05389088298417671
5.232 0.05338860783198149
5.231 0.052936717304674044
5.23 0.05252985879692154
5.229 0.05216052565778139
5.228 0.05181869094144258
5.227 0.051492431437823026
5.226 0.05116816285036503
5.225 0.05083144593762039
5.224 0.05046886542200447
5.223 0.05006847161191076
5.2219999999999995 0.0496209482161966
5.221 0.04912051679326599
5.22 0.048564887880295025
5.219 0.04795605769112204
5.218 0.047299293288143515
5.217 0.046602563964485935
5.216 0.04587624274820852
5.215 0.045131809607306096
5.214 0.0443805954408939
5.213 0.04363390033896136
5.212 0.042901147154326635
5.211 0.042190382383996194
5.21 0.041507357910229165
5.209 0.04085578424083555
5.208 0.04023741451804003
5.207 0.039652356103959376
5.2059999999999995 0.03909929723852414
5.205 0.0385757788214951
5.204 0.03807934237204575
5.203 0.03760720330599312
5.202 0.03715681740711726
5.201 0.03672583876861065
5.2 0.036312311800011994
5.199 0.035915067783855205
5.198 0.035533198616151264
5.197 0.035166529117591494
5.196 0.03481452295892197
5.195 0.03447759391767219
5.194 0.03415578506764563
5.193 0.03384933278342704
5.192 0.03355800280222994
5.191 0.033281733975019184
5.1899999999999995 0.03301966400692691
5.189 0.03277073347213288
5.188 0.03253291653253603
5.187 0.032303972550840304
5.186 0.032080799734342504
5.185 0.03185959058153341
5.184 0.03163640630717281
5.183 0.0314073858853029
5.182 0.031168943787979762
5.181 0.030918299057341864
5.18 0.030653732889891278
5.179 0.030374952299259742
5.178 0.030082951144070405
5.177 0.029780037058441313
5.176 0.029469596371024833
5.175 0.029155063908136717
5.1739999999999995 0.028840431259315666
5.173 0.028528818513993286
5.172 0.028222694438856666
5.171 0.02792396748132775
5.17 0.027633197111513703
5.169 0.027350541725875747
5.168 0.027075560231962868
5.167 0.026807697281977717
5.166 0.02654621765264126
5.165 0.02629091281090937
5.164 0.026041471670044388
5.163 0.025798398795475866
5.162 0.025561887696488178
5.161 0.02533251476683292
5.16 0.02511081946049801
5.159 0.024896962089414713
5.158 0.024690848787500833
5.157 0.024491776276708583
5.156 0.024298766002575446
5.155 0.02411004090702656
5.154 0.023923667188384755
5.1530000000000005 0.023737531887924473
5.152 0.02354986499725194
5.151 0.02335899297887668
5.15 0.02316365793928727
5.149 0.022963771387150687
5.148 0.022759846696848777
5.147 0.02255350549740119
5.146 0.022347033698323134
5.145 0.022143316558183627
5.144 0.02194584898160914
5.143 0.02175810022520883
5.142 0.02158326130563747
5.141 0.021424136372523796
5.14 0.021282501321376105
5.139 0.021159210344577913
5.138 0.02105386376660525
5.1370000000000005 0.02096494868496416
5.136 0.020889696978709273
5.135 0.020824703058490077
5.134 0.0207659208106222
5.133 0.0207093886419319
5.132 0.020651359247881865
5.131 0.020588675004103937
5.13 0.020519274193798814
5.129 0.020441737683246777
5.128 0.020355592619956245
5.127 0.02026106312594479
5.126 0.020158890200501465
5.125 0.020050008992380634
5.124 0.019935612825142977
5.123 0.019816876789170067
5.122 0.01969498771650921
5.121 0.0195714071087211
5.12 0.01944782319519334
5.119 0.0193262947729848
5.118 0.019209099756445212
5.117 0.019098984569792043
5.116 0.01899846183498553
5.115 0.018909874699648707
5.114 0.018834703345090003
5.1129999999999995 0.018773656347476454
5.112 0.018725844773220656
5.111 0.018689415980228906
5.11 0.018661041580656693
5.109 0.018636654485034945
5.108 0.018611931321599447
5.107 0.0185824387185923
5.106 0.01854451000040196
5.105 0.018495358763559615
5.104 0.018433493324716048
5.103 0.018358643915348513
5.102 0.018271508206079548
5.101 0.018173869565970738
5.1 0.01806768201276052
5.099 0.017955214700091916
5.098 0.01783849495780005
5.0969999999999995 0.017719301255340315
5.096 0.017599034802173768
5.095 0.01747879701207543
5.094 0.01735945512452306
5.093 0.017241834578182198
5.092 0.017126733373619387
5.091 0.01701491108645738
5.09 0.01690718686857228
5.089 0.016804289261712593
5.088 0.016706831332750575
5.087 0.016615442524642327
5.086 0.016530119118029905
5.085 0.01645071283735517
5.084 0.016376723923323844
5.083 0.016307291092045643
5.082 0.01624144827843333
5.0809999999999995 0.016177900018411746
5.08 0.01611558760451989
5.079 0.01605339203732619
5.078 0.015990467987869905
5.077 0.015926383133748154
5.076 0.015860909496744197
5.075 0.01579428360149403
5.074 0.01572706594394182
5.073 0.015660019328100332
5.072 0.015594131981590313
5.071 0.015530190784750144
5.07 0.015469060721104835
5.069 0.015411363008955192
5.068 0.0153573284329458
5.067 0.015307127307732113
5.066 0.015260540860000811
5.0649999999999995 0.015217316790231722
5.064 0.015176957979301239
5.063 0.015139094133142617
5.062 0.015103097522588154
5.061 0.015068676506778336
5.06 0.015035351620834804
5.059 0.015002799457843215
5.058 0.014970764149447181
5.057 0.014939047802401809
5.056 0.014907535241415108
5.055 0.01487607455812995
5.054 0.014844610998720597
5.053 0.014813050434263394
5.052 0.01478124201278762
5.051 0.014749093712006165
5.05 0.01471640756917204
5.0489999999999995 0.014683124041859803
5.048 0.01464922549111019
5.047 0.014614963620507865
5.046 0.014580767629128069
5.045 0.014547404121517402
5.044 0.014515989106184119
5.043 0.014487799403862094
5.042 0.014464279282156513
5.041 0.014446613889741361
5.04 0.014435610337017974
5.039 0.014431522317497055
5.038 0.014433797451875285
5.037 0.014441187748052052
5.036 0.014451593135039555
5.035 0.014462500790903735
5.034 0.014471136610529884
5.033 0.014474667922755325
5.032 0.01447100154082531
5.031 0.014458525023321518
5.03 0.01443671737043063
5.029 0.014405991843457476
5.0280000000000005 0.014367695047671667
5.027 0.014324077571336056
5.026 0.014277725384743206
5.025 0.014231516909733212
5.024 0.014188230133372368
5.023 0.014150252318760393
5.022 0.014119625849363392
5.021 0.014097710477005662
5.02 0.014085325560726749
5.019 0.014082844631555798
5.018 0.01409010384167549
5.017 0.014106696940775612
5.016 0.014131706355726165
5.015 0.014164081717452731
5.014 0.014202332474587616
5.013 0.014244540121556954
5.0120000000000005 0.014288504766658964
5.011 0.014331844495982703
5.01 0.014372057237499933
5.009 0.01440688143941428
5.008 0.014434368343227673
5.007 0.014453117921125535
5.006 0.01446245622675676
5.005 0.014462324761962617
5.004 0.014453413173744486
5.003 0.014436726788681345
5.002 0.014413606988637433
5.001 0.014385406381805728
5.0 0.014353252775424714
4.999 0.014318258048618034
4.998 0.014281206536544038
4.997 0.014242803671161918
4.996 0.014203824073581709
4.995 0.014165064840794434
4.994 0.014127554665986166
4.993 0.014092459152200016
4.992 0.014061069410272875
4.991 0.014034631545106096
4.99 0.014014033349233457
4.989 0.013999742892895448
4.9879999999999995 0.013991576318456137
4.987 0.013988614730357013
4.986 0.013989276651077912
4.984999999999999 0.013991512756328775
4.984 0.013993045400823672
4.983 0.013991681979333953
4.982 0.01398579705719301
4.981 0.013974489384916331
4.98 0.013957815837925637
4.979 0.013936900850087282
4.978 0.013913617880973892
4.977 0.013890519880416837
4.976 0.01387029412513125
4.975 0.013855504197774609
4.974 0.01384813435218586
4.973 0.013849416929328536
4.9719999999999995 0.01385978878826815
4.971 0.01387903567976216
4.97 0.013906143691731503
4.969 0.013939936499979369
4.968 0.013979112324653794
4.9670000000000005 0.014022591245016145
4.966 0.014069432118290974
4.965 0.014119181893146949
4.964 0.014171723704468977
4.963 0.01422700102833332
4.962 0.014284981777146457
4.961 0.014345565011687612
4.96 0.01440845193216696
4.959 0.01447301489348791
4.958 0.014538373447543409
4.957 0.014603396462090412
4.9559999999999995 0.014666911542265914
4.955 0.014727728937676406
4.954 0.014784787023320763
4.953 0.014837124004862064
4.952 0.014884224867051222
4.9510000000000005 0.01492570159552846
4.95 0.01496142126151824
4.949 0.014991556097753048
4.948 0.015016481065680317
4.947 0.015036702078423635
4.946 0.015052880878525115
4.945 0.015065995065511886
4.944 0.015077056432990087
4.943 0.015087267165149455
4.942 0.015097912651252527
4.941 0.01511030853766989
4.9399999999999995 0.015125506607861123
4.939 0.015144461927116229
4.938 0.015167652165759719
4.937 0.015195050071710223
4.936 0.015226360058156828
4.9350000000000005 0.015260908399020282
4.934 0.01529779303456594
4.933 0.015336212026940257
4.932 0.01537548144862702
4.931 0.015415361987813096
4.93 0.015456014310606366
4.929 0.015498207312035476
4.928 0.015542799777746074
4.927 0.015591011698466077
4.926 0.015643882616710063
4.925 0.015702365840498896
4.9239999999999995 0.015766665377601127
4.923 0.015836590504650142
4.922 0.015911285882640156
4.921 0.01598954403970997
4.92 0.016069701264654974
4.9190000000000005 0.01615002854329343
4.918 0.016229108140658824
4.917 0.016305801283019096
4.916 0.016379687398850398
4.915 0.016450960636090917
4.914 0.016520451789785364
4.913 0.016589444534931073
4.912 0.01665952963287964
4.911 0.016732201448875945
4.91 0.016808801954855977
4.909 0.01689020086710631
4.9079999999999995 0.01697667303223879
4.907 0.017067848110246538
4.906 0.01716285682016125
4.905 0.017260563361016595
4.904 0.01735961331703261
4.9030000000000005 0.017458532015134507
4.902 0.017556164990338276
4.901 0.01765139736068989
4.9 0.017743482493131832
4.899 0.017831776303779523
4.898 0.017915798358356706
4.897 0.017995201231641472
4.896 0.01806953186192113
4.895 0.018138562164085735
4.894 0.018201903288746327
4.893 0.018259435508336055
4.8919999999999995 0.01831122528289923
4.891 0.01835770665632477
4.89 0.018399486164308018
4.889 0.018437890624896303
4.888 0.018474298478587003
4.8870000000000005 0.018510612286895507
4.886 0.018548961224752008
4.885 0.018591647557535475
4.884 0.018641016711555082
4.883 0.018699400362256816
4.882 0.018768781627796452
4.881 0.018850853088835013
4.88 0.018946786269695166
4.879 0.01905715528656198
4.878 0.01918163285432911
4.877 0.019319123575572594
4.8759999999999994 0.01946748513288818
4.875 0.01962403161703346
4.874 0.01978521235683373
4.873 0.01994703921662206
4.872 0.020105619118671307
4.871 0.020257312718987005
4.87 0.020399331407086916
4.869 0.020529652719957707
4.868 0.02064792162669834
4.867 0.020754797730535464
4.866 0.02085252753437116
4.865 0.020944346218984593
4.864 0.021034240018705866
4.8629999999999995 0.021126398099304725
4.862 0.021225139813047387
4.861 0.021333826342081127
4.859999999999999 0.021455288395566843
4.859 0.021591281490362133
4.858 0.0217426493529064
4.857 0.021909201908822257
4.856 0.022089924849588556
4.855 0.022283432239544647
4.854 0.022487924360191376
4.853 0.02270154496887378
4.852 0.022922546247520666
4.851 0.023149007987696587
4.85 0.023379234321756683
4.849 0.023611440137096186
4.848 0.023843926973846793
4.8469999999999995 0.02407472531855345
4.846 0.024301688760847488
4.845 0.024522913921489524
4.844 0.02473609575125727
4.843 0.024939407658410725
4.8420000000000005 0.025131136767855108
4.841 0.025310326649055578
4.84 0.02547663806449224
4.839 0.025631132881757997
4.838 0.02577531977884182
4.837 0.025912077709963715
4.836 0.02604515463998675
4.835 0.026178735753249107
4.834 0.02631733305923122
4.833 0.026465463831366554
4.832 0.026626945493721264
4.8309999999999995 0.0268049799255945
4.83 0.027001538362392184
4.829 0.02721726197023702
4.828 0.02745158604272974
4.827 0.02770239480220856
4.8260000000000005 0.027966351980121644
4.825 0.028239248435235925
4.824 0.0285160756974738
4.823 0.028791429342661042
4.822 0.029060056344933735
4.821 0.029317225148134146
4.82 0.02955946871970439
4.819 0.029784583137158316
4.818 0.02999200188458991
4.817 0.030183078934878396
4.816 0.03036088578287735
4.8149999999999995 0.03053010075073196
4.814 0.03069643944728896
4.813 0.03086601418471704
4.812 0.031045372589941216
4.811 0.031239963845196162
4.8100000000000005 0.03145456138798518
4.809 0.03169217730013245
4.808 0.031954534011617415
4.807 0.03224161740290274
4.806 0.032551875329076226
4.805 0.03288270159931676
4.804 0.03323074803884027
4.803 0.033592243682957046
4.802 0.03396369576893783
4.801 0.03434155132537276
4.8 0.03472271134381287
4.7989999999999995 0.035104632395917795
4.798 0.035485094032320995
4.797 0.03586226720060709
4.796 0.03623451930490022
4.795 0.036600990144011525
4.7940000000000005 0.0369609326491064
4.793 0.03731448584985313
4.792 0.03766285008103744
4.791 0.038007816703905496
4.79 0.03835267777821985
4.789 0.03870173338604154
4.788 0.03905993082070915
4.787 0.039432378852258976
4.786 0.03982406458900412
4.785 0.040238707507954434
4.784 0.04067852326034253
4.7829999999999995 0.04114382919338505
4.782 0.041632583060874154
4.781 0.04214076662053478
4.78 0.042662791357516515
4.779 0.04319206650364688
4.7780000000000005 0.04372214501279234
4.777 0.04424725035390051
4.776 0.04476300592616377
4.775 0.04526753111927985
4.774 0.045760975590449324
4.773 0.04624540168521729
4.772 0.046725127028355205
4.771 0.0472045361572593
4.77 0.04768834207835056
4.769 0.0481809461651015
4.768 0.04868505960109739
4.7669999999999995 0.04920138260146578
4.766 0.04972910713355971
4.765 0.050265635716611426
4.764 0.05080702566941995
4.763 0.05134848085140923
4.7620000000000005 0.05188530262652135
4.761 0.052413051735251154
4.76 0.05292820158020475
4.759 0.05342844458248291
4.758 0.05391337033492763
4.757 0.05438384517470028
4.756 0.054842332986242394
4.755 0.05529267829566575
4.754 0.05573959103752496
4.753 0.05618862228410943
4.752 0.056646109732975035
4.7509999999999994 0.05711755354546979
4.75 0.05760837963132398
4.749 0.05812309685642995
4.748 0.05866492094139074
4.747 0.05923598900254044
4.746 0.05983631212248049
4.745 0.060464855105728105
4.744 0.061119527020809826
4.743 0.061796896604258814
4.742 0.06249369490647261
4.741 0.06320593143005153
4.74 0.06393067982011134
4.739 0.06466525184102771
4.7379999999999995 0.06540805671520213
4.737 0.0661579839429805
4.736 0.06691492886097929
4.734999999999999 0.0676791954789301
4.734 0.06845130941193044
4.733 0.06923175594465386
4.732 0.07002142594059099
4.731 0.07082026301468532
4.73 0.07162774526125269
4.729 0.07244308362747426
4.728 0.07326488641092334
4.727 0.0740915457201037
4.726 0.07492167595750605
4.725 0.07575492586105868
4.724 0.0765921684694842
4.723 0.0774353920371086
4.7219999999999995 0.07828913910056265
4.721 0.07915949961107535
4.72 0.08005392533405971
4.719 0.0809795650282522
4.718 0.08194331032716672
4.7170000000000005 0.08294879788648889
4.716 0.08399697404476016
4.715 0.0850840972179756
4.714 0.08620356500707375
4.713 0.0873438753235286
4.712 0.08849260691954798
4.711 0.08963743671153947
4.71 0.09076668003254862
4.709 0.09187190531109565
4.708 0.0929477549338416
4.707 0.09399370145970883
4.7059999999999995 0.09501116007860048
4.705 0.09600446264545585
4.704 0.09697740051317821
4.703 0.09793325622379219
4.702 0.09887403698373841
4.7010000000000005 0.0997987245190643
4.7 0.10070495531908559
4.699 0.1015894253951805
4.698 0.10244931733390823
4.697 0.10328367638976846
4.696 0.10409451860559416
4.695 0.10488665039172992
4.694 0.10566867830078412
4.693 0.10645102237299184
4.692 0.10724449487456984
4.691 0.10805739596045208
4.6899999999999995 0.1088964169513145
4.689 0.10976254961850758
4.688 0.11065255041643689
4.687 0.11155791263312168
4.686 0.11246653955984787
4.6850000000000005 0.11336518648214229
4.684 0.11424113884552724
4.683 0.1150838167892624
4.682 0.11588799817932464
4.681 0.11665380277112247
4.68 0.11738698428872552
4.679 0.11809818512145014
4.678 0.1188016368435432
4.677 0.11951226124871253
4.676 0.12024531423918944
4.675 0.12101276816170058
4.6739999999999995 0.12182299718347785
4.673 0.12267993326050154
4.672 0.12358301571542969
4.671 0.12452747540590886
4.67 0.12550674998602962
4.6690000000000005 0.12651297471925946
4.668 0.1275392771377974
4.667 0.1285794071712174
4.666 0.12963003988545146
4.665 0.13068859248060383
4.664 0.1317567332493765
4.663 0.13283511863331784
4.662 0.1339249550560491
4.661 0.13502662833121784
4.66 0.13613869643669305
4.659 0.13725734188591346
4.6579999999999995 0.1383764693547045
4.657 0.13948897299060622
4.656 0.14058616167691967
4.655 0.14166042203694643
4.654 0.14270357606002543
4.6530000000000005 0.14370998969947776
4.652 0.14467667591132077
4.651 0.14560170174694934
4.65 0.14648540105506558
4.649 0.14732852321725234
4.648 0.148132606656926
4.647 0.14889683337825224
4.646 0.1496202920510076
4.645 0.1502988029854052
4.644 0.15092795718370688
4.643 0.1515019472067711
4.6419999999999995 0.15201679977979404
4.641 0.15247011258395646
4.64 0.15286348059456176
4.639 0.1532031283967461
4.638 0.15349903043830262
4.6370000000000005 0.15376619172706688
4.636 0.15402074238729135
4.635 0.15427924157591744
4.634 0.15455674486889834
4.633 0.1548639137924982
4.632 0.15520674478221122
4.631 0.15558666991671824
4.63 0.156000193656698
4.629 0.15644177951052096
4.628 0.15690388433684924
4.627 0.15737827818665234
4.6259999999999994 0.15785777825269978
4.625 0.15833590090640012
4.624 0.15880624269894217
4.623 0.15926188209918327
4.622 0.1596953175492746
4.621 0.16009557557997042
4.62 0.16045076050152338
4.619 0.16074722763735513
4.618 0.1609720396555538
4.617 0.16111480005210876
4.616 0.161169027801154
4.615 0.16113324943668245
4.614 0.16101334073103543
4.6129999999999995 0.16082066252815932
4.612 0.1605722541615729
4.611 0.16028617881150262
4.609999999999999 0.15998171607402895
4.609 0.1596733728141597
4.608 0.1593716403468636
4.607 0.15907988545154092
4.606 0.15879402488755578
4.605 0.15850515717057798
4.604 0.15820094311451502
4.603 0.15786739480616188
4.602 0.15749495465123567
4.601 0.15707791769626883
4.6 0.15661861662332446
4.599 0.1561265328592131
4.598 0.15561772895244727
4.5969999999999995 0.15511282381023636
4.596 0.15463524968105952
4.595 0.15420576622463888
4.593999999999999 0.15384188275078176
4.593 0.15355415742440684
4.5920000000000005 0.15334516471605167
4.591 0.15321017104145487
4.59 0.15313682089515482
4.589 0.15310834837932843
4.588 0.153104378129233
4.587 0.15310509455270468
4.586 0.15309132597629335
4.585 0.1530487682517966
4.584 0.1529670261653755
4.583 0.15283989118627117
4.582 0.1526666311320631
4.5809999999999995 0.1524509500892441
4.58 0.15219910848069818
4.579 0.15192191134803648
4.578 0.15163211186143277
4.577 0.15134362308962404
4.5760000000000005 0.15107225802756627
4.575 0.15083206291478535
4.574 0.15063745181137483
4.573 0.15049855104240487
4.572 0.15042417979674028
4.571 0.1504160154650014
4.57 0.15047185456305845
4.569 0.15058495110949557
4.568 0.15074332065023535
4.567 0.1509319922070845
4.566 0.15113483727751117
4.5649999999999995 0.15133487451231892
4.564 0.15151766868177508
4.563 0.1516695670911527
4.562 0.15178205165050032
4.561 0.15184907189640495
4.5600000000000005 0.15186801668720273
4.559 0.15184014152447528
4.558 0.15176944932986408
4.557 0.1516634144322504
4.556 0.1515305248486632
4.555 0.1513804490994079
4.554 0.15122521792759544
4.553 0.1510747826194712
4.552 0.15093945027358768
4.551 0.15082555831186345
4.55 0.15073824103930938
4.5489999999999995 0.15067884344262905
4.548 0.15064453695686808
4.547 0.15062983457056406
4.546 0.1506289518212432
4.545 0.15063401189513828
4.5440000000000005 0.15063924918826277
4.543 0.15064141731160452
4.542 0.15064026340727693
4.541 0.15063946811611068
4.54 0.15064589899314582
4.539 0.15066720770240355
4.538 0.1507114861324751
4.537 0.15078560657177834
4.536 0.15089158703835548
4.535 0.15102927493390195
4.534 0.15119446160517933
4.5329999999999995 0.15137861129934585
4.532 0.1515736937559729
4.531 0.15177070847781612
4.53 0.15196218226127753
4.529 0.15214379883316342
4.5280000000000005 0.15231503707245247
4.527 0.15247645776575328
4.526 0.15263179302873908
4.525 0.15278408531465082
4.524 0.15293664847604227
4.523 0.15308879309930346
4.522 0.15323943090575545
4.521 0.1533849875385774
4.52 0.15351987133210046
4.519 0.1536383912836485
4.518 0.15373628806394926
4.5169999999999995 0.1538099295687409
4.516 0.15385883219480698
4.515 0.15388372286420063
4.514 0.153889652908772
4.513 0.1538829758077331
4.5120000000000005 0.15387370399122094
4.511 0.15387422389279423
4.51 0.15389828665624583
4.509 0.15396082323354005
4.508 0.15407631776534172
4.507 0.154258576064869
4.506 0.15451687463817518
4.505 0.15485619961896838
4.504 0.15527489270180084
4.503 0.15576482934727637
4.502 0.1563116966753917
4.5009999999999994 0.15689527920723198
4.5 0.15749264755428108
4.499 0.1580808239288759
4.498 0.1586381012554157
4.497 0.15914736209195496
4.496 0.15959874389871648
4.495 0.15998751251517618
4.494 0.16031630349189488
4.493 0.16059472077494055
4.492 0.16083623554457233
4.491 0.16105777418794257
4.49 0.16127866399002788
4.489 0.16151735558463376
4.4879999999999995 0.16179152281667306
4.487 0.16211775706594642
4.486 0.162509292107565
4.484999999999999 0.16297737991648167
4.484 0.16353069265203207
4.483 0.16417416801040227
4.482 0.16491092843414643
4.481 0.16574139703753984
4.48 0.1666630087948955
4.479 0.16766967930905313
4.478 0.16875298388953563
4.477 0.16990140136713502
4.476 0.17110097069165073
4.475 0.17233550387428112
4.474 0.17358679329686774
4.473 0.17483661634164557
4.4719999999999995 0.1760669747435356
4.471 0.17726171705962335
4.47 0.1784092426070676
4.468999999999999 0.17950031287250431
4.468 0.1805307972592676
4.467 0.18150320874209158
4.466 0.18242389568461723
4.465 0.1833037174524163
4.464 0.1841554446210611
4.463 0.18499398872648537
4.462 0.1858336282905527
4.461 0.18668677930342564
4.46 0.1875649006524894
4.459 0.18847533924544055
4.458 0.1894227648968456
4.457 0.1904087295726343
4.4559999999999995 0.19143517222416664
4.455 0.1925020911839489
4.454 0.1936105930384421
4.453 0.1947634517315193
4.452 0.19596333317779827
4.4510000000000005 0.19721428143728525
4.45 0.19852134478642747
4.449 0.1998889586621297
4.448 0.20132020358424235
4.447 0.20281910896657657
4.446 0.20438882234524414
4.445 0.20603187748556226
4.444 0.20774968221723644
4.443 0.209544278836386
4.442 0.21141507129101633
4.441 0.21336160480038924
4.4399999999999995 0.2153803939509164
4.439 0.21746310292647208
4.438 0.21959734971212705
4.437 0.22176772775403142
4.436 0.22395520647808342
4.4350000000000005 0.22613990239545556
4.434 0.22830395284468147
4.433 0.23043321793693397
4.432 0.23252092786557257
4.431 0.23456584993085047
4.43 0.23657397278510195
4.429 0.23855559823112085
4.428 0.2405240031892629
4.427 0.2424895464447698
4.426 0.2444600877925613
4.425 0.2464369791963559
4.4239999999999995 0.24841154113003597
4.423 0.2503704077979729
4.422 0.25229415275592204
4.421 0.2541587191196013
4.42 0.2559466758379449
4.4190000000000005 0.25764213329300156
4.418 0.2592379843239765
4.417 0.260741578903651
4.416 0.2621722279488543
4.415 0.2635608435545478
4.414 0.2649489957531403
4.413 0.26638494085782105
4.412 0.2679198638957157
4.411 0.26960290759072497
4.41 0.2714767326796185
4.409 0.2735729119292528
4.4079999999999995 0.2759098148959647
4.407 0.27848790699096754
4.406 0.2812941850251912
4.405 0.2842965196161503
4.404 0.2874521033424015
4.4030000000000005 0.2907070126021096
4.402 0.29400023603948416
4.401 0.2972715794147917
4.4 0.30046368336728424
4.399 0.30352717063242796
4.398 0.3064229661677296
4.397 0.30912724753696735
4.396 0.3116299555212365
4.395 0.31393429127052047
4.394 0.31605474572434755
4.393 0.3180133401857995
4.3919999999999995 0.31983437534964027
4.391 0.32154261769093
4.39 0.3231600626569824
4.389 0.3247057339204379
4.388 0.3261895104245144
4.3870000000000005 0.3276189271752691
4.386 0.32899721076163346
4.385 0.3303274611578944
4.384 0.33161256953586743
4.383 0.3328558123933606
4.382 0.3340684637216665
4.381 0.33526390768401176
4.38 0.33645658983102444
4.379 0.3376664267979446
4.378 0.33891038253848804
4.377 0.3402064905847563
4.3759999999999994 0.3415676168164532
4.375 0.34300600602792264
4.374 0.34452274572553765
4.373 0.3461175720350963
4.372 0.3477829181239338
4.371 0.3495030357304524
4.37 0.3512584787866267
4.369 0.35302367362793696
4.368 0.3547682210394367
4.367 0.35645826914201206
4.366 0.3580625371419323
4.365 0.3595513516371448
4.364 0.3609017073555064
4.3629999999999995 0.3620955269495817
4.362 0.36312540083808387
4.361 0.3639910228241138
4.359999999999999 0.3646996969023669
4.359 0.36525999809815335
4.358 0.365680811149726
4.357 0.3659657929479964
4.356 0.3661136177309045
4.355 0.36611426074814907
4.354 0.3659545185077723
4.353 0.36561746971187087
4.352 0.3650870339706636
4.351 0.36435481530412256
4.35 0.3634190721288201
4.349 0.36228775207092206
4.348 0.36097880044400427
4.3469999999999995 0.3595143738871265
4.346 0.3579205267278824
4.345 0.35621838183469146
4.343999999999999 0.35442669498822843
4.343 0.3525531957781279
4.342 0.35059803122398897
4.341 0.34855201973226624
4.34 0.3464003236399832
4.339 0.3441286976697596
4.338 0.3417205611961605
4.337 0.3391659848169486
4.336 0.3364586963277683
4.335 0.3336018536613357
4.334 0.3306034074863304
4.333 0.3274766615007121
4.332 0.3242396268482235
4.3309999999999995 0.32091633443392475
4.33 0.31752742985514304
4.329 0.31409783391218893
4.328 0.31064815214131275
4.327 0.30720004590238936
4.3260000000000005 0.30376958233295076
4.325 0.30037225831673564
4.324 0.29701666954538647
4.323 0.29370954112088304
4.322 0.2904501799269596
4.321 0.28723600701889423
4.32 0.28406010261723297
4.319 0.2809125424014971
4.318 0.2777831025750739
4.317 0.27466086085097674
4.316 0.2715351302064967
4.3149999999999995 0.2683983642385735
4.314 0.2652476507273782
4.313 0.26208010753553046
4.312 0.2588991344953795
4.311 0.25570798664602273
4.3100000000000005 0.25251379230948895
4.309 0.24932323356256456
4.308 0.24614444199498475
4.307 0.24298395909097806
4.306 0.23984844508799227
4.305 0.23674350012071874
4.304 0.2336767821268946
4.303 0.2306533144641912
4.302 0.22768069965309043
4.301 0.22476642404680885
4.3 0.22191695732403452
4.2989999999999995 0.21913419781364885
4.298 0.21641893053578096
4.297 0.2137661129519976
4.296 0.21116686494282752
4.295 0.2086066889206664
4.2940000000000005 0.2060721573560809
4.293 0.20354851800660778
4.292 0.20102510971088128
4.291 0.19849354455246923
4.29 0.1959524926493744
4.289 0.19340513903328052
4.288 0.19085579451534415
4.287 0.18831215909828639
4.286 0.18578028342988595
4.285 0.18326531163211507
4.284 0.18076719840977748
4.2829999999999995 0.178285167505796
4.282 0.17581512403486355
4.281 0.17335537867636025
4.28 0.17090534449678413
4.279 0.16846748434606124
4.2780000000000005 0.166048647284081
4.277 0.16365956522763556
4.276 0.1613137806020243
4.275 0.15902409512362994
4.274 0.15680208522944805
4.273 0.15465686514526267
4.272 0.15258987252097442
4.271 0.150596398717115
4.27 0.1486667226161721
4.269 0.14678643893342072
4.268 0.14493739562302393
4.2669999999999995 0.14310243019117774
4.266 0.14126644622646786
4.265 0.13941727941902568
4.264 0.13754858231645176
4.263 0.13565802644074784
4.2620000000000005 0.1337478849843949
4.261 0.1318228155411143
4.26 0.1298884313373083
4.259 0.12795069123119215
4.258 0.12601479887330747
4.257 0.12408448503869154
4.256 0.12216291805114092
4.255 0.12025211305116232
4.254 0.11835560073661362
4.253 0.11647549006707078
4.252 0.11461454793812981
4.2509999999999994 0.11277528357516794
4.25 0.11096041004145778
4.249 0.10917222454052705
4.248 0.10741210592069245
4.247 0.10568269661173495
4.246 0.10398576171932457
4.245 0.10232427630400713
4.244 0.10070231885604053
4.243 0.09912505898646293
4.242 0.09759883428378567
4.241 0.0961302755439218
4.24 0.0947257820476001
4.239 0.09339206075210597
4.2379999999999995 0.09213402156665314
4.237 0.09095621444248206
4.236 0.08986180735144186
4.234999999999999 0.08885329145905707
4.234 0.0879318906931503
4.233 0.08709731622130305
4.232 0.08634734705302802
4.231 0.08567743421415948
4.23 0.08507911950499875
4.229 0.08454045717345174
4.228 0.08404536726582444
4.227 0.08357461787211379
4.226 0.0831061895955023
4.225 0.08261656713939847
4.224 0.08208380907523853
4.223 0.08148826300750334
4.2219999999999995 0.08081453931366796
4.221 0.08005301562447577
4.22 0.07919979336062774
4.218999999999999 0.07825804276563941
4.218 0.07723636558549099
4.217 0.07614787057150803
4.216 0.07500965347606525
4.215 0.07384066519272844
4.214 0.07265960369462474
4.213 0.07148508099092821
4.212 0.07033257022073221
4.211 0.06921523008939631
4.21 0.06814239825884674
4.209 0.0671200206047687
4.208 0.06615083689292364
4.207 0.06523491968328379
4.2059999999999995 0.06437007093463015
4.205 0.06355228289396818
4.204 0.06277762228427924
4.203 0.062041682352049786
4.202 0.061340475319530956
4.2010000000000005 0.060670319343172706
4.2 0.06002815331740116
4.199 0.05941214661971839
4.198 0.058820828061099166
4.197 0.058253869847217074
4.196 0.057710312708484736
4.195 0.05719074470243385
4.194 0.05669517968558783
4.193 0.05622397933564166
4.192 0.055776803796905715
4.191 0.055353656420747806
4.1899999999999995 0.054953264869907675
4.189 0.054574046403802985
4.188 0.054212806372291436
4.187 0.05386594446073391
4.186 0.05352836812122805
4.1850000000000005 0.05319373435150687
4.184 0.052855407984090656
4.183 0.05250683837430447
4.182 0.052141909574692606
4.181 0.051755859386600274
4.18 0.051345749179411045
4.179 0.05091106218840135
4.178 0.05045350188529178
4.177 0.04997701394819613
4.176 0.04948737095374923
4.175 0.04899042657463617
4.1739999999999995 0.0484929359759524
4.173 0.04800014964130696
4.172 0.04751616524670238
4.171 0.047044098835931754
4.17 0.046584769830479274
4.1690000000000005 0.046138322638156565
4.168 0.04570391820594293
4.167 0.04528058002890546
4.166 0.04486708624093166
4.165 0.04446316925290176
4.164 0.04406844416545975
4.163 0.043683927157764466
4.162 0.043310115192910524
4.161 0.04294812968307083
4.16 0.042598974812312805
4.159 0.0422629565007105
4.1579999999999995 0.04193988598741916
4.157 0.04162849003637788
4.156 0.04132699842834698
4.155 0.041032280734690854
4.154 0.04074095972591963
4.1530000000000005 0.040449391365420355
4.152 0.0401545585716553
4.151 0.03985366032343191
4.15 0.039544633150352455
4.149 0.03922742288374557
4.148 0.03890299569324755
4.147 0.03857418296903787
4.146 0.038244917850513656
4.145 0.03792011797535493
4.144 0.03760571237731203
4.143 0.03730757301414457
4.1419999999999995 0.03703109750805987
4.141 0.03678103985651723
4.14 0.03656042918037841
4.139 0.03637075539643609
4.138 0.03621139410044754
4.1370000000000005 0.0360798414716796
4.136 0.035971444829825755
4.135 0.0358804536645574
4.134 0.035799995787424065
4.133 0.03572330442336
4.132 0.03564394059305681
4.131 0.035556443703576184
4.13 0.03545721270378174
4.129 0.03534373661224449
4.128 0.03521513516405782
4.127 0.03507174633847251
4.1259999999999994 0.03491482032805811
4.125 0.03474597240582879
4.124 0.03456728843205226
4.123 0.03438084532882196
4.122 0.03418875592450944
4.121 0.033993603438231206
4.12 0.03379836593041429
4.119 0.03360664624312566
4.118 0.03342241287090689
4.117 0.03325043665395782
4.116 0.03309507193010543
4.115 0.03296037398911591
4.114 0.03284890158411306
4.1129999999999995 0.03276187715361522
4.112 0.032697747697654815
4.111 0.03265329239673139
4.109999999999999 0.03262271761091144
4.109 0.03259894270890393
4.108 0.03257443036641714
4.107 0.03254143991260715
4.106 0.03249354891609484
4.105 0.03242585880585266
4.104 0.032335719854046624
4.103 0.032222615921649274
4.102 0.032087718867763196
4.101 0.03193411216456629
4.1 0.031765190923081915
4.099 0.031584921968817486
4.098 0.03139686782401083
4.0969999999999995 0.03120417246306597
4.096 0.03100932832357136
4.095 0.03081430993891715
4.093999999999999 0.03062067973086796
4.093 0.0304299197955042
4.092 0.030243455418289367
4.091 0.03006262856851962
4.09 0.029888878444218805
4.089 0.029723477767360586
4.088 0.029567493416763138
4.087 0.02942201879379514
4.086 0.029287036326978662
4.085 0.029162285497596013
4.084 0.02904688860652785
4.083 0.028939333697560635
4.082 0.028837934905470174
4.0809999999999995 0.02874041980178384
4.08 0.028644935736651236
4.079 0.028549517537191905
4.078 0.028452681738529332
4.077 0.02835366926296979
4.0760000000000005 0.028252079706554446
4.075 0.028148333240602445
4.074 0.028043419285219685
4.073 0.0279386881547999
4.072 0.02783589374959679
4.071 0.02773643635466651
4.07 0.02764185841236523
4.069 0.027553274428960644
4.068 0.027471109553152767
4.067 0.02739568626943787
4.066 0.02732663225433913
4.0649999999999995 0.027263517453748796
4.064 0.027205467949395573
4.063 0.027151826426700453
4.062 0.027101471349949675
4.061 0.027053866631475437
4.0600000000000005 0.027008133848327683
4.059 0.02696367179701643
4.058 0.026919997664908223
4.057 0.026876736216740995
4.056 0.02683367196603802
4.055 0.02679053388939061
4.054 0.02674724093026273
4.053 0.026703646503922655
4.052 0.026659514405464678
4.051 0.026614711816540543
4.05 0.02656891093960762
4.0489999999999995 0.026522026120237664
4.048 0.02647403430426153
4.047 0.026425385480536728
4.046 0.02637684264317575
4.045 0.026329771908789854
4.0440000000000005 0.026286173857915023
4.043 0.026248342919746655
4.042 0.026218886757535583
4.041 0.02619995778737094
4.04 0.026193031770174933
4.039 0.02619859042193039
4.038 0.02621565379468778
4.037 0.026241973082009328
4.036 0.026273741079718742
4.035 0.026306387410676986
4.034 0.02633484987128027
4.0329999999999995 0.02635394852661271
4.032 0.026359838217336215
4.031 0.026349549807038707
4.03 0.026322108543855666
4.029 0.02627825576278521
4.0280000000000005 0.026220452238308746
4.027 0.02615282587652578
4.026 0.026080130911884346
4.025 0.02600766390783554
4.024 0.025940539323557082
4.023 0.025883146448190054
4.022 0.025839229092187624
4.021 0.02581126895587971
4.02 0.02580073966529054
4.019 0.02580828841847135
4.018 0.02583357840816506
4.0169999999999995 0.02587583693492911
4.016 0.02593337100558012
4.015 0.026004268997704725
4.014 0.026085837392493882
4.013 0.02617461507957989
4.0120000000000005 0.02626663792194195
4.011 0.026357605816855485
4.01 0.02644298251241973
4.009 0.026518644855847748
4.008 0.026581014846543207
4.007 0.026627486665218858
4.006 0.026656758469411696
4.005 0.026668641973353148
4.004 0.026664319622016795
4.003 0.02664556816673199
4.002 0.02661480375536053
4.0009999999999994 0.026574494267831747
4.0 0.026526725435069096
3.999 0.026473583622593225
3.9979999999999998 0.026416566686518372
3.997 0.026357028334874036
3.996 0.026296442670411847
3.995 0.026236305372136084
3.9939999999999998 0.026178514572316416
3.993 0.02612519718092188
3.992 0.026078695626291202
3.991 0.02604126339735726
3.9899999999999998 0.026014498784431725
3.989 0.02599924151067436
3.988 0.025995147272692913
3.987 0.026000537281438283
3.9859999999999998 0.026012527667119388
3.985 0.02602737528313182
3.984 0.02604091447021414
3.983 0.026049123400899328
3.9819999999999998 0.026049008795394898
3.981 0.026038893040719685
3.98 0.026018853733044293
3.979 0.02599093201140013
3.9779999999999998 0.025958554055031294
3.977 0.02592641523215957
3.976 0.025899482518681773
3.975 0.02588252511590594
3.9739999999999998 0.025879262592086137
3.973 0.025892048268153518
3.972 0.02592177094652285
3.971 0.025968116232500598
3.9699999999999998 0.026029264773329133
3.969 0.026103075713926026
3.968 0.026187138604613074
3.967 0.026279423778067384
3.9659999999999997 0.02637812701722446
3.965 0.026482336363354217
3.964 0.026591761616617443
3.963 0.026706237018994265
3.9619999999999997 0.026825666839146098
3.961 0.026949857787814325
3.96 0.027078282692007315
3.959 0.027209822763842866
3.9579999999999997 0.02734290269335567
3.957 0.027475473976175276
3.956 0.027605396735055264
3.955 0.027730468621044925
3.9539999999999997 0.027848689766373082
3.953 0.02795821239517542
3.952 0.028058001630405657
3.951 0.028147244277980776
3.95 0.028225612463109985
3.949 0.02829336831179802
3.948 0.028351187444401155
3.947 0.028400026868696988
3.946 0.028441164817822436
3.945 0.028476500354314774
3.944 0.0285080042790749
3.943 0.028537999101823742
3.942 0.028568941623963572
3.941 0.028603315435003576
3.94 0.028643070375448686
3.939 0.028689952844064334
3.938 0.028744789356659632
3.937 0.028807453706746325
3.936 0.028877331068493908
3.935 0.02895312131456996
3.934 0.029033129735434864
3.933 0.029115882674502092
3.932 0.029200155729193464
3.931 0.0292855826122552
3.93 0.02937255085598331
3.929 0.0294625844143214
3.928 0.02955734500020251
3.927 0.029659151442896745
3.926 0.029769948850578293
3.925 0.029891501731391726
3.924 0.03002414087199193
3.923 0.030167456769841203
3.922 0.030319796563182483
3.921 0.03047886311400323
3.92 0.03064152138243504
3.919 0.030804529780338194
3.918 0.03096525739067914
3.917 0.03112159914068196
3.916 0.03127280972360335
3.915 0.031419290325209535
3.914 0.031562627188650876
3.913 0.031705240021247964
3.912 0.03185011610191567
3.911 0.03200004298598684
3.91 0.03215751626908222
3.909 0.03232414153558826
3.908 0.032500406573759896
3.907 0.03268558956286217
3.906 0.032878039026239377
3.905 0.0330756138037739
3.904 0.03327576281853539
3.903 0.03347570853248363
3.902 0.03367327604220052
3.901 0.03386635129961068
3.9 0.03405350755684603
3.899 0.034233494749641664
3.898 0.03440536399681005
3.897 0.034568411240034694
3.896 0.034721731697668734
3.895 0.03486485577020056
3.894 0.034997017260623174
3.893 0.03511798236704724
3.892 0.03522788898876643
3.891 0.035327592178661035
3.89 0.03541828936821834
3.889 0.03550256767226348
3.888 0.0355831085531794
3.887 0.03566360457672727
3.886 0.035748175338976416
3.885 0.03584126520146469
3.884 0.03594739908501226
3.883 0.036071068918608604
3.882 0.03621608981095525
3.881 0.03638571663973971
3.88 0.036582198578498426
3.879 0.03680663476570219
3.878 0.037058386753215704
3.877 0.03733533334650866
3.876 0.03763333205627473
3.875 0.03794718893159084
3.874 0.03827003939717882
3.8729999999999998 0.03859416742249466
3.872 0.038912038470255296
3.871 0.0392166034170929
3.87 0.03950245926867795
3.8689999999999998 0.03976567905310923
3.868 0.04000556534999899
3.867 0.04022338656725148
3.866 0.04042349231920987
3.8649999999999998 0.0406121570364882
3.864 0.04079711732761504
3.863 0.040986517155744785
3.862 0.0411887654466514
3.8609999999999998 0.04141041791017622
3.86 0.04165701097702965
3.859 0.04193199239940612
3.858 0.04223703679620963
3.8569999999999998 0.04257179859066602
3.856 0.04293431659536778
3.855 0.043321889207100124
3.854 0.043730992009371306
3.8529999999999998 0.044157982412532666
3.852 0.04459942147151869
3.851 0.04505154052780379
3.85 0.04551101380930511
3.8489999999999998 0.04597436061064919
3.848 0.046438289962953225
3.847 0.04689899866193754
3.846 0.04735235029982048
3.8449999999999998 0.047794684121634734
3.844 0.04822154546895194
3.843 0.048629395290510614
3.842 0.04901488623219042
3.8409999999999997 0.049376116952308535
3.84 0.04971237020536912
3.839 0.05002564518198501
3.838 0.050318815346983195
3.8369999999999997 0.050597446618999536
3.836 0.050868827801825604
3.835 0.05114114041643
3.834 0.05142324475231957
3.8329999999999997 0.051724045128516485
3.832 0.052051096009299094
3.831 0.05241075398756219
3.83 0.052806941635549144
3.8289999999999997 0.0532409524899504
3.828 0.05371166828638399
3.827 0.054214891097261124
3.826 0.054743995949172154
3.8249999999999997 0.05529062828060529
3.824 0.05584487061009608
3.823 0.056396062535995876
3.822 0.056933879504295126
3.821 0.05744907862639399
3.82 0.057934948797081456
3.819 0.05838729821726406
3.818 0.05880515908764731
3.817 0.059191319214939975
3.816 0.05955189249889876
3.815 0.05989608743317269
3.814 0.06023508082265548
3.813 0.060580764431277655
3.812 0.060945840756730034
3.811 0.061340846858759915
3.81 0.06177501492031745
3.809 0.062254175895253595
3.808 0.06278169781402576
3.807 0.06335761976449421
3.806 0.06397902902166257
3.805 0.06464098616337521
3.804 0.06533709795270282
3.803 0.06606010943080265
3.802 0.06680323877371495
3.801 0.06755950832684796
3.8 0.06832273667984634
3.799 0.06908776282771562
3.798 0.0698500168157717
3.797 0.07060570007002415
3.796 0.07135144546002291
3.795 0.07208548931474813
3.794 0.07280638410888843
3.793 0.07351452405560749
3.792 0.07421247613674539
3.791 0.07490399823482342
3.79 0.07559580222608193
3.789 0.07629651860011084
3.788 0.07701597044140068
3.787 0.07776419097314215
3.786 0.07855086990968929
3.785 0.07938312600198866
3.784 0.08026508774464011
3.783 0.08119716474900492
3.782 0.08217518679513466
3.781 0.08319119582498617
3.78 0.08423424685183373
3.779 0.08529152479975795
3.778 0.08635055640982435
3.777 0.08740020997734094
3.776 0.08843206506125985
3.775 0.08944254192649533
3.774 0.09043193913933308
3.773 0.09140420563968105
3.772 0.09236763696367518
3.771 0.09333059465438043
3.77 0.09430208858194407
3.769 0.09529057361493207
3.768 0.09630127621725948
3.767 0.09733559040518962
3.766 0.09839206605055761
3.765 0.099465822313498
3.764 0.10054937918423218
3.763 0.1016335576714083
3.762 0.10270930761602907
3.761 0.10376796847421195
3.76 0.1048025324043508
3.759 0.10580826949076699
3.758 0.10678409420946675
3.757 0.10773139716236575
3.756 0.1086547497159326
3.755 0.10956153956885066
3.754 0.11046099466372451
3.753 0.11136416947760752
3.752 0.11228380049182594
3.751 0.11323106465567667
3.75 0.11421702856817037
3.749 0.11525091371911701
3.7479999999999998 0.11633928467603535
3.747 0.11748643463712774
3.746 0.1186922894650817
3.745 0.1199545783761411
3.7439999999999998 0.12126885173572885
3.743 0.12262798416993344
3.742 0.12402522047385496
3.741 0.12545248343163196
3.7399999999999998 0.12690395326705567
3.739 0.12837443286775374
3.738 0.1298610194715117
3.737 0.13136183102991011
3.7359999999999998 0.13287699818224893
3.735 0.13440739834687257
3.734 0.13595423264215228
3.733 0.13751847703234443
3.7319999999999998 0.13910176499837346
3.731 0.14070374285555579
3.73 0.14232306383218826
3.729 0.1439578549367125
3.7279999999999998 0.14560511275022095
3.727 0.14726152183580354
3.726 0.14892434141479763
3.725 0.15059303760857018
3.7239999999999998 0.15226958701520968
3.723 0.15395825488829368
3.722 0.15566836021545488
3.721 0.15741223136710378
3.7199999999999998 0.15920479186800118
3.719 0.1610602255749553
3.718 0.16299207538225846
3.717 0.16500732719853364
3.7159999999999997 0.16710756678700447
3.715 0.16928506813582506
3.714 0.171526486637002
3.713 0.17380882243287402
3.7119999999999997 0.1761073740438314
3.711 0.1783977458686817
3.71 0.18065689200717547
3.709 0.1828682782820474
3.7079999999999997 0.18502147010984663
3.707 0.1871155941550741
3.706 0.18915355104080786
3.705 0.1911439460425431
3.7039999999999997 0.19309420825012819
3.703 0.19501069291382783
3.702 0.19689717321927863
3.701 0.19875140706488315
3.6999999999999997 0.20056850586235597
3.699 0.20234178253361826
3.698 0.20406558970043634
3.697 0.20573809669282256
3.6959999999999997 0.20736343233367385
3.695 0.20895133238051838
3.694 0.21051911589289798
3.693 0.2120876995621269
3.692 0.21367874198631037
3.691 0.2153088391884368
3.69 0.21699131455749124
3.689 0.21872808256113807
3.688 0.22051256217269927
3.687 0.222327636907364
3.686 0.2241490293223881
3.685 0.22595016909165036
3.684 0.2277055908302175
3.683 0.22939412761323005
3.682 0.23100536797864601
3.681 0.23253959681195668
3.68 0.23400840005182086
3.679 0.2354331507802014
3.678 0.2368423913515304
3.677 0.23826602126907367
3.676 0.23973454070918654
3.675 0.24127183286454976
3.674 0.24289447442150988
3.673 0.24461008500493556
3.672 0.24641722316487674
3.671 0.24830602913674757
3.67 0.2502630720472508
3.669 0.2522724034266503
3.668 0.25432021155093265
3.667 0.25639409279178504
3.666 0.2584876878972362
3.665 0.2605963006520681
3.664 0.26272383560622864
3.663 0.2648722188417658
3.662 0.26704440622454034
3.661 0.2692415509691882
3.66 0.27146092089082585
3.659 0.27369475366624263
3.658 0.275930500185165
3.657 0.27815339471446937
3.656 0.2803454238457523
3.655 0.2824907670489691
3.654 0.28457267101649053
3.653 0.2865796992414572
3.652 0.28850601938201864
3.651 0.2903481953336968
3.65 0.2921075263796277
3.649 0.29378622953010863
3.648 0.29538800252324976
3.647 0.29691166181645334
3.646 0.29835548946284113
3.645 0.29971091212482354
3.644 0.30096855864330063
3.643 0.30211604469422765
3.642 0.3031445662566711
3.641 0.30404854351417754
3.64 0.30483064494391215
3.639 0.3055031070214852
3.638 0.30608605462323113
3.637 0.306610000090383
3.636 0.30710794458482094
3.635 0.30761379523023763
3.634 0.30815835938505437
3.633 0.3087633785246984
3.632 0.3094409507579361
3.631 0.31019363838383446
3.63 0.3110138355396189
3.629 0.3118896524847377
3.628 0.3128051752571718
3.627 0.3137432869424548
3.626 0.3146893052498506
3.625 0.31563033540491203
3.624 0.3165540760731163
3.6229999999999998 0.31744753514229457
3.622 0.3182967165127082
3.621 0.3190806860923832
3.62 0.3197764273957079
3.6189999999999998 0.3203570605239845
3.618 0.32079666944818724
3.617 0.32107394012545465
3.616 0.3211750417578183
3.6149999999999998 0.32109597614462254
3.614 0.3208474677727104
3.613 0.320451448484947
3.612 0.31994158612229373
3.6109999999999998 0.31935409081164357
3.61 0.3187280207230569
3.609 0.31809322525396416
3.608 0.3174716772486698
3.6069999999999998 0.3168710477733128
3.606 0.3162838403442586
3.605 0.31569252901467193
3.604 0.315072262202346
3.6029999999999998 0.31439446048424374
3.602 0.3136390834565571
3.601 0.3127936856125348
3.6 0.3118619708250022
3.5989999999999998 0.3108622166666966
3.598 0.3098262832616384
3.597 0.30879562403973265
3.596 0.3078177015677995
3.5949999999999998 0.3069349770099103
3.594 0.3061835295491113
3.593 0.3055854517025932
3.592 0.30514662840079804
3.5909999999999997 0.3048579119709584
3.59 0.30469449064194526
3.589 0.30462229441970495
3.588 0.30459972803198726
3.5869999999999997 0.304586175256395
3.586 0.3045423811527923
3.585 0.30443903691172647
3.584 0.30425503815038246
3.5829999999999997 0.30397807662332554
3.582 0.3036071641193275
3.581 0.30315046874738844
3.58 0.30262137568707953
3.5789999999999997 0.30204227983579474
3.578 0.3014392148584473
3.577 0.3008401662456737
3.576 0.300276510432867
3.5749999999999997 0.29977574024457604
3.574 0.29936581388022565
3.573 0.299066077501998
3.572 0.2988933479253355
3.5709999999999997 0.29885047806094495
3.57 0.2989329141950676
3.569 0.2991274504612207
3.568 0.29941075452887933
3.567 0.2997537465762237
3.566 0.30012511089682253
3.565 0.3004917253972358
3.564 0.3008252859543165
3.563 0.3010987447379122
3.562 0.3012949244840811
3.561 0.3014013155431727
3.56 0.30141208380963425
3.559 0.3013290560288498
3.558 0.30115964531187656
3.557 0.3009183960556525
3.556 0.3006221275639078
3.555 0.3002902927350526
3.554 0.2999472462700164
3.553 0.2996133225359251
3.552 0.29930953936824134
3.551 0.29904890832729336
3.55 0.2988418171589046
3.549 0.29869087409909484
3.548 0.2985901421069149
3.547 0.29852823697926323
3.546 0.2984930633595894
3.545 0.29846839427439503
3.544 0.2984422986431341
3.543 0.2984080218384174
3.542 0.2983649961639627
3.541 0.29832066812581204
3.54 0.29828903780563715
3.539 0.29828576846229016
3.538 0.29832746392629994
3.537 0.2984282942840444
3.536 0.2985927228112352
3.535 0.29882077721391326
3.534 0.29910428392205235
3.533 0.2994263569267133
3.532 0.29977094540658
3.531 0.30011998182507466
3.53 0.30045832922255344
3.529 0.3007770943379475
3.528 0.30107492061347435
3.527 0.30135263933847645
3.526 0.30161748682280476
3.525 0.3018754409461259
3.524 0.302133123905737
3.523 0.3023893548682501
3.522 0.30264223847171545
3.521 0.30288499578342265
3.52 0.30310683671707556
3.519 0.3032967413311172
3.518 0.3034464043703652
3.517 0.30354860148199797
3.516 0.3036022065191714
3.515 0.3036083585755661
3.514 0.30357663349852443
3.513 0.3035191615863379
3.512 0.3034553118673689
3.511 0.30340925595065593
3.51 0.3034079698245128
3.509 0.30348095343156883
3.508 0.30365699541882096
3.507 0.30396369334524936
3.506 0.30441979738542607
3.505 0.3050355930681968
3.504 0.3058082001674481
3.503 0.30672181830590955
3.502 0.3077482612299999
3.501 0.3088474613715547
3.5 0.30997386418446027
3.499 0.31108168614319986
3.4979999999999998 0.31212764995343434
3.497 0.31307761579913385
3.496 0.3139119066669849
3.495 0.3146211920420126
3.4939999999999998 0.31521091016655195
3.493 0.31570041634071455
3.492 0.3161167938271709
3.491 0.3164938870188784
3.4899999999999998 0.3168701596732902
3.489 0.3172820983250011
3.488 0.31776433889039546
3.487 0.31834910503795605
3.4859999999999998 0.31906177823869397
3.485 0.3199237236045863
3.484 0.32095126017210207
3.483 0.3221535403804326
3.4819999999999998 0.32353646945408815
3.481 0.3251009608785507
3.48 0.3268423991725093
3.479 0.32874950801699093
3.4779999999999998 0.33080651906533837
3.477 0.3329914928966038
3.476 0.3352774546874803
3.475 0.33763270729221956
3.4739999999999998 0.3400212043914234
3.473 0.34240646177255774
3.472 0.3447521878360111
3.471 0.3470256510742534
3.4699999999999998 0.34920315654767337
3.469 0.35126598389485536
3.468 0.3532059192619137
3.467 0.35502824335821404
3.4659999999999997 0.35674625980652375
3.465 0.3583824412894306
3.464 0.35996312182224804
3.463 0.36151871276664915
3.4619999999999997 0.3630780445444895
3.461 0.36466579483451805
3.46 0.3663041899948147
3.459 0.3680068732941605
3.4579999999999997 0.36978185664476243
3.457 0.37163092358188204
3.456 0.37355666356627903
3.455 0.3755582641092402
3.4539999999999997 0.37763754930249777
3.453 0.37980021135276343
3.452 0.3820522269583407
3.451 0.3844026094784614
3.4499999999999997 0.38686242457225867
3.449 0.3894413722284621
3.448 0.39214602431347984
3.447 0.3949842262883113
3.4459999999999997 0.3979613998544992
3.445 0.40108116204261435
3.444 0.40434452788738773
3.443 0.40775362696798584
3.4419999999999997 0.4113056852665703
3.441 0.41499867645601446
3.44 0.41882540975941557
3.439 0.4227700898902758
3.438 0.426809704021671
3.437 0.4309159188419625
3.436 0.435053578356496
3.435 0.43918572338258366
3.434 0.443278919412548
3.433 0.44730628321051713
3.432 0.4512544815449843
3.431 0.45512023805657753
3.43 0.4589137839842179
3.429 0.462653493839892
3.428 0.4663636238899311
3.427 0.4700631932237839
3.426 0.47376701924704184
3.425 0.47747799398877094
3.424 0.4811802754509068
3.423 0.48484934887374337
3.422 0.4884491549800421
3.421 0.49193449048501603
3.42 0.49527254664013476
3.419 0.4984328643590345
3.418 0.5014012710683948
3.417 0.5041909092531787
3.416 0.5068375987807318
3.415 0.5093994771340047
3.414 0.5119554109612312
3.413 0.514597667428822
3.412 0.5174247937690325
3.411 0.5205320429105691
3.41 0.5240027989930571
3.409 0.5278994752204743
3.408 0.5322590579966432
3.407 0.5370838450075478
3.406 0.5423497005676275
3.405 0.5479949558036341
3.404 0.5539366082406688
3.403 0.5600696331830997
3.402 0.5662748627300447
3.401 0.5724344414547676
3.4 0.5784361280223249
3.399 0.5841834319306534
3.398 0.5896002675288583
3.397 0.5946406541926541
3.396 0.5992858201987298
3.395 0.6035431133911534
3.394 0.6074419698364626
3.393 0.6110264839544371
3.392 0.6143449839408082
3.391 0.6174463965164111
3.39 0.6203738352408087
3.389 0.6231641707438995
3.388 0.6258362423586492
3.387 0.6284039853663755
3.386 0.6308728560749437
3.385 0.6332479485160505
3.384 0.6355340902756824
3.383 0.6377370545303642
3.382 0.6398782005941934
3.381 0.641983167728251
3.38 0.6440799735332527
3.379 0.6462071323854088
3.378 0.648397650747353
3.377 0.6506864834337224
3.376 0.653098608971965
3.375 0.6556575886544515
3.374 0.6583655242028406
3.3729999999999998 0.6612216891412207
3.372 0.6642112908130424
3.371 0.6673037099126932
3.37 0.6704613463716678
3.3689999999999998 0.6736349003047716
3.368 0.676765926713671
3.367 0.679789649269187
3.366 0.6826464185535935
3.3649999999999998 0.6852798074214143
3.364 0.6876463725067186
3.363 0.6897122792209519
3.362 0.6914641437017252
3.3609999999999998 0.6929022306302012
3.36 0.6940412345717721
3.359 0.6948982479651354
3.358 0.695490649446653
3.3569999999999998 0.6958256582539627
3.356 0.695900731773711
3.355 0.6956964680663115
3.354 0.6951872980895749
3.3529999999999998 0.6943405323153753
3.352 0.6931251008320681
3.351 0.6915248604577171
3.35 0.6895365972191126
3.3489999999999998 0.6871759099714017
3.348 0.6844777008151672
3.347 0.6814851540071379
3.346 0.6782488890094974
3.3449999999999998 0.6748100699552475
3.344 0.6712050239625673
3.343 0.6674487185110707
3.342 0.6635412348134689
3.3409999999999997 0.6594644893099334
3.34 0.6551893680210441
3.339 0.650687854317792
3.338 0.6459276774884158
3.3369999999999997 0.640889574899094
3.336 0.6355618641192862
3.335 0.6299513506399235
3.334 0.6240745611975979
3.3329999999999997 0.6179585125210917
3.332 0.6116393126990017
3.331 0.6051641379715224
3.33 0.5985733146256395
3.3289999999999997 0.5919144925804215
3.328 0.5852262168444312
3.327 0.5785482518645699
3.326 0.5719091165452143
3.3249999999999997 0.5653359898652405
3.324 0.5588429906535672
3.323 0.5524411155520563
3.322 0.5461280912847174
3.3209999999999997 0.5398989459230696
3.32 0.5337413219613575
3.319 0.5276379630448575
3.318 0.521571442467878
3.3169999999999997 0.5155230800319232
3.316 0.5094744155029569
3.315 0.5034122661229181
3.314 0.49733141399248637
3.3129999999999997 0.49122587939834494
3.312 0.48510079814670354
3.311 0.47896060503301296
3.31 0.472816928595207
3.309 0.46668079695900044
3.308 0.46056651651560393
3.307 0.4544861612456113
3.306 0.4484527770309809
3.305 0.4424780481774082
3.304 0.43657795124175064
3.303 0.4307636311371317
3.302 0.4250508117146019
3.301 0.4194545301018794
3.3 0.4139872115992434
3.299 0.4086520061892853
3.298 0.4034493934727152
3.297 0.39836850047442285
3.296 0.3933912121600276
3.295 0.3884890495519978
3.294 0.38363595560492675
3.293 0.3788039852101362
3.292 0.3739734634250533
3.291 0.36912944688594973
3.29 0.36427054410876314
3.289 0.35940388745202523
3.288 0.35453854150276976
3.287 0.34968951326992803
3.286 0.34486822542768564
3.285 0.3400838404841404
3.284 0.3353353505499487
3.283 0.33062006577625375
3.282 0.32592899728781316
3.281 0.32125778582202075
3.28 0.3166044685417294
3.279 0.3119732285585596
3.278 0.3073768910718757
3.277 0.30283600327433713
3.276 0.2983766492763094
3.275 0.29402366987835055
3.274 0.2897995461579945
3.273 0.28572195816694407
3.272 0.28179394825393317
3.271 0.27800674806848447
3.27 0.2743418997099966
3.269 0.27077197172538725
3.268 0.26726246451478924
3.267 0.2637807719330678
3.266 0.2602983102200108
3.265 0.25679222600196583
3.264 0.2532508261762384
3.263 0.24967018422325513
3.262 0.24605517513322062
3.261 0.24241518718202673
3.26 0.23876137791135812
3.259 0.23510536762893916
3.258 0.2314571073455695
3.257 0.22782351672749596
3.256 0.22421014216128018
3.255 0.2206201268543489
3.254 0.21705925361265413
3.253 0.21353064690957843
3.252 0.21003873966195014
3.251 0.2065876553090244
3.25 0.2031821682145073
3.249 0.1998265223092764
3.2479999999999998 0.19652347580488091
3.247 0.19327827453309346
3.246 0.19009458681361696
3.245 0.1869782310553991
3.2439999999999998 0.18393696261158765
3.243 0.18098033013274725
3.242 0.17811988643493837
3.241 0.1753675034241331
3.2399999999999998 0.1727345124091656
3.239 0.17023272463864653
3.238 0.1678706099727347
3.237 0.16565600055384777
3.2359999999999998 0.16359427899592408
3.235 0.16168967973411402
3.234 0.15994421217100355
3.233 0.15835726093478425
3.2319999999999998 0.15692480448443777
3.231 0.1556386813815664
3.23 0.1544837003607201
3.229 0.1534383753675081
3.2279999999999998 0.15247373956481358
3.227 0.1515551059283854
3.226 0.15064267837233872
3.225 0.1496938939855942
3.2239999999999998 0.1486689566936092
3.223 0.1475321735830178
3.222 0.14625549826788725
3.221 0.14482129063117283
3.2199999999999998 0.14322228064690293
3.219 0.14146400905582693
3.218 0.13956189856778928
3.217 0.1375396001705352
3.2159999999999997 0.13542806066374488
3.215 0.1332616535087265
3.214 0.13107435693955793
3.213 0.12890001184127015
3.2119999999999997 0.12676679956814202
3.211 0.12469864049068442
3.21 0.12271247106403148
3.209 0.12081900764136201
3.2079999999999997 0.11902305891402074
3.207 0.11732452339191707
3.206 0.1157191464442929
3.205 0.11419939555210333
3.2039999999999997 0.11275790795746728
3.203 0.11138654497415922
3.202 0.11007804428875609
3.201 0.10882582734721201
3.1999999999999997 0.1076245369339268
3.199 0.1064711130176855
3.198 0.10536316139145142
3.197 0.10430033188440933
3.1959999999999997 0.10328104060642669
3.195 0.10230636753409375
3.194 0.10137619698840639
3.193 0.10049092554610768
3.1919999999999997 0.09964957566768842
3.191 0.09885174438092473
3.19 0.09809476677856613
3.189 0.0973755068148244
3.1879999999999997 0.0966880834027852
3.187 0.09602606961874308
3.186 0.09538052640742672
3.185 0.09474042310449717
3.184 0.09409429058494184
3.183 0.0934308170479528
3.182 0.09273942319587813
3.181 0.0920118213839371
3.18 0.09124280969343708
3.179 0.09043136445292212
3.178 0.08958027046171065
3.177 0.08869622619403285
3.176 0.08778916329536346
3.175 0.08686920734266368
3.174 0.08594819708782778
3.173 0.08503543463862123
3.172 0.08413833097025422
3.171 0.08326266095431245
3.17 0.08241020723684091
3.169 0.08158156239161334
3.168 0.0807755208474048
3.167 0.07999052204052172
3.166 0.07922442817361335
3.165 0.07847663435204558
3.164 0.07774619017885158
3.163 0.07703453487057699
3.162 0.07634215558688638
3.161 0.07567067532616557
3.16 0.07502160916478172
3.159 0.07439536718026775
3.158 0.07379164093884107
3.157 0.07320835454514732
3.156 0.07264265674253402
3.155 0.07208935791002291
3.154 0.0715428271696007
3.153 0.07099689657114445
3.152 0.07044641186510293
3.151 0.06988645028806925
3.15 0.06931326644126157
3.149 0.0687265442432036
3.148 0.0681276993667468
3.147 0.0675214157120196
3.146 0.06691434645712048
3.145 0.06631495557266288
3.144 0.06573357809052256
3.143 0.06518054831798774
3.142 0.06466545721730689
3.141 0.06419681351379751
3.14 0.06378011499061155
3.139 0.0634181302659488
3.138 0.06310986127674124
3.137 0.06285093691120773
3.136 0.06263315005368891
3.135 0.06244629448535015
3.134 0.062278157659980786
3.133 0.0621167123466673
3.132 0.061950537928959215
3.131 0.06176998540103644
3.13 0.06156873526342174
3.129 0.0613424670927468
3.128 0.06108978570626574
3.127 0.0608114771868177
3.126 0.060509936526243216
3.125 0.06018817643224166
3.124 0.05984997425986519
3.1229999999999998 0.059499008301801486
3.122 0.059138922235524846
3.121 0.058774087103734315
3.12 0.05840947008669199
3.1189999999999998 0.0580510817825091
3.118 0.05770555786221153
3.117 0.0573809443643446
3.116 0.05708462878109338
3.1149999999999998 0.05682356357251754
3.114 0.05660219737898193
3.113 0.056422750146855334
3.112 0.05628271075880109
3.1109999999999998 0.05617671285020734
3.11 0.0560949613779967
3.109 0.0560254086574857
3.108 0.05595517321488404
3.1069999999999998 0.05587097004183925
3.106 0.055761730385716114
3.105 0.05561896105556524
3.104 0.05543801504128949
3.1029999999999998 0.05521789992664773
3.102 0.05496054550796605
3.101 0.05467118814451445
3.1 0.054355632550127875
3.0989999999999998 0.05402069658589673
3.098 0.0536725325583435
3.097 0.05331658962305083
3.096 0.052957207932045273
3.0949999999999998 0.05259782361478902
3.094 0.05224114898693373
3.093 0.05188973133188527
3.092 0.05154599459598797
3.0909999999999997 0.05121219353310245
3.09 0.05089072204554631
3.089 0.050583668930730435
3.088 0.05029276262666613
3.0869999999999997 0.0500197769785455
3.086 0.04976459804394683
3.085 0.049526710801100285
3.084 0.04930458108072185
3.0829999999999997 0.049095633046468495
3.082 0.04889702375446533
3.081 0.048704965978896515
3.08 0.04851641647597489
3.0789999999999997 0.048328174262462185
3.078 0.048137864685976625
3.077 0.04794434634218185
3.076 0.047747053657995836
3.0749999999999997 0.04754677204332262
3.074 0.04734519653768354
3.073 0.047144568073258154
3.072 0.04694775159497042
3.0709999999999997 0.046756963501962734
3.07 0.04657463691012418
3.069 0.046402479176266005
3.068 0.046241057536088544
3.0669999999999997 0.04609081098688593
3.066 0.04595107450240888
3.065 0.0458211453773246
3.064 0.04569963619388056
3.0629999999999997 0.04558556986588703
3.062 0.04547719939540614
3.061 0.04537375871835246
3.06 0.045273862605551815
3.0589999999999997 0.04517653218956363
3.058 0.045080922399768394
3.057 0.044986306828891355
3.056 0.044892173808499795
3.055 0.0447978962557537
3.054 0.04470316876153946
3.053 0.044607620505127024
3.052 0.04451078014283488
3.051 0.044412430899805004
3.05 0.04431209726857266
3.049 0.044209761649284016
3.048 0.04410554483848261
3.047 0.04400035295706975
3.046 0.043895584761501405
3.045 0.043793583499637655
3.044 0.04369767207433563
3.043 0.04361159481409757
3.042 0.04353955988970244
3.041 0.04348498323797506
3.04 0.043450163047335406
3.039 0.04343577739518032
3.038 0.043440143296285726
3.037 0.04345955565385759
3.036 0.04348780047780514
3.035 0.04351746370862726
3.034 0.043540357082141816
3.033 0.04354809670557006
3.032 0.04353447574166811
3.031 0.04349467525715203
3.03 0.04342708922091787
3.029 0.04333285884496033
3.028 0.04321589059005619
3.027 0.04308278862522411
3.026 0.042941175112536006
3.025 0.042799583873376616
3.024 0.04266629788287301
3.023 0.04254848087861747
3.022 0.04245231687602761
3.021 0.04238198443736327
3.02 0.04234007016850387
3.019 0.04232782495329351
3.018 0.04234487847837288
3.017 0.042390107371042846
3.016 0.04246082143068908
3.015 0.042553892389458774
3.014 0.042664834345502695
3.013 0.04278784598511236
3.012 0.04291625709481268
3.011 0.043042840041765645
3.01 0.04316000042020925
3.009 0.04326087181727663
3.008 0.04333954323941678
3.007 0.04339177054344341
3.006 0.043415514018079464
3.005 0.0434106074483286
3.004 0.04337915889879756
3.003 0.043324239596572604
3.002 0.04324994172139309
3.001 0.04316039690280837
3.0 0.04305904785945261
2.999 0.04294926906180383
2.9979999999999998 0.04283342214326088
2.997 0.04271359628756315
2.996 0.042592054156283574
2.995 0.04247110356283971
2.9939999999999998 0.042353733996919246
2.993 0.04224335070687786
2.992 0.04214375714195272
2.991 0.04205866059981869
2.9899999999999998 0.041990741897161614
2.989 0.041941476926301166
2.988 0.041910427384209206
2.987 0.0418949840810401
2.9859999999999998 0.04189055656928198
2.985 0.041891135714492954
2.984 0.0418899863982791
2.983 0.04188056400096364
2.9819999999999998 0.04185795904717188
2.981 0.04181936185465978
2.98 0.04176478281809099
2.979 0.041697402746395495
2.9779999999999998 0.04162265085502553
2.977 0.041548026822194606
2.976 0.04148149329434073
2.975 0.04143071591454711
2.9739999999999998 0.04140170506688582
2.973 0.04139828358580271
2.972 0.041421925188322904
2.971 0.041472158968321154
2.9699999999999998 0.04154609576206637
2.969 0.041640300692417594
2.968 0.041750886081445275
2.967 0.04187454926668506
2.9659999999999997 0.042008334659594304
2.965 0.042150702915666666
2.964 0.04230110864809207
2.963 0.0424592104829042
2.9619999999999997 0.04262479530118094
2.961 0.04279751894340036
2.96 0.04297652941409971
2.959 0.0431600683086175
2.9579999999999997 0.043345682282688064
2.957 0.04353019382632292
2.956 0.043710300652481375
2.955 0.04388261255775194
2.9539999999999997 0.044044067093539405
2.953 0.04419182976728161
2.952 0.044324325064992044
2.951 0.044440299816525135
2.9499999999999997 0.04453921972302003
2.949 0.044621448667669
2.948 0.04468796276807576
2.947 0.044740160892577034
2.9459999999999997 0.044779951562297596
2.945 0.04481022926378856
2.944 0.044834040468956095
2.943 0.044855029218179555
2.9419999999999997 0.04487710789176771
2.941 0.04490427573322068
2.94 0.04493973483964226
2.939 0.04498637386643874
2.9379999999999997 0.045045628056123097
2.937 0.04511739907140997
2.936 0.045200756875830916
2.935 0.04529362469299666
2.9339999999999997 0.04539323382549936
2.933 0.04549710537441015
2.932 0.04560311967863254
2.931 0.04571049472853483
2.9299999999999997 0.04581966178591101
2.929 0.04593288872999779
2.928 0.04605275273328578
2.927 0.046182938186820434
2.926 0.04632662659848148
2.925 0.046486769314909186
2.924 0.0466641102959312
2.923 0.04685822123494885
2.922 0.04706667932819759
2.921 0.047285984760399524
2.92 0.04751122912812937
2.919 0.04773725883484392
2.918 0.04795978611411754
2.917 0.04817531296236618
2.916 0.04838243794141633
2.915 0.048581584106654724
2.914 0.04877508547942209
2.913 0.04896666379263839
2.912 0.049161005297657
2.911 0.04936257743082816
2.91 0.04957544173258408
2.909 0.04980229047612275
2.908 0.050044062999987156
2.907 0.05029975531281512
2.906 0.050566833429065886
2.905 0.05084190804952978
2.904 0.05112087372804926
2.903 0.05139921169644545
2.902 0.05167332141843378
2.901 0.0519397260985738
2.9 0.052196080597801106
2.899 0.052440421135653344
2.898 0.0526713623534171
2.897 0.05288801169566152
2.896 0.05308924999411324
2.895 0.053274674877242884
2.894 0.053443424599868984
2.893 0.0535953937844078
2.892 0.05373096156936988
2.891 0.05385148598903169
2.89 0.053958719148422825
2.889 0.05405642131290537
2.888 0.05414842990880867
2.887 0.05424006546321947
2.886 0.054337310834174146
2.885 0.05444669258601966
2.884 0.0545749277060125
2.883 0.054728780645189226
2.882 0.05491407947532791
2.881 0.05513587995954701
2.88 0.05539775859550499
2.879 0.05570158033391029
2.878 0.05604654509231898
2.877 0.056429576499060705
2.876 0.056844476019093496
2.875 0.05728339116906001
2.874 0.057735876312132464
2.8729999999999998 0.0581901620855796
2.872 0.058634726642369565
2.871 0.05905878675560683
2.87 0.05945405905295397
2.8689999999999998 0.059814532310759075
2.868 0.060139106771327104
2.867 0.06042969049115233
2.866 0.060692868632503796
2.8649999999999998 0.0609381486558437
2.864 0.06117725750178624
2.863 0.06142251996292732
2.862 0.061686636556235755
2.8609999999999998 0.06197951698283657
2.86 0.06230948915226932
2.859 0.06268172071379312
2.858 0.06309867780902724
2.8569999999999998 0.06355977601194086
2.856 0.06406198418506462
2.855 0.06460115182411162
2.854 0.0651718952774589
2.8529999999999998 0.06576865776866181
2.852 0.06638620344935868
2.851 0.06701883320338979
2.85 0.06766154737341412
2.8489999999999998 0.0683091551459964
2.848 0.06895678667726879
2.847 0.06959884873514441
2.846 0.07022928394399423
2.8449999999999998 0.07084275963138344
2.844 0.07143277145551222
2.843 0.07199414580211669
2.842 0.07252197855352983
2.8409999999999997 0.07301345760778577
2.84 0.07346747230448057
2.839 0.07388688751541549
2.838 0.07427582034151894
2.8369999999999997 0.07464234120611639
2.836 0.0749970703754061
2.835 0.07535197061218822
2.834 0.07572005155907637
2.8329999999999997 0.07611444455851012
2.832 0.0765463678671034
2.831 0.07702531543709194
2.83 0.07755725367650661
2.8289999999999997 0.0781442841623006
2.828 0.07878493884617761
2.827 0.07947318358189995
2.826 0.08019933047026433
2.8249999999999997 0.08095105989048465
2.824 0.08171367931774251
2.823 0.08247132191413412
2.822 0.08320858949451604
2.8209999999999997 0.0839116695730701
2.82 0.084570506889442
2.819 0.08517881332008316
2.818 0.08573515316495078
2.8169999999999997 0.08624368813556516
2.816 0.08671356957549173
2.815 0.08715852118524701
2.814 0.08759517914081767
2.8129999999999997 0.08804118153043593
2.812 0.08851525739917594
2.811 0.0890328290317441
2.81 0.08960724597874828
2.8089999999999997 0.09024673767750893
2.808 0.09095581432253176
2.807 0.0917340598994724
2.806 0.09257675540640051
2.8049999999999997 0.09347630457117317
2.804 0.09442312968102877
2.803 0.0954065961792269
2.802 0.09641696347001907
2.8009999999999997 0.09744440442799183
2.8 0.09848041327198515
2.799 0.09951801769431405
2.798 0.10055112495500482
2.797 0.10157465369564365
2.796 0.10258396955321603
2.795 0.10357653011664787
2.794 0.10455001919652314
2.793 0.10550457520030848
2.792 0.10644328659971643
2.791 0.10737092960359959
2.79 0.10829653703911232
2.789 0.1092320544158113
2.788 0.1101913312104649
2.787 0.11118876629044185
2.786 0.11223850720514968
2.785 0.11335121873222502
2.784 0.11453340047044404
2.783 0.11578623682065255
2.782 0.11710427545532483
2.781 0.11847647814693754
2.78 0.11988729817118042
2.779 0.12131826047934512
2.778 0.12275115226143737
2.777 0.12416949504051727
2.776 0.12556061000837532
2.775 0.12691873878916946
2.774 0.12824378506466735
2.773 0.12954106729160803
2.772 0.13082230921928775
2.771 0.13209962177493484
2.77 0.13338624046892736
2.769 0.13469474061252684
2.768 0.13603316114398128
2.767 0.1374040451097315
2.766 0.13880575731105474
2.765 0.14023159900229856
2.764 0.14167096923251976
2.763 0.14311064729244433
2.762 0.14453743677311562
2.761 0.14593860303949296
2.76 0.14730377444192236
2.759 0.14862585856177818
2.758 0.1499030460872128
2.757 0.15113721076193365
2.756 0.15233487445713337
2.755 0.1535066630318033
2.754 0.15466589825705349
2.753 0.15582846568607905
2.752 0.1570125794853429
2.751 0.1582341654306405
2.75 0.1595088325588777
2.749 0.16084946058141697
2.7479999999999998 0.16226504744911863
2.747 0.1637612700954822
2.746 0.16533764772965326
2.745 0.1669905838669953
2.7439999999999998 0.1687134531956938
2.743 0.17049595517230515
2.742 0.17232840756152928
2.741 0.17419938093445747
2.7399999999999998 0.17610069513768986
2.739 0.1780251326767789
2.738 0.17996876834490064
2.737 0.18192916389350605
2.7359999999999998 0.18390671595914534
2.735 0.185902876408346
2.734 0.18791953618735094
2.733 0.1899582398622473
2.7319999999999998 0.19202136344155063
2.731 0.19410843924520504
2.73 0.19621753228881197
2.729 0.19834584363451077
2.7279999999999998 0.2004888938127488
2.727 0.2026416735469914
2.726 0.20479986429824498
2.725 0.206962145352539
2.7239999999999998 0.20913070748086718
2.723 0.21131096560985305
2.722 0.21351549290066427
2.721 0.21576119213447734
2.7199999999999998 0.21806876608629047
2.719 0.22045821153099998
2.718 0.2229488296867455
2.717 0.22555102324527185
2.7159999999999997 0.22826778545201337
2.715 0.23108923245889196
2.714 0.23399744602609762
2.713 0.23696099287182248
2.7119999999999997 0.2399456642800865
2.711 0.24291727163386012
2.71 0.2458432446063494
2.709 0.24869976188872356
2.7079999999999997 0.2514714892807253
2.707 0.2541563597111969
2.706 0.2567579788747868
2.705 0.2592882531091558
2.7039999999999997 0.2617580876070277
2.703 0.2641773733233724
2.702 0.2665528011551546
2.701 0.2688829180607086
2.6999999999999997 0.2711624753166755
2.699 0.273383323519509
2.698 0.2755380954203654
2.697 0.27762394078864266
2.6959999999999997 0.27964543418152027
2.695 0.28161428413419376
2.694 0.2835522141494465
2.693 0.2854858740614146
2.6919999999999997 0.2874432735992285
2.691 0.28944619435240904
2.69 0.29151266277549487
2.689 0.29364607555425026
2.6879999999999997 0.2958389702004671
2.687 0.2980701008340738
2.686 0.30030870536531507
2.685 0.3025207108514476
2.6839999999999997 0.3046730426956711
2.683 0.30673771879521156
2.682 0.30870040750948297
2.681 0.31056042218304264
2.6799999999999997 0.3123316216869481
2.679 0.31404067714988143
2.678 0.31572383465953646
2.677 0.3174194605563883
2.6759999999999997 0.31916721948954135
2.675 0.32099867052390063
2.674 0.3229363574749322
2.673 0.3249915354102556
2.6719999999999997 0.3271638453003454
2.671 0.3294419689305581
2.67 0.3318098172086906
2.669 0.3342475838729352
2.668 0.33673774299507603
2.667 0.33926400599115086
2.666 0.34181741756288014
2.665 0.34439060690209133
2.664 0.34698718862282724
2.663 0.3496079444794218
2.662 0.3522550929900826
2.661 0.3549288089839466
2.66 0.35762461936990836
2.659 0.360332100408353
2.658 0.363035057552058
2.657 0.36571500426472336
2.656 0.36834952808266425
2.655 0.37091929913934396
2.654 0.3734037379406464
2.653 0.37578901747410093
2.652 0.37806826122429876
2.651 0.3802373155473025
2.65 0.3822977617780589
2.649 0.38425202852445045
2.648 0.3861042553400913
2.647 0.38785210046558405
2.646 0.38949259168829586
2.645 0.3910140247091884
2.644 0.3924039163495196
2.643 0.3936462152894613
2.642 0.39472981723345785
2.641 0.3956479759903235
2.64 0.3964048829965745
2.639 0.3970171821898858
2.638 0.39751179409912374
2.637 0.3979289648822535
2.636 0.3983120240571434
2.635 0.39870527991686183
2.634 0.3991488155980023
2.633 0.39967075146812936
2.632 0.40028649806782274
2.631 0.40099892057037706
2.63 0.40179761249307333
2.629 0.4026664626524152
2.628 0.4035841597152232
2.627 0.4045278499234859
2.626 0.40547801641685377
2.625 0.4064176972035094
2.624 0.4073310412359344
2.6229999999999998 0.4082017161080222
2.622 0.4090125240489251
2.621 0.40973776375872656
2.62 0.4103493292064662
2.6189999999999998 0.41081427627849215
2.618 0.4111008596948033
2.617 0.4111829557181633
2.616 0.4110436310706252
2.6149999999999998 0.4106779414935245
2.614 0.4100992082150217
2.613 0.4093345027598705
2.612 0.4084254509244896
2.6109999999999998 0.40741669446456075
2.61 0.4063565698039629
2.609 0.405281934610476
2.608 0.40422014271111395
2.6069999999999998 0.40318100806915474
2.606 0.4021557958564149
2.605 0.40112372238363364
2.604 0.4000551575340174
2.6029999999999998 0.3989160134675025
2.602 0.3976830127058242
2.601 0.3963421460406712
2.6 0.3948992478950372
2.5989999999999998 0.3933777799402675
2.598 0.3918175690092592
2.597 0.3902696507798675
2.596 0.3887920756236516
2.5949999999999998 0.3874361711556689
2.594 0.3862452071540168
2.593 0.3852450472101886
2.592 0.3844417191388691
2.5909999999999997 0.3838231620884202
2.59 0.38335838275311407
2.589 0.3830056236293819
2.588 0.3827141966336071
2.5869999999999997 0.38243508405515175
2.586 0.3821209467670358
2.585 0.38173655002126183
2.584 0.38125638450909777
2.5829999999999997 0.38066517841102987
2.582 0.37996097534585643
2.581 0.37915258653561434
2.58 0.3782547796628711
2.5789999999999997 0.37729338878066276
2.578 0.3762988916052452
2.577 0.3753047087258533
2.576 0.37434905247804634
2.5749999999999997 0.3734662279946385
2.574 0.3726918689761823
2.573 0.3720516328177795
2.572 0.37156844389608223
2.5709999999999997 0.37124797029285383
2.57 0.3710865580126413
2.569 0.3710692127860186
2.568 0.3711677001361428
2.5669999999999997 0.3713459069613971
2.566 0.37156414979906643
2.565 0.37177993709805146
2.564 0.37195635209889893
2.5629999999999997 0.37205800765476715
2.562 0.37206196018550847
2.561 0.3719514402886462
2.56 0.37171862495889696
2.5589999999999997 0.3713657604897731
2.558 0.3709026391996473
2.557 0.37034831315709665
2.556 0.3697249271983944
2.5549999999999997 0.3690578884972323
2.554 0.36837855697465904
2.553 0.36771300767747134
2.552 0.36708775908034524
2.5509999999999997 0.36651909665173893
2.55 0.3660196382181519
2.549 0.3655921909751179
2.548 0.3652288331989961
2.5469999999999997 0.36491486715133403
2.546 0.3646347106625963
2.545 0.36436785641484803
2.544 0.36409913554522344
2.543 0.3638199143980211
2.542 0.36352933143480853
2.541 0.3632364461478297
2.54 0.3629584408641985
2.539 0.3627146471452147
2.538 0.36252557371480426
2.537 0.36240883789969114
2.536 0.36237008773086365
2.535 0.36240952776647956
2.534 0.36251728321651294
2.533 0.362672679809667
2.532 0.3628559010043398
2.531 0.36304456792779394
2.53 0.36321971921552443
2.529 0.36336990680929804
2.528 0.36349283155047235
2.527 0.3635888845831162
2.526 0.3636664484885267
2.525 0.36373249526127355
2.524 0.36379515076960406
2.523 0.3638533963978899
2.522 0.3639056654738595
2.521 0.3639447258058682
2.52 0.36395876376213576
2.519 0.36393573020326225
2.518 0.3638667978693576
2.517 0.3637442090483492
2.516 0.36356719715671976
2.515 0.363337232199671
2.514 0.36306539276067695
2.513 0.36276524280613587
2.512 0.3624585488672847
2.511 0.36217251982548154
2.51 0.3619375768899432
2.509 0.36178734455618505
2.508 0.3617549465723562
2.507 0.36187266771586146
2.506 0.3621629434093623
2.505 0.3626387840524867
2.504 0.3632982168952629
2.503 0.3641242561841031
2.502 0.3650853757784474
2.501 0.3661357043304115
2.5 0.3672224878505615
2.499 0.36829198391148776
2.4979999999999998 0.36929267133919347
2.497 0.3701829931436498
2.496 0.3709379581744652
2.495 0.371544370429783
2.4939999999999998 0.3720064568412736
2.493 0.3723451210259476
2.492 0.3725909185375989
2.491 0.3727831686494795
2.4899999999999998 0.37296745548476207
2.489 0.3731878810644106
2.488 0.3734869661268178
2.487 0.37390473829783155
2.4859999999999998 0.3744731788040245
2.485 0.37521915405286693
2.484 0.3761629440198685
2.483 0.377315524999448
2.4819999999999998 0.378683162188863
2.481 0.38026541077599885
2.48 0.38205470037899303
2.479 0.38403538350293703
2.4779999999999998 0.38618662029013473
2.477 0.3884808137086145
2.476 0.3908851679850062
2.475 0.39336232150840056
2.4739999999999998 0.39587085626652885
2.473 0.3983696297669732
2.472 0.4008183751119127
2.471 0.4031812971200224
2.4699999999999998 0.40543304479575365
2.469 0.40755365793219844
2.468 0.4095347402475577
2.467 0.4113826614327301
2.4659999999999997 0.4131122912405895
2.465 0.4147482887306322
2.464 0.4163192498187708
2.463 0.4178581164966345
2.4619999999999997 0.41939606455569545
2.461 0.4209597071587211
2.46 0.42257335154309184
2.459 0.42425206757790845
2.4579999999999997 0.4260051080517265
2.457 0.4278352593448568
2.456 0.4297466059293294
2.455 0.4317397497365132
2.4539999999999997 0.4338182937931731
2.453 0.4359902185092978
2.452 0.4382635760246375
2.451 0.44064959464402714
2.4499999999999997 0.4431613028747353
2.449 0.4458098477261665
2.448 0.44860237781592416
2.447 0.45154713911024935
2.4459999999999997 0.4546493956666316
2.445 0.4579121689718359
2.444 0.46133540584023086
2.443 0.46492031319967236
2.4419999999999997 0.46866264618060577
2.441 0.4725590904256774
2.44 0.47660073238191775
2.439 0.48076910980896864
2.4379999999999997 0.48503788079977256
2.437 0.4893749662507258
2.436 0.493740887907668
2.435 0.49809436832438214
2.4339999999999997 0.5023983690314349
2.433 0.5066233714428184
2.432 0.5107551033615055
2.431 0.51479062807353
2.4299999999999997 0.5187420197244247
2.429 0.5226301440021006
2.428 0.5264820454542759
2.427 0.5303183967367654
2.4259999999999997 0.5341547364758806
2.425 0.5379929091966992
2.424 0.5418135527845028
2.423 0.5455877718690414
2.4219999999999997 0.54927415063842
2.421 0.5528216787312418
2.42 0.5561939968971608
2.419 0.5593583133853507
2.4179999999999997 0.5623007539329634
2.417 0.5650385925401786
2.416 0.5676145258942663
2.415 0.5700960453505242
2.414 0.5725730354093962
2.413 0.5751493997015783
2.412 0.5779347595448754
2.411 0.5810337292706675
2.41 0.5845366067943079
2.409 0.5885094443174589
2.408 0.5929897302743417
2.407 0.5979764307889721
2.406 0.6034399529960299
2.405 0.6093101345439357
2.404 0.6154945762289317
2.403 0.6218779909834004
2.402 0.6283308189236281
2.401 0.634725858759893
2.4 0.6409427136662028
2.399 0.6468783007188278
2.398 0.6524513187060343
2.397 0.6576126033593382
2.396 0.6623415714034908
2.395 0.6666448847445312
2.394 0.6705522004669201
2.393 0.674108428133103
2.392 0.677362604855427
2.391 0.6803647375014167
2.39 0.6831592742695304
2.389 0.6857849510388269
2.388 0.6882624543577222
2.387 0.6906087171768889
2.386 0.6928328784297713
2.385 0.6949447065160692
2.384 0.6969543107079189
2.383 0.6988726910726727
2.382 0.7007272600277832
2.381 0.7025488317798685
2.38 0.704369303677297
2.379 0.7062303294153565
2.378 0.7081661692358658
2.377 0.7102118830175057
2.376 0.7123910542594798
2.375 0.7147255653086073
2.374 0.7172144140522954
2.3729999999999998 0.7198544560016185
2.372 0.7226285765150946
2.371 0.7255037144286345
2.37 0.728440710630401
2.3689999999999998 0.7313886064838365
2.368 0.7342870688014597
2.367 0.7370691438094303
2.366 0.7396730278314717
2.3649999999999998 0.7420396312425214
2.364 0.7441230320832247
2.363 0.7458866006965772
2.362 0.7473148235976571
2.3609999999999998 0.7484063053659996
2.36 0.7491747847913229
2.359 0.7496365439166848
2.358 0.7498084502780411
2.3569999999999998 0.7496970028672577
2.356 0.7492988929860495
2.355 0.748593333414261
2.354 0.7475536191834729
2.3529999999999998 0.7461459734117923
2.352 0.7443386289612709
2.351 0.742116205068203
2.35 0.7394773657412487
2.3489999999999998 0.736441102419266
2.348 0.7330470016464689
2.347 0.7293436228678636
2.346 0.7253873911081388
2.3449999999999998 0.7212243777604024
2.344 0.7168951838810338
2.343 0.7124171033104906
2.342 0.7077908996746489
2.3409999999999997 0.702997200520284
2.34 0.6980040142933639
2.339 0.6927799782369592
2.338 0.6872886213193228
2.3369999999999997 0.6815070826073895
2.336 0.6754206528945212
2.335 0.6690347870166651
2.334 0.6623660636391512
2.3329999999999997 0.6554430197858331
2.332 0.6483050652194979
2.331 0.6410042858616313
2.33 0.6335861853659471
2.3289999999999997 0.6261047129100364
2.328 0.6186040493456257
2.327 0.6111293772697064
2.326 0.6037130992175127
2.3249999999999997 0.5963852283672332
2.324 0.5891605183261222
2.323 0.5820491716766231
2.322 0.5750463031496067
2.3209999999999997 0.5681434067587445
2.32 0.5613238422546555
2.319 0.5545660569890808
2.318 0.5478490519236127
2.3169999999999997 0.5411515161843623
2.316 0.5344536502617948
2.315 0.5277425476434113
2.314 0.5210148837838274
2.3129999999999997 0.5142672829137446
2.312 0.507508414772132
2.311 0.5007460864989914
2.31 0.4939950454957879
2.3089999999999997 0.48726838306026127
2.308 0.48058141040001257
2.307 0.4739457733152229
2.306 0.4673729689494539
2.3049999999999997 0.4608721832378882
2.304 0.45445661539350246
2.303 0.4481344361929103
2.302 0.44191911592271
2.3009999999999997 0.4358242467552574
2.3 0.4298618445240518
2.299 0.4240354938855177
2.298 0.4183471842519277
2.2969999999999997 0.41278787102063297
2.296 0.40734163016618774
2.295 0.40198173732311104
2.294 0.39668366201700006
2.2929999999999997 0.39142024870186887
2.292 0.3861719501897902
2.291 0.3809231759496085
2.29 0.3756714698490295
2.2889999999999997 0.37042250308283187
2.288 0.365183531889675
2.287 0.359967925999585
2.286 0.354785512928766
2.285 0.3496443244752365
2.284 0.3445424877097413
2.283 0.33947706446206394
2.282 0.3344391803640541
2.281 0.3294252078112509
2.28 0.32443422501895786
2.279 0.31947169462168723
2.278 0.31455179467543226
2.277 0.3096963679895648
2.276 0.3049326307486353
2.275 0.30028612415636474
2.274 0.29577961812745857
2.273 0.29143075111463457
2.272 0.2872419810279475
2.271 0.2832035604096958
2.27 0.27929588232445784
2.269 0.2754902174330655
2.268 0.27175071946556806
2.267 0.2680436323764475
2.266 0.264339418433979
2.265 0.26061453600073736
2.264 0.25685697844811983
2.263 0.25306274833977505
2.262 0.2492369489379516
2.261 0.24538941471974843
2.26 0.24153185503687513
2.259 0.23767650692774453
2.258 0.23383397723872956
2.257 0.2300117551201698
2.256 0.22621590236794936
2.255 0.22244992307485809
2.254 0.21871985240387815
2.253 0.2150288275118095
2.252 0.2113810919735152
2.251 0.20778035205769216
2.25 0.20423080773997554
2.249 0.20073595120705043
2.2479999999999998 0.19729769280288623
2.247 0.19392047053766565
2.246 0.19060724082239838
2.245 0.18736324643860727
2.2439999999999998 0.1841959688931744
2.243 0.18111494724681332
2.242 0.17813201507243398
2.241 0.17525952186013033
2.2399999999999998 0.17250944950015443
2.239 0.16989430082830398
2.238 0.16742312476305884
2.237 0.16510411616228604
2.2359999999999998 0.162942742982701
2.235 0.16094297275510636
2.234 0.1591061779383834
2.233 0.15743083455013743
2.2319999999999998 0.15591182601715498
2.231 0.15453988593001303
2.23 0.15329884702621308
2.229 0.15216651354960087
2.2279999999999998 0.15111364194606744
2.227 0.15010570029483505
2.226 0.14910352324472043
2.225 0.1480656056000737
2.2239999999999998 0.14695345431261442
2.223 0.14573283265442907
2.222 0.1443770623442251
2.221 0.1428696371798459
2.2199999999999998 0.14120406466548124
2.219 0.13938615450523653
2.218 0.13743109391496477
2.217 0.13536180584171276
2.2159999999999997 0.1332081220934539
2.215 0.13100302721401008
2.214 0.12877903938484067
2.213 0.12656859133285842
2.2119999999999997 0.1243987103986945
2.211 0.1222924823842409
2.21 0.12026641654896758
2.209 0.11833122140438893
2.2079999999999997 0.11649203635177385
2.207 0.11474937560154191
2.206 0.11309974372102441
2.205 0.11153641288173907
2.2039999999999997 0.11005271381738968
2.203 0.10864102653854703
2.202 0.1072943659487103
2.201 0.10600620199033514
2.1999999999999997 0.10477096233134739
2.199 0.10358514948983977
2.198 0.10244582439970983
2.197 0.10135199355523404
2.1959999999999997 0.1003014986415466
2.195 0.09929488950598422
2.194 0.09833166978446983
2.193 0.09741202764492166
2.1919999999999997 0.09653496010250573
2.191 0.09570017378856134
2.19 0.09490528456191419
2.189 0.09414753218803695
2.1879999999999997 0.09342151276645465
2.187 0.0927212973361853
2.186 0.09203848430180044
2.185 0.09136259053550952
2.1839999999999997 0.09068265976170924
2.183 0.08998781524729897
2.182 0.08926781732696384
2.181 0.08851459118553955
2.1799999999999997 0.08772297944840295
2.179 0.08689183658710489
2.178 0.08602364953086647
2.177 0.08512466792827468
2.1759999999999997 0.08420425233126234
2.175 0.08327195847721959
2.174 0.08233901588053116
2.173 0.08141424312671
2.1719999999999997 0.08050468517999983
2.171 0.07961586646168194
2.17 0.07874954934924218
2.169 0.07790640976638558
2.1679999999999997 0.07708547209226187
2.167 0.07628546107940185
2.166 0.07550459763506047
2.165 0.07474258110212845
2.1639999999999997 0.07399874788594882
2.163 0.07327466234750653
2.162 0.07257088182010506
2.161 0.07188892797347478
2.16 0.07123009962475352
2.159 0.07059451713012448
2.158 0.06998152584944514
2.157 0.06938874362774686
2.156 0.06881305065444718
2.155 0.06824915943646054
2.154 0.06769146446467485
2.153 0.06713398991254865
2.152 0.06657187980216658
2.151 0.06600063028351148
2.15 0.06541698442191035
2.149 0.06482101128931424
2.148 0.06421444135816025
2.147 0.06360206106586827
2.146 0.06299042215636784
2.145 0.06238764512073651
2.144 0.06180345827190443
2.143 0.061247413319758255
2.142 0.060728212495788275
2.141 0.06025344117822843
2.14 0.05982779925797403
2.139 0.05945343876903378
2.138 0.05912904734945317
2.137 0.05885026096327266
2.136 0.05860928963418643
2.135 0.058396625058011874
2.134 0.058201024141049364
2.133 0.058011550021171206
2.132 0.05781790325149288
2.131 0.05761145646727612
2.13 0.05738666882366028
2.129 0.057139787190669415
2.128 0.05686968075053674
2.127 0.05657712328286627
2.126 0.0562642682856329
2.125 0.05593372167408804
2.124 0.0555887205540776
2.1229999999999998 0.055232362026403026
2.122 0.05486768965287347
2.121 0.05449846533363919
2.12 0.054129052716752765
2.1189999999999998 0.053764873561238345
2.118 0.053412021165844044
2.117 0.05307798585255785
2.116 0.05276972197102987
2.1149999999999998 0.052493847815576415
2.114 0.052254688743964696
2.113 0.05205452202619934
2.112 0.051891235616520245
2.1109999999999998 0.05176004559262238
2.11 0.05165204468677857
2.109 0.051556190679120706
2.108 0.05146063253297894
2.1069999999999998 0.05135309209831275
2.106 0.05122330817050434
2.105 0.051063362196821255
2.104 0.05086886240842882
2.1029999999999998 0.050638769705181295
2.102 0.05037473985255061
2.101 0.050081473822085616
2.1 0.049764207152034
2.0989999999999998 0.04942912556522056
2.098 0.049081822486073776
2.097 0.048727269786958245
2.096 0.04836945559585163
2.0949999999999998 0.04801156814454737
2.094 0.04765616552638594
2.093 0.04730569231997443
2.092 0.046962502889604726
2.0909999999999997 0.04662882573529221
2.09 0.04630701619119495
2.089 0.04599913991640525
2.088 0.045706892427560715
2.0869999999999997 0.04543195848090492
2.086 0.045174228563113365
2.085 0.04493314779640658
2.084 0.04470716068818244
2.0829999999999997 0.044493706922136125
2.082 0.04428993581950869
2.081 0.04409213510796682
2.08 0.043897291375101365
2.0789999999999997 0.04370230337468061
2.078 0.04350489257036466
2.077 0.043303994544182614
2.076 0.04309916430208163
2.0749999999999997 0.04289127147198707
2.074 0.04268208453790512
2.073 0.04247390858011941
2.072 0.042269623835281975
2.0709999999999997 0.04207149626604294
2.07 0.041881926806595846
2.069 0.0417025655289796
2.068 0.04153392393385156
2.0669999999999997 0.041376283494817555
2.066 0.04122883018071745
2.065 0.0410906412344421
2.064 0.04096014230992121
2.0629999999999997 0.04083613944169077
2.062 0.040716787304776715
2.061 0.040601214758715004
2.06 0.04048809912811084
2.0589999999999997 0.04037659463690041
2.058 0.04026609212150347
2.057 0.040156170659261636
2.056 0.04004665156700298
2.0549999999999997 0.039937267938025045
2.054 0.03982801248597515
2.053 0.03971876788298832
2.052 0.03960923271174742
2.0509999999999997 0.039499241614262166
2.05 0.03938829826594704
2.049 0.03927622663783322
2.048 0.03916291026347349
2.0469999999999997 0.03904889673939826
2.046 0.03893516587055734
2.045 0.03882356884773758
2.044 0.038716879167915455
2.0429999999999997 0.0386183183164619
2.042 0.0385315995314601
2.041 0.038459806168726685
2.04 0.03840509655352782
2.0389999999999997 0.038368237354640726
2.038 0.03834792638978209
2.037 0.03834107702370424
2.036 0.038342360472892995
2.0349999999999997 0.03834535375602308
2.034 0.03834291724142889
2.033 0.0383276898805456
2.032 0.038294199678354304
2.031 0.038238158337979895
2.03 0.038158090358944435
2.029 0.038054919457365714
2.028 0.0379319963749813
2.027 0.037795038590661835
2.026 0.03765066052921699
2.025 0.037506278502147425
2.024 0.0373690900197555
2.023 0.037245315045084486
2.022 0.037140318365101316
2.021 0.037057710628183346
2.02 0.036999723889118735
2.019 0.03696743739510716
2.018 0.03696053257986768
2.017 0.03697806652175136
2.016 0.03701775389154465
2.015 0.037076957965667054
2.014 0.03715187874851259
2.013 0.0372375822192902
2.012 0.03732836551393112
2.011 0.03741801165456487
2.01 0.037499939320054465
2.009 0.03756814627257281
2.008 0.037617400851916345
2.007 0.03764386614744014
2.006 0.03764558547562125
2.005 0.037622213019073224
2.004 0.037575390561859066
2.003 0.03750763401251689
2.002 0.03742240690004486
2.001 0.037323286600744965
2.0 0.03721333700018249
1.9989999999999997 0.03709564007356988
1.9980000000000002 0.03697246856914314
1.9969999999999999 0.03684590344276048
1.9959999999999996 0.03671818366165414
1.995 0.03659156829725239
1.9939999999999998 0.03646885570303425
1.9930000000000003 0.03635312612698008
1.992 0.03624770353411794
1.9909999999999997 0.036155728641752496
1.9900000000000002 0.03607935847095087
1.9889999999999999 0.03601963291858343
1.9879999999999995 0.03597589449579588
1.987 0.035945600634282746
1.9859999999999998 0.0359245217436174
1.9850000000000003 0.03590726100038108
1.984 0.03588787705703977
1.9829999999999997 0.0358606813330991
1.9820000000000002 0.03582149335116437
1.9809999999999999 0.0357680165947559
1.9799999999999995 0.035700441743753884
1.979 0.035621716909253594
1.9779999999999998 0.035536726918701335
1.9770000000000003 0.035452111631057784
1.976 0.035374856405977866
1.9749999999999996 0.0353116211096374
1.9740000000000002 0.035267575210404196
1.9729999999999999 0.03524593090610778
1.9719999999999995 0.035247822906514306
1.971 0.035272665868609415
1.9699999999999998 0.0353177811964744
1.9690000000000003 0.03538001717129566
1.968 0.0354558585311202
1.9669999999999996 0.035542333107529626
1.9660000000000002 0.03563682510208953
1.9649999999999999 0.035737990839250486
1.9639999999999995 0.03584539818732906
1.963 0.03595884023523516
1.9619999999999997 0.03607826298098624
1.9610000000000003 0.03620351823080749
1.96 0.03633402741161009
1.9589999999999996 0.0364684335901059
1.9580000000000002 0.03660476262565753
1.9569999999999999 0.03674040370164825
1.9559999999999995 0.036872605118734976
1.955 0.03699851330162045
1.9539999999999997 0.037115525675936956
1.9530000000000003 0.037221222593354246
1.952 0.037314225459928844
1.9509999999999996 0.03739342509564667
1.9500000000000002 0.03745830610991589
1.9489999999999998 0.037509109128548365
1.9479999999999995 0.037546581888630824
1.947 0.03757182071211727
1.9459999999999997 0.037586352164368196
1.9450000000000003 0.03759252572990455
1.944 0.03759282615646653
1.9429999999999996 0.03759025501529274
1.9420000000000002 0.03758806016907247
1.9409999999999998 0.03758960088995241
1.9399999999999995 0.03759761788797701
1.939 0.03761462942281981
1.9379999999999997 0.03764199123635862
1.9370000000000003 0.03767981577508721
1.936 0.0377275374350731
1.9349999999999996 0.0377836301647279
1.9340000000000002 0.03784596087199515
1.9329999999999998 0.0379125829915639
1.9319999999999995 0.03798176919380399
1.931 0.038052814211865245
1.9299999999999997 0.038125930363873094
1.9290000000000003 0.03820277600007784
1.928 0.03828521217770428
1.9269999999999996 0.038375984465627455
1.9260000000000002 0.03847743327664616
1.9249999999999998 0.03859174947608444
1.9239999999999995 0.0387193698830219
1.923 0.03885985407908235
1.9219999999999997 0.039011215234424815
1.9210000000000003 0.039170687531277656
1.92 0.039334425195998834
1.9189999999999996 0.03949845279241441
1.9180000000000001 0.039659538435148606
1.9169999999999998 0.03981510605244207
1.9159999999999995 0.039964259086673656
1.915 0.04010753421135295
1.9139999999999997 0.04024694409424944
1.9130000000000003 0.04038553635830103
1.912 0.040527034657852665
1.9109999999999996 0.040674887937182574
1.9100000000000001 0.04083214938829103
1.9089999999999998 0.04100071196061781
1.9079999999999995 0.041181035591647215
1.907 0.041372030928566284
1.9059999999999997 0.0415714319269278
1.9050000000000002 0.041776368570599846
1.904 0.0419834915928574
1.9029999999999996 0.042189211407598605
1.9020000000000001 0.042390776560184466
1.9009999999999998 0.04258558935544769
1.9000000000000004 0.042772004164404354
1.899 0.042948680023262985
1.8979999999999997 0.043114712684716866
1.8970000000000002 0.043269545073383056
1.896 0.04341235769625699
1.8949999999999996 0.04354284005811224
1.8940000000000001 0.04366023955916703
1.8929999999999998 0.043764358092900975
1.8920000000000003 0.04385534998867872
1.891 0.043934145854949896
1.8899999999999997 0.04400199293776313
1.8890000000000002 0.04406179043878569
1.888 0.044116536352360194
1.8869999999999996 0.0441704628346792
1.8860000000000001 0.04422838205271261
1.8849999999999998 0.044295581898541096
1.8840000000000003 0.044377524039779105
1.883 0.044479728155210056
1.8819999999999997 0.04460695453589388
1.8810000000000002 0.04476333903081599
1.88 0.04495181584021651
1.8789999999999996 0.04517394492959986
1.8780000000000001 0.04542913300344609
1.8769999999999998 0.045714964396364785
1.8760000000000003 0.04602652269834896
1.875 0.0463575781507355
1.8739999999999997 0.046699813997024345
1.8730000000000002 0.047043848085466654
1.8719999999999999 0.04738048022272486
1.8709999999999996 0.047701063972575994
1.87 0.0479989131494096
1.8689999999999998 0.04826910481005923
1.8680000000000003 0.048510604287837114
1.867 0.04872473181509509
1.8659999999999997 0.048916528727497945
1.8650000000000002 0.04909336813976314
1.8639999999999999 0.04926441239850748
1.8629999999999995 0.04943935094867851
1.862 0.0496282392777158
1.8609999999999998 0.04983898448051959
1.8600000000000003 0.050078320557377154
1.859 0.05035055265978901
1.8579999999999997 0.050657904431083194
1.8570000000000002 0.05100022226285946
1.8559999999999999 0.051375422696655
1.8549999999999995 0.051780517562348846
1.854 0.05221147834123633
1.8529999999999998 0.05266404309702
1.8520000000000003 0.053134082474213216
1.851 0.053616962325824864
1.8499999999999996 0.054108463347908774
1.8490000000000002 0.05460409906296782
1.8479999999999999 0.05509955391453144
1.8469999999999995 0.05558991477035643
1.846 0.056069927087080765
1.8449999999999998 0.056534990703124045
1.8440000000000003 0.05697970377432966
1.843 0.05739987175541841
1.8419999999999996 0.057791686822835746
1.8410000000000002 0.058153147127498715
1.8399999999999999 0.05848371873115862
1.8389999999999995 0.058786107558773275
1.838 0.05906403214847855
1.8369999999999997 0.059324325754004335
1.8360000000000003 0.05957577256512867
1.835 0.05982811465836012
1.8339999999999996 0.060091796326414
1.8330000000000002 0.060377222108221225
1.8319999999999999 0.06069315057232396
1.8309999999999995 0.06104686616874787
1.83 0.06144279682662869
1.8289999999999997 0.061882255580053364
1.8280000000000003 0.0623637374480277
1.827 0.06288217034832128
1.8259999999999996 0.06342965535656947
1.8250000000000002 0.0639963002621187
1.8239999999999998 0.06457043700938216
1.8229999999999995 0.06513955080157131
1.822 0.06569157643928926
1.8209999999999997 0.06621574513964462
1.8200000000000003 0.06670427861095272
1.819 0.06715236503947529
1.8179999999999996 0.06755901569875285
1.8170000000000002 0.0679276235127059
1.8159999999999998 0.06826549187270912
1.8149999999999995 0.0685835143901553
1.814 0.06889486284620906
1.8129999999999997 0.06921349798700191
1.8120000000000003 0.0695542399058719
1.811 0.06992929563640034
1.8099999999999996 0.0703492214961454
1.8090000000000002 0.07082052238840138
1.8079999999999998 0.07134671881751362
1.8069999999999995 0.07192739685573013
1.806 0.07255868568338741
1.8049999999999997 0.07323438023010499
1.8040000000000003 0.07394665216469666
1.803 0.07468680528336866
1.8019999999999996 0.07544683183760957
1.8010000000000002 0.07621869293429683
1.7999999999999998 0.07699544782256591
1.7989999999999995 0.07777146855605815
1.798 0.07854195989846052
1.7969999999999997 0.07930307646976077
1.7960000000000003 0.08005147874318021
1.795 0.08078560810572526
1.7939999999999996 0.081504185816423
1.7930000000000001 0.08220790895242375
1.7919999999999998 0.08289974596369867
1.7909999999999995 0.08358391342711027
1.79 0.08426777751482474
1.7889999999999997 0.08496077946354658
1.7880000000000003 0.08567360473166159
1.787 0.08641712249198914
1.7859999999999996 0.08720179944425756
1.7850000000000001 0.08803524057649571
1.7839999999999998 0.08892172541340412
1.7829999999999995 0.08986142879298378
1.782 0.09084945473339724
1.7809999999999997 0.09187675709718637
1.7800000000000002 0.09293102072299664
1.779 0.09399791489439026
1.7779999999999996 0.09506357296029298
1.7770000000000001 0.09611569140690991
1.7759999999999998 0.09714508324818465
1.7750000000000004 0.09814801313650663
1.774 0.0991251424468901
1.7729999999999997 0.10008126051095269
1.7720000000000002 0.10102595313174272
1.771 0.10196892356597051
1.7699999999999996 0.1029205091445215
1.7690000000000001 0.10389029548615217
1.7679999999999998 0.10488412836194433
1.7670000000000003 0.10590346981777728
1.766 0.10694640634931886
1.7649999999999997 0.10800709571256192
1.7640000000000002 0.10907672970174391
1.763 0.11014459199986558
1.7619999999999996 0.11120015411659562
1.7610000000000001 0.1122334401525052
1.7599999999999998 0.1132365024430142
1.7590000000000003 0.1142040973120224
1.758 0.11513517236969538
1.7569999999999997 0.11603159116873853
1.7560000000000002 0.11689880453095292
1.755 0.11774538196438834
1.7539999999999996 0.11858190316347395
1.7530000000000001 0.11942082343568305
1.7519999999999998 0.12027628421303066
1.7510000000000003 0.1211606254487873
1.75 0.12208585568486872
1.7489999999999997 0.12306186720769889
1.7480000000000002 0.12409554425225434
1.7469999999999999 0.1251911896932144
1.7459999999999996 0.1263483714915632
1.745 0.12756423204190534
1.7439999999999998 0.1288335147807637
1.7430000000000003 0.13014808063857178
1.742 0.13150018581011913
1.7409999999999997 0.13288066538648194
1.7400000000000002 0.1342827730225452
1.7389999999999999 0.13570046173983183
1.7379999999999995 0.1371302167684782
1.737 0.13856971334040316
1.7359999999999998 0.14001890607587814
1.7350000000000003 0.14147871241662088
1.734 0.14295061347993845
1.7329999999999997 0.14443607879841328
1.7320000000000002 0.14593745947400225
1.7309999999999999 0.14745518744013278
1.7299999999999995 0.1489887705735631
1.729 0.15053715692803993
1.7279999999999998 0.15209801312981946
1.7270000000000003 0.15366847588353666
1.726 0.15524593652287008
1.7249999999999996 0.15682969839946787
1.7240000000000002 0.1584212948847971
1.7229999999999999 0.16002425159415803
1.7219999999999995 0.16164709542233882
1.721 0.1633012957546543
1.7199999999999998 0.16500099538204022
1.7190000000000003 0.1667597737148956
1.718 0.16859081627098338
1.7169999999999996 0.17050087458009447
1.7160000000000002 0.17249149659592358
1.7149999999999999 0.1745549946883867
1.7139999999999995 0.17667808916737585
1.713 0.1788377943802653
1.7119999999999997 0.18100940406161298
1.7110000000000003 0.18316849744240496
1.71 0.18529201134305834
1.7089999999999996 0.1873634473507929
1.7080000000000002 0.18937256450633397
1.7069999999999999 0.19131880369540427
1.7059999999999995 0.19320551553832882
1.705 0.1950418536929593
1.7039999999999997 0.1968357756502391
1.7030000000000003 0.19859404424316351
1.702 0.20032069350244067
1.7009999999999996 0.20201341892138794
1.7000000000000002 0.203666961119985
1.6989999999999998 0.20527394223192355
1.6979999999999995 0.20682775979617454
1.697 0.20832551560387322
1.6959999999999997 0.2097702240209563
1.6950000000000003 0.21117064734148164
1.694 0.21254338517974006
1.6929999999999996 0.21390899493019377
1.6920000000000002 0.2152892253425544
1.6909999999999998 0.21670122904196437
1.6899999999999995 0.21815930793045746
1.689 0.21966673213611793
1.6879999999999997 0.22121851392378486
1.6870000000000003 0.22279923205355523
1.686 0.22438623983740094
1.6849999999999996 0.22595435074910342
1.6840000000000002 0.22747909287721174
1.6829999999999998 0.22893978526028236
1.6819999999999995 0.23032592802763194
1.681 0.23163717031061948
1.6799999999999997 0.23288392738222935
1.6790000000000003 0.2340860676097569
1.678 0.2352703931993324
1.6769999999999996 0.23646508667575603
1.6760000000000002 0.23769905721810813
1.6749999999999998 0.23899498064814814
1.6739999999999995 0.2403686420239021
1.673 0.24182734857702823
1.6719999999999997 0.243369743201027
1.6710000000000003 0.24498642973352136
1.67 0.24666468843068107
1.6689999999999996 0.24838934312365257
1.6680000000000001 0.2501473239172225
1.6669999999999998 0.2519269403799512
1.6659999999999995 0.25372242573860343
1.665 0.25552961570939176
1.6639999999999997 0.2573528471469381
1.6630000000000003 0.2591945364879805
1.662 0.2610581622611509
1.6609999999999996 0.2629454880248951
1.6600000000000001 0.264854389612771
1.6589999999999998 0.2667777569853253
1.6579999999999995 0.26870345082934355
1.657 0.2706169401461123
1.6559999999999997 0.27250007003027316
1.6550000000000002 0.2743364674918523
1.654 0.2761085376482245
1.6529999999999996 0.2778036706200263
1.6520000000000001 0.2794146541446952
1.6509999999999998 0.28093683849037726
1.6499999999999995 0.28237049474282006
1.649 0.2837173343331251
1.6479999999999997 0.2849811480026081
1.6470000000000002 0.28616167055864644
1.646 0.287258721671024
1.6449999999999996 0.2882660192156793
1.6440000000000001 0.28917678238229466
1.6429999999999998 0.2899814508435635
1.6420000000000003 0.29067372380779827
1.641 0.2912499319836192
1.6399999999999997 0.2917138434982305
1.6390000000000002 0.29207769072415296
1.638 0.29236066114255566
1.6369999999999996 0.29259118896214403
1.6360000000000001 0.2927996153910872
1.6349999999999998 0.2930168207651963
1.6340000000000003 0.29327060484721174
1.633 0.29358013132605565
1.6319999999999997 0.29395556365202746
1.6310000000000002 0.2943982514976868
1.63 0.2949002366040339
1.6289999999999996 0.29544978284200646
1.6280000000000001 0.29603165276052507
1.6269999999999998 0.2966296724599787
1.6260000000000003 0.2972302306979637
1.625 0.2978215638003129
1.6239999999999997 0.29839264255081344
1.6230000000000002 0.2989319721751384
1.6219999999999999 0.29942732996038496
1.6209999999999996 0.2998602326704337
1.62 0.30021039460629956
1.6189999999999998 0.30045411913704445
1.6180000000000003 0.3005687130363365
1.617 0.3005357143192026
1.6159999999999997 0.30034350062810367
1.6150000000000002 0.29998923172317676
1.6139999999999999 0.29948335258459474
1.6129999999999995 0.2988461580923227
1.612 0.29810826157303727
1.6109999999999998 0.2973021135473441
1.6100000000000003 0.2964624043031734
1.609 0.2956150347293044
1.6079999999999997 0.29477861680257356
1.6070000000000002 0.293958756304047
1.6059999999999999 0.2931474310674072
1.6049999999999995 0.2923279371179638
1.604 0.2914772949400835
1.6029999999999998 0.29056972013457594
1.6020000000000003 0.289587793667583
1.601 0.28852142186613494
1.5999999999999996 0.28737555673557597
1.5990000000000002 0.2861685449213285
1.5979999999999999 0.2849311416384717
1.5969999999999995 0.28370256521143106
1.596 0.2825272904783847
1.5949999999999998 0.28144481625224593
1.5940000000000003 0.2804884794281581
1.593 0.27967841977086483
1.5919999999999996 0.2790196706562312
1.5910000000000002 0.2785033483335409
1.5899999999999999 0.27810601095720183
1.5889999999999995 0.2777957148269611
1.588 0.2775335155992867
1.5869999999999997 0.2772813538184503
1.5860000000000003 0.27700245432930864
1.585 0.2766690677814557
1.5839999999999996 0.2762610615892347
1.5830000000000002 0.275766403409749
1.5819999999999999 0.2751834577484772
1.5809999999999995 0.2745191443165402
1.58 0.2737853054603406
1.5789999999999997 0.2730022455509385
1.5780000000000003 0.27219384954573905
1.577 0.2713861547741973
1.5759999999999996 0.27060845642516795
1.5750000000000002 0.2698869191100868
1.5739999999999998 0.26924823608759674
1.5729999999999995 0.26871145867883034
1.572 0.26829323483218565
1.5709999999999997 0.2679973769634183
1.5700000000000003 0.26782064772798647
1.569 0.2677514468642609
1.5679999999999996 0.2677685000603227
1.5670000000000002 0.2678448373651113
1.5659999999999998 0.2679509513860265
1.5649999999999995 0.26805544401860576
1.564 0.26813105401114307
1.5629999999999997 0.26815180334541117
1.5620000000000003 0.2681008301040191
1.561 0.2679658674799161
1.5599999999999996 0.2677411778196133
1.5590000000000002 0.2674283059071412
1.5579999999999998 0.2670342414103486
1.5569999999999995 0.26657262277766247
1.556 0.26605929351025936
1.5549999999999997 0.2655124569167371
1.5540000000000003 0.26495463630275473
1.553 0.2644047217191376
1.5519999999999996 0.26388211447009524
1.5510000000000002 0.26339912542490834
1.5499999999999998 0.2629656885503051
1.5489999999999995 0.2625849435802068
1.548 0.2622524706837398
1.5469999999999997 0.26195901266354327
1.5460000000000003 0.26169452769832546
1.545 0.26144513354398435
1.5439999999999996 0.26120029604603034
1.5430000000000001 0.26095360724246314
1.5419999999999998 0.2607036358170434
1.5409999999999995 0.2604555162763754
1.54 0.26021975643653955
1.5389999999999997 0.26000815411739514
1.5380000000000003 0.2598333631783967
1.537 0.25970611986540393
1.5359999999999996 0.25962902079246913
1.5350000000000001 0.2596013304428244
1.5339999999999998 0.2596157565773293
1.5329999999999995 0.25965794378393564
1.532 0.2597147762232387
1.5309999999999997 0.25977182416489353
1.5300000000000002 0.25981745139509066
1.529 0.2598455673499833
1.5279999999999996 0.2598566035495964
1.5270000000000001 0.259852690828216
1.5259999999999998 0.25984132707025065
1.5249999999999995 0.25982848275088444
1.524 0.25982040315042954
1.5229999999999997 0.2598161947420334
1.5220000000000002 0.2598140139449773
1.521 0.2598074870489218
1.5199999999999996 0.25978657040675274
1.5190000000000001 0.2597409007288206
1.5179999999999998 0.25966237752217486
1.5170000000000003 0.25954383459850766
1.516 0.2593833780541102
1.5149999999999997 0.2591811584982213
1.5140000000000002 0.25894464732740585
1.513 0.2586835408155711
1.5119999999999996 0.2584137794720309
1.5110000000000001 0.25815546853901356
1.5099999999999998 0.25793112951142044
1.5090000000000003 0.2577655875787538
1.508 0.25768320115963467
1.5069999999999997 0.25770756782430165
1.5060000000000002 0.2578550786658676
1.505 0.2581352573472588
1.5039999999999996 0.25854685347555906
1.5030000000000001 0.25907790155978344
1.5019999999999998 0.2597061844192254
1.5010000000000003 0.2603993696431876
1.5 0.2611203813719251
1.4989999999999997 0.2618315427769442
1.4980000000000002 0.2624968134050233
1.4969999999999999 0.2630871757436121
1.4959999999999996 0.26358523727977806
1.495 0.26398171600492765
1.4939999999999998 0.2642793704329554
1.4930000000000003 0.2644924335673291
1.492 0.26464158221369954
1.4909999999999997 0.2647534331442019
1.4900000000000002 0.2648588265515509
1.4889999999999999 0.26498747278776935
1.4879999999999995 0.2651680400821543
1.487 0.2654276292574473
1.4859999999999998 0.2657879860847511
1.4850000000000003 0.26626772128642084
1.484 0.26688130183433867
1.4829999999999997 0.2676371633699237
1.4820000000000002 0.2685409616725963
1.4809999999999999 0.26959407073617303
1.4799999999999995 0.27079317195222835
1.479 0.27212942128574225
1.4779999999999998 0.273590289336243
1.4770000000000003 0.27515824062950117
1.476 0.27681161377234365
1.4749999999999996 0.2785249075955282
1.4740000000000002 0.2802690088400381
1.4729999999999999 0.28201418812177337
1.4719999999999995 0.28373056755887877
1.471 0.2853907980307606
1.4699999999999998 0.2869744348612233
1.4690000000000003 0.28846466723104613
1.468 0.2898529393736947
1.4669999999999996 0.29114151139209316
1.4660000000000002 0.2923392346144656
1.4649999999999999 0.29346261878355134
1.4639999999999995 0.2945317688513072
1.463 0.2955706237336686
1.4619999999999997 0.2966025247641562
1.4610000000000003 0.2976480376555432
1.46 0.29872632810286387
1.4589999999999996 0.29985003512084024
1.4580000000000002 0.3010274899779506
1.4569999999999999 0.3022621269686762
1.4559999999999995 0.3035578611018506
1.455 0.3049157251462192
1.4539999999999997 0.3063384608925166
1.4530000000000003 0.307831549269138
1.452 0.3094002939210274
1.4509999999999996 0.3110520701276075
1.4500000000000002 0.3127954729341073
1.4489999999999998 0.31463776288245116
1.4479999999999995 0.3165834089244064
1.447 0.31863770582128614
1.4459999999999997 0.320803902422299
1.4450000000000003 0.323083704799009
1.444 0.3254766560024438
1.4429999999999996 0.3279832231665661
1.4420000000000002 0.33059993622093703
1.4409999999999998 0.3333239227700586
1.4399999999999995 0.33614828223674
1.439 0.33905928751483405
1.4379999999999997 0.34203758061711476
1.4370000000000003 0.3450597480333947
1.436 0.34809718180283367
1.4349999999999996 0.3511201743070869
1.4340000000000002 0.35410224997139766
1.4329999999999998 0.3570226649088779
1.4319999999999995 0.3598718977399403
1.431 0.36264900304257036
1.4299999999999997 0.3653641953484228
1.4290000000000003 0.3680343972882873
1.428 0.37068124664709734
1.4269999999999996 0.37332202782531926
1.4260000000000002 0.3759702523502119
1.4249999999999998 0.37862932645046693
1.4239999999999995 0.3812869712666779
1.423 0.3839232193616507
1.4219999999999997 0.38650819876054154
1.4210000000000003 0.3890041984718505
1.42 0.3913828683104069
1.4189999999999996 0.3936176963640313
1.4180000000000001 0.3956951745641086
1.4169999999999998 0.3976237213600837
1.4159999999999995 0.3994301449418521
1.415 0.40115948064731743
1.4139999999999997 0.4028735312497863
1.4130000000000003 0.4046451041743438
1.412 0.4065521348156489
1.4109999999999996 0.4086700017756095
1.4100000000000001 0.4110647514638325
1.4089999999999998 0.4137858076669888
1.4079999999999995 0.4168626319338651
1.407 0.4202974181075742
1.4059999999999997 0.4240718805981529
1.4050000000000002 0.4281386306136887
1.404 0.43243398659988175
1.4029999999999996 0.43687750819247734
1.4020000000000001 0.4413781124621471
1.4009999999999998 0.4458458131312938
1.3999999999999995 0.45019502881413614
1.399 0.4543520450446914
1.3979999999999997 0.4582583673940511
1.3970000000000002 0.4618780546563152
1.396 0.46519534853883365
1.3949999999999996 0.46821381207455637
1.3940000000000001 0.4709533680678637
1.3929999999999998 0.473444938908238
1.3919999999999995 0.47572255397106206
1.391 0.47782104872286457
1.3899999999999997 0.47977145406588756
1.3890000000000002 0.48160077831035186
1.388 0.4833232653420187
1.3869999999999996 0.48495038439634414
1.3860000000000001 0.48648797840017394
1.3849999999999998 0.48794223699714756
1.3840000000000003 0.48931954284805596
1.383 0.4906270649544613
1.3819999999999997 0.49188377523448223
1.3810000000000002 0.49311156625702635
1.38 0.4943337200735366
1.3789999999999996 0.4955810810490305
1.3780000000000001 0.4968800294925205
1.3769999999999998 0.49825808858335285
1.3760000000000003 0.4997350837022545
1.375 0.5013296602471123
1.3739999999999997 0.5030440394981555
1.3730000000000002 0.5048781679199802
1.3719999999999999 0.5068210892363223
1.3709999999999996 0.5088493168962221
1.37 0.5109336849157544
1.3689999999999998 0.5130354148759935
1.3680000000000003 0.5151081508809333
1.367 0.5171001842205666
1.3659999999999997 0.5189633107514647
1.3650000000000002 0.5206515409993863
1.3639999999999999 0.5221289205742695
1.3629999999999995 0.5233672443745633
1.362 0.5243545132148103
1.3609999999999998 0.525090114724183
1.3600000000000003 0.5255854385742764
1.359 0.5258548116296053
1.3579999999999997 0.5259137868200102
1.3570000000000002 0.5257710731428736
1.3559999999999999 0.5254285313264124
1.3549999999999995 0.5248754297871752
1.354 0.5240962746925443
1.3529999999999998 0.5230697938779594
1.3520000000000003 0.521775200861102
1.351 0.5202022730983368
1.3499999999999996 0.5183497762913017
1.3490000000000002 0.5162299230431998
1.3479999999999999 0.5138687954823639
1.3469999999999995 0.5112983309915952
1.346 0.508555716885641
1.3449999999999998 0.5056708700248663
1.3440000000000003 0.5026699829461957
1.343 0.499563189863409
1.3419999999999996 0.49634950150900464
1.3410000000000002 0.49301427666461545
1.3399999999999999 0.48953453725078355
1.3389999999999995 0.4858882527162463
1.338 0.48205013664824065
1.3369999999999997 0.4780046908890991
1.3360000000000003 0.47374218916409444
1.335 0.46926696410736
1.3339999999999996 0.4645909384536303
1.3330000000000002 0.45973417481360046
1.3319999999999999 0.454724065002791
1.3309999999999995 0.4495967497735015
1.33 0.4443837129374791
1.3289999999999997 0.4391224666129025
1.3280000000000003 0.4338440149149128
1.327 0.42858050981437307
1.3259999999999996 0.42335569721065325
1.3250000000000002 0.41819221271476714
1.3239999999999998 0.4131024810387171
1.3229999999999995 0.40809604233886176
1.322 0.40317191458864
1.3209999999999997 0.398326331848733
1.3200000000000003 0.3935492800262768
1.319 0.3888264960787071
1.3179999999999996 0.3841431244855409
1.3170000000000002 0.37948304325592325
1.3159999999999998 0.37483026239587663
1.3149999999999995 0.3701728550220437
1.314 0.36550509890118893
1.3129999999999997 0.3608211528673202
1.3120000000000003 0.35612388712639853
1.311 0.35141610800483336
1.3099999999999996 0.34670634688237556
1.3090000000000002 0.34200294141744364
1.3079999999999998 0.3373167903317825
1.3069999999999995 0.3326571436731807
1.306 0.3280338979339269
1.3049999999999997 0.32345583442079445
1.3040000000000003 0.31893479685707365
1.303 0.31447907529313823
1.3019999999999996 0.310100432174861
1.3010000000000002 0.3058102956510367
1.2999999999999998 0.30161846647132534
1.2989999999999995 0.2975282651550121
1.298 0.29354135682838767
1.2969999999999997 0.2896512091722786
1.2960000000000003 0.2858460460883365
1.295 0.2821062768415139
1.2939999999999996 0.2784136836946811
1.2930000000000001 0.27474812944042093
1.2919999999999998 0.27109484808702916
1.2909999999999995 0.26744192855785065
1.29 0.26378678985414933
1.2889999999999997 0.26013274912300033
1.2880000000000003 0.25648438299447585
1.287 0.2528507317983308
1.2859999999999996 0.24923849643160106
1.2850000000000001 0.24565324495362834
1.2839999999999998 0.2420936438282116
1.2829999999999995 0.23855764326234324
1.282 0.2350390007954925
1.2809999999999997 0.2315351065602519
1.2800000000000002 0.22804518781796398
1.279 0.22457286683522526
1.2779999999999996 0.22112787995331024
1.2770000000000001 0.2177253691545633
1.2759999999999998 0.21438434192446026
1.2749999999999995 0.21112279009874477
1.274 0.2079570016444921
1.2729999999999997 0.20489992235200702
1.2720000000000002 0.20195411493520346
1.271 0.19911381593748742
1.2699999999999996 0.1963665020375594
1.2690000000000001 0.193693300086469
1.2679999999999998 0.19107025696641167
1.2669999999999995 0.18847466189569145
1.266 0.1858864134575868
1.2649999999999997 0.1832891653514785
1.2640000000000002 0.18067416767836597
1.263 0.17803779274148104
1.2619999999999996 0.17538239968013186
1.2610000000000001 0.17271332040021373
1.2599999999999998 0.1700370554372894
1.2590000000000003 0.16736048640390666
1.258 0.16468952005671447
1.2569999999999997 0.1620281902152072
1.2560000000000002 0.15937994605018568
1.255 0.15674691083422632
1.2539999999999996 0.15413346399074399
1.2530000000000001 0.1515423678641858
1.2519999999999998 0.14897750190127731
1.2510000000000003 0.1464425910462325
1.25 0.1439418054866015
1.2489999999999997 0.1414788019596133
1.2480000000000002 0.13905600492958678
1.2469999999999999 0.13667742429970803
1.2459999999999996 0.13434578829111976
1.245 0.13206519209125808
1.2439999999999998 0.12984107208829027
1.2430000000000003 0.12768010460812731
1.242 0.1255904326941748
1.2409999999999997 0.12358047043912952
1.2400000000000002 0.12165831756969146
1.2389999999999999 0.11983242752245735
1.2379999999999995 0.11810885528724308
1.237 0.11649309800774217
1.2359999999999998 0.11498877703811337
1.2350000000000003 0.11359852736811951
1.234 0.11232319289446259
1.2329999999999997 0.11116160709410443
1.2320000000000002 0.11011008615566142
1.2309999999999999 0.10916201543360446
1.2299999999999995 0.10830589137250277
1.229 0.10752592383100865
1.2279999999999998 0.10680130994642435
1.2270000000000003 0.1061074651462252
1.226 0.10541650416477734
1.2249999999999996 0.10469885153038007
1.2240000000000002 0.10392706996199885
1.2229999999999999 0.10307674693583598
1.2219999999999995 0.10212887227330925
1.221 0.10107171265893686
1.2199999999999998 0.09990072342632787
1.2190000000000003 0.09862020196014314
1.218 0.09724122104494383
1.2169999999999996 0.09578046570394999
1.2160000000000002 0.09425962216835794
1.2149999999999999 0.09270268604157039
1.2139999999999995 0.0911333475499661
1.213 0.08957520230065107
1.2119999999999997 0.08804792188278968
1.2110000000000003 0.08656823840043805
1.21 0.08514803371901294
1.2089999999999996 0.0837948593906816
1.2080000000000002 0.08251209902703424
1.2069999999999999 0.08129965116662967
1.2059999999999995 0.08015440403850971
1.205 0.07907083924349959
1.2039999999999997 0.07804343288709055
1.2030000000000003 0.0770660132996006
1.202 0.07613295000482288
1.2009999999999996 0.07523909278920035
1.2000000000000002 0.0743801671654828
1.1989999999999998 0.07355359018242653
1.1979999999999995 0.07275738083764066
1.197 0.07199112636649303
1.1959999999999997 0.0712537284627044
1.1950000000000003 0.07054609034577096
1.194 0.0698683986301978
1.1929999999999996 0.06922128495737932
1.1920000000000002 0.06860445872792349
1.1909999999999998 0.06801802026391128
1.1899999999999995 0.06746046700738383
1.189 0.06692990460757821
1.1879999999999997 0.06642247272962071
1.1870000000000003 0.06593386991726784
1.186 0.06545801243068693
1.1849999999999996 0.06498734456303581
1.1840000000000002 0.06451400663734051
1.1829999999999998 0.06403025071861891
1.1819999999999995 0.06352884392888143
1.181 0.06300414374344904
1.1799999999999997 0.0624526201836462
1.1790000000000003 0.06187359542763324
1.178 0.06126896141155469
1.1769999999999996 0.060643228120066096
1.1760000000000002 0.06000304574556103
1.1749999999999998 0.05935511572349822
1.1739999999999995 0.05870724629572862
1.173 0.05806545535856146
1.1719999999999997 0.05743444392882052
1.1710000000000003 0.056817808556669465
1.17 0.056216460896739436
1.1689999999999996 0.05563057509892922
1.1680000000000001 0.05505919550212272
1.1669999999999998 0.05450122492532928
1.1659999999999995 0.05395528579126483
1.165 0.053421141341574836
1.1639999999999997 0.05289838932915291
1.1630000000000003 0.052388302169678866
1.162 0.051891513380479745
1.1609999999999996 0.05140941294411859
1.1600000000000001 0.05094327903262022
1.1589999999999998 0.05049357721488494
1.1579999999999995 0.050060222129238656
1.157 0.04964186801335148
1.1559999999999997 0.04923659448961122
1.1550000000000002 0.04884086068039042
1.154 0.04845081152891225
1.1529999999999996 0.04806223189966054
1.1520000000000001 0.047671600280715716
1.1509999999999998 0.04727556214313888
1.1499999999999995 0.046871568244682735
1.149 0.046459392018463455
1.1479999999999997 0.04603995402503678
1.1470000000000002 0.045616353580107495
1.146 0.045192971553343536
1.1449999999999996 0.04477536304782624
1.1440000000000001 0.044370302222422844
1.1429999999999998 0.04398452248994652
1.1419999999999995 0.043624236733944305
1.141 0.04329493880611828
1.1399999999999997 0.04300012054468323
1.1390000000000002 0.04274148984613403
1.138 0.04251828285740443
1.1369999999999996 0.04232753631566701
1.1360000000000001 0.042163789446512674
1.1349999999999998 0.04202030104161734
1.1340000000000003 0.041889029196169866
1.133 0.04176209237509702
1.1319999999999997 0.04163202562129343
1.1310000000000002 0.041492540140065454
1.13 0.04133955979471688
1.1289999999999996 0.041170310080753766
1.1280000000000001 0.040983939527098306
1.1269999999999998 0.04078101987573793
1.1260000000000003 0.0405631789357545
1.125 0.040332438021602315
1.1239999999999997 0.040091328289199
1.1230000000000002 0.03984232095085436
1.1219999999999999 0.03958786742306208
1.1209999999999996 0.03933092012545244
1.12 0.03907482500379396
1.1189999999999998 0.03882362124747433
1.1180000000000003 0.03858173876375898
1.117 0.03835451405822877
1.1159999999999997 0.03814679695060029
1.1150000000000002 0.03796310262878182
1.1139999999999999 0.037806228504339665
1.1129999999999995 0.0376774562246639
1.112 0.037574892175483925
1.1109999999999998 0.037494745505486635
1.1100000000000003 0.03743029931375795
1.109 0.037373376014998835
1.1079999999999997 0.0373153067456327
1.1070000000000002 0.03724721211795202
1.1059999999999999 0.03716176177406534
1.1049999999999995 0.03705340011682918
1.104 0.036919183128632835
1.1029999999999998 0.036758629110756794
1.1020000000000003 0.03657321496912231
1.101 0.036366610539153806
1.0999999999999996 0.036142838357023345
1.0990000000000002 0.03590656130644226
1.0979999999999999 0.035661956906007874
1.0969999999999995 0.03541269796255791
1.096 0.035161687622611466
1.0949999999999998 0.034911210935367316
1.0940000000000003 0.03466306510423879
1.093 0.03441894600375933
1.0919999999999996 0.03418047775250086
1.0910000000000002 0.033949191009202496
1.0899999999999999 0.033726717962729934
1.0889999999999995 0.033514491125470246
1.088 0.03331368799520336
1.0869999999999997 0.03312548909419663
1.0860000000000003 0.032949780505498516
1.085 0.03278613459624397
1.0839999999999996 0.03263340022339126
1.0830000000000002 0.032489695709022236
1.0819999999999999 0.032352931528833305
1.0809999999999995 0.03222038373269839
1.08 0.032089833316830206
1.0789999999999997 0.03195898746314003
1.0780000000000003 0.03182614609862332
1.077 0.031690480813339916
1.0759999999999996 0.03155160992316154
1.0750000000000002 0.03141010377000855
1.0739999999999998 0.031267187507200034
1.0729999999999995 0.031124485314015887
1.072 0.030984056009390703
1.0709999999999997 0.03084753255433738
1.0700000000000003 0.030716677519961405
1.069 0.03059274567624096
1.0679999999999996 0.03047620172163504
1.0670000000000002 0.030367385864202782
1.0659999999999998 0.030265872357955855
1.0649999999999995 0.03017118688314639
1.064 0.03008239045580181
1.0629999999999997 0.029998819576119266
1.0620000000000003 0.029919314849498523
1.061 0.02984339235627892
1.0599999999999996 0.02977018567049003
1.0590000000000002 0.029699116467699647
1.0579999999999998 0.02962970826620091
1.0569999999999995 0.029561554235621883
1.056 0.029494362619671345
1.0549999999999997 0.02942772317159912
1.0540000000000003 0.029361383702044826
1.053 0.029294992568131163
1.0519999999999996 0.029228076102416376
1.0510000000000002 0.029160288746667856
1.0499999999999998 0.0290910965440275
1.0489999999999995 0.02902026946503722
1.048 0.028947695572121384
1.0469999999999997 0.02887382625035001
1.0460000000000003 0.028799495529049906
1.045 0.028726226050224797
1.0439999999999996 0.028656246091871153
1.0430000000000001 0.028592115734204285
1.0419999999999998 0.028536734409408834
1.0409999999999995 0.02849249899682242
1.04 0.028461071643354832
1.0389999999999997 0.028443031323174803
1.0380000000000003 0.028437378065108626
1.037 0.02844175068024048
1.0359999999999996 0.028452105958717108
1.0350000000000001 0.028463585126679264
1.0339999999999998 0.028470810510249092
1.0329999999999995 0.02846827318773556
1.032 0.028451905838197847
1.0309999999999997 0.028418574687235354
1.0300000000000002 0.02836728467657581
1.029 0.028298871204633796
1.0279999999999996 0.028216006750716956
1.0270000000000001 0.028123138017405784
1.0259999999999998 0.028025374801705527
1.0249999999999995 0.027928393132774204
1.024 0.02783765738582747
1.0229999999999997 0.02775783775041671
1.0220000000000002 0.027692894731875396
1.021 0.027645408351741126
1.0199999999999996 0.02761686131798555
1.0190000000000001 0.027607827572429626
1.0179999999999998 0.027617809369580776
1.0169999999999995 0.027645834941336885
1.016 0.027689948477149097
1.0149999999999997 0.027747971184623237
1.0140000000000002 0.027816912184775458
1.013 0.027892998026497154
1.0119999999999996 0.027971952967707474
1.0110000000000001 0.028049187569247905
1.0099999999999998 0.02811989996364857
1.0089999999999995 0.0281797679977396
1.008 0.028225071924683032
1.0069999999999997 0.028253145146142005
1.0060000000000002 0.02826271538248989
1.005 0.028253687982681484
1.0039999999999996 0.028227414666064946
1.0030000000000001 0.028185854342346557
1.0019999999999998 0.028131627137965923
1.0010000000000003 0.028067390169367427
1.0 0.02799538203583239
0.9989999999999997 0.02791783589547372
0.9980000000000002 0.027836368796646326
0.9969999999999999 0.02775246121714133
0.9959999999999996 0.027667735916203855
0.9950000000000001 0.027583859985711036
0.9939999999999998 0.027502938042698565
0.9930000000000003 0.027427322351109115
0.992 0.027359577844187796
0.9909999999999997 0.027302148933559922
0.9900000000000002 0.027256745119540928
0.9889999999999999 0.027224224206863882
0.9879999999999995 0.0272041421524047
0.9870000000000001 0.0271946003608499
0.9859999999999998 0.027192388486992736
0.9850000000000003 0.02719337310067559
0.984 0.027192973787838314
0.9829999999999997 0.02718677451004603
0.9820000000000002 0.027171476943454433
0.9809999999999999 0.02714520383488815
0.9799999999999995 0.027107964788694497
0.9790000000000001 0.02706187131043834
0.9779999999999998 0.02701052291879604
0.9770000000000003 0.026958873914693624
0.976 0.02691217366797428
0.9749999999999996 0.026875460346681295
0.9740000000000002 0.02685267755748739
0.9729999999999999 0.02684632003958142
0.9719999999999995 0.026857344066957615
0.9710000000000001 0.02688543482337024
0.9699999999999998 0.026928710629978134
0.9690000000000003 0.02698495088546921
0.968 0.02705166315347504
0.9669999999999996 0.027126761794433577
0.9660000000000002 0.027208412220248387
0.9649999999999999 0.027295719978253415
0.9639999999999995 0.027388447500643842
0.9630000000000001 0.027486492238655475
0.9619999999999997 0.027589826163856936
0.9610000000000003 0.027698317808910747
0.96 0.027811479725961152
0.9589999999999996 0.0279282094698496
0.9580000000000002 0.028046918495836976
0.9569999999999999 0.02816552255602697
0.9559999999999995 0.028281828117330952
0.9550000000000001 0.028393565382176772
0.9539999999999997 0.028498660151421887
0.9530000000000003 0.02859518128175865
0.952 0.028682010520978296
0.9509999999999996 0.028758242740162195
0.9500000000000002 0.028823445140436315
0.9489999999999998 0.02887777588416011
0.9479999999999995 0.02892179657236454
0.9470000000000001 0.028956349326833133
0.9459999999999997 0.02898261073367333
0.9450000000000003 0.02900239668006551
0.944 0.02901762275039933
0.9429999999999996 0.029030593935125092
0.9420000000000002 0.0290437933828118
0.9409999999999998 0.02905977550623974
0.9399999999999995 0.02908059937299046
0.9390000000000001 0.029108144350876893
0.9379999999999997 0.029143384943922424
0.9370000000000003 0.029186333838637064
0.9359999999999999 0.029236495146807543
0.9349999999999996 0.029292653439926816
0.9340000000000002 0.029353155063507233
0.9329999999999998 0.029416529759262098
0.9319999999999995 0.02948152218853297
0.931 0.029547712141477892
0.9299999999999997 0.02961542808773875
0.9290000000000003 0.02968614923313896
0.9279999999999999 0.029761521051214514
0.9269999999999996 0.029843881560233033
0.9260000000000002 0.02993523821453666
0.9249999999999998 0.030037454938041067
0.9239999999999995 0.030150994072975387
0.923 0.030275588065084562
0.9219999999999997 0.030409717509323676
0.9210000000000003 0.030551199190808093
0.9199999999999999 0.030696959717856895
0.9189999999999996 0.030843772415252314
0.9180000000000001 0.030988952153360415
0.9169999999999998 0.031130287664718193
0.9159999999999995 0.03126686813729725
0.915 0.03139889816073359
0.9139999999999997 0.03152775243182674
0.9130000000000003 0.031655645538128795
0.9119999999999999 0.03178537645744644
0.9109999999999996 0.03191958493689758
0.9100000000000001 0.032060662328922955
0.9089999999999998 0.03221015101504841
0.9079999999999995 0.032368514771532166
0.907 0.03253503438186105
0.9059999999999997 0.032708076158587986
0.9050000000000002 0.03288552451022086
0.9039999999999999 0.03306485759046608
0.9029999999999996 0.03324332490887492
0.9020000000000001 0.033418784618031494
0.9009999999999998 0.0335891685434087
0.8999999999999995 0.033753110290156006
0.899 0.03390944818882191
0.8979999999999997 0.034057343719057054
0.8970000000000002 0.03419622639421185
0.8959999999999999 0.03432533710054463
0.8949999999999996 0.03444434857516617
0.8940000000000001 0.034552629475442395
0.8929999999999998 0.034650047506101775
0.8919999999999995 0.03473681045301577
0.891 0.03481380472199879
0.8899999999999997 0.03488222664815546
0.8890000000000002 0.03494462435079454
0.8879999999999999 0.03500364518087581
0.8869999999999996 0.03506292666334025
0.8860000000000001 0.035126542481266655
0.8849999999999998 0.03519890070564349
0.8839999999999995 0.035284488687707866
0.883 0.03538775757007148
0.8819999999999997 0.03551246929701206
0.8810000000000002 0.03566179682486523
0.8799999999999999 0.035837871993174994
0.8789999999999996 0.036041649139426465
0.8780000000000001 0.03627231960635736
0.8769999999999998 0.03652758636827397
0.8760000000000003 0.03680315533040246
0.875 0.03709371256809332
0.8739999999999997 0.037392339693203026
0.8730000000000002 0.03769134468917734
0.8719999999999999 0.03798328001239175
0.8709999999999996 0.0382612481055099
0.8700000000000001 0.038520018807085915
0.8689999999999998 0.038755856796193984
0.8680000000000003 0.03896820207179188
0.867 0.03915841406370934
0.8659999999999997 0.03933083618723142
0.8650000000000002 0.039491653083551334
0.8639999999999999 0.039648435113918926
0.8629999999999995 0.0398091072840872
0.8620000000000001 0.039981822828065026
0.8609999999999998 0.040172921361981945
0.8600000000000003 0.04038774743248309
0.859 0.040629637021968555
0.8579999999999997 0.040900226781041084
0.8570000000000002 0.04119922682497044
0.8559999999999999 0.04152480650046864
0.8549999999999995 0.04187443902821496
0.8540000000000001 0.04224481041016266
0.8529999999999998 0.04263248743991128
0.8520000000000003 0.04303421904416762
0.851 0.04344641930399814
0.8499999999999996 0.043865912549261726
0.8490000000000002 0.04428936066150359
0.8479999999999999 0.044713601479319715
0.8469999999999995 0.04513498927052454
0.8460000000000001 0.04554957358121124
0.8449999999999998 0.04595387829441772
0.8440000000000003 0.0463436819376063
0.843 0.04671564031881068
0.8419999999999996 0.047066587862087894
0.8410000000000002 0.04739471015640005
0.8399999999999999 0.04769927366373615
0.8389999999999995 0.04798208906172201
0.8380000000000001 0.04824573097697726
0.8369999999999997 0.04849528872179285
0.8360000000000003 0.04873745903890054
0.835 0.04897977104186251
0.8339999999999996 0.04923041512613598
0.8330000000000002 0.04949766399653182
0.8319999999999999 0.049788570070168084
0.8309999999999995 0.05010912225462983
0.8300000000000001 0.05046308401405846
0.8289999999999997 0.05085178683144197
0.8280000000000003 0.05127432998192108
0.827 0.05172692580275276
0.8259999999999996 0.052203480129370254
0.8250000000000002 0.052696234262478395
0.8239999999999998 0.05319590725189622
0.8229999999999995 0.053692446257555974
0.8220000000000001 0.05417606498647209
0.8209999999999997 0.05463795344046254
0.8200000000000003 0.05507166348500342
0.819 0.0554731199518487
0.8179999999999996 0.055841324045742276
0.8170000000000002 0.05617886295440769
0.8159999999999998 0.056491526564191874
0.8149999999999995 0.05678808549529022
0.8140000000000001 0.05707922616182962
0.8129999999999997 0.057376346227127
0.8120000000000003 0.05769164130725657
0.8109999999999999 0.058035248025126066
0.8099999999999996 0.058416055017109676
0.8090000000000002 0.05883970324025495
0.8079999999999998 0.05930947800567951
0.8069999999999995 0.059825483412188504
0.806 0.060385007238814424
0.8049999999999997 0.06098340601157442
0.8040000000000003 0.06161464783134383
0.8029999999999999 0.062271882916628024
0.8019999999999996 0.06294869793923662
0.8010000000000002 0.06363847335633188
0.7999999999999998 0.06433531449645423
0.7989999999999995 0.06503423964670331
0.798 0.06573077910258696
0.7969999999999997 0.06642112744902219
0.7960000000000003 0.06710182438479795
0.7949999999999999 0.06777087269345454
0.7939999999999996 0.06842655083206878
0.7930000000000001 0.06906887596565227
0.7919999999999998 0.06969992725166231
0.7909999999999995 0.070322983869717
0.79 0.07094417442117558
0.7889999999999997 0.07157154491943217
0.7880000000000003 0.07221436519794223
0.7869999999999999 0.07288220292473253
0.7859999999999996 0.07358438442215395
0.7850000000000001 0.07432787528384904
0.7839999999999998 0.07511684553736128
0.7829999999999995 0.07595195494082319
0.782 0.07682950655838502
0.7809999999999997 0.07774217711195817
0.7800000000000002 0.07867975396608887
0.7789999999999999 0.07963018714235316
0.7779999999999996 0.08058168727825976
0.7770000000000001 0.08152367102189526
0.7759999999999998 0.08244809693625355
0.7749999999999995 0.08335147899535432
0.774 0.08423402082089373
0.7729999999999997 0.08509941594963494
0.7720000000000002 0.08595548645840649
0.7709999999999999 0.08681020819624029
0.7699999999999996 0.08767220838203198
0.7690000000000001 0.08854962289311892
0.7679999999999998 0.08944757706615399
0.7669999999999995 0.09036761269942574
0.766 0.0913085915734799
0.7649999999999997 0.09226615373415996
0.7640000000000002 0.09323349932756332
0.7629999999999999 0.09420223453735102
0.7619999999999996 0.09516408366920052
0.7610000000000001 0.09611113061250394
0.7599999999999998 0.09703699732111573
0.7589999999999995 0.0979373829654488
0.758 0.0988113142992073
0.7569999999999997 0.09966003148237684
0.7560000000000002 0.10048760044165632
0.7549999999999999 0.10130055883364017
0.7539999999999996 0.10210701650545827
0.7530000000000001 0.10291664419728448
0.7519999999999998 0.1037405917696818
0.7510000000000003 0.10458854801160783
0.75 0.1054701206673893
0.7489999999999997 0.10639331458510941
0.7480000000000002 0.1073638234595152
0.7469999999999999 0.10838541167855267
0.7459999999999996 0.1094580111767623
0.7450000000000001 0.11057969010809965
0.7439999999999998 0.11174664431689282
0.7430000000000003 0.1129526875576623
0.742 0.11419200268713056
0.7409999999999997 0.11545751731058587
0.7400000000000002 0.11674415527010397
0.7389999999999999 0.11804729272721233
0.7379999999999995 0.1193643045555267
0.7370000000000001 0.12069339514192
0.7359999999999998 0.1220345399848964
0.7350000000000003 0.12338836698617289
0.734 0.12475582420903367
0.7329999999999997 0.12613772914850696
0.7320000000000002 0.12753558001882312
0.7309999999999999 0.1289491623862391
0.7299999999999995 0.13037745652092012
0.7290000000000001 0.13181902112670701
0.7279999999999998 0.1332714149806409
0.7270000000000003 0.13473188674473882
0.726 0.1361981394810783
0.7249999999999996 0.1376698050951176
0.7240000000000002 0.1391487384023833
0.7229999999999999 0.14063880923238942
0.7219999999999995 0.14214850406163898
0.7210000000000001 0.14368908347723014
0.7199999999999998 0.1452742622157046
0.7190000000000003 0.1469172223188392
0.718 0.1486306978516674
0.7169999999999996 0.15042153240023803
0.7160000000000002 0.15229169329039635
0.7149999999999999 0.15423461673273178
0.7139999999999995 0.15623844490696737
0.7130000000000001 0.15828229284934578
0.7119999999999997 0.16034340112068315
0.7110000000000003 0.162398938345436
0.71 0.16442701595481612
0.7089999999999996 0.16641143061411132
0.7080000000000002 0.16834144805445628
0.7069999999999999 0.17021505448101068
0.7059999999999995 0.1720338666644431
0.7050000000000001 0.17380497540605458
0.7039999999999997 0.17553477135784357
0.7030000000000003 0.17722902464710996
0.702 0.17889149733141052
0.7009999999999996 0.18052071623205074
0.7000000000000002 0.18211292746401406
0.6989999999999998 0.18366273312002573
0.6979999999999995 0.1851655709219393
0.6970000000000001 0.1866201637546296
0.6959999999999997 0.1880304401481276
0.6950000000000003 0.18940523063079906
0.694 0.19076010739208119
0.6929999999999996 0.19211385520523733
0.6920000000000002 0.19348597306098067
0.6909999999999998 0.19489149152409427
0.6899999999999995 0.19634262256037105
0.6890000000000001 0.1978414182675527
0.6879999999999997 0.19938237122935712
0.6870000000000003 0.20095051952604975
0.6859999999999999 0.20252441309326308
0.6849999999999996 0.2040804426540068
0.6840000000000002 0.2055958094236481
0.6829999999999998 0.20705140874993042
0.6819999999999995 0.20843762539411206
0.681 0.20975435013311616
0.6799999999999997 0.21101156540468766
0.6790000000000003 0.21222809445104684
0.6779999999999999 0.21342933501870642
0.6769999999999996 0.21464211918282153
0.6760000000000002 0.2158940809801971
0.6749999999999998 0.21720719327196036
0.6739999999999995 0.21859713184557594
0.673 0.22007172184060259
0.6719999999999997 0.2216307453450464
0.6710000000000003 0.22326640683496426
0.6699999999999999 0.22496757875890022
0.6689999999999996 0.22672060876611716
0.6680000000000001 0.22851341415614393
0.6669999999999998 0.23033479863703718
0.6659999999999995 0.2321785916375127
0.665 0.23403973858707963
0.6639999999999997 0.23592063401288693
0.6630000000000003 0.23782170661494764
0.6619999999999999 0.23974426161246618
0.6609999999999996 0.24168805326883522
0.6600000000000001 0.24364952641734422
0.6589999999999998 0.24562087243783085
0.6579999999999995 0.24759023469205194
0.657 0.24954404900470747
0.6559999999999997 0.25146603373915133
0.6550000000000002 0.2533420176386713
0.6539999999999999 0.2551570461440313
0.6529999999999996 0.2569009571029235
0.6520000000000001 0.2585685793567793
0.6509999999999998 0.2601568843641466
0.6499999999999995 0.26166709888913425
0.649 0.26310134639182203
0.6479999999999997 0.2644632106934181
0.6470000000000002 0.2657520564457459
0.6459999999999999 0.26696694092634377
0.6449999999999996 0.268100935284797
0.6440000000000001 0.26914645998256137
0.6429999999999998 0.27009323120689976
0.6419999999999995 0.27093404431582285
0.641 0.2716643517955173
0.6399999999999997 0.27228671775185465
0.6390000000000002 0.2728119839057554
0.6379999999999999 0.2732578119094733
0.6369999999999996 0.27365095545056684
0.6360000000000001 0.27402033786595564
0.6349999999999998 0.2743957668216375
0.6339999999999995 0.2748044561211843
0.633 0.2752657369098177
0.6319999999999997 0.275790589003887
0.6310000000000002 0.2763817219237077
0.6299999999999999 0.2770329410043409
0.6289999999999996 0.2777342864347804
0.6280000000000001 0.2784721769387138
0.6269999999999998 0.2792318341244323
0.6259999999999994 0.28000047311015547
0.625 0.28076674764849885
0.6239999999999997 0.28151971022909866
0.6230000000000002 0.2822477582713077
0.6219999999999999 0.28293846575410314
0.6209999999999996 0.28357340146721627
0.6200000000000001 0.2841325028618568
0.6189999999999998 0.2845925275377471
0.6180000000000003 0.2849312814399932
0.617 0.28513075174371827
0.6159999999999997 0.2851795243649831
0.6150000000000002 0.28507466909275286
0.6139999999999999 0.2848259406751579
0.6129999999999995 0.28445252177257185
0.6120000000000001 0.28398344239041573
0.6109999999999998 0.28344943278006335
0.6100000000000003 0.2828833513853585
0.609 0.28230964076383797
0.6079999999999997 0.2817457474226855
0.6070000000000002 0.28119665958658985
0.6059999999999999 0.28065433754153213
0.6049999999999995 0.28010242751103315
0.6040000000000001 0.27951865732311365
0.6029999999999998 0.27887805582625386
0.6020000000000003 0.27816368975178446
0.601 0.27736565951604786
0.5999999999999996 0.27648848091414185
0.5990000000000002 0.2755494999051734
0.5979999999999999 0.27457787765918246
0.5969999999999995 0.27361091635433216
0.5960000000000001 0.27269090723758554
0.5949999999999998 0.2718553794696809
0.5940000000000003 0.2711359788598533
0.593 0.2705518389304638
0.5919999999999996 0.27010775951970034
0.5910000000000002 0.2697953766802192
0.5899999999999999 0.2695926398384209
0.5889999999999995 0.26946956477388745
0.5880000000000001 0.26938972314834375
0.5869999999999997 0.26931771068101795
0.5860000000000003 0.26921939608939616
0.585 0.2690693776881147
0.5839999999999996 0.268849404133283
0.5830000000000002 0.26854876703973074
0.5819999999999999 0.26816653730882045
0.5809999999999995 0.2677096697579623
0.5800000000000001 0.26718956382236353
0.5789999999999997 0.26662551973889054
0.5780000000000003 0.2660401010703458
0.577 0.26545771865851087
0.5759999999999996 0.2649059463533146
0.5750000000000002 0.26440917553529436
0.5739999999999998 0.2639924087434516
0.5729999999999995 0.2636732061984926
0.5720000000000001 0.2634669689263575
0.5709999999999997 0.26337675862538984
0.5700000000000003 0.26339902429482687
0.569 0.2635224298756618
0.5679999999999996 0.26372658423829765
0.5670000000000002 0.2639859203766959
0.5659999999999998 0.2642728512204893
0.5649999999999995 0.26455823944788354
0.5640000000000001 0.264817305450886
0.5629999999999997 0.2650265438871661
0.5620000000000003 0.2651713271020621
0.5609999999999999 0.26524122964207364
0.5599999999999996 0.26523174313553616
0.5590000000000002 0.2651449847465993
0.5579999999999998 0.26498772536096266
0.5569999999999995 0.2647726296061304
0.556 0.2645138910260414
0.5549999999999997 0.2642275389470944
0.5540000000000003 0.26393349629019924
0.5529999999999999 0.26364788698282177
0.5519999999999996 0.26338733983603546
0.5510000000000002 0.26316156659274603
0.5499999999999998 0.26297828292584763
0.5489999999999995 0.2628388378355077
0.548 0.26273762656991806
0.5469999999999997 0.26266479751745575
0.5460000000000003 0.26261037607494847
0.5449999999999999 0.26256111183542685
0.5439999999999996 0.26250771027169173
0.5430000000000001 0.26244543176377466
0.5419999999999998 0.26237481221500236
0.5409999999999995 0.2623031494314393
0.54 0.2622431401390107
0.5389999999999997 0.26220861353440134
0.5380000000000003 0.26221392468330124
0.5369999999999999 0.26227110216343974
0.5359999999999996 0.26238356937311497
0.5350000000000001 0.26255090884519594
0.5339999999999998 0.26276566484623304
0.5329999999999995 0.2630129311294164
0.532 0.2632787858103003
0.5309999999999997 0.2635477541256502
0.5300000000000002 0.26380707109905505
0.5289999999999999 0.2640494872192587
0.5279999999999996 0.2642743316644573
0.5270000000000001 0.26448267328457853
0.5259999999999998 0.26468100200423594
0.5249999999999995 0.2648744320501597
0.524 0.2650684639307347
0.5229999999999997 0.2652615980127916
0.5220000000000002 0.26545166273844983
0.5209999999999999 0.26563226413325053
0.5199999999999996 0.26579365338338645
0.5190000000000001 0.265926096920611
0.5179999999999998 0.26602249944243656
0.5169999999999995 0.2660769361074595
0.516 0.2660889850693734
0.5149999999999997 0.266060281735697
0.5140000000000002 0.26599977495747107
0.5129999999999999 0.26591849593767175
0.5119999999999996 0.2658335907112168
0.5110000000000001 0.2657661347648202
0.5099999999999998 0.2657394356560817
0.5089999999999995 0.2657788458561454
0.508 0.2659090314413774
0.5069999999999997 0.2661537005072816
0.5060000000000002 0.26652901036744603
0.5049999999999999 0.2670440242902799
0.5039999999999996 0.2676966245414534
0.5030000000000001 0.2684737604481724
0.5019999999999998 0.2693518502525276
0.5009999999999994 0.2702970936268089
0.5 0.2712709242215219
0.49899999999999967 0.2722344289241398
0.4980000000000002 0.2731505718639446
0.4969999999999999 0.27398984501909335
0.49599999999999955 0.2747348798555814
0.4950000000000001 0.2753767918271325
0.4939999999999998 0.27591912915908784
0.4930000000000003 0.27637724285900417
0.492 0.27677304159509963
0.49099999999999966 0.277134347583503
0.4900000000000002 0.27749318124395933
0.4889999999999999 0.27788016379564556
0.48799999999999955 0.2783246956446179
0.4870000000000001 0.2788544904453843
0.48599999999999977 0.2794916486409212
0.4850000000000003 0.2802550367263987
0.484 0.2811592636367532
0.48299999999999965 0.2822127123199559
0.4820000000000002 0.28342085894699043
0.48099999999999987 0.284784748572042
0.47999999999999954 0.28630048666955166
0.4790000000000001 0.28795831407003836
0.47799999999999976 0.2897445738775515
0.4770000000000003 0.29164031863179024
0.476 0.2936223678803474
0.47499999999999964 0.29566358081195093
0.4740000000000002 0.29773318132825644
0.47299999999999986 0.2998001054677902
0.47199999999999953 0.30183343772061205
0.4710000000000001 0.3038052484133233
0.46999999999999975 0.3056952705414324
0.4690000000000003 0.3074872716282544
0.46799999999999997 0.3091738445191041
0.46699999999999964 0.3107590886612424
0.4660000000000002 0.31225386220867374
0.46499999999999986 0.31367694509803756
0.4639999999999995 0.3150505054826708
0.4630000000000001 0.31640043759008274
0.46199999999999974 0.3177515425429005
0.4610000000000003 0.31912531398511484
0.45999999999999996 0.3205414693070853
0.45899999999999963 0.32201252143533876
0.4580000000000002 0.32354625319253855
0.45699999999999985 0.32514506353624467
0.4559999999999995 0.3268119641899489
0.45500000000000007 0.32854678251521685
0.45399999999999974 0.33035134766962604
0.4530000000000003 0.3322305134864679
0.45199999999999996 0.33418911677218105
0.4509999999999996 0.33623443091542193
0.4500000000000002 0.33837543808684795
0.44899999999999984 0.3406200016089072
0.4479999999999995 0.342973451299787
0.44700000000000006 0.3454425150653874
0.44599999999999973 0.34803215124730413
0.4450000000000003 0.3507460461823973
0.44399999999999995 0.3535858671817768
0.4429999999999996 0.3565543145068581
0.44200000000000017 0.35964974692271034
0.44099999999999984 0.3628709956048307
0.4399999999999995 0.3662120693823288
0.43900000000000006 0.36965907937213505
0.4379999999999997 0.3731915426147979
0.4370000000000003 0.37678409125673457
0.43599999999999994 0.3804053277737812
0.4349999999999996 0.38402240190738396
0.43400000000000016 0.38760585330331015
0.43299999999999983 0.39113242238477125
0.4319999999999995 0.39459122096462307
0.43100000000000005 0.3979807077903608
0.4299999999999997 0.40131157669610806
0.42900000000000027 0.4046018752336559
0.42799999999999994 0.4078747693340812
0.4269999999999996 0.411148513923432
0.42600000000000016 0.414437089326489
0.4249999999999998 0.4177432404087415
0.4239999999999995 0.42105236685912584
0.42300000000000004 0.42434142613861936
0.4219999999999997 0.4275764998636064
0.42100000000000026 0.4307151660020455
0.41999999999999993 0.4337256904891842
0.4189999999999996 0.4365785707028761
0.41800000000000015 0.43925902506926523
0.4169999999999998 0.4417769096200758
0.4159999999999995 0.4441627503529808
0.41500000000000004 0.44646738501572597
0.4139999999999997 0.4487604551492414
0.41300000000000026 0.4511237442451214
0.4119999999999999 0.45364468832796573
0.4109999999999996 0.4564077491486064
0.41000000000000014 0.45948671028929405
0.4089999999999998 0.46293657364122803
0.4079999999999995 0.4667897403149645
0.40700000000000003 0.47104794306344594
0.4059999999999997 0.475689633601875
0.40500000000000025 0.4806604653219857
0.4039999999999999 0.4858876664055328
0.4029999999999996 0.4912794997661797
0.40200000000000014 0.49673226561731887
0.4009999999999998 0.5021437969288949
0.39999999999999947 0.5074170610366963
0.399 0.5124688827176407
0.3979999999999997 0.5172338033495699
0.39700000000000024 0.5216723830852248
0.3959999999999999 0.5257685206557124
0.3949999999999996 0.5295283898035894
0.39400000000000013 0.5329770609394363
0.3929999999999998 0.5361519886515774
0.39199999999999946 0.5390941061552299
0.391 0.541844879569179
0.3899999999999997 0.5444409363435404
0.38900000000000023 0.5469138398955757
0.3879999999999999 0.5492799142486162
0.38699999999999957 0.5515517647614749
0.3860000000000001 0.5537350589029068
0.3849999999999998 0.5558354886638961
0.38399999999999945 0.55785860957975
0.383 0.5598106766406514
0.3819999999999997 0.56171127737118
0.3810000000000002 0.5635832727093535
0.3799999999999999 0.5654510330976751
0.37899999999999956 0.5673477208764021
0.3780000000000001 0.5693013125381982
0.3769999999999998 0.5713413998803057
0.37599999999999945 0.5734889421700994
0.375 0.5757640378292691
0.37399999999999967 0.5781683942318117
0.3730000000000002 0.5807018228993465
0.3719999999999999 0.5833522794491318
0.37099999999999955 0.5860941679298487
0.3700000000000001 0.5888958659476712
0.3689999999999998 0.5917153425285283
0.3680000000000003 0.5945021577002437
0.367 0.597199746684694
0.36599999999999966 0.5997553756352109
0.3650000000000002 0.6021185808868252
0.3639999999999999 0.6042498055118909
0.36299999999999955 0.6061176745272632
0.3620000000000001 0.6077087830457043
0.36099999999999977 0.6090219780198239
0.3600000000000003 0.6100692895756263
0.359 0.6108654484711388
0.35799999999999965 0.6114260602293187
0.3570000000000002 0.6117583682388785
0.35599999999999987 0.6118614109237337
0.35499999999999954 0.6117195559459132
0.3540000000000001 0.6113116639418793
0.35299999999999976 0.610610016312605
0.3520000000000003 0.6095879196041942
0.351 0.6082313130683823
0.34999999999999964 0.6065371890966271
0.3490000000000002 0.6045188886198362
0.34799999999999986 0.6022068174142591
0.34699999999999953 0.5996389557054739
0.3460000000000001 0.5968603655947682
0.34499999999999975 0.5939083318175805
0.3440000000000003 0.5908164883146153
0.34299999999999997 0.5876000349464545
0.34199999999999964 0.584261140456514
0.3410000000000002 0.5807856599957233
0.33999999999999986 0.5771490464758442
0.3389999999999995 0.5733266438963229
0.3380000000000001 0.5692888000443173
0.33699999999999974 0.5650160464565808
0.3360000000000003 0.5604944179425181
0.33499999999999996 0.5557254792079658
0.33399999999999963 0.5507189902680473
0.3330000000000002 0.5454941520546815
0.33199999999999985 0.5400788303857945
0.3309999999999995 0.5345117468179401
0.33000000000000007 0.5288268383191886
0.32899999999999974 0.5230658639062158
0.3280000000000003 0.517263802371116
0.32699999999999996 0.5114576391839385
0.3259999999999996 0.5056750155608215
0.3250000000000002 0.49994252742684625
0.32399999999999984 0.49427507133166854
0.3229999999999995 0.4886842881101063
0.32200000000000006 0.48316943984665517
0.32099999999999973 0.4777267020629903
0.3200000000000003 0.472345163729399
0.31899999999999995 0.46700915224380024
0.3179999999999996 0.4617026396026839
0.31700000000000017 0.4564085698443484
0.31599999999999984 0.45111026423894407
0.3149999999999995 0.44579610933573555
0.31400000000000006 0.44046194017089113
0.3129999999999997 0.4351033057988506
0.3120000000000003 0.4297258256342766
0.31099999999999994 0.4243346000976817
0.3099999999999996 0.4189409578744721
0.30900000000000016 0.4135554909688148
0.30799999999999983 0.40819126294240554
0.3069999999999995 0.40285890193515567
0.30600000000000005 0.39756950394968493
0.3049999999999997 0.39233260385766255
0.30400000000000027 0.3871613568512647
0.30299999999999994 0.3820645996877423
0.3019999999999996 0.37705538657832754
0.30100000000000016 0.37214639314989195
0.2999999999999998 0.3673483776549233
0.2989999999999995 0.362664250071496
0.29800000000000004 0.35809487925410305
0.2969999999999997 0.353631318242189
0.29600000000000026 0.3492582853056801
0.29499999999999993 0.34495127385381946
0.2939999999999996 0.3406877543674261
0.29300000000000015 0.3364432544223106
0.2919999999999998 0.33220032727938187
0.2909999999999995 0.32794545371549083
0.29000000000000004 0.3236769221950627
0.2889999999999997 0.3194004818214255
0.28800000000000026 0.31512361756240354
0.2869999999999999 0.31085924848465807
0.2859999999999996 0.3066173107910673
0.28500000000000014 0.3024060255421165
0.2839999999999998 0.29822485313213337
0.2829999999999995 0.29407195744812775
0.28200000000000003 0.2899400201529273
0.2809999999999997 0.285825814707935
0.28000000000000025 0.2817281095658893
0.2789999999999999 0.2776509180367543
0.2779999999999996 0.27360566615024706
0.27700000000000014 0.26961035685457446
0.2759999999999998 0.26568770407084563
0.27499999999999947 0.2618591729940388
0.274 0.25814410505564017
0.2729999999999997 0.2545576523474859
0.27200000000000024 0.2511021341402149
0.2709999999999999 0.2477695916868902
0.2699999999999996 0.2445437142535555
0.26900000000000013 0.24140044539890151
0.2679999999999998 0.23830960598943604
0.26699999999999946 0.23524277156708584
0.266 0.23217507052973416
0.2649999999999997 0.2290865948833395
0.26400000000000023 0.22596716213128326
0.2629999999999999 0.22281326994569187
0.26199999999999957 0.2196289943818031
0.2610000000000001 0.21642225709346635
0.2599999999999998 0.213202431532847
0.25899999999999945 0.20997929365003684
0.258 0.2067612127255023
0.2569999999999997 0.20355400068859145
0.2560000000000002 0.20036247283236053
0.2549999999999999 0.19718953151137444
0.25399999999999956 0.19404064336400742
0.2530000000000001 0.1909190480522057
0.2519999999999998 0.1878292275928937
0.25099999999999945 0.18477537193343815
0.25 0.18176215099609644
0.24899999999999967 0.1787936148314101
0.24800000000000022 0.17587230705845847
0.2469999999999999 0.17300280288538197
0.24599999999999955 0.17018813546097258
0.2450000000000001 0.16743317868472588
0.24399999999999977 0.16474450843276311
0.24299999999999944 0.1621303851042573
0.242 0.15960093078946255
0.24099999999999966 0.15716673975669287
0.2400000000000002 0.15483807885862372
0.23899999999999988 0.1526258005228325
0.23799999999999955 0.15053788626687123
0.2370000000000001 0.1485818212178534
0.23599999999999977 0.1467628913393956
0.23500000000000032 0.14508530958650684
0.23399999999999999 0.14355121419967182
0.23299999999999965 0.1421602711098597
0.2320000000000002 0.14090897742179995
0.23099999999999987 0.13979003113606164
0.22999999999999954 0.13878976737083554
0.2290000000000001 0.13788886320252197
0.22799999999999976 0.1370613052000509
0.2270000000000003 0.1362759744890492
0.22599999999999998 0.13549722451471902
0.22499999999999964 0.1346869375038109
0.2240000000000002 0.133809467928643
0.22299999999999986 0.132832767965348
0.22199999999999953 0.1317315415160601
0.22100000000000009 0.13048967735556266
0.21999999999999975 0.1291001963684313
0.2190000000000003 0.12756746850200026
0.21799999999999997 0.1259046218741546
0.21699999999999964 0.12413212108497093
0.2160000000000002 0.12227701968583932
0.21499999999999986 0.1203695579316922
0.21399999999999952 0.11843979507880656
0.21300000000000008 0.11651790668598742
0.21199999999999974 0.1146292059320107
0.2110000000000003 0.11279543318499824
0.20999999999999996 0.1110322512665401
0.20899999999999963 0.10934987104467177
0.20800000000000018 0.10775326922150688
0.20699999999999985 0.1062430073000343
0.20599999999999952 0.10481584253638655
0.20500000000000007 0.10346545344001593
0.20399999999999974 0.10218552157020418
0.2030000000000003 0.10096886013475408
0.20199999999999996 0.09980891340291087
0.20099999999999962 0.0986996126236278
0.20000000000000018 0.09763591810351994
0.19899999999999984 0.0966148443128246
0.1979999999999995 0.09563403498096426
0.19700000000000006 0.0946930467399624
0.19599999999999973 0.09379043638113818
0.19500000000000028 0.09292727295908719
0.19399999999999995 0.09210365148873613
0.19299999999999962 0.0913201990568548
0.19200000000000017 0.09057632864502436
0.19099999999999984 0.08987195007060805
0.1899999999999995 0.08920486379862522
0.18900000000000006 0.08857234716989702
0.18799999999999972 0.08796907569466443
0.18700000000000028 0.08738911376030775
0.18599999999999994 0.08682416420477794
0.1849999999999996 0.08626397376908548
0.18400000000000016 0.08569787622506372
0.18299999999999983 0.08511538971614584
0.1819999999999995 0.08450675416046469
0.18100000000000005 0.08386439054002381
0.17999999999999972 0.08318363224020937
0.17900000000000027 0.08246368820974795
0.17799999999999994 0.08170729820160795
0.1769999999999996 0.08092078043589569
0.17600000000000016 0.08011337786756159
0.17499999999999982 0.0792944503923961
0.1739999999999995 0.07847483495066972
0.17300000000000004 0.0776629650988159
0.1719999999999997 0.07686545518736368
0.17100000000000026 0.07608737089363651
0.16999999999999993 0.07533010370030414
0.1689999999999996 0.07459396701051556
0.16800000000000015 0.07387768348519155
0.16699999999999982 0.07317972247346576
0.16599999999999948 0.07249812495554041
0.16500000000000004 0.07183243114688599
0.1639999999999997 0.07118195024983472
0.16300000000000026 0.07054823274113567
0.16199999999999992 0.06993198125089205
0.1609999999999996 0.06933492448174904
0.16000000000000014 0.06875863680608975
0.1589999999999998 0.06820360540211741
0.15799999999999947 0.06766956778479927
0.15700000000000003 0.06715454254792469
0.1559999999999997 0.0666557659888028
0.15500000000000025 0.06616827797854355
0.15399999999999991 0.0656866953285498
0.15299999999999958 0.06520516004913857
0.15200000000000014 0.06471878288338236
0.1509999999999998 0.06422296891186502
0.14999999999999947 0.06371427919098369
0.14900000000000002 0.06319250203885607
0.1479999999999997 0.06265907677728325
0.14700000000000024 0.06211848353452035
0.1459999999999999 0.061577020533039255
0.14499999999999957 0.06104263133670185
0.14400000000000013 0.06052493252322419
0.1429999999999998 0.06003348505585622
0.14199999999999946 0.05957709931529065
0.14100000000000001 0.05916353751738628
0.13999999999999968 0.05879775530049649
0.13900000000000023 0.058482178780688045
0.1379999999999999 0.05821578327315818
0.13699999999999957 0.05799446614391615
0.13600000000000012 0.05781064125224778
0.1349999999999998 0.05765494024448532
0.13399999999999945 0.05751619748963265
0.133 0.05738345267335498
0.13199999999999967 0.05724631698645771
0.13100000000000023 0.05709602332383456
0.1299999999999999 0.056926840018665076
0.12899999999999956 0.05673482164755312
0.1280000000000001 0.05651865632334756
0.12699999999999978 0.056278982740442476
0.12599999999999945 0.05601787169448874
0.125 0.05573794267458947
0.12399999999999967 0.055442517575970685
0.12300000000000022 0.05513485698913766
0.12199999999999989 0.05481824107649961
0.12099999999999955 0.05449668723256497
0.1200000000000001 0.05417484490970983
0.11899999999999977 0.05385838905387041
0.11799999999999944 0.05355362247280477
0.11699999999999999 0.05326817460856193
0.11599999999999966 0.05300905814674919
0.11500000000000021 0.05278285012981305
0.11399999999999988 0.052593753337081973
0.11299999999999955 0.052443840384898334
0.1120000000000001 0.05233072481968128
0.11099999999999977 0.05224932964822781
0.11000000000000032 0.05219042478114186
0.10899999999999999 0.05214268287596818
0.10799999999999965 0.05209402061583997
0.1070000000000002 0.0520320124445171
0.10599999999999987 0.05194633940663903
0.10499999999999954 0.051829130711159875
0.10400000000000009 0.05167613938648061
0.10299999999999976 0.051486547897031415
0.10200000000000031 0.051262265026881554
0.10099999999999998 0.051008266825897014
0.09999999999999964 0.05073002701327214
0.0990000000000002 0.05043391766167831
0.09799999999999986 0.05012563780045372
0.09699999999999953 0.04981018725075446
0.09600000000000009 0.04949149245261523
0.09499999999999975 0.04917262777281683
0.0940000000000003 0.04885599707088316
0.09299999999999997 0.04854387998210491
0.09199999999999964 0.04823848328557151
0.09100000000000019 0.047941907767930926
0.08999999999999986 0.04765644514557526
0.08899999999999952 0.04738414678282836
0.08800000000000008 0.04712676290746387
0.08699999999999974 0.04688609632540075
0.0860000000000003 0.046662175648938264
0.08499999999999996 0.04645462837502294
0.08399999999999963 0.04626208066808352
0.08300000000000018 0.04608212628860908
0.08199999999999985 0.04591206308446743
0.08099999999999952 0.045748249566762114
0.08000000000000007 0.0455877164446039
0.07899999999999974 0.04542733226076938
0.07800000000000029 0.04526475337976491
0.07699999999999996 0.045098817800294795
0.07599999999999962 0.04492894974640807
0.07500000000000018 0.04475589683803128
0.07399999999999984 0.044581310180919625
0.07299999999999951 0.044407399113300036
0.07200000000000006 0.04423698748196688
0.07099999999999973 0.044072296218281994
0.07000000000000028 0.04391573666277137
0.06899999999999995 0.04376900290218074
0.06799999999999962 0.043632669648071117
0.06700000000000017 0.04350713857643098
0.06599999999999984 0.04339171354307418
0.0649999999999995 0.04328563149789243
0.06400000000000006 0.04318745647364778
0.06299999999999972 0.04309613821661836
0.06200000000000028 0.0430099185780615
0.06099999999999994 0.04292800385304608
0.05999999999999961 0.04284906551225947
0.05900000000000016 0.04277221248945107
0.05799999999999983 0.04269672119115925
0.056999999999999496 0.04262201342216332
0.05600000000000005 0.04254772666913229
0.054999999999999716 0.0424733756598502
0.05400000000000027 0.04239875457897331
0.052999999999999936 0.042323542494424826
0.0519999999999996 0.042247278290728454
0.051000000000000156 0.04216968665474608
0.04999999999999982 0.04209021249399006
0.04899999999999949 0.0420087185498094
0.04800000000000004 0.041925200898091264
0.04699999999999971 0.04184042842600804
0.04600000000000026 0.04175568014935892
0.04499999999999993 0.04167318884318519
0.043999999999999595 0.041596175312438144
0.04300000000000015 0.04152830642740272
0.041999999999999815 0.04147372130951784
0.04099999999999948 0.041435816716976714
0.040000000000000036 0.041416908357946744
0.0389999999999997 0.04141773659143496
0.038000000000000256 0.04143674242107753
0.03699999999999992 0.04147038311625472
0.03599999999999959 0.04151267214251504
0.03500000000000014 0.041556435897756074
0.03399999999999981 0.04159374252765015
0.032999999999999474 0.041616472737831485
0.03200000000000003 0.04161860550628268
0.030999999999999694 0.04159548175826558
0.03000000000000025 0.04154556180651593
0.028999999999999915 0.04146998498662187
0.02799999999999958 0.04137258102518205
0.027000000000000135 0.041259790586332404
0.0259999999999998 0.04113904201420991
0.024999999999999467 0.04101862862097776
0.02400000000000002 0.04090657739439758
0.022999999999999687 0.04080979800584707
0.02200000000000024 0.04073421381448989
0.020999999999999908 0.04068377333798376
0.019999999999999574 0.04066085297973971
0.019000000000000128 0.04066652207062558
0.017999999999999794 0.040700286132635585
0.01699999999999946 0.04076093868269795
0.016000000000000014 0.04084579601614842
0.01499999999999968 0.040951800850070254
0.014000000000000234 0.04107464497323167
0.0129999999999999 0.04120880263475272
0.011999999999999567 0.04134795735097377
0.01100000000000012 0.04148528250837552
0.009999999999999787 0.041613606411825994
0.008999999999999453 0.041726440895499955
0.008000000000000007 0.041818182575262756
0.006999999999999673 0.041884783894096285
0.006000000000000227 0.04192426068593407
0.004999999999999893 0.04193637779445722
0.0039999999999995595 0.04192304376240627
0.0030000000000001137 0.04188707242579319
0.0019999999999997797 0.04183225738162911
0.0009999999999994458 0.041762445991909376
0.0 0.04168086456864818
-0.001000000000000334 0.041590736797251115
-0.0019999999999997797 0.04149437115457506
-0.0030000000000001137 0.04139387737835745
-0.004000000000000448 0.04129158846611326
-0.004999999999999893 0.0411899122984202
-0.006000000000000227 0.04109192006836683
-0.007000000000000561 0.0410010665633666
-0.008000000000000007 0.04092114740942693
-0.009000000000000341 0.040855804070536746
-0.009999999999999787 0.04080761453364193
-0.01100000000000012 0.04077791739718297
-0.012000000000000455 0.04076614352935858
-0.0129999999999999 0.04076958522928887
-0.014000000000000234 0.040783604864995646
-0.015000000000000568 0.04080220132889285
-0.016000000000000014 0.040818715526258535
-0.017000000000000348 0.0408267328709607
-0.017999999999999794 0.04082149139125742
-0.019000000000000128 0.04080033166519193
-0.020000000000000462 0.04076338611879036
-0.020999999999999908 0.04071389880195566
-0.02200000000000024 0.04065730353342923
-0.022999999999999687 0.04060102561724397
-0.02400000000000002 0.0405529047845415
-0.025000000000000355 0.040520443015023756
-0.0259999999999998 0.04050947703159698
-0.027000000000000135 0.040523670765532815
-0.02800000000000047 0.04056437535014691
-0.028999999999999915 0.04063104497633562
-0.03000000000000025 0.04072078397196737
-0.030999999999999694 0.040830205962037666
-0.03200000000000003 0.04095552482911383
-0.03300000000000036 0.041093575363001324
-0.03399999999999981 0.041241569334911625
-0.03500000000000014 0.04139813148845799
-0.036000000000000476 0.04156286257766003
-0.03699999999999992 0.041735550853978155
-0.038000000000000256 0.04191607341631872
-0.0389999999999997 0.042104132079156455
-0.040000000000000036 0.04229887811055936
-0.04100000000000037 0.042498518075082495
-0.041999999999999815 0.042700530193851165
-0.04300000000000015 0.042901656313744554
-0.04400000000000048 0.043098505559481005
-0.04499999999999993 0.04328761518569703
-0.04600000000000026 0.04346586920905894
-0.04699999999999971 0.04363042001854456
-0.04800000000000004 0.04377971275503918
-0.04900000000000038 0.04391255236635898
-0.04999999999999982 0.04402849817942786
-0.051000000000000156 0.044128014369157385
-0.05200000000000049 0.04421217371889128
-0.052999999999999936 0.044282454571637764
-0.05400000000000027 0.04434079983361252
-0.054999999999999716 0.04439008791803443
-0.05600000000000005 0.04443329516414192
-0.057000000000000384 0.04447394933065316
-0.05799999999999983 0.04451580926789927
-0.05900000000000016 0.044562713831529766
-0.0600000000000005 0.044617719030381996
-0.06099999999999994 0.04468360532129229
-0.06200000000000028 0.04476175929740558
-0.06299999999999972 0.04485210591911817
-0.06400000000000006 0.04495380335890134
-0.06500000000000039 0.04506492138266452
-0.06599999999999984 0.045182870184463736
-0.06700000000000017 0.045305355584093626
-0.0680000000000005 0.0454304201834716
-0.06899999999999995 0.0455573957498631
-0.07000000000000028 0.04568676277969914
-0.07099999999999973 0.04582076617063485
-0.07200000000000006 0.04596188412728141
-0.0730000000000004 0.04611365138907905
-0.07399999999999984 0.04627907141245646
-0.07500000000000018 0.04646091226443731
-0.07600000000000051 0.04665975997773281
-0.07699999999999996 0.046875078702902695
-0.07800000000000029 0.0471044118024827
-0.07899999999999974 0.04734429629193539
-0.08000000000000007 0.04758993920424288
-0.0810000000000004 0.04783635863979259
-0.08199999999999985 0.048079476476122845
-0.08300000000000018 0.04831600263947367
-0.08400000000000052 0.048544728850098647
-0.08499999999999996 0.04876621656992826
-0.0860000000000003 0.04898286769889235
-0.08699999999999974 0.04919838934316155
-0.08800000000000008 0.04941738261840924
-0.08900000000000041 0.0496441603204566
-0.08999999999999986 0.049882596069467246
-0.09100000000000019 0.05013518713911622
-0.09200000000000053 0.05040269017419897
-0.09299999999999997 0.05068397014862179
-0.0940000000000003 0.050976422981701484
-0.09499999999999975 0.05127666677784863
-0.09600000000000009 0.05158066442792787
-0.09700000000000042 0.051884021909975896
-0.09799999999999986 0.052183292715771955
-0.0990000000000002 0.05247515016096912
-0.10000000000000053 0.05275737862545029
-0.10099999999999998 0.053028089351394296
-0.10200000000000031 0.053285906852114324
-0.10299999999999976 0.05352987873628059
-0.10400000000000009 0.053758765768121726
-0.10500000000000043 0.053972001890457075
-0.10599999999999987 0.05416854064765806
-0.1070000000000002 0.054348112544565993
-0.10800000000000054 0.05451097116452441
-0.10899999999999999 0.05465841848235503
-0.11000000000000032 0.05479223296534895
-0.11099999999999977 0.05491630359210672
-0.1120000000000001 0.055034651068139505
-0.11300000000000043 0.05515286269449753
-0.11399999999999988 0.05527720946966486
-0.11500000000000021 0.05541450352266978
-0.11600000000000055 0.05557171678632288
-0.11699999999999999 0.05575580862786935
-0.11800000000000033 0.05597271438555121
-0.11899999999999977 0.05622750905735136
-0.1200000000000001 0.05652370159326046
-0.12100000000000044 0.056863001914623255
-0.12199999999999989 0.057244405500520734
-0.12300000000000022 0.05766458929151412
-0.12400000000000055 0.05811709015859042
-0.125 0.05859381963693397
-0.12600000000000033 0.05908412408892166
-0.12699999999999978 0.05957606640534253
-0.1280000000000001 0.06005803218370179
-0.12900000000000045 0.06051920461239002
-0.1299999999999999 0.060951336668977715
-0.13100000000000023 0.06134848673680987
-0.13200000000000056 0.06170969414172437
-0.133 0.06203700837121303
-0.13400000000000034 0.062337189899314346
-0.1349999999999998 0.06261991334246304
-0.13600000000000012 0.06289705855585341
-0.13700000000000045 0.06318108646712702
-0.1379999999999999 0.0634848390379064
-0.13900000000000023 0.06381830262084233
-0.14000000000000057 0.06418991311698839
-0.14100000000000001 0.06460493296247516
-0.14200000000000035 0.06506594668247874
-0.1429999999999998 0.06557248472783792
-0.14400000000000013 0.06612163160853822
-0.14500000000000046 0.06670935681561133
-0.1459999999999999 0.06733036086936124
-0.14700000000000024 0.06797913073936784
-0.1479999999999997 0.06865041167707135
-0.14900000000000002 0.0693383698702175
-0.15000000000000036 0.07003778859123655
-0.1509999999999998 0.07074315664805217
-0.15200000000000014 0.07144922153922371
-0.15300000000000047 0.07214994598725803
-0.15399999999999991 0.0728388185521498
-0.15500000000000025 0.07351012336118494
-0.1559999999999997 0.07415701197306493
-0.15700000000000003 0.07477412620259202
-0.15800000000000036 0.07535648341415699
-0.1589999999999998 0.0759013692208048
-0.16000000000000014 0.07640789598779694
-0.16100000000000048 0.07687932398728521
-0.16199999999999992 0.07732019008936333
-0.16300000000000026 0.07773907541350397
-0.1639999999999997 0.07814712073872745
-0.16500000000000004 0.07855674950343004
-0.16600000000000037 0.07898137314786638
-0.16699999999999982 0.07943444934347968
-0.16800000000000015 0.07992738392657231
-0.16900000000000048 0.08046980037837054
-0.16999999999999993 0.08106766972564375
-0.17100000000000026 0.08172301202089281
-0.1719999999999997 0.08243422825426426
-0.17300000000000004 0.0831950568469477
-0.17400000000000038 0.08399553159013602
-0.17499999999999982 0.08482301712316917
-0.17600000000000016 0.08566243838555575
-0.1770000000000005 0.08649749941242948
-0.17799999999999994 0.0873123470311036
-0.17900000000000027 0.08809271374604553
-0.17999999999999972 0.08882816004120685
-0.18100000000000005 0.08951208652297299
-0.18200000000000038 0.09014285533631892
-0.18299999999999983 0.09072462760322471
-0.18400000000000016 0.09126672699046712
-0.1850000000000005 0.09178328928440697
-0.18599999999999994 0.09229153146474309
-0.18700000000000028 0.09280980529495908
-0.18799999999999972 0.09335771597806375
-0.18900000000000006 0.0939515227867981
-0.1900000000000004 0.09460543241812364
-0.19099999999999984 0.0953283635289402
-0.19200000000000017 0.09612539555193951
-0.1930000000000005 0.09699644008841257
-0.19399999999999995 0.09793684934700929
-0.19500000000000028 0.09893886947263707
-0.19599999999999973 0.09999254031583427
-0.19700000000000006 0.10108666263788312
-0.1980000000000004 0.10221083788491625
-0.19899999999999984 0.10335445146109491
-0.20000000000000018 0.10450818343407661
-0.2010000000000005 0.10566431136323555
-0.20199999999999996 0.1068160210639474
-0.2030000000000003 0.10795762424260452
-0.20399999999999974 0.1090839917882184
-0.20500000000000007 0.11019230940750785
-0.2060000000000004 0.11128010846953613
-0.20699999999999985 0.11234759315425749
-0.20800000000000018 0.11339816351021534
-0.20900000000000052 0.11443699234111603
-0.20999999999999996 0.11547374746334975
-0.2110000000000003 0.11652109899274356
-0.21199999999999974 0.1175936651392956
-0.21300000000000008 0.1187065577405446
-0.2140000000000004 0.11987457499570732
-0.21499999999999986 0.1211088069735387
-0.2160000000000002 0.12241597470836264
-0.21700000000000053 0.1237972810909693
-0.21799999999999997 0.12524703429388465
-0.2190000000000003 0.12675379970792364
-0.21999999999999975 0.1283015646098583
-0.22100000000000009 0.12987138345975127
-0.22200000000000042 0.13144471613987255
-0.22299999999999986 0.1330049356452065
-0.2240000000000002 0.13453942768757315
-0.22500000000000053 0.13604284897318447
-0.22599999999999998 0.1375156967372388
-0.2270000000000003 0.1389639821003575
-0.22799999999999976 0.1404003083626367
-0.2290000000000001 0.14183737561131077
-0.23000000000000043 0.14328885187756774
-0.23099999999999987 0.14476752754447558
-0.2320000000000002 0.14628122703809734
-0.23300000000000054 0.14783187491212016
-0.23399999999999999 0.14941700768707558
-0.23500000000000032 0.151028886047972
-0.23599999999999977 0.152655792348799
-0.2370000000000001 0.15428344131594815
-0.23800000000000043 0.15589780773284886
-0.23899999999999988 0.1574855616962997
-0.2400000000000002 0.15903602706237044
-0.24100000000000055 0.1605421145689603
-0.242 0.1620023962370144
-0.24300000000000033 0.16341928373696743
-0.24399999999999977 0.1648000286003985
-0.2450000000000001 0.16615611373103556
-0.24600000000000044 0.16750169849461538
-0.2469999999999999 0.16885356442844252
-0.24800000000000022 0.1702308923699445
-0.24900000000000055 0.17165035520869162
-0.25 0.1731283513212194
-0.25100000000000033 0.17467844322353032
-0.2519999999999998 0.1763102014211956
-0.2530000000000001 0.17802984207625253
-0.25400000000000045 0.17983711250381576
-0.2549999999999999 0.18172857888983462
-0.2560000000000002 0.18369766196929263
-0.25700000000000056 0.18573383929872092
-0.258 0.18782719493854677
-0.25900000000000034 0.18996579013429135
-0.2599999999999998 0.19214102190697296
-0.2610000000000001 0.1943450833454298
-0.26200000000000045 0.196573510295232
-0.2629999999999999 0.19882324758060077
-0.26400000000000023 0.2010941903101627
-0.26500000000000057 0.20338733824949218
-0.266 0.20570423126114262
-0.26700000000000035 0.2080461861562379
-0.2679999999999998 0.21041567036411007
-0.26900000000000013 0.2128123142475476
-0.27000000000000046 0.2152344073172559
-0.2709999999999999 0.21767953756811245
-0.27200000000000024 0.22014360683480957
-0.2729999999999997 0.22262198191240404
-0.274 0.22511074886293195
-0.27500000000000036 0.22760913004895264
-0.2759999999999998 0.2301199574677923
-0.27700000000000014 0.23264933139254115
-0.27800000000000047 0.2352108800448942
-0.2789999999999999 0.23782274373117585
-0.28000000000000025 0.2405070433185752
-0.2809999999999997 0.24328493853601782
-0.28200000000000003 0.2461768199347499
-0.28300000000000036 0.24919336152696822
-0.2839999999999998 0.25233726390571787
-0.28500000000000014 0.2555972744384024
-0.2860000000000005 0.25895364736469484
-0.2869999999999999 0.2623719840876765
-0.28800000000000026 0.265815141475307
-0.2889999999999997 0.26924619993377485
-0.29000000000000004 0.2726300935681985
-0.29100000000000037 0.27594139266703627
-0.2919999999999998 0.27916380226446563
-0.29300000000000015 0.28229546893753954
-0.2940000000000005 0.28534037680398444
-0.29499999999999993 0.2883113313660853
-0.29600000000000026 0.29121963808379103
-0.2969999999999997 0.2940752251113063
-0.29800000000000004 0.2968843431915353
-0.2990000000000004 0.2996442759661461
-0.2999999999999998 0.30234830646953054
-0.30100000000000016 0.3049868591920971
-0.3020000000000005 0.3075517027220019
-0.30299999999999994 0.3100400589643099
-0.30400000000000027 0.31245787138344294
-0.3049999999999997 0.3148193070809176
-0.30600000000000005 0.3171498377205061
-0.3070000000000004 0.3194803651228624
-0.30799999999999983 0.3218430526870792
-0.30900000000000016 0.32426268110771456
-0.3100000000000005 0.326759405162722
-0.31099999999999994 0.3293364924453393
-0.3120000000000003 0.3319846305646026
-0.3129999999999997 0.3346788183790062
-0.31400000000000006 0.33738324282149107
-0.3150000000000004 0.34005847020745006
-0.31599999999999984 0.3426664440848761
-0.31700000000000017 0.3451751989927882
-0.3180000000000005 0.3475685341272734
-0.31899999999999995 0.34984600544958816
-0.3200000000000003 0.35202387078913555
-0.32099999999999973 0.35413295883839363
-0.32200000000000006 0.3562148539447972
-0.3230000000000004 0.35831330047043114
-0.32399999999999984 0.36047311311178576
-0.3250000000000002 0.36272940393748626
-0.3260000000000005 0.3651065542969438
-0.32699999999999996 0.3676156956450184
-0.3280000000000003 0.3702545106650785
-0.32899999999999974 0.3730081607822142
-0.33000000000000007 0.3758565548097504
-0.3310000000000004 0.37877591486599044
-0.33199999999999985 0.38174578624966377
-0.3330000000000002 0.3847480501820246
-0.3340000000000005 0.38777390336195033
-0.33499999999999996 0.3908173307939721
-0.3360000000000003 0.3938855475779807
-0.33699999999999974 0.39698310011532023
-0.3380000000000001 0.40011632241188305
-0.3390000000000004 0.40328896237566475
-0.33999999999999986 0.4064989485127302
-0.3410000000000002 0.409736517938638
-0.3420000000000005 0.4129843786268516
-0.34299999999999997 0.4162214843334293
-0.3440000000000003 0.4194213452550541
-0.34499999999999975 0.42256015607672653
-0.3460000000000001 0.42561209538909583
-0.3470000000000004 0.4285588261398377
-0.34799999999999986 0.4313900191136076
-0.3490000000000002 0.43409876445894036
-0.35000000000000053 0.4366852680588025
-0.351 0.4391513442026467
-0.3520000000000003 0.44150144343446635
-0.35299999999999976 0.44373318750833457
-0.3540000000000001 0.4458439324808248
-0.3550000000000004 0.4478212491939721
-0.35599999999999987 0.44965183444642076
-0.3570000000000002 0.4513180266433972
-0.35800000000000054 0.45280746308725806
-0.359 0.45411233443945603
-0.3600000000000003 0.4552367982686552
-0.36099999999999977 0.456198933204021
-0.3620000000000001 0.4570282065872483
-0.36300000000000043 0.4577693489515141
-0.3639999999999999 0.4584707319575997
-0.3650000000000002 0.45918216882279606
-0.36600000000000055 0.45994912395689663
-0.367 0.46080390546477035
-0.3680000000000003 0.4617648244937467
-0.3689999999999998 0.46283635064915657
-0.3700000000000001 0.4640080324880812
-0.37100000000000044 0.46526310127847575
-0.3719999999999999 0.4665786734984627
-0.3730000000000002 0.46792980265598944
-0.37400000000000055 0.46929475482717453
-0.375 0.47065407282895716
-0.37600000000000033 0.4719887929897378
-0.3769999999999998 0.47327866060348533
-0.3780000000000001 0.4745018485417195
-0.37900000000000045 0.4756263007804511
-0.3799999999999999 0.4766171348886875
-0.3810000000000002 0.47743412068384855
-0.38200000000000056 0.4780388900250704
-0.383 0.4784003327801485
-0.38400000000000034 0.47849878439220905
-0.3849999999999998 0.4783293161163096
-0.3860000000000001 0.47790885187110704
-0.38700000000000045 0.4772707466249287
-0.3879999999999999 0.47646544635645705
-0.38900000000000023 0.47554671429950124
-0.39000000000000057 0.474572182000497
-0.391 0.4735854673853078
-0.39200000000000035 0.4726183262702146
-0.3929999999999998 0.4716813015830745
-0.39400000000000013 0.4707626032514447
-0.39500000000000046 0.4698359256724716
-0.3959999999999999 0.4688644539918882
-0.39700000000000024 0.4678062522007857
-0.3980000000000006 0.46663244432234274
-0.399 0.46532559075014374
-0.40000000000000036 0.4638922054394313
-0.4009999999999998 0.4623602142642104
-0.40200000000000014 0.4607773425745108
-0.40300000000000047 0.4592050026038981
-0.4039999999999999 0.45771302689581367
-0.40500000000000025 0.4563633009905494
-0.4059999999999997 0.4552078513508364
-0.40700000000000003 0.45427768466189616
-0.40800000000000036 0.45357969644732865
-0.4089999999999998 0.45309861215520064
-0.41000000000000014 0.4527961134253433
-0.4110000000000005 0.45262052928434043
-0.4119999999999999 0.4525094069160601
-0.41300000000000026 0.4524021484067311
-0.4139999999999997 0.45224055362070464
-0.41500000000000004 0.4519814882981122
-0.41600000000000037 0.45159429764444725
-0.4169999999999998 0.45106161958396873
-0.41800000000000015 0.45038314580132277
-0.4190000000000005 0.44957239724664794
-0.41999999999999993 0.4486508530405544
-0.42100000000000026 0.4476535759506907
-0.4219999999999997 0.4466211868040308
-0.42300000000000004 0.4455973266137273
-0.4240000000000004 0.44463058246208703
-0.4249999999999998 0.4437636931822054
-0.42600000000000016 0.44303978457369425
-0.4270000000000005 0.4424888241890461
-0.42799999999999994 0.442136491355974
-0.42900000000000027 0.44198717847440827
-0.4299999999999997 0.4420337023930445
-0.43100000000000005 0.4422554535715594
-0.4320000000000004 0.4426163860438042
-0.43299999999999983 0.4430716315417065
-0.43400000000000016 0.44357287888986746
-0.4350000000000005 0.4440692422665107
-0.43599999999999994 0.44451724399824266
-0.4370000000000003 0.4448757217506715
-0.4379999999999997 0.44511867361958685
-0.43900000000000006 0.44522750265275446
-0.4400000000000004 0.445193996897117
-0.44099999999999984 0.4450215966639342
-0.44200000000000017 0.4447221418621893
-0.4430000000000005 0.4443179652991308
-0.44399999999999995 0.44383451174868144
-0.4450000000000003 0.44330074472518
-0.44599999999999973 0.44275246827351167
-0.44700000000000006 0.44221915314439164
-0.4480000000000004 0.44173103196609576
-0.44899999999999984 0.44130643158950317
-0.4500000000000002 0.4409598833973772
-0.4510000000000005 0.44069470129522403
-0.45199999999999996 0.44050198093041404
-0.4530000000000003 0.4403651711173525
-0.45399999999999974 0.4402670817803929
-0.45500000000000007 0.4401847025827441
-0.4560000000000004 0.4401014623190207
-0.45699999999999985 0.44000834853600806
-0.4580000000000002 0.43990520967950164
-0.4590000000000005 0.4398033234431061
-0.45999999999999996 0.43972315068508716
-0.4610000000000003 0.43968719407031737
-0.46199999999999974 0.43971898196345327
-0.4630000000000001 0.43983827284659754
-0.4640000000000004 0.44005049279483294
-0.46499999999999986 0.4403547149736876
-0.4660000000000002 0.4407382714986486
-0.4670000000000005 0.4411760397922022
-0.46799999999999997 0.44164455252697754
-0.4690000000000003 0.44211779913919314
-0.46999999999999975 0.4425743010521061
-0.4710000000000001 0.44300184385045505
-0.4720000000000004 0.4433991886206069
-0.47299999999999986 0.44376801300885543
-0.4740000000000002 0.4441190292944538
-0.47500000000000053 0.4444605630903464
-0.476 0.44480148093499455
-0.4770000000000003 0.44513878675312124
-0.47799999999999976 0.4454681931343646
-0.4790000000000001 0.4457781658551991
-0.4800000000000004 0.44605137957094726
-0.48099999999999987 0.4462703969608272
-0.4820000000000002 0.4464221133741459
-0.48300000000000054 0.44649538539454786
-0.484 0.4464884030853112
-0.4850000000000003 0.44640301464295334
-0.48599999999999977 0.4462537355370532
-0.4870000000000001 0.44605904241529526
-0.48800000000000043 0.4458482218268923
-0.4889999999999999 0.4456577419270409
-0.4900000000000002 0.44552834669476477
-0.49100000000000055 0.44550464489178154
-0.492 0.4456303312526156
-0.4930000000000003 0.4459475102670294
-0.4939999999999998 0.4464854097778449
-0.4950000000000001 0.44726090604122737
-0.49600000000000044 0.44827152653954644
-0.4969999999999999 0.4494957311546751
-0.4980000000000002 0.4508936074984206
-0.49900000000000055 0.4524074410419875
-0.5 0.45397104544723055
-0.5010000000000003 0.4555173587098753
-0.5019999999999998 0.4569824497948214
-0.5030000000000001 0.45831521417411575
-0.5040000000000004 0.4594853460754358
-0.5049999999999999 0.46047736859521454
-0.5060000000000002 0.46129734527702304
-0.5070000000000006 0.461971805521849
-0.508 0.46253887263048465
-0.5090000000000003 0.4630470236860188
-0.5099999999999998 0.46355200012309133
-0.5110000000000001 0.46410721205772093
-0.5120000000000005 0.4647638058579526
-0.5129999999999999 0.46556970754870314
-0.5140000000000002 0.46656294248357416
-0.5150000000000006 0.4677755688034572
-0.516 0.4692319842229355
-0.5170000000000003 0.4709457257955032
-0.5179999999999998 0.4729250921520402
-0.5190000000000001 0.47517078112051314
-0.5200000000000005 0.47767513830409164
-0.5209999999999999 0.480420729881979
-0.5220000000000002 0.4833837042300444
-0.5230000000000006 0.48653152091435237
-0.524 0.4898247292710533
-0.5250000000000004 0.49321744175323873
-0.5259999999999998 0.49665785606293456
-0.5270000000000001 0.5000938068215616
-0.5280000000000005 0.5034734741800656
-0.5289999999999999 0.5067500983300776
-0.5300000000000002 0.5098897477631261
-0.5309999999999997 0.5128652063070328
-0.532 0.5156640592525802
-0.5330000000000004 0.5182930402121211
-0.5339999999999998 0.5207701798188583
-0.5350000000000001 0.5231266358402213
-0.5360000000000005 0.5253992188699045
-0.5369999999999999 0.5276308678900984
-0.5380000000000003 0.5298626144336307
-0.5389999999999997 0.5321298437397868
-0.54 0.5344648007284342
-0.5410000000000004 0.5368875263426895
-0.5419999999999998 0.5394099432570082
-0.5430000000000001 0.5420347905214842
-0.5440000000000005 0.5447655852302891
-0.5449999999999999 0.5476004334368925
-0.5460000000000003 0.5505407142639813
-0.5469999999999997 0.5535929590276578
-0.548 0.5567639610365763
-0.5490000000000004 0.5600650468227867
-0.5499999999999998 0.5635110024567465
-0.5510000000000002 0.5671155292346359
-0.5520000000000005 0.5708889109048075
-0.5529999999999999 0.5748445270221921
-0.5540000000000003 0.5789934611328447
-0.5549999999999997 0.5833451130967107
-0.556 0.5879056446678371
-0.5570000000000004 0.5926828706987394
-0.5579999999999998 0.5976769983298346
-0.5590000000000002 0.6028883664977362
-0.5600000000000005 0.6083085549497139
-0.5609999999999999 0.6139151862788186
-0.5620000000000003 0.6196740837726212
-0.5629999999999997 0.625542197723945
-0.5640000000000001 0.6314658140103238
-0.5650000000000004 0.6373882811652102
-0.5659999999999998 0.643258178278483
-0.5670000000000002 0.6490341162905451
-0.5680000000000005 0.6546950469861809
-0.569 0.6602354256523548
-0.5700000000000003 0.6656700873393893
-0.5709999999999997 0.6710262757032427
-0.5720000000000001 0.6763400975588861
-0.5730000000000004 0.6816400690859724
-0.5739999999999998 0.6869483390085428
-0.5750000000000002 0.6922693039744234
-0.5760000000000005 0.6975795664086148
-0.577 0.7028427163918048
-0.5780000000000003 0.7080052427767926
-0.5789999999999997 0.7130002799724051
-0.5800000000000001 0.7177791380992207
-0.5810000000000004 0.7222969454822957
-0.5819999999999999 0.726533040208901
-0.5830000000000002 0.7305070435064279
-0.5840000000000005 0.7342720240682964
-0.585 0.7379137870123929
-0.5860000000000003 0.7415482715501815
-0.5869999999999997 0.7453105720990736
-0.5880000000000001 0.7493444383630133
-0.5890000000000004 0.7537880676633936
-0.5899999999999999 0.7587616474550539
-0.5910000000000002 0.7643541081726543
-0.5920000000000005 0.7706169861133347
-0.593 0.7775511469473002
-0.5940000000000003 0.7851190914989451
-0.5949999999999998 0.7932292025391846
-0.5960000000000001 0.8017594147404099
-0.5970000000000004 0.8105563116290664
-0.5979999999999999 0.819446611652622
-0.5990000000000002 0.8282593180583171
-0.6000000000000005 0.8368318043987958
-0.601 0.8450241927643866
-0.6020000000000003 0.8527258742961195
-0.6029999999999998 0.8598694137482702
-0.6040000000000001 0.8664263857436117
-0.6050000000000004 0.8724059105924873
-0.6059999999999999 0.8778492145655427
-0.6070000000000002 0.8828192391330002
-0.6080000000000005 0.8873859183838148
-0.609 0.8916213231540598
-0.6100000000000003 0.8955905695291697
-0.6109999999999998 0.8993510562761763
-0.6120000000000001 0.9029353962049622
-0.6130000000000004 0.9063698317156503
-0.6139999999999999 0.9096685407896461
-0.6150000000000002 0.9128447137757131
-0.6160000000000005 0.9159101077569346
-0.617 0.9188763307164924
-0.6180000000000003 0.921775659186349
-0.6189999999999998 0.9246446988062748
-0.6200000000000001 0.9275217611815628
-0.6210000000000004 0.9304590342224583
-0.6219999999999999 0.9335000239097319
-0.6230000000000002 0.9366908323103302
-0.6240000000000006 0.9400636007313593
-0.625 0.9436493186737046
-0.6260000000000003 0.947449170136557
-0.6269999999999998 0.9514615612850672
-0.6280000000000001 0.9556658101568257
-0.6290000000000004 0.9600192408435086
-0.6299999999999999 0.964469625445321
-0.6310000000000002 0.9689478159116244
-0.6320000000000006 0.9733710149176455
-0.633 0.9776465269037958
-0.6340000000000003 0.9816880055554879
-0.6349999999999998 0.9854128285942568
-0.6360000000000001 0.98875631389412
-0.6370000000000005 0.9916671076692629
-0.6379999999999999 0.9941232534942919
-0.6390000000000002 0.9961229841256797
-0.6400000000000006 0.9976860361538856
-0.641 0.9988365400240935
-0.6420000000000003 0.9996000707577198
-0.6429999999999998 0.9999884637867644
-0.6440000000000001 1.0
-0.6450000000000005 0.9996087468154953
-0.6459999999999999 0.9987794674461419
-0.6470000000000002 0.997465799163527
-0.6480000000000006 0.9956224781922499
-0.649 0.9932243680637385
-0.6500000000000004 0.9902637990451314
-0.6509999999999998 0.986759244422715
-0.6520000000000001 0.9827565274498639
-0.6530000000000005 0.9783136543494756
-0.6539999999999999 0.9735001657378961
-0.6550000000000002 0.9683733767861584
-0.6560000000000006 0.9629854346429828
-0.657 0.9573597440101221
-0.6580000000000004 0.9515001539213904
-0.6589999999999998 0.9453859321611372
-0.6600000000000001 0.9389814809904309
-0.6610000000000005 0.932253168591666
-0.6619999999999999 0.9251609787169309
-0.6630000000000003 0.917682711416759
-0.6639999999999997 0.9098057382536932
-0.665 0.9015425363687681
-0.6660000000000004 0.892918052424293
-0.6669999999999998 0.8839709624183416
-0.6680000000000001 0.8747520804892472
-0.6690000000000005 0.8653275723093086
-0.6699999999999999 0.8557535576810499
-0.6710000000000003 0.8460969007152771
-0.6719999999999997 0.8364117115756711
-0.673 0.8267542146151532
-0.6740000000000004 0.817164729211864
-0.6749999999999998 0.8076817482863654
-0.6760000000000002 0.7983248389628426
-0.6770000000000005 0.7891087426402288
-0.6779999999999999 0.7800287579149263
-0.6790000000000003 0.7710758438748876
-0.6799999999999997 0.7622300777988518
-0.681 0.753464440609432
-0.6820000000000004 0.7447518495892221
-0.6829999999999998 0.7360638804657619
-0.6840000000000002 0.7273730130208198
-0.6850000000000005 0.718660123360392
-0.6859999999999999 0.709918210535945
-0.6870000000000003 0.7011399401908447
-0.6879999999999997 0.6923341671907582
-0.6890000000000001 0.6835089792638734
-0.6900000000000004 0.6746825531765405
-0.6909999999999998 0.6658717512685165
-0.6920000000000002 0.6570974315289032
-0.6930000000000005 0.6483764468271035
-0.694 0.6397262727446852
-0.6950000000000003 0.6311617196156885
-0.6959999999999997 0.6227032307985816
-0.6970000000000001 0.6143641049807846
-0.6980000000000004 0.6061642285192468
-0.6989999999999998 0.5981227196022434
-0.7000000000000002 0.59025550083024
-0.7010000000000005 0.5825658873322842
-0.702 0.5750540835022304
-0.7030000000000003 0.5677047564955731
-0.7039999999999997 0.5604928940451226
-0.7050000000000001 0.5533792018976991
-0.7060000000000004 0.5463282322368342
-0.7069999999999999 0.5393021279556945
-0.7080000000000002 0.532274956485068
-0.7090000000000005 0.5252276475981799
-0.71 0.5181604448164826
-0.7110000000000003 0.5110856982310458
-0.7119999999999997 0.5040184295785066
-0.7130000000000001 0.4969820354613739
-0.7140000000000004 0.48999456489351945
-0.7149999999999999 0.48307066170772506
-0.7160000000000002 0.476210180199183
-0.7170000000000005 0.4694101897699543
-0.718 0.4626583279024388
-0.7190000000000003 0.4559483073706318
-0.7199999999999998 0.44927669336563986
-0.7210000000000001 0.4426482436508843
-0.7220000000000004 0.4360795314904653
-0.7229999999999999 0.4295977371921311
-0.7240000000000002 0.42323775153441784
-0.7250000000000005 0.4170326696136776
-0.726 0.41101243767099693
-0.7270000000000003 0.40520058051553387
-0.7279999999999998 0.3996003394999143
-0.7290000000000001 0.3941987286247509
-0.7300000000000004 0.3889695984737599
-0.7309999999999999 0.38387451033564346
-0.7320000000000002 0.37886533734736116
-0.7330000000000005 0.3738967774115595
-0.734 0.36892915800990744
-0.7350000000000003 0.3639307209900548
-0.7359999999999998 0.3588851326640207
-0.7370000000000001 0.3537866760406954
-0.7380000000000004 0.3486416793120639
-0.7389999999999999 0.3434625316216114
-0.7400000000000002 0.33826387462478014
-0.7410000000000005 0.3330609004755121
-0.742 0.327866479328427
-0.7430000000000003 0.3226893052173351
-0.7439999999999998 0.31753640719478415
-0.7450000000000001 0.31241170120754896
-0.7460000000000004 0.30732317038797136
-0.7469999999999999 0.3022753242188236
-0.7480000000000002 0.2972747913845298
-0.7490000000000006 0.2923279683969139
-0.75 0.28744234214119796
-0.7510000000000003 0.28262474907943147
-0.7519999999999998 0.2778799953307173
-0.7530000000000001 0.27321644042289567
-0.7540000000000004 0.26864025018536836
-0.7549999999999999 0.2641605998333035
-0.7560000000000002 0.25978940263202055
-0.7570000000000006 0.2555410543175244
-0.758 0.25143269817453684
-0.7590000000000003 0.24748183755922418
-0.7599999999999998 0.2437050934577289
-0.7610000000000001 0.24011960235255161
-0.7620000000000005 0.23673759240291847
-0.7629999999999999 0.2335701718269391
-0.7640000000000002 0.23062475988449951
-0.7650000000000006 0.22790691829199516
-0.766 0.22541883386442838
-0.7670000000000003 0.22315879952885387
-0.7679999999999998 0.22112015773042873
-0.7690000000000001 0.2192903670054731
-0.7700000000000005 0.21764699095318227
-0.7709999999999999 0.21615882384343002
-0.7720000000000002 0.21478432950498844
-0.7730000000000006 0.21347412595343643
-0.774 0.21217192197633153
-0.7750000000000004 0.2108178034831168
-0.7759999999999998 0.20935597323894825
-0.7770000000000001 0.20773657612538113
-0.7780000000000005 0.2059205725107007
-0.7789999999999999 0.20388354742803327
-0.7800000000000002 0.2016155780718455
-0.7810000000000006 0.19912455387288241
-0.782 0.1964320694745338
-0.7830000000000004 0.19357106207462113
-0.7839999999999998 0.1905845562252237
-0.7850000000000001 0.1875202469366783
-0.7860000000000005 0.1844252181545026
-0.7869999999999999 0.18134638830962518
-0.7880000000000003 0.17832280304742112
-0.7889999999999997 0.17538769375223986
-0.79 0.1725646769690711
-0.7910000000000004 0.1698688644891085
-0.7919999999999998 0.16730728056803781
-0.7930000000000001 0.16488024957457637
-0.7940000000000005 0.16258240816849343
-0.7949999999999999 0.16040387501095243
-0.7960000000000003 0.15833504376885515
-0.7969999999999997 0.15636518136634583
-0.798 0.15448470373217713
-0.7990000000000004 0.1526848902213517
-0.7999999999999998 0.15095859505068318
-0.8010000000000002 0.14930177815666418
-0.8020000000000005 0.14771123910435585
-0.8029999999999999 0.14618655750936554
-0.8040000000000003 0.14472555354192398
-0.8049999999999997 0.14332977293104907
-0.806 0.14199907808397236
-0.8070000000000004 0.14073404885089186
-0.8079999999999998 0.1395333191349467
-0.8090000000000002 0.13839627840584648
-0.8100000000000005 0.1373190784338165
-0.8109999999999999 0.13629711264424207
-0.8120000000000003 0.13532182669955908
-0.8129999999999997 0.13438381312423678
-0.8140000000000001 0.1334700914778877
-0.8150000000000004 0.13256472637066352
-0.8159999999999998 0.13165122581565017
-0.8170000000000002 0.13071340257237132
-0.8180000000000005 0.1297362107970045
-0.819 0.12870796725476993
-0.8200000000000003 0.1276214473011131
-0.8209999999999997 0.12647538939667752
-0.8220000000000001 0.12527391827735557
-0.8230000000000004 0.12402663847700204
-0.8239999999999998 0.12274759497098686
-0.8250000000000002 0.12145098670658969
-0.8260000000000005 0.12015324119732634
-0.827 0.11886705908158765
-0.8280000000000003 0.11760232141084626
-0.8289999999999997 0.11636650870665924
-0.8300000000000001 0.11516147166389902
-0.8310000000000004 0.11398742521212629
-0.8319999999999999 0.11284220604450791
-0.8330000000000002 0.11172334134499996
-0.8340000000000005 0.1106278250363687
-0.835 0.1095550805460237
-0.8360000000000003 0.10850432402593817
-0.8369999999999997 0.10747833850231717
-0.8380000000000001 0.10647872773590718
-0.8390000000000004 0.10550873746496975
-0.8399999999999999 0.10457141472687771
-0.8410000000000002 0.10366811750872593
-0.8420000000000005 0.1027989883708207
-0.843 0.101961446179225
-0.8440000000000003 0.10115157251166175
-0.8449999999999998 0.10036195951105924
-0.8460000000000001 0.09958441298885477
-0.8470000000000004 0.09880989725639923
-0.8479999999999999 0.0980307593012895
-0.8490000000000002 0.09723971536233507
-0.8500000000000005 0.09643121284782015
-0.851 0.09560459372856962
-0.8520000000000003 0.09476171786924778
-0.8529999999999998 0.09390908808148629
-0.8540000000000001 0.09305598556306233
-0.8550000000000004 0.09221422985510781
-0.8559999999999999 0.09139820859236117
-0.8570000000000002 0.09062224271398403
-0.8580000000000005 0.08989954116596521
-0.859 0.08924174539021516
-0.8600000000000003 0.08865626117574348
-0.8609999999999998 0.08814667772272539
-0.8620000000000001 0.08771136442445694
-0.8630000000000004 0.08734402742764476
-0.8639999999999999 0.08703311964187777
-0.8650000000000002 0.08676436079684333
-0.8660000000000005 0.08652073954794662
-0.867 0.08628553867527526
-0.8680000000000003 0.08604288963095237
-0.8689999999999998 0.08577936281537159
-0.8700000000000001 0.0854861265012721
-0.8710000000000004 0.08515708782261767
-0.8719999999999999 0.08479019372833832
-0.8730000000000002 0.08438642191423881
-0.8740000000000006 0.08394902704031684
-0.875 0.08348219758947988
-0.8760000000000003 0.08299128720841052
-0.8769999999999998 0.0824816381956639
-0.8780000000000001 0.08195865646773426
-0.8790000000000004 0.08142886114365668
-0.8799999999999999 0.0808996564969032
-0.8810000000000002 0.08037990577885316
-0.8820000000000006 0.07987930102849079
-0.883 0.0794093963162392
-0.8840000000000003 0.07898070670615255
-0.8849999999999998 0.07860300280667445
-0.8860000000000001 0.07828243226303147
-0.8870000000000005 0.0780219236768426
-0.8879999999999999 0.07781773802663135
-0.8890000000000002 0.07766212215007606
-0.8900000000000006 0.07754116183485817
-0.891 0.07743783113868344
-0.8920000000000003 0.0773340130922278
-0.8929999999999998 0.07721109795994463
-0.8940000000000001 0.07705363462827565
-0.8950000000000005 0.07684982143820179
-0.8959999999999999 0.07659325575305775
-0.8970000000000002 0.07628263206031938
-0.8980000000000006 0.07592070532705716
-0.899 0.07551477973071344
-0.9000000000000004 0.07507289072265293
-0.9009999999999998 0.07460439738841643
-0.9020000000000001 0.07411763860213721
-0.9030000000000005 0.07361989754749869
-0.9039999999999999 0.07311683682113966
-0.9050000000000002 0.07261283683870887
-0.9060000000000006 0.07211127331442715
-0.907 0.0716153435245102
-0.9080000000000004 0.07112816008066034
-0.9089999999999998 0.07065273473390145
-0.9100000000000001 0.07019242757359652
-0.9110000000000005 0.06975033415895396
-0.9119999999999999 0.06932920128607058
-0.9130000000000003 0.06893195066932402
-0.9139999999999997 0.06855896803425257
-0.915 0.06821010130659055
-0.9160000000000004 0.06788375069596184
-0.9169999999999998 0.06757679128300541
-0.9180000000000001 0.0672856053049911
-0.9190000000000005 0.06700513220555396
-0.9199999999999999 0.06673120465304436
-0.9210000000000003 0.06645932320178148
-0.9219999999999997 0.06618604512740267
-0.923 0.06590958160349514
-0.9240000000000004 0.06562893869211359
-0.9249999999999998 0.06534502000079807
-0.9260000000000002 0.06506003506432535
-0.9270000000000005 0.06477700230071229
-0.9279999999999999 0.0644998584212444
-0.9290000000000003 0.06423167723858858
-0.9299999999999997 0.06397583621063514
-0.931 0.06373468928062129
-0.9320000000000004 0.06350897388813512
-0.9329999999999998 0.06329918506568422
-0.9340000000000002 0.0631042255258924
-0.9350000000000005 0.06292289180736382
-0.9359999999999999 0.0627529932717497
-0.9370000000000003 0.0625928911233464
-0.9379999999999997 0.06243988900626321
-0.9390000000000001 0.06229268696962862
-0.9400000000000004 0.062149186646922976
-0.9409999999999998 0.06200790957236782
-0.9420000000000002 0.061867634423914415
-0.9430000000000005 0.06172736699609371
-0.944 0.06158645766220702
-0.9450000000000003 0.06144413477333832
-0.9459999999999997 0.061300099044134866
-0.9470000000000001 0.061153977872653545
-0.9480000000000004 0.06100527111288642
-0.9489999999999998 0.060853837914829775
-0.9500000000000002 0.06069919765389245
-0.9510000000000005 0.06054151269380931
-0.952 0.06038114894784108
-0.9530000000000003 0.060219562753443666
-0.9539999999999997 0.060058893188769176
-0.9550000000000001 0.05990257964788924
-0.9560000000000004 0.05975539400506525
-0.9569999999999999 0.05962266455190621
-0.9580000000000002 0.05951032262353331
-0.9590000000000005 0.05942316491789148
-0.96 0.059364399095556825
-0.9610000000000003 0.059334944242153596
-0.9619999999999997 0.05933241504756134
-0.9630000000000001 0.05935160235303203
-0.9640000000000004 0.05938380136647538
-0.9649999999999999 0.059418626715884736
-0.9660000000000002 0.05944463113023107
-0.9670000000000005 0.05945010406376257
-0.968 0.05942634925293388
-0.9690000000000003 0.05936661793040084
-0.9699999999999998 0.05926862023655223
-0.9710000000000001 0.059133877805063975
-0.9720000000000004 0.058967744707300984
-0.9729999999999999 0.05877928097430309
-0.9740000000000002 0.058578940812348164
-0.9750000000000005 0.05837839244264158
-0.976 0.05818890975128339
-0.9770000000000003 0.058020164828478646
-0.9779999999999998 0.05788043051897768
-0.9790000000000001 0.057775184798964964
-0.9800000000000004 0.057707710029448224
-0.9809999999999999 0.057679481770492876
-0.9820000000000002 0.057689823129375234
-0.9830000000000005 0.05773713280249925
-0.984 0.057817797625287784
-0.9850000000000003 0.05792775342278878
-0.9859999999999998 0.05806122668134975
-0.9870000000000001 0.05821076420346311
-0.9880000000000004 0.05836779414446818
-0.9889999999999999 0.05852300117802765
-0.9900000000000002 0.05866652641751218
-0.9910000000000005 0.05878940523304702
-0.992 0.05888383698308478
-0.9930000000000003 0.05894413220702945
-0.9939999999999998 0.05896744336660745
-0.9950000000000001 0.058953331906026585
-0.9960000000000004 0.0589043470985952
-0.9969999999999999 0.05882429830940544
-0.9980000000000002 0.05871837526096546
-0.9990000000000006 0.05859185704669943
-1.0 0.05844916412151568
-1.0010000000000003 0.058294722824430434
-1.0019999999999998 0.058131687086895485
-1.0030000000000001 0.057962937561425
-1.0040000000000004 0.05779165626696488
-1.005 0.05762112114855303
-1.0060000000000002 0.05745552778723628
-1.0070000000000006 0.057299589537270885
-1.008 0.05715847913912314
-1.0090000000000003 0.05703714308901411
-1.0099999999999998 0.05693903248134963
-1.0110000000000001 0.05686587825661075
-1.0120000000000005 0.05681675879969349
-1.013 0.05678780657350765
-1.0140000000000002 0.05677250372526505
-1.0150000000000006 0.05676249504796619
-1.016 0.05674857360023934
-1.0170000000000003 0.056721936340676585
-1.0179999999999998 0.056676150988709977
-1.0190000000000001 0.05660775650753413
-1.0200000000000005 0.05651720756819843
-1.021 0.05640929238755384
-1.0220000000000002 0.05629182963903671
-1.0230000000000006 0.05617537406986714
-1.024 0.05607100111273864
-1.0250000000000004 0.055989251531270524
-1.0259999999999998 0.05593829821451452
-1.0270000000000001 0.05592322819048622
-1.0280000000000005 0.05594586956417602
-1.029 0.05600536180965136
-1.0300000000000002 0.056097571535934636
-1.0310000000000006 0.056217650293319474
-1.032 0.05636018650281714
-1.0330000000000004 0.05652062463127541
-1.0339999999999998 0.05669493710494405
-1.0350000000000001 0.05688105701715995
-1.0360000000000005 0.05707828017710742
-1.037 0.05728616974566801
-1.0380000000000003 0.0575044253402367
-1.0390000000000006 0.057732508001072685
-1.04 0.057969117741402204
-1.0410000000000004 0.058211658195129044
-1.0419999999999998 0.058456523574359376
-1.0430000000000001 0.05869910073545079
-1.0440000000000005 0.058934595558365103
-1.045 0.05915813641677868
-1.0460000000000003 0.059365358280622366
-1.0469999999999997 0.059552328530846445
-1.048 0.059716943537996
-1.0490000000000004 0.059857683446937086
-1.0499999999999998 0.05997413330785121
-1.0510000000000002 0.060067200151332226
-1.0520000000000005 0.06013867677640079
-1.053 0.060190940011494304
-1.0540000000000003 0.06022701394410289
-1.0549999999999997 0.06025115773968707
-1.056 0.06026771484982175
-1.0570000000000004 0.060281698907398665
-1.0579999999999998 0.06029835450124688
-1.0590000000000002 0.0603229503781381
-1.0600000000000005 0.060359626889375774
-1.061 0.060412076226946214
-1.0620000000000003 0.06048207321130063
-1.0629999999999997 0.06056938789313477
-1.064 0.060672732297786684
-1.0650000000000004 0.060789342113149125
-1.0659999999999998 0.060915561954569916
-1.0670000000000002 0.06104813116471698
-1.0680000000000005 0.06118424436337258
-1.069 0.06132282199723399
-1.0700000000000003 0.061464323840989626
-1.0709999999999997 0.06161157222888142
-1.072 0.06176770709238017
-1.0730000000000004 0.06193726793735742
-1.0739999999999998 0.06212408195859582
-1.0750000000000002 0.06233166344977971
-1.0760000000000005 0.06256062005372108
-1.077 0.06281007752532754
-1.0780000000000003 0.06307663040241601
-1.0789999999999997 0.06335558954338436
-1.08 0.063640552024369
-1.0810000000000004 0.06392495488537354
-1.0819999999999999 0.06420351658861642
-1.0830000000000002 0.06447210204009067
-1.0840000000000005 0.06472940125922585
-1.085 0.06497651250834048
-1.0860000000000003 0.0652170006244933
-1.0869999999999997 0.06545615399409109
-1.088 0.06570039746169237
-1.0890000000000004 0.06595570913358326
-1.0899999999999999 0.06622740303709862
-1.0910000000000002 0.06651887233838227
-1.0920000000000005 0.06683111443361818
-1.093 0.06716254721220866
-1.0940000000000003 0.06750958451913043
-1.0949999999999998 0.06786756922362934
-1.096 0.06823096641576622
-1.0970000000000004 0.06859375730122014
-1.0979999999999999 0.06895119682463881
-1.0990000000000002 0.06929871193630188
-1.1000000000000005 0.06963321706234658
-1.101 0.06995207571593569
-1.1020000000000003 0.07025333637346663
-1.1029999999999998 0.0705356096557216
-1.104 0.0707971106343958
-1.1050000000000004 0.07103693328831574
-1.1059999999999999 0.07125353160839719
-1.1070000000000002 0.07144637402784461
-1.1080000000000005 0.07161562732857576
-1.109 0.07176287234604994
-1.1100000000000003 0.07189035969182885
-1.1109999999999998 0.07200317197752387
-1.112 0.07210667089526969
-1.1130000000000004 0.07220833812373577
-1.1139999999999999 0.07231664374065457
-1.1150000000000002 0.07244083531682464
-1.1160000000000005 0.07259040208008759
-1.117 0.07277482657629308
-1.1180000000000003 0.07300222385239089
-1.1189999999999998 0.07327952963387804
-1.12 0.07361155125590142
-1.1210000000000004 0.07400068031338938
-1.1219999999999999 0.07444565347869633
-1.1230000000000002 0.07494212625293398
-1.1240000000000006 0.07548160128373553
-1.125 0.0760534244068564
-1.1260000000000003 0.07664357045206414
-1.1269999999999998 0.07723634485457752
-1.1280000000000001 0.07781646238536183
-1.1290000000000004 0.0783696770588241
-1.13 0.07888507070009049
-1.1310000000000002 0.07935471301588803
-1.1320000000000006 0.07977711123802021
-1.133 0.08015464989339571
-1.1340000000000003 0.08049578873971083
-1.1349999999999998 0.08081274279422816
-1.1360000000000001 0.08112056682766215
-1.1370000000000005 0.08143506611601065
-1.138 0.0817725545826572
-1.1390000000000002 0.08214572904747093
-1.1400000000000006 0.08256533517773995
-1.141 0.08303813522971294
-1.1420000000000003 0.08356752846210778
-1.1429999999999998 0.08415310656079618
-1.1440000000000001 0.08479141943965364
-1.1450000000000005 0.08547767210901011
-1.146 0.08620550162675993
-1.1470000000000002 0.08696829159666766
-1.1480000000000006 0.08775974395285552
-1.149 0.08857277903808415
-1.1500000000000004 0.08940103164237677
-1.1509999999999998 0.09023767182957752
-1.1520000000000001 0.0910760886334649
-1.1530000000000005 0.09190859817665668
-1.154 0.09272683393662334
-1.1550000000000002 0.09352337865648011
-1.1560000000000006 0.09428934588027456
-1.157 0.09501771028329133
-1.1580000000000004 0.09570193264071816
-1.1589999999999998 0.09633833831966239
-1.1600000000000001 0.09692555931720151
-1.1610000000000005 0.09746748340982864
-1.162 0.09796958729387426
-1.1630000000000003 0.09844244256913702
-1.1640000000000006 0.09889982454493294
-1.165 0.09935710089208766
-1.1660000000000004 0.09983086632531459
-1.1669999999999998 0.10033776714913481
-1.1680000000000001 0.1008918885862926
-1.1690000000000005 0.10150510818756352
-1.17 0.10218480944700956
-1.1710000000000003 0.1029335100560478
-1.1719999999999997 0.10374931047280112
-1.173 0.10462462707046842
-1.1740000000000004 0.10554735753034516
-1.1749999999999998 0.106502175609456
-1.1760000000000002 0.1074707953403639
-1.1770000000000005 0.10843342547069822
-1.178 0.10937082190600482
-1.1790000000000003 0.11026565509990756
-1.1799999999999997 0.11110527835319665
-1.181 0.11188168283091988
-1.1820000000000004 0.11259295065469567
-1.1829999999999998 0.11324423395630503
-1.1840000000000002 0.11384701743420443
-1.1850000000000005 0.11441867882543202
-1.186 0.11498036667249487
-1.1870000000000003 0.11555459218756514
-1.1879999999999997 0.11616540634364612
-1.189 0.11683265620696827
-1.1900000000000004 0.11757361389663433
-1.1909999999999998 0.11839895883567833
-1.1920000000000002 0.11931456814897265
-1.1930000000000005 0.12031987142470953
-1.194 0.12140860938613451
-1.1950000000000003 0.122570658363434
-1.1959999999999997 0.1237931718983703
-1.197 0.12506181075262518
-1.1980000000000004 0.12636332847401976
-1.1989999999999998 0.12768435556818913
-1.2000000000000002 0.12901331879359496
-1.2010000000000005 0.13034083096449361
-1.202 0.13165888270893503
-1.2030000000000003 0.1329610874499586
-1.2039999999999997 0.13424194160270742
-1.205 0.13549895573147536
-1.2060000000000004 0.1367301408430642
-1.2069999999999999 0.13793682757506087
-1.2080000000000002 0.13912418474761698
-1.2090000000000005 0.1402994744274536
-1.21 0.1414752684859244
-1.2110000000000003 0.14266766512959683
-1.2119999999999997 0.143894899862255
-1.213 0.145175590253193
-1.2140000000000004 0.14652772701123468
-1.2149999999999999 0.1479645238603352
-1.2160000000000002 0.1494935979390604
-1.2170000000000005 0.1511155947981278
-1.218 0.15282250166608632
-1.2190000000000003 0.15459913249721188
-1.2199999999999998 0.15642454943920545
-1.221 0.15827415651840707
-1.2220000000000004 0.16012384768961246
-1.2229999999999999 0.16195189453212122
-1.2240000000000002 0.16374160472656138
-1.2250000000000005 0.1654853399688737
-1.226 0.1671828435517982
-1.2270000000000003 0.16884090417436334
-1.2279999999999998 0.17047463276660535
-1.229 0.17209966715867317
-1.2300000000000004 0.17373317246707812
-1.2309999999999999 0.1753915508339542
-1.2320000000000002 0.17708544624996797
-1.2330000000000005 0.17881857559318065
-1.234 0.18058940248508926
-1.2350000000000003 0.18239001718069814
-1.2359999999999998 0.18420760391069022
-1.237 0.18602605433734615
-1.2380000000000004 0.18782931560629357
-1.2389999999999999 0.18960190746272668
-1.2400000000000002 0.19133128513314335
-1.2410000000000005 0.19300894162416987
-1.242 0.19463294455803185
-1.2430000000000003 0.19620581325251774
-1.2439999999999998 0.19773573085137494
-1.245 0.1992358471905536
-1.2460000000000004 0.20072248741660856
-1.2469999999999999 0.20221503444670097
-1.2480000000000002 0.20373568778158915
-1.2490000000000006 0.205303633432086
-1.25 0.20693763746019786
-1.2510000000000003 0.2086530710783096
-1.2519999999999998 0.21046050234659427
-1.2530000000000001 0.21236648521381793
-1.2540000000000004 0.21436995297128467
-1.255 0.2164661704721742
-1.2560000000000002 0.2186468403486897
-1.2570000000000006 0.22089922702035128
-1.258 0.22321166041593657
-1.2590000000000003 0.22557038198526932
-1.2599999999999998 0.2279659099269642
-1.2610000000000001 0.23039000256755301
-1.2620000000000005 0.23283858340214703
-1.263 0.23530934614702514
-1.2640000000000002 0.23780345762809138
-1.2650000000000006 0.2403232215902397
-1.266 0.24287139514331021
-1.2670000000000003 0.24545017381331957
-1.2679999999999998 0.24806276540984107
-1.2690000000000001 0.2507087268560637
-1.2700000000000005 0.2533857642692443
-1.271 0.2560904999263264
-1.2720000000000002 0.2588173868202189
-1.2730000000000006 0.2615601152572743
-1.274 0.2643130647351339
-1.2750000000000004 0.26707420156169104
-1.2759999999999998 0.2698456457517229
-1.2770000000000001 0.2726332403775229
-1.2780000000000005 0.275451663283244
-1.279 0.27832082306492384
-1.2800000000000002 0.28126532161843215
-1.2810000000000006 0.28430884531029504
-1.282 0.28747441132795376
-1.2830000000000004 0.29077400794365055
-1.2839999999999998 0.29421072181927893
-1.2850000000000001 0.29777185460200356
-1.2860000000000005 0.3014351770712063
-1.287 0.30516190144111327
-1.2880000000000003 0.3089102994860562
-1.2890000000000006 0.31263911951868406
-1.29 0.31630935974263735
-1.2910000000000004 0.3198931144323996
-1.2919999999999998 0.32337295611484995
-1.2930000000000001 0.32674788453649495
-1.2940000000000005 0.33002340656557766
-1.295 0.33321486560775715
-1.2960000000000003 0.3363355642764187
-1.2969999999999997 0.339396869417888
-1.298 0.34240565231996983
-1.2990000000000004 0.3453581486045551
-1.2999999999999998 0.3482457747961928
-1.3010000000000002 0.351056434443541
-1.3020000000000005 0.35377938263746156
-1.303 0.35641007150793796
-1.3040000000000003 0.3589538176469403
-1.3049999999999997 0.36142536642124223
-1.306 0.3638524532040503
-1.3070000000000004 0.3662691529234683
-1.3079999999999998 0.36871121683424185
-1.3090000000000002 0.3712062864293064
-1.3100000000000005 0.3737770743075097
-1.311 0.3764275193783313
-1.3120000000000003 0.3791477217297556
-1.3129999999999997 0.3819103623176815
-1.314 0.38467629799117586
-1.3150000000000004 0.38740259700047985
-1.3159999999999998 0.3900481586861347
-1.3170000000000002 0.39257889507542487
-1.3180000000000005 0.39497860068456697
-1.319 0.39724874775935376
-1.3200000000000003 0.39940949817303073
-1.3209999999999997 0.401497214911594
-1.322 0.40356010453927543
-1.3230000000000004 0.4056485164552235
-1.3239999999999998 0.40781369085069336
-1.3250000000000002 0.4100957209395922
-1.3260000000000005 0.412522338620054
-1.327 0.4151060683697764
-1.3280000000000003 0.41784392794518144
-1.3289999999999997 0.4207184466536464
-1.33 0.4237057891123361
-1.3310000000000004 0.42677732855825085
-1.3319999999999999 0.42990757539526275
-1.3330000000000002 0.43307307812400003
-1.3340000000000005 0.4362604211311531
-1.335 0.4394590342234467
-1.3360000000000003 0.44267330235265645
-1.3369999999999997 0.44590493976584106
-1.338 0.4491583704246976
-1.3390000000000004 0.45243616079653814
-1.3399999999999999 0.4557354597706589
-1.3410000000000002 0.459046120489874
-1.3420000000000005 0.46235052940602206
-1.343 0.46562791176182267
-1.3440000000000003 0.4688519502372093
-1.3449999999999998 0.47199955974966856
-1.346 0.47504538628153886
-1.3470000000000004 0.4779719938836895
-1.3479999999999999 0.48077026520575733
-1.3490000000000002 0.48343423366919847
-1.3500000000000005 0.4859650927786995
-1.351 0.4883651749367044
-1.3520000000000003 0.49063916757561804
-1.3529999999999998 0.4927837319772356
-1.354 0.4947948483586081
-1.3550000000000004 0.49665740864917607
-1.3559999999999999 0.4983551044666291
-1.3570000000000002 0.4998667205554595
-1.3580000000000005 0.5011767962220084
-1.359 0.502274785622508
-1.3600000000000003 0.5031635666016386
-1.3609999999999998 0.5038614917104791
-1.362 0.5043999927393975
-1.3630000000000004 0.5048277511549926
-1.3639999999999999 0.5051981470228181
-1.3650000000000002 0.5055669027476749
-1.3660000000000005 0.5059857107921372
-1.367 0.5064924471230003
-1.3680000000000003 0.5071101439556989
-1.3689999999999998 0.5078468189580975
-1.37 0.5086942129801082
-1.3710000000000004 0.5096367761043956
-1.3719999999999999 0.5106518919717337
-1.3730000000000002 0.5117139947119957
-1.3740000000000006 0.5128004556994723
-1.375 0.5138904106466023
-1.3760000000000003 0.5149629568680141
-1.3769999999999998 0.5159952939527661
-1.3780000000000001 0.5169625419215526
-1.3790000000000004 0.5178284639672763
-1.38 0.5185534648075828
-1.3810000000000002 0.5190920431056651
-1.3820000000000006 0.5194006691113773
-1.383 0.5194435685541023
-1.3840000000000003 0.5191974308681138
-1.3849999999999998 0.5186549247711548
-1.3860000000000001 0.517832624349763
-1.3870000000000005 0.5167651778791893
-1.388 0.5155061671239941
-1.3890000000000002 0.514113378815915
-1.3900000000000006 0.5126494944460507
-1.391 0.5111627971332855
-1.3920000000000003 0.5096895482725573
-1.3929999999999998 0.508243776470416
-1.3940000000000001 0.5068159594964642
-1.3950000000000005 0.5053811672616179
-1.396 0.5039030094791559
-1.3970000000000002 0.5023394240721799
-1.3980000000000006 0.5006617723862504
-1.399 0.49885300631207746
-1.4000000000000004 0.4969210065638458
-1.4009999999999998 0.49489583007140736
-1.4020000000000001 0.49282816062316087
-1.4030000000000005 0.4907826970277355
-1.404 0.48883283641290265
-1.4050000000000002 0.4870432387162181
-1.4060000000000006 0.4854680125321505
-1.407 0.4841387850817438
-1.4080000000000004 0.4830615880075251
-1.4089999999999998 0.48221905678778815
-1.4100000000000001 0.4815694292392929
-1.4110000000000005 0.4810570557075975
-1.412 0.48061497388378444
-1.4130000000000003 0.4801785443274169
-1.4140000000000006 0.47968599069846724
-1.415 0.4790917031809314
-1.4160000000000004 0.47836358628194103
-1.4169999999999998 0.477483800050569
-1.4180000000000001 0.476452533147172
-1.4190000000000005 0.47528462623452855
-1.42 0.47400312840938785
-1.4210000000000003 0.4726451626003893
-1.4220000000000006 0.4712534744160136
-1.423 0.46987375840463647
-1.4240000000000004 0.4685565362773994
-1.4249999999999998 0.4673460968546786
-1.4260000000000002 0.46628691825253515
-1.4270000000000005 0.4654096669503002
-1.428 0.464740464504163
-1.4290000000000003 0.4642830715845389
-1.4299999999999997 0.46402914921312977
-1.431 0.4639562082873538
-1.4320000000000004 0.4640255168973571
-1.4329999999999998 0.4641890928816055
-1.4340000000000002 0.4643952211458237
-1.4350000000000005 0.4645895009648792
-1.436 0.46472527380146306
-1.4370000000000003 0.4647585090414044
-1.4379999999999997 0.4646612914170651
-1.439 0.46441381566865014
-1.4400000000000004 0.46400772514696514
-1.4409999999999998 0.4634473392679627
-1.4420000000000002 0.46274640486201
-1.4430000000000005 0.4619301559419008
-1.444 0.46102753012517417
-1.4450000000000003 0.46007137911871804
-1.4459999999999997 0.4591016661994154
-1.447 0.4581517270066485
-1.4480000000000004 0.4572552586686871
-1.4489999999999998 0.45643314027350684
-1.4500000000000002 0.45570160399250925
-1.4510000000000005 0.455064670503879
-1.452 0.45451299442527765
-1.4530000000000003 0.45402875655402997
-1.4539999999999997 0.45359290876330155
-1.455 0.45318004936513745
-1.4560000000000004 0.4527710173007453
-1.4569999999999999 0.4523542884888882
-1.4580000000000002 0.45192741159023886
-1.4590000000000005 0.4514996521120948
-1.46 0.4510898427680146
-1.4610000000000003 0.4507191247925971
-1.4619999999999997 0.45041003731905666
-1.463 0.4501817152716624
-1.4640000000000004 0.45003906238455127
-1.4649999999999999 0.44998112479949764
-1.4660000000000002 0.4499955820557084
-1.4670000000000005 0.4500579440760219
-1.468 0.4501459875699957
-1.4690000000000003 0.45023532930775534
-1.4699999999999998 0.45030646352715864
-1.471 0.450349446192312
-1.4720000000000004 0.4503654648465536
-1.4729999999999999 0.45035836215987407
-1.4740000000000002 0.450340913995525
-1.4750000000000005 0.4503228700083952
-1.476 0.45031414363625394
-1.4770000000000003 0.4503120972699769
-1.4779999999999998 0.4503124085619447
-1.479 0.45030304618753253
-1.4800000000000004 0.45026587610463387
-1.4809999999999999 0.45018255104839267
-1.4820000000000002 0.4500389793672439
-1.4830000000000005 0.4498229321648847
-1.484 0.4495315395831611
-1.4850000000000003 0.44916547506391286
-1.4859999999999998 0.4487380704306923
-1.487 0.4482664163390221
-1.4880000000000004 0.4477783261217234
-1.4889999999999999 0.4473087814317072
-1.4900000000000002 0.4468969837450117
-1.4910000000000005 0.44658624511678247
-1.492 0.4464192186682706
-1.4930000000000003 0.44643740676166205
-1.4939999999999998 0.4466698831608567
-1.495 0.44713386462619703
-1.4960000000000004 0.44782770036639113
-1.4969999999999999 0.4487309260382596
-1.4980000000000002 0.44980497242370254
-1.4990000000000006 0.4509933673878039
-1.5 0.4522311112763545
-1.5010000000000003 0.4534519551283773
-1.5019999999999998 0.45459244268436394
-1.5030000000000001 0.45560138957709034
-1.5040000000000004 0.4564479823517964
-1.505 0.4571157540002546
-1.5060000000000002 0.45760940722016247
-1.5070000000000006 0.4579537339438411
-1.508 0.4581848893368731
-1.5090000000000003 0.4583493025190204
-1.5099999999999998 0.4585006963186038
-1.5110000000000001 0.4586907517971172
-1.5120000000000005 0.45896925373465486
-1.513 0.45938324580282436
-1.5140000000000002 0.45997055317630625
-1.5150000000000006 0.4607636981468282
-1.516 0.4617881918662865
-1.5170000000000003 0.4630592601699154
-1.5179999999999998 0.46458736780925103
-1.5190000000000001 0.46637559820269453
-1.5200000000000005 0.46841867395648973
-1.521 0.4707015009822044
-1.5220000000000002 0.47320222778020693
-1.5230000000000006 0.4758899566361896
-1.524 0.47872632247923236
-1.5250000000000004 0.481666131531591
-1.5259999999999998 0.48465790807350223
-1.5270000000000001 0.4876492406103803
-1.5280000000000005 0.4905877159530314
-1.529 0.493425635400317
-1.5300000000000002 0.4961275603587996
-1.5310000000000006 0.49866460080116976
-1.532 0.5010222832944954
-1.5330000000000004 0.5032048727258971
-1.5339999999999998 0.5052280015988262
-1.5350000000000001 0.5071204443582384
-1.5360000000000005 0.5089171400424911
-1.537 0.510659651196612
-1.5380000000000003 0.5123886224819152
-1.5390000000000006 0.5141400977937853
-1.54 0.5159479412569669
-1.5410000000000004 0.5178349190569534
-1.5419999999999998 0.5198165206683953
-1.5430000000000001 0.5218997513205395
-1.5440000000000005 0.5240921224015603
-1.545 0.526395805191572
-1.5460000000000003 0.5288153274034381
-1.5470000000000006 0.531359310735184
-1.548 0.534035487078887
-1.5490000000000004 0.536854703955154
-1.5499999999999998 0.539829635372512
-1.5510000000000002 0.5429706451430174
-1.5520000000000005 0.546283475916691
-1.553 0.5497757093123512
-1.5540000000000003 0.5534519371330477
-1.5549999999999997 0.5573146795587764
-1.556 0.5613633343006167
-1.5570000000000004 0.5655993382070788
-1.5579999999999998 0.5700178941532589
-1.5590000000000002 0.5746155620733057
-1.5600000000000005 0.579382261438842
-1.561 0.5842963741432017
-1.5620000000000003 0.589326723813232
-1.5629999999999997 0.5944352225025815
-1.564 0.5995747430419823
-1.5650000000000004 0.6046961367511671
-1.5659999999999998 0.6097554159991992
-1.5670000000000002 0.6147179336605697
-1.5680000000000005 0.6195675560329578
-1.569 0.6243021259260103
-1.5700000000000003 0.6289377805064952
-1.5709999999999997 0.6335013360498478
-1.572 0.6380269997170368
-1.5730000000000004 0.6425409891614826
-1.5739999999999998 0.6470628052962497
-1.5750000000000002 0.6515946724273447
-1.5760000000000005 0.6561122281196359
-1.577 0.6605785665065287
-1.5780000000000003 0.6649406348810392
-1.5789999999999997 0.669132908219908
-1.58 0.673107012199919
-1.5810000000000004 0.6768187769824157
-1.5819999999999999 0.6802471951755961
-1.5830000000000002 0.6834098068522279
-1.5840000000000005 0.6863562785126276
-1.585 0.6891679622359494
-1.5860000000000003 0.6919551107359144
-1.5869999999999997 0.6948467241209393
-1.588 0.6979802940014298
-1.5890000000000004 0.701488257759423
-1.5899999999999999 0.7054862357474871
-1.5910000000000002 0.7100601982098041
-1.5920000000000005 0.7152607179551439
-1.593 0.72109030392417
-1.5940000000000003 0.7275150785430261
-1.5949999999999998 0.7344500906276044
-1.596 0.7417814622715798
-1.5970000000000004 0.7493658914549635
-1.5979999999999999 0.757041481201761
-1.5990000000000002 0.7646482181497682
-1.6000000000000005 0.7720341320007714
-1.601 0.7790684554346546
-1.6020000000000003 0.7856477457726666
-1.6029999999999998 0.7917087658480162
-1.604 0.7972246145043276
-1.6050000000000004 0.8022033129866342
-1.6059999999999999 0.8066826526010695
-1.6070000000000002 0.8107207399083893
-1.6080000000000005 0.8143821107990779
-1.609 0.8177334681656941
-1.6100000000000003 0.8208350851501613
-1.6109999999999998 0.8237399982572231
-1.612 0.8264785720513147
-1.6130000000000004 0.8290751435653976
-1.6139999999999999 0.8315427948175761
-1.6150000000000002 0.8338934829385741
-1.6160000000000005 0.836137712023873
-1.617 0.8382856164768322
-1.6180000000000003 0.840365910251642
-1.6189999999999998 0.8424109687245895
-1.62 0.8444544866275342
-1.6210000000000004 0.8465422606193462
-1.6219999999999999 0.8487120872129564
-1.6230000000000002 0.8510036157819602
-1.6240000000000006 0.8534437316164045
-1.625 0.8560581071132647
-1.6260000000000003 0.8588456790923659
-1.6269999999999998 0.8618032382794514
-1.6280000000000001 0.8649111322559871
-1.6290000000000004 0.868130660429782
-1.63 0.8714159802999016
-1.6310000000000002 0.8747071325985094
-1.6320000000000006 0.8779329935157163
-1.633 0.8810147438155707
-1.6340000000000003 0.8838799409800207
-1.6349999999999998 0.8864596199694935
-1.6360000000000001 0.8887008056982404
-1.6370000000000005 0.8905618920849708
-1.638 0.8920266639940218
-1.6390000000000002 0.8930959022311971
-1.6400000000000006 0.8937883768388112
-1.641 0.8941256788862948
-1.6420000000000003 0.8941295912807548
-1.6429999999999998 0.8938088278183678
-1.6440000000000001 0.8931594293714785
-1.6450000000000005 0.8921554020417829
-1.646 0.8907624934364482
-1.6470000000000002 0.8889368559510332
-1.6480000000000006 0.88663604682754
-1.649 0.8838366939661378
-1.6500000000000004 0.8805321879440865
-1.6509999999999998 0.8767406645475132
-1.6520000000000001 0.8725060196616578
-1.6530000000000005 0.8678845368576685
-1.654 0.862943747225143
-1.6550000000000002 0.8577410902077487
-1.6560000000000006 0.8523293410653299
-1.657 0.8467350978943933
-1.6580000000000004 0.8409662641163494
-1.6589999999999998 0.8350070936386866
-1.6600000000000001 0.8288262793014983
-1.6610000000000005 0.8223922472978293
-1.662 0.8156656673142559
-1.6630000000000003 0.8086213355028202
-1.6640000000000006 0.8012415358181756
-1.665 0.793530366999738
-1.6660000000000004 0.785503247882783
-1.6669999999999998 0.7771882728072508
-1.6680000000000001 0.768625437660034
-1.6690000000000005 0.7598694513801095
-1.67 0.750967470521613
-1.6710000000000003 0.7419775935189293
-1.6720000000000006 0.7329477971574988
-1.673 0.7239291676010817
-1.6740000000000004 0.7149597737187929
-1.6749999999999998 0.7060771614324147
-1.6760000000000002 0.6973027488739352
-1.6770000000000005 0.688654269956447
-1.678 0.6801326675904985
-1.6790000000000003 0.6717349421719642
-1.6799999999999997 0.663448025289515
-1.681 0.6552520144930685
-1.6820000000000004 0.6471259561233593
-1.6829999999999998 0.6390465800962936
-1.6840000000000002 0.630990319915625
-1.6850000000000005 0.6229398586744234
-1.686 0.6148875027141297
-1.6870000000000003 0.6068244347403035
-1.6879999999999997 0.5987554950137217
-1.689 0.5906845095444545
-1.6900000000000004 0.5826240924708281
-1.6909999999999998 0.5745858659004781
-1.6920000000000002 0.5665853577877943
-1.6930000000000005 0.5586352026458954
-1.694 0.5507492870774877
-1.6950000000000003 0.5429400442987814
-1.6959999999999997 0.5352256851550544
-1.697 0.5276191647140701
-1.6980000000000004 0.5201399827946311
-1.6989999999999998 0.5128077407466132
-1.7000000000000002 0.505639726220072
-1.7010000000000005 0.49864256434804627
-1.702 0.49182014048259404
-1.7030000000000003 0.4851623489472475
-1.7039999999999997 0.47864995623368545
-1.705 0.47225025175659474
-1.7060000000000004 0.4659324874228319
-1.7069999999999999 0.459662462751004
-1.7080000000000002 0.4534148635984379
-1.7090000000000005 0.44716920267386207
-1.71 0.44092080285239166
-1.7110000000000003 0.4346750267161095
-1.7119999999999997 0.4284396224458893
-1.713 0.42223001918014486
-1.7140000000000004 0.4160578599881911
-1.7149999999999999 0.40993297326725503
-1.7160000000000002 0.4038536932028057
-1.7170000000000005 0.39781716084555074
-1.718 0.3918135077644607
-1.7190000000000003 0.3858389875066483
-1.7199999999999998 0.3798929516711236
-1.721 0.373982141072501
-1.7220000000000004 0.3681234930471862
-1.7229999999999999 0.3623429075009454
-1.7240000000000002 0.3566725819109899
-1.7250000000000005 0.35114274349104424
-1.726 0.3457803726512717
-1.7270000000000003 0.34060649583048086
-1.7279999999999998 0.33562437955098584
-1.729 0.3308229981767261
-1.7300000000000004 0.32617974685216866
-1.7309999999999999 0.3216612388056218
-1.7320000000000002 0.3172255870607121
-1.7330000000000005 0.31283312102846755
-1.734 0.3084487969063839
-1.7350000000000003 0.304044276683044
-1.7359999999999998 0.29960443819058613
-1.737 0.2951233047494795
-1.7380000000000004 0.29060548090270377
-1.7389999999999999 0.28606112591544697
-1.7400000000000002 0.28150283017447025
-1.7410000000000005 0.2769441399650803
-1.742 0.2723971617480853
-1.7430000000000003 0.2678708362888123
-1.7439999999999998 0.26337295211948253
-1.745 0.25890871467752363
-1.7460000000000004 0.25448661015239266
-1.7469999999999999 0.25011191496818114
-1.7480000000000002 0.24579117604242848
-1.7490000000000006 0.24153018218365854
-1.75 0.2373350120285959
-1.7510000000000003 0.23321048799677382
-1.7519999999999998 0.22915909210657331
-1.7530000000000001 0.22518572436129905
-1.7540000000000004 0.22129304499357325
-1.755 0.21748589909193183
-1.7560000000000002 0.21377142763867688
-1.7570000000000006 0.21015891838566148
-1.758 0.20666032875473922
-1.7590000000000003 0.20328834301272675
-1.7599999999999998 0.20005553656271002
-1.7610000000000001 0.19697552016222644
-1.7620000000000005 0.19405843029132216
-1.763 0.19131397443938683
-1.7640000000000002 0.18874923934217544
-1.7650000000000006 0.1863700189105935
-1.766 0.1841793936961244
-1.7670000000000003 0.18217723295902885
-1.7679999999999998 0.18035919806712705
-1.7690000000000001 0.1787159398087161
-1.7700000000000005 0.17722972636848403
-1.771 0.17587539003326347
-1.7720000000000002 0.17461910303964226
-1.7730000000000006 0.17342039996723282
-1.774 0.17223301847943656
-1.7750000000000004 0.17100761836461284
-1.7759999999999998 0.1696981455744615
-1.7770000000000001 0.1682634185951013
-1.7780000000000005 0.16667108626762284
-1.779 0.1649008142123734
-1.7800000000000002 0.1629442188460885
-1.7810000000000006 0.1608076053866289
-1.782 0.15850862344368694
-1.7830000000000004 0.15607434723495495
-1.7839999999999998 0.15354028009139994
-1.7850000000000001 0.15094586877546012
-1.7860000000000005 0.148330194873109
-1.787 0.14573223815951225
-1.7880000000000003 0.14318458263688005
-1.7890000000000006 0.14071495659261837
-1.79 0.1383430954487053
-1.7910000000000004 0.1360815800584989
-1.7919999999999998 0.13393611386894333
-1.7930000000000001 0.1319066328129765
-1.7940000000000005 0.1299881212715519
-1.795 0.1281716022934911
-1.7960000000000003 0.126448054625732
-1.7970000000000006 0.12480736563966988
-1.798 0.12324027431623218
-1.7990000000000004 0.12173828390886118
-1.7999999999999998 0.12029428772922779
-1.8010000000000002 0.11890391693364323
-1.8020000000000005 0.11756381488947042
-1.803 0.11627321385306559
-1.8040000000000003 0.11503029955370651
-1.8050000000000006 0.11383660707297326
-1.806 0.11269257689050191
-1.8070000000000004 0.11159945587636841
-1.8079999999999998 0.1105570188028723
-1.8090000000000002 0.10956566116166004
-1.8100000000000005 0.10862312910697253
-1.811 0.10772642909889761
-1.8120000000000003 0.10686924163548213
-1.8129999999999997 0.10604439518210904
-1.814 0.10524168394593032
-1.8150000000000004 0.10444839754232382
-1.8159999999999998 0.10365125120235714
-1.8170000000000002 0.10283708722806564
-1.8180000000000005 0.1019935978538296
-1.819 0.1011111119501487
-1.8200000000000003 0.10018348569444865
-1.8209999999999997 0.09920936873300605
-1.822 0.09819174695943682
-1.8230000000000004 0.09713806683486362
-1.8239999999999998 0.09605944970817805
-1.8250000000000002 0.09496729908263295
-1.8260000000000005 0.09387495650553408
-1.827 0.09279296859949027
-1.8280000000000003 0.09172977240428981
-1.8289999999999997 0.09069195444396132
-1.83 0.0896816559795312
-1.8310000000000004 0.08869962977319164
-1.8319999999999999 0.08774461080276318
-1.8330000000000002 0.08681485778449562
-1.8340000000000005 0.08590798275769056
-1.835 0.08502323971189953
-1.8360000000000003 0.0841594795057839
-1.8369999999999997 0.08331813566511419
-1.838 0.08249957281956724
-1.8390000000000004 0.0817053521571258
-1.8399999999999999 0.08093688743809839
-1.8410000000000002 0.08019434305150855
-1.8420000000000005 0.07947708146149318
-1.843 0.07878255892541738
-1.8440000000000003 0.07810741824168053
-1.8449999999999998 0.07744584103489342
-1.846 0.07679163900808468
-1.8470000000000004 0.0761381763828887
-1.8479999999999999 0.07548004326446574
-1.8490000000000002 0.0748121855896859
-1.8500000000000005 0.07413092253693547
-1.851 0.07343630990840085
-1.8520000000000003 0.07273025240292796
-1.8529999999999998 0.07201810565235903
-1.854 0.07130719884578102
-1.8550000000000004 0.07060665578920218
-1.8559999999999999 0.0699274301992528
-1.8570000000000002 0.0692802879268156
-1.8580000000000005 0.06867505042291285
-1.859 0.06812028669397575
-1.8600000000000003 0.0676213087404737
-1.8609999999999998 0.0671805424493758
-1.862 0.06679648852630884
-1.8630000000000004 0.06646418198618087
-1.8639999999999999 0.06617478528733027
-1.8650000000000002 0.06591751238701711
-1.8660000000000005 0.06567961564628191
-1.867 0.06544871113385702
-1.8680000000000003 0.0652131551692205
-1.8689999999999998 0.06496320839501672
-1.87 0.06469264363210296
-1.8710000000000004 0.06439726792738558
-1.8719999999999999 0.06407586355402467
-1.8730000000000002 0.0637293702322414
-1.8740000000000006 0.06336029904609668
-1.875 0.06297166360330554
-1.8760000000000003 0.06256718728039577
-1.8769999999999998 0.0621504212255998
-1.8780000000000001 0.06172482754854877
-1.8790000000000004 0.06129464258025924
-1.88 0.06086472838654295
-1.8810000000000002 0.06044108893888739
-1.8820000000000006 0.060030436754206
-1.883 0.05964101572522188
-1.8840000000000003 0.059280448623944396
-1.8849999999999998 0.0589559837283983
-1.8860000000000001 0.0586723191665714
-1.8870000000000005 0.05843191006814865
-1.888 0.05823234606287653
-1.8890000000000002 0.05806829186244924
-1.8900000000000006 0.057929857829837464
-1.891 0.05780481681750916
-1.8920000000000003 0.05768008105779861
-1.8929999999999998 0.05754211126399864
-1.8940000000000001 0.057379635063094556
-1.8950000000000005 0.057183980975167664
-1.896 0.05695040352572014
-1.8970000000000002 0.0566778580787206
-1.8980000000000006 0.05636825985018789
-1.899 0.05602686271652056
-1.9000000000000004 0.055659446086453866
-1.9009999999999998 0.05527278701852025
-1.9020000000000001 0.05487293597518088
-1.9030000000000005 0.05446521236868132
-1.904 0.054053809367741054
-1.9050000000000002 0.05364203524853935
-1.9060000000000006 0.05323252271141958
-1.907 0.05282783826411278
-1.9080000000000004 0.05243052034054671
-1.9089999999999998 0.05204305114216944
-1.9100000000000001 0.05166814182291213
-1.9110000000000005 0.05130825377845954
-1.912 0.05096550360161061
-1.9130000000000003 0.05064203681118843
-1.9140000000000006 0.05033801149956035
-1.915 0.05005308197326523
-1.9160000000000004 0.04978574554081914
-1.9169999999999998 0.04953332489884988
-1.9180000000000001 0.049292738390678804
-1.9190000000000005 0.04905986026660155
-1.92 0.04883125286899438
-1.9210000000000003 0.048603299975094244
-1.9220000000000006 0.048373233604506766
-1.923 0.04813959018759647
-1.9240000000000004 0.047901581167061065
-1.9249999999999998 0.04765989903493434
-1.9260000000000002 0.04741627815146879
-1.9270000000000005 0.047173123629362025
-1.928 0.04693356807207136
-1.9290000000000003 0.04670015651311203
-1.9300000000000006 0.046475675490164944
-1.931 0.04626216046644832
-1.9320000000000004 0.04606043892233506
-1.9329999999999998 0.04587111124018049
-1.9340000000000002 0.045693559215330366
-1.9350000000000005 0.04552701348595158
-1.936 0.045369915755289016
-1.9370000000000003 0.04522105259725023
-1.9379999999999997 0.04507838836129007
-1.939 0.044940875591871904
-1.9400000000000004 0.04480686756325604
-1.9409999999999998 0.04467517013277532
-1.9420000000000002 0.04454479393916256
-1.9430000000000005 0.04441493613259897
-1.944 0.0442850670180669
-1.9450000000000003 0.04415459703768158
-1.9459999999999997 0.04402329306044606
-1.947 0.043890897887163896
-1.9480000000000004 0.04375705289179145
-1.9489999999999998 0.043621662454253335
-1.9500000000000002 0.04348437102749078
-1.9510000000000005 0.043345261996266315
-1.952 0.0432045402740852
-1.9530000000000003 0.0430631641601003
-1.9539999999999997 0.042922555279064516
-1.955 0.04278504774697614
-1.9560000000000004 0.04265390762555283
-1.9569999999999999 0.04253279665636541
-1.9580000000000002 0.04242580942023969
-1.9590000000000005 0.04233623390072185
-1.96 0.04226624488580832
-1.9610000000000003 0.04221640185447916
-1.9619999999999997 0.04218494443789984
-1.963 0.042168138619881175
-1.9640000000000004 0.04215980131751186
-1.9649999999999999 0.04215260071793565
-1.9660000000000002 0.04213850956499951
-1.9670000000000005 0.04210935681762458
-1.968 0.0420591615223814
-1.9690000000000003 0.04198336111115949
-1.9699999999999998 0.04188058238860833
-1.971 0.041752156365989654
-1.9720000000000004 0.04160212180675796
-1.9729999999999999 0.04143711033979173
-1.9740000000000002 0.041264700211057576
-1.9750000000000005 0.04109327317804546
-1.976 0.04093086163108851
-1.9770000000000003 0.04078430670854894
-1.9779999999999998 0.040659388264452416
-1.979 0.04055984534195592
-1.9800000000000004 0.040487813374025496
-1.9809999999999999 0.040444103766377845
-1.9820000000000002 0.04042797743509732
-1.9830000000000005 0.04043803544811867
-1.984 0.04047147162139998
-1.9850000000000003 0.04052519179688289
-1.9859999999999998 0.040594956868099795
-1.987 0.0406754224229884
-1.9880000000000004 0.04076052784714541
-1.9889999999999999 0.04084376689284503
-1.9900000000000002 0.04091831222504918
-1.9910000000000005 0.04097800787804837
-1.992 0.041017532612337794
-1.9930000000000003 0.041033038579593756
-1.9939999999999998 0.041022646102496806
-1.995 0.04098612248131793
-1.9960000000000004 0.04092527974953951
-1.9969999999999999 0.04084275988963449
-1.9980000000000002 0.04074213061688589
-1.9990000000000006 0.040626993844474955
-2.0 0.04050033659608117
-2.0009999999999994 0.040365144745912344
-2.0020000000000007 0.04022353663819413
-2.003 0.04007747291552975
-2.0039999999999996 0.03992916007652877
-2.005000000000001 0.0397809305975147
-2.0060000000000002 0.039635814939266684
-2.0069999999999997 0.03949726145418643
-2.008000000000001 0.03936908851798264
-2.0090000000000003 0.039254997804053525
-2.01 0.03915767319435871
-2.011000000000001 0.03907860348678468
-2.0120000000000005 0.039017413285906216
-2.013 0.03897163015403057
-2.0139999999999993 0.03893686397863711
-2.0150000000000006 0.03890735378190299
-2.016 0.038876638996669106
-2.0169999999999995 0.03883842121690052
-2.0180000000000007 0.038787940927230466
-2.019 0.03872240581350982
-2.0199999999999996 0.03864167763673485
-2.021000000000001 0.0385485955924065
-2.0220000000000002 0.038448124095806335
-2.0229999999999997 0.03834718608095055
-2.024000000000001 0.0382531700752585
-2.0250000000000004 0.03817321438168873
-2.026 0.03811296351023713
-2.027000000000001 0.03807604627506031
-2.0280000000000005 0.03806394225711393
-2.029 0.038076330097201586
-2.0299999999999994 0.038110661183708004
-2.0310000000000006 0.03816386441142025
-2.032 0.03823243060371501
-2.0329999999999995 0.038313363798832274
-2.0340000000000007 0.038403954901432384
-2.035 0.03850275791019565
-2.0359999999999996 0.0386092044213731
-2.037000000000001 0.03872287406924854
-2.0380000000000003 0.038843434890846476
-2.0389999999999997 0.03897040974160355
-2.040000000000001 0.03910284418568803
-2.0410000000000004 0.03923896828936268
-2.042 0.039376393670643585
-2.043000000000001 0.03951213052016564
-2.0440000000000005 0.0396431272230767
-2.045 0.03976632762092896
-2.0459999999999994 0.03987904731927101
-2.0470000000000006 0.03997889083767166
-2.048 0.04006465131742989
-2.0489999999999995 0.040135455559006654
-2.0500000000000007 0.040191073773736985
-2.051 0.04023206745199175
-2.0519999999999996 0.04025948122894554
-2.053000000000001 0.0402746521454462
-2.0540000000000003 0.04027927970367603
-2.0549999999999997 0.040275838016087064
-2.056000000000001 0.04026684874013981
-2.0570000000000004 0.040255299977455666
-2.058 0.040244388462660395
-2.059000000000001 0.04023740491486921
-2.0600000000000005 0.04023698784105015
-2.061 0.04024557225661433
-2.0619999999999994 0.04026441997807434
-2.0630000000000006 0.040293547827469335
-2.064 0.04033233446741071
-2.0649999999999995 0.04037922299817031
-2.0660000000000007 0.04043208475768729
-2.067 0.04048904537064183
-2.0679999999999996 0.04054850595633711
-2.069000000000001 0.040609961997352735
-2.0700000000000003 0.040673872192889364
-2.0709999999999997 0.04074219816834938
-2.072000000000001 0.040817063689676414
-2.0730000000000004 0.04090145803658248
-2.074 0.040997868088847894
-2.0749999999999993 0.041108548421350546
-2.0760000000000005 0.04123382647556148
-2.077 0.04137304580169886
-2.0779999999999994 0.04152388151084677
-2.0790000000000006 0.041683181015121
-2.08 0.04184665723461234
-2.0809999999999995 0.042009936171637
-2.0820000000000007 0.042169480748318264
-2.083 0.04232252003354894
-2.0839999999999996 0.04246812489263174
-2.085000000000001 0.042606949738020934
-2.0860000000000003 0.04274126397875765
-2.0869999999999997 0.04287446450227769
-2.088000000000001 0.043010681286164726
-2.0890000000000004 0.043153748542944244
-2.09 0.043307059256930375
-2.0909999999999993 0.04347273775992417
-2.0920000000000005 0.04365133481444993
-2.093 0.043841702353581716
-2.0939999999999994 0.044041382768790105
-2.0950000000000006 0.04424722202688311
-2.096 0.04445551364875065
-2.0969999999999995 0.04466226152537912
-2.0980000000000008 0.04486435301879219
-2.099 0.04505884548187901
-2.0999999999999996 0.04524384410792334
-2.101000000000001 0.04541782696426805
-2.1020000000000003 0.04557979521667555
-2.1029999999999998 0.045729184548062726
-2.104000000000001 0.04586521477950315
-2.1050000000000004 0.045987697000788356
-2.106 0.046096016462682285
-2.1069999999999993 0.04619016608933733
-2.1080000000000005 0.04627051250561854
-2.109 0.04633823607059219
-2.1099999999999994 0.046394820979517436
-2.1110000000000007 0.04644344737783292
-2.112 0.04648735518199464
-2.1129999999999995 0.046531020953851025
-2.1140000000000008 0.046579472295647704
-2.115 0.04663818193752059
-2.1159999999999997 0.04671275670831891
-2.117000000000001 0.046808827734338455
-2.1180000000000003 0.046931209071792115
-2.1189999999999998 0.04708406381827187
-2.120000000000001 0.04727030637951938
-2.1210000000000004 0.047491447502863736
-2.122 0.04774676901779419
-2.1229999999999993 0.048033686283692284
-2.1240000000000006 0.048347030459706224
-2.125 0.04868029225022044
-2.1259999999999994 0.04902479709093133
-2.1270000000000007 0.04937077277774105
-2.128 0.04970864529517272
-2.1289999999999996 0.05002943327260169
-2.130000000000001 0.05032619764111439
-2.1310000000000002 0.05059384452259991
-2.1319999999999997 0.050831338252323645
-2.133000000000001 0.0510400906367344
-2.1340000000000003 0.051225390506585144
-2.135 0.05139495152224236
-2.136000000000001 0.05155834180686933
-2.1370000000000005 0.051725671892947495
-2.138 0.051907431294546634
-2.1389999999999993 0.05211187195413931
-2.1400000000000006 0.05234602069629585
-2.141 0.05261437551868718
-2.1419999999999995 0.052919258969597316
-2.1430000000000007 0.053260507634100916
-2.144 0.05363593151539216
-2.1449999999999996 0.054042378087762834
-2.146000000000001 0.054475589781760626
-2.1470000000000002 0.054931046539244514
-2.1479999999999997 0.05540435711352054
-2.149000000000001 0.05589059637371318
-2.1500000000000004 0.056385291382151564
-2.151 0.0568837153182508
-2.152000000000001 0.05738135312305832
-2.1530000000000005 0.0578731146634524
-2.154 0.058353605940584787
-2.1549999999999994 0.0588181566369148
-2.1560000000000006 0.05926131499670218
-2.157 0.05967891253942319
-2.1579999999999995 0.06006719864795413
-2.1590000000000007 0.06042429115531539
-2.16 0.0607497962372424
-2.1609999999999996 0.06104662934145397
-2.162000000000001 0.06131867367137371
-2.1630000000000003 0.06157295049628456
-2.1639999999999997 0.06181840756426781
-2.165000000000001 0.062064895030992676
-2.1660000000000004 0.06232292617348044
-2.167 0.06260293882159058
-2.168000000000001 0.06291366462894857
-2.1690000000000005 0.06326235456101766
-2.17 0.0636533783646653
-2.1709999999999994 0.06408799268966267
-2.1720000000000006 0.06456465624989619
-2.173 0.06507826521868083
-2.1739999999999995 0.0656209072569487
-2.1750000000000007 0.06618269652575964
-2.176 0.06675197905257976
-2.1769999999999996 0.06731624342797105
-2.178000000000001 0.06786342110265882
-2.1790000000000003 0.06838272838610737
-2.1799999999999997 0.06886637215576404
-2.181000000000001 0.0693094928456265
-2.1820000000000004 0.06971104036070412
-2.183 0.07007433058619501
-2.184000000000001 0.07040657142638253
-2.1850000000000005 0.0707185579972032
-2.186 0.07102334588114285
-2.1869999999999994 0.07133477253879028
-2.1880000000000006 0.07166758553347374
-2.189 0.07203391218197225
-2.1899999999999995 0.07244430992165102
-2.1910000000000007 0.07290532980099339
-2.192 0.07342064718050711
-2.1929999999999996 0.07399008839299798
-2.194000000000001 0.07461009721890009
-2.1950000000000003 0.075274855562166
-2.1959999999999997 0.07597695243167678
-2.197000000000001 0.07670810434362363
-2.1980000000000004 0.0774606808697102
-2.199 0.07822689717606124
-2.1999999999999993 0.07899993145186301
-2.2010000000000005 0.07977409959713626
-2.202 0.0805443611101688
-2.2029999999999994 0.08130643252525978
-2.2040000000000006 0.08205635746009103
-2.205 0.08279185660822987
-2.2059999999999995 0.08351084967523249
-2.2070000000000007 0.08421326311603089
-2.208 0.08490139357060951
-2.2089999999999996 0.08557895486742298
-2.210000000000001 0.0862530615344294
-2.2110000000000003 0.08693321314913285
-2.2119999999999997 0.08763044104129669
-2.213000000000001 0.08835625158124932
-2.2140000000000004 0.08912197952078987
-2.215 0.08993622155726375
-2.2159999999999993 0.09080427474419195
-2.2170000000000005 0.091727248349904
-2.218 0.09270096554049671
-2.2189999999999994 0.09371683541228741
-2.2200000000000006 0.09476265181023946
-2.221 0.09582385291436939
-2.2219999999999995 0.09688603573104769
-2.2230000000000008 0.0979360859252047
-2.224 0.09896383292665063
-2.2249999999999996 0.09996449504489821
-2.226000000000001 0.10093770197162324
-2.2270000000000003 0.10188732614342913
-2.2279999999999998 0.1028222396457335
-2.229000000000001 0.10375168061459435
-2.2300000000000004 0.10468582086590354
-2.231 0.1056344021854953
-2.2319999999999993 0.10660370273701834
-2.2330000000000005 0.10759585951341728
-2.234 0.10860982957261014
-2.2349999999999994 0.10964073580210251
-2.2360000000000007 0.11068073599318333
-2.237 0.111719979301762
-2.2379999999999995 0.11274863083391376
-2.2390000000000008 0.11375715168635475
-2.24 0.11473775583054695
-2.2409999999999997 0.11568505429667399
-2.242000000000001 0.11659758650385162
-2.2430000000000003 0.11747658864085453
-2.2439999999999998 0.11832673111564641
-2.245000000000001 0.11915573799507027
-2.2460000000000004 0.1199733544443189
-2.247 0.12079131653697442
-2.2479999999999993 0.12162321762268487
-2.2490000000000006 0.12248106258991999
-2.25 0.12337677014631708
-2.2509999999999994 0.12432039585973455
-2.2520000000000007 0.12531921147839378
-2.253 0.12637808854606455
-2.2539999999999996 0.12749727913053419
-2.255000000000001 0.12867465445988527
-2.2560000000000002 0.12990567558773686
-2.2569999999999997 0.13118280820223524
-2.258000000000001 0.13249877372365584
-2.2590000000000003 0.13384465739747983
-2.26 0.1352137486876972
-2.261000000000001 0.136599824456992
-2.2620000000000005 0.13799900306312787
-2.263 0.13940846191723497
-2.2639999999999993 0.14082757025908912
-2.2650000000000006 0.14225666154706376
-2.266 0.14369668011919035
-2.2669999999999995 0.14514865882910064
-2.2680000000000007 0.14661463453527393
-2.269 0.14809486144852854
-2.2699999999999996 0.14958879628349062
-2.271000000000001 0.1510954318971118
-2.2720000000000002 0.15261254786602793
-2.2729999999999997 0.15413743238307628
-2.274000000000001 0.1556676239547146
-2.2750000000000004 0.15720257335513171
-2.276 0.1587439478179504
-2.277000000000001 0.16029536942053155
-2.2780000000000005 0.1618654803837616
-2.279 0.1634658521036842
-2.2799999999999994 0.16511073190000208
-2.2810000000000006 0.16681383807289024
-2.282 0.16858850903010153
-2.2829999999999995 0.17044168088297473
-2.2840000000000007 0.17237511282033524
-2.285 0.17438136305704266
-2.2859999999999996 0.17644736787395085
-2.287000000000001 0.17855036267143815
-2.2880000000000003 0.1806657735955461
-2.2889999999999997 0.18276919186961976
-2.290000000000001 0.18483742037322698
-2.2910000000000004 0.18685362250019477
-2.292 0.18880704664996706
-2.293000000000001 0.19069642581176172
-2.2940000000000005 0.19252430644304785
-2.295 0.19429899396893732
-2.2959999999999994 0.19602765877454864
-2.2970000000000006 0.197716445210512
-2.298 0.1993690329292583
-2.2989999999999995 0.2009830635685314
-2.3000000000000007 0.20255362608896765
-2.301 0.20407401561506142
-2.3019999999999996 0.20553860188886694
-2.303000000000001 0.20694568965829976
-2.3040000000000003 0.20829958452892144
-2.3049999999999997 0.2096103196321282
-2.306000000000001 0.2108956120598582
-2.3070000000000004 0.21217687961374176
-2.308 0.21347638887409603
-2.309000000000001 0.21481142646492749
-2.3100000000000005 0.2161959591589248
-2.311 0.21763254123884904
-2.3119999999999994 0.21911507671714262
-2.3130000000000006 0.22062677641860176
-2.314 0.22214344181499573
-2.3149999999999995 0.22363829965770335
-2.3160000000000007 0.22508541220837847
-2.317 0.2264628929961468
-2.3179999999999996 0.22775944956447805
-2.319000000000001 0.2289744428281395
-2.3200000000000003 0.2301185589577271
-2.3209999999999997 0.23121248873799594
-2.322000000000001 0.23228436875858713
-2.3230000000000004 0.23336410340104236
-2.324 0.23448246079002474
-2.3249999999999993 0.23566400588413536
-2.3260000000000005 0.23692618471803112
-2.327 0.23827753333546906
-2.3279999999999994 0.23971738453950217
-2.3290000000000006 0.24123641959307743
-2.33 0.24282134594574975
-2.3309999999999995 0.2444558220304182
-2.3320000000000007 0.2461250969214364
-2.333 0.24781551451378653
-2.3339999999999996 0.24951918865840741
-2.335000000000001 0.2512299326600507
-2.3360000000000003 0.2529502910274363
-2.3369999999999997 0.2546814078250606
-2.338000000000001 0.25642608128299016
-2.3390000000000004 0.2581861091820723
-2.34 0.259960125678249
-2.3409999999999993 0.2617424886951135
-2.3420000000000005 0.2635230455449214
-2.343 0.26528960419979863
-2.3439999999999994 0.2670264992633863
-2.3450000000000006 0.2687196767163661
-2.346 0.270353555571615
-2.3469999999999995 0.2719169390718062
-2.3480000000000008 0.27340333951044243
-2.349 0.27480812907324986
-2.3499999999999996 0.27613093784245446
-2.351000000000001 0.277372331660594
-2.3520000000000003 0.27853457090923167
-2.3529999999999998 0.2796158346847473
-2.354000000000001 0.2806143887879057
-2.3550000000000004 0.2815227325544525
-2.356 0.2823331630671013
-2.3569999999999993 0.28303564087087785
-2.3580000000000005 0.283623682265287
-2.359 0.2840936874062473
-2.3599999999999994 0.28444963570299936
-2.3610000000000007 0.28470395031234313
-2.362 0.2848760001148267
-2.3629999999999995 0.2849942104957663
-2.3640000000000008 0.2850888844884049
-2.365 0.2851908164418982
-2.3659999999999997 0.2853277418365362
-2.367000000000001 0.28551890504188304
-2.3680000000000003 0.28577472477043425
-2.3689999999999998 0.28609695868875606
-2.370000000000001 0.286478258643857
-2.3710000000000004 0.2869075386678144
-2.372 0.2873703125208182
-2.3729999999999993 0.28785117677515765
-2.3740000000000006 0.28833723486868157
-2.375 0.28881735678820614
-2.3759999999999994 0.2892810691333027
-2.3770000000000007 0.2897173170984786
-2.378 0.2901141418808027
-2.3789999999999996 0.29045325440315545
-2.380000000000001 0.29071428307967806
-2.3810000000000002 0.2908732356306129
-2.3819999999999997 0.2909068356375724
-2.383000000000001 0.29079571067940746
-2.3840000000000003 0.2905271169886841
-2.385 0.2900969185157604
-2.386000000000001 0.2895141980675764
-2.3870000000000005 0.2887980378069085
-2.388 0.28797811525942335
-2.3889999999999993 0.28708650831650573
-2.3900000000000006 0.28615809103706574
-2.391 0.28521974448869564
-2.3919999999999995 0.2842916519203865
-2.3930000000000007 0.28338154577766506
-2.394 0.2824839182295632
-2.3949999999999996 0.2815845657420303
-2.396000000000001 0.2806626846771325
-2.3970000000000002 0.2796941318738887
-2.3979999999999997 0.2786620998590464
-2.399000000000001 0.27755611540270547
-2.4000000000000004 0.27637953433511614
-2.401 0.27514808272771224
-2.402000000000001 0.27388907709070914
-2.4030000000000005 0.27263782234390166
-2.404 0.2714347535473676
-2.4049999999999994 0.2703158370771461
-2.4060000000000006 0.26931161165619155
-2.407 0.2684405617986069
-2.4079999999999995 0.26770740558456235
-2.4090000000000007 0.26710427158610567
-2.41 0.2666099984258321
-2.4109999999999996 0.26619584879786623
-2.412000000000001 0.2658266919021562
-2.4130000000000003 0.265468402964792
-2.4139999999999997 0.265087961697774
-2.415000000000001 0.26466061228782595
-2.4160000000000004 0.2641683495537739
-2.417 0.2636002969982936
-2.418000000000001 0.26295482357077715
-2.4190000000000005 0.26223788424619987
-2.42 0.26145959692114185
-2.4209999999999994 0.26063783285229625
-2.4220000000000006 0.2597937403806441
-2.423 0.2589505595140878
-2.4239999999999995 0.2581347798824148
-2.4250000000000007 0.25737022259225295
-2.426 0.25668153244604885
-2.4269999999999996 0.2560864481035549
-2.428000000000001 0.2556007337331888
-2.4290000000000003 0.25522818805263103
-2.4299999999999997 0.2549661093516971
-2.431000000000001 0.2548039468037153
-2.4320000000000004 0.2547220035880412
-2.433 0.2546951959517945
-2.434000000000001 0.2546959969450081
-2.4350000000000005 0.25469503833622736
-2.436 0.25466686105283265
-2.4369999999999994 0.25458717089368965
-2.4380000000000006 0.2544403339093732
-2.439 0.2542150177480108
-2.4399999999999995 0.25390614892746743
-2.4410000000000007 0.25351555083274563
-2.442 0.25305023526165293
-2.4429999999999996 0.25252351960435543
-2.444000000000001 0.25195077646572084
-2.4450000000000003 0.25134951484434637
-2.4459999999999997 0.2507411930565128
-2.447000000000001 0.2501435991546865
-2.4480000000000004 0.24957472303318967
-2.449 0.24904554430596684
-2.4499999999999993 0.24856447340547455
-2.4510000000000005 0.24813325928726554
-2.452 0.24774633879254662
-2.4529999999999994 0.24739357129950826
-2.4540000000000006 0.24706418601944874
-2.455 0.24674410240540162
-2.4559999999999995 0.24642279959834107
-2.4570000000000007 0.24609421007795154
-2.458 0.24575752927873357
-2.4589999999999996 0.24541866747710853
-2.460000000000001 0.245089081175269
-2.4610000000000003 0.244781754579725
-2.4619999999999997 0.24451059059821073
-2.463000000000001 0.24428764000591416
-2.4640000000000004 0.24411700511592263
-2.465 0.24399922254984754
-2.4659999999999993 0.24392810192007758
-2.4670000000000005 0.24389016808505115
-2.468 0.24387246948350685
-2.4689999999999994 0.24386025142859577
-2.4700000000000006 0.2438409069240905
-2.471 0.24380669964329643
-2.4719999999999995 0.24375589262756375
-2.4730000000000008 0.24368836189468224
-2.474 0.24360930691498967
-2.4749999999999996 0.24352285126180398
-2.476000000000001 0.2434339411733674
-2.4770000000000003 0.24334144808151592
-2.4779999999999998 0.2432440072943309
-2.479000000000001 0.24313662113516843
-2.4800000000000004 0.24301136954080702
-2.481 0.24286041818265594
-2.4819999999999993 0.24267821899634326
-2.4830000000000005 0.24246003816433817
-2.484 0.24220587148664757
-2.4849999999999994 0.24191718325297526
-2.4860000000000007 0.24160177265460056
-2.487 0.24126892537294453
-2.4879999999999995 0.24093320925691172
-2.4890000000000008 0.24061259483189984
-2.49 0.240326953798107
-2.4909999999999997 0.24009817790327867
-2.492000000000001 0.239947695037517
-2.4930000000000003 0.23989636575837375
-2.4939999999999998 0.2399585688977713
-2.495000000000001 0.2401425502866411
-2.4960000000000004 0.24044681681068128
-2.497 0.24086009085332963
-2.4979999999999993 0.24136172596868094
-2.4990000000000006 0.24192169004938371
-2.5 0.2425055615898718
-2.5009999999999994 0.2430782924420647
-2.5020000000000007 0.24360631671880675
-2.503 0.2440625464522868
-2.5039999999999996 0.24443073646428826
-2.505000000000001 0.24470224606266935
-2.5060000000000002 0.2448797496433115
-2.5069999999999997 0.24497672583477517
-2.508000000000001 0.24501287295751342
-2.5090000000000003 0.24501355228124042
-2.51 0.24500820587939878
-2.511000000000001 0.24502533829713904
-2.5120000000000005 0.24509249952982712
-2.513 0.24523571097536162
-2.5139999999999993 0.2454758761418991
-2.5150000000000006 0.2458307338877518
-2.516 0.24631383513586155
-2.5169999999999995 0.24693273338881808
-2.5180000000000007 0.24769197351851008
-2.519 0.24859168604296464
-2.5199999999999996 0.24962726099976543
-2.521000000000001 0.2507886981887426
-2.5220000000000002 0.25206244587370796
-2.5229999999999997 0.25343032866934473
-2.524000000000001 0.2548706057179597
-2.5250000000000004 0.25635843011425247
-2.526 0.25786622978267537
-2.527000000000001 0.2593665541008016
-2.5280000000000005 0.2608325740493053
-2.529 0.26224051613964133
-2.5299999999999994 0.2635735201948876
-2.5310000000000006 0.2648184538750469
-2.532 0.2659698952187056
-2.5329999999999995 0.26703219413847484
-2.5340000000000007 0.2680153897469823
-2.535 0.2689359442567572
-2.5359999999999996 0.2698129416836006
-2.537000000000001 0.2706682391154145
-2.5380000000000003 0.2715225110838334
-2.5389999999999997 0.27239337595519797
-2.540000000000001 0.27329679357387826
-2.5410000000000004 0.2742426610024938
-2.542 0.2752369684083085
-2.543000000000001 0.2762814628501479
-2.5440000000000005 0.27737857974051955
-2.545 0.278528517513237
-2.5459999999999994 0.27973332228438436
-2.5470000000000006 0.28099782367047055
-2.548 0.2823268863202976
-2.5489999999999995 0.2837273907620374
-2.5500000000000007 0.28520733940474374
-2.551 0.2867735422119885
-2.5519999999999996 0.28843021782068823
-2.553000000000001 0.29018232404454075
-2.5540000000000003 0.29203297174165
-2.5549999999999997 0.29398390997186435
-2.556000000000001 0.2960350255776732
-2.5570000000000004 0.2981870835727021
-2.558 0.3004375414754168
-2.559000000000001 0.30278450217046343
-2.5600000000000005 0.3052225781980693
-2.561 0.30774029555813776
-2.5619999999999994 0.31032109918394524
-2.5630000000000006 0.31294471408352614
-2.564 0.3155860016175821
-2.5649999999999995 0.31821855327415965
-2.5660000000000007 0.32081849862994105
-2.567 0.32336668953651504
-2.5679999999999996 0.32585357000721765
-2.569000000000001 0.32827683885838066
-2.5700000000000003 0.33064380657096404
-2.5709999999999997 0.3329674787889793
-2.572000000000001 0.3352649552600276
-2.5730000000000004 0.33754940426710267
-2.574 0.3398309310488991
-2.575000000000001 0.34211106023869986
-2.5760000000000005 0.3443779118130049
-2.577 0.34661357791106
-2.5779999999999994 0.34879219111304127
-2.5790000000000006 0.35088172344016494
-2.58 0.35285930712025015
-2.5809999999999995 0.35470423651150296
-2.5820000000000007 0.3564075844244611
-2.583 0.35798000831136634
-2.5839999999999996 0.3594481347833739
-2.585000000000001 0.3608542128793482
-2.5860000000000003 0.3622545766580398
-2.5869999999999997 0.3637144964811559
-2.588000000000001 0.3653029261509051
-2.5890000000000004 0.3670858007526447
-2.59 0.36912017868929375
-2.5909999999999993 0.37144803951397065
-2.5920000000000005 0.37409351376939304
-2.593 0.37705652317264
-2.5939999999999994 0.3803190733474493
-2.5950000000000006 0.38383756395546126
-2.596 0.387554264535364
-2.5969999999999995 0.39139686488782166
-2.5980000000000008 0.3952838481783316
-2.599 0.3991348401498538
-2.5999999999999996 0.4028735714249602
-2.601000000000001 0.4064344310841665
-2.6020000000000003 0.4097654440489296
-2.6029999999999998 0.4128348486614545
-2.604000000000001 0.41562900189045776
-2.6050000000000004 0.41815164458027354
-2.606 0.4204212934102299
-2.6069999999999993 0.4224664068391596
-2.6080000000000005 0.4243184237388391
-2.609 0.42600972790998776
-2.6099999999999994 0.4275694309649028
-2.6110000000000007 0.4290230937596252
-2.612 0.43038495915515607
-2.6129999999999995 0.4316666805439091
-2.6140000000000008 0.4328746962056231
-2.615 0.43401538985770405
-2.6159999999999997 0.4350948490429876
-2.617000000000001 0.43611925907223065
-2.6180000000000003 0.43710460243164195
-2.6189999999999998 0.43806873631525034
-2.620000000000001 0.4390300785811476
-2.6210000000000004 0.44001314682017884
-2.622 0.4410381866170225
-2.6229999999999993 0.44212624502230397
-2.6240000000000006 0.4432918310613562
-2.625 0.4445489052081827
-2.6259999999999994 0.44589774370871477
-2.6270000000000007 0.4473376793741808
-2.628 0.44885964851654897
-2.6289999999999996 0.45044467413099054
-2.630000000000001 0.4520699309392731
-2.6310000000000002 0.4537048764075792
-2.6319999999999997 0.4553126579182997
-2.633000000000001 0.4568517369678852
-2.6340000000000003 0.4582831973588857
-2.635 0.4595692719684881
-2.636000000000001 0.4606799872099214
-2.6370000000000005 0.46159105113867965
-2.638 0.4622913364833553
-2.6389999999999993 0.4627788790217435
-2.6400000000000006 0.4630616592357785
-2.641 0.46315001352788643
-2.6419999999999995 0.4630553933580129
-2.6430000000000007 0.46278356999189574
-2.644 0.46233477428840003
-2.6449999999999996 0.4616986677100423
-2.646000000000001 0.46086122274481717
-2.6470000000000002 0.4598036794719935
-2.6479999999999997 0.4585078164114287
-2.649000000000001 0.4569647417790956
-2.6500000000000004 0.4551733198034191
-2.651 0.45314403845593393
-2.652000000000001 0.45089937846934164
-2.6530000000000005 0.4484669319035141
-2.654 0.44587897348692035
-2.6549999999999994 0.4431616873990125
-2.6560000000000006 0.440338414718008
-2.657 0.4374189664712836
-2.6579999999999995 0.4344039662163702
-2.6590000000000007 0.4312826399594006
-2.66 0.4280373001722143
-2.6609999999999996 0.4246513410672114
-2.662000000000001 0.4211053293181281
-2.6630000000000003 0.41738814628312537
-2.6639999999999997 0.4134932828502607
-2.665000000000001 0.40942590380508687
-2.6660000000000004 0.4051970800939353
-2.667 0.4008241456312153
-2.668000000000001 0.3963300761260398
-2.6690000000000005 0.39174474985361185
-2.67 0.38709336692023216
-2.6709999999999994 0.38240603176986054
-2.6720000000000006 0.3777069100009496
-2.673 0.37302119825981667
-2.6739999999999995 0.3683669841794659
-2.6750000000000007 0.363761871161426
-2.676 0.359215099701394
-2.6769999999999996 0.3547341075405333
-2.678000000000001 0.3503179419721743
-2.6790000000000003 0.34596395797510315
-2.6799999999999997 0.34166469969998947
-2.681000000000001 0.33740955266705086
-2.6820000000000004 0.333187729979474
-2.683 0.3289874552774118
-2.684000000000001 0.3247969518176794
-2.6850000000000005 0.32060773316767166
-2.686 0.316416277918367
-2.6869999999999994 0.31221846187838564
-2.6880000000000006 0.3080171959587636
-2.689 0.3038148890533254
-2.6899999999999995 0.2996185857512302
-2.6910000000000007 0.2954349530166541
-2.692 0.29127281908375807
-2.6929999999999996 0.2871396480572342
-2.694000000000001 0.28304359482648306
-2.6950000000000003 0.27899199963350996
-2.6959999999999997 0.2749949676009711
-2.697000000000001 0.27105955958954886
-2.6980000000000004 0.2671957628814371
-2.699 0.2634130924594515
-2.700000000000001 0.25971938092522856
-2.7010000000000005 0.25611655618536516
-2.702 0.25260486224668915
-2.7029999999999994 0.24917723250911697
-2.7040000000000006 0.245822051104021
-2.705 0.24252103643361195
-2.7059999999999995 0.2392573610168707
-2.7070000000000007 0.23601300164978728
-2.708 0.23277511061306108
-2.7089999999999996 0.22953391959323305
-2.710000000000001 0.22628830452674104
-2.7110000000000003 0.2230426915941495
-2.7119999999999997 0.2198029567980717
-2.713000000000001 0.216578956529555
-2.7140000000000004 0.21337843757621563
-2.715 0.2102078766174467
-2.7159999999999993 0.20706735781350624
-2.7170000000000005 0.20395576931763093
-2.718 0.20086777783378723
-2.7189999999999994 0.19780060709990063
-2.7200000000000006 0.19475258525041314
-2.721 0.19172547161890968
-2.7219999999999995 0.18872609036071888
-2.7230000000000008 0.18576591252397362
-2.724 0.18285986537863616
-2.7249999999999996 0.18002224000038902
-2.726000000000001 0.1772661702722546
-2.7270000000000003 0.17460225541946833
-2.7279999999999998 0.17203249299159673
-2.729000000000001 0.16955198167368568
-2.7300000000000004 0.1671501941510506
-2.731 0.16481123827228672
-2.7319999999999993 0.162514880681171
-2.7330000000000005 0.16024191699256496
-2.734 0.15797530248216002
-2.7349999999999994 0.15570115914014537
-2.7360000000000007 0.15341209333711894
-2.737 0.15110511605508126
-2.7379999999999995 0.14878241118652397
-2.7390000000000008 0.14644882909011328
-2.74 0.14411033827979067
-2.7409999999999997 0.14177333707138745
-2.742000000000001 0.13944346648851513
-2.7430000000000003 0.13712478385253316
-2.7439999999999998 0.13482082251583688
-2.745000000000001 0.13253387760350505
-2.7460000000000004 0.13026801708891037
-2.747 0.12802574566156
-2.7479999999999993 0.12581031309515903
-2.7490000000000006 0.12362462983187471
-2.75 0.12147180723432614
-2.7509999999999994 0.11935435093212676
-2.7520000000000007 0.11727360337698996
-2.753 0.1152321828603966
-2.7539999999999996 0.11323162014746142
-2.755000000000001 0.11127460212913778
-2.7560000000000002 0.10936506410007406
-2.7569999999999997 0.10750809233192361
-2.758000000000001 0.10571017851570279
-2.7590000000000003 0.10397818999539216
-2.76 0.10231890360084986
-2.761000000000001 0.10073954071844785
-2.7620000000000005 0.09924542135443064
-2.763 0.09784147660879673
-2.7639999999999993 0.09653111986105782
-2.7650000000000006 0.09531693171806041
-2.766 0.09419996332446894
-2.7669999999999995 0.09317953200339511
-2.7680000000000007 0.09225277758307043
-2.769 0.09141431321853964
-2.7699999999999996 0.09065460066017628
-2.771000000000001 0.08996044456233092
-2.7720000000000002 0.08931443782364033
-2.7729999999999997 0.0886960006776374
-2.774000000000001 0.08808180430588929
-2.7750000000000004 0.08744712803759817
-2.776 0.08676906266795023
-2.777000000000001 0.08602725446060724
-2.7780000000000005 0.08520585172777065
-2.779 0.08429505993593957
-2.7799999999999994 0.08329104041322431
-2.7810000000000006 0.08219725900587241
-2.782 0.08102274903203212
-2.7829999999999995 0.07978113295569744
-2.7840000000000007 0.0784901331438534
-2.785 0.07716933294536696
-2.7859999999999996 0.07583805279235649
-2.787000000000001 0.07451554649342695
-2.7880000000000003 0.07321787534167086
-2.7889999999999997 0.07195875495047112
-2.790000000000001 0.07074799338716564
-2.7910000000000004 0.06959195242462832
-2.792 0.0684936687005597
-2.793000000000001 0.0674533993050196
-2.7940000000000005 0.06646899123105629
-2.795 0.06553633004679986
-2.7959999999999994 0.0646512863783083
-2.7970000000000006 0.06380912519252241
-2.798 0.06300545924295553
-2.7989999999999995 0.062236176048869676
-2.8000000000000007 0.061497747070777126
-2.801 0.06078791854507762
-2.8019999999999996 0.06010485329627052
-2.803000000000001 0.05944794552957873
-2.8040000000000003 0.05881601269298831
-2.8049999999999997 0.05820955807489083
-2.806000000000001 0.057628538895695566
-2.8070000000000004 0.05707335706074921
-2.808 0.05654371626287608
-2.809000000000001 0.05603969714478406
-2.8100000000000005 0.055560088343528935
-2.811 0.05510335139698668
-2.8119999999999994 0.054666295301970334
-2.8130000000000006 0.054245317040273
-2.814 0.053835275762030906
-2.8149999999999995 0.05342975363336305
-2.8160000000000007 0.05302203894011929
-2.817 0.05260548275481513
-2.8179999999999996 0.05217387934452046
-2.819000000000001 0.05172237314379883
-2.8200000000000003 0.05124793044790681
-2.8209999999999997 0.05074998054563164
-2.822000000000001 0.050230177888163564
-2.8230000000000004 0.04969245271602724
-2.824 0.04914259356227047
-2.825000000000001 0.048586496526882204
-2.8260000000000005 0.0480309899285573
-2.827 0.047481407656515866
-2.8279999999999994 0.04694193417474693
-2.8290000000000006 0.046415745490181425
-2.83 0.045903696234854865
-2.8309999999999995 0.04540590760580671
-2.8320000000000007 0.04492146918787669
-2.833 0.04444926898381614
-2.8339999999999996 0.04398792172653292
-2.835000000000001 0.0435369606979943
-2.8360000000000003 0.0430958106296418
-2.8369999999999997 0.04266531526475488
-2.838000000000001 0.04224586047551886
-2.8390000000000004 0.04183851605683891
-2.84 0.04144431961781843
-2.8409999999999993 0.04106367938246928
-2.8420000000000005 0.04069656678932196
-2.843 0.0403419154129721
-2.8439999999999994 0.039998151871146664
-2.8450000000000006 0.03966233559636892
-2.846 0.03933121878660004
-2.8469999999999995 0.03900121937025662
-2.8480000000000008 0.038669298558829585
-2.849 0.03833255338379783
-2.8499999999999996 0.03798877466282382
-2.851000000000001 0.03763769561600366
-2.8520000000000003 0.0372800666282871
-2.8529999999999998 0.03691849740750512
-2.854000000000001 0.03655671953832252
-2.8550000000000004 0.036199486083450576
-2.856 0.0358525778822941
-2.8569999999999993 0.03552174468042519
-2.8580000000000005 0.03521228537321131
-2.859 0.03492885666005302
-2.8599999999999994 0.03467441529530722
-2.8610000000000007 0.03445038254821586
-2.862 0.03425609604237423
-2.8629999999999995 0.03408903787324239
-2.8640000000000008 0.033944626124770186
-2.865 0.03381721736513004
-2.8659999999999997 0.03370011623008719
-2.867000000000001 0.03358678167601192
-2.8680000000000003 0.033471051046265764
-2.8689999999999998 0.033347755635745824
-2.870000000000001 0.03321356207543706
-2.8710000000000004 0.03306622561206933
-2.872 0.032905077124615344
-2.8729999999999993 0.03273060248386291
-2.8740000000000006 0.03254412994428745
-2.875 0.03234727876877172
-2.8759999999999994 0.03214204464877084
-2.8770000000000007 0.031930338714500836
-2.878 0.031714022182456586
-2.8789999999999996 0.031495343505623094
-2.880000000000001 0.03127686143947868
-2.8810000000000002 0.03106171502116047
-2.8819999999999997 0.030853398207655
-2.883000000000001 0.030656189801229843
-2.8840000000000003 0.030474047465624206
-2.885 0.030310732173598132
-2.886000000000001 0.030168688117215785
-2.8870000000000005 0.030049190237157374
-2.888 0.029950992104747918
-2.8889999999999993 0.029871319984829572
-2.8900000000000006 0.029805027964237917
-2.891 0.029745741908383028
-2.8919999999999995 0.029686622661762255
-2.8930000000000007 0.02962058546678678
-2.894 0.029541707154799306
-2.8949999999999996 0.02944541592741284
-2.896000000000001 0.02932918498706493
-2.8970000000000002 0.029192428661451213
-2.8979999999999997 0.029036127447283403
-2.899000000000001 0.02886303236630615
-2.9000000000000004 0.028676214418161962
-2.901 0.028479300048219667
-2.902000000000001 0.028275570283513338
-2.9030000000000005 0.028067941154686537
-2.904 0.02785873797391351
-2.9049999999999994 0.027649799083805635
-2.9060000000000006 0.02744256550762815
-2.907 0.027238378085894896
-2.9079999999999995 0.027038494932249982
-2.9090000000000007 0.026844077627788263
-2.91 0.026656354334759626
-2.9109999999999996 0.026476390006093777
-2.912000000000001 0.02630506749233094
-2.9130000000000003 0.02614330417809526
-2.9139999999999997 0.025991034995340234
-2.915000000000001 0.025847999439918865
-2.9160000000000004 0.025713415462938007
-2.917 0.02558596691728808
-2.918000000000001 0.02546419663022489
-2.9190000000000005 0.025346156750424606
-2.92 0.025230282475142966
-2.9209999999999994 0.025114918642605184
-2.9220000000000006 0.024998826117908064
-2.923 0.02488139536338576
-2.9239999999999995 0.024762305108740244
-2.9250000000000007 0.024641931346539168
-2.926 0.024521119022592075
-2.9269999999999996 0.024400998845811615
-2.928000000000001 0.02428303145081939
-2.9290000000000003 0.024168348175584622
-2.9299999999999997 0.02405819944380699
-2.931000000000001 0.02395346702096199
-2.9320000000000004 0.02385444573938064
-2.933 0.023761363316330268
-2.934000000000001 0.023673872412559537
-2.9350000000000005 0.023591602544002208
-2.936 0.02351382249610977
-2.9369999999999994 0.02344001081428194
-2.9380000000000006 0.023369237846380942
-2.939 0.023301087325476946
-2.9399999999999995 0.02323482043176431
-2.9410000000000007 0.023169911765278238
-2.942 0.023105912411833053
-2.9429999999999996 0.023042443886643532
-2.944000000000001 0.022979242843575446
-2.9450000000000003 0.02291598975850102
-2.9459999999999997 0.022852536654028626
-2.947000000000001 0.022788706825133693
-2.9480000000000004 0.022724266539965565
-2.949 0.022659113471295456
-2.950000000000001 0.022593009591743388
-2.9510000000000005 0.022525946967658306
-2.952 0.022457983190701736
-2.9529999999999994 0.02238957158831598
-2.9540000000000006 0.022321412425798465
-2.955 0.02225468682543348
-2.9559999999999995 0.022191072702818948
-2.9570000000000007 0.022132463046339163
-2.958 0.022080993395147443
-2.9589999999999996 0.02203839724561128
-2.960000000000001 0.022005848477330007
-2.9610000000000003 0.021983698127223093
-2.9619999999999997 0.02197110709833094
-2.963000000000001 0.021966218522511276
-2.9640000000000004 0.021965902463843192
-2.965 0.02196642300561243
-2.9659999999999993 0.021963659347684263
-2.9670000000000005 0.02195338648196417
-2.968 0.021932481840446827
-2.9689999999999994 0.021898521223379333
-2.9700000000000006 0.021850704405834212
-2.971 0.02178961212712409
-2.9719999999999995 0.021717221072935746
-2.9730000000000008 0.021636859879867323
-2.974 0.0215523709077632
-2.9749999999999996 0.021468049754615682
-2.976000000000001 0.021388057187518385
-2.9770000000000003 0.021316033586054287
-2.9779999999999998 0.021254992832378652
-2.979000000000001 0.021207028570336
-2.9800000000000004 0.021173486387574415
-2.981 0.021154869767114674
-2.9819999999999993 0.021151054919644453
-2.9830000000000005 0.02116144374171246
-2.984 0.021184785592974174
-2.9849999999999994 0.021219475392432588
-2.9860000000000007 0.021263205193936187
-2.987 0.021313351418227506
-2.9879999999999995 0.021366689604022323
-2.9890000000000008 0.021419759997570006
-2.99 0.021469096318241877
-2.9909999999999997 0.021511629109356847
-2.992000000000001 0.021544916817965845
-2.9930000000000003 0.021567479321433748
-2.9939999999999998 0.02157924793809965
-2.995000000000001 0.021581207113013996
-2.9960000000000004 0.02157566110813766
-2.997 0.021565524510867996
-2.9979999999999993 0.021554070489575857
-2.9990000000000006 0.021544461895379414
-3.0 0.02153901090162236
