# Supplementary material for: Pressure-tuning of α-RuCl3 towards a quantum spin liquid
Source: Nat Commun. 2024 Sep 17;15:8142. doi: 10.1038/s41467-024-52169-w (PMC11408671; doi:10.1038/s41467-024-52169-w)
Supplement: Supplementary file 3 — Source Data [file 41467_2024_52169_MOESM3_ESM.zip › fig4/FIG4_SimuData_1-3l_CLdelta_9my.dat]

6.0 0.012606373015605469
5.999 0.012617902234950686
5.998 0.012640527792457659
5.997 0.012673390325709567
5.996 0.012715090566703897
5.995 0.012763930039837196
5.994 0.0128177392959016
5.993 0.012874135503359896
5.992 0.012930648348389112
5.991 0.012984801088602135
5.99 0.01303433247753097
5.989 0.013077395792010168
5.988 0.013112665564113892
5.987 0.013139444482027607
5.986 0.013157568859242663
5.985 0.013167531276327455
5.984 0.013170259526846865
5.983 0.01316704058975123
5.982 0.013159463910166654
5.981 0.013149192693573543
5.98 0.013138076566621538
5.979 0.013127772024256633
5.978 0.01311983026587546
5.977 0.013115543372678312
5.976 0.013116048219612573
5.975 0.013122105417073881
5.974 0.013134158184892386
5.973 0.01315251789088288
5.972 0.013177147673178095
5.971 0.013207911408677744
5.97 0.013244558983377428
5.969 0.013286764993953416
5.968 0.01333409900190527
5.967 0.013385902279319696
5.966 0.013441561146409512
5.965 0.013500124032177346
5.964 0.01356041745445368
5.963 0.013621191319117215
5.962 0.013680791666595745
5.961 0.013737641216905686
5.96 0.013790183619734681
5.959 0.013836991808010667
5.958 0.013876791722172899
5.957 0.01390893779034788
5.956 0.013933061949363888
5.955 0.013949339025659048
5.954 0.013958430089333044
5.953 0.01396145514805692
5.952 0.013959995580879481
5.951 0.013955818153385022
5.95 0.013950886979442178
5.949 0.013947156471976065
5.948 0.013946397430847728
5.947 0.013950131238392165
5.946 0.013959292867212725
5.945 0.013974448338258177
5.944 0.01399561943567905
5.943 0.014022168594872483
5.942 0.014053147121851624
5.941 0.014087266927378113
5.94 0.014123161000479818
5.939 0.014159300050890859
5.938 0.014194334952889031
5.937 0.014227246074874675
5.936 0.014257114130580712
5.935 0.014283351997682861
5.934 0.014305606618754003
5.933 0.01432364378339133
5.932 0.014337349795811919
5.931 0.014346694507490513
5.93 0.01435179621598925
5.929 0.0143528373935086
5.928 0.014350311701056793
5.927 0.014344966405964065
5.926 0.01433801654051076
5.925 0.014331128413321573
5.924 0.014326385909445193
5.923 0.014326273281684817
5.922 0.0143335074011971
5.921 0.014350825168599401
5.92 0.014380789069598289
5.919 0.014425275792662666
5.918 0.014485707051307644
5.917 0.014562410194022908
5.916 0.01465480472279815
5.915 0.014761345084168655
5.914 0.014879354513348111
5.913 0.015005661968736652
5.912 0.015136339446266417
5.911 0.015267474873403809
5.91 0.015395160432897133
5.909 0.015516046512366554
5.908 0.015627430830006145
5.907 0.015727424676549417
5.906 0.015815206895195243
5.905 0.015890901102912625
5.904 0.015955277740119955
5.903 0.01600983637132848
5.902 0.01605653833386159
5.901 0.016097588657661747
5.9 0.016135237555864983
5.899 0.016171790176446103
5.898 0.01620926275746836
5.897 0.016249408873547207
5.896 0.016293560862721074
5.895 0.016342623087455592
5.894 0.0163971745108918
5.893 0.016456975862043168
5.892 0.016521421881331995
5.891 0.01658942529123184
5.89 0.016659744544203388
5.889 0.016731065369311515
5.888 0.016802021805329283
5.887 0.016871697713839333
5.886 0.016939590708328525
5.885 0.017005748710363797
5.884 0.017070628260709028
5.883 0.017135196356676135
5.882 0.017200551141507644
5.881 0.017267802338174026
5.88 0.017338175120330417
5.879 0.01741258623215406
5.878 0.01749177711705112
5.877 0.017576189301447862
5.876 0.01766600651190907
5.875 0.017761208170022524
5.874 0.017861502554173375
5.873 0.017966350049654776
5.872 0.018074956486702303
5.871 0.018186221971167742
5.87 0.018298948218823653
5.869 0.018411617118699108
5.868 0.018522564083230445
5.867 0.0186304100163865
5.866 0.018733896189928382
5.865 0.018832511169880835
5.864 0.018926309838006725
5.8629999999999995 0.019016062532362304
5.862 0.019103472867338215
5.861 0.019190962913133724
5.86 0.01928158961481793
5.859 0.01937851291791336
5.858 0.019485083077558755
5.857 0.01960411027529376
5.856 0.019737613845490328
5.855 0.019886701783353423
5.854 0.020051154228645347
5.853 0.020229542609884736
5.852 0.020419157305044913
5.851 0.020616447059083137
5.85 0.020817373672048393
5.849 0.02101790328532813
5.848 0.021214442377995368
5.847 0.02140413576699976
5.846 0.021585391552468983
5.845 0.02175785255938802
5.844 0.021922350379226862
5.843 0.022080952963910005
5.842 0.022236169163928208
5.841 0.022390818849898225
5.84 0.022547819883426398
5.839 0.022709577229724533
5.838 0.022877794545278936
5.837 0.023053161311343936
5.836 0.023235492479185715
5.835 0.02342346529536016
5.834 0.023614981876982376
5.833 0.023807380619528862
5.832 0.023997436483928734
5.831 0.024181772860580462
5.83 0.02435751662548205
5.829 0.024522275904427925
5.828 0.024674767119065754
5.827 0.024815066857934377
5.826 0.02494441053833052
5.825 0.025065522601177503
5.824 0.02518237569628897
5.823 0.025299603702270457
5.822 0.025422395917911275
5.821 0.025555858955343003
5.82 0.02570436634037273
5.819 0.02587154537266916
5.818 0.026059501986843033
5.817 0.026269220687385995
5.816 0.026500206255136886
5.815 0.026750961800080672
5.814 0.02701913423668211
5.813 0.02730212389600248
5.812 0.027597101274609348
5.811 0.02790171280517704
5.81 0.028214184709574975
5.809 0.02853331387435755
5.808 0.028858268744081605
5.807 0.029189068930784202
5.806 0.029525253513846363
5.805 0.02986659294576366
5.804 0.03021233316977804
5.803 0.030561064867487824
5.802 0.030910738562655332
5.801 0.031258945846038645
5.8 0.03160330698710941
5.799 0.031941331903442005
5.798 0.03227163530401078
5.797 0.03259375789871545
5.796 0.03290866622074928
5.795 0.03321887327844665
5.794 0.03352793239051095
5.793 0.03384063185188387
5.792 0.034161867976629505
5.791 0.034496278079093154
5.79 0.03484813467679028
5.789 0.0352199446640763
5.788 0.03561301097232012
5.787 0.0360268361493432
5.786 0.036459714759588015
5.785 0.036908450910219874
5.784 0.037368948773077705
5.783 0.03783717690147915
5.782 0.03830889114986396
5.781 0.03878016259336398
5.78 0.039247937418855704
5.779 0.03970956784230363
5.778 0.04016339802770991
5.777 0.04060864557464473
5.776 0.04104507896086457
5.775 0.04147326867492641
5.774 0.04189458048252428
5.773 0.042311123488755695
5.772 0.042725784938475016
5.771 0.04314214626752894
5.77 0.04356452957395265
5.769 0.043997372744013066
5.768 0.04444527304618653
5.767 0.044912364395221664
5.766 0.04540200193247564
5.765 0.04591693238807002
5.764 0.046458138703093524
5.763 0.04702621066033477
5.762 0.047620942758686884
5.761 0.04824195465713096
5.76 0.04888905483822313
5.759 0.049562447382871674
5.758 0.05026310580951209
5.757 0.05099251382763455
5.756 0.05175219353105576
5.755 0.05254304672556982
5.754 0.053364852793216525
5.753 0.054216087181494
5.752 0.0550929760693649
5.751 0.05598922641721579
5.75 0.05689774546043173
5.749 0.05781004824723306
5.748 0.0587178106324396
5.747 0.0596145869888892
5.746 0.060495870261042674
5.745 0.06136091957669955
5.744 0.062213019253255446
5.743 0.06305926706314323
5.742 0.06390956497864418
5.741 0.06477576563989272
5.74 0.06567042302209229
5.739 0.06660412161794879
5.7379999999999995 0.0675844990039559
5.737 0.06861476468103765
5.736 0.0696932772839749
5.735 0.0708141604461076
5.734 0.07196689590673497
5.733 0.07313933974073891
5.732 0.07431860672777225
5.731 0.07549329656039268
5.73 0.0766544285056771
5.729 0.07779609925971004
5.728 0.0789170537615909
5.727 0.08001945036794797
5.726 0.0811083913838654
5.725 0.08219092471237802
5.724 0.08327482193120894
5.723 0.0843674340569317
5.7219999999999995 0.08547562199815632
5.721 0.08660470465914873
5.72 0.08775761226599492
5.719 0.08893623675937554
5.718 0.09014067218294446
5.717 0.0913694652874833
5.716 0.09262023130741501
5.715 0.09388931013094357
5.714 0.09517320964725906
5.713 0.09646769493910536
5.712 0.09776968392197229
5.711 0.09907645463599118
5.71 0.10038835258705016
5.709 0.1017069713884135
5.708 0.10303785927826103
5.707 0.10438887338780375
5.706 0.10577145746478674
5.705 0.10719878112997895
5.704 0.10868508844982473
5.703 0.11024404400569197
5.702 0.11188861080032043
5.701 0.11362646294589591
5.7 0.11546165677709543
5.699 0.1173927993494491
5.698 0.11941164631698123
5.697 0.12150507024612854
5.696 0.12365588745578705
5.695 0.1258425168386889
5.694 0.12804300670411553
5.693 0.13023555095688338
5.692 0.13240018883235993
5.691 0.13452191684801124
5.69 0.13659032277545002
5.689 0.13860157789344954
5.688 0.14055753438426086
5.687 0.14246586722324775
5.686 0.1443376313661403
5.685 0.1461876462215618
5.684 0.1480307486999404
5.683 0.1498793010057634
5.682 0.15174278644288625
5.681 0.15362607102504724
5.68 0.15552689451005
5.679 0.15743678282124313
5.678 0.15934164698792455
5.677 0.16122345146640557
5.676 0.1630620367541882
5.675 0.1648376199068682
5.674 0.16653429969679934
5.673 0.16814009397217708
5.672 0.16964981659241182
5.671 0.17106634569761753
5.67 0.17239714956030489
5.669 0.17365540914638075
5.668 0.17485593159026552
5.667 0.17601510860826644
5.666 0.1771452065744943
5.665 0.1782544312278794
5.664 0.17934744159234997
5.663 0.18042260890319242
5.662 0.1814745072181657
5.661 0.18249541334669872
5.66 0.18347695195982489
5.659 0.18441252105608302
5.658 0.18529851233414343
5.657 0.18613558516916168
5.656 0.18692947809110047
5.655 0.18768992590344896
5.654 0.18843037145960279
5.653 0.18916554365625052
5.652 0.1899091905110204
5.651 0.19067184356848177
5.65 0.19145923362702427
5.649 0.19227143250925546
5.648 0.1931013268041604
5.647 0.1939344432339116
5.646 0.1947533332804989
5.645 0.19553630649397283
5.644 0.19626099410442419
5.643 0.19690564026504162
5.642 0.19745059750045965
5.641 0.19788073944837933
5.64 0.19818241895269012
5.639 0.1983470842722477
5.638 0.1983674821158422
5.6370000000000005 0.1982396193176571
5.636 0.19796019325141598
5.635 0.1975280563095341
5.634 0.19694553558729083
5.633 0.19621629869198273
5.632 0.19534755424185485
5.631 0.194350799794984
5.63 0.19324100832103064
5.629 0.19203544091581098
5.628 0.19075441013574332
5.627 0.18941956855538636
5.626 0.18805139985526537
5.625 0.18666875019484008
5.624 0.18528847469065057
5.623 0.1839230642105806
5.622 0.18258175568628518
5.621 0.18126989763470433
5.62 0.17999025335389748
5.619 0.17874386045086804
5.618 0.17752927125802076
5.617 0.176346311928821
5.616 0.17519248755716985
5.615 0.1740651509503712
5.614 0.17296184428158118
5.6129999999999995 0.17187827773740444
5.612 0.17080813407174428
5.611 0.16974462271799007
5.61 0.1686785230122716
5.609 0.16760069524675358
5.608 0.1665020948103958
5.607 0.16537484209121484
5.606 0.16421331329527386
5.605 0.1630152025072874
5.604 0.161781584637373
5.603 0.16051779819478335
5.602 0.15923066789071447
5.601 0.15792856252256784
5.6 0.1566194544824336
5.599 0.1553095653876459
5.598 0.15400215703174677
5.5969999999999995 0.15269529770523066
5.596 0.15138354804672968
5.595 0.15005885830096966
5.594 0.14871190591510036
5.593 0.1473338748661367
5.592 0.14592027210828437
5.591 0.14447276400279765
5.59 0.14299872684934906
5.589 0.14151452560128264
5.588 0.1400412211982389
5.587 0.13860380126388894
5.586 0.1372272639924361
5.585 0.1359330341574884
5.584 0.1347366677431602
5.583 0.1336448520800055
5.582 0.13265392276301582
5.581 0.13175099427560938
5.58 0.13091586363560323
5.579 0.13012192682480173
5.578 0.1293412828961592
5.577 0.12854843610132166
5.576 0.12772060726689735
5.575 0.1268420823442312
5.574 0.12590557272463698
5.573 0.12491112835885072
5.572 0.12386666178495917
5.571 0.12278491764501984
5.57 0.12168254375925576
5.569 0.12057878459604365
5.568 0.11949215775752471
5.567 0.11843961483269713
5.566 0.11743513004393138
5.565 0.11648998557140448
5.564 0.11561265425790332
5.563 0.1148082770081308
5.562 0.11408048720718304
5.561 0.11343098078663448
5.56 0.11285967976021588
5.559 0.11236467244390884
5.558 0.11194262143056385
5.557 0.11158730985031473
5.556 0.11128974855642235
5.555 0.11103661496697044
5.554 0.11081232305382976
5.553 0.1105981366229621
5.552 0.11037359421824962
5.551 0.11011863417527276
5.55 0.10981458031600638
5.549 0.10944653591857903
5.548 0.10900467892976708
5.547 0.10848501332378163
5.546 0.10788898449207016
5.545 0.1072243868529486
5.544 0.1065027643308913
5.543 0.10573785018909822
5.542 0.1049444121733329
5.541 0.10413593512269413
5.54 0.10332214086615432
5.539 0.1025100803567043
5.538 0.10170300397294615
5.537 0.10090069704330708
5.536 0.1001010753488647
5.535 0.09930165892484089
5.534 0.09850062074797077
5.533 0.09769860512712832
5.532 0.09689831722412995
5.531 0.09610620057267485
5.53 0.0953312475155106
5.529 0.09458368577389022
5.528 0.09387469375165264
5.527 0.09321539856712557
5.526 0.09261397124702955
5.525 0.09207578037126907
5.524 0.09160233832138955
5.523 0.09119158259915942
5.522 0.09083747406145323
5.521 0.09053110728375481
5.52 0.09026111481605138
5.519 0.09001602329657839
5.518 0.08978503445445035
5.517 0.08955832180388587
5.516 0.08932824477848215
5.515 0.08908986940340739
5.514 0.08884066402010339
5.513 0.08857880947409233
5.5120000000000005 0.08830407460914529
5.511 0.08801683868666528
5.51 0.0877170268891531
5.509 0.08740414956934162
5.508 0.08707833817202779
5.507 0.08674004786625757
5.506 0.08639147445873682
5.505 0.08603609315127901
5.504 0.08567961817278891
5.503 0.08533008088363903
5.502 0.08499619306621993
5.501 0.08468797794258316
5.5 0.08441430711036377
5.499 0.08418346925854785
5.498 0.08400065080306704
5.497 0.08386831846820711
5.496 0.0837854679283352
5.495 0.08374818434945293
5.494 0.08374989250954094
5.493 0.08378166583745772
5.492 0.08383281106906666
5.491 0.08389299026021489
5.49 0.08395133246336606
5.489 0.08399750773735208
5.4879999999999995 0.0840232632266721
5.487 0.08402155709312276
5.486 0.08398804090884518
5.485 0.08392082546347221
5.484 0.0838207017554489
5.483 0.08369100764730027
5.482 0.08353752480090125
5.481 0.08336673442615002
5.48 0.08318638081381216
5.479 0.08300427966182554
5.478 0.08282672583149456
5.477 0.08265907565968207
5.476 0.08250442855032938
5.475 0.08236514973969233
5.474 0.08224196762047714
5.473 0.08213569636628072
5.4719999999999995 0.08204758129373538
5.471 0.08197916118050963
5.47 0.08193366514691396
5.469 0.08191414118825438
5.468 0.081924061712136
5.467 0.08196556663431366
5.466 0.08203868367528451
5.465 0.08214093847251502
5.464 0.08226742927701462
5.463 0.08241045091918331
5.462 0.08256020773332727
5.461 0.08270756527122824
5.46 0.08284453282218801
5.459 0.08296489981236058
5.458 0.08306634205105358
5.457 0.0831500822225858
5.4559999999999995 0.08322045733705745
5.455 0.08328458121554541
5.454 0.08334958297013566
5.453 0.08342324415793137
5.452 0.08351114029445728
5.451 0.08361723690403693
5.45 0.08374176925068573
5.449 0.08388339371314854
5.448 0.08403878484269645
5.447 0.08420359125948748
5.446 0.08437355657354732
5.445 0.08454484664618277
5.444 0.08471548547085306
5.443 0.08488429103368043
5.442 0.08505098744443529
5.441 0.08521598518472322
5.4399999999999995 0.08538026635053257
5.439 0.0855438714826903
5.438 0.08570658988269568
5.437 0.08586615357509735
5.436 0.08602036149446611
5.435 0.08616505474016575
5.434 0.08629565019945824
5.433 0.08640626657625619
5.432 0.08649210252754871
5.431 0.0865478626269066
5.43 0.086569048864463
5.429 0.08655338410999296
5.428 0.08650013979637552
5.427 0.08641161626125175
5.426 0.08629292349545048
5.425 0.08615291052094594
5.4239999999999995 0.08600320424612655
5.423 0.08585779197341861
5.422 0.08573229283417655
5.421 0.08564185512393842
5.42 0.08560059068223885
5.4190000000000005 0.08561938070583101
5.418 0.08570498761953894
5.417 0.08585875964124078
5.416 0.08607740205085512
5.415 0.08635277907415924
5.414 0.08667307899849387
5.413 0.08702452862346349
5.412 0.08739191060260781
5.411 0.0877606537180709
5.41 0.08811792876440541
5.409 0.0884522814975754
5.408 0.08875498996782548
5.407 0.08901894460921604
5.406 0.08923899053716076
5.405 0.08941123793826657
5.404 0.08953243462642914
5.4030000000000005 0.08960030024954246
5.402 0.08961343632324274
5.401 0.08957184565843472
5.4 0.08947696926760787
5.399 0.08933232716855743
5.398 0.0891438499115682
5.397 0.08892040955252548
5.396 0.08867288094651277
5.395 0.08841388197081736
5.394 0.088157142558743
5.393 0.08791683754503735
5.392 0.08770528593605542
5.391 0.08753246800651765
5.39 0.08740476869059634
5.389 0.08732422080330664
5.388 0.08728919125543352
5.3870000000000005 0.0872933992432597
5.386 0.08732903972508094
5.385 0.08738531712936135
5.384 0.08745251414019928
5.383 0.08752142047138932
5.382 0.08758493919705326
5.381 0.08763887600257987
5.38 0.08768180081381166
5.379 0.08771435785726381
5.378 0.08773832635771471
5.377 0.08775622639777711
5.376 0.08776951199944522
5.375 0.08777823362558099
5.374 0.08778049843148374
5.373 0.08777323358786672
5.372 0.08775163659036794
5.371 0.08770984087084598
5.37 0.0876424804181092
5.369 0.08754525946231081
5.368 0.08741535198447094
5.367 0.08725111119034235
5.366 0.0870533033707678
5.365 0.08682375595961105
5.364 0.08656526673035973
5.3629999999999995 0.08628097141560002
5.362 0.08597417005208903
5.361 0.08564807494250774
5.36 0.0853050334151024
5.359 0.08494737209936738
5.358 0.08457711168268307
5.357 0.08419638787123968
5.356 0.08380773972490632
5.355 0.0834133235602864
5.354 0.08301568035581978
5.353 0.08261692301573666
5.352 0.08221888828957996
5.351 0.08182206407833395
5.35 0.08142604335207063
5.349 0.08102926107937021
5.348 0.08062832492323871
5.3469999999999995 0.08022003825661579
5.346 0.0798007236846015
5.345 0.07936751866613598
5.344 0.07891830719398413
5.343 0.0784536013068994
5.342 0.07797519889083789
5.341 0.07748778985459241
5.34 0.07699722918659319
5.339 0.07651064761750427
5.338 0.07603521149683186
5.337 0.0755775241250057
5.336 0.07514418202697475
5.335 0.07473980967863102
5.334 0.07436804202357737
5.333 0.07403098896264287
5.332 0.07372904584945687
5.3309999999999995 0.07346153392823522
5.33 0.07322512785185854
5.329 0.07301454028026531
5.328 0.07282141795078619
5.327 0.07263474412552193
5.326 0.07244043403183353
5.325 0.07222280487042478
5.324 0.07196480995466387
5.323 0.07165099693147675
5.322 0.07126861210891451
5.321 0.07080893233168886
5.32 0.07026872719251315
5.319 0.06965139766116499
5.318 0.0689659301581949
5.317 0.06822574736555127
5.316 0.06744829242472272
5.3149999999999995 0.06665187154271966
5.314 0.06585430169894853
5.313 0.06507132352403133
5.312 0.06431534505191511
5.311 0.06359511085236205
5.31 0.06291484001040233
5.309 0.06227542371999139
5.308 0.06167442987140244
5.307 0.06110722348989609
5.306 0.060567187993199184
5.305 0.0600471009005099
5.304 0.059539107334235744
5.303 0.05903534134598167
5.302 0.05852865224908092
5.301 0.05801298734639098
5.3 0.05748330013032785
5.2989999999999995 0.05693706400793984
5.298 0.05637280156567757
5.297 0.05579113892713369
5.296 0.05519464074510849
5.295 0.054586909359696636
5.2940000000000005 0.05397226680002758
5.293 0.053355376482013446
5.292 0.05274003467126969
5.291 0.052129855343822765
5.29 0.051527107630696935
5.289 0.05093378556763458
5.288 0.05035098845388941
5.287 0.049780089147318345
5.286 0.0492225226939076
5.285 0.048680217139199136
5.284 0.04815607672472761
5.283 0.047653170893500706
5.282 0.04717422676553325
5.281 0.04672233480614982
5.28 0.04629903824807102
5.279 0.04590456326067229
5.2780000000000005 0.04553750966806565
5.277 0.0451947602214077
5.276 0.04487141021761283
5.275 0.0445616258460936
5.274 0.0442587137011288
5.273 0.04395608526847198
5.272 0.043647439204767165
5.271 0.0433272880062011
5.27 0.04299077934181369
5.269 0.04263466141553645
5.268 0.04225701636744879
5.267 0.041856892308589896
5.266 0.04143508412215341
5.265 0.040993463590337946
5.264 0.040535012580453424
5.263 0.04006378492871761
5.2620000000000005 0.03958469906510279
5.261 0.039102843806072936
5.26 0.038623181947887913
5.259 0.0381502287508845
5.258 0.03768765241309263
5.257 0.03723812501154516
5.256 0.036802860789827675
5.255 0.0363823730666513
5.254 0.03597656962098009
5.253 0.035584687629134866
5.252 0.03520580322058534
5.251 0.034839577923316385
5.25 0.03448561669459827
5.249 0.034143743562875056
5.248 0.033814094958446395
5.247 0.033496270765769075
5.246 0.03318978440144047
5.245 0.032893723167458054
5.244 0.032606501726895575
5.243 0.032326392452156585
5.242 0.032051450740709184
5.241 0.031779760082491455
5.24 0.031509462762220504
5.239 0.03123926261433174
5.2379999999999995 0.030967993263454913
5.237 0.030694848914358384
5.236 0.030419382138495207
5.235 0.030141047354515227
5.234 0.029859284664357943
5.233 0.02957365012036453
5.232 0.029283312037380792
5.231 0.028987591449032374
5.23 0.028685894162316122
5.229 0.028377916320424218
5.228 0.02806394514805375
5.227 0.027744852330770682
5.226 0.027422268197692248
5.225 0.027098627222309345
5.224 0.026777145156094934
5.223 0.026461575358863575
5.2219999999999995 0.026155777275185033
5.221 0.025863650669901705
5.22 0.025588584640678525
5.219 0.025333129557066784
5.218 0.02509852028399731
5.217 0.024884883048112785
5.216 0.024690911036081977
5.215 0.024513713326864695
5.214 0.024349378979749606
5.213 0.02419313530621472
5.212 0.024040032500114605
5.211 0.02388510112844104
5.21 0.023723929300006757
5.209 0.023553202382772115
5.208 0.023370831233144197
5.207 0.02317607918720675
5.2059999999999995 0.022969663798766363
5.205 0.022753330114346965
5.204 0.02252995403991703
5.203 0.02230262088527061
5.202 0.022074465495215558
5.201 0.0218485526732487
5.2 0.021627418091517508
5.199 0.021412831947345674
5.198 0.021206026844581113
5.197 0.021007623584721934
5.196 0.020817589459512776
5.195 0.020635503292705786
5.194 0.020460420919951545
5.193 0.020291137132157782
5.192 0.020126037823953207
5.191 0.019963431162674024
5.1899999999999995 0.01980140476585404
5.189 0.01963806486227718
5.188 0.019471804581834912
5.187 0.019301187533487568
5.186 0.019125365657391397
5.185 0.018943912332071464
5.184 0.018757036212537867
5.183 0.01856539207530406
5.182 0.018369898723969325
5.181 0.01817181671452676
5.18 0.017972429725095985
5.179 0.01777288332738118
5.178 0.017574310202011414
5.177 0.017377699164870506
5.176 0.017183841693537587
5.175 0.01699334468652691
5.1739999999999995 0.01680683782841225
5.173 0.016624901267641434
5.172 0.016448075240220218
5.171 0.01627679573115397
5.17 0.016111524960789752
5.169 0.01595283951989221
5.168 0.01580114247727268
5.167 0.015656970000794922
5.166 0.015520956191654037
5.165 0.015393761105410539
5.164 0.015276131567640317
5.163 0.015168737473923789
5.162 0.015072300919780396
5.161 0.014987231916588416
5.16 0.014913706772591764
5.159 0.014851359073933668
5.158 0.014799233327733563
5.157 0.014755852528441301
5.156 0.014719194397829824
5.155 0.014686698104460952
5.154 0.014655781624808644
5.1530000000000005 0.014623921445242242
5.152 0.014588781119837513
5.151 0.014548654471289047
5.15 0.01450255597847857
5.149 0.014450246041794488
5.148 0.014392108551947223
5.147 0.014329229508787076
5.146 0.014262895760243817
5.145 0.014194632589178198
5.144 0.014125743033252132
5.143 0.014057283867405757
5.142 0.013989910644469942
5.141 0.013923638627352273
5.14 0.01385815175647409
5.139 0.013792725138982843
5.138 0.013726377858520177
5.1370000000000005 0.013658130435536571
5.136 0.013587073920454017
5.135 0.013512652886392579
5.134 0.01343473451605945
5.133 0.013353650620616163
5.132 0.013270225206463494
5.131 0.01318557870686177
5.13 0.01310100443073877
5.129 0.013017712888621998
5.128 0.012936603569176228
5.127 0.012858116726354401
5.126 0.012782021683035437
5.125 0.012707586678793242
5.124 0.012633455449480828
5.123 0.012558190352344492
5.122 0.01248025392984922
5.121 0.012398394607180173
5.12 0.012311854295660538
5.119 0.01222057164883114
5.118 0.012125155852572102
5.117 0.01202681980299237
5.116 0.011927296270867029
5.115 0.011828547010587357
5.114 0.011732650269160665
5.1129999999999995 0.011641547806726901
5.112 0.011556835750538855
5.111 0.01147970543605603
5.11 0.011410938530949152
5.109 0.01135079441795369
5.108 0.011299061662438005
5.107 0.011255333023126746
5.106 0.011218909508799238
5.105 0.011188840650697801
5.104 0.01116419330939433
5.103 0.01114408971295262
5.102 0.011127666193583019
5.101 0.011114173093937441
5.1 0.011102903075710647
5.099 0.011093271730716928
5.098 0.01108473434773661
5.0969999999999995 0.011076788042121255
5.096 0.011068898267074521
5.095 0.011060675748764185
5.094 0.011051808116834845
5.093 0.01104208891324468
5.092 0.011031601038468158
5.091 0.0110206160455299
5.09 0.011009565655552332
5.089 0.010999023828522997
5.088 0.010989577542324302
5.087 0.010981556747671933
5.086 0.010974918747297613
5.085 0.010969142327866619
5.084 0.010963172293527003
5.083 0.01095539189964593
5.082 0.010943825812304093
5.0809999999999995 0.010926361462801569
5.08 0.010900989187993681
5.079 0.010866185367436809
5.078 0.01082118628168814
5.077 0.010766117042489273
5.076 0.010702019050120845
5.075 0.010630872809841846
5.074 0.010555333243574631
5.073 0.01047841174103352
5.072 0.010403238650941426
5.071 0.010332634352386764
5.07 0.010268862598904983
5.069 0.01021344612950834
5.068 0.010167120102014041
5.067 0.010129756481614877
5.066 0.010100568089975297
5.0649999999999995 0.010078267728862438
5.064 0.010061294479565433
5.063 0.010048153904690894
5.062 0.010037435218243799
5.061 0.010028075512654482
5.06 0.010019387201080742
5.059 0.010011035515997291
5.058 0.01000297248851962
5.057 0.009995353018911952
5.056 0.009988421463761069
5.055 0.00998231678249071
5.054 0.009977010557883028
5.053 0.009972400902654202
5.052 0.009968218483005234
5.051 0.009964180131765109
5.05 0.009959951536035875
5.0489999999999995 0.009955320607062905
5.048 0.009950253013937064
5.047 0.009944805104438247
5.046 0.009939165375443945
5.045 0.009933574765655082
5.044 0.009928219203068085
5.043 0.00992313612128444
5.042 0.009918251142779376
5.041 0.00991322107724091
5.04 0.009907680902644793
5.039 0.009901027623459827
5.038 0.009892835570532162
5.037 0.009882716258647617
5.036 0.009870411815167178
5.035 0.00985585191063005
5.034 0.009839153816927368
5.033 0.009820528307230998
5.032 0.009800134028685594
5.031 0.009778150114646845
5.03 0.00975464314643308
5.029 0.009729581205235392
5.0280000000000005 0.009702921492028532
5.027 0.00967465566070853
5.026 0.009644934728177375
5.025 0.009614086106925922
5.024 0.009582710053093836
5.023 0.009551601755047155
5.022 0.009521636356662259
5.021 0.00949379927301036
5.02 0.009468894252323324
5.019 0.009447522379335655
5.018 0.009429957132586705
5.017 0.00941616941582861
5.016 0.009405780475981859
5.015 0.009398211782839937
5.014 0.009392734210179407
5.013 0.009388573194960606
5.0120000000000005 0.009385012786530512
5.011 0.009381438651736605
5.01 0.009377410857435318
5.009 0.009372576048891378
5.008 0.009366774032714268
5.007 0.009360042652867225
5.006 0.009352469427432862
5.005 0.00934441179506977
5.004 0.009336428905501183
5.003 0.009329194408954822
5.002 0.009323648429274564
5.001 0.009320850856811797
5.0 0.009321906641556186
4.999 0.009327845061010474
4.998 0.009339548437724308
4.997 0.00935752782558789
4.996 0.009381843545578432
4.995 0.009412110885399094
4.994 0.009447432809641543
4.993 0.009486438447543434
4.992 0.009527511285254094
4.991 0.009568841341404835
4.99 0.009608719986588134
4.989 0.009645499488348674
4.9879999999999995 0.009677990082800583
4.987 0.009705429226255126
4.986 0.009727397007532028
4.984999999999999 0.009744014705932658
4.984 0.009755767910048212
4.983 0.009763470876149693
4.982 0.009768163370811244
4.981 0.009771020655607627
4.98 0.00977331472163343
4.979 0.00977627208662801
4.978 0.009781054917478665
4.977 0.009788653706964938
4.976 0.009799861995227647
4.975 0.009815311579836526
4.974 0.00983531815346008
4.973 0.00986011573728277
4.9719999999999995 0.009889677037515289
4.971 0.009923898036391718
4.97 0.009962593389706448
4.969 0.010005525317338112
4.968 0.010052386938483836
4.9670000000000005 0.010102702246371893
4.966 0.01015603614046242
4.965 0.010211693165074696
4.964 0.010268805150590385
4.963 0.01032643711211275
4.962 0.010383331065993411
4.961 0.010438276765840658
4.96 0.01049006475464655
4.959 0.010537578631667325
4.958 0.010579812205248462
4.957 0.010616243314046448
4.9559999999999995 0.010646569362399973
4.955 0.010670914982224082
4.954 0.010689785142670409
4.953 0.010704049715343623
4.952 0.010714938293931033
4.9510000000000005 0.01072382424117785
4.95 0.010732229391136812
4.949 0.010741663258478647
4.948 0.010753484606739971
4.947 0.01076885293843898
4.946 0.010788471713667742
4.945 0.01081276199487296
4.944 0.010841729500831926
4.943 0.010874873968520238
4.942 0.010911468996964097
4.941 0.010950531157823264
4.9399999999999995 0.01099102213922501
4.939 0.011031778887196086
4.938 0.011071773600691344
4.937 0.011110225467656323
4.936 0.011146422015866422
4.9350000000000005 0.011179895310566054
4.934 0.011210350462389274
4.933 0.011237581395229164
4.932 0.011261472762576762
4.931 0.011281982326525617
4.93 0.01129919069932451
4.929 0.011313239460172354
4.928 0.01132452679507029
4.927 0.01133365704009755
4.926 0.011341610154057508
4.925 0.011349721246215161
4.9239999999999995 0.011359654909980102
4.923 0.011373388428532057
4.922 0.011393080441389723
4.921 0.011420905724593736
4.92 0.011458905098199792
4.9190000000000005 0.011508577446701126
4.918 0.011571069101573815
4.917 0.01164666595452088
4.916 0.011734930375785173
4.915 0.011834659208502716
4.914 0.01194374019439742
4.913 0.012059654225504847
4.912 0.012179265144312976
4.911 0.012299434643055768
4.91 0.012417011420854034
4.909 0.01252927957541059
4.9079999999999995 0.012634043887128715
4.907 0.012729756818734391
4.906 0.01281574113940999
4.905 0.012892087296324727
4.904 0.012959418872705719
4.9030000000000005 0.013018959289831097
4.902 0.013072311325760625
4.901 0.013121280523811984
4.9 0.013167708364669795
4.899 0.013213478115034856
4.898 0.013260231559387974
4.897 0.01330938826146078
4.896 0.013362023895587459
4.895 0.013418861301543825
4.894 0.013480357650346646
4.893 0.013546307026914194
4.8919999999999995 0.01361620708377225
4.891 0.013689168361337618
4.89 0.013764179931698924
4.889 0.01384017746505528
4.888 0.013916050045907387
4.8870000000000005 0.013991054805353939
4.886 0.01406478306539025
4.885 0.014137275618612055
4.884 0.014208902923540647
4.883 0.014280455818028058
4.882 0.01435283686628703
4.881 0.014426957983739847
4.88 0.014503841705452073
4.879 0.01458426445014547
4.878 0.014668864657649962
4.877 0.014758043328513567
4.8759999999999994 0.0148519860315941
4.875 0.014950707786483202
4.874 0.015053987487551186
4.873 0.015161383696713339
4.872 0.0152722282378524
4.871 0.015385582278737491
4.87 0.015500413668831703
4.869 0.015615423513502445
4.868 0.015729184037789442
4.867 0.015840520260872144
4.866 0.01594836686847839
4.865 0.016052306547550205
4.864 0.0161524149114136
4.8629999999999995 0.016249376769381336
4.862 0.01634468199813637
4.861 0.01644042539595487
4.859999999999999 0.016539244807573725
4.859 0.01664385861586299
4.858 0.01675714076192335
4.857 0.016881503901876992
4.856 0.017018674760092847
4.855 0.017169599388625254
4.854 0.017334086420696976
4.853 0.017510905684306258
4.852 0.0176977262859633
4.851 0.017891494275411063
4.85 0.018088740012553763
4.849 0.018285993917251483
4.848 0.018480166029078926
4.8469999999999995 0.018668802463445034
4.846 0.018850541032078675
4.845 0.019025087211244834
4.844 0.01919316861548703
4.843 0.01935659766277487
4.8420000000000005 0.01951756233193061
4.841 0.01967852289165261
4.84 0.019842035201600917
4.839 0.020010199572817616
4.838 0.020184512167104138
4.837 0.020365574462860053
4.836 0.02055322391391624
4.835 0.02074628294006382
4.834 0.020942892286362175
4.833 0.021140689358498978
4.832 0.021336799152340012
4.8309999999999995 0.02152821566301847
4.83 0.021712380150064495
4.829 0.021887156168245527
4.828 0.0220514049182017
4.827 0.022205205543475708
4.8260000000000005 0.022349676486693608
4.825 0.022487275428404965
4.824 0.022621586373571555
4.823 0.02275678606699174
4.822 0.022897555897333433
4.821 0.02304850700249348
4.82 0.02321358696987722
4.819 0.023396071558665844
4.818 0.023597868119691653
4.817 0.023819878933492234
4.816 0.024061672872452967
4.8149999999999995 0.024321923250916956
4.814 0.024598526712410935
4.813 0.024889183638933263
4.812 0.0251913776706264
4.811 0.025503043294021272
4.8100000000000005 0.025822638049854997
4.809 0.026149139775135704
4.808 0.026481848886356907
4.807 0.026820837149300114
4.806 0.027165704204901213
4.805 0.02751625037832253
4.804 0.027871769400391613
4.803 0.028230932432302545
4.802 0.028591814798648325
4.801 0.028952161380156483
4.8 0.029309753281321203
4.7989999999999995 0.02966227164912355
4.798 0.03000844899220017
4.797 0.030347892528865564
4.796 0.030681547262504764
4.795 0.031011803602987394
4.7940000000000005 0.03134202830256022
4.793 0.0316767275855739
4.792 0.03202049609968838
4.791 0.0323776851542224
4.79 0.032752295494995684
4.789 0.03314666721813069
4.788 0.03356201466690759
4.787 0.03399787733622139
4.786 0.03445267130619356
4.785 0.03492342983150513
4.784 0.03540634486423443
4.7829999999999995 0.0358976768123168
4.782 0.03639348288903754
4.781 0.03689010198833865
4.78 0.03738467568362389
4.779 0.037874694640280954
4.7780000000000005 0.03835857291870769
4.777 0.038835525504694955
4.776 0.03930528644596773
4.775 0.03976836163480322
4.774 0.040226032589752825
4.773 0.04068033552438315
4.772 0.04113408999551323
4.771 0.041590809833519794
4.77 0.0420547630610095
4.769 0.042530329275999965
4.768 0.0430220523178175
4.7669999999999995 0.04353399882551663
4.766 0.044069457677959945
4.765 0.044631112978347286
4.764 0.045219917536894305
4.763 0.04583643935858276
4.7620000000000005 0.04648050495376366
4.761 0.04715179984942421
4.76 0.0478502397824514
4.759 0.04857615748479462
4.758 0.04933069512265102
4.757 0.050115478112829695
4.756 0.05093218303524308
4.755 0.051781824061062215
4.754 0.052664248388118694
4.753 0.053577983850824254
4.752 0.05451928615432447
4.7509999999999994 0.05548186751412764
4.75 0.05645865230083518
4.749 0.057441211936517966
4.748 0.05842131063026853
4.747 0.059392660601107934
4.746 0.0603509498348797
4.745 0.0612956811179028
4.744 0.062230406713677355
4.743 0.06316247708649941
4.742 0.06410200015571471
4.741 0.06506098393363147
4.74 0.06605204529145386
4.739 0.06708574984628667
4.7379999999999995 0.06816963724873257
4.737 0.06930676501083324
4.736 0.0704952999668153
4.734999999999999 0.07172919992510839
4.734 0.07299779137726203
4.733 0.07428885243780607
4.732 0.07558947579297287
4.731 0.07688832050588158
4.73 0.07817649296655443
4.729 0.07944818107900616
4.728 0.0807022666120567
4.727 0.08194101534955353
4.726 0.08316963453467671
4.725 0.08439526306268016
4.724 0.08562578201968292
4.723 0.08686865179622019
4.7219999999999995 0.08813091378100274
4.721 0.08941813208067122
4.72 0.09073345131582204
4.719 0.09207905665165383
4.718 0.09345527773084633
4.7170000000000005 0.09486080912922795
4.716 0.0962933439916302
4.715 0.09774911064532328
4.714 0.09922445335949161
4.713 0.10071484843019964
4.712 0.10221694196587502
4.711 0.10372775506898389
4.71 0.1052476145101444
4.709 0.10677826037457987
4.708 0.10832572317157839
4.707 0.1098985899908148
4.7059999999999995 0.11150932178573525
4.705 0.11317224081475492
4.704 0.11490280741825971
4.703 0.11671578345127254
4.702 0.11862510865484671
4.7010000000000005 0.12063899685178134
4.7 0.12276176069120788
4.699 0.1249918728709048
4.698 0.1273205330672486
4.697 0.12973376375282483
4.696 0.13221341271605733
4.695 0.13473668150049337
4.694 0.13728047194532914
4.693 0.13982184855121968
4.692 0.14233979068338715
4.691 0.144818538145587
4.6899999999999995 0.1472470587296322
4.689 0.1496212511983911
4.688 0.15194293897063696
4.687 0.15422011674914907
4.686 0.15646434957916727
4.6850000000000005 0.1586913024986076
4.684 0.1609167600689336
4.683 0.16315389957861703
4.682 0.16541296013799564
4.681 0.16769927013271307
4.68 0.17001042321515977
4.679 0.17233726004276756
4.678 0.17466438875658785
4.677 0.17697197521557292
4.676 0.17923769176977386
4.675 0.18143947860511517
4.6739999999999995 0.1835594828038078
4.673 0.1855841272864135
4.672 0.18750739581424902
4.671 0.18933226423047614
4.67 0.1910669484359309
4.6690000000000005 0.19272610829473075
4.668 0.19432626322866187
4.667 0.19588577465827667
4.666 0.19741824910876943
4.665 0.19893270307183347
4.664 0.2004340176484921
4.663 0.20191986744212564
4.662 0.203383507415942
4.661 0.20481566449768127
4.66 0.20620629173007063
4.659 0.2075475466183714
4.6579999999999995 0.20883511309399086
4.657 0.21006976325542787
4.656 0.21125821553456436
4.655 0.21241188292767155
4.654 0.21354639724062904
4.6530000000000005 0.21467887288556053
4.652 0.2158250531071253
4.651 0.21699687889664313
4.65 0.21820057159765244
4.649 0.2194356960784688
4.648 0.22069353915502202
4.647 0.22195697283482105
4.646 0.22320555315855026
4.645 0.2244141670566005
4.644 0.22555707773330141
4.643 0.22660937764137365
4.6419999999999995 0.22754865739490307
4.641 0.2283576266906992
4.64 0.2290204817505654
4.639 0.22952704375856345
4.638 0.22986828779096755
4.6370000000000005 0.23003867008315393
4.636 0.23003323740565584
4.635 0.22984945180106975
4.634 0.22948884574299824
4.633 0.22895474713384084
4.632 0.22825486117972063
4.631 0.22740218339900312
4.63 0.22641414489365638
4.629 0.22531097810584588
4.628 0.22411669324517516
4.627 0.22285686951658573
4.6259999999999994 0.22155559991590157
4.625 0.2202349552690152
4.624 0.2189144874436612
4.623 0.21760850777783888
4.622 0.2163275279241784
4.621 0.2150774705770058
4.62 0.21386142244949344
4.619 0.2126806026376684
4.618 0.21153357369682727
4.617 0.2104204421169825
4.616 0.20933870826416776
4.615 0.2082856789641019
4.614 0.20725870492903653
4.6129999999999995 0.20625271970027229
4.612 0.20526004697747519
4.611 0.20427216411725183
4.609999999999999 0.20327750395104555
4.609 0.20226452839541534
4.608 0.20122188339141567
4.607 0.20013974727898112
4.606 0.1990112205217204
4.605 0.19783362647679612
4.604 0.1966085631120629
4.603 0.1953428548326001
4.602 0.19404517779463135
4.601 0.19272596982198448
4.6 0.19139501831867137
4.599 0.19005976461700663
4.598 0.188723839080875
4.5969999999999995 0.18738439085241645
4.596 0.18603422559218014
4.595 0.1846629998739774
4.593999999999999 0.18325895620752136
4.593 0.18181120794169464
4.5920000000000005 0.1803144282320096
4.591 0.17877106230010759
4.59 0.17719081685051066
4.589 0.1755945633756951
4.588 0.17400897221439293
4.587 0.1724654497147743
4.586 0.17099526790853228
4.585 0.1696250944283545
4.584 0.16837412961472498
4.583 0.16725043098037073
4.582 0.16624906699589317
4.5809999999999995 0.16535367217254607
4.58 0.16453874508957506
4.579 0.16377090333916428
4.578 0.1630152591044243
4.577 0.1622400174909474
4.5760000000000005 0.16141682670117177
4.575 0.16052622901860367
4.574 0.15955934864844826
4.573 0.15851652030884286
4.572 0.1574078842728984
4.571 0.15624965584128292
4.57 0.1550629342053803
4.569 0.15387215397566778
4.568 0.1527008038276602
4.567 0.151570456569268
4.566 0.1504990192369563
4.5649999999999995 0.1495010607321355
4.564 0.14858763654481413
4.563 0.14776562982968017
4.562 0.14704004105198173
4.561 0.14641337138473032
4.5600000000000005 0.14588580606392307
4.559 0.14545510695444044
4.558 0.14511710799489871
4.557 0.14486381080951224
4.556 0.14468359056437377
4.555 0.14455908973805884
4.554 0.14446997925248103
4.553 0.14439180735207555
4.552 0.14429785661732916
4.551 0.1441619590647981
4.55 0.14395974518063454
4.5489999999999995 0.14367179885479875
4.548 0.1432853094648006
4.547 0.14279509929881887
4.546 0.1422030748368557
4.545 0.1415194612027211
4.5440000000000005 0.1407593351327811
4.543 0.1399406447682302
4.542 0.13908261319451526
4.541 0.1382028031806124
4.54 0.13731378921067913
4.539 0.13642462735554237
4.538 0.13553939403591675
4.537 0.1346576300857428
4.536 0.13377648128315575
4.535 0.13289266905379568
4.534 0.13200382927945428
4.5329999999999995 0.13111095288161734
4.532 0.13021786676251423
4.531 0.1293333939538194
4.53 0.128469831417102
4.529 0.12764110778052246
4.5280000000000005 0.12686246664500056
4.527 0.1261490537360223
4.526 0.1255120436006517
4.525 0.12495887293916537
4.524 0.12449174057604852
4.523 0.12410800848753817
4.522 0.12379964608472417
4.521 0.12355471807775555
4.52 0.12335795682895251
4.519 0.12319383668724122
4.518 0.12304776342335207
4.5169999999999995 0.12290639214078122
4.516 0.1227593053530652
4.515 0.12259973000471847
4.514 0.1224241575111769
4.513 0.12223000046715062
4.5120000000000005 0.12201684924954045
4.511 0.12178517335658237
4.51 0.1215348493924
4.509 0.121265240707831
4.508 0.12097662246327902
4.507 0.12066978988965592
4.506 0.12034792940971216
4.505 0.12001606315624803
4.504 0.11968226924438896
4.503 0.11935784232430345
4.502 0.11905499418148482
4.5009999999999994 0.11878774851552322
4.5 0.11856850611904803
4.499 0.11840890978104923
4.498 0.1183162920235551
4.497 0.11829421366314057
4.496 0.1183414622414301
4.495 0.11845271626814527
4.494 0.11861893078080263
4.493 0.11882768145629581
4.492 0.11906394928256413
4.491 0.11931312712830212
4.49 0.11955972846514708
4.489 0.11978890973277505
4.4879999999999995 0.1199887353175251
4.487 0.12014895192091336
4.486 0.12026320583718782
4.484999999999999 0.12032867268704847
4.484 0.12034647468737492
4.483 0.12032147157818927
4.482 0.12026210232761496
4.481 0.1201778039636919
4.48 0.1200798050645091
4.479 0.1199794245598069
4.478 0.11988567768113373
4.477 0.1198061837154509
4.476 0.1197452759701189
4.475 0.11970624182456281
4.474 0.11969004443054626
4.473 0.11969789226848093
4.4719999999999995 0.11973176108781641
4.471 0.11979415552353513
4.47 0.11989012767368977
4.468999999999999 0.1200245216797537
4.468 0.1202027381471595
4.467 0.1204281194469325
4.466 0.12070078197414363
4.465 0.12101703241193128
4.464 0.12136945570729568
4.463 0.12174645566429772
4.462 0.12213332524306715
4.461 0.12251639965080238
4.46 0.1228838079080526
4.459 0.1232264312472836
4.458 0.12354106036512062
4.457 0.1238298088181909
4.4559999999999995 0.12409947568661614
4.455 0.12436095155575319
4.454 0.12462501727078644
4.453 0.12490331947947526
4.452 0.12520405648242458
4.4510000000000005 0.1255329091823846
4.45 0.1258898992870181
4.449 0.1262726608397468
4.448 0.12667593082512002
4.447 0.1270930459229449
4.446 0.1275176075465265
4.445 0.12794402475232114
4.444 0.12836963909848675
4.443 0.1287930410644442
4.442 0.1292142072488314
4.441 0.12963403128313486
4.4399999999999995 0.1300541569777157
4.439 0.1304746484459652
4.438 0.13089500802873855
4.437 0.13131145968796368
4.436 0.13172026113991162
4.4350000000000005 0.13211467876803376
4.434 0.13248739863566264
4.433 0.13282919372662214
4.432 0.1331326298607272
4.431 0.1333896408489606
4.43 0.13359350697488204
4.429 0.13374089935038397
4.428 0.13383089863829084
4.427 0.1338671890058849
4.426 0.13385770619494847
4.425 0.13381607898758993
4.4239999999999995 0.13376019854529567
4.423 0.13371160356102238
4.422 0.13369439175859232
4.421 0.13373205140731334
4.42 0.13384658609780173
4.4190000000000005 0.13405508993838422
4.418 0.13436833966309736
4.417 0.13478870761106232
4.416 0.1353113280148284
4.415 0.13592367464450572
4.414 0.13660735018303152
4.413 0.13734072365396158
4.412 0.138099771836026
4.411 0.13886136375961572
4.41 0.13960501807636033
4.409 0.14031243257346013
4.4079999999999995 0.14096965927574684
4.407 0.14156537326856047
4.406 0.14209145534601839
4.405 0.1425418197672472
4.404 0.14291148187539873
4.4030000000000005 0.1431969409991721
4.402 0.14339606176409897
4.401 0.14350877877098972
4.4 0.14353721191620675
4.399 0.14348667435397877
4.398 0.1433662867486078
4.397 0.1431898663519085
4.396 0.1429745155855878
4.395 0.1427403029515759
4.394 0.14250921071512238
4.393 0.1423041903066724
4.3919999999999995 0.14214530192402872
4.391 0.14204896780866952
4.39 0.14202581562419553
4.389 0.14207935776409938
4.388 0.1422070507706285
4.3870000000000005 0.1423986930761174
4.386 0.14264148213862496
4.385 0.14291761865039318
4.384 0.14321101883121265
4.383 0.14350648593421958
4.382 0.14379230450539188
4.381 0.1440616639432051
4.38 0.14431237611998532
4.379 0.14454573881465507
4.378 0.14476494856913769
4.377 0.14497440679440868
4.3759999999999994 0.145176648502935
4.375 0.14537175541317557
4.374 0.1455564228023619
4.373 0.14572528251554534
4.372 0.1458699921996984
4.371 0.14598042489004218
4.37 0.14604729935769087
4.369 0.14606322670515115
4.368 0.1460233875680547
4.367 0.14592507912903635
4.366 0.14576971273749623
4.365 0.14556054771287943
4.364 0.14530246983271874
4.3629999999999995 0.14500085852183464
4.362 0.14466127098014733
4.361 0.14428899869529116
4.359999999999999 0.14388773453541936
4.359 0.1434610724272837
4.358 0.143012036780688
4.357 0.14254388239603902
4.356 0.14206058746442468
4.355 0.14156562189749441
4.354 0.14106320421018811
4.353 0.14055694486769144
4.352 0.14005006340848047
4.351 0.13954351834116305
4.35 0.13903673832047167
4.349 0.1385271427503962
4.348 0.1380089167588447
4.3469999999999995 0.1374765324266911
4.346 0.13692358036661917
4.345 0.13634502528332215
4.343999999999999 0.13573715857384533
4.343 0.13510078850490315
4.342 0.1344390317997497
4.341 0.13376006086411485
4.34 0.13307407397765014
4.339 0.13239356280880885
4.338 0.1317310553106642
4.337 0.13109812604614807
4.336 0.13050624206012107
4.335 0.12996346239008774
4.334 0.1294760927524797
4.333 0.1290477140745361
4.332 0.12867894948591757
4.3309999999999995 0.12836856000309005
4.33 0.12811064776557582
4.329 0.1278959186359039
4.328 0.12770971885974938
4.327 0.12753271021263185
4.3260000000000005 0.1273401566686492
4.325 0.12710450037524149
4.324 0.12679576473605245
4.323 0.1263867171169038
4.322 0.12585482422196842
4.321 0.12518460847125512
4.32 0.12437025532691032
4.319 0.12341763419275904
4.318 0.122342476451581
4.317 0.12116836184168323
4.316 0.11992603425491118
4.3149999999999995 0.1186478062318275
4.314 0.11736517724562394
4.313 0.11610605353796627
4.312 0.11489249429751623
4.311 0.11374008075733086
4.3100000000000005 0.11265640882962312
4.309 0.11164315746844965
4.308 0.1106960992898641
4.307 0.10980704337271385
4.306 0.10896420328565659
4.305 0.10815470051038144
4.304 0.10736446631154602
4.303 0.10657935116001332
4.302 0.10578645891820058
4.301 0.10497488825698781
4.3 0.10413551452289257
4.2989999999999995 0.10326375194765014
4.298 0.10235695424925075
4.297 0.10141625362524734
4.296 0.10044631071841757
4.295 0.09945366073067587
4.2940000000000005 0.09844612701334016
4.293 0.09743215548359403
4.292 0.0964186194964765
4.291 0.09541205061974552
4.29 0.09441656135454432
4.289 0.09343578417415681
4.288 0.09247177445158668
4.287 0.09152713562228124
4.286 0.0906046405120612
4.285 0.0897080139497852
4.284 0.08884278206041364
4.2829999999999995 0.08801482108596437
4.282 0.08722935155901296
4.281 0.08649221639245487
4.28 0.08580639104981413
4.279 0.08517235536578832
4.2780000000000005 0.0845875270605923
4.277 0.08404608782081638
4.276 0.08353889241957901
4.275 0.08305503948296868
4.274 0.0825820342844034
4.273 0.0821075796490437
4.272 0.08161991872141904
4.271 0.08110885515702093
4.27 0.08056538676025954
4.269 0.07998349654907554
4.268 0.07935965461708999
4.2669999999999995 0.07869215116854973
4.266 0.07798248979058404
4.265 0.0772341590152318
4.264 0.07645271319668369
4.263 0.07564568760228059
4.2620000000000005 0.07482222490565
4.261 0.073991793398688
4.26 0.07316364846552438
4.259 0.07234625650441392
4.258 0.07154653669314404
4.257 0.07076958593982799
4.256 0.07001783016655655
4.255 0.06929240408711888
4.254 0.0685933237210761
4.253 0.06791933164572424
4.252 0.06726884375174592
4.2509999999999994 0.06664133435972432
4.25 0.06603611665089759
4.249 0.06545285221000108
4.248 0.06489175676785199
4.247 0.06435199517964885
4.246 0.06383256059977849
4.245 0.06333165054248181
4.244 0.06284621604807406
4.243 0.06237297308185463
4.242 0.06190825582917985
4.241 0.06144848035083729
4.24 0.06099015324863135
4.239 0.06053084368456507
4.2379999999999995 0.060068338395401426
4.237 0.05960105520578636
4.236 0.05912807326722854
4.234999999999999 0.05864824287400145
4.234 0.058160396467254016
4.233 0.057663589084704786
4.232 0.057156169218534544
4.231 0.056636833277951985
4.23 0.05610447686925314
4.229 0.055558595502465585
4.228 0.054999856420738624
4.227 0.05443006111775119
4.226 0.05385246965018796
4.225 0.05327187877719138
4.224 0.0526945962546765
4.223 0.05212794436313503
4.2219999999999995 0.05157946112762252
4.221 0.05105676415214102
4.22 0.050566511012090656
4.218999999999999 0.05011375780596635
4.218 0.04970101765125713
4.217 0.04932865925856803
4.216 0.048994245464496294
4.215 0.04869221220921337
4.214 0.048414941428755354
4.213 0.04815305261168661
4.212 0.047896750254432637
4.211 0.04763613438378778
4.21 0.04736235527642234
4.209 0.04706870478794302
4.208 0.04675090229662214
4.207 0.046407386886207824
4.2059999999999995 0.04603953619257954
4.205 0.045650825746771005
4.204 0.045247049976452396
4.203 0.044834466893391434
4.202 0.04441945034563636
4.2010000000000005 0.04400824574093982
4.2 0.043606014997917934
4.199 0.04321635247003613
4.198 0.04284172693411159
4.197 0.04248334236171933
4.196 0.04214105167122675
4.195 0.04181391622451676
4.194 0.04149995208363642
4.193 0.041196673912891106
4.192 0.04090080694094224
4.191 0.04060895535129078
4.1899999999999995 0.04031732711756232
4.189 0.04002217467188021
4.188 0.03972033973508476
4.187 0.0394090010512777
4.186 0.03908648551654486
4.1850000000000005 0.038751943224724875
4.184 0.03840577308542773
4.183 0.03804924786830575
4.182 0.037684167944680574
4.181 0.03731303050139257
4.18 0.036938408034559105
4.179 0.036562626174093144
4.178 0.03618803076731594
4.177 0.03581671074162836
4.176 0.03545036960608603
4.175 0.03509034562327562
4.1739999999999995 0.03473800327902452
4.173 0.03439458551451416
4.172 0.034061206458377805
4.171 0.0337387430284381
4.17 0.03342809960405542
4.1690000000000005 0.03313041316211609
4.168 0.03284648019331253
4.167 0.032577409576265884
4.166 0.032324557507326
4.165 0.03208938518054035
4.164 0.03187357434607416
4.163 0.03167867260059956
4.162 0.03150633583558224
4.161 0.031357548576610446
4.16 0.03123277151124714
4.159 0.03113127457530299
4.1579999999999995 0.03105104767084956
4.157 0.030988953619760538
4.156 0.030940675449309084
4.155 0.030900768244418744
4.154 0.030863751228661553
4.1530000000000005 0.030824296693801677
4.152 0.030777511080320945
4.151 0.030719851134380936
4.15 0.030649316404290413
4.149 0.030565486136992608
4.148 0.030469243310070903
4.147 0.03036292078822798
4.146 0.030249237873821288
4.145 0.030131378049569772
4.144 0.03001202279016851
4.143 0.029893307577864917
4.1419999999999995 0.02977651897720637
4.141 0.029661598907107005
4.14 0.02954781041540924
4.139 0.02943359457679664
4.138 0.029316878536970625
4.1370000000000005 0.029195623239198863
4.136 0.029067965709717834
4.135 0.02893280227868906
4.134 0.028789921812889932
4.133 0.028640086142723963
4.132 0.028485083820834884
4.131 0.028327307471112593
4.13 0.028169497439767835
4.129 0.02801420520447724
4.128 0.027863305741121853
4.127 0.027717692870234532
4.1259999999999994 0.027576835259628035
4.125 0.027439139896649
4.124 0.027301688062800582
4.123 0.027161400903985968
4.122 0.027014992651514937
4.121 0.026859793291603765
4.12 0.02669419313314934
4.119 0.02651807236706342
4.118 0.026332753062033826
4.117 0.026140854428899553
4.116 0.02594611873284201
4.115 0.0257527865024687
4.114 0.02556536619359353
4.1129999999999995 0.025388089266519642
4.112 0.02522444595759362
4.111 0.02507706922195023
4.109999999999999 0.024947705891576244
4.109 0.024836970353629233
4.108 0.024744446418423226
4.107 0.024669275637527962
4.106 0.024609949739267334
4.105 0.024564391177630696
4.104 0.024530549069739515
4.103 0.024506488439680004
4.102 0.02449029788659114
4.101 0.02448032583613273
4.1 0.02447501739929712
4.099 0.024473101559209266
4.098 0.02447340675641372
4.0969999999999995 0.02447485830735443
4.096 0.02447631921504454
4.095 0.024476971471556558
4.093999999999999 0.024476162168630945
4.093 0.02447346532725889
4.092 0.024469080640179237
4.091 0.02446361611323031
4.09 0.02445802512420522
4.089 0.02445356331880377
4.088 0.024451510012192784
4.087 0.024452565607142995
4.086 0.024456598618954314
4.085 0.024462413415367486
4.084 0.02446762496810088
4.083 0.024468600319029723
4.082 0.024460908563240145
4.0809999999999995 0.02443981857769596
4.08 0.024400834163713015
4.079 0.024340544508996184
4.078 0.024257243609653326
4.077 0.024151214340556167
4.0760000000000005 0.024024795113634808
4.075 0.023882425882080418
4.074 0.023730063942626067
4.073 0.023574463106123836
4.072 0.023422652784320794
4.071 0.023280972500802424
4.07 0.023154513502076694
4.069 0.02304671196543761
4.068 0.022959237553667588
4.067 0.022891821484026294
4.066 0.022842710466667894
4.0649999999999995 0.02280902906297575
4.064 0.02278727796988366
4.063 0.02277409831685238
4.062 0.022766318419247058
4.061 0.0227615366914206
4.0600000000000005 0.022758192377272442
4.059 0.022755517257542317
4.058 0.02275339105204662
4.057 0.022752153009225107
4.056 0.02275234889256709
4.055 0.02275429849791265
4.054 0.022757950834469427
4.053 0.02276309542258281
4.052 0.022769152669308367
4.051 0.02277551203518015
4.05 0.022781443415612463
4.0489999999999995 0.02278648766855614
4.048 0.02279057649039267
4.047 0.022793831889622942
4.046 0.02279666573398431
4.045 0.022799597076476733
4.0440000000000005 0.02280301382904182
4.043 0.022806963090696224
4.042 0.022811248603399583
4.041 0.02281506674181679
4.04 0.022817582279022388
4.039 0.022817424582180328
4.038 0.022813641622586055
4.037 0.022805368384476485
4.036 0.022792031306953415
4.035 0.02277347925638183
4.034 0.022749976002624895
4.0329999999999995 0.022721982122738967
4.032 0.022689823287798203
4.031 0.022653866058003663
4.03 0.02261421763808775
4.029 0.022570769570525465
4.0280000000000005 0.022523405071876553
4.027 0.022472107817171197
4.026 0.02241725158826599
4.025 0.022359636054705007
4.024 0.022300695591853097
4.023 0.022242317580489647
4.022 0.022186556530693097
4.021 0.022135712115113625
4.02 0.022091640615968165
4.019 0.02205571252340254
4.018 0.022028526752847766
4.0169999999999995 0.022009984674767377
4.016 0.02199918722833186
4.015 0.02199478933253655
4.014 0.02199511927714518
4.013 0.021998421015542106
4.0120000000000005 0.02200308601283491
4.011 0.02200774693162224
4.01 0.022011432336476996
4.009 0.02201334953601498
4.008 0.022013134998443335
4.007 0.022010859019729836
4.006 0.022006683376749554
4.005 0.022001391283854886
4.004 0.021996242084987207
4.003 0.02199277735638506
4.002 0.021993188445844532
4.0009999999999994 0.02199997675873461
4.0 0.02201577847345242
3.999 0.022043070417768422
3.9979999999999998 0.022083992005015506
3.997 0.022139801234029127
3.996 0.022210671104532637
3.995 0.02229569876138644
3.9939999999999998 0.022392741622384322
3.993 0.022498511662015257
3.992 0.022609120112450892
3.991 0.022720221059694113
3.9899999999999998 0.02282771517252809
3.989 0.022927673034009718
3.988 0.02301727790067329
3.987 0.02309475663060485
3.9859999999999998 0.023159171171493277
3.985 0.02321088270133066
3.984 0.023251115439162334
3.983 0.023281855958794746
3.9819999999999998 0.023305606560896443
3.981 0.023325155776366513
3.98 0.023343498406150076
3.979 0.02336349581776799
3.9779999999999998 0.02338784848584812
3.977 0.02341885480869082
3.976 0.023458364627779695
3.975 0.023507874507520395
3.9739999999999998 0.023568160728137277
3.973 0.023639839271118162
3.972 0.023722926360891402
3.971 0.02381726385619657
3.9699999999999998 0.02392249127349204
3.969 0.024038100506526418
3.968 0.024163385976356002
3.967 0.024297196323939337
3.9659999999999997 0.024438446430110165
3.965 0.024585397126687673
3.964 0.024735883805835426
3.963 0.024887588652307984
3.9619999999999997 0.025037432737196094
3.961 0.025182482844558783
3.96 0.025319836607621795
3.959 0.025446842946727735
3.9579999999999997 0.025561129320710727
3.957 0.0256614932669658
3.956 0.025747251618774857
3.955 0.025818729765756054
3.9539999999999997 0.025877138659037346
3.953 0.025924548745273668
3.952 0.025963878677253065
3.951 0.025998387007993836
3.95 0.02603169824001699
3.949 0.026067428356176814
3.948 0.026108856672587853
3.947 0.026158809712519913
3.946 0.02621903335794581
3.945 0.026290608178433837
3.944 0.02637361158092197
3.943 0.026466875393619062
3.942 0.02656866265548099
3.941 0.026676577086883285
3.94 0.026788057831656074
3.939 0.026900215320259654
3.938 0.027010473239451903
3.937 0.027116855966505517
3.936 0.02721756935821446
3.935 0.027311437503614176
3.934 0.027397739491262663
3.933 0.027475996686077416
3.932 0.027545971572143682
3.931 0.02760762237897583
3.93 0.027661202652131452
3.929 0.0277071029679571
3.928 0.027746323413485718
3.927 0.02778034604934908
3.926 0.0278115560391191
3.925 0.027843199597298734
3.924 0.02787933183389567
3.923 0.027924786145652976
3.922 0.027984861380776046
3.921 0.028064921911253354
3.92 0.028170027554320857
3.919 0.02830391773365895
3.918 0.02846947679071409
3.917 0.028667470272270672
3.916 0.02889686297616267
3.915 0.029154713622166494
3.914 0.029435814152040645
3.913 0.02973392470409345
3.912 0.03004126918324203
3.911 0.030350054509717898
3.91 0.030652454545254032
3.909 0.030941726040403218
3.908 0.0312124340853557
3.907 0.03146075572615591
3.906 0.03168504139804567
3.905 0.03188554959756573
3.904 0.03206386283876034
3.903 0.03222304566306781
3.902 0.03236708865781868
3.901 0.03250047147205861
3.9 0.0326277465106612
3.899 0.03275355443240466
3.898 0.032881929716723886
3.897 0.03301634866292394
3.896 0.03315944107611119
3.895 0.03331296659428393
3.894 0.033478037647632436
3.893 0.0336541367078716
3.892 0.03384002117226277
3.891 0.034033499032632246
3.89 0.034232083027920066
3.889 0.034433158225697987
3.888 0.03463399079544041
3.887 0.03483275819214918
3.886 0.03502846201041459
3.885 0.035221215304340255
3.884 0.03541194618683381
3.883 0.03560262427143662
3.882 0.035795493282316494
3.881 0.03599281844981439
3.88 0.03619714379329947
3.879 0.03641040834578276
3.878 0.03663420592265648
3.877 0.03686954569782177
3.876 0.037116899054958644
3.875 0.037376313264471515
3.874 0.03764724195367158
3.8729999999999998 0.0379285817293401
3.872 0.038218654960904194
3.871 0.03851509661150292
3.87 0.038815303088272156
3.8689999999999998 0.03911599682438364
3.868 0.03941357346375674
3.867 0.039705062410563055
3.866 0.03998777867907328
3.8649999999999998 0.04026067163674926
3.864 0.04052393897038677
3.863 0.04077931766842703
3.862 0.041030582523248135
3.8609999999999998 0.04128303259096386
3.86 0.0415433384410176
3.859 0.04181837104622598
3.858 0.04211538336720485
3.8569999999999998 0.04244045984700668
3.856 0.042797940299432874
3.855 0.04319018550277988
3.854 0.043616679019061584
3.8529999999999998 0.044074284681866534
3.852 0.044557095019387406
3.851 0.0450573936732824
3.85 0.0455664329688699
3.8489999999999998 0.04607548713438077
3.848 0.04657681039988976
3.847 0.04706427866364151
3.846 0.04753452852033253
3.8449999999999998 0.04798688521770966
3.844 0.048423230593404996
3.843 0.048848159846782
3.842 0.04926717805953763
3.8409999999999997 0.04968643995788981
3.84 0.05011232090411436
3.839 0.0505500264293639
3.838 0.05100324298940736
3.8369999999999997 0.051473420628963956
3.836 0.051960113639226146
3.835 0.05246035379202609
3.834 0.05296949903258767
3.8329999999999997 0.0534816710147453
3.832 0.053989710671194444
3.831 0.054486128986241375
3.83 0.054964539606628435
3.8289999999999997 0.05541958198416478
3.828 0.055848362728602566
3.827 0.056251021679357444
3.826 0.05663028454868719
3.8249999999999997 0.05699224724651168
3.824 0.05734586399478069
3.823 0.05770162469765802
3.822 0.05807134664792847
3.821 0.0584667366184678
3.82 0.05889787918832472
3.819 0.05937320266566776
3.818 0.05989769025597057
3.817 0.06047376504148248
3.816 0.06110043290667279
3.815 0.06177436610416718
3.814 0.06249019829630038
3.813 0.06324200479754076
3.812 0.06402326252527826
3.811 0.06482858365150736
3.81 0.06565392713448528
3.809 0.06649663198174273
3.808 0.06735492046857172
3.807 0.06822905977794652
3.806 0.06911817661065735
3.805 0.07002195207124418
3.804 0.07093877451814638
3.803 0.07186540832875003
3.802 0.0727970241050744
3.801 0.07372786958105476
3.8 0.07465218565461598
3.799 0.07556388260601425
3.798 0.07645951200062721
3.797 0.07733786108194148
3.796 0.07820117890135422
3.795 0.07905549272748744
3.794 0.0799094207875156
3.793 0.08077459142946045
3.792 0.08166293814817129
3.791 0.08258580761221826
3.79 0.08355363755789695
3.789 0.08457255487757784
3.788 0.08564571502235817
3.787 0.08677188239165239
3.786 0.08794683800695374
3.785 0.08916275656409933
3.784 0.09040963791425319
3.783 0.09167768669727816
3.782 0.09295667443576285
3.781 0.09423721878666008
3.78 0.09551211086059168
3.779 0.09677515291874347
3.778 0.0980225768316116
3.777 0.0992526765970397
3.776 0.10046501671830724
3.775 0.10166103928598763
3.774 0.10284402252132988
3.773 0.10401903810821395
3.772 0.10519303720559066
3.771 0.10637467959320474
3.77 0.10757455599310262
3.769 0.10880360999975879
3.768 0.11007333234907866
3.767 0.11139415671960054
3.766 0.1127746707408999
3.765 0.1142220383219177
3.764 0.11573905725306301
3.763 0.1173275196624229
3.762 0.11898725097686758
3.761 0.12071757172403257
3.76 0.12251822439058795
3.759 0.12438986763125445
3.758 0.1263351163250178
3.757 0.12835777328889414
3.756 0.1304618042925785
3.755 0.13264958002058036
3.754 0.13492063718077907
3.753 0.13727132135646078
3.752 0.13969229490504664
3.751 0.14216781417196736
3.75 0.14468013674136343
3.749 0.1472080128950146
3.7479999999999998 0.14973054866453966
3.747 0.1522316632186293
3.746 0.15470014482287192
3.745 0.15713440421906424
3.7439999999999998 0.1595431253265605
3.743 0.16194471202804062
3.742 0.16436470975952489
3.741 0.16683368311908806
3.7399999999999998 0.16938395131036502
3.739 0.17204277786129493
3.738 0.17482981499568073
3.737 0.17775330531341693
3.7359999999999998 0.18080896703166238
3.735 0.18398162594161704
3.734 0.1872440690322294
3.733 0.19056491058785802
3.7319999999999998 0.1939108062087183
3.731 0.19725228663705238
3.73 0.20056607803407012
3.729 0.20383682756732652
3.7279999999999998 0.20706132925404097
3.727 0.21024523429254513
3.726 0.213401934788376
3.725 0.21654999393910676
3.7239999999999998 0.2197099864822865
3.723 0.22290150317933807
3.722 0.2261430257510647
3.721 0.2294491399797189
3.7199999999999998 0.23282805378822893
3.719 0.23628532244911804
3.718 0.23982155418300016
3.717 0.2434330465705579
3.7159999999999997 0.2471134598848853
3.715 0.2508527248588205
3.714 0.2546411703211891
3.713 0.2584670384192216
3.7119999999999997 0.26232174762645194
3.711 0.26619783378454576
3.71 0.27009641704571785
3.709 0.27402228809318424
3.7079999999999997 0.27799121606845906
3.707 0.2820254403432361
3.706 0.2861570067600186
3.705 0.2904225906978329
3.7039999999999997 0.29486165021365984
3.703 0.29951177281709607
3.702 0.3044083876953766
3.701 0.3095722572027652
3.6999999999999997 0.31501419057237046
3.699 0.3207301280577487
3.698 0.3266974451945839
3.697 0.33288040224439963
3.6959999999999997 0.33923258481441787
3.695 0.34569572254396225
3.694 0.35221077879982177
3.693 0.35871910032400456
3.692 0.3651668781557026
3.691 0.37151370624745017
3.69 0.3777312049221784
3.689 0.38380869836397763
3.688 0.389750630572275
3.687 0.39557720939212804
3.686 0.4013178030877012
3.685 0.4070122914279016
3.684 0.4127009533783079
3.683 0.41841746906645494
3.682 0.4241881154624149
3.681 0.430026663677963
3.68 0.4359271802020523
3.679 0.4418664886188601
3.678 0.4478054599360188
3.677 0.4536935303330077
3.676 0.45947362221491644
3.675 0.4650892005215899
3.674 0.4704942632434505
3.673 0.47565357326195534
3.672 0.48055107497686056
3.671 0.4851937017375571
3.67 0.48960183239617666
3.669 0.49381251844456164
3.668 0.4978678973109674
3.667 0.5018151445239027
3.666 0.5056896875395108
3.665 0.5095155485624271
3.664 0.5133064002109585
3.663 0.5170575285784411
3.662 0.520752764853888
3.661 0.5243691219471429
3.66 0.5278811480137559
3.659 0.5312684296621079
3.658 0.5345190976847299
3.657 0.5376338836012726
3.656 0.5406285582230227
3.655 0.5435309867318157
3.654 0.546380203916707
3.653 0.5492195302139997
3.652 0.5520894504929827
3.651 0.5550213258045259
3.65 0.5580323466133069
3.649 0.5611228997347809
3.648 0.5642720573709247
3.647 0.5674370476528697
3.646 0.5705659769216072
3.645 0.5735943551341726
3.644 0.5764554612855716
3.643 0.579084264578151
3.642 0.5814219669433719
3.641 0.5834230489616464
3.64 0.5850463293959987
3.639 0.5862656576994295
3.638 0.5870586261531038
3.637 0.5874123923250791
3.636 0.587316069470102
3.635 0.5867650018405468
3.634 0.5857646847799513
3.633 0.5843245690223231
3.632 0.5824645706765162
3.631 0.580217257125265
3.63 0.577625807189971
3.629 0.574740159993988
3.628 0.5716198229464677
3.627 0.5683286279291093
3.626 0.5649272876377341
3.625 0.5614721157231184
3.624 0.5580138444947083
3.6229999999999998 0.554590511356286
3.622 0.551230780873683
3.621 0.5479516359913315
3.62 0.5447624102054085
3.6189999999999998 0.541667013860324
3.618 0.538661771230515
3.617 0.5357461400050876
3.616 0.5329123055926246
3.6149999999999998 0.5301516495333843
3.614 0.5274557464587465
3.613 0.524810444927708
3.612 0.5221956057640669
3.6109999999999998 0.5195897674339919
3.61 0.5169644307260276
3.609 0.5142916722078505
3.608 0.5115442653759537
3.6069999999999998 0.5086987314006362
3.606 0.5057385287654698
3.605 0.5026571663458109
3.604 0.4994582752817434
3.6029999999999998 0.49615808863574834
3.602 0.49277708958741645
3.601 0.48934013783684294
3.6 0.4858706855397944
3.5989999999999998 0.4823867823959679
3.598 0.47889755342587914
3.597 0.4753965072926712
3.596 0.47186676127841587
3.5949999999999998 0.4682839289123425
3.594 0.46462015474472396
3.593 0.4608495336417041
3.592 0.4569597326626881
3.5909999999999997 0.452957367734743
3.59 0.44886666785491136
3.589 0.44473939998374035
3.588 0.44064150225892634
3.5869999999999997 0.4366507004920788
3.586 0.4328444865862522
3.585 0.4292890904033374
3.584 0.4260324638587036
3.5829999999999997 0.4230950369853742
3.582 0.4204650202695824
3.581 0.4181021655084582
3.58 0.4159433461295121
3.5789999999999997 0.41390545653009464
3.578 0.41190126854629944
3.577 0.4098508692617054
3.576 0.4076825394987847
3.5749999999999997 0.40534649373406473
3.574 0.4028193130817268
3.573 0.40010068289139805
3.572 0.3972151612589696
3.5709999999999997 0.39420292780341404
3.57 0.3911169023312717
3.569 0.3880189051457594
3.568 0.38496877185476286
3.567 0.3820217516797841
3.566 0.3792239234935821
3.565 0.37661279880536425
3.564 0.3742167238214364
3.563 0.3720531100437625
3.562 0.3701341823124743
3.561 0.36846555980744566
3.56 0.36704680568962705
3.559 0.36587136529676056
3.558 0.36492800076754367
3.557 0.36419616168546504
3.556 0.36364651729720837
3.555 0.3632357472416765
3.554 0.36291335126640356
3.553 0.3626186366337488
3.552 0.3622852287938217
3.551 0.3618479669586939
3.55 0.361245947382307
3.549 0.36043036965021896
3.548 0.3593686989340374
3.547 0.35804733896207225
3.546 0.3564703340000797
3.545 0.35466260735152844
3.544 0.35266142701533326
3.543 0.35051147757637485
3.542 0.3482609767509821
3.541 0.34595424482525566
3.54 0.3436233965988648
3.539 0.34129185977616244
3.538 0.3389706461057315
3.537 0.33665935848483497
3.536 0.33435145529312404
3.535 0.3320391184537707
3.534 0.3297165909622784
3.533 0.3273863154013872
3.532 0.32505758963457426
3.531 0.3227520839848995
3.53 0.3205000215372654
3.529 0.31833569741639234
3.528 0.3162967023842847
3.527 0.31442045336441754
3.526 0.3127345779338974
3.525 0.31125748685187404
3.524 0.30999465574416646
3.523 0.30893962791639895
3.522 0.3080725984364026
3.521 0.3073640844647619
3.52 0.3067762722758122
3.519 0.3062707265518445
3.518 0.3058111905510646
3.517 0.3053643793505499
3.516 0.3049041807943129
3.515 0.30441343263961396
3.514 0.303882990401307
3.513 0.3033060229454745
3.512 0.30268115156596154
3.511 0.3020092988054539
3.51 0.3012900610318109
3.509 0.3005219467414431
3.508 0.2997058964814524
3.507 0.2988442524028892
3.506 0.2979453678386753
3.505 0.2970220861201994
3.504 0.2960947321299502
3.503 0.2951914017797414
3.502 0.2943422410395685
3.501 0.29358164130549647
3.5 0.29293982571382876
3.499 0.29244500389911365
3.4979999999999998 0.2921147344373984
3.497 0.291957382350575
3.496 0.2919696590565392
3.495 0.29213841532507034
3.4939999999999998 0.29244155419160384
3.493 0.2928488691346901
3.492 0.2933238956748062
3.491 0.2938311672865954
3.4899999999999998 0.2943329860839534
3.489 0.29479302485604664
3.488 0.29518182224295925
3.487 0.29547381200913353
3.4859999999999998 0.2956527708293457
3.485 0.2957110772301053
3.484 0.29565081297293744
3.483 0.2954833992468381
3.4819999999999998 0.2952293309854793
3.481 0.2949118787444801
3.48 0.2945590474490432
3.479 0.29419927095197124
3.4779999999999998 0.2938554774941982
3.477 0.29354707964734617
3.476 0.29328521068117025
3.475 0.29307809822576664
3.4739999999999998 0.292927881246166
3.473 0.29283690007601093
3.472 0.2928090836159811
3.471 0.29284955709106364
3.4699999999999998 0.29296975551238114
3.469 0.29318085628327134
3.468 0.29349584097656767
3.467 0.29392310929307125
3.4659999999999997 0.2944636218184144
3.465 0.2951093568632342
3.464 0.29584333610281033
3.463 0.29663828873876275
3.4619999999999997 0.2974590686187995
3.461 0.29827263114991764
3.46 0.29904980830618894
3.459 0.2997676892481267
3.4579999999999997 0.30041741193497634
3.457 0.3010029797502487
3.456 0.30153988627191464
3.455 0.30205389870301264
3.4539999999999997 0.3025710025659459
3.453 0.3031197962930163
3.452 0.3037209447585575
3.451 0.3043892827395242
3.4499999999999997 0.3051260047315285
3.449 0.3059263632185697
3.448 0.30677818299476817
3.447 0.30766540363780176
3.4459999999999997 0.30857205132344834
3.445 0.30948360459891894
3.444 0.3103923048728214
3.443 0.3112933307539133
3.4419999999999997 0.3121853398355012
3.441 0.31306962021539425
3.44 0.3139497990344939
3.439 0.31482629707856646
3.438 0.31569871087966606
3.437 0.3165591703077215
3.436 0.31740008149608806
3.435 0.31820658102270793
3.434 0.31896214546235974
3.433 0.31964521328331325
3.432 0.32023803374705484
3.431 0.3207208104155245
3.43 0.3210765675236742
3.429 0.3212963158813661
3.428 0.3213768328288392
3.427 0.32132615826892263
3.426 0.32116289283453364
3.425 0.3209197080333178
3.424 0.32063990567411993
3.423 0.32037579133843713
3.422 0.3201859400137487
3.421 0.32012735302217016
3.42 0.3202532265425096
3.419 0.32060461008059604
3.418 0.3212070311002557
3.417 0.32206552311806896
3.416 0.3231675222975445
3.415 0.32448210000323635
3.414 0.32596441117038033
3.413 0.3275621920802918
3.412 0.3292178770430606
3.411 0.33087649078601644
3.41 0.33248984106925034
3.409 0.33401525396701254
3.408 0.3354205471504877
3.407 0.3366797824031122
3.406 0.3377744167306056
3.405 0.3386904434043754
3.404 0.3394160051528381
3.403 0.3399424342363121
3.402 0.34026395398359643
3.401 0.3403795726809437
3.4 0.3402934537478499
3.399 0.3400175026201588
3.398 0.3395728886761572
3.397 0.3389922710760032
3.396 0.3383164259177179
3.395 0.3375934180619833
3.394 0.3368760483824713
3.393 0.336219407109229
3.392 0.3356717160854168
3.391 0.3352723690147532
3.39 0.335046822618963
3.389 0.3350034934738001
3.388 0.3351362393425234
3.387 0.33542063093179175
3.386 0.3358259860290607
3.385 0.33630983195930214
3.384 0.3368338008190286
3.383 0.3373617002736099
3.382 0.33786573762556926
3.381 0.3383297802003163
3.38 0.3387487778248743
3.379 0.33912596742192697
3.378 0.33946913751873126
3.377 0.3397889260750983
3.376 0.340091584377897
3.375 0.3403775406130107
3.374 0.3406392462728317
3.3729999999999998 0.34086417788432954
3.372 0.3410327768713943
3.371 0.3411212182346418
3.37 0.34110764964604523
3.3689999999999998 0.34097462967372816
3.368 0.3407107618946618
3.367 0.3403096776320363
3.366 0.339774739388774
3.3649999999999998 0.33911371483775976
3.364 0.338338285156194
3.363 0.3374613790934191
3.362 0.3364963836534475
3.3609999999999998 0.33545605261169337
3.36 0.3343493750204403
3.359 0.33318500557952857
3.358 0.33197011043371655
3.3569999999999998 0.33071222107515
3.356 0.3294204230313421
3.355 0.3281024678581161
3.354 0.3267678240575181
3.3529999999999998 0.32542454026920153
3.352 0.3240798630684861
3.351 0.32273596921314107
3.35 0.32139165396182406
3.3489999999999998 0.32004124728195527
3.348 0.3186717936613743
3.347 0.3172710489529065
3.346 0.31582471670088874
3.3449999999999998 0.3143215659637454
3.344 0.3127531776834454
3.343 0.3111213389554606
3.342 0.3094328665767869
3.3409999999999997 0.30770598019752243
3.34 0.3059634900413034
3.339 0.3042334108375824
3.338 0.302543989278669
3.3369999999999997 0.30092146063588704
3.336 0.29939218261238965
3.335 0.2979749302674603
3.334 0.29668473819138036
3.3329999999999997 0.29553062902072447
3.332 0.29451487542314864
3.331 0.2936353763604634
3.33 0.2928792418506193
3.3289999999999997 0.292225476373129
3.328 0.291640467862634
3.327 0.29107961757527523
3.326 0.2904857574903223
3.3249999999999997 0.2897951558644171
3.324 0.2889385966452856
3.323 0.2878533407454998
3.322 0.28648769671129326
3.3209999999999997 0.2848064705128882
3.32 0.28279684561634905
3.319 0.2804729504378093
3.318 0.27787153992453445
3.3169999999999997 0.27504725971099264
3.316 0.27207088364396764
3.315 0.2690164212714459
3.314 0.2659556444338339
3.3129999999999997 0.2629516845900263
3.312 0.26005401021432417
3.311 0.2572971539728149
3.31 0.25469743057634087
3.309 0.25225786247813553
3.308 0.24996834797137016
3.307 0.2478102359487627
3.306 0.24575718107554112
3.305 0.2437807165743479
3.304 0.24184998034470373
3.303 0.23993403771814403
3.302 0.238004691808646
3.301 0.2360379669003669
3.3 0.23401354567528893
3.299 0.23192093838684805
3.298 0.22975361985004752
3.297 0.22751335718613538
3.296 0.22520975288092346
3.295 0.22285671914854227
3.294 0.2204713183868997
3.293 0.21807233303250725
3.292 0.21567538039641324
3.291 0.21329560428996644
3.29 0.21094288894349425
3.289 0.2086260748775329
3.288 0.20635030100406096
3.287 0.2041216446676575
3.286 0.20194620876965402
3.285 0.19983183369629828
3.284 0.1977901039007845
3.283 0.1958331673794129
3.282 0.1939717102147761
3.281 0.19221796853015988
3.28 0.19057802602188867
3.279 0.18905278295293365
3.278 0.18763667551257807
3.277 0.18631728628242672
3.276 0.18507498309018902
3.275 0.18388632390960538
3.274 0.1827242589257333
3.273 0.18156200975227124
3.272 0.18037375185574947
3.271 0.17913684151692993
3.27 0.17783103942470269
3.269 0.1764425709420371
3.268 0.1749631116512234
3.267 0.17338837761125134
3.266 0.17172137499463005
3.265 0.16996968124759768
3.264 0.16814564363945547
3.263 0.16626618138320803
3.262 0.16435190412241493
3.261 0.1624241716534263
3.26 0.16050383816234107
3.259 0.1586098775837118
3.258 0.15675766708316777
3.257 0.15495838345359408
3.256 0.15321707921964967
3.255 0.15153581918873177
3.254 0.14991411172556043
3.253 0.1483486564659967
3.252 0.1468354894788757
3.251 0.1453731074919269
3.25 0.14395982391558657
3.249 0.14259491267248342
3.2479999999999998 0.1412790113885077
3.247 0.1400105931308888
3.246 0.13878780599320953
3.245 0.13760705563369255
3.2439999999999998 0.13646195723057916
3.243 0.13534550150101482
3.242 0.13424973847435104
3.241 0.1331667570239856
3.2399999999999998 0.13208877084408427
3.239 0.13101024870219447
3.238 0.12992611461067624
3.237 0.12883272452915567
3.2359999999999998 0.12772792287760515
3.235 0.1266091638103056
3.234 0.12547393054513575
3.233 0.12432030318108256
3.2319999999999998 0.12314489058318334
3.231 0.12194507723120278
3.23 0.12071870679623611
3.229 0.11946490090485165
3.2279999999999998 0.11818525758142615
3.227 0.1168837630034751
3.226 0.1155674586766004
3.225 0.11424661252503672
3.2239999999999998 0.11293462549425944
3.223 0.11164702342176767
3.222 0.11039971392320207
3.221 0.10920876125541029
3.2199999999999998 0.108088157744691
3.219 0.1070484937591749
3.218 0.10609498376231612
3.217 0.10522834328490835
3.2159999999999997 0.10444338227902285
3.215 0.10372831820569443
3.214 0.10306706375335274
3.213 0.10243981607708047
3.2119999999999997 0.10182590489635307
3.211 0.10120438773542104
3.21 0.10055649123107001
3.209 0.09986791588723833
3.2079999999999997 0.099129435636021
3.207 0.09833751345620417
3.206 0.09749481088927603
3.205 0.09660844578356136
3.2039999999999997 0.0956904884309993
3.203 0.09475407292726935
3.202 0.0938126972737227
3.201 0.09287968307721602
3.1999999999999997 0.09196616602578078
3.199 0.09108002574978762
3.198 0.0902267761487429
3.197 0.08940922735211412
3.1959999999999997 0.08862725881971194
3.195 0.08787896329291604
3.194 0.08716010159668383
3.193 0.0864652635586151
3.1919999999999997 0.08578729161899021
3.191 0.08511874432527465
3.19 0.08445133823791745
3.189 0.08377696715481679
3.1879999999999997 0.08308886229694094
3.187 0.082381083410941
3.186 0.08165024036922261
3.185 0.08089476445636831
3.184 0.08011576757980829
3.183 0.07931620487563769
3.182 0.0785000944749427
3.181 0.07767282490248342
3.18 0.07683981535851746
3.179 0.07600584756345959
3.178 0.07517562635007306
3.177 0.07435324721765627
3.176 0.07354198039768446
3.175 0.07274435417172147
3.174 0.07196304033459537
3.173 0.07120054972335338
3.172 0.07045926124392049
3.171 0.06974113836398835
3.17 0.06904827393703349
3.169 0.06838325052837785
3.168 0.06774789791325646
3.167 0.06714459982055043
3.166 0.06657612622522888
3.165 0.0660453240669117
3.164 0.06555537989079585
3.163 0.06510911598661004
3.162 0.06470955404488966
3.161 0.06435837002896695
3.16 0.06405623918363831
3.159 0.0638015238912404
3.158 0.06359009371224217
3.157 0.0634156260358942
3.156 0.06326949385025038
3.155 0.06314080404432097
3.154 0.063018598450496
3.153 0.06289217659028497
3.152 0.06275163897721356
3.151 0.06258974695114435
3.15 0.06240230798881258
3.149 0.06218827665882864
3.148 0.06194922750272977
3.147 0.06168970595980005
3.146 0.06141509746577442
3.145 0.061131817199406656
3.144 0.06084535623311405
3.143 0.06056019931460541
3.142 0.06027917313156693
3.141 0.0600024093917058
3.14 0.05972866183262929
3.139 0.05945495205534447
3.138 0.05917718491529969
3.137 0.05889123899528395
3.136 0.05859323648251249
3.135 0.05828075105114765
3.134 0.057953110479137246
3.133 0.05761159700124828
3.132 0.05725959656214327
3.131 0.05690178956699044
3.13 0.05654364981595365
3.129 0.0561903694245007
3.128 0.055845880163037646
3.127 0.05551221343687371
3.126 0.05518855864414905
3.125 0.05487196394378721
3.124 0.05455676749736288
3.1229999999999998 0.05423690510528617
3.122 0.0539058083981481
3.121 0.0535580488585086
3.12 0.05319024415187376
3.1189999999999998 0.05280195410064394
3.118 0.052395603572150944
3.117 0.051976228816585326
3.116 0.051551155640355985
3.1149999999999998 0.05112876944375636
3.114 0.050718045035901875
3.113 0.05032745515543764
3.112 0.04996404511992211
3.1109999999999998 0.049633151433612605
3.11 0.049338347912101024
3.109 0.04908092431759955
3.108 0.04886007863483593
3.1069999999999998 0.04867409516351134
3.106 0.048519919211953214
3.105 0.04839334438676513
3.104 0.04829019851824394
3.1029999999999998 0.04820653009074625
3.102 0.04813846205230115
3.101 0.04808264735336107
3.1 0.048035969890204255
3.0989999999999998 0.04799590420746831
3.098 0.04796015238877327
3.097 0.047926637272906025
3.096 0.04789316853430963
3.0949999999999998 0.04785818314234202
3.094 0.04782043319154347
3.093 0.04777909488043555
3.092 0.04773455772436607
3.0909999999999997 0.04768797908282074
3.09 0.047641169533063854
3.089 0.047596523448634596
3.088 0.04755647341624369
3.0869999999999997 0.047522334904188314
3.086 0.04749382026503195
3.085 0.04746859875562942
3.084 0.04744205991396465
3.0829999999999997 0.04740720369374856
3.082 0.04735552090876191
3.081 0.04727794894843577
3.08 0.04716589910943641
3.0789999999999997 0.04701290818168823
3.078 0.046815805134395615
3.077 0.04657525870261447
3.076 0.046295871743044135
3.0749999999999997 0.04598627293182781
3.074 0.04565795574889848
3.073 0.04532390577805908
3.072 0.044997580484397684
3.0709999999999997 0.04469106571152451
3.07 0.04441402564632384
3.069 0.044172930203920796
3.068 0.043970873654925656
3.0669999999999997 0.0438072630747655
3.066 0.043678710387310464
3.065 0.04357971316827715
3.064 0.043503623723864744
3.0629999999999997 0.043444098188563214
3.062 0.04339515007958989
3.061 0.04335226094063566
3.06 0.04331248330439147
3.0589999999999997 0.043274338576424105
3.058 0.04323752880587226
3.057 0.04320258869449638
3.056 0.04317042025414122
3.055 0.04314147363755074
3.054 0.043115512053825765
3.053 0.043092035963651985
3.052 0.04306988852076443
3.051 0.04304792470462014
3.05 0.04302482824325229
3.049 0.04299984159311868
3.048 0.04297297930074628
3.047 0.04294461859305734
3.046 0.042915659001193936
3.045 0.042887158277232884
3.044 0.04285986794564608
3.043 0.042833840820485705
3.042 0.04280861107662361
3.041 0.042782546591986596
3.04 0.042753944891553854
3.039 0.042720129330627396
3.038 0.04267925263930121
3.037 0.042629701771909
3.036 0.04257048563155388
3.035 0.0425014619603348
3.034 0.04242330692805912
3.033 0.04233707554178742
3.032 0.04224354815255209
3.031 0.04214352511229758
3.03 0.042037245159855775
3.029 0.0419244512793582
3.028 0.04180479163333114
3.027 0.041678040038637953
3.026 0.0415446638166731
3.025 0.04140592429245355
3.024 0.04126431674829276
3.023 0.041123237719891674
3.022 0.040986495076165086
3.021 0.04085843011842782
3.02 0.04074263998438689
3.019 0.04064186543428304
3.018 0.040557435815987856
3.017 0.04048935633914881
3.016 0.040436096767200135
3.015 0.040395225849816654
3.014 0.04036362396154327
3.013 0.040337940454945855
3.012 0.040315048521822605
3.011 0.040292240249552774
3.01 0.040267545658126076
3.009 0.04023936826512851
3.008 0.040206952277697244
3.007 0.04017040545765191
3.006 0.04013007016361961
3.005 0.04008746666659332
3.004 0.04004500199145042
3.003 0.040005587006387136
3.002 0.039973284075449506
3.001 0.03995267570222317
3.0 0.0399485241504618
2.999 0.03996525119701008
2.9979999999999998 0.040006624543449776
2.997 0.04007479119173282
2.996 0.040169940784903886
2.995 0.04029033931680205
2.9939999999999998 0.040432050082741144
2.993 0.04058911367582637
2.992 0.04075454654483628
2.991 0.04092057373630079
2.9899999999999998 0.041079907040201404
2.989 0.04122557422448682
2.988 0.04135260629425077
2.987 0.041457895067934646
2.9859999999999998 0.04153980922315049
2.985 0.04159901358257473
2.984 0.04163769136166633
2.983 0.04165936584192817
2.9819999999999998 0.04166845302297464
2.981 0.04166987821877881
2.98 0.04166892000806225
2.979 0.041670632594647025
2.9779999999999998 0.04167979397352081
2.977 0.04170047910364565
2.976 0.041735980743323325
2.975 0.04178897396001855
2.9739999999999998 0.04186086093810572
2.973 0.04195276428395625
2.972 0.042064724363019196
2.971 0.04219646797316311
2.9699999999999998 0.042347351661035725
2.969 0.04251646021185081
2.968 0.042702510662186055
2.967 0.04290343176866866
2.9659999999999997 0.04311725838428637
2.965 0.043340877013893844
2.964 0.04357042789967695
2.963 0.04380178162487312
2.9619999999999997 0.044029487360870784
2.961 0.04424835734414643
2.96 0.04445328279106261
2.959 0.04463961084601153
2.9579999999999997 0.044803215964367815
2.957 0.04494203996385457
2.956 0.04505495514404775
2.955 0.04514260908304478
2.9539999999999997 0.04520721692924484
2.953 0.045252468768898074
2.952 0.04528351458443296
2.951 0.045306064138813905
2.9499999999999997 0.0453264226309542
2.949 0.04535083410737081
2.948 0.045384923726896474
2.947 0.04543351255381562
2.9459999999999997 0.04549954284426391
2.945 0.04558481449552081
2.944 0.04568942122232143
2.943 0.04581136160489788
2.9419999999999997 0.04594768945518219
2.941 0.0460943709882428
2.94 0.04624711636919376
2.939 0.046401078564699445
2.9379999999999997 0.046551935935069136
2.937 0.04669636337457156
2.936 0.046831283732841775
2.935 0.04695462418900382
2.9339999999999997 0.047065028807234136
2.933 0.04716150966013953
2.932 0.04724347964981258
2.931 0.047310682983297006
2.9299999999999997 0.04736341556163932
2.929 0.04740226940447691
2.928 0.04742894843801463
2.927 0.04744606422055923
2.926 0.047457822633320684
2.925 0.04746993759933734
2.924 0.047489500314156406
2.923 0.047524897641916225
2.922 0.04758524026775111
2.921 0.047679658626441426
2.92 0.04781666282059934
2.919 0.048002443412308575
2.918 0.048241667819298825
2.917 0.04853537165370604
2.916 0.04888156976421695
2.915 0.04927509108945691
2.914 0.04970702016277344
2.913 0.05016680874048967
2.912 0.05064140524985777
2.911 0.05111782145779938
2.91 0.05158306711357705
2.909 0.05202599422924918
2.908 0.05243761525435986
2.907 0.052811607357388664
2.906 0.053145197237833015
2.905 0.053438734641792766
2.904 0.05369470605794943
2.903 0.05391802541696764
2.902 0.0541151486143799
2.901 0.0542933690004485
2.9 0.05446016462229718
2.899 0.05462324897669192
2.898 0.05478942487138567
2.897 0.05496466835130145
2.896 0.05515360515660434
2.895 0.05535945672865951
2.894 0.05558435842083391
2.893 0.055827672863611455
2.892 0.05608748157672184
2.891 0.05636016477421377
2.89 0.056641494845941436
2.889 0.05692691401724559
2.888 0.05721160262934503
2.887 0.057492214193616754
2.886 0.05776678518525961
2.885 0.05803524714670226
2.884 0.05829897951151815
2.883 0.05856119451563449
2.882 0.05882566605719075
2.881 0.059096311022375884
2.88 0.05937754970930151
2.879 0.05967282168191924
2.878 0.059984973271345
2.877 0.060315824503882065
2.876 0.06066623336414265
2.875 0.06103626571463311
2.874 0.06142493926569327
2.8729999999999998 0.061830304305700724
2.872 0.06224944410689756
2.871 0.06267832760697183
2.87 0.06311256579520377
2.8689999999999998 0.06354670624164847
2.868 0.06397484075893035
2.867 0.0643921370138437
2.866 0.06479427159945529
2.8649999999999998 0.06517959233172564
2.864 0.06554848361489964
2.863 0.06590382014765497
2.862 0.0662517313494302
2.8609999999999998 0.06660080080040788
2.86 0.0669617727087503
2.859 0.06734568265295889
2.858 0.06776415927288501
2.8569999999999998 0.06822690959994619
2.856 0.0687408332611738
2.855 0.06930964308976356
2.854 0.06993242970859667
2.8529999999999998 0.07060409363055772
2.852 0.07131511300890035
2.851 0.07205308302735917
2.85 0.07280396896967933
2.8489999999999998 0.07355379903419043
2.848 0.07429019308998322
2.847 0.07500337021096891
2.846 0.0756879679296133
2.8449999999999998 0.0763429195736751
2.844 0.07697124312030433
2.843 0.0775802292725997
2.842 0.0781786119683628
2.8409999999999997 0.07877611905508454
2.84 0.07938277625430723
2.839 0.08000674455199674
2.838 0.08065373589488406
2.8369999999999997 0.08132592986323366
2.836 0.08202252235170474
2.835 0.08273879604399417
2.834 0.08346744232811779
2.8329999999999997 0.08419928355855393
2.832 0.08492323649523331
2.831 0.0856277350469391
2.83 0.0863029906526606
2.8289999999999997 0.08694083964279932
2.828 0.08753693434140651
2.827 0.08809159926877409
2.826 0.08860910069729912
2.8249999999999997 0.0890988495751788
2.824 0.08957459443997282
2.823 0.09005238777167963
2.822 0.09055029689910327
2.8209999999999997 0.09108620214294204
2.82 0.09167551961270945
2.819 0.09233118646524005
2.818 0.09306090639064084
2.8169999999999997 0.09386853547428661
2.816 0.09475275104184687
2.815 0.09570867580690068
2.814 0.09672832639621652
2.8129999999999997 0.09780276217252469
2.812 0.09892204634642406
2.811 0.1000778095820965
2.81 0.10126359547302614
2.8089999999999997 0.10247488433976408
2.808 0.10370841196569112
2.807 0.10496397454595124
2.806 0.10623966223332416
2.8049999999999997 0.10753450305364833
2.804 0.10884573331806499
2.803 0.11016834581828922
2.802 0.11149513424822541
2.8009999999999997 0.11281767776473012
2.8 0.11412770781108225
2.799 0.1154165184725173
2.798 0.11667937884898938
2.797 0.11791481802161219
2.796 0.11912642040201074
2.795 0.12032325218094858
2.794 0.12151804931738774
2.793 0.12272791958300032
2.792 0.12397029903475001
2.791 0.12526168126391318
2.79 0.12661726437647233
2.789 0.12804590443951772
2.788 0.12955220452208532
2.787 0.13113438245978734
2.786 0.1327864159788612
2.785 0.13449701890836022
2.784 0.13625175019497301
2.783 0.1380364433957156
2.782 0.13983616732531862
2.781 0.14163703646117523
2.78 0.1434281945476956
2.779 0.1452000257268409
2.778 0.14694631432755378
2.777 0.14866379647643146
2.776 0.15035105326045803
2.775 0.15200952711478247
2.774 0.15364359354125123
2.773 0.15526051447494926
2.772 0.15687063863215123
2.771 0.15848714894878332
2.77 0.1601262745155135
2.769 0.16180491325798038
2.768 0.1635407618630724
2.767 0.1653498225594162
2.766 0.16724518110849027
2.765 0.1692375035679707
2.764 0.17133068156237538
2.763 0.17352684884149255
2.762 0.17582495253661032
2.761 0.1782230769816678
2.76 0.18071990293548623
2.759 0.1833155712824716
2.758 0.18601324058977284
2.757 0.18881814147800074
2.756 0.19173595564010049
2.755 0.19477032187712498
2.754 0.1979209306488208
2.753 0.20118283902168352
2.752 0.20454283133789242
2.751 0.20797823779638314
2.75 0.21146331613469949
2.749 0.21496695713640201
2.7479999999999998 0.21845839660916172
2.747 0.2219136514501693
2.746 0.2253157366440802
2.745 0.2286615663031056
2.7439999999999998 0.23196298892977038
2.743 0.23524606506089962
2.742 0.23854735582798028
2.741 0.24191085761041944
2.7399999999999998 0.24538331247264208
2.739 0.24900428638039798
2.738 0.2528024951854148
2.737 0.25679024504145886
2.7359999999999998 0.2609617991252062
2.735 0.2652956576329757
2.734 0.26975289590855883
2.733 0.27428842918606633
2.7319999999999998 0.2788542209748229
2.731 0.28340758985489856
2.73 0.2879146378500097
2.729 0.2923526984711577
2.7279999999999998 0.29671637094418635
2.727 0.3010129009896837
2.726 0.30526058890725255
2.725 0.30948517795793207
2.7239999999999998 0.3137154415578585
2.723 0.317978986537701
2.722 0.32230209338411514
2.721 0.32670577692032804
2.7199999999999998 0.3312024239591884
2.719 0.3358008603773717
2.718 0.3405031356553335
2.717 0.3453052309796194
2.7159999999999997 0.3501992326926283
2.715 0.355171729940082
2.714 0.36020928848044254
2.713 0.3652949555231075
2.7119999999999997 0.37041560148424624
2.711 0.3755591163580798
2.71 0.380725029802191
2.709 0.385917870555101
2.7079999999999997 0.3911577141017341
2.707 0.39647411988499
2.706 0.40191104348392803
2.705 0.4075197061629781
2.7039999999999997 0.4133559382893605
2.703 0.4194736710471852
2.702 0.42592414024057373
2.701 0.43273814406205824
2.6999999999999997 0.4399322192584784
2.699 0.4475015055353836
2.698 0.45541437273331514
2.697 0.46361996816828005
2.6959999999999997 0.47205162191948574
2.695 0.4806256297323167
2.694 0.48925692595404946
2.693 0.49786122293734486
2.6919999999999997 0.5063616124281204
2.691 0.5147006901077428
2.69 0.5228390259118052
2.689 0.5307628221175804
2.6879999999999997 0.5384803006979932
2.687 0.5460221256111742
2.686 0.5534318936517982
2.685 0.5607673873770685
2.6839999999999997 0.5680861282492385
2.683 0.5754355831878223
2.682 0.5828516663106723
2.681 0.5903519822718278
2.6799999999999997 0.597926215447625
2.679 0.605539777407141
2.678 0.6131363186552367
2.677 0.6206443408987578
2.6759999999999997 0.6279844655708684
2.675 0.6350793123702945
2.674 0.6418672304860044
2.673 0.6483025408477413
2.6719999999999997 0.6543666487840873
2.671 0.6600727842622741
2.67 0.6654524437696357
2.669 0.670559272663701
2.668 0.6754528902914089
2.667 0.6801983872496543
2.666 0.6848438347571526
2.665 0.6894204482520211
2.664 0.6939444851320814
2.663 0.6984068185629813
2.662 0.7027828865488206
2.661 0.707039116358873
2.66 0.7111396476040924
2.659 0.7150563597802575
2.658 0.7187738870297578
2.657 0.7222947969414873
2.656 0.7256426639166533
2.655 0.728857655488866
2.654 0.7319949043915011
2.653 0.7351147580325654
2.652 0.7382732196195868
2.651 0.7415130218462919
2.65 0.7448570901583325
2.649 0.7483051501255842
2.648 0.7518279347231638
2.647 0.7553667800176246
2.646 0.7588510745800513
2.645 0.7621938029210766
2.644 0.7653057387771077
2.643 0.7681007744644164
2.642 0.7705018481775427
2.641 0.7724503629309881
2.64 0.7738941116297489
2.639 0.7748011542723474
2.638 0.7751446818863269
2.637 0.7749104049379858
2.636 0.7740862849294311
2.635 0.7726680356355364
2.634 0.7706642452258131
2.633 0.7680880678471272
2.632 0.7649658984987305
2.631 0.7613404398144497
2.63 0.7572678493668695
2.629 0.7528131109208182
2.628 0.748053551718376
2.627 0.7430722220826231
2.626 0.7379482859215388
2.625 0.7327553846039746
2.624 0.7275602627570238
2.6229999999999998 0.7224134761995908
2.622 0.7173536513301147
2.621 0.7124046356572798
2.62 0.7075805105312555
2.6189999999999998 0.7028883333152784
2.618 0.6983249396288901
2.617 0.6938911147899333
2.616 0.6895774604073618
2.6149999999999998 0.6853727141901025
2.614 0.6812651206271618
2.613 0.6772347674175254
2.612 0.6732532734348553
2.6109999999999998 0.669290320375894
2.61 0.6653065350375043
2.609 0.6612637685053857
2.608 0.6571255027391291
2.6069999999999998 0.6528611439952112
2.606 0.6484502324968447
2.605 0.6438863458352425
2.604 0.6391769798828161
2.6029999999999998 0.6343464326806267
2.602 0.6294244649755841
2.601 0.6244461009480816
2.6 0.6194437304754836
2.5989999999999998 0.6144416934516983
2.598 0.6094516161081982
2.597 0.6044638551695647
2.596 0.5994545067993523
2.5949999999999998 0.5943893682367677
2.594 0.5892295800045801
2.593 0.5839389682950687
2.592 0.5784992325417616
2.5909999999999997 0.572917283757263
2.59 0.5672233757357408
2.589 0.5614838381834061
2.588 0.5557838256371592
2.5869999999999997 0.5502240843420647
2.586 0.5449050644946388
2.585 0.5399126237581408
2.584 0.5353088032420499
2.5829999999999997 0.531119893588839
2.582 0.5273305785684996
2.581 0.5238885691264117
2.58 0.5207122457543877
2.5789999999999997 0.5176944501458967
2.578 0.5147230186857467
2.577 0.5116955868198917
2.576 0.508520991222042
2.5749999999999997 0.5051366799232773
2.574 0.5015141820696948
2.573 0.4976548046021842
2.572 0.4935916113145539
2.5709999999999997 0.48937725070559174
2.57 0.485080113668432
2.569 0.48077880020428077
2.568 0.4765486626712831
2.5669999999999997 0.47245820056362464
2.566 0.46856337417012667
2.565 0.4649086139919283
2.564 0.46152639956082486
2.5629999999999997 0.4584353729653313
2.562 0.45564788068014683
2.561 0.45316855814887536
2.56 0.4509953182170937
2.5589999999999997 0.4491193859975239
2.558 0.4475270947032367
2.557 0.44619412342105663
2.556 0.4450858602820445
2.5549999999999997 0.44415091413173086
2.554 0.44332914750186747
2.553 0.44254775005914143
2.552 0.44172664738912726
2.5509999999999997 0.440786762225033
2.55 0.43965380583369523
2.549 0.4382678463822721
2.548 0.43658857874229046
2.5469999999999997 0.4345985547109932
2.546 0.43230187750682647
2.545 0.4297281393694819
2.544 0.4269222235102652
2.543 0.42393826725649764
2.542 0.42083504506365527
2.541 0.41766678620814374
2.54 0.4144730951889412
2.539 0.4112831787262329
2.538 0.40811113702277213
2.537 0.4049572121043927
2.536 0.4018139191290862
2.535 0.39867192413373154
2.534 0.39552415060708423
2.533 0.3923730726299657
2.532 0.38922910758698614
2.531 0.38611739104413423
2.53 0.3830731292548953
2.529 0.3801363679964485
2.528 0.3773510637442735
2.527 0.3747611119022469
2.526 0.37239882410098013
2.525 0.37028563465545017
2.524 0.36842790420127364
2.523 0.36681806673651357
2.522 0.36543297526598595
2.521 0.36423824463750915
2.52 0.36318980023820596
2.519 0.36224302180066553
2.518 0.3613557848571701
2.517 0.3604893762051524
2.516 0.35961331462977625
2.515 0.35870733978425495
2.514 0.35776022384551465
2.513 0.3567630998114077
2.512 0.3557132010661653
2.511 0.35461020476996996
2.51 0.35345221450263276
2.509 0.35223616306040206
2.508 0.35096214567685674
2.507 0.34963229003465657
2.506 0.34825638551284627
2.505 0.34684989176682157
2.504 0.34543754798356374
2.503 0.3440534594268549
2.502 0.34273418386904886
2.501 0.3415211027146211
2.5 0.3404503694784956
2.499 0.3395551744495539
2.4979999999999998 0.3388556557786398
2.497 0.33836060004821905
2.496 0.33806461856058073
2.495 0.33795060694613405
2.4939999999999998 0.337990962533121
2.493 0.3381489680672794
2.492 0.3383811930244433
2.491 0.3386461129729716
2.4899999999999998 0.3389004443603491
2.489 0.3391033703813827
2.488 0.3392226018398105
2.487 0.3392307964210025
2.4859999999999998 0.33911138033207633
2.485 0.33885747670150124
2.484 0.33847276437935264
2.483 0.337970879299902
2.4819999999999998 0.33737498904219293
2.481 0.33671075477327034
2.48 0.33600866950963226
2.479 0.33529928433386974
2.4779999999999998 0.33460694129354707
2.477 0.33395221182644186
2.476 0.3333467190573768
2.475 0.3327994101424103
2.4739999999999998 0.332313018281155
2.473 0.33189108169144405
2.472 0.3315393444134749
2.471 0.33126512788146145
2.4699999999999998 0.33108287668392733
2.469 0.33100637810288286
2.468 0.33105104096543386
2.467 0.3312265090234398
2.4659999999999997 0.33153339519709274
2.465 0.3319616062849007
2.464 0.3324905952321053
2.463 0.3330879318394128
2.4619999999999997 0.33371235188845466
2.461 0.3343251101674189
2.46 0.33489220132854547
2.459 0.33538717782683447
2.4579999999999997 0.33579985550393127
2.457 0.3361350619163585
2.456 0.33641089450611583
2.455 0.33665727568698245
2.4539999999999997 0.3369045766752898
2.453 0.33718605798919404
2.452 0.33752600053459975
2.451 0.33794192385181404
2.4499999999999997 0.3384357941606436
2.449 0.3390026564610718
2.448 0.33962895347750777
2.447 0.3402964428312027
2.4459999999999997 0.34098683749253994
2.445 0.3416832891434225
2.444 0.3423763633904388
2.443 0.3430599255421595
2.4419999999999997 0.3437317152774357
2.441 0.3443925874073705
2.44 0.34504612903872406
2.439 0.34569254270743477
2.4379999999999997 0.3463314104048962
2.437 0.34695434429448
2.436 0.34755350462841506
2.435 0.3481132767570201
2.4339999999999997 0.3486163909335001
2.433 0.3490402128279788
2.432 0.34936626785945657
2.431 0.3495737532531779
2.4299999999999997 0.34964467168523594
2.429 0.3495695008658201
2.428 0.3493445480687181
2.427 0.34897795992604025
2.4259999999999997 0.34848897174684473
2.425 0.34791185043969397
2.424 0.3472922094984936
2.423 0.3466855267708702
2.4219999999999997 0.34615436294424623
2.421 0.3457599691042946
2.42 0.34555999633890555
2.419 0.3455995509359764
2.4179999999999997 0.34590746985100246
2.417 0.34649084536082847
2.416 0.34733780030378186
2.415 0.3484165707215607
2.414 0.34967997983100735
2.413 0.3510722716784403
2.412 0.3525312302714596
2.411 0.35399673887240607
2.41 0.35541542293476885
2.409 0.3567394262554524
2.408 0.35793214506870674
2.407 0.3589639394590194
2.406 0.35981364580848874
2.405 0.36046586329535024
2.404 0.3609083153530205
2.403 0.36113308995960874
2.402 0.36113607518845
2.401 0.3609188576939983
2.4 0.3604885977425002
2.399 0.35986050275061565
2.398 0.3590589915321271
2.397 0.3581198458981535
2.396 0.3570864289051506
2.395 0.3560087260123744
2.394 0.3549409203120655
2.393 0.35393882644474667
2.392 0.35305078837221116
2.391 0.35231579874088637
2.39 0.35175862416057746
2.389 0.35138680044117504
2.388 0.35119344648420925
2.387 0.35115335052234586
2.386 0.35123552340690417
2.385 0.3513972965234905
2.384 0.35160065444891614
2.383 0.35180978521545236
2.382 0.3519974953623605
2.381 0.3521481524300732
2.38 0.35225703577104156
2.379 0.35232736774950163
2.378 0.3523664423568385
2.377 0.35238400197167197
2.376 0.3523849778191668
2.375 0.35236825051137555
2.374 0.3523246736698588
2.3729999999999998 0.3522403568188302
2.372 0.35209472207078985
2.371 0.35186340301194946
2.37 0.3515246763785565
2.3689999999999998 0.3510617981920288
2.368 0.3504645506125839
2.367 0.3497279592553064
2.366 0.3488569227019138
2.3649999999999998 0.34786058629375793
2.364 0.3467516930869388
2.363 0.3455437726455256
2.362 0.3442503503394306
2.3609999999999998 0.3428838764811379
2.36 0.3414527065520651
2.359 0.339964623703195
2.358 0.3384259483275502
2.3569999999999998 0.3368434607419127
2.356 0.3352258098422911
2.355 0.3335805435851116
2.354 0.3319173083007271
2.3529999999999998 0.3302445839992778
2.352 0.32857032460922997
2.351 0.3268975248558347
2.35 0.3252258878016217
2.3489999999999998 0.3235506612386133
2.348 0.3218597966909999
2.347 0.3201418736688425
2.346 0.31838333662013807
2.3449999999999998 0.3165735320749639
2.344 0.3147043845213013
2.343 0.31277790981527154
2.342 0.31080082232812634
2.3409999999999997 0.30879095431925135
2.34 0.30677047671337004
2.339 0.3047664188587874
2.338 0.30280588063788744
2.3369999999999997 0.3009137759065857
2.336 0.29911525231572617
2.335 0.297427967787424
2.334 0.2958661313706517
2.3329999999999997 0.29443844382410833
2.332 0.29314732719392667
2.331 0.29199135833854734
2.33 0.2909589114529137
2.3289999999999997 0.2900306745907653
2.328 0.2891749738493789
2.327 0.28834926608251155
2.326 0.28749831411818444
2.3249999999999997 0.2865599283626167
2.324 0.28546589109209297
2.323 0.2841537981832905
2.322 0.28257160081028165
2.3209999999999997 0.28068311033134297
2.32 0.27847401893986595
2.319 0.2759566307369096
2.318 0.2731658716320161
2.3169999999999997 0.27015481732507507
2.316 0.2669929800261931
2.315 0.26375373773169025
2.314 0.2605088719674599
2.3129999999999997 0.25732200075112793
2.312 0.2542434766962504
2.311 0.25130893992407755
2.31 0.24853575819240253
2.3089999999999997 0.24592776039281472
2.308 0.24347524438307475
2.307 0.24115949623854427
2.306 0.23895374846930248
2.3049999999999997 0.23682870392412747
2.304 0.23475255929074926
2.303 0.23269352108280758
2.302 0.2306227653241261
2.3009999999999997 0.22851596849168535
2.3 0.22635299285755928
2.299 0.22412385549621214
2.298 0.22182291281286134
2.2969999999999997 0.2194530137120978
2.296 0.2170248389224813
2.295 0.2145532698539988
2.294 0.21205610110677064
2.2929999999999997 0.20955245969190994
2.292 0.20705793690289395
2.291 0.20458723561637335
2.29 0.20214944639510593
2.2889999999999997 0.19975227670359086
2.288 0.1973995663846009
2.287 0.19509592523680547
2.286 0.19284599304836594
2.285 0.19065625730645358
2.284 0.1885371050065215
2.283 0.18649975351862536
2.282 0.18455439937942722
2.281 0.18271304848862682
2.28 0.1809820019532229
2.279 0.17936277136017967
2.278 0.17785070617499937
2.277 0.17643455164797583
2.276 0.17509602057166368
2.275 0.17381304083185245
2.274 0.17255991321954806
2.273 0.17131104842105796
2.272 0.17004168753026933
2.271 0.1687299798233605
2.27 0.1673563876823884
2.269 0.1659075552771742
2.268 0.16437535930794972
2.267 0.16275553565518633
2.266 0.16105082583769814
2.265 0.15926834914686935
2.264 0.1574197358990669
2.263 0.1555209641578636
2.262 0.15359150118138562
2.261 0.1516515758132626
2.26 0.14972094644136613
2.259 0.14781762271560567
2.258 0.14595628083877515
2.257 0.14414766894698336
2.256 0.1423967412045428
2.255 0.14070561616257882
2.254 0.13907391732437505
2.253 0.13749851295640886
2.252 0.1359754754029631
2.251 0.13450304170597668
2.25 0.13307913098528282
2.249 0.13170248774353813
2.2479999999999998 0.13037309326214536
2.247 0.12908895434005346
2.246 0.12784790475166202
2.245 0.12664632731853587
2.2439999999999998 0.12547821451658303
2.243 0.12433722264573434
2.242 0.12321632472015506
2.241 0.12210869517982109
2.2399999999999998 0.12100775776433707
2.239 0.11990904159253202
2.238 0.11880843915478917
2.237 0.117703055740623
2.2359999999999998 0.11659115386779256
2.235 0.11547042650353573
2.234 0.11433832953555095
2.233 0.11319268084313297
2.2319999999999998 0.11202977442958514
2.231 0.11084653398946591
2.23 0.10964033248855765
2.229 0.10840981268725156
2.2279999999999998 0.10715605238571746
2.227 0.10588251190280344
2.226 0.10459567433843796
2.225 0.10330518483648456
2.2239999999999998 0.10202366144749606
2.223 0.10076575235895549
2.222 0.09954641652851673
2.221 0.09838068722966012
2.2199999999999998 0.09728153238746141
2.219 0.09625861658816671
2.218 0.09531651766190352
2.217 0.09445552827655329
2.2159999999999997 0.09367045234800758
2.215 0.09295004604011746
2.214 0.09227918707435047
2.213 0.09163949950874727
2.2119999999999997 0.0910119669860532
2.211 0.09037754349178881
2.21 0.08971935003559321
2.209 0.08902474363867041
2.2079999999999997 0.08828581017220054
2.207 0.08749985303643029
2.206 0.08666976555050142
2.205 0.08580241843576934
2.2039999999999997 0.0849090139520866
2.203 0.08400157084362542
2.202 0.08309227693574914
2.201 0.08219297357116476
2.1999999999999997 0.08131340138273033
2.199 0.08046026323148278
2.198 0.07963808469928349
2.197 0.0788489340520155
2.1959999999999997 0.0780923179538426
2.195 0.07736622435268775
2.194 0.07666668553045024
2.193 0.07598882082438672
2.1919999999999997 0.07532633635962882
2.191 0.07467280888138732
2.19 0.07402112838072394
2.189 0.07336441321707877
2.1879999999999997 0.07269695613104293
2.187 0.07201373882197472
2.186 0.07131196483656244
2.185 0.07059035756287001
2.1839999999999997 0.06984993889234303
2.183 0.06909329550961478
2.182 0.0683238787700521
2.181 0.06754631846965023
2.1799999999999997 0.06676523980652511
2.179 0.06598469262262423
2.178 0.06520864095445819
2.177 0.06444051006121153
2.1759999999999997 0.06368300396967856
2.175 0.06293817030724465
2.174 0.06220820049878723
2.173 0.06149514545786823
2.1719999999999997 0.060800976008281674
2.171 0.06012732664793436
2.17 0.05947599315551968
2.169 0.05884923373512806
2.1679999999999997 0.05824870118478304
2.167 0.05767655673449973
2.166 0.057135321252572153
2.165 0.056627582727443095
2.1639999999999997 0.05615619633687491
2.163 0.05572365068735628
2.162 0.05533253955996486
2.161 0.054984222602781616
2.16 0.05467910758299744
2.159 0.054415554587593964
2.158 0.054189730175939956
2.157 0.053995891064923654
2.156 0.05382635928804436
2.155 0.05367156184689207
2.154 0.0535219659434885
2.153 0.0533683694139872
2.152 0.05320236752163906
2.151 0.05301795297108435
2.15 0.05281180704610735
2.149 0.05258335434475066
2.148 0.0523342691101312
2.147 0.05206873153183196
2.146 0.051791571705115835
2.145 0.051508382660453156
2.144 0.05122385187668938
2.143 0.05094168916028172
2.142 0.05066407391769215
2.141 0.05039082960623859
2.14 0.050120578537397376
2.139 0.04985047489988893
2.138 0.04957679512152284
2.137 0.04929588408542914
2.136 0.049004405883903084
2.135 0.048700367717627
2.134 0.048383363268983806
2.133 0.04805471881072868
2.132 0.04771757259138836
2.131 0.0473761643723501
2.13 0.047035373586016074
2.129 0.046699775910520484
2.128 0.04637281755376632
2.127 0.04605626314351648
2.126 0.04574940594079245
2.125 0.04544966387924324
2.124 0.045152131802458396
2.1229999999999998 0.04485153124439247
2.122 0.04454214859425028
2.121 0.04421924205677225
2.12 0.04387981213615294
2.1189999999999998 0.04352336916929814
2.118 0.04315186299300996
2.117 0.04276947720188719
2.116 0.04238234204996979
2.1149999999999998 0.041997509645400596
2.114 0.04162252309931763
2.113 0.0412645011509616
2.112 0.040929371289289106
2.1109999999999998 0.040621604592264327
2.11 0.04034418790690465
2.109 0.040098181707388936
2.108 0.03988289122083054
2.1069999999999998 0.03969683807417257
2.106 0.03953742092795962
2.105 0.039401085436839504
2.104 0.03928429382278868
2.1029999999999998 0.03918368302775092
2.102 0.03909596402386714
2.101 0.03901828160481469
2.1 0.03894798929568455
2.0989999999999998 0.03888294027064599
2.098 0.03882119520256901
2.097 0.038761028809301414
2.096 0.03870065396087385
2.0949999999999998 0.03863883096926102
2.094 0.03857460997295113
2.093 0.03850741840695037
2.092 0.03843769622230774
2.0909999999999997 0.0383665207112917
2.09 0.038295499666641364
2.089 0.038226713501414565
2.088 0.03816224022546009
2.0869999999999997 0.038103224441087456
2.086 0.03804947109473155
2.085 0.03799909069626898
2.084 0.03794830615743578
2.0829999999999997 0.03789137645702257
2.082 0.03782132208522251
2.081 0.03773070144817605
2.08 0.03761246255655489
2.0789999999999997 0.037461292349878765
2.078 0.03727455553237293
2.077 0.03705275281632208
2.076 0.03679959548467497
2.0749999999999997 0.03652208237746886
2.074 0.0362295433010073
2.073 0.035932543952351646
2.072 0.03564202784844918
2.0709999999999997 0.03536782620405911
2.07 0.035117796910029135
2.069 0.03489717575881963
2.068 0.034708428891466074
2.0669999999999997 0.034551000702712324
2.066 0.034422033220348404
2.065 0.0343169215654614
2.064 0.034230121013223765
2.0629999999999997 0.034156332248678895
2.062 0.03409056323104841
2.061 0.03402905859448718
2.06 0.033969391117241655
2.0589999999999997 0.03391039383833571
2.058 0.03385192969388542
2.057 0.03379459708415404
2.056 0.03373934483374069
2.0549999999999997 0.033686780060700285
2.054 0.03363696121399596
2.053 0.0335896974722568
2.052 0.033544202869691085
2.0509999999999997 0.03349961838441442
2.05 0.03345485946187022
2.049 0.03340919808923459
2.048 0.03336245322055573
2.0469999999999997 0.03331469972401563
2.046 0.033266414804699426
2.045 0.03321823500399835
2.044 0.03317061479163095
2.0429999999999997 0.03312353537929758
2.042 0.033076641087026785
2.041 0.03302874217625425
2.04 0.03297863762452093
2.0389999999999997 0.03292441015091819
2.038 0.032864786599586804
2.037 0.032798669229213276
2.036 0.032725420754237046
2.0349999999999997 0.03264502429387172
2.034 0.03255806566066909
2.033 0.032465390640627
2.032 0.03236761258233593
2.031 0.03226533002557788
2.03 0.032158699675707135
2.029 0.03204747720452611
2.028 0.03193133678424458
2.027 0.03181003930451714
2.026 0.03168386738326072
2.025 0.03155370281813571
2.024 0.03142137780288132
2.023 0.031289408344949365
2.022 0.031160642018503992
2.021 0.03103834302664012
2.02 0.030925228136817973
2.019 0.0308233864795692
2.018 0.030733862440295592
2.017 0.030656715953329725
2.016 0.030590856049003325
2.015 0.030534529430146146
2.014 0.03048546678367269
2.013 0.030441219965692108
2.012 0.0303995006500933
2.011 0.03035830509988468
2.01 0.03031615036548486
2.009 0.030271793017965544
2.008 0.03022457436523161
2.007 0.030174442819346625
2.006 0.030121493290020465
2.005 0.030066687881459036
2.004 0.030011651354932098
2.003 0.02995841399355002
2.002 0.029909909302929593
2.001 0.029869522289074503
2.0 0.029840836717995485
1.9989999999999997 0.029827253201845563
1.9980000000000002 0.02983174422811633
1.9969999999999999 0.029856115819756245
1.9959999999999996 0.02990073943587862
1.995 0.029964544968384403
1.9939999999999998 0.030044788241304594
1.9930000000000003 0.030137158179976527
1.992 0.030236509283401988
1.9909999999999997 0.0303370159585566
1.9900000000000002 0.03043314052552874
1.9889999999999999 0.030519506683324968
1.9879999999999995 0.030592185628070066
1.987 0.030648614068160773
1.9859999999999998 0.030687346074063444
1.9850000000000003 0.030708676632610094
1.984 0.030714100760693353
1.9829999999999997 0.030706188405783482
1.9820000000000002 0.030688250886698867
1.9809999999999999 0.03066405491542767
1.9799999999999995 0.030637676762492787
1.979 0.030613061885534042
1.9779999999999998 0.030593952228409996
1.9770000000000003 0.030583543534312245
1.976 0.030584405211429893
1.9749999999999996 0.030598584027178737
1.9740000000000002 0.03062711255795292
1.9729999999999999 0.030670743795428296
1.9719999999999995 0.030729365146562077
1.971 0.030802592225660595
1.9699999999999998 0.03088974347326266
1.9690000000000003 0.030989947401782167
1.968 0.031102088565020933
1.9669999999999996 0.031224534017698303
1.9660000000000002 0.031355784860684764
1.9649999999999999 0.031493577269484686
1.9639999999999995 0.03163516601640809
1.963 0.031777652138675366
1.9619999999999997 0.0319172175190973
1.9610000000000003 0.032050237288856684
1.96 0.03217314371549976
1.9589999999999996 0.032282675609292925
1.9580000000000002 0.0323759318187409
1.9569999999999999 0.032451476329885105
1.9559999999999995 0.032508513829662335
1.955 0.03254750492508959
1.9539999999999997 0.03257002688807292
1.9530000000000003 0.032578701352606265
1.952 0.032577188735243394
1.9509999999999996 0.03256954735002694
1.9500000000000002 0.03256025764348887
1.9489999999999998 0.032553748403462264
1.9479999999999995 0.032554002349451786
1.947 0.032564421823214756
1.9459999999999997 0.03258706076601578
1.9450000000000003 0.032623152633340674
1.944 0.03267271222824727
1.9429999999999996 0.03273427845387476
1.9420000000000002 0.03280572131956248
1.9409999999999998 0.032884170690735674
1.9399999999999995 0.03296660489115946
1.939 0.033049642236914284
1.9379999999999997 0.03313031715039033
1.9370000000000003 0.033206407703550975
1.936 0.03327588640691106
1.9349999999999996 0.0333374487035007
1.9340000000000002 0.03339028296988585
1.9329999999999998 0.03343380000299514
1.9319999999999995 0.03346764007882681
1.931 0.033491601292676476
1.9299999999999997 0.03350580076595655
1.9290000000000003 0.03351049327939629
1.928 0.03350666008186619
1.9269999999999996 0.03349589072036622
1.9260000000000002 0.03348089395551161
1.9249999999999998 0.03346546884854795
1.9239999999999995 0.03345443379982592
1.923 0.03345359377473068
1.9219999999999997 0.033469348575922084
1.9210000000000003 0.03350819640938161
1.92 0.03357627486435006
1.9189999999999996 0.03367815381141747
1.9180000000000001 0.033817361161753726
1.9169999999999998 0.03399486954569796
1.9159999999999995 0.03420951149710025
1.915 0.03445781825092952
1.9139999999999997 0.03473361920900079
1.9130000000000003 0.03502951488434599
1.912 0.03533625406344837
1.9109999999999996 0.035644552228676456
1.9100000000000001 0.03594507669968449
1.9089999999999998 0.03622976385811349
1.9079999999999995 0.03649206048648402
1.907 0.0367273371234136
1.9059999999999997 0.036933507813376676
1.9050000000000002 0.037110761619498306
1.904 0.03726087250565141
1.9029999999999996 0.037387393119631324
1.9020000000000001 0.03749501880384934
1.9009999999999998 0.037589063078830226
1.9000000000000004 0.0376749757626792
1.899 0.037758345107688204
1.8979999999999997 0.03784408190307915
1.8970000000000002 0.03793646268418048
1.896 0.038038748613765494
1.8949999999999996 0.03815315827198089
1.8940000000000001 0.03828110083160419
1.8929999999999998 0.03842201713539592
1.8920000000000003 0.03857443507390477
1.891 0.03873569017979687
1.8899999999999997 0.038902704823677886
1.8890000000000002 0.039072185584453925
1.888 0.03924069313568568
1.8869999999999996 0.03940583317287082
1.8860000000000001 0.03956619840770758
1.8849999999999998 0.03972171170871276
1.8840000000000003 0.039873318949621046
1.883 0.040023243519476726
1.8819999999999997 0.04017410070920633
1.8810000000000002 0.040328619301075
1.88 0.040489870464293226
1.8789999999999996 0.040660256090337944
1.8780000000000001 0.0408417883652505
1.8769999999999998 0.04103578115708865
1.8760000000000003 0.04124291269646678
1.875 0.04146333078416646
1.8739999999999997 0.04169648024555363
1.8730000000000002 0.041941146769033204
1.8719999999999999 0.042195445946950794
1.8709999999999996 0.042456701016257585
1.87 0.04272194959450812
1.8689999999999998 0.04298743879692604
1.8680000000000003 0.043249051953588774
1.867 0.04350333486723379
1.8659999999999997 0.0437471289284302
1.8650000000000002 0.04397905177487114
1.8639999999999999 0.04419908703000937
1.8629999999999995 0.04440894289047818
1.862 0.04461256368839894
1.8609999999999998 0.04481563356141229
1.8600000000000003 0.045025379120012324
1.859 0.04524932296957249
1.8579999999999997 0.045495480449079896
1.8570000000000002 0.04577063696797116
1.8559999999999999 0.04607974286952786
1.8549999999999995 0.04642561138763006
1.854 0.046807915329479345
1.8529999999999998 0.047223443872733126
1.8520000000000003 0.04766591812555436
1.851 0.04812700513303072
1.8499999999999996 0.04859714344963237
1.8490000000000002 0.049066705969741754
1.8479999999999999 0.049527043098367855
1.8469999999999995 0.04997120847298199
1.846 0.05039521745124079
1.8449999999999998 0.05079801197159271
1.8440000000000003 0.051181373462737385
1.843 0.051550047714789764
1.8419999999999996 0.05190989905865915
1.8410000000000002 0.05226758204396324
1.8399999999999999 0.052630050203863854
1.8389999999999995 0.05300310333564808
1.838 0.053390932496608944
1.8369999999999997 0.05379537849989244
1.8360000000000003 0.05421624207193822
1.835 0.05465066066382971
1.8339999999999996 0.055093943078949895
1.8330000000000002 0.055540049440566244
1.8319999999999999 0.05598157960196955
1.8309999999999995 0.056410714877654845
1.83 0.05682074228083991
1.8289999999999997 0.05720597617934093
1.8280000000000003 0.05756323400529271
1.827 0.05789243069509538
1.8259999999999996 0.05819612574054288
1.8250000000000002 0.058480326782261574
1.8239999999999998 0.058753961877223565
1.8229999999999995 0.05902754718929879
1.822 0.05931298169289803
1.8209999999999997 0.05962207684382582
1.8200000000000003 0.05996505663621027
1.819 0.06035052493747452
1.8179999999999996 0.06078364552078275
1.8170000000000002 0.061267043058915095
1.8159999999999998 0.06179992962903964
1.8149999999999995 0.06237918789772076
1.814 0.06299966589706357
1.8129999999999997 0.06365556277357559
1.8120000000000003 0.06434044789771397
1.811 0.06504889075661051
1.8099999999999996 0.06577670009583338
1.8090000000000002 0.06652091974586512
1.8079999999999998 0.06727937138993144
1.8069999999999995 0.06805180934919834
1.806 0.06883683570013
1.8049999999999997 0.06963359524933205
1.8040000000000003 0.07044002806440267
1.803 0.07125259720104524
1.8019999999999996 0.07206633316403033
1.8010000000000002 0.07287550454505272
1.7999999999999998 0.07367452314045737
1.7989999999999995 0.0744576287227092
1.798 0.07522171834110511
1.7969999999999997 0.0759659283769206
1.7960000000000003 0.07669279200015239
1.795 0.07740850200342382
1.7939999999999996 0.0781217052441004
1.7930000000000001 0.07884392531892957
1.7919999999999998 0.07958689580915053
1.7909999999999995 0.08036166643399487
1.79 0.081178321472699
1.7889999999999997 0.08204269158364576
1.7880000000000003 0.08295765953523287
1.787 0.08392177004043959
1.7859999999999996 0.08493065102638524
1.7850000000000001 0.08597639749035083
1.7839999999999998 0.0870490051626269
1.7829999999999995 0.08813866393753475
1.782 0.08923516169449174
1.7809999999999997 0.09032913586195943
1.7800000000000002 0.09141340662544647
1.779 0.09248185061918004
1.7779999999999996 0.0935307734541034
1.7770000000000001 0.09455860111889426
1.7759999999999998 0.09556510240756966
1.7750000000000004 0.0965519527932262
1.774 0.09752270321012113
1.7729999999999997 0.09848264209609275
1.7720000000000002 0.09943885669255341
1.771 0.10040002558080768
1.7699999999999996 0.10137649156399457
1.7690000000000001 0.1023787789491366
1.7679999999999998 0.10341766020286232
1.7670000000000003 0.10450268441389873
1.766 0.10564140876939608
1.7649999999999997 0.1068398170442443
1.7640000000000002 0.10809964522976197
1.763 0.10942162354084654
1.7619999999999996 0.11080460274305617
1.7610000000000001 0.11224707694348747
1.7599999999999998 0.11374809594050374
1.7590000000000003 0.11530781842214746
1.758 0.11692840652837391
1.7569999999999997 0.11861344958079187
1.7560000000000002 0.1203668357876581
1.755 0.1221911935550704
1.7539999999999996 0.1240866518807575
1.7530000000000001 0.1260503681121218
1.7519999999999998 0.1280742489452401
1.7510000000000003 0.13014426935995987
1.75 0.13224441247034252
1.7489999999999997 0.13435525985225275
1.7480000000000002 0.1364575875727661
1.7469999999999999 0.13853634404960666
1.7459999999999996 0.1405808138523689
1.745 0.14258888858136004
1.7439999999999998 0.14456767012986335
1.7430000000000003 0.14653304099970021
1.742 0.1485073328821617
1.7409999999999997 0.15051741809592512
1.7400000000000002 0.1525918230723097
1.7389999999999999 0.15475457420658584
1.7379999999999995 0.15702297424569767
1.737 0.15940419009777082
1.7359999999999998 0.1618943125782881
1.7350000000000003 0.16447980396899664
1.734 0.1671365706742395
1.7329999999999997 0.1698369553124717
1.7320000000000002 0.17255176549885531
1.7309999999999999 0.17525538393049797
1.7299999999999995 0.17792787300806778
1.729 0.18055638779293853
1.7279999999999998 0.1831387581463348
1.7270000000000003 0.18568051458193738
1.726 0.18819373357844066
1.7249999999999996 0.1906946837901108
1.7240000000000002 0.19320099825167933
1.7229999999999999 0.19572908317576107
1.7219999999999995 0.19829398719185054
1.721 0.20090709907342597
1.7199999999999998 0.20357427539070017
1.7190000000000003 0.20629906612788126
1.718 0.20908101649520322
1.7169999999999996 0.2119162879476175
1.7160000000000002 0.21479910410764452
1.7149999999999999 0.2177209425208747
1.7139999999999995 0.22067384254682287
1.713 0.22364828596795366
1.7119999999999997 0.22663756780085498
1.7110000000000003 0.22963595818278984
1.71 0.2326449576060196
1.7089999999999996 0.23566907431216097
1.7080000000000002 0.2387220634561169
1.7069999999999999 0.24182305434203247
1.7059999999999995 0.24499942602038913
1.705 0.24828239165262728
1.7039999999999997 0.2517053470235017
1.7030000000000003 0.25530000503911493
1.702 0.2590960001444249
1.7009999999999996 0.2631103133144957
1.7000000000000002 0.2673511288625134
1.6989999999999998 0.2718137644237393
1.6979999999999995 0.2764775745279362
1.697 0.28131068286808153
1.6959999999999997 0.28627206260406707
1.6950000000000003 0.29131090486721184
1.694 0.29637598861940945
1.6929999999999996 0.3014169136406798
1.6920000000000002 0.3063879541275471
1.6909999999999998 0.31125523510986414
1.6899999999999995 0.3159957502533972
1.689 0.3206018629444847
1.6879999999999997 0.32507913355236967
1.6870000000000003 0.3294465640328139
1.686 0.33373089868545813
1.6849999999999996 0.3379674593056036
1.6840000000000002 0.34219143257624185
1.6829999999999998 0.3464320532762207
1.6819999999999995 0.3507115982373277
1.681 0.35504130105486076
1.6799999999999997 0.3594155088594384
1.6790000000000003 0.3638137371863301
1.678 0.36820209694896416
1.6769999999999996 0.3725372213594496
1.6760000000000002 0.37677061838054116
1.6749999999999998 0.3808546263820765
1.6739999999999995 0.3847507138138792
1.673 0.3884298030078137
1.6719999999999997 0.3918790502655808
1.6710000000000003 0.3951048997385483
1.67 0.39812508528492313
1.6689999999999996 0.4009711943057151
1.6680000000000001 0.40367910709423105
1.6669999999999998 0.4062886743961121
1.6659999999999995 0.40883043400980706
1.665 0.41132547404016545
1.6639999999999997 0.4137864479008487
1.6630000000000003 0.4162111076310615
1.662 0.41858794083202516
1.6609999999999996 0.42089956852124305
1.6600000000000001 0.42312655285535683
1.6589999999999998 0.4252529982731438
1.6579999999999995 0.42726945768026103
1.657 0.42917596840277455
1.6559999999999997 0.4309839703730792
1.6550000000000002 0.4327139882041344
1.654 0.43439503163861576
1.6529999999999996 0.43605920932949316
1.6520000000000001 0.43773658672461685
1.6509999999999998 0.439450201417677
1.6499999999999995 0.4412124708318328
1.649 0.4430233392649561
1.6479999999999997 0.44486681607428774
1.6470000000000002 0.44671058710988676
1.646 0.4485160990435843
1.6449999999999996 0.45023553618854967
1.6440000000000001 0.45181989601965294
1.6429999999999998 0.45322177386645796
1.6420000000000003 0.45439851764181366
1.641 0.45531761815772165
1.6399999999999997 0.45594944066955206
1.6390000000000002 0.45627534565012917
1.638 0.4562788583547742
1.6369999999999996 0.45595013294681075
1.6360000000000001 0.4552801235416752
1.6349999999999998 0.4542640986685494
1.6340000000000003 0.4529049335629628
1.633 0.4512083886152621
1.6319999999999997 0.4491884894324206
1.6310000000000002 0.44686945318894494
1.63 0.4442839734560452
1.6289999999999996 0.4414705901325768
1.6280000000000001 0.4384754832080313
1.6269999999999998 0.435348480135519
1.6260000000000003 0.43213724462231445
1.625 0.4288861032905632
1.6239999999999997 0.42563517046491894
1.6230000000000002 0.42241482001341074
1.6219999999999999 0.4192481763679544
1.6209999999999996 0.41614959591997713
1.62 0.41312756386270477
1.6189999999999998 0.4101865684117321
1.6180000000000003 0.4073252012936302
1.617 0.4045446009556513
1.6159999999999997 0.40184008120986575
1.6150000000000002 0.39920592740065275
1.6139999999999999 0.3966361058214654
1.6129999999999995 0.39411962663453615
1.612 0.3916401611634045
1.6109999999999998 0.38917981785322725
1.6100000000000003 0.38671484126100797
1.609 0.3842216784037322
1.6079999999999997 0.3816772435908015
1.6070000000000002 0.3790616460922764
1.6059999999999999 0.37636076155160597
1.6049999999999995 0.3735687528510409
1.604 0.3706881387509634
1.6029999999999998 0.36773180301842284
1.6020000000000003 0.3647164376339936
1.601 0.3616625700267783
1.5999999999999996 0.3585899923862246
1.5990000000000002 0.35551457759040034
1.5979999999999999 0.35244544909957254
1.5969999999999995 0.3493798233507765
1.596 0.3463068248385365
1.5949999999999998 0.34320947750452513
1.5940000000000003 0.34006767469672283
1.593 0.3368621448361601
1.5919999999999996 0.3335830239876812
1.5910000000000002 0.3302340361910823
1.5899999999999999 0.32683135591054024
1.5889999999999995 0.3234111254282514
1.588 0.32001975062374605
1.5869999999999997 0.31671225735918623
1.5860000000000003 0.3135435883254869
1.585 0.3105606152133272
1.5839999999999996 0.307797163248813
1.5830000000000002 0.3052672722163353
1.5819999999999999 0.3029619407332893
1.5809999999999995 0.3008517092819133
1.58 0.29889099834057614
1.5789999999999997 0.297020004465986
1.5780000000000003 0.29517630128399797
1.577 0.2933030992919403
1.5759999999999996 0.2913498387621821
1.5750000000000002 0.2892820180449712
1.5739999999999998 0.2870842298353828
1.5729999999999995 0.28475764755886374
1.572 0.2823212174906501
1.5709999999999997 0.27980470225765747
1.5700000000000003 0.27724654988719477
1.569 0.2746908525336427
1.5679999999999996 0.2721797548343628
1.5670000000000002 0.26975144499816545
1.5659999999999998 0.26743696911113696
1.5649999999999995 0.265260896895634
1.564 0.2632410855639206
1.5629999999999997 0.2613876287988645
1.5620000000000003 0.2597071449130448
1.561 0.25820199381639186
1.5599999999999996 0.25687075924274855
1.5590000000000002 0.25570825567463146
1.5579999999999998 0.25470653304797164
1.5569999999999995 0.2538515861517449
1.556 0.2531235509563298
1.5549999999999997 0.25249308626734945
1.5540000000000003 0.25192592705703254
1.553 0.2513807939725024
1.5519999999999996 0.2508124908682476
1.5510000000000002 0.25017663073473045
1.5499999999999998 0.2494318221332747
1.5489999999999995 0.24854505429649812
1.548 0.24749462579127435
1.5469999999999997 0.24627183194605629
1.5460000000000003 0.24488008854923884
1.545 0.2433369874412363
1.5439999999999996 0.24166839457823308
1.5430000000000001 0.2399049099715629
1.5419999999999998 0.23807923959910143
1.5409999999999995 0.23622101415606644
1.54 0.23435117138121486
1.5389999999999997 0.23248453230640762
1.5380000000000003 0.23062735176520288
1.537 0.22877814640037467
1.5359999999999996 0.2269314232255406
1.5350000000000001 0.2250810950845629
1.5339999999999998 0.22322291250112625
1.5329999999999995 0.22135859172055805
1.532 0.219494845363159
1.5309999999999997 0.21764713728650384
1.5300000000000002 0.21583689543676504
1.529 0.21408841354152072
1.5279999999999996 0.2124281458669
1.5270000000000001 0.21088233449181348
1.5259999999999998 0.2094703577060539
1.5249999999999995 0.20820502597842236
1.524 0.20709018950275127
1.5229999999999997 0.20612136239790751
1.5220000000000002 0.20528482503901674
1.521 0.20456015375785463
1.5199999999999996 0.2039211506143609
1.5190000000000001 0.20334122685267808
1.5179999999999998 0.20279517148352666
1.5170000000000003 0.2022598660558788
1.516 0.20171707369273792
1.5149999999999997 0.20115469536297628
1.5140000000000002 0.20056609867349787
1.513 0.19994638557801042
1.5119999999999996 0.19929442511070403
1.5110000000000001 0.19861069278183535
1.5099999999999998 0.19789490427579245
1.5090000000000003 0.1971461161085728
1.508 0.1963650589179752
1.5069999999999997 0.19555342581293336
1.5060000000000002 0.19471703056444628
1.505 0.19386467776418892
1.5039999999999996 0.19301024359810467
1.5030000000000001 0.19217279142883392
1.5019999999999998 0.1913727962927097
1.5010000000000003 0.19063350021042805
1.5 0.18997533394169921
1.4989999999999997 0.18941715590865355
1.4980000000000002 0.18897059273922093
1.4969999999999999 0.18864092206555105
1.4959999999999996 0.18842539324471094
1.495 0.1883145558662699
1.4939999999999998 0.18829285559416212
1.4930000000000003 0.18833940500235632
1.492 0.18842928789409447
1.4909999999999997 0.18853845956302015
1.4900000000000002 0.1886417358790809
1.4889999999999999 0.18871526446492048
1.4879999999999995 0.1887400034438898
1.487 0.18869981109183148
1.4859999999999998 0.1885847847656626
1.4850000000000003 0.18839077449125424
1.484 0.1881198614436226
1.4829999999999997 0.1877800549197136
1.4820000000000002 0.18738503836527123
1.4809999999999999 0.18695021957988456
1.4799999999999995 0.18649393931868483
1.479 0.18603468621564243
1.4779999999999998 0.18558751167424173
1.4770000000000003 0.18516521710524056
1.476 0.18477533733362822
1.4749999999999996 0.18442350742694508
1.4740000000000002 0.18411141523289573
1.4729999999999999 0.18384065679537653
1.4719999999999995 0.18361353641598369
1.471 0.18343281672617237
1.4699999999999998 0.18330489578501566
1.4690000000000003 0.18323569127530456
1.468 0.18323207602410063
1.4669999999999996 0.18329798522109542
1.4660000000000002 0.18343271853232135
1.4649999999999999 0.18363012014603958
1.4639999999999995 0.1838787627332909
1.463 0.18416110833609828
1.4619999999999997 0.18445512352951787
1.4610000000000003 0.18474043161629264
1.46 0.1849993989653661
1.4589999999999996 0.1852185577457444
1.4580000000000002 0.18539329182865424
1.4569999999999999 0.18552707598175378
1.4559999999999995 0.18563045329898706
1.455 0.1857202422187784
1.4539999999999997 0.18581328763494714
1.4530000000000003 0.1859278252858973
1.452 0.18607701881109506
1.4509999999999996 0.18627021004170105
1.4500000000000002 0.18650814978418717
1.4489999999999998 0.18678777366044266
1.4479999999999995 0.1871012995611345
1.447 0.18743839322311176
1.4459999999999997 0.1877887392257175
1.4450000000000003 0.1881428383600953
1.444 0.18849527727956902
1.4429999999999996 0.18884248852732094
1.4420000000000002 0.18918297935886538
1.4409999999999998 0.18951695104298977
1.4399999999999995 0.18984606094629558
1.439 0.19017004843336308
1.4379999999999997 0.19048828249992508
1.4370000000000003 0.1907957426187597
1.436 0.19108772852910824
1.4349999999999996 0.1913553622508844
1.4340000000000002 0.19158899155347997
1.4329999999999998 0.1917762556513508
1.4319999999999995 0.19190733806054408
1.431 0.19197144113963402
1.4299999999999997 0.1919595966335685
1.4290000000000003 0.19186775202687037
1.428 0.1916952142170405
1.4269999999999996 0.19144783258880976
1.4260000000000002 0.19113743603043162
1.4249999999999998 0.19078384853135819
1.4239999999999995 0.19041271943688906
1.423 0.19005461390213546
1.4219999999999997 0.1897434414939698
1.4210000000000003 0.18951186005362097
1.42 0.1893900998760858
1.4189999999999996 0.18940119884196852
1.4180000000000001 0.18955914553333425
1.4169999999999998 0.18986602869317376
1.4159999999999995 0.19031379257902434
1.415 0.19088386791632594
1.4139999999999997 0.19154973423690172
1.4130000000000003 0.1922807155093684
1.412 0.19304312351623093
1.4109999999999996 0.19380488322966866
1.4100000000000001 0.1945379650503398
1.4089999999999998 0.1952175663751866
1.4079999999999995 0.19582510931684652
1.407 0.1963457522735431
1.4059999999999997 0.19676910222129781
1.4050000000000002 0.19708765862360872
1.404 0.19729530663925388
1.4029999999999996 0.1973880032292175
1.4020000000000001 0.19736348616261243
1.4009999999999998 0.19722234122081472
1.3999999999999995 0.19696801168903227
1.399 0.1966081967677285
1.3979999999999997 0.19615557699006822
1.3970000000000002 0.19562903236758838
1.396 0.19505163439745338
1.3949999999999996 0.19445016190947856
1.3940000000000001 0.19385380037937092
1.3929999999999998 0.19329275669304236
1.3919999999999995 0.19279328123271366
1.391 0.19237658347777903
1.3899999999999997 0.19205616465365466
1.3890000000000002 0.19183612767378014
1.388 0.19171267529786798
1.3869999999999996 0.191671935584668
1.3860000000000001 0.19169681457048665
1.3849999999999998 0.19176378773635164
1.3840000000000003 0.19185183001166187
1.383 0.1919411606648011
1.3819999999999997 0.1920167949911643
1.3810000000000002 0.192070245835379
1.38 0.19209921202199862
1.3789999999999996 0.1921060027605449
1.3780000000000001 0.19209542620201167
1.3769999999999998 0.1920738604519444
1.3760000000000003 0.19204520957264884
1.375 0.19201010303330943
1.3739999999999997 0.19196467358676647
1.3730000000000002 0.1919021939019296
1.3719999999999999 0.19181189209124783
1.3709999999999996 0.19168044484204452
1.37 0.19149545294929335
1.3689999999999998 0.19124673879185305
1.3680000000000003 0.19092731887263353
1.367 0.19053279053603359
1.3659999999999997 0.19006409017639125
1.3650000000000002 0.18952456801656067
1.3639999999999999 0.18891981431477037
1.3629999999999995 0.18825627678324772
1.362 0.18754089120287187
1.3609999999999998 0.1867805253095066
1.3600000000000003 0.18598030432548682
1.359 0.18514544499829072
1.3579999999999997 0.1842806577144962
1.3570000000000002 0.1833910566123245
1.3559999999999999 0.18248279222254796
1.3549999999999995 0.18156130727433603
1.354 0.18063298004920353
1.3529999999999998 0.17970327498846164
1.3520000000000003 0.17877705643163253
1.351 0.17785616385903888
1.3499999999999996 0.17694034599877007
1.3490000000000002 0.17602664360901976
1.3479999999999999 0.17510792133900602
1.3469999999999995 0.17417723041785796
1.346 0.17322636300475983
1.3449999999999998 0.17224868502200963
1.3440000000000003 0.17123900616738194
1.343 0.17019772649941306
1.3419999999999996 0.16912796911764996
1.3410000000000002 0.16803907177680805
1.3399999999999999 0.1669429191095625
1.3389999999999995 0.16585420911078463
1.338 0.16478779551335734
1.3369999999999997 0.16375741934769297
1.3360000000000003 0.16277696979668527
1.335 0.16185621832362576
1.3339999999999996 0.1610029832194094
1.3330000000000002 0.16022199509986437
1.3319999999999999 0.15951446098781566
1.3309999999999995 0.15887945155714198
1.33 0.15831047685095576
1.3289999999999997 0.15779691912582888
1.3280000000000003 0.15732157093173119
1.327 0.1568614886724159
1.3259999999999996 0.15638703799326828
1.3250000000000002 0.15586501874928133
1.3239999999999998 0.15525913358051677
1.3229999999999995 0.15453635878299343
1.322 0.1536693156388011
1.3209999999999997 0.15263915006190426
1.3200000000000003 0.15143869177333458
1.319 0.15007493135874125
1.3179999999999996 0.14856678501173115
1.3170000000000002 0.14694263823128637
1.3159999999999998 0.14523946673551302
1.3149999999999995 0.14349605519601927
1.314 0.14175013232124595
1.3129999999999997 0.14003495870628993
1.3120000000000003 0.13837668830582925
1.311 0.13679367989080324
1.3099999999999996 0.13529468738194944
1.3090000000000002 0.13388147165639933
1.3079999999999998 0.13254881990500347
1.3069999999999995 0.1312869744032504
1.306 0.13008208424361514
1.3049999999999997 0.12891912360088395
1.3040000000000003 0.12778179897995864
1.303 0.12665381518608101
1.3019999999999996 0.1255203991420259
1.3010000000000002 0.1243690648473896
1.2999999999999998 0.12318939563112798
1.2989999999999995 0.12197628012115522
1.298 0.12072675239785764
1.2969999999999997 0.11944228108750354
1.2960000000000003 0.11812843189568936
1.295 0.11679295556861678
1.2939999999999996 0.11544512057379185
1.2930000000000001 0.11409489029769497
1.2919999999999998 0.11275032309772186
1.2909999999999995 0.11141902645613827
1.29 0.11010561217242955
1.2889999999999997 0.1088140237211883
1.2880000000000003 0.10754617108594149
1.287 0.10630446193781903
1.2859999999999996 0.10509138534849707
1.2850000000000001 0.10391048873549427
1.2839999999999998 0.10276745993441487
1.2829999999999995 0.10166844284076478
1.282 0.10061899673128884
1.2809999999999997 0.09962562845953961
1.2800000000000002 0.0986916921493298
1.279 0.09781787875061822
1.2779999999999996 0.09700150271939853
1.2770000000000001 0.09623628104647441
1.2759999999999998 0.09551213861159737
1.2749999999999995 0.09481700826362995
1.274 0.09413696382256438
1.2729999999999997 0.09345826973311325
1.2720000000000002 0.09276778187760583
1.271 0.09205407084703315
1.2699999999999996 0.09130705891690784
1.2690000000000001 0.09052007685286736
1.2679999999999998 0.08968928129434221
1.2669999999999995 0.08881283951060985
1.266 0.08789257539951548
1.2649999999999997 0.08693248942940048
1.2640000000000002 0.08593880832159119
1.263 0.0849198891194813
1.2619999999999996 0.08388579904542405
1.2610000000000001 0.08284684919008008
1.2599999999999998 0.08181301829527049
1.2590000000000003 0.08079332928309159
1.258 0.07979505976079695
1.2569999999999997 0.078823487666033
1.2560000000000002 0.07788092633025985
1.255 0.07696836340864754
1.2539999999999996 0.07608565214086653
1.2530000000000001 0.07523134520250678
1.2519999999999998 0.07440372849996889
1.2510000000000003 0.07360238067519542
1.25 0.07282675807554512
1.2489999999999997 0.07207675857490299
1.2480000000000002 0.07135289781874972
1.2469999999999999 0.07065451366501242
1.2459999999999996 0.06998072890645411
1.245 0.0693297453584177
1.2439999999999998 0.0686983414449764
1.2430000000000003 0.06808300201021207
1.242 0.06747976671802644
1.2409999999999997 0.06688473676353249
1.2400000000000002 0.06629412193182001
1.2389999999999999 0.06570528018174268
1.2379999999999995 0.06511578547401085
1.237 0.06452389456712379
1.2359999999999998 0.06392852427833386
1.2350000000000003 0.06332831129110451
1.234 0.06272178118834368
1.2329999999999997 0.06210767415477048
1.2320000000000002 0.06148390470285633
1.2309999999999999 0.0608487351713357
1.2299999999999995 0.0602006674100479
1.229 0.059538888774499164
1.2279999999999998 0.05886391101698013
1.2270000000000003 0.05817753454784896
1.226 0.05748320996414731
1.2249999999999996 0.05678610972009371
1.2240000000000002 0.05609305023474469
1.2229999999999999 0.05541197692488399
1.2219999999999995 0.05475104230165308
1.221 0.05411848530301035
1.2199999999999998 0.05352147497802665
1.2190000000000003 0.05296544346613661
1.218 0.05245310467197376
1.2169999999999996 0.051984891375672075
1.2160000000000002 0.05155828043751195
1.2149999999999999 0.05116746272568862
1.2139999999999995 0.050804505359721676
1.213 0.05045966013214406
1.2119999999999997 0.05012276864158002
1.2110000000000003 0.04978356546277385
1.21 0.04943286317226619
1.2089999999999996 0.049063675555191616
1.2080000000000002 0.0486714867524326
1.2069999999999999 0.04825453175391445
1.2059999999999995 0.047814024625757755
1.205 0.047353300619047335
1.2039999999999997 0.04687805664650359
1.2030000000000003 0.04639445497149039
1.202 0.0459088061373985
1.2009999999999996 0.045427329455776586
1.2000000000000002 0.044955203242361325
1.1989999999999998 0.04449606566661919
1.1979999999999995 0.04405247839369742
1.197 0.04362576270896176
1.1959999999999997 0.04321590699909681
1.1950000000000003 0.04282210974477781
1.194 0.04244249833500942
1.1929999999999996 0.042074670933297496
1.1920000000000002 0.04171539027979013
1.1909999999999998 0.04136127663357432
1.1899999999999995 0.04100849864538333
1.189 0.04065327204669177
1.1879999999999997 0.04029240900952125
1.1870000000000003 0.039923066179921037
1.186 0.03954360962418046
1.1849999999999996 0.039153254892683315
1.1840000000000002 0.03875251056197533
1.1829999999999998 0.038342782891896125
1.1819999999999995 0.03792599827328535
1.181 0.037504766798799036
1.1799999999999997 0.037081720554783086
1.1790000000000003 0.03665918108137331
1.178 0.03623942002757397
1.1769999999999996 0.03582438493696722
1.1760000000000002 0.035415587308420156
1.1749999999999998 0.035014132788973
1.1739999999999995 0.03462115991073296
1.173 0.03423769065555299
1.1719999999999997 0.033864667831963624
1.1710000000000003 0.03350283158642585
1.17 0.03315300304663859
1.1689999999999996 0.032816274784341064
1.1680000000000001 0.0324934245164611
1.1669999999999998 0.032185549469146216
1.1659999999999995 0.031893991551717286
1.165 0.031620178820840325
1.1639999999999997 0.03136574364294693
1.1630000000000003 0.03113216684335779
1.162 0.030921035399857428
1.1609999999999996 0.030733287852675727
1.1600000000000001 0.03056936275032792
1.1589999999999998 0.030428569252276712
1.1579999999999995 0.03030899398615023
1.157 0.030207643667665006
1.1559999999999997 0.03012041107353018
1.1550000000000002 0.030042090085493134
1.154 0.029967444068172287
1.1529999999999996 0.02989136508736144
1.1520000000000001 0.02980913169485175
1.1509999999999998 0.029717306641689503
1.1499999999999995 0.02961390732920262
1.149 0.02949845073705394
1.1479999999999997 0.02937168605788606
1.1470000000000002 0.029235756104590085
1.146 0.029093173328821248
1.1449999999999996 0.02894690522585599
1.1440000000000001 0.0287994485065757
1.1429999999999998 0.028652798664294005
1.1419999999999995 0.028508145416689102
1.141 0.028365404682605903
1.1399999999999997 0.028223856861345376
1.1390000000000002 0.0280819888542353
1.138 0.027937802748135128
1.1369999999999996 0.027789335246801623
1.1360000000000001 0.027634786435176438
1.1349999999999998 0.02747308597762859
1.1340000000000003 0.02730402619172104
1.133 0.02712834248095577
1.1319999999999997 0.026947768920033123
1.1310000000000002 0.026764644094883928
1.13 0.026581662865587417
1.1289999999999996 0.026401360688752252
1.1280000000000001 0.02622565428886442
1.1269999999999998 0.02605554038535594
1.1260000000000003 0.025890659589425984
1.125 0.025729631385250404
1.1239999999999997 0.025569796255599977
1.1230000000000002 0.025408307769382254
1.1219999999999999 0.025242083368801366
1.1209999999999996 0.025068581562327955
1.12 0.024886219820965883
1.1189999999999998 0.024694793461884152
1.1180000000000003 0.024495424306823034
1.117 0.024290437634162835
1.1159999999999997 0.024083205236569927
1.1150000000000002 0.023877568083005472
1.1139999999999999 0.023677615027257536
1.1129999999999995 0.023487180008275887
1.112 0.023309422084378698
1.1109999999999998 0.023146701818926575
1.1100000000000003 0.02300057363196468
1.109 0.022871550317231672
1.1079999999999997 0.022759204422835824
1.1070000000000002 0.022662719602084908
1.1059999999999999 0.022580694537114306
1.1049999999999995 0.0225112268490095
1.104 0.02245245644481533
1.1029999999999998 0.022402639655042408
1.1020000000000003 0.02236007432174401
1.101 0.02232329590193143
1.0999999999999996 0.022290932952876007
1.0990000000000002 0.022261868483660092
1.0979999999999999 0.022235069022424423
1.0969999999999995 0.02220958706554662
1.096 0.022184407037163123
1.0949999999999998 0.02215880259832426
1.0940000000000003 0.022132195429775122
1.093 0.02210421392282827
1.0919999999999996 0.022075061119163776
1.0910000000000002 0.022045307991175035
1.0899999999999999 0.02201583457646832
1.0889999999999995 0.021987794737120966
1.088 0.021962347162631467
1.0869999999999997 0.021940115864586843
1.0860000000000003 0.021920955203303352
1.085 0.02190374388113101
1.0839999999999996 0.02188627320270166
1.0830000000000002 0.02186520174003845
1.0819999999999999 0.021836471977964154
1.0809999999999995 0.02179575925623633
1.08 0.021738962419210056
1.0789999999999997 0.021662979911052795
1.0780000000000003 0.02156625630897024
1.077 0.021449042560634846
1.0759999999999996 0.021313446383840282
1.0750000000000002 0.02116347216561808
1.0739999999999998 0.02100447931830579
1.0729999999999995 0.02084254511983683
1.072 0.02068397998212328
1.0709999999999997 0.02053446826190915
1.0700000000000003 0.020398571662384395
1.069 0.02027936370574966
1.0679999999999996 0.020178340340917325
1.0670000000000002 0.020095273420334014
1.0659999999999998 0.02002862214856078
1.0649999999999995 0.019975852855337872
1.064 0.01993389250303071
1.0629999999999997 0.019899806383110494
1.0620000000000003 0.019870826433798824
1.061 0.01984487520963572
1.0599999999999996 0.019820612531688174
1.0590000000000002 0.019797387973126915
1.0579999999999998 0.019775104088431632
1.0569999999999995 0.01975404472854909
1.056 0.01973465307503939
1.0549999999999997 0.01971714048009527
1.0540000000000003 0.019701374054686322
1.053 0.019687065252876994
1.0519999999999996 0.019673588251630663
1.0510000000000002 0.019660295230124702
1.0499999999999998 0.01964644440985549
1.0489999999999995 0.01963154816180587
1.048 0.019615487423276536
1.0469999999999997 0.01959833966989821
1.0460000000000003 0.01958045780315977
1.045 0.01956231433890228
1.0439999999999996 0.01954428606492456
1.0430000000000001 0.019526469337166164
1.0419999999999998 0.01950874818694565
1.0409999999999995 0.01949048809431342
1.04 0.019471020697896132
1.0389999999999997 0.019449220485940336
1.0380000000000003 0.0194243162246048
1.037 0.019395617472314778
1.0359999999999996 0.019362691638726982
1.0350000000000001 0.01932547054856405
1.0339999999999998 0.01928424916838358
1.0329999999999995 0.01923949251752796
1.032 0.019191551503463
1.0309999999999997 0.019140801147095585
1.0300000000000002 0.01908738515921749
1.029 0.019031242721093834
1.0279999999999996 0.0189722879355318
1.0270000000000001 0.0189104994046574
1.0259999999999998 0.018846168157198716
1.0249999999999995 0.018779926747309033
1.024 0.018712939511925326
1.0229999999999997 0.018646739569339866
1.0220000000000002 0.018583003296017288
1.021 0.018523607148806007
1.0199999999999996 0.018470051942594913
1.0190000000000001 0.018423428772988467
1.0179999999999998 0.018384180981667643
1.0169999999999995 0.018352161296260088
1.016 0.018326549393873074
1.0149999999999997 0.01830615576766976
1.0140000000000002 0.018289523624984975
1.013 0.018275137629391494
1.0119999999999996 0.018261624809256194
1.0110000000000001 0.01824783257066812
1.0099999999999998 0.01823295979407924
1.0089999999999995 0.01821637813304141
1.008 0.01819782749615835
1.0069999999999997 0.018177418035127964
1.0060000000000002 0.018155339030668436
1.005 0.018132285430104315
1.0039999999999996 0.018109329035968957
1.0030000000000001 0.018087756222295765
1.0019999999999998 0.018069370616508155
1.0010000000000003 0.018056218084006277
1.0 0.01805044419922673
0.9989999999999997 0.01805406620723774
0.9980000000000002 0.018068833549241523
0.9969999999999999 0.018095790199509493
0.9959999999999996 0.018135115428314294
0.9950000000000001 0.01818612946376344
0.9939999999999998 0.01824715454562596
0.9930000000000003 0.01831558463593098
0.992 0.01838832380224408
0.9909999999999997 0.018461881505503316
0.9900000000000002 0.018532946900841698
0.9889999999999999 0.018598309101696565
0.9879999999999995 0.018655627762523462
0.9870000000000001 0.01870337548713522
0.9859999999999998 0.01874067881477679
0.9850000000000003 0.018767699509413694
0.984 0.01878530123993777
0.9829999999999997 0.01879497755564566
0.9820000000000002 0.018798657907574623
0.9809999999999999 0.018798537043183378
0.9799999999999995 0.01879700123116357
0.9790000000000001 0.018796360800923312
0.9779999999999998 0.018798816801268152
0.9770000000000003 0.01880625712236127
0.976 0.01882021176489529
0.9749999999999996 0.01884191936853804
0.9740000000000002 0.018872029722690704
0.9729999999999999 0.018911050101855984
0.9719999999999995 0.01895899125861729
0.9710000000000001 0.019015720888054814
0.9699999999999998 0.019080944156375134
0.9690000000000003 0.01915425893152876
0.968 0.019235116772241056
0.9669999999999996 0.019322636295306703
0.9660000000000002 0.01941600527035092
0.9649999999999999 0.019513908744172193
0.9639999999999995 0.01961470417362877
0.9630000000000001 0.019716626074455467
0.9619999999999997 0.019817302032510163
0.9610000000000003 0.019914459367808543
0.96 0.020005834637692316
0.9589999999999996 0.020089342879718003
0.9580000000000002 0.020163106602358656
0.9569999999999999 0.020226156834319272
0.9559999999999995 0.020277922741217584
0.9550000000000001 0.020318621007314984
0.9539999999999997 0.020349167781695852
0.9530000000000003 0.020371144920685483
0.952 0.02038679773811112
0.9509999999999996 0.020398634220074967
0.9500000000000002 0.020409441896425982
0.9489999999999998 0.020421992433017833
0.9479999999999995 0.02043878829448917
0.9470000000000001 0.0204619768225902
0.9459999999999997 0.020492862271320873
0.9450000000000003 0.02053223534718536
0.944 0.020580116836192073
0.9429999999999996 0.020635582405178154
0.9420000000000002 0.02069728114309237
0.9409999999999998 0.020763377886629707
0.9399999999999995 0.02083193032593864
0.9390000000000001 0.02090075673335739
0.9379999999999997 0.02096793146527752
0.9370000000000003 0.021031994563587737
0.9359999999999999 0.021091616879213015
0.9349999999999996 0.02114593545777441
0.9340000000000002 0.021194419474700084
0.9329999999999998 0.02123670361235752
0.9319999999999995 0.021272595137375266
0.931 0.02130203593562906
0.9299999999999997 0.0213251958578134
0.9290000000000003 0.021342356683829895
0.9279999999999999 0.02135428175191874
0.9269999999999996 0.021362128310681863
0.9260000000000002 0.02136776844881533
0.9249999999999998 0.021373755969297935
0.9239999999999995 0.021383280148960595
0.923 0.02140012984439269
0.9219999999999997 0.021428443003070858
0.9210000000000003 0.021472385922896856
0.9199999999999999 0.02153585833218933
0.9189999999999996 0.0216217155137794
0.9180000000000001 0.021732115673094018
0.9169999999999998 0.02186755590824083
0.9159999999999995 0.02202713659169112
0.915 0.022208479344247585
0.9139999999999997 0.02240747492055869
0.9130000000000003 0.022619240542998503
0.9119999999999999 0.022837737898303262
0.9109999999999996 0.023056945853586717
0.9100000000000001 0.023270850948490407
0.9089999999999998 0.02347429435359896
0.9079999999999995 0.023663130073079585
0.907 0.023834463197719417
0.9059999999999997 0.023987052784569387
0.9050000000000002 0.02412111622560047
0.9039999999999999 0.02423787523165502
0.9029999999999996 0.024339674451852488
0.9020000000000001 0.024429563608015657
0.9009999999999998 0.02451096595759419
0.8999999999999995 0.024587364233672738
0.899 0.024662315124011663
0.8979999999999997 0.024738925390534173
0.8970000000000002 0.024819888492025335
0.8959999999999999 0.024907256206493946
0.8949999999999996 0.02500242146916673
0.8940000000000001 0.02510628101065496
0.8929999999999998 0.025218486699550763
0.8919999999999995 0.02533813203284206
0.891 0.025463577516951386
0.8899999999999997 0.02559295013522596
0.8890000000000002 0.025724269413778904
0.8879999999999999 0.025855474005766543
0.8869999999999996 0.025985192008818853
0.8860000000000001 0.026112684664168103
0.8849999999999998 0.026238059293555722
0.8839999999999995 0.026362047992056492
0.883 0.02648616552253064
0.8819999999999997 0.026612122635188876
0.8810000000000002 0.02674163143389842
0.8799999999999999 0.026876575024716853
0.8789999999999996 0.027018343100100543
0.8780000000000001 0.027168029788861972
0.8769999999999998 0.027326255043089873
0.8760000000000003 0.027493218035590128
0.875 0.027668794978913037
0.8739999999999997 0.027852436866084497
0.8730000000000002 0.02804321303929468
0.8719999999999999 0.028239811127513684
0.8709999999999996 0.0284404598076752
0.8700000000000001 0.028643257656136355
0.8689999999999998 0.028845835342655814
0.8680000000000003 0.029045609783406662
0.867 0.029240464431871387
0.8659999999999997 0.029428482355294005
0.8650000000000002 0.029608922173924274
0.8639999999999999 0.029781932748935876
0.8629999999999995 0.029948770399738884
0.8620000000000001 0.03011216270386171
0.8609999999999998 0.03027594969571729
0.8600000000000003 0.030444976536381677
0.859 0.03062425060631141
0.8579999999999997 0.030819085675538687
0.8570000000000002 0.031033962211342542
0.8559999999999999 0.03127211413039782
0.8549999999999995 0.03153535062128521
0.8540000000000001 0.031823388809336245
0.8529999999999998 0.032134035739534446
0.8520000000000003 0.03246307057100119
0.851 0.03280493901341213
0.8499999999999996 0.033153319027836255
0.8490000000000002 0.03350189089929206
0.8479999999999999 0.033845038283227116
0.8469999999999995 0.03417831991468091
0.8460000000000001 0.03449930276486982
0.8449999999999998 0.034807510950010834
0.8440000000000003 0.03510433234344963
0.843 0.035393108233259245
0.8419999999999996 0.03567783254623195
0.8410000000000002 0.035962939638290656
0.8399999999999999 0.03625298269393436
0.8389999999999995 0.036551630355595256
0.8380000000000001 0.036861401376232984
0.8369999999999997 0.03718316333074396
0.8360000000000003 0.03751639024989849
0.835 0.03785873913355354
0.8339999999999996 0.03820667328535971
0.8330000000000002 0.03855580455686258
0.8319999999999999 0.0389008859856315
0.8309999999999995 0.03923649102100717
0.8300000000000001 0.03955805564638471
0.8289999999999997 0.039861812953769615
0.8280000000000003 0.04014580992551019
0.827 0.04041029557918333
0.8259999999999996 0.040657376418397985
0.8250000000000002 0.040891556600701415
0.8239999999999998 0.04111934986812339
0.8229999999999995 0.04134832309824451
0.8220000000000001 0.041586946076341225
0.8209999999999997 0.041843566270562786
0.8200000000000003 0.0421253389093116
0.819 0.042438223254429384
0.8179999999999996 0.04278572029664913
0.8170000000000002 0.04316951996478741
0.8159999999999998 0.04358890471689833
0.8149999999999995 0.04404152622495518
0.8140000000000001 0.044523622864756605
0.8129999999999997 0.045031049117220785
0.8120000000000003 0.04555926087600236
0.8109999999999999 0.04610451509759815
0.8099999999999996 0.04666402139132083
0.8090000000000002 0.04723594760559494
0.8079999999999998 0.04781908003203474
0.8069999999999995 0.04841363483564781
0.806 0.04901901310021224
0.8049999999999997 0.049634999882577864
0.8040000000000003 0.050260466454480394
0.8029999999999999 0.05089313688986158
0.8019999999999996 0.05152960334898658
0.8010000000000002 0.0521657843655121
0.7999999999999998 0.052797569124812815
0.7989999999999995 0.05342057956694795
0.798 0.054032247182096725
0.7969999999999997 0.05463152816839525
0.7960000000000003 0.055219773087989824
0.7949999999999999 0.05580095598905498
0.7939999999999996 0.056380858746475075
0.7930000000000001 0.056967393545496785
0.7919999999999998 0.05756872065235646
0.7909999999999995 0.05819263697321491
0.79 0.05884637718634733
0.7889999999999997 0.05953423010189184
0.7880000000000003 0.060258481122333125
0.7869999999999999 0.06101839833456471
0.7859999999999996 0.06181121334312451
0.7850000000000001 0.06263165005148677
0.7839999999999998 0.06347291018055302
0.7829999999999995 0.0643283083531039
0.782 0.06519080286691487
0.7809999999999997 0.0660538733891195
0.7800000000000002 0.06691246457345268
0.7789999999999999 0.06776216559017324
0.7779999999999996 0.06860022680502917
0.7770000000000001 0.06942532447147359
0.7759999999999998 0.07023703650977722
0.7749999999999995 0.07103628916470722
0.774 0.07182535424342484
0.7729999999999997 0.07260781219978486
0.7720000000000002 0.07338861637521185
0.7709999999999999 0.07417397242397658
0.7699999999999996 0.07497144942490654
0.7690000000000001 0.07578887349474049
0.7679999999999998 0.07663443058661647
0.7669999999999995 0.07751553907060808
0.766 0.0784383019565464
0.7649999999999997 0.0794077918509205
0.7640000000000002 0.08042601572337149
0.7629999999999999 0.08149427338024796
0.7619999999999996 0.08261248091220597
0.7610000000000001 0.08378020909305699
0.7599999999999998 0.08499731610221761
0.7589999999999995 0.08626427698817206
0.758 0.08758287290189348
0.7569999999999997 0.08895565781429646
0.7560000000000002 0.09038519091297752
0.7549999999999999 0.09187282938008857
0.7539999999999996 0.09341786474218457
0.7530000000000001 0.09501726940398764
0.7519999999999998 0.09666403219409958
0.7510000000000003 0.09834670327044458
0.75 0.10005248431977617
0.7489999999999997 0.10176623644958337
0.7480000000000002 0.10347321006332137
0.7469999999999999 0.10516212929378994
0.7459999999999996 0.10682526312597165
0.7450000000000001 0.10846166584672663
0.7439999999999998 0.1100775996540785
0.7430000000000003 0.11168610457296785
0.742 0.11330515899258675
0.7409999999999997 0.11495615675619743
0.7400000000000002 0.11666161603387117
0.7389999999999999 0.11844044685193
0.7379999999999995 0.12030620254185828
0.7370000000000001 0.12226446652133445
0.7359999999999998 0.1243121268789466
0.7350000000000003 0.1264385337931579
0.734 0.12862478237150585
0.7329999999999997 0.13084916242150557
0.7320000000000002 0.1330887061646505
0.7309999999999999 0.1353232114031927
0.7299999999999995 0.13753684816477632
0.7290000000000001 0.13971930376751104
0.7279999999999998 0.14186864316957834
0.7270000000000003 0.14398900527018724
0.726 0.14608979460542967
0.7249999999999996 0.14818388497073773
0.7240000000000002 0.15028547445177604
0.7229999999999999 0.15240804158260518
0.7219999999999995 0.15456429245165745
0.7210000000000001 0.15676430524628995
0.7199999999999998 0.15901390904604934
0.7190000000000003 0.16131722895670939
0.718 0.1636751530047811
0.7169999999999996 0.16608571947597542
0.7160000000000002 0.1685451925261265
0.7149999999999999 0.1710472460963395
0.7139999999999995 0.17358563428292578
0.7130000000000001 0.17615241959619027
0.7119999999999997 0.17874147885654681
0.7110000000000003 0.18134706864956512
0.71 0.18396894977459302
0.7089999999999996 0.18660911184989734
0.7080000000000002 0.18927687866584134
0.7069999999999999 0.19198598920255883
0.7059999999999995 0.1947570207872599
0.7050000000000001 0.1976139927841674
0.7039999999999997 0.2005831837185207
0.7030000000000003 0.20369000261677986
0.702 0.20695874809541046
0.7009999999999996 0.2104040302083183
0.7000000000000002 0.2140338381081649
0.6989999999999998 0.2178460794418253
0.6979999999999995 0.22182595542939068
0.6970000000000001 0.22594956370009278
0.6959999999999997 0.23018553382375762
0.6950000000000003 0.2344942476856901
0.694 0.23883540308369353
0.6929999999999996 0.24316890456311682
0.6920000000000002 0.2474579837640436
0.6909999999999998 0.25167507695455243
0.6899999999999995 0.25580098891577807
0.6890000000000001 0.25982871259012724
0.6879999999999997 0.26376168998697425
0.6870000000000003 0.2676141536769202
0.6859999999999999 0.2714065698144946
0.6849999999999996 0.2751664582779212
0.6840000000000002 0.2789214048302796
0.6829999999999998 0.28269434234547836
0.6819999999999995 0.28650293237736857
0.681 0.2903562234090232
0.6799999999999997 0.2942498546633823
0.6790000000000003 0.2981678268149637
0.6779999999999999 0.3020835454019965
0.6769999999999996 0.3059629738867876
0.6760000000000002 0.3097680599030968
0.6749999999999998 0.3134615013090477
0.6739999999999995 0.31701347793100415
0.673 0.3204017069856717
0.6719999999999997 0.32361697558859676
0.6710000000000003 0.32666553168080514
0.6699999999999999 0.3295624546398381
0.6689999999999996 0.33233368192980833
0.6680000000000001 0.335008045815834
0.6669999999999998 0.33761719214034736
0.6659999999999995 0.3401842847824558
0.665 0.3427242542753837
0.6639999999999997 0.345244654747291
0.6630000000000003 0.3477404217921138
0.6619999999999999 0.35019873570854343
0.6609999999999996 0.3526022687893102
0.6600000000000001 0.3549323358989306
0.6589999999999998 0.357173990384259
0.6579999999999995 0.3593184480674545
0.657 0.3613657689414382
0.6559999999999997 0.3633264327325548
0.6550000000000002 0.3652192503383267
0.6539999999999999 0.36707062292550735
0.6529999999999996 0.36890985768796675
0.6520000000000001 0.37076434652222745
0.6509999999999998 0.37265531307770877
0.6499999999999995 0.3745944886904372
0.649 0.37658241691857797
0.6479999999999997 0.3786055034560095
0.6470000000000002 0.38063568396798414
0.6459999999999999 0.38263901425143354
0.6449999999999996 0.3845732816854363
0.6440000000000001 0.3863948837875831
0.6429999999999998 0.38806133996053305
0.6419999999999995 0.38953419640065984
0.641 0.3907836406217164
0.6399999999999997 0.3917824193800663
0.6390000000000002 0.3925130025017208
0.6379999999999999 0.3929600456669804
0.6369999999999996 0.3931143743351116
0.6360000000000001 0.3929680238352591
0.6349999999999998 0.3925172845457919
0.6339999999999995 0.3917654475894712
0.633 0.3907187130875132
0.6319999999999997 0.38939061506027495
0.6310000000000002 0.38780348844226886
0.6299999999999999 0.3859869890932701
0.6289999999999996 0.38397541071032404
0.6280000000000001 0.3818094195859901
0.6269999999999998 0.37953242852957597
0.6259999999999994 0.3771855258621808
0.625 0.3748066301009872
0.6239999999999997 0.37242971653175
0.6230000000000002 0.37008015524528043
0.6219999999999999 0.3677770539344116
0.6209999999999996 0.36553184953180023
0.6200000000000001 0.3633510823919357
0.6189999999999998 0.3612379473992249
0.6180000000000003 0.3591907572435636
0.617 0.35721007101277136
0.6159999999999997 0.3552915261210103
0.6150000000000002 0.3534299726222521
0.6139999999999999 0.3516199513896311
0.6129999999999995 0.34985159892442175
0.6120000000000001 0.3481103985865847
0.6109999999999998 0.34638032864505747
0.6100000000000003 0.34464021469427175
0.609 0.34286900261084163
0.6079999999999997 0.34104611081251696
0.6070000000000002 0.3391537458645237
0.6059999999999999 0.33717926383244684
0.6049999999999995 0.33511740908058113
0.6040000000000001 0.3329703851057815
0.6029999999999998 0.3307495082126075
0.6020000000000003 0.3284694699287492
0.601 0.3261482265812209
0.5999999999999996 0.32380290632129766
0.5990000000000002 0.32144692755534404
0.5979999999999999 0.31908747373299745
0.5969999999999995 0.3167209109557324
0.5960000000000001 0.3143362738736374
0.5949999999999998 0.3119172045133859
0.5940000000000003 0.30944475183890546
0.593 0.30690112006779235
0.5919999999999996 0.3042775570799697
0.5910000000000002 0.3015780845694614
0.5899999999999999 0.29881865355696735
0.5889999999999995 0.2960338356836385
0.5880000000000001 0.2932678905166029
0.5869999999999997 0.290573104780542
0.5860000000000003 0.2880016940614278
0.585 0.2855983313380384
0.5839999999999996 0.28339541411477853
0.5830000000000002 0.2814067769164904
0.5819999999999999 0.27962459559814745
0.5809999999999995 0.27802186450469557
0.5800000000000001 0.2765562078270268
0.5789999999999997 0.27517187137678784
0.5780000000000003 0.2738104099097304
0.577 0.27241837114742884
0.5759999999999996 0.2709479263195277
0.5750000000000002 0.2693660821467144
0.5739999999999998 0.2676575888924215
0.5729999999999995 0.26582271363089205
0.5720000000000001 0.26387833976580805
0.5709999999999997 0.26185171614869623
0.5700000000000003 0.2597784699196285
0.569 0.2576999915354915
0.5679999999999996 0.25565621809543604
0.5670000000000002 0.253683913035731
0.5659999999999998 0.2518136770039965
0.5649999999999995 0.25007044146072
0.5640000000000001 0.2484731361370088
0.5629999999999997 0.24703355921649714
0.5620000000000003 0.24576021910176316
0.5609999999999999 0.24465730895946908
0.5599999999999996 0.24372502267296609
0.5590000000000002 0.24295937723350675
0.5579999999999998 0.24235303810231354
0.5569999999999995 0.241892132643327
0.556 0.2415565417461402
0.5549999999999997 0.2413164283332066
0.5540000000000003 0.24113682287095148
0.5529999999999999 0.2409757694714541
0.5519999999999996 0.24078747514672688
0.5510000000000002 0.2405270818840446
0.5499999999999998 0.24015286820804346
0.5489999999999995 0.23963159279584043
0.548 0.23894134175226425
0.5469999999999997 0.23807327545480209
0.5460000000000003 0.23703072883747134
0.5449999999999999 0.23583123012393217
0.5439999999999996 0.23450066450224785
0.5430000000000001 0.2330698383012561
0.5419999999999998 0.23157174887253204
0.5409999999999995 0.23003653949644517
0.54 0.228485909608894
0.5389999999999997 0.2269354843566961
0.5380000000000003 0.22539236311711658
0.5369999999999999 0.22385588963094769
0.5359999999999996 0.22232126295266852
0.5350000000000001 0.22078288618099864
0.5339999999999998 0.21923668429498006
0.5329999999999995 0.21768421487509088
0.532 0.2161318316086638
0.5309999999999997 0.21459429822134418
0.5300000000000002 0.21309219671128635
0.5289999999999999 0.21164884787498958
0.5279999999999996 0.21028972785309236
0.5270000000000001 0.20904005181168092
0.5259999999999998 0.20791833502420243
0.5249999999999995 0.2069367467341853
0.524 0.20609868222506247
0.5229999999999997 0.20539946678713925
0.5220000000000002 0.2048255012651964
0.5209999999999999 0.2043567914480828
0.5199999999999996 0.20396793012035447
0.5190000000000001 0.2036332589475489
0.5179999999999998 0.203328779780445
0.5169999999999995 0.20303265482120345
0.516 0.20272794336584576
0.5149999999999997 0.20240372405712811
0.5140000000000002 0.20205435985316605
0.5129999999999999 0.2016756368496811
0.5119999999999996 0.20126679478604104
0.5110000000000001 0.2008283977029261
0.5099999999999998 0.20035995004133678
0.5089999999999995 0.19986008806808855
0.508 0.1993290096425868
0.5069999999999997 0.19876788438067372
0.5060000000000002 0.19818201173254163
0.5049999999999999 0.19757990044298798
0.5039999999999996 0.19697528059280126
0.5030000000000001 0.1963873312433391
0.5019999999999998 0.19583682588452117
0.5009999999999994 0.19534751145122772
0.5 0.1949404016977163
0.49899999999999967 0.19463508967028445
0.4980000000000002 0.19444386677043096
0.4969999999999999 0.19437258720992476
0.49599999999999955 0.19441899469639118
0.4950000000000001 0.1945738726821387
0.4939999999999998 0.19482170451406744
0.4930000000000003 0.19514130697542031
0.492 0.19550718528632283
0.49099999999999966 0.19589450559968138
0.4900000000000002 0.1962770472833911
0.4889999999999999 0.1966297249202293
0.48799999999999955 0.19693230681691684
0.4870000000000001 0.19716744312019005
0.48599999999999977 0.1973242704401556
0.4850000000000003 0.19739784320764575
0.484 0.19738979718420308
0.48299999999999965 0.1973080231093271
0.4820000000000002 0.19716641911004532
0.48099999999999987 0.19698067824193202
0.47999999999999954 0.19676957794180283
0.4790000000000001 0.19655215444647797
0.47799999999999976 0.19634377888911173
0.4770000000000003 0.19615754853126036
0.476 0.19600115355550016
0.47499999999999964 0.19588046174502383
0.4740000000000002 0.19579740081882396
0.47299999999999986 0.19575410805528626
0.47199999999999953 0.195753790822495
0.4710000000000001 0.19580038037343733
0.46999999999999975 0.19590187211469567
0.4690000000000003 0.19606589688236165
0.46799999999999997 0.19630104235669865
0.46699999999999964 0.19661263724407813
0.4660000000000002 0.1970008582869469
0.46499999999999986 0.19745980448148034
0.4639999999999995 0.1979775778054618
0.4630000000000001 0.1985354950101093
0.46199999999999974 0.19910977713285324
0.4610000000000003 0.19967825281732215
0.45999999999999996 0.20022157542565344
0.45899999999999963 0.2007247635514113
0.4580000000000002 0.20118235673518084
0.45699999999999985 0.2015975321944955
0.4559999999999995 0.20198110096545768
0.45500000000000007 0.20235061437850124
0.45399999999999974 0.20272357855942344
0.4530000000000003 0.2031190426098399
0.45199999999999996 0.20355058902123538
0.4509999999999996 0.20402777824732002
0.4500000000000002 0.20455100294080408
0.44899999999999984 0.20511673729589014
0.4479999999999995 0.20571661768562655
0.44700000000000006 0.20633985399646515
0.44599999999999973 0.2069759173849377
0.4450000000000003 0.2076154324572898
0.44399999999999995 0.20825368802813926
0.4429999999999996 0.20888795640020522
0.44200000000000017 0.20951780073069637
0.44099999999999984 0.21014439988973804
0.4399999999999995 0.21077031371730912
0.43900000000000006 0.21139572657987182
0.4379999999999997 0.21202008287185536
0.4370000000000003 0.21263766630286451
0.43599999999999994 0.21324290292851972
0.4349999999999996 0.21382538954753957
0.43400000000000016 0.2143737784916281
0.43299999999999983 0.2148735802643546
0.4319999999999995 0.21531315065092918
0.43100000000000005 0.21567978044177466
0.4299999999999997 0.21596291182285626
0.42900000000000027 0.21615749581710084
0.42799999999999994 0.216262384828806
0.4269999999999996 0.216283880922107
0.42600000000000016 0.21623511853168811
0.4249999999999998 0.2161383246355948
0.4239999999999995 0.21602243529528303
0.42300000000000004 0.21592202812481062
0.4219999999999997 0.21587551863305143
0.42100000000000026 0.21592001570555783
0.41999999999999993 0.2160899668600933
0.4189999999999996 0.2164117025149303
0.41800000000000015 0.21690128093443198
0.4169999999999998 0.21756126615924315
0.4159999999999995 0.2183827304383822
0.41500000000000004 0.21934469757588693
0.4139999999999997 0.22041709414894
0.41300000000000026 0.22156501418162347
0.4119999999999999 0.22275004099684065
0.4109999999999996 0.22393544360771603
0.41000000000000014 0.2250889254894593
0.4089999999999998 0.22618172941683473
0.4079999999999995 0.22719202134495983
0.40700000000000003 0.22810205486363802
0.4059999999999997 0.2288990381359246
0.40500000000000025 0.22957327681947617
0.4039999999999999 0.23011668430611543
0.4029999999999996 0.23052349301706013
0.40200000000000014 0.23079012661017345
0.4009999999999998 0.23091642392883846
0.39999999999999947 0.2309058535086357
0.399 0.23076717196744884
0.3979999999999997 0.23051535990678704
0.39700000000000024 0.230173035465911
0.3959999999999999 0.22976809639268025
0.3949999999999996 0.22933311898409062
0.39400000000000013 0.2289036630905736
0.3929999999999998 0.22851664242827346
0.39199999999999946 0.22820417306273663
0.391 0.22799237600541541
0.3899999999999997 0.22789799197032776
0.38900000000000023 0.22792633915826555
0.3879999999999999 0.22807308235901547
0.38699999999999957 0.22832171271306667
0.3860000000000001 0.22865169946733413
0.3849999999999998 0.2290346352240763
0.38399999999999945 0.22944497916101167
0.383 0.22985865194175714
0.3819999999999997 0.23025714879975515
0.3810000000000002 0.23062972656213868
0.3799999999999999 0.23097294822881648
0.37899999999999956 0.23128883079348433
0.3780000000000001 0.231582325717
0.3769999999999998 0.2318602533236324
0.37599999999999945 0.2321264531460926
0.375 0.232380908116163
0.37399999999999967 0.23261830857464647
0.3730000000000002 0.23283018059153945
0.3719999999999999 0.23300343904777196
0.37099999999999955 0.23312223664992657
0.3700000000000001 0.23317213424502756
0.3689999999999998 0.23314168518935122
0.3680000000000003 0.23302344280625445
0.367 0.23281320512949777
0.36599999999999966 0.2325131689792539
0.3650000000000002 0.2321283126285632
0.3639999999999999 0.23166609297352117
0.36299999999999955 0.23113468981033028
0.3620000000000001 0.23054258227570562
0.36099999999999977 0.22989789932957624
0.3600000000000003 0.2292063641364627
0.359 0.2284737095028472
0.35799999999999965 0.22770488774836165
0.3570000000000002 0.22690535405086457
0.35599999999999987 0.22608178535287315
0.35499999999999954 0.22524004183564314
0.3540000000000001 0.22438714116154246
0.35299999999999976 0.22352904180565178
0.3520000000000003 0.22267099875729346
0.351 0.22181460462725935
0.34999999999999964 0.22095900750668207
0.3490000000000002 0.2201002125315157
0.34799999999999986 0.21922920331945422
0.34699999999999953 0.21833756860649683
0.3460000000000001 0.2174156716440648
0.34499999999999975 0.21645617423895133
0.3440000000000003 0.21545390740850673
0.34299999999999997 0.21441084815840236
0.34199999999999964 0.21333247463602087
0.3410000000000002 0.2122320162913514
0.33999999999999986 0.21112559029975186
0.3389999999999995 0.21003254879763028
0.3380000000000001 0.20897193985602372
0.33699999999999974 0.20796098688175374
0.3360000000000003 0.20701657148558097
0.33499999999999996 0.20615010972951475
0.33399999999999963 0.2053703357205899
0.3330000000000002 0.20468189607289694
0.33199999999999985 0.20408504875565223
0.3309999999999995 0.20357742703841145
0.33000000000000007 0.20314961437030332
0.32899999999999974 0.20278706768864116
0.3280000000000003 0.20246690563787076
0.32699999999999996 0.20215891086721324
0.3259999999999996 0.20182429697225793
0.3250000000000002 0.201419734457543
0.32399999999999984 0.20089796887656688
0.3229999999999995 0.20021601393285016
0.32200000000000006 0.1993382815417997
0.32099999999999973 0.19824036182904278
0.3200000000000003 0.1969131856628011
0.31899999999999995 0.19536626016177158
0.3179999999999996 0.1936247622370788
0.31700000000000017 0.19172635824238649
0.31599999999999984 0.18972005467618974
0.3149999999999995 0.18765729271496193
0.31400000000000006 0.18558815578137752
0.3129999999999997 0.18355690782204762
0.3120000000000003 0.181598444506527
0.31099999999999994 0.1797373059146793
0.3099999999999996 0.1779853342561877
0.30900000000000016 0.17634502234213692
0.30799999999999983 0.17480955218306468
0.3069999999999995 0.1733659426202734
0.30600000000000005 0.17199565027063934
0.3049999999999997 0.17067849451493164
0.30400000000000027 0.1693925063342402
0.30299999999999994 0.16811561450860957
0.3019999999999996 0.1668277011511412
0.30100000000000016 0.16551169729997398
0.2999999999999998 0.16415323261177983
0.2989999999999995 0.1627449711606999
0.29800000000000004 0.16128252290210238
0.2969999999999997 0.15976739732520495
0.29600000000000026 0.15820666381950743
0.29499999999999993 0.15661040196904844
0.2939999999999996 0.15499083134743075
0.29300000000000015 0.15336127785726208
0.2919999999999998 0.1517327209996995
0.2909999999999995 0.15011569079825388
0.29000000000000004 0.14851695566357123
0.2889999999999997 0.1469425151994332
0.28800000000000026 0.1453958039182189
0.2869999999999999 0.1438810106350017
0.2859999999999996 0.14240244935550478
0.28500000000000014 0.1409658029868233
0.2839999999999998 0.13957949624007918
0.2829999999999995 0.13825245290451008
0.28200000000000003 0.13699257551990957
0.2809999999999997 0.13580881079376333
0.28000000000000025 0.13470568110371742
0.2789999999999999 0.13368390463919402
0.2779999999999996 0.1327394720039512
0.27700000000000014 0.131863371105729
0.2759999999999998 0.1310413884813521
0.27499999999999947 0.13025654144366658
0.274 0.12948929512765514
0.2729999999999997 0.12872036381066593
0.27200000000000024 0.12793124371977133
0.2709999999999999 0.1271058243176242
0.2699999999999996 0.12622985132888345
0.26900000000000013 0.12529377549772566
0.2679999999999998 0.12429200121791222
0.26699999999999946 0.12322185446094729
0.266 0.122085795119914
0.2649999999999997 0.12088945010741312
0.26400000000000023 0.11964173123204357
0.2629999999999999 0.1183546535287076
0.26199999999999957 0.11704271908617751
0.2610000000000001 0.11572085832596109
0.2599999999999998 0.11440357777172183
0.25899999999999945 0.11310404548226399
0.258 0.11183291550865018
0.2569999999999997 0.11059793542549227
0.2560000000000002 0.10940264585234856
0.2549999999999999 0.10824859197069006
0.25399999999999956 0.10713563133655592
0.2530000000000001 0.10606171158995582
0.2519999999999998 0.10502436776942471
0.25099999999999945 0.10402287319866009
0.25 0.10305631609217132
0.24899999999999967 0.10212436268375062
0.24800000000000022 0.10122753171402821
0.2469999999999999 0.10036466482073429
0.24599999999999955 0.09953426881975862
0.2450000000000001 0.0987335303419085
0.24399999999999977 0.09795762187924466
0.24299999999999944 0.0972013017920438
0.242 0.09645870921851174
0.24099999999999966 0.09572412344984454
0.2400000000000002 0.09499200738739923
0.23899999999999988 0.09425854642083861
0.23799999999999955 0.09352032191957281
0.2370000000000001 0.09277496753991643
0.23599999999999977 0.092021191073504
0.23500000000000032 0.09125736575184672
0.23399999999999999 0.09048182662929258
0.23299999999999965 0.08969325247516802
0.2320000000000002 0.08888919206422705
0.23099999999999987 0.08806771382733156
0.22999999999999954 0.0872271881278561
0.2290000000000001 0.08636692241648476
0.22799999999999976 0.08548805876129979
0.2270000000000003 0.08459351575556265
0.22599999999999998 0.08368848434438042
0.22499999999999964 0.08278052758545378
0.2240000000000002 0.08187949737478342
0.22299999999999986 0.08099674869189741
0.22199999999999953 0.08014385788088033
0.22100000000000009 0.07933240390281397
0.21999999999999975 0.07857235645167489
0.2190000000000003 0.0778711006468411
0.21799999999999997 0.07723202213859379
0.21699999999999964 0.07665517327138183
0.2160000000000002 0.07613630658757128
0.21499999999999986 0.07566641687341653
0.21399999999999952 0.07523344778507635
0.21300000000000008 0.07482275362656818
0.21199999999999974 0.07441918848250446
0.2110000000000003 0.07400755135501394
0.20999999999999996 0.0735743466697598
0.20899999999999963 0.07310943112420411
0.20800000000000018 0.07260641512093814
0.20699999999999985 0.07206307523219053
0.20599999999999952 0.07148168441237877
0.20500000000000007 0.07086769912132744
0.20399999999999974 0.07023011567480653
0.2030000000000003 0.06957861387966084
0.20199999999999996 0.06892304788608267
0.20099999999999962 0.06827309225685217
0.20000000000000018 0.06763678225027418
0.19899999999999984 0.06701977546092214
0.1979999999999995 0.06642602594307565
0.19700000000000006 0.06585756284769655
0.19599999999999973 0.06531433099652835
0.19500000000000028 0.06479503203526024
0.19399999999999995 0.06429670390306311
0.19299999999999962 0.06381555836429323
0.19200000000000017 0.06334651248569252
0.19099999999999984 0.06288424229356322
0.1899999999999995 0.062422757210052034
0.18900000000000006 0.06195611626683686
0.18799999999999972 0.06147929329686316
0.18700000000000028 0.06098780252179185
0.18599999999999994 0.06047898246544779
0.1849999999999996 0.059951492578097294
0.18400000000000016 0.05940596747008581
0.18299999999999983 0.058844432175299534
0.1819999999999995 0.05826974630091159
0.18100000000000005 0.05768584792732399
0.17999999999999972 0.05709677018001956
0.17900000000000027 0.05650614083591335
0.17799999999999994 0.05591758390684706
0.1769999999999996 0.055334299734242
0.17600000000000016 0.0547588764533781
0.17499999999999982 0.054193334965641174
0.1739999999999995 0.05363975105959719
0.17300000000000004 0.05310003450709813
0.1719999999999997 0.05257592681589805
0.17100000000000026 0.052068824700663444
0.16999999999999993 0.051580188252768014
0.1689999999999996 0.051111835737340475
0.16800000000000015 0.05066504970223765
0.16699999999999982 0.050241564476392477
0.16599999999999948 0.04984346474784343
0.16500000000000004 0.049472956145503524
0.1639999999999997 0.04913255404459013
0.16300000000000026 0.04882454428625725
0.16199999999999992 0.04855137330647837
0.1609999999999996 0.048314465415221684
0.16000000000000014 0.04811445912923271
0.1589999999999998 0.04795019262445333
0.15799999999999947 0.04781856980155374
0.15700000000000003 0.04771478247439557
0.1559999999999997 0.04763223145344282
0.15500000000000025 0.04756258659713903
0.15399999999999991 0.04749745850608009
0.15299999999999958 0.047428673669802544
0.15200000000000014 0.0473487079162005
0.1509999999999998 0.04725209558786411
0.14999999999999947 0.047135731826224714
0.14900000000000002 0.046998940788367145
0.1479999999999997 0.04684306380023027
0.14700000000000024 0.04667169698226392
0.1459999999999999 0.046489059352052796
0.14499999999999957 0.04630011419499173
0.14400000000000013 0.046109071097600256
0.1429999999999998 0.045919312186857145
0.14199999999999946 0.04573290193612641
0.14100000000000001 0.045549814303086814
0.13999999999999968 0.04536893970465481
0.13900000000000023 0.045187853267667125
0.1379999999999999 0.04500329886683609
0.13699999999999957 0.044812033591810664
0.13600000000000012 0.04461106128099005
0.1349999999999998 0.044398551116041095
0.13399999999999945 0.04417406187451916
0.133 0.04393868226350685
0.13199999999999967 0.04369512457492446
0.13100000000000023 0.04344708099501024
0.1299999999999999 0.04319881727103012
0.12899999999999956 0.042954343385347184
0.1280000000000001 0.0427166437723758
0.12699999999999978 0.04248719237255982
0.12599999999999945 0.04226524877638538
0.125 0.04204840871559712
0.12399999999999967 0.04183219027043342
0.12300000000000022 0.04161182551975194
0.12199999999999989 0.04138219758639775
0.12099999999999955 0.041139117832968274
0.1200000000000001 0.040880025070527265
0.11899999999999977 0.040604660188631216
0.11799999999999944 0.040315006164161275
0.11699999999999999 0.040015065792679716
0.11599999999999966 0.039710602232893
0.11500000000000021 0.03940817014885925
0.11399999999999988 0.03911474842181972
0.11299999999999955 0.03883689332197099
0.1120000000000001 0.03858001208334874
0.11099999999999977 0.03834817786181627
0.11000000000000032 0.03814407859904843
0.10899999999999999 0.03796864322581211
0.10799999999999965 0.03782120353104388
0.1070000000000002 0.03770040721066917
0.10599999999999987 0.037603908236095766
0.10499999999999954 0.03752850239008421
0.10400000000000009 0.037471047816952874
0.10299999999999976 0.03742859080407582
0.10200000000000031 0.03739823418067227
0.10099999999999998 0.037377482280813244
0.09999999999999964 0.03736398327378144
0.0990000000000002 0.03735580619339943
0.09799999999999986 0.0373511546364673
0.09699999999999953 0.03734836117231374
0.09600000000000009 0.03734564336278508
0.09499999999999975 0.0373416989553087
0.0940000000000003 0.037335476510521076
0.09299999999999997 0.03732628268774801
0.09199999999999964 0.03731439983540216
0.09100000000000019 0.03730075560297005
0.08999999999999986 0.037286830692997736
0.08899999999999952 0.037274584119677094
0.08800000000000008 0.03726602115206345
0.08699999999999974 0.03726226743763367
0.0860000000000003 0.03726316673323201
0.08499999999999996 0.03726692144881034
0.08399999999999963 0.03726989760899614
0.08300000000000018 0.03726653517532814
0.08199999999999985 0.03725004192815271
0.08099999999999952 0.03721315648787242
0.08000000000000007 0.037148976267450964
0.07899999999999974 0.03705226701704234
0.07800000000000029 0.03692041075471924
0.07699999999999996 0.03675384603113201
0.07599999999999962 0.036556163012084454
0.07500000000000018 0.03633417614681348
0.07399999999999984 0.03609701891456808
0.07299999999999951 0.03585503906298714
0.07200000000000006 0.035618991481905914
0.07099999999999973 0.035398561851474906
0.07000000000000028 0.03520151054748436
0.06899999999999995 0.03503305405372775
0.06799999999999962 0.03489569959350681
0.06700000000000017 0.034788990313832105
0.06599999999999984 0.034710205399327704
0.0649999999999995 0.0346549215594115
0.06400000000000006 0.03461777751713435
0.06299999999999972 0.03459364448515828
0.06200000000000028 0.03457768961783289
0.06099999999999994 0.034566269618102295
0.05999999999999961 0.03455702648933298
0.05900000000000016 0.03454880966842644
0.05799999999999983 0.03454144660644192
0.056999999999999496 0.034535454886509664
0.05600000000000005 0.03453165446210626
0.054999999999999716 0.03453050478610434
0.05400000000000027 0.034531896038912296
0.052999999999999936 0.03453547037066748
0.0519999999999996 0.03454031023477104
0.051000000000000156 0.03454546303226479
0.04999999999999982 0.034549806367069495
0.04899999999999949 0.03455264465105549
0.04800000000000004 0.034553893256977136
0.04699999999999971 0.034553770627286005
0.04600000000000026 0.03455293708574006
0.04499999999999993 0.03455221708968138
0.043999999999999595 0.0345522259466999
0.04300000000000015 0.034553052437745944
0.041999999999999815 0.034554402681511734
0.04099999999999948 0.034555052055533095
0.040000000000000036 0.03455372526837414
0.0389999999999997 0.03454834372400881
0.038000000000000256 0.03453747303064476
0.03699999999999992 0.03451983214624443
0.03599999999999959 0.03449460352459174
0.03500000000000014 0.034461621125601596
0.03399999999999981 0.03442135813233414
0.032999999999999474 0.034374577808073355
0.03200000000000003 0.03432182410322788
0.030999999999999694 0.03426367145479388
0.03000000000000025 0.03420026623366603
0.028999999999999915 0.03413139206129495
0.02799999999999958 0.03405679063420364
0.027000000000000135 0.033976336246998556
0.0259999999999998 0.03389048871106977
0.024999999999999467 0.03380036296254671
0.02400000000000002 0.03370805938075304
0.022999999999999687 0.03361639613892786
0.02200000000000024 0.0335284800510859
0.020999999999999908 0.03344782211524741
0.019999999999999574 0.03337728500871797
0.019000000000000128 0.03331901092037996
0.017999999999999794 0.03327397342603944
0.01699999999999946 0.03324207772545743
0.016000000000000014 0.033221998685039084
0.01499999999999968 0.033211710540220374
0.014000000000000234 0.033208670435465173
0.0129999999999999 0.03321019194188933
0.011999999999999567 0.03321380278913698
0.01100000000000012 0.033217398042956744
0.009999999999999787 0.033219482728869085
0.008999999999999453 0.033218849250149014
0.008000000000000007 0.03321495428529728
0.006999999999999673 0.03320792499920608
0.006000000000000227 0.03319803402451985
0.004999999999999893 0.033186488967199494
0.0039999999999995595 0.03317520450197818
0.0030000000000001137 0.033166499536466006
0.0019999999999997797 0.03316365450581143
0.0009999999999994458 0.033170399881537985
0.0 0.0331906549583673
-0.001000000000000334 0.03322809842449445
-0.0019999999999997797 0.033285909040123865
-0.0030000000000001137 0.03336595915718723
-0.004000000000000448 0.033468511112601865
-0.004999999999999893 0.0335922357441681
-0.006000000000000227 0.03373395776111008
-0.007000000000000561 0.033888793035654584
-0.008000000000000007 0.034050957333370914
-0.009000000000000341 0.03421396849898859
-0.009999999999999787 0.03437169674384325
-0.01100000000000012 0.03451824011497466
-0.012000000000000455 0.034649345878830826
-0.0129999999999999 0.034762304982274936
-0.014000000000000234 0.03485564816663141
-0.015000000000000568 0.034929853142290565
-0.016000000000000014 0.03498670405989961
-0.017000000000000348 0.035029144464169465
-0.017999999999999794 0.035060916777107536
-0.019000000000000128 0.035086219625347984
-0.020000000000000462 0.03510958180196247
-0.020999999999999908 0.03513534788908806
-0.02200000000000024 0.03516762654287364
-0.022999999999999687 0.03520991550201451
-0.02400000000000002 0.03526502509130342
-0.025000000000000355 0.035335210421337596
-0.0259999999999998 0.035421624058798715
-0.027000000000000135 0.03552516017287584
-0.02800000000000047 0.0356457986283678
-0.028999999999999915 0.035783260712869705
-0.03000000000000025 0.03593697556610352
-0.030999999999999694 0.0361061757385629
-0.03200000000000003 0.03628982657669143
-0.03300000000000036 0.036486253893809356
-0.03399999999999981 0.03669391112259316
-0.03500000000000014 0.03691027920106099
-0.036000000000000476 0.037132200482261346
-0.03699999999999992 0.03735626770686398
-0.038000000000000256 0.037577893932594496
-0.0389999999999997 0.037792670561732904
-0.040000000000000036 0.03799618678185448
-0.04100000000000037 0.03818436629522069
-0.041999999999999815 0.03835352464428502
-0.04300000000000015 0.03850172147531068
-0.04400000000000048 0.03862780258774876
-0.04499999999999993 0.038732153791820434
-0.04600000000000026 0.03881653247233748
-0.04699999999999971 0.038884025963800466
-0.04800000000000004 0.038939037600999545
-0.04900000000000038 0.03898651628565389
-0.04999999999999982 0.03903197707405054
-0.051000000000000156 0.03908092504516171
-0.05200000000000049 0.03913834502226269
-0.052999999999999936 0.03920852392460559
-0.05400000000000027 0.03929410037911994
-0.054999999999999716 0.03939669258102609
-0.05600000000000005 0.039516399639468285
-0.057000000000000384 0.03965145353994019
-0.05799999999999983 0.03979924156326992
-0.05900000000000016 0.03995618440213997
-0.0600000000000005 0.040118481031220524
-0.06099999999999994 0.040281856282335785
-0.06200000000000028 0.040442520234379976
-0.06299999999999972 0.040597580379383214
-0.06400000000000006 0.040744399844634266
-0.06500000000000039 0.04088123646467647
-0.06599999999999984 0.04100699107923778
-0.06700000000000017 0.041120886070755494
-0.0680000000000005 0.04122247046836775
-0.06899999999999995 0.04131156202641653
-0.07000000000000028 0.041388415144513836
-0.07099999999999973 0.04145350351273016
-0.07200000000000006 0.04150824144672503
-0.0730000000000004 0.04155480916735723
-0.07399999999999984 0.0415967851725746
-0.07500000000000018 0.04163907733124728
-0.07600000000000051 0.04168783881969446
-0.07699999999999996 0.04175040285958663
-0.07800000000000029 0.041834799836561604
-0.07899999999999974 0.04194914164071025
-0.08000000000000007 0.042101053906474534
-0.0810000000000004 0.04229615634782608
-0.08199999999999985 0.042538754255416665
-0.08300000000000018 0.04282995841669547
-0.08400000000000052 0.04316817734540434
-0.08499999999999996 0.04354896393527952
-0.0860000000000003 0.04396449694505417
-0.08699999999999974 0.044405434548282614
-0.08800000000000008 0.04486015707347975
-0.08900000000000041 0.045317044033698774
-0.08999999999999986 0.045764437825177896
-0.09100000000000019 0.04619229876990508
-0.09200000000000053 0.046592533141055645
-0.09299999999999997 0.046959436351961564
-0.0940000000000003 0.047290521665315916
-0.09499999999999975 0.04758613354031882
-0.09600000000000009 0.04784857336791411
-0.09700000000000042 0.04808235153188901
-0.09799999999999986 0.04829336720240601
-0.0990000000000002 0.048488271232475934
-0.10000000000000053 0.04867385452237171
-0.10099999999999998 0.04885707428500165
-0.10200000000000031 0.04904401681188255
-0.10299999999999976 0.049239961041303223
-0.10400000000000009 0.04944893259713485
-0.10500000000000043 0.049673649607821314
-0.10599999999999987 0.04991584036374565
-0.1070000000000002 0.050174756733457816
-0.10800000000000054 0.050448524107438934
-0.10899999999999999 0.05073379824812828
-0.11000000000000032 0.05102675353571496
-0.11099999999999977 0.05132334326720142
-0.1120000000000001 0.05161934090629829
-0.11300000000000043 0.05191189305982831
-0.11399999999999988 0.052199411092398514
-0.11500000000000021 0.05248201274556005
-0.11600000000000055 0.052761087107184315
-0.11699999999999999 0.05303962909212501
-0.11800000000000033 0.05332108158041685
-0.11899999999999977 0.05360894391898789
-0.1200000000000001 0.05390713263837354
-0.12100000000000044 0.05421864145795751
-0.12199999999999989 0.05454592180276994
-0.12300000000000022 0.05489051720531294
-0.12400000000000055 0.05525313409378329
-0.125 0.05563382283860121
-0.12600000000000033 0.056031740326502606
-0.12699999999999978 0.05644521754521391
-0.1280000000000001 0.05687174837982714
-0.12900000000000045 0.0573078262715441
-0.1299999999999999 0.057749609511900474
-0.13100000000000023 0.05819226503992063
-0.13200000000000056 0.05863047433092516
-0.133 0.05905983962070118
-0.13400000000000034 0.05947636037068526
-0.1349999999999998 0.05987841891917487
-0.13600000000000012 0.06026622080407109
-0.13700000000000045 0.06064222584670821
-0.1379999999999999 0.06101190768604246
-0.13900000000000023 0.06138301388548633
-0.14000000000000057 0.06176535594317943
-0.14100000000000001 0.062169088012153775
-0.14200000000000035 0.06260499125718633
-0.1429999999999998 0.06308216633403366
-0.14400000000000013 0.06360716583362276
-0.14500000000000046 0.064183637048848
-0.1459999999999999 0.06481095686055464
-0.14700000000000024 0.06548459079149054
-0.1479999999999997 0.06619585175954473
-0.14900000000000002 0.06693330584711035
-0.15000000000000036 0.06768393965636621
-0.1509999999999998 0.06843471937582946
-0.15200000000000014 0.06917403643510779
-0.15300000000000047 0.06989268179842972
-0.15399999999999991 0.0705855610363407
-0.15500000000000025 0.07125160910091145
-0.1559999999999997 0.0718936064609892
-0.15700000000000003 0.07251840580733777
-0.15800000000000036 0.07313426092176566
-0.1589999999999998 0.07375040809246526
-0.16000000000000014 0.074376416148605
-0.16100000000000048 0.07502009285028191
-0.16199999999999992 0.07568694665129613
-0.16300000000000026 0.07637910981572468
-0.1639999999999997 0.0770958510895839
-0.16500000000000004 0.0778326523565471
-0.16600000000000037 0.0785824887696611
-0.16699999999999982 0.07933650527270437
-0.16800000000000015 0.08008398260035603
-0.16900000000000048 0.08081376167109064
-0.16999999999999993 0.08151639180553281
-0.17100000000000026 0.08218400406819634
-0.1719999999999997 0.08281244397178401
-0.17300000000000004 0.08340208654449016
-0.17400000000000038 0.08395713712141914
-0.17499999999999982 0.08448676714286485
-0.17600000000000016 0.08500432502723558
-0.1770000000000005 0.08552535473581055
-0.17799999999999994 0.08606729913508336
-0.17900000000000027 0.08664737042905536
-0.17999999999999972 0.08728034035266302
-0.18100000000000005 0.08797851976185814
-0.18200000000000038 0.08874914836257068
-0.18299999999999983 0.08959572620731017
-0.18400000000000016 0.09051677205428141
-0.1850000000000005 0.09150742043808908
-0.18599999999999994 0.09255985655342956
-0.18700000000000028 0.09366547437809088
-0.18799999999999972 0.09481478671934498
-0.18900000000000006 0.09599995450599258
-0.1900000000000004 0.09721506543019828
-0.19099999999999984 0.09845615800051752
-0.19200000000000017 0.09972050389634922
-0.1930000000000005 0.10100832415147686
-0.19399999999999995 0.10231810853854197
-0.19500000000000028 0.10364916494147323
-0.19599999999999973 0.10499891921334088
-0.19700000000000006 0.10636248131766315
-0.1980000000000004 0.10773269895583432
-0.19899999999999984 0.10910114119532538
-0.20000000000000018 0.11045944981895688
-0.2010000000000005 0.1117988242226643
-0.20199999999999996 0.11311435358272753
-0.2030000000000003 0.11440437026002508
-0.20399999999999974 0.11567221490283006
-0.20500000000000007 0.11692665616163395
-0.2060000000000004 0.11818013922900876
-0.20699999999999985 0.11944940190145162
-0.20800000000000018 0.12075151857966938
-0.20900000000000052 0.12210262517442189
-0.20999999999999996 0.12351751942474018
-0.2110000000000003 0.12500470439305914
-0.21199999999999974 0.12656843476393081
-0.21300000000000008 0.12820666389828092
-0.2140000000000004 0.1299131648817542
-0.21499999999999986 0.1316766106378367
-0.2160000000000002 0.13348267708389241
-0.21700000000000053 0.13531750341011603
-0.21799999999999997 0.13716670029760947
-0.2190000000000003 0.1390171544174455
-0.21999999999999975 0.14085895765233356
-0.22100000000000009 0.14268360858880114
-0.22200000000000042 0.1444860744740478
-0.22299999999999986 0.1462642448832723
-0.2240000000000002 0.1480177599376574
-0.22500000000000053 0.14974892728784941
-0.22599999999999998 0.1514626977275137
-0.2270000000000003 0.1531666100136459
-0.22799999999999976 0.15487094342929458
-0.2290000000000001 0.15658847550470797
-0.23000000000000043 0.1583347827748739
-0.23099999999999987 0.16012590225379122
-0.2320000000000002 0.16197859312055757
-0.23300000000000054 0.1639079487311923
-0.23399999999999999 0.16592625930552654
-0.23500000000000032 0.16804363698009386
-0.23599999999999977 0.1702637199296221
-0.2370000000000001 0.17258868832395
-0.23800000000000043 0.17501788978029742
-0.23899999999999988 0.17755006062602838
-0.2400000000000002 0.18018471771536929
-0.24100000000000055 0.18292288269012572
-0.242 0.1857686008348528
-0.24300000000000033 0.18872777257416223
-0.24399999999999977 0.19180655027939003
-0.2450000000000001 0.19500870492400652
-0.24600000000000044 0.1983337218313567
-0.2469999999999999 0.2017762292759576
-0.24800000000000022 0.20532235519818057
-0.24900000000000055 0.20894866878800197
-0.25 0.21262871020583132
-0.25100000000000033 0.2163308500514143
-0.2519999999999998 0.22002405627532298
-0.2530000000000001 0.22368449706493512
-0.25400000000000045 0.22729569207062567
-0.2549999999999999 0.2308554758994399
-0.2560000000000002 0.23437694233349174
-0.25700000000000056 0.23788756264369187
-0.258 0.24142530981126958
-0.25900000000000034 0.24503544977304403
-0.2599999999999998 0.24876566242935966
-0.2610000000000001 0.2526559713296137
-0.26200000000000045 0.25673501373447327
-0.2629999999999999 0.26101446298735165
-0.26400000000000023 0.2654874742129995
-0.26500000000000057 0.27013116634846984
-0.266 0.27490505964289824
-0.26700000000000035 0.27976271062719615
-0.2679999999999998 0.28465504446456724
-0.26900000000000013 0.2895389139001491
-0.27000000000000046 0.2943805118889495
-0.2709999999999999 0.29915781755011894
-0.27200000000000024 0.3038666921014126
-0.2729999999999997 0.3085159408296328
-0.274 0.31312556905567207
-0.27500000000000036 0.3177229090280992
-0.2759999999999998 0.32233802336091855
-0.27700000000000014 0.32699929908423314
-0.27800000000000047 0.3317333420462758
-0.2789999999999999 0.33656101376042696
-0.28000000000000025 0.34149392064249695
-0.2809999999999997 0.34653997460352
-0.28200000000000003 0.3517001088473904
-0.28300000000000036 0.35696920788058767
-0.2839999999999998 0.3623385239030083
-0.28500000000000014 0.3677939868738001
-0.2860000000000005 0.37332209816822465
-0.2869999999999999 0.37890615966962
-0.28800000000000026 0.3845338642358045
-0.2889999999999997 0.3901941801506787
-0.29000000000000004 0.39588834494538366
-0.29100000000000037 0.4016226759995948
-0.2919999999999998 0.4074194125814292
-0.29300000000000015 0.4133102661476583
-0.2940000000000005 0.4193414743144082
-0.29499999999999993 0.4255663504167306
-0.29600000000000026 0.4320426702790944
-0.2969999999999997 0.43882585333279256
-0.29800000000000004 0.4459684982001238
-0.2990000000000004 0.45350192275741724
-0.2999999999999998 0.4614428844417836
-0.30100000000000016 0.4697861989184021
-0.3020000000000005 0.4784991670515566
-0.30299999999999994 0.4875294121734894
-0.30400000000000027 0.4968085173830591
-0.3049999999999997 0.5062503076551385
-0.30600000000000005 0.5157672422243177
-0.3070000000000004 0.5252723131795959
-0.30799999999999983 0.5346857821564988
-0.30900000000000016 0.5439478968105934
-0.3100000000000005 0.5530170213315919
-0.31099999999999994 0.5618779288072269
-0.3120000000000003 0.5705379414372563
-0.3129999999999997 0.5790277927636919
-0.31400000000000006 0.5873916509611676
-0.3150000000000004 0.5956888505024125
-0.31599999999999984 0.6039788777696459
-0.31700000000000017 0.6123109719197503
-0.3180000000000005 0.6207228354597727
-0.31899999999999995 0.6292333028925882
-0.3200000000000003 0.6378319041067617
-0.32099999999999973 0.646482644458583
-0.32200000000000006 0.6551261712133287
-0.3230000000000004 0.663686561310111
-0.32399999999999984 0.6720787128982566
-0.3250000000000002 0.6802186873032449
-0.3260000000000005 0.6880383738992956
-0.32699999999999996 0.6954857670235448
-0.3280000000000003 0.7025371790587279
-0.32899999999999974 0.7092027120575787
-0.33000000000000007 0.7155122743749543
-0.3310000000000004 0.7215203171194091
-0.33199999999999985 0.7272889113986989
-0.3330000000000002 0.7328878534729792
-0.3340000000000005 0.7383702478713425
-0.33499999999999996 0.7437730490133007
-0.3360000000000003 0.7491186666627043
-0.33699999999999974 0.7544032080410458
-0.3380000000000001 0.7596064897756162
-0.3390000000000004 0.7646985337429656
-0.33999999999999986 0.7696457732278171
-0.3410000000000002 0.7744216452896158
-0.3420000000000005 0.7790114667999121
-0.34299999999999997 0.7834180780701159
-0.3440000000000003 0.78766524549767
-0.34499999999999975 0.791793286867748
-0.3460000000000001 0.7958577335030586
-0.3470000000000004 0.7999195242107004
-0.34799999999999986 0.8040348711517283
-0.3490000000000002 0.8082464055746222
-0.35000000000000053 0.8125762191736956
-0.351 0.8170223985562701
-0.3520000000000003 0.8215527424000433
-0.35299999999999976 0.8261040809175345
-0.3540000000000001 0.8306009435696375
-0.3550000000000004 0.834950309572743
-0.35599999999999987 0.8390564731106571
-0.3570000000000002 0.8428264160960534
-0.35800000000000054 0.8461760510874048
-0.359 0.8490401790318464
-0.3600000000000003 0.8513591966023716
-0.36099999999999977 0.8530947004414067
-0.3620000000000001 0.8542129519861786
-0.36300000000000043 0.854693667356787
-0.3639999999999999 0.8545192079140067
-0.3650000000000002 0.8536811210894956
-0.36600000000000055 0.8521861764587548
-0.367 0.8500475589982242
-0.3680000000000003 0.8472943938857588
-0.3689999999999998 0.8439749499451462
-0.3700000000000001 0.8401534550797256
-0.37100000000000044 0.8359042049600578
-0.3719999999999999 0.8313153448758953
-0.3730000000000002 0.8264809278889704
-0.37400000000000055 0.8214898436499317
-0.375 0.8164239433597918
-0.37600000000000033 0.8113562922548455
-0.3769999999999998 0.8063410123844448
-0.3780000000000001 0.8014183802241819
-0.37900000000000045 0.7966117640774347
-0.3799999999999999 0.7919337628329529
-0.3810000000000002 0.787389685414689
-0.38200000000000056 0.7829743900353425
-0.383 0.7786879505760244
-0.38400000000000034 0.7745202891248636
-0.3849999999999998 0.7704603455622846
-0.3860000000000001 0.7664972247047779
-0.38700000000000045 0.762611331807347
-0.3879999999999999 0.7587737857511561
-0.38900000000000023 0.7549530943952242
-0.39000000000000057 0.7511069844668472
-0.391 0.7471935667471797
-0.39200000000000035 0.7431717916552675
-0.3929999999999998 0.7390061875586694
-0.39400000000000013 0.7346717713758446
-0.39500000000000046 0.7301587850208483
-0.3959999999999999 0.7254728148258318
-0.39700000000000024 0.720638394191624
-0.3980000000000006 0.7156867436906237
-0.399 0.7106556235230607
-0.40000000000000036 0.7055806273528857
-0.4009999999999998 0.7004890804713333
-0.40200000000000014 0.6953946780543067
-0.40300000000000047 0.6902875994059608
-0.4039999999999999 0.6851421449021705
-0.40500000000000025 0.6799209662795023
-0.4059999999999997 0.6745811403573655
-0.40700000000000003 0.6690822919631669
-0.40800000000000036 0.6634037386428113
-0.4089999999999998 0.6575526006778273
-0.41000000000000014 0.6515619530660599
-0.4110000000000005 0.6455054559211768
-0.4119999999999999 0.6394779750101155
-0.41300000000000026 0.6335920928691938
-0.4139999999999997 0.627960619247586
-0.41500000000000004 0.6226804971990819
-0.41600000000000037 0.6178225591426767
-0.4169999999999998 0.6134180282652413
-0.41800000000000015 0.6094517637816909
-0.4190000000000005 0.6058675934905495
-0.41999999999999993 0.602576471786558
-0.42100000000000026 0.5994605848222249
-0.4219999999999997 0.5963963178782946
-0.42300000000000004 0.59327074664778
-0.4240000000000004 0.5899826989037641
-0.4249999999999998 0.5864625943547713
-0.42600000000000016 0.5826786345940451
-0.4270000000000005 0.5786319121641817
-0.42799999999999994 0.5743588536847256
-0.42900000000000027 0.5699177021556477
-0.4299999999999997 0.5653843510927381
-0.43100000000000005 0.5608467949784659
-0.4320000000000004 0.5563896068588603
-0.43299999999999983 0.5520903126289136
-0.43400000000000016 0.5480129876479994
-0.4350000000000005 0.544209438581385
-0.43599999999999994 0.5407185611041815
-0.4370000000000003 0.537563960163467
-0.4379999999999997 0.5347624110225631
-0.43900000000000006 0.5323217343976373
-0.4400000000000004 0.5302415904933818
-0.44099999999999984 0.5285131856580652
-0.44200000000000017 0.527121131567329
-0.4430000000000005 0.5260365249612687
-0.44399999999999995 0.5252175129305283
-0.4450000000000003 0.5246016343700203
-0.44599999999999973 0.5241156199438375
-0.44700000000000006 0.5236710550193565
-0.4480000000000004 0.5231710922429291
-0.44899999999999984 0.522520556948449
-0.4500000000000002 0.5216305751285508
-0.4510000000000005 0.5204300780209516
-0.45199999999999996 0.5188719689089629
-0.4530000000000003 0.5169369550624301
-0.45399999999999974 0.5146316925785964
-0.45500000000000007 0.5119933027288612
-0.4560000000000004 0.5090768395997299
-0.45699999999999985 0.5059479560218852
-0.4580000000000002 0.5026770974893547
-0.4590000000000005 0.49932861238706305
-0.45999999999999996 0.49594866782608893
-0.4610000000000003 0.49257042386828587
-0.46199999999999974 0.48920869884201357
-0.4630000000000001 0.4858616265207873
-0.4640000000000004 0.48251846985823565
-0.46499999999999986 0.47916686130573055
-0.4660000000000002 0.4757978165789598
-0.4670000000000005 0.4724146339869632
-0.46799999999999997 0.46903101477680603
-0.4690000000000003 0.4656789814567433
-0.46999999999999975 0.46240316083634836
-0.4710000000000001 0.45925413453888786
-0.4720000000000004 0.4562870908917605
-0.47299999999999986 0.45355663991413914
-0.4740000000000002 0.45110279437136025
-0.47500000000000053 0.44895169876236357
-0.476 0.44711036172017427
-0.4770000000000003 0.4455681466489182
-0.47799999999999976 0.44429490496270624
-0.4790000000000001 0.44324645013038844
-0.4800000000000004 0.44236668589274747
-0.48099999999999987 0.4415988580021541
-0.4820000000000002 0.4408897132631083
-0.48300000000000054 0.4401907022445919
-0.484 0.4394640149859843
-0.4850000000000003 0.438685118325073
-0.48599999999999977 0.4378413415037616
-0.4870000000000001 0.43692361118053014
-0.48800000000000043 0.4359309115353519
-0.4889999999999999 0.43486568389953123
-0.4900000000000002 0.43372862846406446
-0.49100000000000055 0.43251898251285664
-0.492 0.43123958539694607
-0.4930000000000003 0.4298953601440051
-0.4939999999999998 0.42849993101016415
-0.4950000000000001 0.4270733594434231
-0.49600000000000044 0.42564636645390574
-0.4969999999999999 0.42426069651113557
-0.4980000000000002 0.4229607963017029
-0.49900000000000055 0.42179687175262914
-0.5 0.42081273482501097
-0.5010000000000003 0.4200488313706827
-0.5019999999999998 0.41952981973374065
-0.5030000000000001 0.41926669168359365
-0.5040000000000004 0.41925333964901856
-0.5049999999999999 0.41946925844554667
-0.5060000000000002 0.4198810145035534
-0.5070000000000006 0.42044363961252823
-0.508 0.4211034628304685
-0.5090000000000003 0.421808683096179
-0.5099999999999998 0.42250475537782983
-0.5110000000000001 0.4231396219410241
-0.5120000000000005 0.42367149901314133
-0.5129999999999999 0.42406447137936876
-0.5140000000000002 0.424296116868131
-0.5150000000000006 0.4243562801647285
-0.516 0.4242484640538863
-0.5170000000000003 0.42398922094968056
-0.5179999999999998 0.4236076615941353
-0.5190000000000001 0.42313659934353726
-0.5200000000000005 0.42261539640518153
-0.5209999999999999 0.42208395697696155
-0.5220000000000002 0.4215744127689367
-0.5230000000000006 0.4211141262773378
-0.524 0.420718971892105
-0.5250000000000004 0.4204010454578543
-0.5259999999999998 0.42016409442971125
-0.5270000000000001 0.4200124000026232
-0.5280000000000005 0.41995259795463025
-0.5289999999999999 0.41999293145735667
-0.5300000000000002 0.42015039977334384
-0.5309999999999997 0.42044119824505116
-0.532 0.42088365178254294
-0.5330000000000004 0.42148909730532746
-0.5339999999999998 0.4222578378291104
-0.5350000000000001 0.42317710191797064
-0.5360000000000005 0.42422127575659974
-0.5369999999999999 0.4253501373350189
-0.5380000000000003 0.426512480280919
-0.5389999999999997 0.4276604159871444
-0.54 0.428751965427056
-0.5410000000000004 0.4297543524798768
-0.5419999999999998 0.4306549929742495
-0.5430000000000001 0.4314596502720181
-0.5440000000000005 0.4321902757009871
-0.5449999999999999 0.43288316630115065
-0.5460000000000003 0.4335745567310275
-0.5469999999999997 0.4343040782563802
-0.548 0.435099929162485
-0.5490000000000004 0.4359820740953665
-0.5499999999999998 0.4369513820822604
-0.5510000000000002 0.4380009325288221
-0.5520000000000005 0.43911407395098156
-0.5529999999999999 0.44026953262696394
-0.5540000000000003 0.4414470928774275
-0.5549999999999997 0.4426293127624289
-0.556 0.44380878374856597
-0.5570000000000004 0.44498227955076536
-0.5579999999999998 0.44615111156195103
-0.5590000000000002 0.4473195894749261
-0.5600000000000005 0.4484943571062355
-0.5609999999999999 0.4496763409196611
-0.5620000000000003 0.45086427599769313
-0.5629999999999997 0.45204536399727396
-0.5640000000000001 0.45320663129158156
-0.5650000000000004 0.4543244888105086
-0.5659999999999998 0.4553730847436999
-0.5670000000000002 0.45631978552350055
-0.5680000000000005 0.4571379416226213
-0.569 0.4577986584767993
-0.5700000000000003 0.45827766633570166
-0.5709999999999997 0.45856258695929736
-0.5720000000000001 0.458649524585826
-0.5730000000000004 0.4585507072185799
-0.5739999999999998 0.45829325337527294
-0.5750000000000002 0.4579240645937511
-0.5760000000000005 0.4575047878520433
-0.577 0.4571095944553372
-0.5780000000000003 0.45682133907416433
-0.5789999999999997 0.45672053280560515
-0.5800000000000001 0.456882357773131
-0.5810000000000004 0.4573649000160642
-0.5819999999999999 0.4582044555216673
-0.5830000000000002 0.45940851455425114
-0.5840000000000005 0.46095981250636797
-0.585 0.4628151143514792
-0.5860000000000003 0.4649114006559438
-0.5869999999999997 0.4671748890958667
-0.5880000000000001 0.4695239635649767
-0.5890000000000004 0.47188022920762396
-0.5899999999999999 0.4741744681610455
-0.5910000000000002 0.47634483544076234
-0.5920000000000005 0.47834410995123106
-0.593 0.4801337694186737
-0.5940000000000003 0.48168581816880623
-0.5949999999999998 0.4829789258686027
-0.5960000000000001 0.4839951341356647
-0.5970000000000004 0.48472139581880447
-0.5979999999999999 0.48514918111581634
-0.5990000000000002 0.48527708028904887
-0.6000000000000005 0.48511117127851766
-0.601 0.4846685636176158
-0.6020000000000003 0.4839794037404445
-0.6029999999999998 0.4830899728097761
-0.6040000000000001 0.48205785758001235
-0.6050000000000004 0.48095083972593916
-0.6059999999999999 0.4798434852378672
-0.6070000000000002 0.4788137976213013
-0.6080000000000005 0.477930449390827
-0.609 0.47725014861332704
-0.6100000000000003 0.4768105020786806
-0.6109999999999998 0.47662556091905334
-0.6120000000000001 0.4766892833059695
-0.6130000000000004 0.47696999789419225
-0.6139999999999999 0.47742722884156014
-0.6150000000000002 0.4780035148338494
-0.6160000000000005 0.478646713323524
-0.617 0.4793070094898245
-0.6180000000000003 0.47994564007806395
-0.6189999999999998 0.48053948631337656
-0.6200000000000001 0.4810803188914924
-0.6210000000000004 0.48157107751180467
-0.6219999999999999 0.48202076070922745
-0.6230000000000002 0.4824423158630942
-0.6240000000000006 0.4828426323863028
-0.625 0.48322075432975203
-0.6260000000000003 0.4835649245773455
-0.6269999999999998 0.48385696151463137
-0.6280000000000001 0.4840692591576785
-0.6290000000000004 0.4841685981010863
-0.6299999999999999 0.48412480795555374
-0.6310000000000002 0.48391400522218325
-0.6320000000000006 0.48352069874405335
-0.633 0.482936166804573
-0.6340000000000003 0.4821650372454698
-0.6349999999999998 0.4812177388920911
-0.6360000000000001 0.4801098802182474
-0.6370000000000005 0.47885854044400766
-0.6379999999999999 0.4774814078889624
-0.6390000000000002 0.47599543857227167
-0.6400000000000006 0.47441257979384954
-0.641 0.472744684521319
-0.6420000000000003 0.4710019933986003
-0.6429999999999998 0.4691956720863818
-0.6440000000000001 0.46733936326268793
-0.6450000000000005 0.4654449064910975
-0.6459999999999999 0.4635264262864408
-0.6470000000000002 0.4615956889499702
-0.6480000000000006 0.4596628294498469
-0.649 0.45773019659447484
-0.6500000000000004 0.45579482203721494
-0.6509999999999998 0.4538469669942185
-0.6520000000000001 0.45186636244083617
-0.6530000000000005 0.4498337638569664
-0.6539999999999999 0.4477273622655679
-0.6550000000000002 0.44553021277324617
-0.6560000000000006 0.44323011953393093
-0.657 0.4408301948227015
-0.6580000000000004 0.4383414932626286
-0.6589999999999998 0.435791910602029
-0.6600000000000001 0.4332163358940201
-0.6610000000000005 0.4306572207979185
-0.6619999999999999 0.4281572754612063
-0.6630000000000003 0.42575600727426927
-0.6639999999999997 0.42349255590419504
-0.665 0.4213946997602321
-0.6660000000000004 0.41948427601873733
-0.6669999999999998 0.4177740954101995
-0.6680000000000001 0.4162670308402412
-0.6690000000000005 0.41495961548902727
-0.6699999999999999 0.41383310693622427
-0.6710000000000003 0.4128574786264386
-0.6719999999999997 0.41198507562558556
-0.673 0.411152919485582
-0.6740000000000004 0.41028037650780713
-0.6749999999999998 0.40927751862181855
-0.6760000000000002 0.4080464944305396
-0.6770000000000005 0.4064983308303802
-0.6779999999999999 0.4045593110837041
-0.6790000000000003 0.4021786573450308
-0.6799999999999997 0.39933695054120466
-0.681 0.39605269021456657
-0.6820000000000004 0.3923763653014176
-0.6829999999999998 0.38838395781186547
-0.6840000000000002 0.38417455066792683
-0.6850000000000005 0.3798522698643967
-0.6859999999999999 0.37551854447173616
-0.6870000000000003 0.3712630526001548
-0.6879999999999997 0.3671564521690295
-0.6890000000000001 0.3632484727918696
-0.6900000000000004 0.35956309088502847
-0.6909999999999998 0.3561052993761339
-0.6920000000000002 0.35286120908413177
-0.6930000000000005 0.349804430969111
-0.694 0.34689729439813416
-0.6950000000000003 0.3440987163866292
-0.6959999999999997 0.34136393722785435
-0.6970000000000001 0.3386479181542051
-0.6980000000000004 0.33590947505119184
-0.6989999999999998 0.3331134458196208
-0.7000000000000002 0.33023008250350416
-0.7010000000000005 0.3272438081590782
-0.702 0.3241450071464518
-0.7030000000000003 0.3209361328289534
-0.7039999999999997 0.3176310642896487
-0.7050000000000001 0.31425009174965435
-0.7060000000000004 0.3108182411533675
-0.7069999999999999 0.3073631873585643
-0.7080000000000002 0.3039082969851246
-0.7090000000000005 0.3004763940804189
-0.71 0.297082914247174
-0.7110000000000003 0.29374180805483646
-0.7119999999999997 0.2904617355125962
-0.7130000000000001 0.2872525710128195
-0.7140000000000004 0.28412402998590464
-0.7149999999999999 0.28108809175336186
-0.7160000000000002 0.27816176872463994
-0.7170000000000005 0.27536259762991167
-0.718 0.27270575227955035
-0.7190000000000003 0.27020827874952114
-0.7199999999999998 0.2678782273217216
-0.7210000000000001 0.2657160527981634
-0.7220000000000004 0.2637128421683055
-0.7229999999999999 0.2618498363800588
-0.7240000000000002 0.2600980355637841
-0.7250000000000005 0.2584230947064045
-0.726 0.2567857378911519
-0.7270000000000003 0.25514732530937856
-0.7279999999999998 0.2534709145114923
-0.7290000000000001 0.2517243896135393
-0.7300000000000004 0.24987941466044353
-0.7309999999999999 0.2479170589024324
-0.7320000000000002 0.24582629454507648
-0.7330000000000005 0.24360184735848397
-0.734 0.24124865485384644
-0.7350000000000003 0.2387779093048601
-0.7359999999999998 0.23620720019793737
-0.7370000000000001 0.23356022911154922
-0.7380000000000004 0.23086555479868037
-0.7389999999999999 0.22815251627525782
-0.7400000000000002 0.22544953609781113
-0.7410000000000005 0.22278230701208773
-0.742 0.22017148862111516
-0.7430000000000003 0.21763194060011098
-0.7439999999999998 0.21517012554356377
-0.7450000000000001 0.21278853908701525
-0.7460000000000004 0.21048633451166435
-0.7469999999999999 0.20825894239340745
-0.7480000000000002 0.20610105827994357
-0.7490000000000006 0.20401098418297248
-0.75 0.20198687023093315
-0.7510000000000003 0.20002829253806811
-0.7519999999999998 0.19813678823689465
-0.7530000000000001 0.19631087982324671
-0.7540000000000004 0.19454867004077098
-0.7549999999999999 0.1928458204423746
-0.7560000000000002 0.19119408588141676
-0.7570000000000006 0.18958434107216365
-0.758 0.1880061025158037
-0.7590000000000003 0.18644890580617582
-0.7599999999999998 0.18490239283540558
-0.7610000000000001 0.18335927023299972
-0.7620000000000005 0.1818127541818025
-0.7629999999999999 0.18025791617218942
-0.7640000000000002 0.17869173700786012
-0.7650000000000006 0.17711046286724458
-0.766 0.1755101803401868
-0.7670000000000003 0.1738876567538518
-0.7679999999999998 0.17223744787810816
-0.7690000000000001 0.17055512275902004
-0.7700000000000005 0.16883687673224773
-0.7709999999999999 0.16708075031843148
-0.7720000000000002 0.16528837591626816
-0.7730000000000006 0.16346487988291167
-0.774 0.16161986819072935
-0.7750000000000004 0.159767670987608
-0.7759999999999998 0.1579271606168829
-0.7770000000000001 0.15612031210677654
-0.7780000000000005 0.1543696794063692
-0.7789999999999999 0.15269803273447105
-0.7800000000000002 0.15112516176273108
-0.7810000000000006 0.14966594961454532
-0.782 0.14832762388784723
-0.7830000000000004 0.147110945463682
-0.7839999999999998 0.14600828998776524
-0.7850000000000001 0.14500270313267768
-0.7860000000000005 0.14407116408316967
-0.7869999999999999 0.14318546595309756
-0.7880000000000003 0.14231623318708408
-0.7889999999999997 0.14143382891475434
-0.79 0.140511782265599
-0.7910000000000004 0.1395300357409413
-0.7919999999999998 0.13847579021043846
-0.7930000000000001 0.13734434678483512
-0.7940000000000005 0.136139801721544
-0.7949999999999999 0.13487258043570446
-0.7960000000000003 0.13356009531998733
-0.7969999999999997 0.13222127184837545
-0.798 0.1308755327884361
-0.7990000000000004 0.12954202433501893
-0.7999999999999998 0.12823677959868815
-0.8010000000000002 0.1269712177115675
-0.8020000000000005 0.1257533908000673
-0.8029999999999999 0.12458749800299522
-0.8040000000000003 0.12347360222640205
-0.8049999999999997 0.12240922490371352
-0.806 0.12138859128115213
-0.8070000000000004 0.12040424180893172
-0.8079999999999998 0.11944621682752853
-0.8090000000000002 0.11850409491437881
-0.8100000000000005 0.11756617959165794
-0.8109999999999999 0.11662092504235988
-0.8120000000000003 0.11565855393978457
-0.8129999999999997 0.11467034415253767
-0.8140000000000001 0.11365108778041763
-0.8150000000000004 0.11259808424366162
-0.8159999999999998 0.11151240799493291
-0.8170000000000002 0.11039777701257703
-0.8180000000000005 0.10925949183733687
-0.819 0.10810490704318924
-0.8200000000000003 0.10694155533068259
-0.8209999999999997 0.1057762046920433
-0.8220000000000001 0.10461559616731421
-0.8230000000000004 0.10346566051158454
-0.8239999999999998 0.10233114017039356
-0.8250000000000002 0.10121567343952705
-0.8260000000000005 0.10012297312488208
-0.827 0.09905637975627368
-0.8280000000000003 0.09801889732055452
-0.8289999999999997 0.09701284357348672
-0.8300000000000001 0.09604064558316915
-0.8310000000000004 0.0951054033699089
-0.8319999999999999 0.09420925239432225
-0.8330000000000002 0.09335522950799369
-0.8340000000000005 0.09254711338664082
-0.835 0.09178901303555617
-0.8360000000000003 0.0910857384056832
-0.8369999999999997 0.09044178568044099
-0.8380000000000001 0.08986205906555587
-0.8390000000000004 0.08934965213071525
-0.8399999999999999 0.08890623350621667
-0.8410000000000002 0.0885301502861892
-0.8420000000000005 0.08821612037330379
-0.843 0.08795560496646919
-0.8440000000000003 0.08773667090414106
-0.8449999999999998 0.08754405687533769
-0.8460000000000001 0.08736228915494793
-0.8470000000000004 0.08717619087500088
-0.8479999999999999 0.08697169272715495
-0.8490000000000002 0.0867384844914145
-0.8500000000000005 0.08647057750673215
-0.851 0.08616645727508597
-0.8520000000000003 0.0858283407817948
-0.8529999999999998 0.08546263499225436
-0.8540000000000001 0.08507692825803512
-0.8550000000000004 0.0846802218013241
-0.8559999999999999 0.08428016890540613
-0.8570000000000002 0.08388293997081037
-0.8580000000000005 0.08349229501227912
-0.859 0.08310817744445921
-0.8600000000000003 0.08272855281260728
-0.8609999999999998 0.0823489489194027
-0.8620000000000001 0.08196336312100183
-0.8630000000000004 0.08156579289290156
-0.8639999999999999 0.08115064657667827
-0.8650000000000002 0.0807144147902409
-0.8660000000000005 0.08025609649894891
-0.867 0.07977745132413984
-0.8680000000000003 0.07928318062707905
-0.8689999999999998 0.0787797819365175
-0.8700000000000001 0.0782748300354336
-0.8710000000000004 0.07777548331746827
-0.8719999999999999 0.07728713169314883
-0.8730000000000002 0.0768125297435951
-0.8740000000000006 0.07635052658927131
-0.875 0.07589706212183564
-0.8760000000000003 0.07544441102471959
-0.8769999999999998 0.07498439797447344
-0.8780000000000001 0.07450824697376199
-0.8790000000000004 0.07400885470757493
-0.8799999999999999 0.07348200934497406
-0.8810000000000002 0.07292758537208094
-0.8820000000000006 0.07234939234436324
-0.883 0.07175477276897047
-0.8840000000000003 0.0711541262291784
-0.8849999999999998 0.07055918131697822
-0.8860000000000001 0.06998233610821815
-0.8870000000000005 0.06943516277018741
-0.8879999999999999 0.06892714782408749
-0.8890000000000002 0.06846534658759416
-0.8900000000000006 0.06805434416798506
-0.891 0.0676955754871206
-0.8920000000000003 0.0673876390787241
-0.8929999999999998 0.06712793745241205
-0.8940000000000001 0.06691211147380917
-0.8950000000000005 0.06673429908943601
-0.8959999999999999 0.06658876090258306
-0.8970000000000002 0.0664700989573213
-0.8980000000000006 0.06637303879088119
-0.899 0.06629301132761829
-0.9000000000000004 0.06622571255270128
-0.9009999999999998 0.06616758050935911
-0.9020000000000001 0.06611527996062368
-0.9030000000000005 0.06606570745359637
-0.9039999999999999 0.06601552737632194
-0.9050000000000002 0.06596225485156285
-0.9060000000000006 0.06590384536434048
-0.907 0.06583889691249244
-0.9080000000000004 0.06576776833933817
-0.9089999999999998 0.06569200231533974
-0.9100000000000001 0.06561418601059646
-0.9110000000000005 0.0655378545459713
-0.9119999999999999 0.06546672038455584
-0.9130000000000003 0.06540306093186897
-0.9139999999999997 0.06534699490539594
-0.915 0.06529583443766084
-0.9160000000000004 0.06524370233196858
-0.9169999999999998 0.06518134092156738
-0.9180000000000001 0.0650972956823442
-0.9190000000000005 0.06497920607042923
-0.9199999999999999 0.0648152331999898
-0.9210000000000003 0.06459635278641275
-0.9219999999999997 0.06431799241113863
-0.923 0.0639808226639193
-0.9240000000000004 0.06359093507325118
-0.9249999999999998 0.06316000546938744
-0.9260000000000002 0.06270371370401032
-0.9270000000000005 0.06223986581657005
-0.9279999999999999 0.06178698868942379
-0.9290000000000003 0.061361772991050244
-0.9299999999999997 0.060977592325070405
-0.931 0.06064341543209709
-0.9320000000000004 0.060363525241612856
-0.9329999999999998 0.060137066367161825
-0.9340000000000002 0.059959257212898555
-0.9350000000000005 0.059822336380688394
-0.9359999999999999 0.05971690142555394
-0.9370000000000003 0.059633932557543394
-0.9379999999999997 0.05956487971693778
-0.9390000000000001 0.059503239294722746
-0.9400000000000004 0.05944471342005092
-0.9409999999999998 0.0593870864637468
-0.9420000000000002 0.059329848925063634
-0.9430000000000005 0.059273715599653734
-0.944 0.05921998365338648
-0.9450000000000003 0.059169384188993174
-0.9459999999999997 0.05912175449117423
-0.9470000000000001 0.05907659322025871
-0.9480000000000004 0.05903250609757954
-0.9489999999999998 0.058988115906825025
-0.9500000000000002 0.05894180494971282
-0.9510000000000005 0.05889271667687639
-0.952 0.05884105106098814
-0.9530000000000003 0.05878751269374399
-0.9539999999999997 0.058733516333925866
-0.9550000000000001 0.05868070726860558
-0.9560000000000004 0.05863031161704502
-0.9569999999999999 0.058582591357966056
-0.9580000000000002 0.058537080280681074
-0.9590000000000005 0.058491679693943914
-0.96 0.05844414832697785
-0.9610000000000003 0.05839085491659692
-0.9619999999999997 0.058329228373686585
-0.9630000000000001 0.058256960843654136
-0.9640000000000004 0.05817253620222212
-0.9649999999999999 0.05807554849082022
-0.9660000000000002 0.05796669352278968
-0.9670000000000005 0.0578471757902396
-0.968 0.05771784933434862
-0.9690000000000003 0.05757962172399238
-0.9699999999999998 0.057432685469331085
-0.9710000000000001 0.05727659801425964
-0.9720000000000004 0.05711083034412644
-0.9729999999999999 0.05693504895892868
-0.9740000000000002 0.05674987107468714
-0.9750000000000005 0.056556980643254276
-0.976 0.056359716293834426
-0.9770000000000003 0.05616259680613738
-0.9779999999999998 0.055970661556668806
-0.9790000000000001 0.05578965587391327
-0.9800000000000004 0.05562429637867522
-0.9809999999999999 0.055478168211367175
-0.9820000000000002 0.0553529927812901
-0.9830000000000005 0.05524878319349071
-0.984 0.05516356797046192
-0.9850000000000003 0.055094271411408935
-0.9859999999999998 0.05503699010376213
-0.9870000000000001 0.05498759117010424
-0.9880000000000004 0.05494228788733096
-0.9889999999999999 0.05489786027017871
-0.9900000000000002 0.054852040473462135
-0.9910000000000005 0.054802970343549605
-0.992 0.054749809484194965
-0.9930000000000003 0.054692749471651696
-0.9939999999999998 0.054632160116126774
-0.9950000000000001 0.05456989536891107
-0.9960000000000004 0.05450892235719372
-0.9969999999999999 0.054452857633227804
-0.9980000000000002 0.0544068828627442
-0.9990000000000006 0.05437692745328042
-1.0 0.054369236136860934
-1.0010000000000003 0.05438968139735585
-1.0019999999999998 0.054443334667744085
-1.0030000000000001 0.054533143211769455
-1.0040000000000004 0.05465944043888575
-1.005 0.054819960170590425
-1.0060000000000002 0.05500941997363914
-1.0070000000000006 0.055219730828050144
-1.008 0.05544133724690431
-1.0090000000000003 0.05566351800466648
-1.0099999999999998 0.055876136323788815
-1.0110000000000001 0.056069425073949755
-1.0120000000000005 0.05623631813246337
-1.013 0.0563722999321873
-1.0140000000000002 0.056474931018332085
-1.0150000000000006 0.05654499135419227
-1.016 0.05658546612567034
-1.0170000000000003 0.05660130188131229
-1.0179999999999998 0.05659879777504623
-1.0190000000000001 0.056585055417180244
-1.0200000000000005 0.05656772559124648
-1.021 0.05655417080112427
-1.0220000000000002 0.05655134309989868
-1.0230000000000006 0.056565154279756336
-1.024 0.05660033837976955
-1.0250000000000004 0.05666065416114718
-1.0259999999999998 0.05674799868188548
-1.0270000000000001 0.05686377961007758
-1.0280000000000005 0.057007859014024026
-1.029 0.057179638813263
-1.0300000000000002 0.05737802643877914
-1.0310000000000006 0.057601608643881815
-1.032 0.05784853993917611
-1.0330000000000004 0.058115988092841464
-1.0339999999999998 0.05840133526130093
-1.0350000000000001 0.058700450241215646
-1.0360000000000005 0.05900820717844339
-1.037 0.05931908606939376
-1.0380000000000003 0.05962571155366581
-1.0390000000000006 0.05992096907498421
-1.04 0.06019773838782789
-1.0410000000000004 0.06044940220811763
-1.0419999999999998 0.06066996395389742
-1.0430000000000001 0.06085617190631844
-1.0440000000000005 0.06100601737777598
-1.045 0.06111994188849774
-1.0460000000000003 0.06120059942915626
-1.0469999999999997 0.061252785406502946
-1.048 0.061283440589166106
-1.0490000000000004 0.061300450729225464
-1.0499999999999998 0.061312676955211594
-1.0510000000000002 0.06132903839347837
-1.0520000000000005 0.061357707590592094
-1.053 0.06140580248696449
-1.0540000000000003 0.06147787025742198
-1.0549999999999997 0.06157683167912008
-1.056 0.06170317661167184
-1.0570000000000004 0.06185442132589955
-1.0579999999999998 0.062026655724675514
-1.0590000000000002 0.062214384016492597
-1.0600000000000005 0.0624116745354505
-1.061 0.0626117844336088
-1.0620000000000003 0.06280868434200743
-1.0629999999999997 0.06299770953994646
-1.064 0.0631745744014694
-1.0650000000000004 0.06333639686956201
-1.0659999999999998 0.06348130686826835
-1.0670000000000002 0.06360794398992672
-1.0680000000000005 0.06371548418708577
-1.069 0.06380351043564388
-1.0700000000000003 0.06387229010944878
-1.0709999999999997 0.06392241640258466
-1.072 0.0639559027178623
-1.0730000000000004 0.06397592125524096
-1.0739999999999998 0.0639877567007959
-1.0750000000000002 0.06399872022854243
-1.0760000000000005 0.06401801461156054
-1.077 0.0640566590240633
-1.0780000000000003 0.06412676949434772
-1.0789999999999997 0.06424062409105281
-1.08 0.06440982538935627
-1.0810000000000004 0.0646430018015572
-1.0819999999999999 0.06494685831539221
-1.0830000000000002 0.06532329975896452
-1.0840000000000005 0.06577020995065962
-1.085 0.06628116056468511
-1.0860000000000003 0.06684461814164047
-1.0869999999999997 0.06744674143350476
-1.088 0.06807017908660151
-1.0890000000000004 0.06869752197679192
-1.0899999999999999 0.06931123735278016
-1.0910000000000002 0.06989617581411744
-1.0920000000000005 0.07044003388604811
-1.093 0.0709341059751855
-1.0940000000000003 0.07137449070907613
-1.0949999999999998 0.07176155706607887
-1.096 0.07209862180052588
-1.0970000000000004 0.07239233457067044
-1.0979999999999999 0.07265145600778274
-1.0990000000000002 0.07288587392246253
-1.1000000000000005 0.07310568282608469
-1.101 0.07332120805030914
-1.1020000000000003 0.07354144664280202
-1.1029999999999998 0.07377416261236157
-1.104 0.07402518995534127
-1.1050000000000004 0.07429838389927436
-1.1059999999999999 0.07459610571361422
-1.1070000000000002 0.07491699901353593
-1.1080000000000005 0.07525804951008887
-1.109 0.07561407903876922
-1.1100000000000003 0.07597925970867878
-1.1109999999999998 0.07634749493391088
-1.112 0.07671253921674423
-1.1130000000000004 0.0770702932435781
-1.1139999999999999 0.07741864775004867
-1.1150000000000002 0.07775811218903371
-1.1160000000000005 0.07809116099201838
-1.117 0.07842267881176311
-1.1180000000000003 0.07875820262924392
-1.1189999999999998 0.07910332832763604
-1.12 0.0794641735512432
-1.1210000000000004 0.07984538757608566
-1.1219999999999999 0.08025070488050193
-1.1230000000000002 0.08068240430912713
-1.1240000000000006 0.08114143929471722
-1.125 0.08162770940003812
-1.1260000000000003 0.08213975364352247
-1.1269999999999998 0.08267487230880947
-1.1280000000000001 0.08322912880232494
-1.1290000000000004 0.08379712833305232
-1.13 0.0843730029843214
-1.1310000000000002 0.08494941416765801
-1.1320000000000006 0.08551833948112261
-1.133 0.0860730758454163
-1.1340000000000003 0.0866074792718493
-1.1349999999999998 0.08711885037729145
-1.1360000000000001 0.0876071162666048
-1.1370000000000005 0.08807549946936408
-1.138 0.08853158925809815
-1.1390000000000002 0.08898634721993524
-1.1400000000000006 0.08945378337293884
-1.141 0.08994851753280332
-1.1420000000000003 0.09048620636288464
-1.1429999999999998 0.09108019648896606
-1.1440000000000001 0.0917403106594299
-1.1450000000000005 0.09247228777336977
-1.146 0.09327578213221685
-1.1470000000000002 0.0941448518585782
-1.1480000000000006 0.09506756830026156
-1.149 0.0960279883127017
-1.1500000000000004 0.09700778655753414
-1.1509999999999998 0.09798849161195618
-1.1520000000000001 0.09895352901148678
-1.1530000000000005 0.09988964364252402
-1.154 0.1007893558856163
-1.1550000000000002 0.10165086872377121
-1.1560000000000006 0.10247785638973853
-1.157 0.10327974559483245
-1.1580000000000004 0.10406798719500324
-1.1589999999999998 0.10485543314329986
-1.1600000000000001 0.105655393556449
-1.1610000000000005 0.10647871282347891
-1.162 0.10733293118532874
-1.1630000000000003 0.10822080543366147
-1.1640000000000006 0.10914099289401485
-1.165 0.11008680970859863
-1.1660000000000004 0.11104799524192598
-1.1669999999999998 0.11201171537690761
-1.1680000000000001 0.11296257535961404
-1.1690000000000005 0.11388459774100164
-1.17 0.11476431542993314
-1.1710000000000003 0.1155906386214863
-1.1719999999999997 0.11635782309188424
-1.173 0.1170666493183226
-1.1740000000000004 0.11772342844186177
-1.1749999999999998 0.11834155313565681
-1.1760000000000002 0.11894033375747946
-1.1770000000000005 0.11954219110022223
-1.178 0.12017215477955909
-1.1790000000000003 0.12085483052242689
-1.1799999999999997 0.12161129553390418
-1.181 0.12245901506156792
-1.1820000000000004 0.12340821436844189
-1.1829999999999998 0.1244637138630162
-1.1840000000000002 0.12562323737429168
-1.1850000000000005 0.12687967311107476
-1.186 0.1282217403952365
-1.1870000000000003 0.12963692596220622
-1.1879999999999997 0.1311115166004534
-1.189 0.13263401744511258
-1.1900000000000004 0.13419561869233418
-1.1909999999999998 0.1357901978768406
-1.1920000000000002 0.13741337305743132
-1.1930000000000005 0.13906481969633913
-1.194 0.14074189434124565
-1.1950000000000003 0.14244308285530327
-1.1959999999999997 0.14416436559998422
-1.197 0.1458986221188724
-1.1980000000000004 0.14763573897087334
-1.1989999999999998 0.1493639779516292
-1.2000000000000002 0.15107187388332688
-1.2010000000000005 0.15274759711302108
-1.202 0.15438480807573346
-1.2030000000000003 0.15598182597707652
-1.2039999999999997 0.15754400697781984
-1.205 0.15908427617944176
-1.2060000000000004 0.16062065681166235
-1.2069999999999999 0.16217709096638466
-1.2080000000000002 0.16377796531180247
-1.2090000000000005 0.1654462830317106
-1.21 0.16720307149648733
-1.2110000000000003 0.16906065123868652
-1.2119999999999997 0.17102531785576644
-1.213 0.17309453108814263
-1.2140000000000004 0.1752597912043493
-1.2149999999999999 0.17750535912327842
-1.2160000000000002 0.17981114375443616
-1.2170000000000005 0.18215736394584792
-1.218 0.1845232457022265
-1.2190000000000003 0.18688951761022968
-1.2199999999999998 0.18924108916874288
-1.221 0.19156469834553577
-1.2220000000000004 0.1938517484214343
-1.2229999999999999 0.19609769218852824
-1.2240000000000002 0.19830050560970022
-1.2250000000000005 0.20046197343815253
-1.226 0.2025877475986591
-1.2270000000000003 0.20468725234804716
-1.2279999999999998 0.2067739480767095
-1.229 0.20886504887537582
-1.2300000000000004 0.21098183583744234
-1.2309999999999999 0.2131465763910526
-1.2320000000000002 0.21538275967683018
-1.2330000000000005 0.2177119002087147
-1.234 0.22015188654495613
-1.2350000000000003 0.222717668637643
-1.2359999999999998 0.22541546977551338
-1.237 0.22824933381869267
-1.2380000000000004 0.23121912238507422
-1.2389999999999999 0.23432353727941857
-1.2400000000000002 0.23756188621130966
-1.2410000000000005 0.24093513910269498
-1.242 0.24444787425949993
-1.2430000000000003 0.248107009059288
-1.2439999999999998 0.2519195869905663
-1.245 0.25588953705896705
-1.2460000000000004 0.2600152059501546
-1.2469999999999999 0.2642885098766197
-1.2480000000000002 0.2686902461594357
-1.2490000000000006 0.2731887549339527
-1.25 0.277748344002344
-1.2510000000000003 0.28232646279137735
-1.2519999999999998 0.2868813330681597
-1.2530000000000001 0.2913804664935046
-1.2540000000000004 0.2958010532280526
-1.255 0.30013901639535345
-1.2560000000000002 0.3044103505151438
-1.2570000000000006 0.30865012452110535
-1.258 0.3129075113347604
-1.2590000000000003 0.31724165688574674
-1.2599999999999998 0.32171537239287346
-1.2610000000000001 0.3263820291214896
-1.2620000000000005 0.33128060540844095
-1.263 0.33642832714851684
-1.2640000000000002 0.34181849457020796
-1.2650000000000006 0.3474234031307859
-1.266 0.35319237178258217
-1.2670000000000003 0.35906646648587387
-1.2679999999999998 0.36498284988873175
-1.2690000000000001 0.37088572573161177
-1.2700000000000005 0.37673091107944867
-1.271 0.3824890288226618
-1.2720000000000002 0.38815332375394423
-1.2730000000000006 0.39373352022914077
-1.274 0.3992535669417117
-1.2750000000000004 0.4047467403019492
-1.2759999999999998 0.41024972997141956
-1.2770000000000001 0.4157970722814175
-1.2780000000000005 0.4214209186677367
-1.279 0.4271459981235497
-1.2800000000000002 0.43298544929466054
-1.2810000000000006 0.438947679774088
-1.282 0.44503258527392736
-1.2830000000000004 0.45123282024450406
-1.2839999999999998 0.45753692471004215
-1.2850000000000001 0.4639275263345904
-1.2860000000000005 0.47038851908770835
-1.287 0.4769004912695634
-1.2880000000000003 0.48345002632213924
-1.2890000000000006 0.49002573924139825
-1.29 0.49663161964255353
-1.2910000000000004 0.5032778868359609
-1.2919999999999998 0.5099942343265337
-1.2930000000000001 0.5168216783013889
-1.2940000000000005 0.5238186538917194
-1.295 0.5310517096088337
-1.2960000000000003 0.5385921646768035
-1.2969999999999997 0.5465079040880877
-1.298 0.554862716636313
-1.2990000000000004 0.5636935903545245
-1.2999999999999998 0.5730190669832558
-1.3010000000000002 0.5828302463489179
-1.3020000000000005 0.5930839485843254
-1.303 0.6037125524118497
-1.3040000000000003 0.6146283073515794
-1.3049999999999997 0.6257216096614087
-1.306 0.6368811475944754
-1.3070000000000004 0.6479965117343457
-1.3079999999999998 0.6589666369000248
-1.3090000000000002 0.6697155452022056
-1.3100000000000005 0.6801904827275679
-1.311 0.6903720588018601
-1.3120000000000003 0.700269847785496
-1.3129999999999997 0.7099232293590877
-1.314 0.7193892857345218
-1.3150000000000004 0.7287446295047889
-1.3159999999999998 0.7380667358005869
-1.3170000000000002 0.7474211154532939
-1.3180000000000005 0.756859143733957
-1.319 0.7664088853374952
-1.3200000000000003 0.7760623733890198
-1.3209999999999997 0.7857797081250886
-1.322 0.7954919661001365
-1.3230000000000004 0.8051093481948427
-1.3239999999999998 0.8145303421404353
-1.3250000000000002 0.8236543448742094
-1.3260000000000005 0.8323994324744273
-1.327 0.8407027768909556
-1.3280000000000003 0.8485352877075075
-1.3289999999999997 0.855908097796853
-1.33 0.8628553412371254
-1.3310000000000004 0.8694397920707144
-1.3319999999999999 0.8757323567376987
-1.3330000000000002 0.8818118604827642
-1.3340000000000005 0.8877364429235842
-1.335 0.8935440078759367
-1.3360000000000003 0.8992549283212258
-1.3369999999999997 0.9048585969505669
-1.338 0.9103261894260132
-1.3390000000000004 0.915618659638241
-1.3399999999999999 0.9206950824534188
-1.3410000000000002 0.9255250655800039
-1.3420000000000005 0.9300946465108471
-1.343 0.9344125404069568
-1.3440000000000003 0.9385136609655854
-1.3449999999999998 0.9424530631477668
-1.346 0.9463038931888804
-1.3470000000000004 0.9501447603996472
-1.3479999999999999 0.954047779912345
-1.3490000000000002 0.9580673090676153
-1.3500000000000005 0.9622319226987921
-1.351 0.9665403701347469
-1.3520000000000003 0.9709542838582329
-1.3529999999999998 0.9753976680875405
-1.354 0.9797792944093227
-1.3550000000000004 0.9839866117594472
-1.3559999999999999 0.9879037201560543
-1.3570000000000002 0.991417877768261
-1.3580000000000005 0.9944268589092635
-1.359 0.9968510733051603
-1.3600000000000003 0.9986181410279727
-1.3609999999999998 0.9996811977054384
-1.362 1.0
-1.3630000000000004 0.9995511565467017
-1.3639999999999999 0.9983156680183899
-1.3650000000000002 0.9962866982334779
-1.3660000000000005 0.9934766065754339
-1.367 0.9899063030465254
-1.3680000000000003 0.9856162900153828
-1.3689999999999998 0.9806699171375765
-1.37 0.9751489995814739
-1.3710000000000004 0.9691467773076389
-1.3719999999999999 0.9627715576711191
-1.3730000000000002 0.9561371981194152
-1.3740000000000006 0.9493501567630056
-1.375 0.942506999717318
-1.3760000000000003 0.9356926643713497
-1.3769999999999998 0.9289687748772111
-1.3780000000000001 0.922379657083108
-1.3790000000000004 0.9159494101127359
-1.38 0.9096888942606468
-1.3810000000000002 0.9036002318078755
-1.3820000000000006 0.897673089733947
-1.383 0.891903445221452
-1.3840000000000003 0.8862755661190225
-1.3849999999999998 0.8807728067998819
-1.3860000000000001 0.875379305308694
-1.3870000000000005 0.8700699359626544
-1.388 0.864809590827668
-1.3890000000000002 0.8595613523248654
-1.3900000000000006 0.8542770397200831
-1.391 0.8489102103783204
-1.3920000000000003 0.8434164866337366
-1.3929999999999998 0.8377589725502352
-1.3940000000000001 0.8319136245242453
-1.3950000000000005 0.8258741226404587
-1.396 0.819651685996276
-1.3970000000000002 0.8132790614330067
-1.3980000000000006 0.8067957750922494
-1.399 0.800248007269572
-1.4000000000000004 0.7936784936178171
-1.4009999999999998 0.7871196151254096
-1.4020000000000001 0.7805873942810486
-1.4030000000000005 0.7740704585126771
-1.404 0.7675388732137074
-1.4050000000000002 0.7609490242796283
-1.4060000000000006 0.7542506233356054
-1.407 0.7473959031504104
-1.4080000000000004 0.740358947048486
-1.4089999999999998 0.7331451215782842
-1.4100000000000001 0.7257887693579881
-1.4110000000000005 0.7183698773851511
-1.412 0.7109924505785213
-1.4130000000000003 0.7037807933364992
-1.4140000000000006 0.6968599647836858
-1.415 0.6903378496014159
-1.4160000000000004 0.6842937602745063
-1.4169999999999998 0.6787633279475602
-1.4180000000000001 0.6737309409022254
-1.4190000000000005 0.6691352791737558
-1.42 0.664878653101656
-1.4210000000000003 0.6608309188337745
-1.4220000000000006 0.6568552583946377
-1.423 0.6528262653551182
-1.4240000000000004 0.6486312419200662
-1.4249999999999998 0.6441920959982026
-1.4260000000000002 0.6394722277846058
-1.4270000000000005 0.6344711826517594
-1.428 0.6292275596806929
-1.4290000000000003 0.6238039138676356
-1.4299999999999997 0.6182823156121335
-1.431 0.6127579367999327
-1.4320000000000004 0.6073222922987559
-1.4329999999999998 0.6020589612431632
-1.4340000000000002 0.59703650069443
-1.4350000000000005 0.5923098437015548
-1.436 0.5879196901158301
-1.4370000000000003 0.5838899552775476
-1.4379999999999997 0.5802372096988619
-1.439 0.5769686636573688
-1.4400000000000004 0.5740832412599691
-1.4409999999999998 0.5715714642007038
-1.4420000000000002 0.5694176268782845
-1.4430000000000005 0.5675923810873844
-1.444 0.5660531351587875
-1.4450000000000003 0.564735844348299
-1.4459999999999997 0.56356499873394
-1.447 0.5624489875834169
-1.4480000000000004 0.5612868228399521
-1.4489999999999998 0.5599786897934593
-1.4500000000000002 0.5584308553672319
-1.4510000000000005 0.5565678297961512
-1.452 0.5543390819276587
-1.4530000000000003 0.5517230748907826
-1.4539999999999997 0.5487255146273746
-1.455 0.5453842026765793
-1.4560000000000004 0.5417559294688596
-1.4569999999999999 0.5379086347229058
-1.4580000000000002 0.5339154694797924
-1.4590000000000005 0.5298430747843175
-1.46 0.5257388931706627
-1.4610000000000003 0.5216367584632542
-1.4619999999999997 0.5175512219916351
-1.463 0.5134794279988256
-1.4640000000000004 0.5094094439632952
-1.4649999999999999 0.5053279832388426
-1.4660000000000002 0.5012259210706427
-1.4670000000000005 0.4971076552189589
-1.468 0.4929889972959592
-1.4690000000000003 0.48890555776848205
-1.4699999999999998 0.4849064347717783
-1.471 0.48104711456850785
-1.4720000000000004 0.47738777490160655
-1.4729999999999999 0.4739877736461099
-1.4740000000000002 0.4708906507420998
-1.4750000000000005 0.46812476938088465
-1.476 0.4656979741698622
-1.4770000000000003 0.4635991297840683
-1.4779999999999998 0.4617962741163635
-1.479 0.4602424711935642
-1.4800000000000004 0.458878054232189
-1.4809999999999999 0.4576427719211572
-1.4820000000000002 0.45647982272258564
-1.4830000000000005 0.45533735135740655
-1.484 0.4541747002899092
-1.4850000000000003 0.452965022062965
-1.4859999999999998 0.45169375757619745
-1.487 0.45035015137898227
-1.4880000000000004 0.4489318319876535
-1.4889999999999999 0.44744002007579803
-1.4900000000000002 0.4458742702355541
-1.4910000000000005 0.4442327814914619
-1.492 0.4425177012913293
-1.4930000000000003 0.4407335271152569
-1.4939999999999998 0.438894100925375
-1.495 0.43702006980668784
-1.4960000000000004 0.4351432970310431
-1.4969999999999999 0.4333070891032178
-1.4980000000000002 0.43155758457018956
-1.4990000000000006 0.4299467628278505
-1.5 0.4285199417620135
-1.5010000000000003 0.4273186723611788
-1.5019999999999998 0.42636812607140057
-1.5030000000000001 0.4256792442391884
-1.5040000000000004 0.4252450879373323
-1.505 0.4250438860028762
-1.5060000000000002 0.4250404145999217
-1.5070000000000006 0.4251876380262274
-1.508 0.4254296548401102
-1.5090000000000003 0.425712530256569
-1.5099999999999998 0.4259797713988981
-1.5110000000000001 0.42617780958418433
-1.5120000000000005 0.42626386512864717
-1.513 0.4262016789239971
-1.5140000000000002 0.42596911890989836
-1.5150000000000006 0.4255571443698473
-1.516 0.4249709378991127
-1.5170000000000003 0.4242292107495605
-1.5179999999999998 0.4233635445430557
-1.5190000000000001 0.42240945198317914
-1.5200000000000005 0.4214088658324997
-1.521 0.4204038366694143
-1.5220000000000002 0.4194283137044945
-1.5230000000000006 0.41851081740803847
-1.524 0.4176676759800937
-1.5250000000000004 0.4169107306408196
-1.5259999999999998 0.4162428426871456
-1.5270000000000001 0.4156667502714322
-1.5280000000000005 0.4151869910556966
-1.529 0.41480939568346575
-1.5300000000000002 0.4145482728730048
-1.5310000000000006 0.4144170742419071
-1.532 0.41443152959472884
-1.5330000000000004 0.4146007827865095
-1.5339999999999998 0.4149234941199374
-1.5350000000000001 0.4153859488550687
-1.5360000000000005 0.41596248692969406
-1.537 0.4166136684626756
-1.5380000000000003 0.41728998916479926
-1.5390000000000006 0.4179458583170174
-1.54 0.4185420869648869
-1.5410000000000004 0.4190490333193025
-1.5419999999999998 0.41945718650931807
-1.5430000000000001 0.4197752812444233
-1.5440000000000005 0.42002778361680104
-1.545 0.4202530258437274
-1.5460000000000003 0.42048895612770504
-1.5470000000000006 0.42077617358881964
-1.548 0.4211433760996258
-1.5490000000000004 0.4216102845965758
-1.5499999999999998 0.42217702268042495
-1.5510000000000002 0.42283510681495784
-1.5520000000000005 0.4235655656416483
-1.553 0.42434398117766636
-1.5540000000000003 0.42514637592822146
-1.5549999999999997 0.42595104492552444
-1.556 0.4267459387173764
-1.5570000000000004 0.4275234527174314
-1.5579999999999998 0.42828100321164675
-1.5590000000000002 0.4290200194909911
-1.5600000000000005 0.4297453742670501
-1.561 0.4304577244264542
-1.5620000000000003 0.43115698097369803
-1.5629999999999997 0.4318331918664231
-1.564 0.4324771094876662
-1.5650000000000004 0.433070000746319
-1.5659999999999998 0.43359117765705335
-1.5670000000000002 0.43401353424524053
-1.5680000000000005 0.4343152252427353
-1.569 0.43447167967034706
-1.5700000000000003 0.4344618637325727
-1.5709999999999997 0.4342752774303901
-1.572 0.4339085110938823
-1.5730000000000004 0.43337259329176353
-1.5739999999999998 0.4326918934179811
-1.5750000000000002 0.4319089078534553
-1.5760000000000005 0.4310795483140133
-1.577 0.4302712700911643
-1.5780000000000003 0.42955965709553096
-1.5789999999999997 0.42901810943147534
-1.58 0.42871520748678704
-1.5810000000000004 0.42870392916877287
-1.5819999999999999 0.4290172906477244
-1.5830000000000002 0.4296619388311042
-1.5840000000000005 0.43062190493284513
-1.585 0.4318576520432706
-1.5860000000000003 0.43331173343419627
-1.5869999999999997 0.4349171845895014
-1.588 0.43660002709998014
-1.5890000000000004 0.43828952241574937
-1.5899999999999999 0.4399235795459639
-1.5910000000000002 0.44144673192935197
-1.5920000000000005 0.4428169043600906
-1.593 0.443999741547233
-1.5940000000000003 0.4449702289689408
-1.5949999999999998 0.44570926425773283
-1.596 0.44620036221737724
-1.5970000000000004 0.44643138301283336
-1.5979999999999999 0.44639406767976353
-1.5990000000000002 0.4460866759928518
-1.6000000000000005 0.44551421202029795
-1.601 0.44469180646720824
-1.6020000000000003 0.44364652314556896
-1.6029999999999998 0.4424202641587964
-1.604 0.44106529742390815
-1.6050000000000004 0.4396431942648043
-1.6059999999999999 0.4382218469646603
-1.6070000000000002 0.43687217001925166
-1.6080000000000005 0.4356566956562479
-1.609 0.43462693072124425
-1.6100000000000003 0.4338169846379878
-1.6109999999999998 0.433239584910532
-1.612 0.4328891466367166
-1.6130000000000004 0.43273669348486554
-1.6139999999999999 0.4327451199366333
-1.6150000000000002 0.4328619658421303
-1.6160000000000005 0.4330395048795459
-1.617 0.4332319637767373
-1.6180000000000003 0.43340363760047
-1.6189999999999998 0.4335328314778492
-1.62 0.43361130461738984
-1.6210000000000004 0.43364087013408525
-1.6219999999999999 0.43362878714157466
-1.6230000000000002 0.43358584430402053
-1.6240000000000006 0.43351743044458424
-1.625 0.4334219463229416
-1.6260000000000003 0.433288276773134
-1.6269999999999998 0.4330996963635074
-1.6280000000000001 0.43283138739356813
-1.6290000000000004 0.4324539391269086
-1.63 0.43194122494036774
-1.6310000000000002 0.43127326223768425
-1.6320000000000006 0.43043812575812684
-1.633 0.4294303911948456
-1.6340000000000003 0.42825687871950413
-1.6349999999999998 0.4269297055825807
-1.6360000000000001 0.4254654918716115
-1.6370000000000005 0.4238818693134027
-1.638 0.42219649928696573
-1.6390000000000002 0.4204256734483445
-1.6400000000000006 0.4185805818816921
-1.641 0.4166715263533084
-1.6420000000000003 0.41470677715179743
-1.6429999999999998 0.4126948280708104
-1.6440000000000001 0.41064606231669887
-1.6450000000000005 0.40856904563066215
-1.646 0.40647442900234354
-1.6470000000000002 0.4043709785208175
-1.6480000000000006 0.40226647316833536
-1.649 0.40016241432986077
-1.6500000000000004 0.3980562980266295
-1.6509999999999998 0.39594037814061755
-1.6520000000000001 0.3937984937763133
-1.6530000000000005 0.3916159205436828
-1.654 0.38937609311244553
-1.6550000000000002 0.38706691965481266
-1.6560000000000006 0.3846802110528137
-1.657 0.3822208015762091
-1.6580000000000004 0.379699676408753
-1.6589999999999998 0.37714156029896495
-1.6600000000000001 0.37457629204733517
-1.6610000000000005 0.37203919333076196
-1.662 0.36956498903116
-1.6630000000000003 0.367184838807429
-1.6640000000000006 0.3649292532675486
-1.665 0.3628186227209528
-1.6660000000000004 0.3608682748828212
-1.6669999999999998 0.359086179474148
-1.6680000000000001 0.35747216468706017
-1.6690000000000005 0.35602126474222795
-1.67 0.3547162564557635
-1.6710000000000003 0.35353101035319223
-1.6720000000000006 0.35242509836218255
-1.673 0.3513458068212056
-1.6740000000000004 0.35022603242540284
-1.6749999999999998 0.3489912838109941
-1.6760000000000002 0.3475606748926423
-1.6770000000000005 0.3458611854524723
-1.678 0.3438328390767378
-1.6790000000000003 0.3414350532434875
-1.6799999999999997 0.3386535772495236
-1.681 0.33550594115546384
-1.6820000000000004 0.3320362879702813
-1.6829999999999998 0.32830985070099356
-1.6840000000000002 0.32441079348969754
-1.6850000000000005 0.32042703791540766
-1.686 0.3164437635800958
-1.6870000000000003 0.3125357102954473
-1.6879999999999997 0.30876127004179726
-1.689 0.30516098926374774
-1.6900000000000004 0.3017535539633987
-1.6909999999999998 0.2985417274664617
-1.6920000000000002 0.29551251324240746
-1.6930000000000005 0.2926427530959205
-1.694 0.2899002805620663
-1.6950000000000003 0.28725055150519374
-1.6959999999999997 0.28465655216140584
-1.697 0.2820816616048475
-1.6980000000000004 0.2794930280892453
-1.6989999999999998 0.27686320014295895
-1.7000000000000002 0.27416954192282406
-1.7010000000000005 0.27140131204240864
-1.702 0.2685524693763567
-1.7030000000000003 0.2656267196008711
-1.7039999999999997 0.2626366420614065
-1.705 0.2595994882696834
-1.7060000000000004 0.25653571856653906
-1.7069999999999999 0.25346722220186235
-1.7080000000000002 0.2504116209706054
-1.7090000000000005 0.24738558914962336
-1.71 0.24439922525620358
-1.7110000000000003 0.24146123342235495
-1.7119999999999997 0.23857591186556174
-1.713 0.23574872966504742
-1.7140000000000004 0.23298536837457445
-1.7149999999999999 0.23029385458187382
-1.7160000000000002 0.2276869886570403
-1.7170000000000005 0.22517857280927145
-1.718 0.2227811536156856
-1.7190000000000003 0.22050945045263445
-1.7199999999999998 0.2183712414187285
-1.721 0.21636850062520466
-1.7220000000000004 0.21449575728386303
-1.7229999999999999 0.2127395712115964
-1.7240000000000002 0.2110780108852232
-1.7250000000000005 0.2094845960193261
-1.726 0.20792848969141337
-1.7270000000000003 0.20637902922159682
-1.7279999999999998 0.2048065962790457
-1.729 0.20318509840190271
-1.7300000000000004 0.20149123975841057
-1.7309999999999999 0.1997091459423534
-1.7320000000000002 0.19782916342185428
-1.7330000000000005 0.19584613674050136
-1.734 0.19376317633710777
-1.7350000000000003 0.19158844971810435
-1.7359999999999998 0.1893353421584678
-1.737 0.18702230228344163
-1.7380000000000004 0.18467190762622462
-1.7389999999999999 0.18230763102302047
-1.7400000000000002 0.17995250850300445
-1.7410000000000005 0.17762768355918973
-1.742 0.17535059354209254
-1.7430000000000003 0.1731342896797378
-1.7439999999999998 0.17098520216453642
-1.745 0.16890665815369985
-1.7460000000000004 0.16689922045305147
-1.7469999999999999 0.16496026970779532
-1.7480000000000002 0.16308622218771443
-1.7490000000000006 0.16127600371381276
-1.75 0.1595279367342492
-1.7510000000000003 0.15784103915435965
-1.7519999999999998 0.15621545359496328
-1.7530000000000001 0.1546485738066998
-1.7540000000000004 0.15313722451669007
-1.755 0.1516761703599648
-1.7560000000000002 0.15025708154144274
-1.7570000000000006 0.14887107589021006
-1.758 0.14750846098812287
-1.7590000000000003 0.146159902638967
-1.7599999999999998 0.14481661173624424
-1.7610000000000001 0.14347266057704658
-1.7620000000000005 0.14212296845371467
-1.763 0.14076435674806134
-1.7640000000000002 0.13939543469721732
-1.7650000000000006 0.13801447849491078
-1.766 0.13661969457126485
-1.7670000000000003 0.13520983096095954
-1.7679999999999998 0.1337817455802954
-1.7690000000000001 0.13233285157272104
-1.7700000000000005 0.13086077570752985
-1.771 0.12936428005521275
-1.7720000000000002 0.12784460620002486
-1.7730000000000006 0.12630542423913127
-1.774 0.12475366026949608
-1.7750000000000004 0.1231997261503779
-1.7759999999999998 0.12165742468885407
-1.7770000000000001 0.12014295047611105
-1.7780000000000005 0.11867295071696725
-1.779 0.11726437894216028
-1.7800000000000002 0.11593201876955281
-1.7810000000000006 0.11468709688456609
-1.782 0.11353518469941908
-1.7830000000000004 0.11247713265391478
-1.7839999999999998 0.11150760568510744
-1.7850000000000001 0.11061430486478466
-1.7860000000000005 0.10978044822354265
-1.787 0.1089853764138201
-1.7880000000000003 0.10820753478836165
-1.7890000000000006 0.10742508782421191
-1.79 0.1066184478605659
-1.7910000000000004 0.105772685636191
-1.7919999999999998 0.10487813926138494
-1.7930000000000001 0.10393099887843585
-1.7940000000000005 0.10293384526654452
-1.795 0.10189381596436577
-1.7960000000000003 0.1008231294153914
-1.7970000000000006 0.0997350095232025
-1.798 0.09864301120604523
-1.7990000000000004 0.09756049444788407
-1.7999999999999998 0.09649859265952195
-1.8010000000000002 0.09546513365655102
-1.8020000000000005 0.0944656674521149
-1.803 0.09350310501315696
-1.8040000000000003 0.09257754380160413
-1.8050000000000006 0.09168744242571386
-1.806 0.09082900881312826
-1.8070000000000004 0.08999734430458188
-1.8079999999999998 0.08918576455035661
-1.8090000000000002 0.08838726092733032
-1.8100000000000005 0.08759376907689806
-1.811 0.08679724208869101
-1.8120000000000003 0.08599076915727732
-1.8129999999999997 0.0851680354720611
-1.814 0.08432519285969894
-1.8150000000000004 0.08346008378690052
-1.8159999999999998 0.08257323830245078
-1.8170000000000002 0.08166706829858413
-1.8180000000000005 0.08074510806517272
-1.819 0.07981242571881737
-1.8200000000000003 0.07887425034227794
-1.8209999999999997 0.07793531170912885
-1.822 0.07700040761419269
-1.8230000000000004 0.07607384935925643
-1.8239999999999998 0.07515920972846686
-1.8250000000000002 0.07425934897417842
-1.8260000000000005 0.07337732815668936
-1.827 0.07251600851717618
-1.8280000000000003 0.07167808931926703
-1.8289999999999997 0.07086576959358036
-1.83 0.07008130493952269
-1.8310000000000004 0.06932736093390121
-1.8319999999999999 0.06860576483145694
-1.8330000000000002 0.06791882354540757
-1.8340000000000005 0.06726919485711821
-1.835 0.06665956661887827
-1.8360000000000003 0.0660929465871902
-1.8369999999999997 0.06557193942425874
-1.838 0.06509933303027192
-1.8390000000000004 0.06467654427749382
-1.8399999999999999 0.06430394895710315
-1.8410000000000002 0.0639795957915214
-1.8420000000000005 0.06369902119931345
-1.843 0.06345556188307254
-1.8440000000000003 0.0632403186508266
-1.8449999999999998 0.06304217416027545
-1.846 0.06285007242551953
-1.8470000000000004 0.06265333897658937
-1.8479999999999999 0.06244221540821243
-1.8490000000000002 0.0622097512402095
-1.8500000000000005 0.061952133222737786
-1.851 0.061668749251812253
-1.8520000000000003 0.061361608629984084
-1.8529999999999998 0.0610356504941806
-1.854 0.060696552085588995
-1.8550000000000004 0.060350883678139
-1.8559999999999999 0.06000414356150138
-1.8570000000000002 0.05966067742524349
-1.8580000000000005 0.05932302117975022
-1.859 0.05899094068093688
-1.8600000000000003 0.05866277828491835
-1.8609999999999998 0.05833513309337009
-1.862 0.05800356247609813
-1.8630000000000004 0.05766369183960126
-1.8639999999999999 0.05731151271061376
-1.8650000000000002 0.056944596858867456
-1.8660000000000005 0.05656239015349566
-1.867 0.05616639136537245
-1.8680000000000003 0.05576025421550913
-1.8689999999999998 0.05534895711785422
-1.87 0.05493825692107357
-1.8710000000000004 0.05453358012179837
-1.8719999999999999 0.05413905103310346
-1.8730000000000002 0.05375683715576785
-1.8740000000000006 0.0533862230841672
-1.875 0.053024287035829794
-1.8760000000000003 0.05266538393900393
-1.8769999999999998 0.05230341113426845
-1.8780000000000001 0.051931728120868485
-1.8790000000000004 0.05154479386021206
-1.88 0.05113906138916477
-1.8810000000000002 0.05071387237038696
-1.8820000000000006 0.05027137726985774
-1.883 0.04981630186840993
-1.8840000000000003 0.04935563170747846
-1.8849999999999998 0.048897424508004765
-1.8860000000000001 0.04845032952569058
-1.8870000000000005 0.04802254208112651
-1.888 0.04762092024702917
-1.8890000000000002 0.0472506785415005
-1.8900000000000006 0.04691536028348465
-1.891 0.04661631640677294
-1.8920000000000003 0.04635288974201969
-1.8929999999999998 0.04612354103506639
-1.8940000000000001 0.045925428224748835
-1.8950000000000005 0.04575458596645369
-1.896 0.04560704602723594
-1.8970000000000002 0.04547899344685839
-1.8980000000000006 0.045366650713708524
-1.899 0.04526667894314439
-1.9000000000000004 0.04517591906526883
-1.9009999999999998 0.045091735917857645
-1.9020000000000001 0.045011687446514625
-1.9030000000000005 0.04493355682801011
-1.904 0.04485503980841607
-1.9050000000000002 0.044774490491452074
-1.9060000000000006 0.044690632565994225
-1.907 0.04460268764116773
-1.9080000000000004 0.04451112011101601
-1.9089999999999998 0.04441720368580874
-1.9100000000000001 0.044322898346353466
-1.9110000000000005 0.04423077260821204
-1.912 0.044143438349156607
-1.9130000000000003 0.04406245831774765
-1.9140000000000006 0.043987848365727195
-1.915 0.04391765346332296
-1.9160000000000004 0.04384769185535409
-1.9169999999999998 0.04377145903312126
-1.9180000000000001 0.04368095153763466
-1.9190000000000005 0.04356755038802927
-1.92 0.043423005812213325
-1.9210000000000003 0.043241007950343004
-1.9220000000000006 0.04301828192516447
-1.923 0.04275513642538062
-1.9240000000000004 0.04245558107253956
-1.9249999999999998 0.042127446212509974
-1.9260000000000002 0.04178129696854113
-1.9270000000000005 0.0414292056133586
-1.928 0.04108376569325583
-1.9290000000000003 0.04075638545380016
-1.9300000000000006 0.040456281018999785
-1.931 0.040189721890794734
-1.9320000000000004 0.03995983264057045
-1.9329999999999998 0.03976627247178978
-1.9340000000000002 0.039606033072935205
-1.9350000000000005 0.03947404816172998
-1.936 0.039364093525109105
-1.9370000000000003 0.03927014240417696
-1.9379999999999997 0.03918641936220156
-1.939 0.03910848042678725
-1.9400000000000004 0.0390333246601926
-1.9409999999999998 0.03895934175475742
-1.9420000000000002 0.03888606743413831
-1.9430000000000005 0.03881388093968943
-1.944 0.03874359293188232
-1.9450000000000003 0.03867566787467465
-1.9459999999999997 0.038610014182500284
-1.947 0.03854634195725386
-1.9480000000000004 0.038483764728121414
-1.9489999999999998 0.03842140102450394
-1.9500000000000002 0.03835818632909384
-1.9510000000000005 0.03829352382038351
-1.952 0.0382274809208875
-1.9530000000000003 0.03816043144676039
-1.9539999999999997 0.03809318916276773
-1.955 0.03802671438631392
-1.9560000000000004 0.03796169200161138
-1.9569999999999999 0.03789818875527318
-1.9580000000000002 0.03783579812858662
-1.9590000000000005 0.037773072141259814
-1.96 0.03770847351769552
-1.9610000000000003 0.03763958440077234
-1.9619999999999997 0.037564684620408406
-1.963 0.037482247723532515
-1.9640000000000004 0.03739129411652823
-1.9649999999999999 0.037291595793098375
-1.9660000000000002 0.03718368822284691
-1.9670000000000005 0.03706848518840812
-1.968 0.0369467281315473
-1.9690000000000003 0.036819229925817216
-1.9699999999999998 0.03668637615283125
-1.971 0.036548143916795964
-1.9720000000000004 0.03640444548250178
-1.9729999999999999 0.03625528586475459
-1.9740000000000002 0.03610122745413964
-1.9750000000000005 0.035943452397613956
-1.976 0.03578414109522521
-1.9770000000000003 0.035626159079302354
-1.9779999999999998 0.03547265339883452
-1.979 0.035327163465014445
-1.9800000000000004 0.03519252999941187
-1.9809999999999999 0.035070841874468045
-1.9820000000000002 0.034962986843081856
-1.9830000000000005 0.03486875341993698
-1.984 0.03478667025392034
-1.9850000000000003 0.034714587141713514
-1.9859999999999998 0.03464986438299603
-1.987 0.034589761680595216
-1.9880000000000004 0.03453181738401407
-1.9889999999999999 0.0344739822893287
-1.9900000000000002 0.03441485957085327
-1.9910000000000005 0.034353355057374836
-1.992 0.0342890339475249
-1.9930000000000003 0.03422211123594151
-1.9939999999999998 0.03415290065661239
-1.995 0.0340826099492092
-1.9960000000000004 0.03401309178810485
-1.9969999999999999 0.033946556888388636
-1.9980000000000002 0.033886146973352904
-1.9990000000000006 0.033835439428725196
-2.0 0.03379818629520286
-2.0009999999999994 0.033777912635086366
-2.0020000000000007 0.033777666998224605
-2.003 0.03379921782686764
-2.0039999999999996 0.033842769863203864
-2.005000000000001 0.033906982802314155
-2.0060000000000002 0.0339887161738081
-2.0069999999999997 0.03408315148153366
-2.008000000000001 0.03418462551816455
-2.0090000000000003 0.03428678013292914
-2.01 0.03438364199352721
-2.011000000000001 0.034469447642819916
-2.0120000000000005 0.034540066755804885
-2.013 0.0345928763969385
-2.0139999999999993 0.03462645491368129
-2.0150000000000006 0.0346412561306085
-2.016 0.034638995942546186
-2.0169999999999995 0.034622500497755566
-2.0180000000000007 0.0345953352020153
-2.019 0.03456150500035136
-2.0199999999999996 0.034525311718311476
-2.021000000000001 0.034490889434343426
-2.0220000000000002 0.03446215662479924
-2.0229999999999997 0.03444245840845276
-2.024000000000001 0.034434513065595265
-2.0250000000000004 0.03444054240692177
-2.026 0.0344617301467441
-2.027000000000001 0.03449905026097555
-2.0280000000000005 0.034552593551222595
-2.029 0.03462221664659231
-2.0299999999999994 0.03470748001052258
-2.0310000000000006 0.034807738431711976
-2.032 0.034922040605078156
-2.0329999999999995 0.035048797093140356
-2.0340000000000007 0.035186485661730854
-2.035 0.03533262006579454
-2.0359999999999996 0.03548407269079124
-2.037000000000001 0.035637442752771635
-2.0380000000000003 0.0357882102462267
-2.0389999999999997 0.03593201127188598
-2.040000000000001 0.036064512809651984
-2.0410000000000004 0.03618172309057974
-2.042 0.03628008639695032
-2.043000000000001 0.036357752599013166
-2.0440000000000005 0.03641367136208931
-2.045 0.036448299011214665
-2.0459999999999994 0.03646345094980366
-2.0470000000000006 0.03646220455229483
-2.048 0.03644888350742388
-2.0489999999999995 0.03642831438549079
-2.0500000000000007 0.03640581936811678
-2.051 0.0363866534341309
-2.0519999999999996 0.03637553280258838
-2.053000000000001 0.036376459817950485
-2.0540000000000003 0.03639184067682153
-2.0549999999999997 0.036423072970417775
-2.056000000000001 0.036470100633431826
-2.0570000000000004 0.036531138672944524
-2.058 0.03660359231462028
-2.059000000000001 0.036684006266383115
-2.0600000000000005 0.03676874678913847
-2.061 0.036853794079977194
-2.0619999999999994 0.0369356401916965
-2.0630000000000006 0.037011666043451415
-2.064 0.037079542651293075
-2.0649999999999995 0.03713782580655202
-2.0660000000000007 0.03718569896511053
-2.067 0.03722265150474365
-2.0679999999999996 0.03724848382269741
-2.069000000000001 0.037263193158918545
-2.0700000000000003 0.03726713550841074
-2.0709999999999997 0.03726079857524888
-2.072000000000001 0.03724543316770598
-2.0730000000000004 0.037222905358331754
-2.074 0.037196254630121134
-2.0749999999999993 0.037169659452528606
-2.0760000000000005 0.03714836235271833
-2.077 0.037138642076482944
-2.0779999999999994 0.03714740407759715
-2.0790000000000006 0.03718164815893329
-2.08 0.03724798036021796
-2.0809999999999995 0.03735130262644781
-2.0820000000000007 0.03749540740430191
-2.083 0.037681312626595125
-2.0839999999999996 0.03790773575213009
-2.085000000000001 0.03817090148541314
-2.0860000000000003 0.038464098279882196
-2.0869999999999997 0.038779293408471485
-2.088000000000001 0.039106425971405345
-2.0890000000000004 0.03943540195195411
-2.09 0.03975605840261113
-2.0909999999999993 0.04005960481732788
-2.0920000000000005 0.04033886886656396
-2.093 0.04058875837038031
-2.0939999999999994 0.04080693303932099
-2.0950000000000006 0.04099351781351798
-2.096 0.04115034509525749
-2.0969999999999995 0.041281182306710434
-2.0980000000000008 0.04139104826084248
-2.099 0.04148564655839614
-2.0999999999999996 0.04157085654328416
-2.101000000000001 0.04165274072550908
-2.1020000000000003 0.04173666089991502
-2.1029999999999998 0.041827327233171584
-2.104000000000001 0.04192837497067882
-2.1050000000000004 0.04204233222697129
-2.106 0.04217087098169504
-2.1069999999999993 0.04231351336538806
-2.1080000000000005 0.04246878237193962
-2.109 0.04263388334726111
-2.1099999999999994 0.04280554779093699
-2.1110000000000007 0.04298022862458649
-2.112 0.043154183359282956
-2.1129999999999995 0.043324770589352246
-2.1140000000000008 0.04349038924208905
-2.115 0.04365085905979085
-2.1159999999999997 0.043807102198668214
-2.117000000000001 0.043961427298551015
-2.1180000000000003 0.04411657536897193
-2.1189999999999998 0.044275440298282454
-2.120000000000001 0.0444413182098428
-2.1210000000000004 0.04461680666058024
-2.122 0.044804112166915495
-2.1229999999999993 0.04500470709440746
-2.1240000000000006 0.04521938945530031
-2.125 0.04544838762025771
-2.1259999999999994 0.045691163416830834
-2.1270000000000007 0.045946450446309094
-2.128 0.04621223477461421
-2.1289999999999996 0.04648562669299149
-2.130000000000001 0.04676340620035505
-2.1310000000000002 0.04704146998993256
-2.1319999999999997 0.04731530746386122
-2.133000000000001 0.047581114342488864
-2.1340000000000003 0.04783540036835873
-2.135 0.048076604622060475
-2.136000000000001 0.04830465253949475
-2.1370000000000005 0.04852135709194063
-2.138 0.04873097647916804
-2.1389999999999993 0.048939682825704586
-2.1400000000000006 0.049155339905493936
-2.141 0.04938614496900484
-2.1419999999999995 0.04964084158482962
-2.1430000000000007 0.04992682687603197
-2.144 0.050249492619901207
-2.1449999999999996 0.05061189150435365
-2.146000000000001 0.05101363887037178
-2.1470000000000002 0.05145119940175216
-2.1479999999999997 0.05191769822277911
-2.149000000000001 0.052404021317604244
-2.1500000000000004 0.05289974311300642
-2.151 0.05339438935766364
-2.152000000000001 0.05387858164664808
-2.1530000000000005 0.05434482736510381
-2.154 0.05478888640412523
-2.1549999999999994 0.05520972303531031
-2.1560000000000006 0.05560941329679769
-2.157 0.05599325247706985
-2.1579999999999995 0.05636774639670718
-2.1590000000000007 0.05674023439171897
-2.16 0.057118342586523915
-2.1609999999999996 0.05750839714402874
-2.162000000000001 0.05791491180281219
-2.1630000000000003 0.05833978842498571
-2.1639999999999997 0.058782647740287054
-2.165000000000001 0.05924017299977866
-2.1660000000000004 0.059707025286091335
-2.167 0.060176393160890254
-2.168000000000001 0.06064000581081879
-2.1690000000000005 0.06108917943807954
-2.17 0.06151649304966345
-2.1709999999999994 0.061915730445286477
-2.1720000000000006 0.062283474845525016
-2.173 0.0626197538869118
-2.1739999999999995 0.06292754922759951
-2.1750000000000007 0.06321363885100313
-2.176 0.06348799879296482
-2.1769999999999996 0.06376233950001699
-2.178000000000001 0.06404983960737819
-2.1790000000000003 0.06436353292166189
-2.1799999999999997 0.06471465860375868
-2.181000000000001 0.06511259629347947
-2.1820000000000004 0.06556288839208087
-2.183 0.06606819870238463
-2.184000000000001 0.06662738256350594
-2.1850000000000005 0.06723667469523546
-2.186 0.06789003726664072
-2.1869999999999994 0.06858069430115292
-2.1880000000000006 0.06930121611567626
-2.189 0.0700453195171957
-2.1899999999999995 0.07080818092559653
-2.1910000000000007 0.07158646447156426
-2.192 0.0723778704920889
-2.1929999999999996 0.07318237513984298
-2.194000000000001 0.07399889853674066
-2.1950000000000003 0.07482708130230192
-2.1959999999999997 0.07566535970846609
-2.197000000000001 0.07651060410770856
-2.1980000000000004 0.07735809815665211
-2.199 0.07820217868064094
-2.1999999999999993 0.07903716597899121
-2.2010000000000005 0.07985698938221117
-2.202 0.0806581913485913
-2.2029999999999994 0.08143949100121611
-2.2040000000000006 0.08220305485999481
-2.205 0.0829548133096392
-2.2059999999999995 0.08370323513831363
-2.2070000000000007 0.08445985396319267
-2.208 0.08523648845684952
-2.2089999999999996 0.08604435308701434
-2.210000000000001 0.08689382596614875
-2.2110000000000003 0.08779099330908073
-2.2119999999999997 0.08873905418382688
-2.213000000000001 0.08973685163759057
-2.2140000000000004 0.09078035178605541
-2.215 0.09186192400067761
-2.2159999999999993 0.0929718015106563
-2.2170000000000005 0.09410042463543092
-2.218 0.09523770759063048
-2.2189999999999994 0.09637428353345187
-2.2200000000000006 0.09750285677616781
-2.221 0.0986169575319358
-2.2219999999999995 0.09971239204972664
-2.2230000000000008 0.10078693306947843
-2.224 0.10183954496469128
-2.2249999999999996 0.1028710552422443
-2.226000000000001 0.10388421980164177
-2.2270000000000003 0.10488367006578019
-2.2279999999999998 0.10587606798703647
-2.229000000000001 0.10687000969970052
-2.2300000000000004 0.10787613635571812
-2.231 0.10890561858169884
-2.2319999999999993 0.10997022412474108
-2.2330000000000005 0.11108072457589044
-2.234 0.11224602995140393
-2.2349999999999994 0.11347352243698655
-2.2360000000000007 0.11476610647392617
-2.237 0.11612554401449421
-2.2379999999999995 0.11755139681431072
-2.2390000000000008 0.11904257724828131
-2.24 0.12059825394096782
-2.2409999999999997 0.12221842054099129
-2.242000000000001 0.12390485200180268
-2.2430000000000003 0.12566058283646858
-2.2439999999999998 0.12748875518042638
-2.245000000000001 0.12939109064125143
-2.2460000000000004 0.13136666956055926
-2.247 0.133411540836566
-2.2479999999999993 0.13551639088596684
-2.2490000000000006 0.137665908792131
-2.25 0.1398429799281258
-2.2509999999999994 0.14202720647510694
-2.2520000000000007 0.14419870572986176
-2.253 0.14634224177143537
-2.2539999999999996 0.1484473492764775
-2.255000000000001 0.15051272101498303
-2.2560000000000002 0.1525467709817284
-2.2569999999999997 0.15456706658365138
-2.258000000000001 0.15659778324641535
-2.2590000000000003 0.1586676287702196
-2.26 0.16080675941201023
-2.261000000000001 0.1630403079932755
-2.2620000000000005 0.16538605085070218
-2.263 0.16785089561472316
-2.2639999999999993 0.1704299518495545
-2.2650000000000006 0.1731081623703568
-2.266 0.17585940513908674
-2.2669999999999995 0.17865390851619284
-2.2680000000000007 0.1814604479283906
-2.269 0.1842517265222206
-2.2699999999999996 0.1870066057106198
-2.271000000000001 0.18971155846593216
-2.2720000000000002 0.1923643895742823
-2.2729999999999997 0.19497108779967184
-2.274000000000001 0.19754456837436513
-2.2750000000000004 0.2001021756477357
-2.276 0.20266269416143576
-2.277000000000001 0.20524361488685913
-2.2780000000000005 0.2078609970684222
-2.279 0.21052704558072516
-2.2799999999999994 0.21324818062365805
-2.2810000000000006 0.21602838397476476
-2.282 0.21886744301081537
-2.2829999999999995 0.22176163292235077
-2.2840000000000007 0.22470519557074914
-2.285 0.22768953454813512
-2.2859999999999996 0.23070659679476505
-2.287000000000001 0.23374665904864292
-2.2880000000000003 0.23680282448519002
-2.2889999999999997 0.23986906225820787
-2.290000000000001 0.24294664680746025
-2.2910000000000004 0.24603972738389437
-2.292 0.24916182148452973
-2.293000000000001 0.25233179329807687
-2.2940000000000005 0.2555769255365813
-2.295 0.2589284233008604
-2.2959999999999994 0.26241979815306893
-2.2970000000000006 0.26608304337556254
-2.298 0.26994833134416085
-2.2989999999999995 0.27403307412909433
-2.3000000000000007 0.27834611073469956
-2.301 0.282883400647149
-2.3019999999999996 0.2876247855700148
-2.303000000000001 0.2925388101237688
-2.3040000000000003 0.29758470420453137
-2.3049999999999997 0.30271157094405926
-2.306000000000001 0.3078679149260809
-2.3070000000000004 0.31300274046728693
-2.308 0.3180693725142925
-2.309000000000001 0.32303276203316833
-2.3100000000000005 0.327868429354583
-2.311 0.3325670967200733
-2.3119999999999994 0.3371325264302264
-2.3130000000000006 0.3415819090632533
-2.314 0.3459401522356922
-2.3149999999999995 0.3502410428621825
-2.3160000000000007 0.35451849648809236
-2.317 0.3588008279594289
-2.3179999999999996 0.3631100147253401
-2.319000000000001 0.36745762417274963
-2.3200000000000003 0.37183889021179645
-2.3209999999999997 0.3762347281773054
-2.322000000000001 0.38061316207447454
-2.3230000000000004 0.3849330109805356
-2.324 0.38914805520542706
-2.3249999999999993 0.3932127693204994
-2.3260000000000005 0.397090500732157
-2.327 0.40075345197000983
-2.3279999999999994 0.40418948480654227
-2.3290000000000006 0.4074051486749036
-2.33 0.41041744225865195
-2.3309999999999995 0.4132566423955986
-2.3320000000000007 0.4159566466399077
-2.333 0.41855496089281113
-2.3339999999999996 0.42107941333628535
-2.335000000000001 0.4235482642883146
-2.3360000000000003 0.42597166175258866
-2.3369999999999997 0.42834521129490444
-2.338000000000001 0.43065599095900947
-2.3390000000000004 0.4328861044195471
-2.34 0.435016668383509
-2.3409999999999993 0.437033397186553
-2.3420000000000005 0.4389294409107668
-2.343 0.44070814579301
-2.3439999999999994 0.44238477896961576
-2.3450000000000006 0.4439837207660842
-2.346 0.44553755661216204
-2.3469999999999995 0.4470812385357694
-2.3480000000000008 0.4486467582736973
-2.349 0.45025779897539925
-2.3499999999999996 0.45192626585313694
-2.351000000000001 0.45365050146221386
-2.3520000000000003 0.455411946832534
-2.3529999999999998 0.4571750922533784
-2.354000000000001 0.4588980497926645
-2.3550000000000004 0.4605297157739169
-2.356 0.46201826284703673
-2.3569999999999993 0.4633141101598374
-2.3580000000000005 0.46437316257592476
-2.359 0.4651623170721964
-2.3599999999999994 0.46565194394471615
-2.3610000000000007 0.4658240261570487
-2.362 0.46566302147594
-2.3629999999999995 0.46516025946724826
-2.3640000000000008 0.4643078746358583
-2.365 0.4631023051241352
-2.3659999999999997 0.4615476005538301
-2.367000000000001 0.45965053647562293
-2.3680000000000003 0.4574261650588692
-2.3689999999999998 0.4548997934619548
-2.370000000000001 0.45210522640077305
-2.3710000000000004 0.44908220963905043
-2.372 0.44587826350593057
-2.3729999999999993 0.44254465411949656
-2.3740000000000006 0.43913050130263603
-2.375 0.43568150087106594
-2.3759999999999994 0.43223898454172
-2.3770000000000007 0.42883416988241346
-2.378 0.42549055527138485
-2.3789999999999996 0.42222230210546274
-2.380000000000001 0.41903706697128174
-2.3810000000000002 0.41593794334025613
-2.3819999999999997 0.41292156417406134
-2.383000000000001 0.40998693004439185
-2.3840000000000003 0.4071270559796147
-2.385 0.40433408250820435
-2.386000000000001 0.40160034120939464
-2.3870000000000005 0.39891382173487383
-2.388 0.39625794892753513
-2.3889999999999993 0.393615453119953
-2.3900000000000006 0.3909639904761295
-2.391 0.3882821133117771
-2.3919999999999995 0.3855493054081377
-2.3930000000000007 0.3827484203057575
-2.394 0.3798680404849983
-2.3949999999999996 0.37690469055129355
-2.396000000000001 0.3738626650414778
-2.3970000000000002 0.37075591634794336
-2.3979999999999997 0.3676013002824943
-2.399000000000001 0.3644186467213737
-2.4000000000000004 0.361226222587883
-2.401 0.3580377057294274
-2.402000000000001 0.35485949701476976
-2.4030000000000005 0.3516858421911527
-2.404 0.3485029079843382
-2.4049999999999994 0.34529109096735183
-2.4060000000000006 0.34202821045734594
-2.407 0.3386936837001079
-2.4079999999999995 0.3352772603643263
-2.4090000000000007 0.3317832870851512
-2.41 0.3282294387029625
-2.4109999999999996 0.32465414975529383
-2.412000000000001 0.32110659346235754
-2.4130000000000003 0.31764479854635075
-2.4139999999999997 0.3143265713618744
-2.415000000000001 0.3112012165620186
-2.4160000000000004 0.3083042967915777
-2.417 0.3056507946086473
-2.418000000000001 0.3032318050974269
-2.4190000000000005 0.3010171611228578
-2.42 0.29895994244896623
-2.4209999999999994 0.29699855514443096
-2.4220000000000006 0.2950686113198598
-2.423 0.2931113788979855
-2.4239999999999995 0.29107457779505547
-2.4250000000000007 0.2889223300014543
-2.426 0.2866382584869997
-2.4269999999999996 0.2842229820271487
-2.428000000000001 0.28169530029210776
-2.4290000000000003 0.2790851248465055
-2.4299999999999997 0.27643129261044025
-2.431000000000001 0.2737783969855817
-2.4320000000000004 0.27116917449854294
-2.433 0.26864240090727765
-2.434000000000001 0.2662296423640214
-2.4350000000000005 0.263955906021151
-2.436 0.26183942763533846
-2.4369999999999994 0.25989054621884544
-2.4380000000000006 0.2581160724415983
-2.439 0.2565184643810135
-2.4399999999999995 0.25509642691730705
-2.4410000000000007 0.25384490664033565
-2.442 0.25275612650988355
-2.4429999999999996 0.2518163378336582
-2.444000000000001 0.2510059795970676
-2.4450000000000003 0.25029608344706866
-2.4459999999999997 0.24965270502200285
-2.447000000000001 0.24903479416198698
-2.4480000000000004 0.24839720721192915
-2.449 0.24769532974139738
-2.4499999999999993 0.24688726104952163
-2.4510000000000005 0.24593917181561797
-2.452 0.24482830744713147
-2.4529999999999994 0.24354477063060748
-2.4540000000000006 0.24209077647136795
-2.455 0.2404828700013613
-2.4559999999999995 0.23874619174512868
-2.4570000000000007 0.2369110785193734
-2.458 0.2350104957838283
-2.4589999999999996 0.23307484525174454
-2.460000000000001 0.23112637202840078
-2.4610000000000003 0.22918155645788732
-2.4619999999999997 0.2272484785386788
-2.463000000000001 0.22532749488764045
-2.4640000000000004 0.2234147168932547
-2.465 0.2215052283307305
-2.4659999999999993 0.2195954031733091
-2.4670000000000005 0.21768691503019058
-2.468 0.215785771970598
-2.4689999999999994 0.2139060984244172
-2.4700000000000006 0.2120674759167135
-2.471 0.21029201251802837
-2.4719999999999995 0.20860382314435122
-2.4730000000000008 0.20702685249672992
-2.474 0.2055785048580919
-2.4749999999999996 0.20427004468654197
-2.476000000000001 0.20310440023867518
-2.4770000000000003 0.20207683972333457
-2.4779999999999998 0.20117412016757585
-2.479000000000001 0.20037694456432673
-2.4800000000000004 0.19966077643617525
-2.481 0.19900104778389271
-2.4819999999999993 0.19837466895743577
-2.4830000000000005 0.1977605788850824
-2.484 0.19714233656667152
-2.4849999999999994 0.1965091672330081
-2.4860000000000007 0.19585523769049068
-2.487 0.19517596958687577
-2.4879999999999995 0.19447004437184498
-2.4890000000000008 0.19373732410079517
-2.49 0.19297667423672904
-2.4909999999999997 0.1921861934610422
-2.492000000000001 0.19136559321145027
-2.4930000000000003 0.19051560403138262
-2.4939999999999998 0.18964115599865083
-2.495000000000001 0.1887502698017981
-2.4960000000000004 0.18785611924322274
-2.497 0.18697708134813107
-2.4979999999999993 0.18613301855443046
-2.4990000000000006 0.18534653510465443
-2.5 0.1846375073808715
-2.5009999999999994 0.18402423862370718
-2.5020000000000007 0.18351796489892214
-2.503 0.18312374105570217
-2.5039999999999996 0.18283881070800706
-2.505000000000001 0.1826539977208722
-2.5060000000000002 0.1825542782943761
-2.5069999999999997 0.18251958830598616
-2.508000000000001 0.18252615813694079
-2.5090000000000003 0.18255118849723725
-2.51 0.18257093344621378
-2.511000000000001 0.18256304550564506
-2.5120000000000005 0.18250986786163995
-2.513 0.18239653200697079
-2.5139999999999993 0.1822140849494978
-2.5150000000000006 0.18195898174647435
-2.516 0.18163344194952064
-2.5169999999999995 0.18124511345606564
-2.5180000000000007 0.180806799198945
-2.519 0.18033265903002957
-2.5199999999999996 0.17983940502984183
-2.521000000000001 0.17934365552091322
-2.5220000000000002 0.17885862355847568
-2.5229999999999997 0.1783953218768482
-2.524000000000001 0.17795983722579062
-2.5250000000000004 0.17755667862479002
-2.526 0.1771869204704205
-2.527000000000001 0.17685198419028822
-2.5280000000000005 0.17655443801171727
-2.529 0.17629774720765018
-2.5299999999999994 0.17608924289180217
-2.5310000000000006 0.1759360360298171
-2.532 0.17584625656600458
-2.5329999999999995 0.17582514552769618
-2.5340000000000007 0.1758732662639313
-2.535 0.1759855894211202
-2.5359999999999996 0.17615161030993085
-2.537000000000001 0.17635449505859177
-2.5380000000000003 0.176572682967486
-2.5389999999999997 0.1767858619398371
-2.540000000000001 0.17697609153382443
-2.5410000000000004 0.17712935554476042
-2.542 0.17724011645933432
-2.543000000000001 0.17731072732366937
-2.5440000000000005 0.1773504956713584
-2.545 0.17737497356627907
-2.5459999999999994 0.17739999393501021
-2.5470000000000006 0.1774429168853553
-2.548 0.17751642416245503
-2.5489999999999995 0.17762964465846595
-2.5500000000000007 0.1777835508005258
-2.551 0.177975491153498
-2.5519999999999996 0.17819828804191337
-2.553000000000001 0.17844229271113168
-2.5540000000000003 0.17869787021708097
-2.5549999999999997 0.17895615668666343
-2.556000000000001 0.1792122130239378
-2.5570000000000004 0.17946285310924226
-2.558 0.17970696469129158
-2.559000000000001 0.17994511727764909
-2.5600000000000005 0.18017932044058574
-2.561 0.180409805873122
-2.5619999999999994 0.18063648352330605
-2.5630000000000006 0.18085509160269733
-2.564 0.1810616022020786
-2.5649999999999995 0.1812479092893333
-2.5660000000000007 0.1814049910043252
-2.567 0.18152104870274455
-2.5679999999999996 0.18158642937343056
-2.569000000000001 0.1815902768767944
-2.5700000000000003 0.18152319668892947
-2.5709999999999997 0.18138026555131723
-2.572000000000001 0.18115960723784522
-2.5730000000000004 0.18086549912566266
-2.574 0.18050800645742002
-2.575000000000001 0.18010499483803594
-2.5760000000000005 0.17968017816236623
-2.577 0.17926235177681166
-2.5779999999999994 0.1788839485540871
-2.5790000000000006 0.17857666499068647
-2.58 0.17837027232330682
-2.5809999999999995 0.1782880151259897
-2.5820000000000007 0.17834465539311167
-2.583 0.1785436787681145
-2.5839999999999996 0.17887872865766108
-2.585000000000001 0.1793331689016515
-2.5860000000000003 0.17988241426414664
-2.5869999999999997 0.18049749172028376
-2.588000000000001 0.18114615971649986
-2.5890000000000004 0.18179737222561768
-2.59 0.18242366852566835
-2.5909999999999993 0.18300058702925
-2.5920000000000005 0.1835095852118741
-2.593 0.18393581988300803
-2.5939999999999994 0.18426887271934272
-2.5950000000000006 0.184501344861756
-2.596 0.1846273805647317
-2.5969999999999995 0.18464330367060097
-2.5980000000000008 0.18454725132978503
-2.599 0.18434013052208917
-2.5999999999999996 0.18402553034535418
-2.601000000000001 0.18361099967523875
-2.6020000000000003 0.1831086813303052
-2.6029999999999998 0.18253645566643545
-2.604000000000001 0.18191605962624996
-2.6050000000000004 0.18127265603252649
-2.606 0.18063367442452902
-2.6069999999999993 0.18002746058369656
-2.6080000000000005 0.1794787565476928
-2.609 0.17900765377685662
-2.6099999999999994 0.17862712177984352
-2.6110000000000007 0.1783414370660213
-2.612 0.17814754997510823
-2.6129999999999995 0.178033024544985
-2.6140000000000008 0.1779823646295187
-2.615 0.17797400527651402
-2.6159999999999997 0.17798853663818576
-2.617000000000001 0.17800747569782593
-2.6180000000000003 0.17801656244214692
-2.6189999999999998 0.1780072877283788
-2.620000000000001 0.17797663594654975
-2.6210000000000004 0.1779256627453891
-2.622 0.17785761397595734
-2.6229999999999993 0.17777713132541373
-2.6240000000000006 0.177686680382845
-2.625 0.17758590151244
-2.6259999999999994 0.17747060884708357
-2.6270000000000007 0.17733437686757314
-2.628 0.17716751201904246
-2.6289999999999996 0.17695843471544498
-2.630000000000001 0.1766968421731556
-2.6310000000000002 0.17637479656671365
-2.6319999999999997 0.1759874639039222
-2.633000000000001 0.17553239592244338
-2.6340000000000003 0.17501189875748882
-2.635 0.17443019963230486
-2.636000000000001 0.17379317532759986
-2.6370000000000005 0.17310703344130246
-2.638 0.17237798933357137
-2.6389999999999993 0.17161181036373782
-2.6400000000000006 0.17081240401984968
-2.641 0.1699836177607246
-2.6419999999999995 0.16912883808861237
-2.6430000000000007 0.16825191845775803
-2.644 0.16735785613131768
-2.6449999999999996 0.16645120919667847
-2.646000000000001 0.165537605154279
-2.6470000000000002 0.16462199248264822
-2.6479999999999997 0.1637088765319725
-2.649000000000001 0.16280001750712278
-2.6500000000000004 0.1618952273483879
-2.651 0.16099176596442377
-2.652000000000001 0.1600830104693192
-2.6530000000000005 0.15916244345163444
-2.654 0.15822239304647157
-2.6549999999999994 0.15725668420778288
-2.6560000000000006 0.15626055179381934
-2.657 0.155234528343389
-2.6579999999999995 0.1541818030776074
-2.6590000000000007 0.1531114310047308
-2.66 0.1520349621217057
-2.6609999999999996 0.15096658521583153
-2.662000000000001 0.14992067942470055
-2.6630000000000003 0.14891052935294435
-2.6639999999999997 0.14794943448809014
-2.665000000000001 0.14704671598160549
-2.6660000000000004 0.14620965941355565
-2.667 0.14544248499599136
-2.668000000000001 0.14474592225464958
-2.6690000000000005 0.1441185233186077
-2.67 0.14355362150559942
-2.6709999999999994 0.1430406815755686
-2.6720000000000006 0.1425631417124279
-2.673 0.14209927537891023
-2.6739999999999995 0.1416214007489457
-2.6750000000000007 0.14109876219125062
-2.676 0.14049800282503902
-2.6769999999999996 0.13978897621166228
-2.678000000000001 0.13894689985031344
-2.6790000000000003 0.13795495298622829
-2.6799999999999997 0.13680709574625216
-2.681000000000001 0.13551026630820912
-2.6820000000000004 0.1340822975876326
-2.683 0.13254962941246717
-2.684000000000001 0.13094640992665912
-2.6850000000000005 0.1293083368469553
-2.686 0.12767000948360097
-2.6869999999999994 0.12606180189978575
-2.6880000000000006 0.1245074865971568
-2.689 0.12302364414257637
-2.6899999999999995 0.12161806600233648
-2.6910000000000007 0.12029216711468867
-2.692 0.11904105406156883
-2.6929999999999996 0.11785578091019958
-2.694000000000001 0.11672378590347794
-2.6950000000000003 0.11563151215379423
-2.6959999999999997 0.11456432337871449
-2.697000000000001 0.11350760275852387
-2.6980000000000004 0.11244807393617869
-2.699 0.11137441748754875
-2.700000000000001 0.11027705550834054
-2.7010000000000005 0.10915103186670577
-2.702 0.10799316578349152
-2.7029999999999994 0.10680416252592002
-2.7040000000000006 0.10558836174775121
-2.705 0.10435210448916818
-2.7059999999999995 0.1031032194437827
-2.7070000000000007 0.10185035959730546
-2.708 0.10060072485725297
-2.7089999999999996 0.09936139356853149
-2.710000000000001 0.09813701461497817
-2.7110000000000003 0.09693183961337477
-2.7119999999999997 0.09574843202173057
-2.713000000000001 0.0945898250138012
-2.7140000000000004 0.09345905060286475
-2.715 0.09235991890260889
-2.7159999999999993 0.09129793540641869
-2.7170000000000005 0.09027873946377245
-2.718 0.08930719243359093
-2.7189999999999994 0.08838877206935893
-2.7200000000000006 0.0875259554369968
-2.721 0.0867187403955384
-2.7219999999999995 0.08596407294684935
-2.7230000000000008 0.08525573387036094
-2.724 0.08458420838782466
-2.7249999999999996 0.08393833592426359
-2.726000000000001 0.08330544855746645
-2.7270000000000003 0.0826731902111219
-2.7279999999999998 0.08202986428369435
-2.729000000000001 0.08136538652252337
-2.7300000000000004 0.08067093921763756
-2.731 0.07994075865053402
-2.7319999999999993 0.07917158266620071
-2.7330000000000005 0.0783618937837441
-2.734 0.07751338902255368
-2.7349999999999994 0.07662965847840796
-2.7360000000000007 0.07571623548698354
-2.737 0.07478054136851812
-2.7379999999999995 0.07383152584244904
-2.7390000000000008 0.07287840447712719
-2.74 0.07193015146596565
-2.7409999999999997 0.07099495201300267
-2.742000000000001 0.07007949672477022
-2.7430000000000003 0.06918874066655616
-2.7439999999999998 0.0683250223330302
-2.745000000000001 0.0674894823220341
-2.7460000000000004 0.06668220182448754
-2.747 0.06590202993190629
-2.7479999999999993 0.06514747334080383
-2.7490000000000006 0.06441807020632531
-2.75 0.06371313901044018
-2.7509999999999994 0.06303229770753384
-2.7520000000000007 0.06237563440449066
-2.753 0.061742158153323616
-2.7539999999999996 0.061130688853682634
-2.755000000000001 0.060539250037283
-2.7560000000000002 0.05996467286164873
-2.7569999999999997 0.05940360269855178
-2.758000000000001 0.058852386702873266
-2.7590000000000003 0.05830752053357374
-2.76 0.057765700095962234
-2.761000000000001 0.05722471623289728
-2.7620000000000005 0.05668262748493039
-2.763 0.05613815424460158
-2.7639999999999993 0.05559062846786811
-2.7650000000000006 0.05503914893199402
-2.766 0.054482702290864986
-2.7669999999999995 0.053920438609410204
-2.7680000000000007 0.053350736137352556
-2.769 0.05277221374861595
-2.7699999999999996 0.05218365070180477
-2.771000000000001 0.0515843639769807
-2.7720000000000002 0.05097478067965422
-2.7729999999999997 0.05035642229113432
-2.774000000000001 0.0497322300100858
-2.7750000000000004 0.04910663755612551
-2.776 0.048485502394075036
-2.777000000000001 0.0478756711226793
-2.7780000000000005 0.04728416142517441
-2.779 0.046718064359481996
-2.7799999999999994 0.046183517365880083
-2.7810000000000006 0.04568512474849085
-2.782 0.045225106952960566
-2.7829999999999995 0.044803674830283496
-2.7840000000000007 0.04441845739478234
-2.785 0.04406422103505733
-2.7859999999999996 0.04373390501816049
-2.787000000000001 0.0434188958542352
-2.7880000000000003 0.043110267791976006
-2.7889999999999997 0.042799061897859855
-2.790000000000001 0.04247731697670483
-2.7910000000000004 0.04213904912819884
-2.792 0.041780483349855776
-2.793000000000001 0.04140027284649154
-2.7940000000000005 0.040999687641143576
-2.795 0.04058185100189223
-2.7959999999999994 0.040151915225636985
-2.7970000000000006 0.03971540608291714
-2.798 0.039277930431942776
-2.7989999999999995 0.038844950580232004
-2.8000000000000007 0.038420967396046286
-2.801 0.03800908961169674
-2.8019999999999996 0.03761145814347801
-2.803000000000001 0.037229105899056265
-2.8040000000000003 0.03686191636797721
-2.8049999999999997 0.0365091024427001
-2.806000000000001 0.03616898512726499
-2.8070000000000004 0.035839463556323725
-2.808 0.0355177559923731
-2.809000000000001 0.03520098892764185
-2.8100000000000005 0.03488590691679696
-2.811 0.034569294061218676
-2.8119999999999994 0.03424841933730949
-2.8130000000000006 0.03392080400492863
-2.814 0.03358496286548301
-2.8149999999999995 0.03324008728596422
-2.8160000000000007 0.03288643945329374
-2.817 0.03252502918022057
-2.8179999999999996 0.032157318411137635
-2.819000000000001 0.03178538095214268
-2.8200000000000003 0.031411364740825176
-2.8209999999999997 0.03103722694292666
-2.822000000000001 0.030664956252928772
-2.8230000000000004 0.030296345361390458
-2.824 0.02993288065064852
-2.825000000000001 0.02957574356210493
-2.8260000000000005 0.029226159208813954
-2.827 0.028885234280410836
-2.8279999999999994 0.028553967027875382
-2.8290000000000006 0.028233117980542326
-2.83 0.02792344020644959
-2.8309999999999995 0.02762583424958816
-2.8320000000000007 0.027340866089234864
-2.833 0.027069317694902666
-2.8339999999999996 0.026812146487508903
-2.835000000000001 0.02657036905286576
-2.8360000000000003 0.02634519045301816
-2.8369999999999997 0.02613771567247536
-2.838000000000001 0.0259491780059742
-2.8390000000000004 0.025780308591528002
-2.84 0.02563145061596851
-2.8409999999999993 0.025502025268391848
-2.8420000000000005 0.025390435819575178
-2.843 0.0252941699628493
-2.8439999999999994 0.025209766880010812
-2.8450000000000006 0.025132815030433207
-2.846 0.02505885374907011
-2.8469999999999995 0.024983509803437946
-2.8480000000000008 0.024902723532304803
-2.849 0.024813526610075937
-2.8499999999999996 0.024714197978353756
-2.851000000000001 0.024604311833796043
-2.8520000000000003 0.024484533695259884
-2.8529999999999998 0.02435675553394697
-2.854000000000001 0.02422323357498156
-2.8550000000000004 0.024086644246701573
-2.856 0.023949292018258538
-2.8569999999999993 0.02381306090694575
-2.8580000000000005 0.0236791318767502
-2.859 0.023547578145437925
-2.8599999999999994 0.023417882812957716
-2.8610000000000007 0.02328879636522521
-2.862 0.023158606177199753
-2.8629999999999995 0.02302557574698332
-2.8640000000000008 0.022888065144555627
-2.865 0.02274502580237159
-2.8659999999999997 0.02259612925521081
-2.867000000000001 0.02244184752016163
-2.8680000000000003 0.02228351429436147
-2.8689999999999998 0.02212300429137333
-2.870000000000001 0.021962525640077713
-2.8710000000000004 0.021804185178305808
-2.872 0.021649600788203036
-2.8729999999999993 0.021499638826704033
-2.8740000000000006 0.021354037818996367
-2.875 0.021211674818020672
-2.8759999999999994 0.021070345578680247
-2.8770000000000007 0.020927665732713843
-2.878 0.020781032228369713
-2.8789999999999996 0.020628275212639775
-2.880000000000001 0.02046801450534888
-2.8810000000000002 0.020300021424873693
-2.8819999999999997 0.020125185316912056
-2.883000000000001 0.019945425287869172
-2.8840000000000003 0.019763564315786714
-2.885 0.01958285278051197
-2.886000000000001 0.019406775494314226
-2.8870000000000005 0.019238627262691262
-2.888 0.019081154929119482
-2.8889999999999993 0.018936433564502038
-2.8900000000000006 0.018805850153067367
-2.891 0.01868989668894766
-2.8919999999999995 0.01858824606260518
-2.8930000000000007 0.018500207889220573
-2.894 0.018424567038576
-2.8949999999999996 0.018359664554194393
-2.896000000000001 0.018303856198787265
-2.8970000000000002 0.01825558183156442
-2.8979999999999997 0.018213323158517078
-2.899000000000001 0.018175771461244532
-2.9000000000000004 0.018141720812262833
-2.901 0.018110202802894243
-2.902000000000001 0.018080345420579007
-2.9030000000000005 0.01805137398614287
-2.904 0.01802247290383211
-2.9049999999999994 0.017993071009216804
-2.9060000000000006 0.01796271411102925
-2.907 0.01793110558868407
-2.9079999999999995 0.017898402839509872
-2.9090000000000007 0.017865045302214846
-2.91 0.01783171323745984
-2.9109999999999996 0.01779930678723873
-2.912000000000001 0.017768738793179212
-2.9130000000000003 0.017740511086064156
-2.9139999999999997 0.01771452848047654
-2.915000000000001 0.017689942554003735
-2.9160000000000004 0.017665057436411672
-2.917 0.017637289395456026
-2.918000000000001 0.0176034945254838
-2.9190000000000005 0.017560314449992523
-2.92 0.017504558489695312
-2.9209999999999994 0.017433819388415907
-2.9220000000000006 0.017346899533317976
-2.923 0.017244017212672814
-2.9239999999999995 0.017126843867582044
-2.9250000000000007 0.016998546588785923
-2.926 0.016863351938889732
-2.9269999999999996 0.016726054010532204
-2.928000000000001 0.01659162906591089
-2.9290000000000003 0.016464560420095566
-2.9299999999999997 0.016348443861872407
-2.931000000000001 0.016245701710143792
-2.9320000000000004 0.016157511960512197
-2.933 0.01608368696383031
-2.934000000000001 0.016022997923792286
-2.9350000000000005 0.01597342098611382
-2.936 0.01593249432922367
-2.9369999999999994 0.01589785506371756
-2.9380000000000006 0.015867252700514558
-2.939 0.015838974334481434
-2.9399999999999995 0.015811882066953668
-2.9410000000000007 0.015785385554533123
-2.942 0.015759339417105073
-2.9429999999999996 0.01573392214138713
-2.944000000000001 0.015709469391477732
-2.9450000000000003 0.015686161279846494
-2.9459999999999997 0.01566394389879518
-2.947000000000001 0.015642673122987266
-2.9480000000000004 0.015621960299906383
-2.949 0.015601415915347286
-2.950000000000001 0.015580575124830659
-2.9510000000000005 0.015559163211083287
-2.952 0.01553717508331383
-2.9529999999999994 0.015514731094148188
-2.9540000000000006 0.015492132334861589
-2.955 0.015469741859931049
-2.9559999999999995 0.015447816935548614
-2.9570000000000007 0.015426369198998058
-2.958 0.015405230531717039
-2.9589999999999996 0.015383820848427857
-2.960000000000001 0.015361540253783569
-2.9610000000000003 0.015337444174946424
-2.9619999999999997 0.015310886833669853
-2.963000000000001 0.01528131060417234
-2.9640000000000004 0.015248383123070919
-2.965 0.015212073762510249
-2.9659999999999993 0.015172647415056853
-2.9670000000000005 0.01513050063437311
-2.968 0.015085931068744243
-2.9689999999999994 0.01503923521554202
-2.9700000000000006 0.014990505884548035
-2.971 0.014939648085800698
-2.9719999999999995 0.014886527885422012
-2.9730000000000008 0.014831048488061233
-2.974 0.014773355377126696
-2.9749999999999996 0.01471387219012507
-2.976000000000001 0.01465346243703587
-2.9770000000000003 0.014593268491362651
-2.9779999999999998 0.014534734666499832
-2.979000000000001 0.014479299936924584
-2.9800000000000004 0.014428245669952476
-2.981 0.014382547208188082
-2.9819999999999993 0.014342724897401717
-2.9830000000000005 0.014308789407508762
-2.984 0.014280252690421684
-2.9849999999999994 0.01425630185371495
-2.9860000000000007 0.014235978447476311
-2.987 0.014218198998643539
-2.9879999999999995 0.014202081073612928
-2.9890000000000008 0.014186933115302374
-2.99 0.014172336692987203
-2.9909999999999997 0.014158035573818844
-2.992000000000001 0.014143980381124405
-2.9930000000000003 0.014130422668130168
-2.9939999999999998 0.014117503211094498
-2.995000000000001 0.014105632746171607
-2.9960000000000004 0.01409507248639471
-2.997 0.014086172762850164
-2.9979999999999993 0.014079209627165886
-2.9990000000000006 0.014074428607001152
-3.0 0.014071979637169517
