# Supplementary material for: Pressure-tuning of α-RuCl3 towards a quantum spin liquid
Source: Nat Commun. 2024 Sep 17;15:8142. doi: 10.1038/s41467-024-52169-w (PMC11408671; doi:10.1038/s41467-024-52169-w)
Supplement: Supplementary file 3 — Source Data [file 41467_2024_52169_MOESM3_ESM.zip › fig4/FIG4_SimuData_1-3l_CLdelta_0my.dat]

6.0 0.02093019626270014
5.999 0.020949094347682738
5.998 0.02098512567679282
5.997 0.02103511013517412
5.996 0.021094763728079592
5.995 0.021159175723742513
5.994 0.02122355062464808
5.993 0.021283769265805934
5.992 0.021336492604322313
5.991 0.021379822626857444
5.99 0.02141298689193171
5.989 0.0214364238800652
5.988 0.021451593832859422
5.987 0.0214605758418427
5.986 0.021465667825106664
5.985 0.021469443351820845
5.984 0.021474090176694306
5.983 0.021481642920949257
5.982 0.02149355687803074
5.981 0.021510621836735296
5.98 0.02153312123582311
5.979 0.021560908598313746
5.978 0.02159316309530177
5.977 0.021628686763826694
5.976 0.021666251271264456
5.975 0.02170435841415243
5.974 0.021741728099030154
5.973 0.021777336606951466
5.972 0.021810772552953352
5.971 0.02184203282821643
5.97 0.02187192676747875
5.969 0.021901521300001767
5.968 0.021932184886254858
5.967 0.021965461603182194
5.966 0.022002789622566212
5.965 0.02204506449676188
5.964 0.022092874519009077
5.963 0.02214616480518344
5.962 0.02220454417338831
5.961 0.022267264734922673
5.96 0.02233334758051746
5.959 0.022401853419520296
5.958 0.022471869372403017
5.957 0.022542524146221522
5.956 0.022613235053100752
5.955 0.022683315069893312
5.954 0.022752147061592055
5.953 0.022819036202838105
5.952 0.022883500127020874
5.951 0.022944939315105377
5.95 0.023002895125123875
5.949 0.023057178803547587
5.948 0.0231076642420345
5.947 0.02315439947457819
5.946 0.023197640801297277
5.945 0.02323761807020795
5.944 0.023274501688599715
5.943 0.023308323521748192
5.942 0.023339338388901093
5.941 0.023367665430711605
5.94 0.023393821409773273
5.939 0.023418663384416255
5.938 0.02344349512592516
5.937 0.023470389045033117
5.936 0.02350180438940501
5.935 0.023540680757088227
5.934 0.023590008246878937
5.933 0.023652616065725
5.932 0.02373078287049507
5.931 0.023825842307975853
5.93 0.023938042503279734
5.929 0.02406627370607506
5.928 0.024208394677466383
5.927 0.02436082413454439
5.926 0.024519569531556883
5.925 0.024679943223754948
5.924 0.02483735990255568
5.923 0.02498766749677049
5.922 0.025127590837144335
5.921 0.025255081820911685
5.92 0.0253691978459082
5.919 0.025470810628552252
5.918 0.02556184538631653
5.917 0.0256456663017211
5.916 0.025726417938436306
5.915 0.02580899880888566
5.914 0.02589825400307502
5.913 0.025998774115012026
5.912 0.02611444899962738
5.911 0.026247868973364997
5.91 0.026399972954867564
5.909 0.026570306379487887
5.908 0.026756582973121407
5.907 0.02695495127063067
5.906 0.027160674811140713
5.905 0.027368108121315397
5.904 0.027571995001632692
5.903 0.027767512368896498
5.902 0.027951202881349696
5.901 0.02812101043037695
5.9 0.028276506371467253
5.899 0.02841891524520124
5.898 0.02855063082227677
5.897 0.028674671092546757
5.896 0.028794317398397558
5.895 0.028912595842229962
5.894 0.02903150466012733
5.893 0.02915196294322696
5.892 0.02927386651084576
5.891 0.029396056485049588
5.89 0.02951669261589995
5.889 0.02963365067691067
5.888 0.029744792561217023
5.887 0.029848511847508287
5.886 0.02994425671917681
5.885 0.030032343190533967
5.884 0.03011435393906224
5.883 0.030192854305935837
5.882 0.030271290160330717
5.881 0.030353898244025207
5.88 0.030445201796696884
5.879 0.030549697754274525
5.878 0.030671771764742454
5.877 0.030814811225971538
5.876 0.030981564836556168
5.875 0.031173761365629625
5.874 0.03139169644036618
5.873 0.031634621978269016
5.872 0.031900774075682474
5.871 0.032187836549534644
5.87 0.032492426206254636
5.869 0.03281157932225865
5.868 0.03314164692576554
5.867 0.033479782407487724
5.866 0.03382329896574933
5.865 0.03416989899054602
5.864 0.03451767520401518
5.8629999999999995 0.03486489608069715
5.862 0.03521019245767634
5.861 0.035552142472354345
5.86 0.0358890589718067
5.859 0.036219556977609986
5.858 0.03654234610790219
5.857 0.03685605765377136
5.856 0.037160329500322796
5.855 0.037454555839651654
5.854 0.03773891315771333
5.853 0.038014259355335596
5.852 0.03828168672265463
5.851 0.03854262066276948
5.85 0.03879859565402061
5.849 0.03905137071252409
5.848 0.039302464191910975
5.847 0.039553648354807756
5.846 0.03980679200225565
5.845 0.04006440985766775
5.844 0.04032928674878225
5.843 0.04060454416702152
5.842 0.040893748841857876
5.841 0.041200791491048
5.84 0.04152920400006529
5.839 0.041882128502564786
5.838 0.042261453843743045
5.837 0.04266730738315012
5.836 0.04309858379674357
5.835 0.043551856267105366
5.834 0.044022109525985675
5.833 0.04450285347887993
5.832 0.04498633781136396
5.831 0.04546524954304495
5.83 0.04593281380959503
5.829 0.046383660292256434
5.828 0.046815328153461164
5.827 0.04722789649659556
5.826 0.047624558920599525
5.825 0.04801166412985913
5.824 0.04839758394382709
5.823 0.0487918989898551
5.822 0.04920370942214799
5.821 0.0496408689259334
5.82 0.05010824692223833
5.819 0.050607686257613776
5.818 0.0511369875860301
5.817 0.05169019298917919
5.816 0.05225924580990559
5.815 0.052834775666812835
5.814 0.05340743891727976
5.813 0.053969749065318
5.812 0.05451720119603692
5.811 0.055049153347494835
5.81 0.05556858713599552
5.809 0.05608232940484142
5.808 0.056599819027214546
5.807 0.0571315567516245
5.806 0.057688841291497026
5.805 0.05828158370511104
5.804 0.058917673416772655
5.803 0.05960217758041437
5.802 0.0603373527718597
5.801 0.0611225959344783
5.8 0.061954191811309664
5.799 0.0628270611896547
5.798 0.06373414870087571
5.797 0.06466710601000814
5.796 0.06561683494525844
5.795 0.06657456398248704
5.794 0.06753110839059027
5.793 0.06847811777860723
5.792 0.06940752343065844
5.791 0.07031257758529617
5.79 0.07118802777767247
5.789 0.07203029037104117
5.788 0.07283730325466174
5.787 0.07360896946004142
5.786 0.07434657331489886
5.785 0.07505342102816048
5.784 0.07573328335059812
5.783 0.07639164478144643
5.782 0.07703487021499907
5.781 0.07767030293630997
5.78 0.07830696616206151
5.779 0.07895404817817885
5.778 0.07962275732542295
5.777 0.0803246335370037
5.776 0.08107056557851167
5.775 0.08187051806300975
5.774 0.08273270321508486
5.773 0.08366254780396494
5.772 0.08466168612479594
5.771 0.08572785111058542
5.77 0.0868557012257002
5.769 0.08803692514104063
5.768 0.08926146815268284
5.767 0.09051843251639095
5.766 0.0917966445617424
5.765 0.09308608620124542
5.764 0.09437858962221254
5.763 0.09566758709230079
5.762 0.09694886610873046
5.761 0.09822021566048147
5.76 0.09948290134491249
5.759 0.10074200793361138
5.758 0.10200550547987779
5.757 0.10328480666899799
5.756 0.10459583262024649
5.755 0.10595491904726743
5.754 0.1073794908293211
5.753 0.10888545332987401
5.752 0.11048396141488635
5.751 0.11218128169417578
5.75 0.11397651077483387
5.749 0.11586217073679923
5.748 0.11782506199832653
5.747 0.11984902464492315
5.746 0.12191671073526025
5.745 0.12401253860070206
5.744 0.12612598011666154
5.743 0.12825159785222645
5.742 0.1303898588986539
5.741 0.1325456827658892
5.74 0.13472517318009422
5.739 0.13693523892263712
5.7379999999999995 0.13917869462877233
5.737 0.14145412660117518
5.736 0.14375307987201197
5.735 0.1460626062166004
5.734 0.14836639109550062
5.733 0.1506467190824697
5.732 0.15288773193877292
5.731 0.15507987329282258
5.73 0.15722060664075407
5.729 0.15931624194427682
5.728 0.16138242980079706
5.727 0.16344432719297342
5.726 0.16553080678643362
5.725 0.16767588353256507
5.724 0.16991125962900824
5.723 0.17226664199373373
5.7219999999999995 0.17476639316775824
5.721 0.17742662833027475
5.72 0.1802549933171929
5.719 0.18324946002633408
5.718 0.1864002595346302
5.717 0.1896898862952766
5.716 0.19309618802557404
5.715 0.1965925321928443
5.714 0.20015273539612127
5.713 0.20375235342079528
5.712 0.20737258666309266
5.711 0.21099914143758158
5.71 0.21462796934823772
5.709 0.2182611807628072
5.708 0.2219107377844017
5.707 0.22559063530638604
5.706 0.2293184830090726
5.705 0.23311105920454595
5.704 0.23698194594975544
5.703 0.2409360316061021
5.702 0.24497162990888616
5.701 0.24907688834894942
5.7 0.2532325469254124
5.699 0.25741483430999695
5.698 0.26159566638523474
5.697 0.26574882939641037
5.696 0.2698540455247265
5.695 0.2738938473439995
5.694 0.2778595074221009
5.693 0.28175043142358736
5.692 0.2855706572977236
5.691 0.28932837996720684
5.69 0.2930334839872505
5.689 0.2966947564633623
5.688 0.3003212047756898
5.687 0.3039185681688521
5.686 0.3074944973009031
5.685 0.3110580670594861
5.684 0.3146255785361487
5.683 0.3182176155203347
5.682 0.32185944082013573
5.681 0.32558043149310045
5.68 0.3294066710215985
5.679 0.33335730116378226
5.678 0.33743693609650216
5.677 0.34163546095105024
5.676 0.3459136938157151
5.675 0.3502210059747188
5.674 0.35448629589330244
5.673 0.35863291137919817
5.672 0.3625834076323354
5.671 0.36627361124376023
5.67 0.369659675465656
5.669 0.3727182881980326
5.668 0.37545757711378047
5.667 0.3779105128198112
5.666 0.3801254933328342
5.665 0.3821674088850289
5.664 0.38410121848291756
5.663 0.3859873110396817
5.662 0.38787481747054087
5.661 0.3897924445027707
5.66 0.39175709766701783
5.659 0.3937636821721401
5.658 0.39580306283476435
5.657 0.3978541883208054
5.656 0.39990033764685506
5.655 0.4019276073505268
5.654 0.4039366717532718
5.653 0.4059361886900556
5.652 0.4079492386120564
5.651 0.4100043837119159
5.65 0.41213053013996415
5.649 0.4143550908721232
5.648 0.4166916002730649
5.647 0.41913702230022415
5.646 0.42167204175447787
5.645 0.424256410284128
5.644 0.426830350737321
5.643 0.42932310043462324
5.642 0.43165912259258044
5.641 0.4337603547426793
5.64 0.43555604318604746
5.639 0.4369846847208618
5.638 0.43800154187467
5.6370000000000005 0.4385778733827747
5.636 0.4387028339738948
5.635 0.4383839118466374
5.634 0.43764613616565756
5.633 0.436528664608676
5.632 0.4350816664808625
5.631 0.4333631283889768
5.63 0.43143109601165247
5.629 0.4293464187369332
5.628 0.4271596950728973
5.627 0.42491770304425763
5.626 0.42264900414019274
5.625 0.4203731033689366
5.624 0.41809351927760513
5.623 0.4158051386140618
5.622 0.41348992753426733
5.621 0.411121789424807
5.62 0.4086734570697706
5.619 0.40611329033736804
5.618 0.40341334330305
5.617 0.40055487466906675
5.616 0.3975246514953663
5.615 0.39432457205216354
5.614 0.3909685618565944
5.6129999999999995 0.38748674990142856
5.612 0.38392260205206236
5.611 0.38032794842117223
5.61 0.3767628458841704
5.609 0.37328530782901065
5.608 0.36994866999077985
5.607 0.3667898869811445
5.606 0.3638309237618292
5.605 0.3610685507382708
5.604 0.35847945739597353
5.603 0.3560196911691963
5.602 0.35363167667568174
5.601 0.3512535240024018
5.6 0.3488229120144566
5.599 0.3462913357137687
5.598 0.34362836545713316
5.5969999999999995 0.34082218098588984
5.596 0.3378847564261133
5.595 0.33484771931448315
5.594 0.33175644933473303
5.593 0.3286608385425111
5.592 0.32561573895440155
5.591 0.32266877476036193
5.59 0.31986010228839207
5.589 0.31721950337629246
5.588 0.31476382268059655
5.587 0.3125000814857117
5.586 0.31042452638262646
5.585 0.30852566940524934
5.584 0.3067843902555447
5.583 0.3051759064541532
5.582 0.3036723627043123
5.581 0.30224480694582584
5.58 0.3008600277994717
5.579 0.2994887924653533
5.578 0.29810367012967554
5.577 0.2966804564832812
5.576 0.29519778656411066
5.575 0.293639891121047
5.574 0.2919961765921004
5.573 0.2902622414574177
5.572 0.2884409426457258
5.571 0.2865407863010628
5.57 0.28457685109401715
5.569 0.2825695027852052
5.568 0.280543260545676
5.567 0.27852058794703644
5.566 0.2765221874542757
5.565 0.2745630359478273
5.564 0.27264743466187696
5.563 0.27077386646102064
5.562 0.26892941484943705
5.561 0.26709702920566303
5.56 0.2652571190944051
5.559 0.26339421307842653
5.558 0.2614964776835059
5.557 0.2595628256802919
5.556 0.2576018948307651
5.555 0.25563060473628013
5.554 0.25367279095346573
5.553 0.25175814338535285
5.552 0.2499135350851807
5.551 0.2481666029304776
5.55 0.24653832648439497
5.549 0.24504239121884322
5.548 0.24368797849674595
5.547 0.24247493411457516
5.546 0.2413970420854003
5.545 0.24044146051119944
5.544 0.2395926468566238
5.543 0.23882891985864557
5.542 0.23812739491838936
5.541 0.23746297634130706
5.54 0.23680947397194202
5.539 0.23614298664008176
5.538 0.23544298909359773
5.537 0.23469298343618522
5.536 0.2338809673523
5.535 0.23300260298932488
5.534 0.23205846963121357
5.533 0.23105507170446696
5.532 0.23000277781329173
5.531 0.22891455710476333
5.53 0.22780503263320734
5.529 0.22668603644658644
5.528 0.2255666251740782
5.527 0.224454609111489
5.526 0.2233519956621134
5.525 0.22225753604337375
5.524 0.2211699146805669
5.523 0.22008577918696062
5.522 0.21900450949390451
5.521 0.2179267600747454
5.52 0.21685627097174456
5.519 0.2157991934009579
5.518 0.21476398385926868
5.517 0.21375857858781952
5.516 0.21278861515377712
5.515 0.21185965585884348
5.514 0.21097138009985297
5.513 0.21012488433113555
5.5120000000000005 0.20931679985899163
5.511 0.20854346732151183
5.51 0.20780433525290476
5.509 0.2071007205298278
5.508 0.20643667794299023
5.507 0.20581962864963507
5.506 0.20526205384770915
5.505 0.2047760984637322
5.504 0.20437446040109922
5.503 0.20407000409049394
5.502 0.20386912559415107
5.501 0.20377516100788784
5.5 0.203786280882763
5.499 0.2038925862110984
5.498 0.20407666397412594
5.497 0.2043158322888037
5.496 0.20458129858545582
5.495 0.2048400327376684
5.494 0.20505739567711434
5.493 0.20519952111600873
5.492 0.2052349549048131
5.491 0.2051394251403072
5.49 0.20489526467261612
5.489 0.2044967534302559
5.4879999999999995 0.20395057686329812
5.487 0.2032768267671291
5.486 0.20250740093559516
5.485 0.20168547838798406
5.484 0.20086208017528756
5.483 0.20009167576405204
5.482 0.19942836148942775
5.481 0.19891905912421232
5.48 0.19860108593698897
5.479 0.19849912084482882
5.478 0.1986207651867864
5.477 0.19895964627101126
5.476 0.19949412728772178
5.475 0.20019070976044848
5.474 0.20100936569548739
5.473 0.20190126693671048
5.4719999999999995 0.2028178398433971
5.471 0.2037099765511454
5.47 0.2045312329888943
5.469 0.20524109080731995
5.468 0.20580634509654622
5.467 0.20620277501582127
5.466 0.20641499558332915
5.465 0.20644060200223754
5.464 0.20628731867351074
5.463 0.20597447456392998
5.462 0.2055297818066315
5.461 0.20498649345362543
5.46 0.20438216399200995
5.459 0.203754240646111
5.458 0.20313846187729181
5.457 0.20256376650217492
5.4559999999999995 0.20205614674559366
5.455 0.2016341512736667
5.454 0.2013103927541068
5.453 0.20109447660675855
5.452 0.2009915026068394
5.451 0.20100196420882174
5.45 0.20112701849538261
5.449 0.20136665145940594
5.448 0.20171806351879185
5.447 0.2021798947450052
5.446 0.20274900090793485
5.445 0.20342157608501552
5.444 0.20419275988538785
5.443 0.20505269007072513
5.442 0.20598919285709133
5.441 0.20698590637684605
5.4399999999999995 0.20801973718937222
5.439 0.20906410579008972
5.438 0.2100901157593829
5.437 0.2110667196802906
5.436 0.21196546599644947
5.435 0.21276159518080198
5.434 0.21343918178211713
5.433 0.21399132916319233
5.432 0.214424074128323
5.431 0.2147531812802976
5.43 0.21500524746817223
5.429 0.21521428773217818
5.428 0.21541965476662422
5.427 0.21565856906443728
5.426 0.2159643615351559
5.425 0.21636423592766854
5.4239999999999995 0.21687432150021896
5.423 0.21749938116603562
5.422 0.21823424326287305
5.421 0.21906509475027655
5.42 0.21997083046934077
5.4190000000000005 0.2209292246841495
5.418 0.22191730017596933
5.417 0.22291540850195302
5.416 0.22390585698616391
5.415 0.22487433945562474
5.414 0.22580905981148375
5.413 0.2266978574506751
5.412 0.2275276280993114
5.411 0.22828259710172838
5.41 0.22894723571025422
5.409 0.22950453052350542
5.408 0.22993905157415215
5.407 0.23024006275169798
5.406 0.23040009375566645
5.405 0.2304174486712474
5.404 0.23029625925924976
5.4030000000000005 0.230044862475235
5.402 0.22967715858075188
5.401 0.2292072468745039
5.4 0.2286527245306078
5.399 0.22803119379665862
5.398 0.22736173701175644
5.397 0.22666474672816214
5.396 0.22596098925935923
5.395 0.22527295360115762
5.394 0.2246235937837398
5.393 0.22403478696030663
5.392 0.22352908641320657
5.391 0.22312634209244075
5.39 0.22284472623917068
5.389 0.22269951903203938
5.388 0.22270452485922543
5.3870000000000005 0.22287038517228913
5.386 0.2232061367443326
5.385 0.2237169875441534
5.384 0.22440322097403342
5.383 0.22525839923429003
5.382 0.22626728960724066
5.381 0.22740500993185173
5.38 0.22863408130344576
5.379 0.22990316802856006
5.378 0.23115443333775326
5.377 0.23232038396172752
5.376 0.23332893950957803
5.375 0.2341159651850095
5.374 0.23462447714334683
5.373 0.23481367935057876
5.372 0.23466393358796608
5.371 0.23417997243916996
5.37 0.23338813509771955
5.369 0.23233498309837816
5.368 0.23108203014348244
5.367 0.22969744069083778
5.366 0.22824993085534004
5.365 0.22680040793456618
5.364 0.2253979811424202
5.3629999999999995 0.22407648696715174
5.362 0.2228548283546599
5.361 0.22173648676994984
5.36 0.22071687688196534
5.359 0.219785895410263
5.358 0.21893216823755865
5.357 0.21814904233782684
5.356 0.21743423903328157
5.355 0.2167885085701389
5.354 0.2162170930899009
5.353 0.21572349524372528
5.352 0.21530870374507644
5.351 0.21496642794459364
5.35 0.2146828663606711
5.349 0.21443497145825227
5.348 0.21419262718514473
5.3469999999999995 0.213922397334832
5.346 0.21358998705891794
5.345 0.21316404470855188
5.344 0.21262020178544827
5.343 0.2119408110555926
5.342 0.21111831096139236
5.341 0.21015343518603918
5.34 0.20905488612722523
5.339 0.20783584045655099
5.338 0.2065153532885184
5.337 0.20511184575735858
5.336 0.2036461144722737
5.335 0.20213787154505702
5.334 0.20060654712148812
5.333 0.19907108086421768
5.332 0.19754580680509293
5.3309999999999995 0.19604665480516953
5.33 0.19458497837617153
5.329 0.19316760640336628
5.328 0.1917989132019759
5.327 0.1904794448060542
5.326 0.18920292789666893
5.325 0.18796007174828003
5.324 0.18673792804582948
5.323 0.18551799961356766
5.322 0.18428227689528343
5.321 0.1830132888099221
5.32 0.18169580234235513
5.319 0.18031819387735068
5.318 0.17887537856411248
5.317 0.17736837299420302
5.316 0.17580484775948055
5.3149999999999995 0.17419854188326803
5.314 0.17256737297943936
5.313 0.17093016193217297
5.312 0.16930715550687836
5.311 0.16771514375836724
5.31 0.166167121823818
5.309 0.1646718236859792
5.308 0.16323261835031755
5.307 0.16184946072538578
5.306 0.16051902846337074
5.305 0.15923680181315952
5.304 0.15799744173993516
5.303 0.15679526415578726
5.302 0.15562506292713502
5.301 0.1544815515227127
5.3 0.15335758049618706
5.2989999999999995 0.15224505484676099
5.298 0.15113214951906925
5.297 0.150005974339763
5.296 0.148852416896572
5.295 0.14765598418092174
5.2940000000000005 0.1464030127140548
5.293 0.14508362072329
5.292 0.14369132603654336
5.291 0.14222500665412374
5.29 0.14068994964293374
5.289 0.13909494477789178
5.288 0.1374543936861354
5.287 0.1357847662650208
5.286 0.13410349623371118
5.285 0.1324271009006849
5.284 0.1307701747278217
5.283 0.12914539106506906
5.282 0.12755987433531246
5.281 0.12601986908571758
5.28 0.12452745174074403
5.279 0.12308296835762006
5.2780000000000005 0.12168576089023268
5.277 0.12033550733177222
5.276 0.11903279123207051
5.275 0.11777959757788278
5.274 0.11657989487932009
5.273 0.11543628113246066
5.272 0.11435207480730539
5.271 0.11332922337204686
5.27 0.11236793262893986
5.269 0.11146557163228192
5.268 0.11061684080139592
5.267 0.10981482736290665
5.266 0.10905097857645403
5.265 0.10831750856842975
5.264 0.10760778763207109
5.263 0.10691547449508826
5.2620000000000005 0.10623627308293976
5.261 0.10556692908214788
5.26 0.10490465899976655
5.259 0.10424570850557768
5.258 0.10358506735306296
5.257 0.10291619819023039
5.256 0.10222949040760285
5.255 0.1015144999951115
5.254 0.1007602137257816
5.253 0.09995540842728542
5.252 0.09909145092068086
5.251 0.09816302439356392
5.25 0.09716854901243431
5.249 0.09611187130638224
5.248 0.09499975668903823
5.247 0.0938438937377884
5.246 0.09265725009314062
5.245 0.09145471408779238
5.244 0.09024895441433187
5.243 0.08905218676546177
5.242 0.08787429513304441
5.241 0.0867219592765711
5.24 0.08560030358050423
5.239 0.08451185551597377
5.2379999999999995 0.08345748728882914
5.237 0.08243739724779679
5.236 0.08144946436802426
5.235 0.08049072532188467
5.234 0.07955589838063212
5.233 0.07863919447165679
5.232 0.07773283197970826
5.231 0.07682911939021515
5.23 0.07592038843525113
5.229 0.07500103347746558
5.228 0.07406810571259989
5.227 0.0731222538317471
5.226 0.07216766324096804
5.225 0.07121335403407958
5.224 0.07027062403077561
5.223 0.06935288028749258
5.2219999999999995 0.0684741241484584
5.221 0.0676460115143286
5.22 0.06687822269022778
5.219 0.06617518179358244
5.218 0.06553745544967217
5.217 0.06495967047978067
5.216 0.06443198629015288
5.215 0.06394169871068622
5.214 0.06347417159429673
5.213 0.06301466450473713
5.212 0.06255028167058112
5.211 0.06207130341261093
5.21 0.061572903972400984
5.209 0.061053901046557654
5.208 0.06051792890715289
5.207 0.0599718657728414
5.2059999999999995 0.05942499262648047
5.205 0.058887041508219586
5.204 0.0583675875586551
5.203 0.05787436042944593
5.202 0.05741259588980238
5.201 0.056985126652373146
5.2 0.05659138335170306
5.199 0.05622912507092022
5.198 0.05589339469801656
5.197 0.05557828669023955
5.196 0.05527676308856959
5.195 0.05498155815787095
5.194 0.054685162864887824
5.193 0.054380672051190196
5.192 0.05406184607152886
5.191 0.05372293113230657
5.1899999999999995 0.05335996731645845
5.189 0.052970340324330005
5.188 0.05255328571914643
5.187 0.05211028223991628
5.186 0.051644427151561895
5.185 0.051161251645335123
5.184 0.05066681904142951
5.183 0.05016837663702901
5.182 0.049673003337379854
5.181 0.049187184349538365
5.18 0.048715780279124286
5.179 0.04826240093253121
5.178 0.04782843370508424
5.177 0.04741417020199756
5.176 0.0470178658292502
5.175 0.04663762387676531
5.1739999999999995 0.04627091103044915
5.173 0.04591527757791769
5.172 0.045568726178243715
5.171 0.04523029222861155
5.17 0.044899451457974394
5.169 0.04457602168702359
5.168 0.044260701486218586
5.167 0.04395416885014301
5.166 0.04365683845444585
5.165 0.04336965132185758
5.164 0.043093097223944325
5.163 0.042827860443590465
5.162 0.04257462048898141
5.161 0.04233455545672268
5.16 0.04210889825424844
5.159 0.04189892621685757
5.158 0.041705430482362846
5.157 0.041528792403312774
5.156 0.04136782188060178
5.155 0.041220190941729566
5.154 0.04108184750533589
5.1530000000000005 0.04094765215596314
5.152 0.04081158159209883
5.151 0.04066762474487188
5.15 0.040510490709902376
5.149 0.04033683119957714
5.148 0.040145152728523884
5.147 0.039936391525911
5.146 0.03971398735289871
5.145 0.03948289422734787
5.144 0.0392492080250508
5.143 0.03901930103461818
5.142 0.0387986911012425
5.141 0.038591104194621854
5.14 0.038398225176863796
5.139 0.03821948940185643
5.138 0.03805199795992317
5.1370000000000005 0.037891113216721325
5.136 0.03773096813721368
5.135 0.03756529407077609
5.134 0.037388431770043314
5.133 0.0371961108814415
5.132 0.036985561533308606
5.131 0.03675645236394759
5.13 0.03650993776998341
5.129 0.0362493472536779
5.128 0.035978605205424896
5.127 0.03570233957476935
5.126 0.03542462537303081
5.125 0.03514859341751151
5.124 0.03487622595090037
5.123 0.034607923548030946
5.122 0.03434238171467281
5.121 0.03407763843788563
5.12 0.033810942795125296
5.119 0.03353963195786629
5.118 0.033261729329834316
5.117 0.032976634842623934
5.116 0.03268518635439412
5.115 0.03239026609421279
5.114 0.03209623691896433
5.1129999999999995 0.031808992218092726
5.112 0.03153518353103221
5.111 0.031281719979562465
5.11 0.031055034435525743
5.109 0.030860396006020748
5.108 0.030701299809079045
5.107 0.03057927278618449
5.106 0.030493545656070754
5.105 0.030441188725988947
5.104 0.030417122022763227
5.103 0.030414694566007063
5.102 0.030426241060899754
5.101 0.030443551632082975
5.1 0.03045861094055064
5.099 0.030464238427764415
5.098 0.03045473265437303
5.0969999999999995 0.030426216659401362
5.096 0.030377048638100868
5.095 0.030307640072403254
5.094 0.03022037262311389
5.093 0.030119174862752552
5.092 0.030008923464852018
5.091 0.02989480881802797
5.09 0.029781538568100445
5.089 0.029673048804066293
5.088 0.02957190730441705
5.087 0.029479293144533226
5.086 0.029395146266984164
5.085 0.029317894392189955
5.084 0.029244937692642692
5.083 0.02917317961749146
5.082 0.02909899561553038
5.0809999999999995 0.029018830048249934
5.08 0.02892935097531893
5.079 0.028827909329511715
5.078 0.028712633632873425
5.077 0.028582765434448133
5.076 0.02843862852859065
5.075 0.02828164917268149
5.074 0.028114376764665855
5.073 0.027940212523065854
5.072 0.02776316469236533
5.071 0.027587555543840556
5.07 0.027417604099502696
5.069 0.027257107201662578
5.068 0.027109231521219187
5.067 0.026976034532429735
5.066 0.026858467449480866
5.0649999999999995 0.026756671604961334
5.064 0.026669461607897713
5.063 0.02659491032119568
5.062 0.026530623082242525
5.061 0.026473777182884378
5.06 0.026421662008610715
5.059 0.026371668318763752
5.058 0.02632200314166426
5.057 0.026271330224213272
5.056 0.026219221844040075
5.055 0.026166182517419603
5.054 0.026113229865120248
5.053 0.026061910556989965
5.052 0.026013932482505085
5.051 0.025971098518410306
5.05 0.025934856948853655
5.0489999999999995 0.025906172548862436
5.048 0.025885402320187916
5.047 0.025872171422045013
5.046 0.02586539498864458
5.045 0.025863646462611016
5.044 0.02586495983277358
5.043 0.025867387438895287
5.042 0.0258690567076171
5.041 0.025868487051698984
5.04 0.025864970522931532
5.039 0.02585830790266255
5.038 0.02584896787758369
5.037 0.025838049245845048
5.036 0.025826994208560945
5.035 0.025817473568864144
5.034 0.025810805312139494
5.033 0.025807979653345435
5.032 0.025809323721362402
5.031 0.02581441014154116
5.03 0.025822187013982735
5.029 0.025830804640486697
5.0280000000000005 0.025838183407156694
5.027 0.025842064186844527
5.026 0.0258401563764507
5.025 0.025830580039576802
5.024 0.02581182869134885
5.023 0.02578319618635925
5.022 0.02574457618504698
5.021 0.025696644998876774
5.02 0.02564085324403212
5.019 0.025578976793841204
5.018 0.025513354546577032
5.017 0.02544653979359765
5.016 0.02538068708320084
5.015 0.025317821628120334
5.014 0.02525949663231199
5.013 0.025206535534845025
5.0120000000000005 0.02515935824568285
5.011 0.025117837556048128
5.01 0.02508143602438821
5.009 0.025049452530172964
5.008 0.02502157628474622
5.007 0.024997428690548745
5.006 0.024977395377455018
5.005 0.02496207401603401
5.004 0.02495251343752784
5.003 0.024949979443205678
5.002 0.024955661402936074
5.001 0.024970359250372002
5.0 0.0249944312134223
4.999 0.025027459960314215
4.998 0.02506817893234773
4.997 0.025114656971828696
4.996 0.025164249871804458
4.995 0.025214040844894262
4.994 0.025261090307047377
4.993 0.025302933372744075
4.992 0.025337657377995385
4.991 0.025364193921311926
4.99 0.02538252714939998
4.989 0.025393347108400015
4.9879999999999995 0.02539820128667635
4.987 0.025399188211855505
4.986 0.02539842671910959
4.984999999999999 0.02539834812444917
4.984 0.02540098721158682
4.983 0.025408186767401343
4.982 0.025421196241792315
4.981 0.0254407689778442
4.98 0.02546709237459978
4.979 0.02549969714332425
4.978 0.025537671927452738
4.977 0.0255796419907223
4.976 0.025624081470843066
4.975 0.025669319852807147
4.974 0.02571376261140514
4.973 0.025756181986038976
4.9719999999999995 0.02579605951499876
4.971 0.02583335309288204
4.97 0.02586898832328959
4.969 0.025904209159767475
4.968 0.025940638164102955
4.9670000000000005 0.02598012850740197
4.966 0.026024425890803938
4.965 0.026074638953995165
4.964 0.026131511505039496
4.963 0.026195010186066743
4.962 0.026264679997532677
4.961 0.02633961684643788
4.96 0.02641861889410947
4.959 0.026500517335374826
4.958 0.02658417003611357
4.957 0.026668494198216538
4.9559999999999995 0.02675276699080432
4.955 0.026836168689712135
4.954 0.02691798821103639
4.953 0.026997442268123985
4.952 0.027074008493635643
4.9510000000000005 0.02714702378544647
4.95 0.027215977426859016
4.949 0.027280655535716448
4.948 0.027340893961019807
4.947 0.02739671314110089
4.946 0.027448369160377958
4.945 0.027496087361159993
4.944 0.027540032466334057
4.943 0.027580227324795023
4.942 0.027616984134232005
4.941 0.02765047819805741
4.9399999999999995 0.027681369522001977
4.939 0.02771072836088193
4.938 0.027740147244039084
4.937 0.027772111278701734
4.936 0.027809542028802522
4.9350000000000005 0.027855908453921233
4.934 0.027914721410787303
4.933 0.02798929697200293
4.932 0.028082303126404036
4.931 0.028195300784840272
4.93 0.028328584705932164
4.929 0.028480860635682212
4.928 0.028649624991326072
4.927 0.028830672931500302
4.926 0.029019304471913757
4.925 0.029209978912905613
4.9239999999999995 0.029397252551453913
4.923 0.029576171057953543
4.922 0.029742799447563778
4.921 0.02989464698830568
4.92 0.030030538742155433
4.9190000000000005 0.03015146566489468
4.918 0.030259689429102902
4.917 0.03035920672882032
4.916 0.030454962815901144
4.915 0.03055281353918791
4.914 0.030658556628712887
4.913 0.03077767985109623
4.912 0.030914822106094447
4.911 0.031073058569196857
4.91 0.03125348420147132
4.909 0.031455524543999226
4.9079999999999995 0.031676427440023386
4.907 0.03191159223035395
4.906 0.03215538557047235
4.905 0.0324011165322718
4.904 0.03264257994948198
4.9030000000000005 0.03287409899813769
4.902 0.0330916264296388
4.901 0.033292771901941895
4.9 0.033477059792083534
4.899 0.033645952399244033
4.898 0.03380227362315735
4.897 0.0339495679700177
4.896 0.03409167871232502
4.895 0.03423214922319296
4.894 0.03437331427568816
4.893 0.034516251764905345
4.8919999999999995 0.03466084817641786
4.891 0.03480576253414647
4.89 0.03494886188946036
4.889 0.035087680361512205
4.888 0.035219728053698315
4.8870000000000005 0.0353431260070347
4.886 0.03545721975619589
4.885 0.03556235760598388
4.884 0.03566036668294943
4.883 0.03575422660214374
4.882 0.035847961384857
4.881 0.03594654255647139
4.88 0.036055302867796325
4.879 0.036179567136482314
4.878 0.036324548772612805
4.877 0.03649429969597783
4.8759999999999994 0.03669212173391927
4.875 0.036920105310050855
4.874 0.0371786312100617
4.873 0.037466825853552085
4.872 0.03778259335168466
4.871 0.038123168161485615
4.87 0.038484512245136306
4.869 0.03886308743954837
4.868 0.03925455147530433
4.867 0.03965553177344125
4.866 0.040062855460489995
4.865 0.04047383041870006
4.864 0.04088623488299552
4.8629999999999995 0.0412980542085759
4.862 0.041707693294273145
4.861 0.04211347800046079
4.859999999999999 0.0425133992915381
4.859 0.04290578667852568
4.858 0.04328906674757591
4.857 0.04366156633699086
4.856 0.044022811096393104
4.855 0.04437204805529848
4.854 0.04470947184260951
4.853 0.04503610280749751
4.852 0.04535325960576815
4.851 0.04566266888013507
4.85 0.04596619065040081
4.849 0.046265947473754274
4.848 0.04656376494720689
4.8469999999999995 0.04686175352211205
4.846 0.047162120653982065
4.845 0.04746782487836161
4.844 0.04778213488168761
4.843 0.04810871950467917
4.8420000000000005 0.04845177897115372
4.841 0.04881590689640825
4.84 0.049205286794821966
4.839 0.04962365521584508
4.838 0.05007327551884461
4.837 0.05055433078653515
4.836 0.05106554702638916
4.835 0.05160289598675826
4.834 0.05216046045903921
4.833 0.052730566349278946
4.832 0.05330403673604064
4.8309999999999995 0.053872203036081395
4.83 0.05442703051089906
4.829 0.054962141463764956
4.828 0.05547460976831414
4.827 0.05596451625845023
4.8260000000000005 0.05643563722094235
4.825 0.05689548989934763
4.824 0.057353990703264815
4.823 0.057822488500510326
4.822 0.05831175980299495
4.821 0.058831099670246245
4.82 0.05938626098473843
4.819 0.05997940398400846
4.818 0.060607893300083815
4.817 0.061264641212229964
4.816 0.06194006797041871
4.8149999999999995 0.0626230537447846
4.814 0.06330251544941559
4.813 0.06396958822806274
4.812 0.06461895824972942
4.811 0.06524990561873781
4.8100000000000005 0.06586601757114408
4.809 0.0664754460795459
4.808 0.06708943704661485
4.807 0.0677204855138498
4.806 0.06838201612500852
4.805 0.06908578660873546
4.804 0.06984113250754613
4.803 0.07065402843311416
4.802 0.07152710538367858
4.801 0.07245959216120974
4.8 0.07344703392978297
4.7989999999999995 0.07448336985888342
4.798 0.07556021251645745
4.797 0.07666765782964653
4.796 0.07779492659636007
4.795 0.07893163394097388
4.7940000000000005 0.08006690313118717
4.793 0.08119083799551333
4.792 0.08229385683895128
4.791 0.08336793515159496
4.79 0.08440680580643976
4.789 0.08540618319322087
4.788 0.08636358675055197
4.787 0.08727888808334852
4.786 0.08815362533845927
4.785 0.08899176562534743
4.784 0.08979785328464833
4.7829999999999995 0.09057848104087458
4.782 0.09134128511704949
4.781 0.09209504261660713
4.78 0.09285049003325002
4.779 0.09361850451954198
4.7780000000000005 0.09441233004494444
4.777 0.09524556447614763
4.776 0.09613102887686896
4.775 0.09708045221985076
4.774 0.09810352687020432
4.773 0.09920669714542829
4.772 0.1003919716333392
4.771 0.10165678475341512
4.77 0.10299495694964832
4.769 0.10439678752212136
4.768 0.10585047545086797
4.7669999999999995 0.10734315242923943
4.766 0.10886154586094071
4.765 0.11039367715041588
4.764 0.11192969138781282
4.763 0.11346160395328538
4.7620000000000005 0.11498421843325093
4.761 0.11649475624820912
4.76 0.11799463364206872
4.759 0.11948988180403179
4.758 0.120990030804139
4.757 0.1225087485802526
4.756 0.12406507127758176
4.755 0.12567850696553884
4.754 0.1273697884577739
4.753 0.12915778523930502
4.752 0.13105566271217597
4.7509999999999994 0.13307073098931152
4.75 0.135201791607595
4.749 0.1374398652426364
4.748 0.13976926074202056
4.747 0.14217087103434348
4.746 0.14462427761539598
4.745 0.14711122964289888
4.744 0.149619504688479
4.743 0.15214289425851144
4.742 0.1546820990369686
4.741 0.15724299406529385
4.74 0.15983271071821684
4.739 0.16245921288259083
4.7379999999999995 0.1651255154277898
4.737 0.1678296036917698
4.736 0.17056113749867485
4.734999999999999 0.17330455885348398
4.734 0.1760404615237175
4.733 0.17874792796787609
4.732 0.1814083678489756
4.731 0.1840107386265288
4.73 0.1865523267136351
4.729 0.189040824934996
4.728 0.19149490660006774
4.727 0.193944368354865
4.726 0.19642329986510573
4.725 0.19897180800780956
4.724 0.20162727088944016
4.723 0.2044247530693635
4.7219999999999995 0.20739312630671825
4.721 0.2105516440257725
4.72 0.2139096664259861
4.719 0.21746517502060353
4.718 0.22120699000714755
4.7170000000000005 0.22511464566775705
4.716 0.22916202208442224
4.715 0.2333174561005354
4.714 0.2375495855111379
4.713 0.24182893877479877
4.712 0.24613264319989397
4.711 0.25044320906993095
4.71 0.25475541868941337
4.709 0.25907158996574564
4.708 0.2634059963117797
4.707 0.2677755607844037
4.7059999999999995 0.2722016632689647
4.705 0.2767047586734312
4.704 0.2813014112225495
4.703 0.28599771411232383
4.702 0.29079170211626215
4.7010000000000005 0.2956690898638508
4.7 0.3006066216452585
4.699 0.3055755974099072
4.698 0.3105422737472834
4.697 0.31547528626579135
4.696 0.32035060369837265
4.695 0.32514782060765135
4.694 0.32985715375610597
4.693 0.3344786118955766
4.692 0.33901764114835015
4.691 0.3434844690008884
4.6899999999999995 0.3478910030324761
4.689 0.35224746533744855
4.688 0.35656397422857206
4.687 0.3608465298720386
4.686 0.3651032923219832
4.6850000000000005 0.36934422848676274
4.684 0.3735881260741568
4.683 0.3778592425846898
4.682 0.3821878002059571
4.681 0.38660925259928364
4.68 0.3911553536489217
4.679 0.39584959758105476
4.678 0.40069809590532735
4.677 0.4056891380603187
4.676 0.41077611969327626
4.675 0.41589847036736066
4.6739999999999995 0.4209710944567244
4.673 0.42590222589356014
4.672 0.4305993180850647
4.671 0.4349858633789847
4.67 0.43900991211386614
4.6690000000000005 0.44264429636337743
4.668 0.44589950428617814
4.667 0.44881560419781485
4.666 0.451450931741922
4.665 0.45388309077412725
4.664 0.45618932097869686
4.663 0.4584409363148165
4.662 0.4606954403763678
4.661 0.4629858353960603
4.66 0.46533104765863315
4.659 0.46772409551674177
4.6579999999999995 0.470153565771033
4.657 0.4725943995302891
4.656 0.47502719400636206
4.655 0.4774362866887987
4.654 0.47982348490712806
4.6530000000000005 0.482200086658336
4.652 0.4845942460629871
4.651 0.4870402253781916
4.65 0.489572241560878
4.649 0.49222233825678363
4.648 0.49500587115365935
4.647 0.49791847740055856
4.646 0.5009366836112672
4.645 0.5040124831696854
4.644 0.5070751128193317
4.643 0.5100411676113621
4.6419999999999995 0.5128217729404174
4.641 0.5153251294831643
4.64 0.5174679070208904
4.639 0.51917736430246
4.638 0.5204001607968265
4.6370000000000005 0.5211014534064202
4.636 0.5212672510903468
4.635 0.5209051816096837
4.634 0.5200437582024465
4.633 0.5187286039402165
4.632 0.5170188721838443
4.631 0.5149835649793503
4.63 0.5126922593860015
4.629 0.51021817287257
4.628 0.5076225017486492
4.627 0.50496177077508
4.6259999999999994 0.5022705496153634
4.625 0.4995722072842352
4.624 0.4968706777609497
4.623 0.4941592795798943
4.622 0.49141584008842504
4.621 0.48860862581494297
4.62 0.48570477279703816
4.619 0.48266655612859466
4.618 0.4794610716384793
4.617 0.47606664219100814
4.616 0.4724683744218526
4.615 0.4686693356167849
4.614 0.46468668677343766
4.6129999999999995 0.4605564910519711
4.612 0.4563302380317485
4.611 0.45206896566306265
4.609999999999999 0.44784318987533556
4.609 0.4437209270675752
4.608 0.4397647077289232
4.607 0.4360178495580005
4.606 0.43250625719838215
4.605 0.4292262765278496
4.604 0.42615069707214986
4.603 0.4232280291968095
4.602 0.4203906188124902
4.601 0.4175655562098797
4.6 0.41467915995783694
4.599 0.4116738435515412
4.598 0.4085131931043483
4.5969999999999995 0.40518267121420937
4.596 0.4016959541702962
4.595 0.39809010662419714
4.593999999999999 0.39441871466964457
4.593 0.3907410128933384
4.5920000000000005 0.38712235396495415
4.591 0.3836197760723849
4.59 0.38028157100232857
4.589 0.37714371358784016
4.588 0.37422668956919763
4.587 0.3715390999117268
4.586 0.36907648256101905
4.585 0.36682492971179065
4.584 0.3647612554780221
4.583 0.3628554742238719
4.582 0.3610739353457308
4.5809999999999995 0.35938179884107946
4.58 0.3577393674778681
4.579 0.3561118338049207
4.578 0.354466779895378
4.577 0.35277576686355044
4.5760000000000005 0.3510138045703785
4.575 0.3491625481510731
4.574 0.34720972862325256
4.573 0.34515031481963393
4.572 0.34298776672721193
4.571 0.34073213021846877
4.57 0.33840121306295423
4.569 0.33601906053696834
4.568 0.3336146886236514
4.567 0.33121470604231334
4.566 0.3288437118215862
4.5649999999999995 0.3265195599819511
4.564 0.32424744509881603
4.563 0.3220256393669005
4.562 0.3198388160142851
4.561 0.3176666593086324
4.5600000000000005 0.3154857488821447
4.559 0.31327748027848273
4.558 0.3110275259693203
4.557 0.3087343130437259
4.556 0.3064078904399711
4.555 0.30406821803184136
4.554 0.3017435631530982
4.553 0.2994692820431454
4.552 0.297277485672031
4.551 0.2952012773148535
4.55 0.2932658908067032
4.5489999999999995 0.2914878932036774
4.548 0.2898784667325546
4.547 0.28843763439618114
4.546 0.28715813570347914
4.545 0.28602474964698205
4.5440000000000005 0.28501896398449506
4.543 0.2841149391430165
4.542 0.28328532453866995
4.541 0.282500169588953
4.54 0.2817282048864239
4.539 0.2809409108936592
4.538 0.2801138101833376
4.537 0.27922724040822194
4.536 0.2782669009336439
4.535 0.2772276156010099
4.534 0.2761100479155663
4.5329999999999995 0.2749218945444188
4.532 0.2736754240695448
4.531 0.2723859680720862
4.53 0.271070843009654
4.529 0.26974399894418793
4.5280000000000005 0.2684161324385189
4.527 0.2670964969173293
4.526 0.2657874790489591
4.525 0.26448765757978343
4.524 0.2631955915188757
4.523 0.26190746064838694
4.522 0.26062272039802653
4.521 0.2593423349226928
4.52 0.258070899527235
4.519 0.2568158104174235
4.518 0.25558712054333166
4.5169999999999995 0.2543941624592869
4.516 0.25324347216565357
4.515 0.25214143887853574
4.514 0.2510874605116662
4.513 0.2500826445611227
4.5120000000000005 0.24912287148084913
4.511 0.24820378459207834
4.51 0.24732483956908372
4.509 0.24648781411630422
4.508 0.24569780258153198
4.507 0.24496391146800026
4.506 0.24430122351111497
4.505 0.24372432147610024
4.504 0.24324831636869215
4.503 0.24288840409865028
4.502 0.24265198079464215
4.5009999999999994 0.24254276739458172
4.5 0.24255834599364626
4.499 0.2426867865663044
4.498 0.2429073473152137
4.497 0.2431931700840984
4.496 0.24351025882151792
4.495 0.24381966010906944
4.494 0.24408051839731154
4.493 0.244252836769225
4.492 0.24429931946225975
4.491 0.24419107666614
4.49 0.24390687403318476
4.489 0.24343953976449864
4.4879999999999995 0.24279659280861832
4.487 0.24200148840279023
4.486 0.24109182586277839
4.484999999999999 0.2401187798481947
4.484 0.23914304462765953
4.483 0.23822959258508083
4.482 0.23744308081779375
4.481 0.2368396793432254
4.48 0.2364641033388471
4.479 0.23634589526483382
4.478 0.23649414432598906
4.477 0.23690116236960237
4.476 0.237540965447986
4.475 0.23837341426348618
4.474 0.23935062258956585
4.473 0.24041434770416537
4.4719999999999995 0.24150682089339853
4.471 0.24256981825801405
4.47 0.24354843409441143
4.468999999999999 0.24439489370848333
4.468 0.2450701149659715
4.467 0.2455455762268076
4.466 0.2458030825486854
4.465 0.24583966473375712
4.464 0.2456642044251442
4.463 0.24529923018095148
4.462 0.24477719055602068
4.461 0.24413719393092126
4.46 0.24342360611678254
4.459 0.24268089169179688
4.458 0.2419517196370559
4.457 0.2412708660910118
4.4559999999999995 0.2406697236743777
4.455 0.24017084109842549
4.454 0.2397895780917526
4.453 0.2395375475899788
4.452 0.23942075026988832
4.4510000000000005 0.23943948533374967
4.45 0.23959465858438314
4.449 0.2398857121073522
4.448 0.24030882887407817
4.447 0.24086204835431094
4.446 0.24154152885044403
4.445 0.24234290704643036
4.444 0.24326080071550077
4.443 0.24428402848604686
4.442 0.24539868539883397
4.441 0.24658578694217448
4.4399999999999995 0.24781816101951204
4.439 0.24906421319262567
4.438 0.2502893498410945
4.437 0.2514561962575301
4.436 0.25253036810578333
4.4350000000000005 0.2534819124875472
4.434 0.2542915242806624
4.433 0.2549508896810787
4.432 0.2554673667300241
4.431 0.25586013251551776
4.43 0.25616142420899396
4.429 0.2564123136691165
4.428 0.2566601507350143
4.427 0.25694952039867386
4.426 0.2573200869569906
4.425 0.25780394844949994
4.4239999999999995 0.2584197815853791
4.423 0.25917261647113116
4.422 0.2600556776897661
4.421 0.2610520665322626
4.42 0.2621364234686459
4.4190000000000005 0.2632823448637482
4.418 0.26446277477712116
4.417 0.2656547859396674
4.416 0.2668377801678361
4.415 0.267995115065133
4.414 0.26911291617774
4.413 0.2701766089522243
4.412 0.27117023073478935
4.411 0.27207447391035855
4.41 0.2728702539598853
4.409 0.273536802846102
4.4079999999999995 0.2740554626667456
4.407 0.27441345293366687
4.406 0.27460220398118906
4.405 0.27462029761748824
4.404 0.2744734044327053
4.4030000000000005 0.27417221252643426
4.402 0.2737339119556834
4.401 0.2731756628997138
4.4 0.27251846300733096
4.399 0.27178298350280844
4.398 0.2709914245908772
4.397 0.2701674058230775
4.396 0.26933501310008917
4.395 0.268520562809109
4.394 0.26775116851003783
4.393 0.26705297237002096
4.3919999999999995 0.2664532100068187
4.391 0.2659760492088912
4.39 0.265643744333401
4.389 0.26547500653699646
4.388 0.26548658149724985
4.3870000000000005 0.2656911646483806
4.386 0.266099244034911
4.385 0.26671653440275783
4.384 0.26754274748718276
4.383 0.2685695996380221
4.382 0.26977847175033043
4.381 0.27113949854110786
4.38 0.27260806636924945
4.379 0.27412329053036455
4.378 0.27561671105699226
4.377 0.2770084194908018
4.3759999999999994 0.27821295442420946
4.375 0.2791541347547884
4.374 0.2797640546252412
4.373 0.2799938527778804
4.372 0.2798196920171318
4.371 0.27924671844979826
4.37 0.2783058585924559
4.369 0.27705230259676766
4.368 0.275559315241014
4.367 0.2739083394509799
4.366 0.27218169227331196
4.365 0.2704525548198675
4.364 0.26878006825541906
4.3629999999999995 0.26720507858822556
4.362 0.2657504361924729
4.361 0.2644203565712079
4.359999999999999 0.26320917918997266
4.359 0.2621044506257288
4.358 0.26109209427705254
4.357 0.26016364226498406
4.356 0.25931593764521416
4.355 0.2585496210818032
4.354 0.2578709000923892
4.353 0.2572840972443014
4.352 0.25679072122079527
4.351 0.25638367072615337
4.35 0.25604687226964756
4.349 0.25575313068753375
4.348 0.2554666732699998
4.3469999999999995 0.25514760171360357
4.346 0.2547548483740524
4.345 0.2542507913111353
4.343999999999999 0.2536061082257749
4.343 0.2527995481482962
4.342 0.2518220041509773
4.341 0.2506743844010869
4.34 0.2493672051979941
4.339 0.2479164081403443
4.338 0.2463449526081231
4.337 0.24467498865558332
4.336 0.24293139139032144
4.335 0.24113760705978074
4.334 0.23931661175070792
4.333 0.23749069350977278
4.332 0.23567659248884648
4.3309999999999995 0.23389299045397366
4.33 0.23215317725218942
4.329 0.23046517608850486
4.328 0.2288342204783273
4.327 0.22726112482725302
4.3260000000000005 0.22573867773698245
4.325 0.22425612310438323
4.324 0.22279834171664287
4.323 0.22134353738794563
4.322 0.21987040391704404
4.321 0.21835816229609673
4.32 0.2167885932659729
4.319 0.21514768706562112
4.318 0.21342920209523078
4.317 0.21163415301267016
4.316 0.20977150726522473
4.3149999999999995 0.20785753884511424
4.314 0.20591357571083063
4.313 0.20396209673071763
4.312 0.2020273423105495
4.311 0.20012946922496724
4.3100000000000005 0.198284121500019
4.309 0.19650185153936714
4.308 0.19478678148537432
4.307 0.19313892154167792
4.306 0.19155431996514072
4.305 0.19002757357167344
4.304 0.1885522644715197
4.303 0.18712153069875972
4.302 0.18572907934577232
4.301 0.18436854093208466
4.3 0.18303132223084118
4.2989999999999995 0.18170772020851156
4.298 0.18038359540430263
4.297 0.17904354648070003
4.296 0.17767071530627515
4.295 0.1762465930153712
4.2940000000000005 0.17475484232235788
4.293 0.1731836270317776
4.292 0.1715251505259424
4.291 0.1697780261209159
4.29 0.16794848718999886
4.289 0.16604697637785854
4.288 0.1640906579487003
4.287 0.16209918574215879
4.286 0.1600934024927515
4.285 0.15809309291970258
4.284 0.1561157772998072
4.2829999999999995 0.15417670213247003
4.282 0.15228449486350829
4.281 0.1504467193763833
4.28 0.1486659335936157
4.279 0.14694258669667248
4.2780000000000005 0.14527588104484282
4.277 0.1436653687556709
4.276 0.1421116555502151
4.275 0.1406170013792405
4.274 0.1391860533727807
4.273 0.13782184650232915
4.272 0.13652833294461825
4.271 0.1353078872811139
4.27 0.134160863014333
4.269 0.13308426329375772
4.268 0.13207191743939561
4.2669999999999995 0.1311157044946358
4.266 0.13020549194579925
4.265 0.12933198920433925
4.264 0.1284871969510749
4.263 0.12766339314076502
4.2620000000000005 0.12685524528816114
4.261 0.12605865813247388
4.26 0.1252701210550312
4.259 0.12448503185649616
4.258 0.12369737956446053
4.257 0.12289942851589818
4.256 0.12207985869295468
4.255 0.12122641035893851
4.254 0.12032616069971064
4.253 0.11936590994124885
4.252 0.11833546807868697
4.2509999999999994 0.11722853438150468
4.25 0.11604316444677502
4.249 0.11478381170551183
4.248 0.11345836917980325
4.247 0.11208059289849824
4.246 0.11066580020655017
4.245 0.10923166723238388
4.244 0.10779330105317583
4.243 0.10636534816326373
4.242 0.10495973045503755
4.241 0.1035845745065906
4.24 0.10224612955602161
4.239 0.10094749802895532
4.2379999999999995 0.09968975125677111
4.237 0.0984730748379254
4.236 0.09729482671856325
4.234999999999999 0.09615132748231553
4.234 0.09503613936793805
4.233 0.09394225392340466
4.232 0.09286035224748763
4.231 0.09178130024568275
4.23 0.09069605948506415
4.229 0.08959809792956554
4.228 0.08848406473111237
4.227 0.08735486715471914
4.226 0.08621557263655814
4.225 0.08507693789321874
4.224 0.08395236567435035
4.223 0.08285770739670031
4.2219999999999995 0.0818094949704511
4.221 0.08082147417153576
4.22 0.07990507934806465
4.218999999999999 0.07906554951102727
4.218 0.0783036122072916
4.217 0.07761298665851646
4.216 0.076982118667885
4.215 0.07639606068683868
4.214 0.07583753101544827
4.213 0.07528906798051946
4.212 0.07473532784947931
4.211 0.07416467172137436
4.21 0.07357121768702077
4.209 0.07295337832001016
4.208 0.07231530032032367
4.207 0.07166502967919731
4.2059999999999995 0.0710135331596134
4.205 0.07037239263995919
4.204 0.06975308076400784
4.203 0.06916493047737099
4.202 0.06861432413443357
4.2010000000000005 0.06810477181846131
4.2 0.06763568569652413
4.199 0.06720441314073607
4.198 0.06680498929967393
4.197 0.06643024511984795
4.196 0.06607161398166718
4.195 0.06572024678612096
4.194 0.06536703211190834
4.193 0.06500363502832777
4.192 0.06462259423701133
4.191 0.06421711030199174
4.1899999999999995 0.06378259766962738
4.189 0.06331611363959191
4.188 0.06281693277147418
4.187 0.062286981927603506
4.186 0.06173006247055917
4.1850000000000005 0.06115280869787167
4.184 0.06056242619607458
4.183 0.05996747728405405
4.182 0.0593762976050999
4.181 0.05879651945328507
4.18 0.05823387071526501
4.179 0.05769263508976273
4.178 0.05717449810616637
4.177 0.05667988553457766
4.176 0.056206809006501116
4.175 0.05575309466050119
4.1739999999999995 0.05531577802985889
4.173 0.054891939651561125
4.172 0.05447913748944926
4.171 0.05407611378631805
4.17 0.0536820992109849
4.1690000000000005 0.0532967270977568
4.168 0.05292070964618923
4.167 0.05255478865340199
4.166 0.052199456507473714
4.165 0.05185590882810791
4.164 0.05152486234348762
4.163 0.05120729905672716
4.162 0.05090420113763119
4.161 0.050617123513604555
4.16 0.050347634409816835
4.159 0.05009728901464781
4.1579999999999995 0.049866992912021714
4.157 0.04965711155632461
4.156 0.04946609677141536
4.155 0.04929103592161424
4.154 0.04912697824642449
4.1530000000000005 0.048967718293246185
4.152 0.0488060450558725
4.151 0.04863480882034735
4.15 0.0484477576152561
4.149 0.048240976629561866
4.148 0.04801275588331918
4.147 0.047764256945823765
4.146 0.04749958736925145
4.145 0.04722461506599367
4.144 0.04694653623495621
4.143 0.04667285406561047
4.1419999999999995 0.04641005290521733
4.141 0.046162501054110315
4.14 0.045932171871546745
4.139 0.045718405892865306
4.138 0.045517799083379676
4.1370000000000005 0.0453249087418946
4.136 0.045132843093439706
4.135 0.044934224165177304
4.134 0.04472237533771284
4.133 0.04449223909195733
4.132 0.044240503703151295
4.131 0.04396672862534927
4.13 0.04367222237566591
4.129 0.04336088062131411
4.128 0.043037318450948
4.127 0.042707017709039785
4.1259999999999994 0.042374837565173844
4.125 0.04204454104328825
4.124 0.04171855184202367
4.123 0.04139742369541183
4.122 0.04107967515199992
4.121 0.04076302587781264
4.12 0.040444227833551706
4.119 0.040120107257090726
4.118 0.039788278713031054
4.117 0.03944798172295065
4.116 0.03910015900423914
4.115 0.03874819815542803
4.114 0.03839726844706333
4.1129999999999995 0.03805439048689349
4.112 0.03772751404522474
4.111 0.03742491598865091
4.109999999999999 0.037154321549692226
4.109 0.036922067839990295
4.108 0.036732365417553994
4.107 0.036587057255482065
4.106 0.036485221788275984
4.105 0.03642333449405979
4.104 0.036395283853108945
4.103 0.03639307527836486
4.102 0.03640750175999869
4.101 0.036428716749825875
4.1 0.03644712174604841
4.099 0.03645413940341836
4.098 0.036442979708439155
4.0969999999999995 0.036409048796783146
4.096 0.03635043145650681
4.095 0.03626766687124925
4.093999999999999 0.036163639112029064
4.093 0.03604306659516818
4.092 0.03591178199775898
4.091 0.035775975676995614
4.09 0.03564124559228177
4.089 0.03551226066143154
4.088 0.03539205134655028
4.087 0.035281990129613805
4.086 0.03518197673762432
4.085 0.03509011911503976
4.084 0.035003304892298484
4.083 0.03491784013768105
4.082 0.03482940589186224
4.0809999999999995 0.034733768909530637
4.08 0.03462696246213683
4.079 0.034505831650625984
4.078 0.03436814554439963
4.077 0.034212995967359376
4.0760000000000005 0.034040766092530185
4.075 0.033853152530876326
4.074 0.03365319229468227
4.073 0.03344494318962305
4.072 0.03323319643367552
4.071 0.03302312630222023
4.07 0.03281978968763621
4.069 0.03262774753036282
4.068 0.032450813658601634
4.067 0.03229147841640515
4.066 0.03215090834956859
4.0649999999999995 0.032029297120326844
4.064 0.03192524188705017
4.063 0.03183643972542473
4.062 0.03176001808530911
4.061 0.03169257533482599
4.0600000000000005 0.03163083400479097
4.059 0.03157163390643121
4.058 0.031512792497699955
4.057 0.03145267844699531
4.056 0.031390760712522815
4.055 0.03132763934031789
4.054 0.03126454552228299
4.053 0.031203358020873664
4.052 0.031146158141005253
4.051 0.03109514358675941
4.05 0.03105208312661249
4.0489999999999995 0.031018156220915118
4.048 0.030993798567498225
4.047 0.030978552048555513
4.046 0.030971095683882833
4.045 0.03096968967320352
4.0440000000000005 0.030971948353851468
4.043 0.03097551171170095
4.042 0.03097812218957944
4.041 0.030978007296360337
4.04 0.030974334869551125
4.039 0.03096689278028296
4.038 0.03095627243634848
4.037 0.030943816696299073
4.036 0.030931263862910008
4.035 0.030920610982128113
4.034 0.030913412358804928
4.0329999999999995 0.030910812533767207
4.032 0.030913150823169068
4.031 0.03091986199994651
4.03 0.03092964390750191
4.029 0.03094025502673545
4.0280000000000005 0.030949203602899836
4.027 0.030953807923819174
4.026 0.030951369257846698
4.025 0.030939693673305818
4.024 0.03091703573879184
4.023 0.030882596773379126
4.022 0.03083627528354822
4.021 0.030778885954997105
4.02 0.03071214318909975
4.019 0.030638132914298392
4.018 0.030559607337992786
4.0169999999999995 0.03047958270435334
4.016 0.030400612595465233
4.015 0.030325122983112157
4.014 0.03025500388483212
4.013 0.030191296980068623
4.0120000000000005 0.03013457607106429
4.011 0.03008476232421633
4.01 0.030041270139829337
4.009 0.03000329086517698
4.008 0.029970452414393747
4.007 0.029942264902872894
4.006 0.029919125181371898
4.005 0.029901669253741384
4.004 0.029891074339520183
4.003 0.02988879650192126
4.002 0.029896227172309192
4.0009999999999994 0.029914327902699593
4.0 0.02994356412149318
3.999 0.029983496765997965
3.9979999999999998 0.030032678973856017
3.997 0.030088858127856756
3.996 0.030148904362318516
3.995 0.03020932856511405
3.9939999999999998 0.030266580248199986
3.993 0.030317645127750065
3.992 0.030360152033133796
3.991 0.030392739639466714
3.9899999999999998 0.030415323409056203
3.989 0.030428695976706173
3.988 0.030434713281774703
3.987 0.030435930827641195
3.9859999999999998 0.030434958635993246
3.985 0.030434795246334093
3.984 0.030437961524938932
3.983 0.030446727076443417
3.9819999999999998 0.030462617943536673
3.981 0.030486523533909536
3.98 0.03051861976768139
3.979 0.030558266777494368
3.9779999999999998 0.03060428476027761
3.977 0.030654948315471803
3.976 0.030708377106822202
3.975 0.0307625594922309
3.9739999999999998 0.030815615095831042
3.973 0.03086614408006523
3.972 0.030913619615710316
3.971 0.030958094341016852
3.9699999999999998 0.031000764506965883
3.969 0.031043178522420705
3.968 0.031087293216013768
3.967 0.031135299059061386
3.9659999999999997 0.031189216960051766
3.965 0.03125028017188882
3.964 0.031319280878343445
3.963 0.031396095882391374
3.9619999999999997 0.03148013182104282
3.961 0.03157029741696708
3.96 0.031665189950584004
3.959 0.03176348049716677
3.9579999999999997 0.03186389233707826
3.957 0.03196521927760059
3.956 0.032066668603326375
3.955 0.032167296900913085
3.9539999999999997 0.032266248207470226
3.953 0.032362542428183746
3.952 0.0324554803032425
3.951 0.032544180568923206
3.95 0.03262794958404896
3.949 0.03270647154275001
3.948 0.03277952605532962
3.947 0.03284715007267867
3.946 0.03290969471119445
3.945 0.032967494631137136
3.944 0.03302081730787821
3.943 0.033069744879446465
3.942 0.03311467660885885
3.941 0.03315581001247882
3.94 0.033193885546172315
3.939 0.03323010805679304
3.938 0.033266293955017914
3.937 0.03330533417025638
3.936 0.033350665428674736
3.935 0.033406418234106734
3.934 0.03347681722922812
3.933 0.0335658902819437
3.932 0.033676918868102895
3.931 0.0338118736702285
3.93 0.033971201585159906
3.929 0.03415342369255533
3.928 0.03435557793009859
3.927 0.034572625398599725
3.926 0.03479889836754679
3.925 0.035027700106518796
3.924 0.035252439370508995
3.923 0.035467118681436094
3.922 0.03566698238853836
3.921 0.035849035384248606
3.92 0.036011889473962236
3.919 0.036156775093959384
3.918 0.03628646246424677
3.917 0.036405802527866175
3.916 0.03652077025013871
3.915 0.036638410489458824
3.914 0.03676567104338814
3.913 0.03690910057315547
3.912 0.037074212814316145
3.911 0.037264635055216266
3.91 0.03748162227525669
3.909 0.037724441187511566
3.908 0.03798976893225444
3.907 0.038272088523908517
3.906 0.03856466930056404
3.905 0.03885952896196946
3.904 0.03914927553047347
3.903 0.039427148578580415
3.902 0.03968833036290979
3.901 0.03992997243654157
3.9 0.0401515020320648
3.899 0.04035465046448768
3.898 0.04054276966858974
3.897 0.04072006712452495
3.896 0.040891109785049375
3.895 0.041060112101715264
3.894 0.04122985374665893
3.893 0.04140162479243793
3.892 0.04157530224364968
3.891 0.041749305631929336
3.89 0.041921114556690994
3.889 0.04208781255681423
3.888 0.04224645323509697
3.887 0.042394816373116394
3.886 0.042532140784599354
3.885 0.04265885617897174
3.884 0.04277715707458677
3.883 0.042890610735911834
3.882 0.04300402763782187
3.881 0.04312335361838744
3.88 0.04325496313703384
3.879 0.04340522980299183
3.878 0.043580391155283754
3.877 0.04378529614853621
3.876 0.04402389720284365
3.875 0.044298694861419206
3.874 0.04461013821635403
3.8729999999999998 0.04495716911007307
3.872 0.045337258978880184
3.871 0.045747070329412144
3.87 0.046181738509264006
3.8689999999999998 0.046636992326057086
3.868 0.047107597998319616
3.867 0.04758948753806789
3.866 0.04807884396780542
3.8649999999999998 0.04857244110795483
3.864 0.04906762785087852
3.863 0.04956201758036805
3.862 0.05005374031826286
3.8609999999999998 0.05054083998467609
3.86 0.051020960322562973
3.859 0.05149214604446111
3.858 0.05195254384861253
3.8569999999999998 0.05240016013326046
3.856 0.05283441664213507
3.855 0.05325437541231551
3.854 0.053660214007971566
3.8529999999999998 0.054053092786542314
3.852 0.05443452905465884
3.851 0.05480654592907951
3.85 0.05517134421805991
3.8489999999999998 0.05553147305224028
3.848 0.05588915660045902
3.847 0.05624698842616043
3.846 0.05660769455965278
3.8449999999999998 0.05697490450273657
3.844 0.05735260502077542
3.843 0.057745235012726256
3.842 0.05815783254737553
3.8409999999999997 0.05859586490350263
3.84 0.0590642782694574
3.839 0.05956746156550593
3.838 0.060108035235007476
3.8369999999999997 0.06068614735474161
3.836 0.06130023094799161
3.835 0.06194546326036204
3.834 0.06261480441252618
3.8329999999999997 0.06329914567173263
3.832 0.06398759559318026
3.831 0.06466987125081154
3.83 0.06533641626841143
3.8289999999999997 0.06597961965919454
3.828 0.06659594637329083
3.827 0.06718541554062334
3.826 0.06775243457997587
3.8249999999999997 0.06830587935886541
3.824 0.06885751489119699
3.823 0.06942087021984407
3.822 0.07000884262479608
3.821 0.07063262779689636
3.82 0.07129923811482346
3.819 0.07201142288996322
3.818 0.07276619423123337
3.817 0.07355519614786689
3.816 0.07436702957982451
3.815 0.07518836852026713
3.814 0.07600584787587344
3.813 0.07680868524881428
3.812 0.07759031164938293
3.811 0.07834966068738437
3.81 0.07909086729627773
3.809 0.07982362240429072
3.808 0.08056141640809875
3.807 0.0813193408970777
3.806 0.08211368766402236
3.805 0.08295879602895252
3.804 0.08386609615729955
3.803 0.08484293686959449
3.802 0.08589255829161119
3.801 0.08701401521036202
3.8 0.0882018219695256
3.799 0.08944847555363483
3.798 0.09074363569891811
3.797 0.09207515276010839
3.796 0.09342989405543016
3.795 0.09479531785031137
3.794 0.09615841741809776
3.793 0.0975074973228921
3.792 0.09883133791939594
3.791 0.10012062744816567
3.79 0.10136814648274808
3.789 0.10256896307290254
3.788 0.1037201876130714
3.787 0.10482160260945626
3.786 0.10587484709158478
3.785 0.10688437327248967
3.784 0.10785528803326148
3.783 0.10879518994105802
3.782 0.10971302855099617
3.781 0.11061927742603886
3.78 0.11152691454983125
3.779 0.11244923494113693
3.778 0.11340246977722813
3.777 0.11440330424722729
3.776 0.11546743209756931
3.775 0.11660912965724082
3.774 0.11784006087473393
3.773 0.11916782831815602
3.772 0.12059456277165356
3.771 0.12211682022785748
3.77 0.12372681165560388
3.769 0.12541259481134268
3.768 0.12715984630412278
3.767 0.12895314754362566
3.766 0.13077675930760585
3.765 0.13261663413326802
3.764 0.13446135178434876
3.763 0.136301710553565
3.762 0.13813177157514878
3.761 0.1399483298572122
3.76 0.14175301975251778
3.759 0.14355284115881956
3.758 0.1453588524405182
3.757 0.14718702204163042
3.756 0.14905979792698557
3.755 0.1510003128458367
3.754 0.15303335078612765
3.753 0.15518167928152005
3.752 0.15746137829558857
3.751 0.15988163977339273
3.75 0.16244147462612735
3.749 0.16513051346855434
3.7479999999999998 0.16793018702932117
3.747 0.170817633702498
3.746 0.17376820759563824
3.745 0.1767596942281342
3.7439999999999998 0.17977700106244907
3.743 0.18281223558214518
3.742 0.1858658772592381
3.741 0.1889447720152801
3.7399999999999998 0.19205747883647192
3.739 0.1952137680765506
3.738 0.1984176197836365
3.737 0.2016670548279289
3.7359999999999998 0.20495010667631888
3.735 0.20824843024629672
3.734 0.21153888082290456
3.733 0.21479628088272557
3.7319999999999998 0.2179980327030877
3.731 0.22113045767841813
3.73 0.22418979994930546
3.729 0.2271848266498933
3.7279999999999998 0.23013761923262996
3.727 0.23308381791922894
3.726 0.23606443065062302
3.725 0.23912793653685066
3.7239999999999998 0.2423196397013083
3.723 0.2456821707878634
3.722 0.24925067917262675
3.721 0.25304863606072164
3.7199999999999998 0.257087439095049
3.719 0.26136460011149604
3.718 0.2658664248672511
3.717 0.2705679363546798
3.7159999999999997 0.27543729995802935
3.715 0.2804360573777623
3.714 0.28552624214054295
3.713 0.2906723233860604
3.7119999999999997 0.29584690855453744
3.711 0.3010292526779956
3.71 0.30621347682673644
3.709 0.31140280055700686
3.7079999999999997 0.31661476885036044
3.707 0.3218699913193552
3.706 0.32719426062792717
3.705 0.33261207288945116
3.7039999999999997 0.338143071845099
3.703 0.343794214102687
3.702 0.34956270921855176
3.701 0.35543099336264566
3.6999999999999997 0.36137080394809823
3.699 0.3673474913449714
3.698 0.37332048581700605
3.697 0.37925229548365896
3.6959999999999997 0.3851143222073467
3.695 0.3908824134650096
3.694 0.3965451999515287
3.693 0.4021030399517078
3.692 0.4075627319440706
3.691 0.4129366924860445
3.69 0.41823921327047414
3.689 0.42348244129861007
3.688 0.42867828727262575
3.687 0.4338336234148021
3.686 0.4389579126631515
3.685 0.44406279828869727
3.684 0.44917063809081215
3.683 0.45431047165968697
3.682 0.4595186806010547
3.681 0.4648380338109488
3.68 0.4703069900659898
3.679 0.4759541489928687
3.678 0.4817872214464263
3.677 0.4877924236431369
3.676 0.4939138555616711
3.675 0.5000786666819494
3.674 0.5061842320929475
3.673 0.5121197011037851
3.672 0.5177730803215906
3.671 0.5230516195369668
3.67 0.5278921287912879
3.669 0.5322614133928171
3.668 0.5361719014190438
3.667 0.53967196213085
3.666 0.5428323748089905
3.665 0.5457474838626509
3.664 0.5485114568264252
3.663 0.5512114107621043
3.662 0.5539177131525462
3.661 0.556670916268443
3.66 0.5594941291265791
3.659 0.562378679261122
3.658 0.5653100338770358
3.657 0.5682568138238226
3.656 0.5711942239422342
3.655 0.5741020377278983
3.654 0.5769813977197593
3.653 0.5798453531260884
3.652 0.5827278801260846
3.651 0.5856709083354249
3.65 0.5887167588771302
3.649 0.5919053497014957
3.648 0.5952563658239723
3.647 0.5987654362796538
3.646 0.6024045386693747
3.645 0.6061154833837147
3.644 0.6098120618244822
3.643 0.6133924337189065
3.642 0.6167480509843469
3.641 0.6197670684037418
3.64 0.6223484000002741
3.639 0.6244043961619052
3.638 0.6258715718608627
3.637 0.6267094057222208
3.636 0.6269029249418926
3.635 0.6264632346187656
3.634 0.6254262998308843
3.633 0.6238480150050295
3.632 0.6217997986514839
3.631 0.6193639978458397
3.63 0.616622915028449
3.629 0.6136627652006904
3.628 0.6105552266377083
3.627 0.6073666697543726
3.626 0.6041377144263774
3.625 0.600896301084163
3.624 0.5976478490094188
3.6229999999999998 0.5943857122838743
3.622 0.5910849553597132
3.621 0.5877091690723579
3.62 0.5842201789220818
3.6189999999999998 0.5805733170272663
3.618 0.5767289155511682
3.617 0.5726599923601413
3.616 0.5683471149060081
3.6149999999999998 0.5637921770957876
3.614 0.5590141203847596
3.613 0.5540550695145996
3.612 0.5489764140103409
3.6109999999999998 0.5438518645517882
3.61 0.5387672666785901
3.609 0.533805970628272
3.608 0.5290449388759261
3.6069999999999998 0.5245378686195878
3.606 0.5203169723908013
3.605 0.5163781860930231
3.604 0.5126883290519776
3.6029999999999998 0.5091842604694873
3.602 0.5057829133169579
3.601 0.5023947506747062
3.6 0.4989295219443996
3.5989999999999998 0.49531688052066036
3.598 0.49151270405719627
3.597 0.48750005593870344
3.596 0.483296606593203
3.5949999999999998 0.47894871543671735
3.594 0.47452281154099984
3.593 0.4700919411194419
3.592 0.46573606364688314
3.5909999999999997 0.46152441317930754
3.59 0.4575149703454109
3.589 0.45375014843099504
3.588 0.4502531967060338
3.5869999999999997 0.44703282020265905
3.586 0.4440820713392794
3.585 0.44138299355109367
3.584 0.438907038788031
3.5829999999999997 0.4366181159460101
3.582 0.43447632821974724
3.581 0.4324408061758619
3.58 0.4304650321078305
3.5789999999999997 0.42850832439468706
3.578 0.42653255676671087
3.577 0.42450389017649
3.576 0.42239211876704214
3.5749999999999997 0.42017450340552454
3.574 0.417835263907317
3.573 0.41536720189460646
3.572 0.41277344732953974
3.5709999999999997 0.41006538495597983
3.57 0.4072641669022801
3.569 0.4043989899561779
3.568 0.4015054432476544
3.567 0.3986164951103972
3.566 0.3957627971240817
3.565 0.39296674121289377
3.564 0.39023517584560713
3.563 0.38756619623502053
3.562 0.3849410810017881
3.561 0.3823347694724179
3.56 0.3797182086179678
3.559 0.3770681012308472
3.558 0.37436642912473084
3.557 0.3716108201512686
3.556 0.36881322548714024
3.555 0.3659979173293324
3.554 0.363199470093804
3.553 0.36046116456765087
3.552 0.35782240230056545
3.551 0.3553236524848739
3.55 0.3529956702173382
3.549 0.35085847148504734
3.548 0.34892526713885175
3.547 0.34719562244167856
3.546 0.34566016343208206
3.545 0.344299909096816
3.544 0.3430920281474563
3.543 0.342005031758726
3.542 0.3410058767318691
3.541 0.34005863192051416
3.54 0.33912603535058033
3.539 0.3381742587728265
3.538 0.33717442089669764
3.537 0.3361034229408156
3.536 0.3349445293244683
3.535 0.3336918478839276
3.534 0.3323463330356907
3.533 0.33091726389900916
3.532 0.32941924746518203
3.531 0.32787047235968075
3.53 0.32629141840665116
3.529 0.32469851018950335
3.528 0.3231042802163705
3.527 0.32151957528300723
3.526 0.3199470963212647
3.525 0.31838508639555896
3.524 0.31683186726282875
3.523 0.3152830150475779
3.522 0.3137381338758745
3.521 0.31219868423067026
3.52 0.3106704781402397
3.519 0.3091626617618518
3.518 0.30768746779991024
3.517 0.30625609941308035
3.516 0.3048762645674552
3.515 0.3035553632565552
3.514 0.30229227634892963
3.513 0.3010879254177137
3.512 0.2999369721605811
3.511 0.2988339135444211
3.51 0.29777797029701647
3.509 0.29677135773488933
3.508 0.2958204671637966
3.507 0.29493666572158533
3.506 0.29413860103589257
3.505 0.29344431030320606
3.504 0.2928723791173703
3.503 0.2924413280320492
3.502 0.2921600695860133
3.501 0.2920328609705947
3.5 0.2920563964796648
3.499 0.29221580079256937
3.4979999999999998 0.29248557818490767
3.497 0.29283297817271825
3.496 0.29321682292335793
3.495 0.29359021990442546
3.4939999999999998 0.29390424043694674
3.493 0.2941112014709559
3.492 0.29416680254023814
3.491 0.294036840240808
3.4899999999999998 0.2936962436229262
3.489 0.2931366362619086
3.488 0.29236702979266976
3.487 0.29141535994252366
3.4859999999999998 0.290326350653671
3.485 0.28916095002473596
3.484 0.2879915779429179
3.483 0.28689595758908104
3.4819999999999998 0.2859517051013582
3.481 0.28522651187823883
3.48 0.28477459264110433
3.479 0.2846321232787334
3.4779999999999998 0.28481076131388083
3.477 0.28530189097186615
3.476 0.2860746685709572
3.475 0.287080900779441
3.4739999999999998 0.2882627010078563
3.473 0.28954936826138156
3.472 0.2908705310143374
3.471 0.29215518660927564
3.4699999999999998 0.2933364210817266
3.469 0.2943561699376566
3.468 0.29516724028859787
3.467 0.29573557211332135
3.4659999999999997 0.2960399521234675
3.465 0.2960777994479205
3.464 0.29586090103268237
3.463 0.295417397044265
3.4619999999999997 0.2947870917818551
3.461 0.29401740289376305
3.46 0.2931616101430218
3.459 0.2922726712898298
3.4579999999999997 0.2914010688431711
3.457 0.2905876507383013
3.456 0.28986927687961295
3.455 0.289272432797213
3.4539999999999997 0.2888153625010801
3.453 0.2885122839891937
3.452 0.28837106608482754
3.451 0.2883929932038098
3.4499999999999997 0.2885801891962185
3.449 0.28893289049961507
3.448 0.2894470636557466
3.447 0.2901204907293459
3.4459999999999997 0.29094815443700167
3.445 0.2919239524460842
3.444 0.29304023814441876
3.443 0.2942822724747382
3.4419999999999997 0.2956321586394697
3.441 0.29706621968492536
3.44 0.29855140273637604
3.439 0.3000499050852206
3.438 0.3015207809993919
3.437 0.3029201408126278
3.436 0.3042078696082135
3.435 0.3053491220795525
3.434 0.30632162194779344
3.433 0.3071158767513959
3.432 0.30774077345029316
3.431 0.30821892304585496
3.43 0.3085882859835657
3.429 0.308897269100517
3.428 0.3092018590120776
3.427 0.3095549405577478
3.426 0.3100038560269994
3.425 0.31058727311666595
3.424 0.31132815215577153
3.423 0.3122333184294378
3.422 0.31329553574984226
3.421 0.3144953090505686
3.42 0.31580274029151967
3.419 0.31718628707650054
3.418 0.3186132200258495
3.417 0.32005537989267935
3.416 0.32148713769777315
3.415 0.32288752800337595
3.414 0.3242390059649029
3.413 0.3255234423909857
3.412 0.3267214212751393
3.411 0.32780989786742204
3.41 0.32876648775346196
3.409 0.3295670608619906
3.408 0.33019008874549627
3.407 0.3306210680868032
3.406 0.3308503056671723
3.405 0.3308763484816704
3.404 0.33070585266662195
3.403 0.33035114129201465
3.402 0.32983205593285747
3.401 0.3291682449181079
3.4 0.3283839986225094
3.399 0.32750340058479477
3.398 0.32655266179284276
3.397 0.32556009076935943
3.396 0.32455493664637514
3.395 0.32356945991707287
3.394 0.32263709250669237
3.393 0.3217901821750264
3.392 0.3210623452314546
3.391 0.3204833394806175
3.39 0.3200803752740221
3.389 0.319876149959281
3.388 0.31989073271159424
3.387 0.32013912237157943
3.386 0.32063355349770517
3.385 0.32138046147318167
3.384 0.32237911532574737
3.383 0.3236192595629896
3.382 0.32507832446310336
3.381 0.326720318612294
3.38 0.32849164117522683
3.379 0.33031913267099905
3.378 0.3321205488535638
3.377 0.33379983353835907
3.376 0.33525418052867734
3.375 0.33639186815101946
3.374 0.33713106863419895
3.3729999999999998 0.33741278358059673
3.372 0.3372080968311488
3.371 0.3365229352267016
3.37 0.3353942846685132
3.3689999999999998 0.33388837959786855
3.368 0.3320932667923259
3.367 0.330106946840592
3.366 0.3280285790449591
3.3649999999999998 0.325946400256716
3.364 0.32393184359702204
3.363 0.3220343869093414
3.362 0.32028187894100346
3.3609999999999998 0.31867972813453355
3.36 0.31722139916172193
3.359 0.3158921246726213
3.358 0.31467502499593125
3.3569999999999998 0.3135598557165414
3.356 0.3125426341569223
3.355 0.3116238229549192
3.354 0.31081054599432745
3.3529999999999998 0.31010764559964954
3.352 0.30951663611631525
3.351 0.30902879565668945
3.35 0.30862473503443655
3.3489999999999998 0.30827184421431725
3.348 0.307927324276246
3.347 0.30754349126713265
3.346 0.30707126007630553
3.3449999999999998 0.30646561332292843
3.344 0.3056913727789042
3.343 0.30472286836147694
3.342 0.3035488388424333
3.3409999999999997 0.30216988767532393
3.34 0.3005981029470928
3.339 0.298852100857474
3.338 0.29695907153115525
3.3369999999999997 0.2949454570166402
3.336 0.29284129675224835
3.335 0.29067520973350924
3.334 0.28847554029947736
3.3329999999999997 0.286269991113654
3.332 0.2840796357896934
3.331 0.2819277540992762
3.33 0.2798309186214756
3.3289999999999997 0.27779897889535554
3.328 0.27583801339556074
3.327 0.27394841223232935
3.326 0.27212060212694555
3.3249999999999997 0.2703406006752391
3.324 0.26858920466235786
3.323 0.26683937038297356
3.322 0.2650649857176483
3.3209999999999997 0.26324100237728465
3.32 0.2613458589638888
3.319 0.25936342273201457
3.318 0.2572871037526478
3.3169999999999997 0.2551190959823806
3.316 0.25287105008062355
3.315 0.25056309653234654
3.314 0.24822107854880066
3.3129999999999997 0.24587181282723422
3.312 0.24354388848337874
3.311 0.24126074789316806
3.31 0.23904033803345726
3.309 0.2368945907171196
3.308 0.2348279606171542
3.307 0.23284032917433295
3.306 0.23092718923256356
3.305 0.22908261710725436
3.304 0.2272996997337598
3.303 0.22557105175482078
3.302 0.22388985714313958
3.301 0.22224896130582406
3.3 0.22063817609674075
3.299 0.21904559818738642
3.298 0.2174536551792631
3.297 0.21584304317157924
3.296 0.214192651607403
3.295 0.21247948389836951
3.294 0.21068340669867705
3.293 0.20879003638759336
3.292 0.20679021783605023
3.291 0.20468278169550053
3.29 0.20247593712478618
3.289 0.20018299828575262
3.288 0.197825252955965
3.287 0.19542674854485625
3.286 0.19301266272114925
3.285 0.1906065509905341
3.284 0.18822896500209668
3.283 0.18589754685458434
3.282 0.18362192513317482
3.281 0.18141055930840116
3.28 0.17926610111514168
3.279 0.17718896682378657
3.278 0.17517837134522218
3.277 0.1732342446841347
3.276 0.17135795625930011
3.275 0.16955293332901433
3.274 0.1678254022526481
3.273 0.16617947905921304
3.272 0.16462012212089455
3.271 0.1631501301611505
3.27 0.16176961177561738
3.269 0.16047446934117793
3.268 0.15925671283572268
3.267 0.1581060466522389
3.266 0.15700989501627657
3.265 0.15595689013005007
3.264 0.1549374589890447
3.263 0.1539425708497004
3.262 0.1529662292639503
3.261 0.15200397840415428
3.26 0.15105204801442484
3.259 0.1501052328491579
3.258 0.1491564472575134
3.257 0.148196341207107
3.256 0.147211036906636
3.255 0.1461853789177236
3.254 0.14510333192778582
3.253 0.14394852424476415
3.252 0.1427082927549629
3.251 0.14137478141582088
3.25 0.13994555965517783
3.249 0.13842607803652934
3.2479999999999998 0.13682607275154138
3.247 0.13516245662886614
3.246 0.1334540540797554
3.245 0.13172251652892242
3.2439999999999998 0.12998633040168323
3.243 0.12826331755622383
3.242 0.12656791043382715
3.241 0.12490984648364872
3.2399999999999998 0.12329651081291146
3.239 0.12173144083375423
3.238 0.12021569443426156
3.237 0.11874928298359168
3.2359999999999998 0.1173288518665971
3.235 0.11594985625273896
3.234 0.11460449214086302
3.233 0.1132843422414934
3.2319999999999998 0.1119782679962342
3.231 0.1106753933869114
3.23 0.10936498956725764
3.229 0.10803935857682773
3.2279999999999998 0.10669462195374894
3.227 0.10533201878490862
3.226 0.10395775009421752
3.225 0.10258482773613313
3.2239999999999998 0.10122938303483142
3.223 0.09991045051063445
3.222 0.09864783680027217
3.221 0.09745795359317802
3.2199999999999998 0.09635442069074883
3.219 0.09534340005960103
3.218 0.09442564816438619
3.217 0.09359352993155994
3.2159999999999997 0.09283310771276446
3.215 0.09212641625351457
3.214 0.0914527255773661
3.213 0.09079111424432729
3.2119999999999997 0.0901232268830415
3.211 0.08943513512169568
3.21 0.08871980570924588
3.209 0.08797531685324261
3.2079999999999997 0.08720659058045371
3.207 0.08642318914617948
3.206 0.08563816828752412
3.205 0.08486532195338234
3.2039999999999997 0.0841183499913629
3.203 0.08340844037034824
3.202 0.08274331981031813
3.201 0.08212734230339336
3.1999999999999997 0.08156000666958442
3.199 0.08103838045150286
3.198 0.08055553813036395
3.197 0.08010308076961024
3.1959999999999997 0.07967083833503241
3.195 0.07924818885772007
3.194 0.07882406644462119
3.193 0.07838822917950604
3.1919999999999997 0.07793139957175167
3.191 0.07744505617221517
3.19 0.07692335755993183
3.189 0.07636250570222719
3.1879999999999997 0.07576147872181234
3.187 0.07512258279805241
3.186 0.07445050354850874
3.185 0.07375345058545525
3.184 0.07304037810747421
3.183 0.07232188886149737
3.182 0.07160827765549685
3.181 0.07090890224332756
3.18 0.07023070978565017
3.179 0.0695787943869436
3.178 0.06895501723209244
3.177 0.06835965974349038
3.176 0.06779007853612762
3.175 0.0672434461549296
3.174 0.06671606215238342
3.173 0.06620438920341468
3.172 0.06570558579513389
3.171 0.065218326415863
3.17 0.0647419401743917
3.169 0.06427625625745548
3.168 0.06382236194628778
3.167 0.06338129994301986
3.166 0.06295369804223226
3.165 0.06254090886178748
3.164 0.06214359932292603
3.163 0.06176268292295121
3.162 0.0613990465756872
3.161 0.061054294476209185
3.16 0.06073012002723293
3.159 0.06042830739987891
3.158 0.06014998021321418
3.157 0.05989572085130083
3.156 0.059663887939424544
3.155 0.05945123662714787
3.154 0.05925205819547242
3.153 0.05905907151030788
3.152 0.058863703933289054
3.151 0.058657346203717035
3.15 0.058432368995755476
3.149 0.05818388276158204
3.148 0.05790961202696318
3.147 0.05761074496321719
3.146 0.057292064825559416
3.145 0.056960554553425725
3.144 0.056624886364202584
3.143 0.05629419586323897
3.142 0.055976465497867764
3.141 0.0556771624683566
3.14 0.05539886774430994
3.139 0.05514094800227665
3.138 0.0548993920683454
3.137 0.05466764785262479
3.136 0.05443732337923456
3.135 0.05419936841550317
3.134 0.0539455318146921
3.133 0.053669505654024174
3.132 0.05336711267234954
3.131 0.05303769798606628
3.13 0.05268278890136299
3.129 0.052307118253684955
3.128 0.05191636074900214
3.127 0.051517290600033405
3.126 0.051115946813030694
3.125 0.05071704071029405
3.124 0.05032362680222115
3.1229999999999998 0.049936440984697086
3.122 0.04955369884914404
3.121 0.04917258270921212
3.12 0.04878905492197192
3.1189999999999998 0.04839913896089038
3.118 0.04799980865935492
3.117 0.04759001688102553
3.116 0.047170817108401965
3.1149999999999998 0.046746265523620024
3.114 0.046322622463576046
3.113 0.04590842788768694
3.112 0.04551337394841194
3.1109999999999998 0.04514755870627629
3.11 0.04482040775161395
3.109 0.04453964836952335
3.108 0.044310407858537806
3.1069999999999998 0.044134925524720474
3.106 0.04401206937518008
3.105 0.04393754240397959
3.104 0.04390391620604683
3.1029999999999998 0.043901486216513526
3.102 0.04391909773227464
3.101 0.043944841960212484
3.1 0.043967130280001925
3.0989999999999998 0.043975624703974606
3.098 0.04396216223764339
3.097 0.04392123848387424
3.096 0.04385058503021927
3.0949999999999998 0.04375088857438295
3.094 0.04362565486828074
3.093 0.04348058693466095
3.092 0.04332271801399905
3.0909999999999997 0.04315949298104943
3.09 0.04299762603442109
3.089 0.042842692496293036
3.088 0.04269828358104705
3.0869999999999997 0.04256598551499338
3.086 0.04244560829774934
3.085 0.04233480876945716
3.084 0.04222979072188237
3.0829999999999997 0.04212608021179155
3.082 0.042018478883156095
3.081 0.04190192760224646
3.08 0.041771718061027564
3.0789999999999997 0.041624148573733415
3.078 0.041456647370376756
3.077 0.04126824493075379
3.076 0.041059510018998976
3.0749999999999997 0.04083256834465384
3.074 0.040591120313032476
3.073 0.0403400486771828
3.072 0.04008507357390923
3.0709999999999997 0.03983233560730581
3.07 0.039587813161861635
3.069 0.0393568818692737
3.068 0.03914403403740486
3.0669999999999997 0.038952201938311413
3.066 0.03878277197593269
3.065 0.03863600731220086
3.064 0.03851029305559992
3.0629999999999997 0.038402961294145416
3.062 0.03831066876255841
3.061 0.038229422024708117
3.06 0.03815534379414015
3.0589999999999997 0.038084647879372234
3.058 0.03801466829276079
3.057 0.03794335247995373
3.056 0.03786993277125995
3.055 0.037794985756162254
3.054 0.03771985514925279
3.053 0.037646696207744905
3.052 0.03757795824159049
3.051 0.03751629435796649
3.05 0.03746389986079452
3.049 0.03742230813056267
3.048 0.037392186548984414
3.047 0.037373127092023145
3.046 0.037363660591160405
3.045 0.037361765599570426
3.044 0.037364580435463944
3.043 0.03736921576266403
3.042 0.03737285267902595
3.041 0.03737322569696354
3.04 0.037369198517590206
3.039 0.03736040531834889
3.038 0.03734749507090609
3.037 0.037332085080676765
3.036 0.037316333658139224
3.035 0.037302764856141424
3.034 0.037293399970737176
3.033 0.037289772400610814
3.032 0.03729241670835418
3.031 0.037300728339019554
3.03 0.03731314106471606
3.029 0.037326885190340754
3.028 0.03733882344887494
3.027 0.03734554595966514
3.026 0.03734360840676843
3.025 0.03733019429984545
3.024 0.03730307650844966
3.023 0.037261241047008925
3.022 0.03720459641360404
3.021 0.037134230471533615
3.02 0.037052380065544836
3.019 0.03696176027488403
3.018 0.03686589148691734
3.017 0.03676857817895483
3.016 0.03667301320413942
3.015 0.03658215735328322
3.014 0.036498245238292655
3.013 0.036422418014940505
3.012 0.03635520222910212
3.011 0.03629631507549458
3.01 0.03624487174853621
3.009 0.03619975648475226
3.008 0.03616043536931002
3.007 0.03612630336260079
3.006 0.03609789099168321
3.005 0.036076070976086
3.004 0.03606240244907489
3.003 0.03605878270969211
3.002 0.03606701318241428
3.001 0.03608833889613888
3.0 0.03612335213831129
2.999 0.03617150094785227
2.9979999999999998 0.03623097210262764
2.997 0.036298951067633395
2.996 0.03637155603789406
2.995 0.03644448436933612
2.9939999999999998 0.03651338606070919
2.993 0.03657459919352178
2.992 0.036625279924313754
2.991 0.036663840092061674
2.9899999999999998 0.036690258014519694
2.989 0.036705581861326254
2.988 0.03671213785058397
2.987 0.03671307852506068
2.9859999999999998 0.03671159341080825
2.985 0.036711312235701184
2.984 0.03671525465727065
2.983 0.03672611371491232
2.9819999999999998 0.03674566909878604
2.981 0.03677492844656578
2.98 0.0368140412953896
2.979 0.03686218876525062
2.9779999999999998 0.03691791969237268
2.977 0.03697914648261587
2.976 0.03704361482957765
2.975 0.0371089265491449
2.9739999999999998 0.03717285444327394
2.973 0.0372337565599475
2.972 0.037291036408773445
2.971 0.037344788487423876
2.9699999999999998 0.03739647649751379
2.969 0.0374479711855885
2.968 0.037501621001331184
2.967 0.03756004015285505
2.9659999999999997 0.03762562826708164
2.965 0.037699826645667844
2.964 0.03778354197372031
2.963 0.037876578497656445
2.9619999999999997 0.037978178502523906
2.961 0.03808699863098176
2.96 0.038201335067089046
2.959 0.038319592369582885
2.9579999999999997 0.03844026177829498
2.957 0.038561936421427495
2.956 0.038683725728222276
2.955 0.038804565790378255
2.9539999999999997 0.03892350154999596
2.953 0.03903941253824773
2.952 0.03915149641576767
2.951 0.03925869975667497
2.9499999999999997 0.039360159174164196
2.949 0.03945543140627381
2.948 0.039544157514611995
2.947 0.03962627731142195
2.9459999999999997 0.039702109650304844
2.945 0.03977197502192999
2.944 0.03983614999713913
2.943 0.03989473702370836
2.9419999999999997 0.03994827451096068
2.941 0.039997099185255576
2.94 0.040042234202633246
2.939 0.040085269811384265
2.9379999999999997 0.040128516808476254
2.937 0.0401755402938085
2.936 0.040230505464527055
2.935 0.04029834993590671
2.9339999999999997 0.0403840596819859
2.933 0.04049234277787035
2.932 0.04062698483222931
2.931 0.040790200757400426
2.9299999999999997 0.04098240624576988
2.929 0.04120175842351591
2.928 0.0414447022716717
2.927 0.04170525879645702
2.926 0.04197675372942317
2.925 0.042251310694587076
2.924 0.04252118980602114
2.923 0.04277934518918275
2.922 0.04302016782768891
2.921 0.04324009269681737
2.92 0.043437400640265966
2.919 0.043613452295503174
2.918 0.04377140134027743
2.917 0.043916881066525006
2.916 0.044056887868533255
2.915 0.044199752487027094
2.914 0.04435376272092134
2.913 0.04452681511213482
2.912 0.04472564509337654
2.911 0.04495479207511758
2.91 0.04521597343218283
2.909 0.04550851423069889
2.908 0.04582858561574326
2.907 0.04616964045420183
2.906 0.0465235742166567
2.905 0.04688067905867739
2.904 0.047231870719113576
2.903 0.04756876633361071
2.902 0.04788530476964915
2.901 0.0481778206551934
2.9 0.04844545359343766
2.899 0.048690214008546465
2.898 0.048916167560907976
2.897 0.04912851648233106
2.896 0.049332976210100035
2.895 0.04953488945391561
2.894 0.04973786784719596
2.893 0.049943688763028016
2.892 0.05015235964124137
2.891 0.050362029897099585
2.89 0.050569613184714306
2.889 0.05077145245177688
2.888 0.05096378844995311
2.887 0.05114370706317623
2.886 0.05131006423468809
2.885 0.05146320177455
2.884 0.051605661780048696
2.883 0.051741735699281116
2.882 0.05187730193098409
2.881 0.05201968082076405
2.88 0.052176751841067515
2.879 0.05235640443198344
2.878 0.05256633652296405
2.877 0.05281252251820487
2.876 0.05309978311742622
2.875 0.053431112236891815
2.874 0.053806962379036545
2.8729999999999998 0.054225919929347104
2.872 0.054684774030283406
2.871 0.05517934410942045
2.87 0.05570363128348524
2.8689999999999998 0.0562524010818295
2.868 0.05681931334799339
2.867 0.057399489210935274
2.866 0.05798839976564632
2.8649999999999998 0.05858225760679516
2.864 0.059177995093066524
2.863 0.059772854871644014
2.862 0.060364688057916296
2.8609999999999998 0.06095122138539103
2.86 0.061529663187326174
2.859 0.062097672820479455
2.858 0.06265300107495772
2.8569999999999998 0.06319320378385428
2.856 0.06371752011892759
2.855 0.0642247446680506
2.854 0.06471501373701856
2.8529999999999998 0.06518965166324835
2.852 0.06565042470927714
2.851 0.0660997226524631
2.85 0.06654017695569785
2.8489999999999998 0.06697486169121337
2.848 0.06740648886293282
2.847 0.06783822930889716
2.846 0.06827342778749187
2.8449999999999998 0.06871652826036877
2.844 0.06917239475558629
2.843 0.0696464130962454
2.842 0.07014466356090514
2.8409999999999997 0.07067370644500603
2.84 0.07123943424917231
2.839 0.07184703443878714
2.838 0.07249953962114201
2.8369999999999997 0.07319699156186196
2.836 0.07393738955681506
2.835 0.07471484397960808
2.834 0.07552085052806332
2.8329999999999997 0.07634448159494593
2.832 0.07717273932969397
2.831 0.07799341512210804
2.83 0.07879521975752625
2.8289999999999997 0.07956921819098496
2.828 0.08031136114575081
2.827 0.08102181672209155
2.826 0.08170594806005656
2.8249999999999997 0.08237439238059939
2.824 0.08304115864623537
2.823 0.08372228569062624
2.822 0.08443300502453566
2.8209999999999997 0.08518648970426633
2.82 0.0859909198631897
2.819 0.08684943596331543
2.818 0.08775839629714122
2.8169999999999997 0.08870783694892574
2.816 0.08968427322913783
2.815 0.09067198501073297
2.814 0.09165526576895065
2.8129999999999997 0.09262150050164027
2.812 0.09356306876295153
2.811 0.09447884184455818
2.81 0.09537378555996082
2.8089999999999997 0.09625937824141245
2.808 0.09715153390583212
2.807 0.09806799470461719
2.806 0.09902792874714571
2.8049999999999997 0.10004820908804314
2.804 0.10114233877627546
2.803 0.10231909144550867
2.802 0.10358250383245972
2.8009999999999997 0.10493176004161088
2.8 0.1063607341668334
2.799 0.1078609255481186
2.798 0.10942040325520924
2.797 0.1110249324089021
2.796 0.11265889997596061
2.795 0.11430715891823685
2.794 0.11595376405925432
2.793 0.1175841355741632
2.792 0.11918413104132075
2.791 0.12074187025603567
2.79 0.12224806519925893
2.789 0.12369635606441592
2.788 0.1250830901429889
2.787 0.12640810065278157
2.786 0.12767372564171942
2.785 0.12888589577303944
2.784 0.13005145294741444
2.783 0.13118022618335062
2.782 0.13228357764676485
2.781 0.13337448727102352
2.78 0.13446870826836316
2.779 0.1355820944162779
2.778 0.13673379904380878
2.777 0.1379433532211072
2.776 0.13922902728062736
2.775 0.14060742919419658
2.774 0.1420921702806158
2.773 0.14369218472745443
2.772 0.14541008036286587
2.771 0.14724199860288908
2.77 0.1491790450613675
2.769 0.15120743462159444
2.768 0.15331053679540715
2.767 0.15547027247792064
2.766 0.15766802645788436
2.765 0.15988697305997926
2.764 0.16211319848070269
2.763 0.16433523577687814
2.762 0.16654538941825484
2.761 0.16873918350766814
2.76 0.1709180035774227
2.759 0.1730898108836747
2.758 0.17526765026624233
2.757 0.1774707078216759
2.756 0.17972620350933197
2.755 0.1820623699244885
2.754 0.18450955504664943
2.753 0.1870957060311207
2.752 0.18984071444968523
2.751 0.19275602556316576
2.75 0.19584068062033128
2.749 0.19908222898530556
2.7479999999999998 0.20245816555869767
2.747 0.20594066822450535
2.746 0.20949967073655654
2.745 0.2131079850971842
2.7439999999999998 0.21674703024502912
2.743 0.22040696136515953
2.742 0.22408812247003423
2.741 0.22779864708763028
2.7399999999999998 0.2315488541927036
2.739 0.2353506202837532
2.738 0.23920896442400888
2.737 0.24312178618247032
2.7359999999999998 0.24707499771588892
2.735 0.2510468570177822
2.734 0.2550098110006045
2.733 0.2589338095799437
2.7319999999999998 0.26279183386697735
2.731 0.2665674795933365
2.73 0.27025615586593316
2.729 0.27386818835497606
2.7279999999999998 0.2774297750326157
2.727 0.2809833037150057
2.726 0.2845775279754246
2.725 0.2882701605326391
2.7239999999999998 0.292115196227063
2.723 0.2961635698181984
2.722 0.30045747380733906
2.721 0.30502536905792604
2.7199999999999998 0.3098815334717645
2.719 0.3150238694629971
2.718 0.3204370081451472
2.717 0.3260920689201566
2.7159999999999997 0.331951841090778
2.715 0.337970856312247
2.714 0.34410379965707977
2.713 0.3503077345596318
2.7119999999999997 0.3565489546108239
2.711 0.3628012209745996
2.71 0.36905589246143433
2.709 0.3753151733438489
2.7079999999999997 0.38159868711253025
2.707 0.38793019057894607
2.706 0.39434033623058046
2.705 0.4008589760118444
2.7039999999999997 0.4075108735861054
2.703 0.4143061257101357
2.702 0.4212434363374947
2.701 0.42830372941754186
2.6999999999999997 0.4354547034675616
2.699 0.4426557080159246
2.698 0.44985807265297567
2.697 0.45701584149076546
2.6959999999999997 0.4640929271592673
2.695 0.4710579266206579
2.694 0.47789454754194993
2.693 0.4846007549113428
2.6919999999999997 0.49118282541103186
2.691 0.4976546973407475
2.69 0.5040336674050121
2.689 0.5103355351988013
2.6879999999999997 0.5165767727757036
2.687 0.5227683893123124
2.686 0.5289246964118245
2.685 0.5350622820302774
2.6839999999999997 0.5412098835631681
2.683 0.5474031915828119
2.682 0.5536854715030587
2.681 0.5601065691137173
2.6799999999999997 0.5667102069046972
2.679 0.5735277385470559
2.678 0.5805653739524869
2.677 0.5878039645353476
2.6759999999999997 0.5951745995214935
2.675 0.6025891523263458
2.674 0.6099249721794229
2.673 0.6170506792923718
2.6719999999999997 0.6238343795139334
2.671 0.6301677671472713
2.67 0.6359780706941267
2.669 0.6412280194131671
2.668 0.6459342695562488
2.667 0.6501555666011245
2.666 0.6539763233525936
2.665 0.657508166640947
2.664 0.6608616530217385
2.663 0.6641384147706896
2.662 0.6674199915543796
2.661 0.6707525042040879
2.66 0.6741619939616188
2.659 0.6776373624337965
2.658 0.6811616301141554
2.657 0.6846985747251629
2.656 0.6882206611408298
2.655 0.6917062164146811
2.654 0.6951592190752622
2.653 0.6985975605827672
2.652 0.7020635414741178
2.651 0.705608110182362
2.65 0.7092817394994689
2.649 0.713131212889972
2.648 0.7171784039181349
2.647 0.7214159423026866
2.646 0.7258081007849833
2.645 0.7302832067218289
2.644 0.7347364324179138
2.643 0.7390448168909673
2.642 0.7430779980638658
2.641 0.7467022080080302
2.64 0.7497969845024044
2.639 0.7522582741069171
2.638 0.7540110641707027
2.637 0.7550078044102019
2.636 0.7552313689187039
2.635 0.7546956074481603
2.634 0.7534438891091386
2.633 0.751543195400169
2.632 0.7490787968665588
2.631 0.7461488878457986
2.63 0.7428514149463296
2.629 0.7392889436005005
2.628 0.7355465352602559
2.627 0.7317029787991094
2.626 0.7278062488045671
2.625 0.723889439090145
2.624 0.7199589530173625
2.6229999999999998 0.7160071877328719
2.622 0.7120050682513976
2.621 0.7079102003871371
2.62 0.7036785760533901
2.6189999999999998 0.6992584983056978
2.618 0.6946042346186753
2.617 0.689685039976156
2.616 0.6844786479782639
2.6149999999999998 0.6789876417965162
2.614 0.6732341842998593
2.613 0.6672674288343807
2.612 0.6611589686762496
2.6109999999999998 0.6549947513039324
2.61 0.6488753254614604
2.609 0.6428985914801517
2.608 0.6371555545177626
2.6069999999999998 0.6317102814578559
2.606 0.6266022115153613
2.605 0.6218283037169405
2.604 0.6173514778801018
2.6029999999999998 0.613099135672168
2.602 0.6089748162703671
2.601 0.6048738716004498
2.6 0.6006899094957301
2.5989999999999998 0.5963392796720878
2.598 0.5917685120492842
2.597 0.586955476290901
2.596 0.5819186450977398
2.5949999999999998 0.5767103271824902
2.594 0.5714068228661949
2.593 0.5660927780124263
2.592 0.560862016320613
2.5909999999999997 0.5557966668577119
2.59 0.5509665896005101
2.589 0.5464242081197155
2.588 0.5421998450739998
2.5869999999999997 0.5383069626413772
2.586 0.5347401612017705
2.585 0.5314803595144484
2.584 0.5284948544733358
2.5829999999999997 0.5257406980901743
2.582 0.5231691803648288
2.581 0.5207293263344107
2.58 0.5183625875427219
2.5789999999999997 0.5160171204349374
2.578 0.5136443127384954
2.577 0.5112013481178799
2.576 0.5086507030457094
2.5749999999999997 0.5059650182440842
2.574 0.503126448962801
2.573 0.5001284288379514
2.572 0.49697743305919717
2.5709999999999997 0.49369004176596737
2.57 0.49029441212483454
2.569 0.48682764585070504
2.568 0.483333667647484
2.5669999999999997 0.4798521857908241
2.566 0.4764191198864015
2.565 0.47305963404935586
2.564 0.4697796759356606
2.5629999999999997 0.46657452141251227
2.562 0.4634194488864009
2.561 0.4602826059533302
2.56 0.45712811259303743
2.5589999999999997 0.4539278337258832
2.558 0.45066076715327175
2.557 0.44732534884038094
2.556 0.4439376265448978
2.5549999999999997 0.44052856701968685
2.554 0.43714143431565555
2.553 0.4338295915464491
2.552 0.43064125205286174
2.5509999999999997 0.42762540379531155
2.55 0.42481885817470005
2.549 0.42224511539392345
2.548 0.41991926322653816
2.5469999999999997 0.41783982330499075
2.546 0.4159946346281086
2.545 0.4143601271595994
2.544 0.4129083242178117
2.543 0.41160108680415325
2.542 0.4103986472807255
2.541 0.4092579664243939
2.54 0.4081345183952629
2.539 0.40698800142848984
2.538 0.4057840326598984
2.537 0.40449518713298116
2.536 0.403101533285468
2.535 0.40159607136471387
2.534 0.3999799132668222
2.533 0.39826401364179836
2.532 0.3964656343698018
2.531 0.3946062381570812
2.53 0.3927099651936987
2.529 0.39079603166444354
2.528 0.38887896913621944
2.527 0.3869713310348976
2.526 0.38507597705015434
2.525 0.3831905507992053
2.524 0.38131303505412184
2.523 0.37943836598491715
2.522 0.3775666008801659
2.521 0.37570028365561603
2.52 0.37384747038517374
2.519 0.3720202553036064
2.518 0.37023446705254187
2.517 0.36850452651382803
2.516 0.3668403376551109
2.515 0.3652510058337523
2.514 0.36373489017997357
2.513 0.36229231358984043
2.512 0.3609156464188719
2.511 0.35959676926556194
2.51 0.3583331945143256
2.509 0.35712616880533277
2.508 0.35598231486985726
2.507 0.3549147692582264
2.506 0.35394604182849676
2.505 0.35309854346369834
2.504 0.35239588900426744
2.503 0.35186200881565927
2.502 0.3515093747272444
2.501 0.3513447382019997
2.5 0.3513653585678565
2.499 0.3515539727049307
2.4979999999999998 0.35187981641707305
2.497 0.3523026524159947
2.496 0.3527715129573142
2.495 0.3532281359759898
2.4939999999999998 0.3536116908908822
2.493 0.35386303943643926
2.492 0.3539275875631032
2.491 0.3537635964805105
2.4899999999999998 0.3533410909494562
2.489 0.3526509797049578
2.488 0.35170570937994866
2.487 0.3505409132450989
2.4859999999999998 0.349212490421214
2.485 0.3477955762007656
2.484 0.34637858244877645
2.483 0.34505555945415783
2.4819999999999998 0.3439195871761911
2.481 0.343051056232981
2.48 0.3425135340728991
2.479 0.34234855433764816
2.4779999999999998 0.3425681442375238
2.477 0.3431602514738898
2.476 0.3440866689885115
2.475 0.3452890421872059
2.4739999999999998 0.34669816706721707
2.473 0.3482301573195541
2.472 0.34980205487462135
2.471 0.35133040874945437
2.4699999999999998 0.3527366857597356
2.469 0.3539526556095422
2.468 0.35492261106874695
2.467 0.35560592995054124
2.4659999999999997 0.35597668960613527
2.465 0.3560306964814347
2.464 0.35578051537107513
2.463 0.35525809863213365
2.4619999999999997 0.3545094164107624
2.461 0.35358980539696805
2.46 0.35256211743742627
2.459 0.3514893977350455
2.4579999999999997 0.3504323368205713
2.457 0.3494406233487873
2.456 0.34855960580030376
2.455 0.3478224531313521
2.4539999999999997 0.3472525207941251
2.453 0.3468682677389583
2.452 0.34668031371136576
2.451 0.34669108190619524
2.4499999999999997 0.34690363135596713
2.449 0.34731843224628706
2.448 0.34793052534969277
2.447 0.3487368669702936
2.4459999999999997 0.34973089084638154
2.445 0.35090461432518694
2.444 0.35224814478478916
2.443 0.3537430619896871
2.4419999999999997 0.35536719267875033
2.441 0.3570914954710321
2.44 0.358875777382792
2.439 0.36067426652798257
2.4379999999999997 0.362437623728675
2.437 0.36411315240129255
2.436 0.3656529468982509
2.435 0.36701561332042765
2.4339999999999997 0.3681750709508776
2.433 0.3691206857529689
2.432 0.36986392155005143
2.431 0.3704326566861738
2.4299999999999997 0.37087300550414265
2.429 0.37124332190275133
2.428 0.37161069024462823
2.427 0.372038066956256
2.4259999999999997 0.37258139768775617
2.425 0.3732859694938431
2.424 0.37417808473185843
2.423 0.37526480449570754
2.4219999999999997 0.3765365891601751
2.421 0.3779696434463378
2.42 0.3795282597154925
2.419 0.3811753601849318
2.4179999999999997 0.3828729835152837
2.417 0.38458905597321175
2.416 0.3862946494178648
2.415 0.38796631397493053
2.414 0.38958428858949706
2.413 0.39112745914536323
2.412 0.39257236762039616
2.411 0.39389037188727083
2.41 0.3950529033777436
2.409 0.3960287711155468
2.408 0.3967897434032592
2.407 0.39731616849422363
2.406 0.3975946687685208
2.405 0.39762253106736484
2.404 0.39740772496152105
2.403 0.39696596098039993
2.402 0.3963228241418291
2.401 0.3955042974760161
2.4 0.3945421690196839
2.399 0.3934678772716826
2.398 0.3923148820596847
2.397 0.39111837296642477
2.396 0.3899136786423742
2.395 0.3887386898517312
2.394 0.3876318226940309
2.393 0.38662950061728646
2.392 0.3857693499531611
2.391 0.3850844363457662
2.39 0.3846052350102816
2.389 0.38435754284769325
2.388 0.38436499390694456
2.387 0.3846461582367713
2.386 0.3852172181225788
2.385 0.38608808680935747
2.384 0.3872604891287128
2.383 0.3887247002588196
2.382 0.39045588555341154
2.381 0.3924124124153356
2.38 0.3945306321367808
2.379 0.39672251596575886
2.378 0.3988882610675156
2.377 0.4009108037389037
2.376 0.4026645873840327
2.375 0.40403733011303217
2.374 0.40492886100753694
2.3729999999999998 0.4052669813263187
2.372 0.40501632821501393
2.371 0.4041841428941002
2.37 0.4028156731179553
2.3689999999999998 0.40099183006101297
2.368 0.39882001392280897
2.367 0.396419651309833
2.366 0.3939113026052796
2.3649999999999998 0.39140202299303745
2.364 0.38897814562080785
2.363 0.38669901634631093
2.362 0.38459746144997553
2.3609999999999998 0.38267891442153457
2.36 0.3809341982470091
2.359 0.37934412602153633
2.358 0.37788707821431433
2.3569999999999998 0.3765496342799215
2.356 0.3753262305525174
2.355 0.3742170257980081
2.354 0.37323056070564736
2.3529999999999998 0.37237297699726635
2.352 0.37164668930662265
2.351 0.37104199247007996
2.35 0.37053650053506565
2.3489999999999998 0.37009202663822466
2.348 0.36965813675430026
2.347 0.3691784894247379
2.346 0.3685950130255618
2.3449999999999998 0.3678543318096459
2.344 0.3669147347179138
2.343 0.36574567544969544
2.342 0.3643336013552264
2.3409999999999997 0.3626788608927131
2.34 0.36079524416356096
2.339 0.35870406715040837
2.338 0.35643671824338485
2.3369999999999997 0.35402359322192184
2.336 0.35149945174569586
2.335 0.34889760621546895
2.334 0.3462514114029807
2.3329999999999997 0.34359393920248077
2.332 0.3409508929921479
2.331 0.33835115866353943
2.33 0.33581599016432767
2.3289999999999997 0.33335889886060993
2.328 0.33098891919221746
2.327 0.3287081028440695
2.326 0.32650614877821565
2.3249999999999997 0.3243668889756489
2.324 0.32226721022150984
2.323 0.3201738908891349
2.322 0.31805423499354707
2.3209999999999997 0.3158763900361069
2.32 0.31361254336908634
2.319 0.31124149596653206
2.318 0.30875388106685314
2.3169999999999997 0.3061514638735746
2.316 0.30344804493414274
2.315 0.3006683384237749
2.314 0.29784458740709463
2.3129999999999997 0.29501064756029405
2.312 0.2922027147817874
2.311 0.2894507548320033
2.31 0.2867777803931293
2.3089999999999997 0.28419903621676484
2.308 0.28172009397234277
2.307 0.2793402947186471
2.306 0.2770530749896819
2.3049999999999997 0.27484967540017713
2.304 0.272719910163628
2.303 0.2706530597555704
2.302 0.26863940073910775
2.3009999999999997 0.26666929870011713
2.3 0.26473015909331754
2.299 0.26280802406815046
2.298 0.26088277502185125
2.2969999999999997 0.25893268473080383
2.296 0.2569341573928151
2.295 0.25486133451328424
2.294 0.25269158378284934
2.2929999999999997 0.2504087671557114
2.292 0.24800245208017993
2.291 0.2454712195800342
2.29 0.24282434701898106
2.2889999999999997 0.2400767988936912
2.288 0.2372528437710972
2.287 0.23437999953812894
2.286 0.2314872408303012
2.285 0.22860189705140715
2.284 0.2257480842953492
2.283 0.2229468569784497
2.282 0.2202100680450751
2.281 0.21754849058993733
2.28 0.21496613292282912
2.279 0.21246442125766174
2.278 0.21004326873229756
2.277 0.2077032810502938
2.276 0.20544657219507598
2.275 0.20327746624203538
2.274 0.2012033838944315
2.273 0.1992289954684876
2.272 0.19735983701195012
2.271 0.19559874477982697
2.27 0.19394532200856548
2.269 0.19239416143908816
2.268 0.19093526929847435
2.267 0.18955598935508938
2.266 0.18824104548417234
2.265 0.1869767188876597
2.264 0.18575153963581217
2.263 0.1845547703748471
2.262 0.18337936252643736
2.261 0.18222020294710956
2.26 0.18107302539766099
2.259 0.1799318915478811
2.258 0.17878863533919234
2.257 0.17763238015851163
2.256 0.17644680423597256
2.255 0.1752140046854251
2.254 0.17391493461118643
2.253 0.172530017485135
2.252 0.171043973000303
2.251 0.16944712355221767
2.25 0.16773615094841934
2.249 0.16591707796994656
2.2479999999999998 0.16400101451337656
2.247 0.16200768530738338
2.246 0.1599592116188659
2.245 0.15788126114943296
2.2439999999999998 0.15579591776862728
2.243 0.15372472748062374
2.242 0.15168537981466276
2.241 0.14969014319475984
2.2399999999999998 0.14774858510398917
2.239 0.14586569859424242
2.238 0.14404342232871006
2.237 0.14228227405471877
2.2359999999999998 0.14057848874310377
2.235 0.13892658009202105
2.234 0.13731685702829163
2.233 0.13573863510463807
2.2319999999999998 0.13417778140176437
2.231 0.1326204124192826
2.23 0.13105286144012945
2.229 0.12946525275717646
2.2279999999999998 0.1278525423964395
2.227 0.12621611370601699
2.226 0.12456362037019422
2.225 0.12291117717127613
2.2239999999999998 0.1212788456656838
2.223 0.11969028016792707
2.222 0.11817005733845969
2.221 0.11673856444510985
2.2199999999999998 0.11541263154846215
2.219 0.11419985383040082
2.218 0.11310103944182849
2.217 0.11210663486879303
2.2159999999999997 0.11119930140588691
2.215 0.11035672055382544
2.214 0.109553223016331
2.213 0.10876298818222696
2.2119999999999997 0.10796343192595566
2.211 0.10713753201528124
2.21 0.1062768072064969
2.209 0.10537918335280326
2.2079999999999997 0.10445101676222833
2.207 0.10350440205625322
2.206 0.10255569027181727
2.205 0.10162209924190216
2.2039999999999997 0.10072063559217495
2.203 0.09986512694495653
2.202 0.09906504808119888
2.201 0.09832561088516516
2.1999999999999997 0.09764600672626242
2.199 0.09702235176323447
2.198 0.09644587843476206
2.197 0.09590600667957994
2.1959999999999997 0.09539007109574546
2.195 0.09488495064255628
2.194 0.09437712176030136
2.193 0.0938541967812556
2.1919999999999997 0.09330509082977399
2.191 0.09271975490781909
2.19 0.09209143933348213
2.189 0.09141590336848282
2.1879999999999997 0.09069223312689016
2.187 0.08992346933815659
2.186 0.0891154517978466
2.185 0.08827816572220475
2.1839999999999997 0.08742241006976004
2.183 0.08656089341233685
2.182 0.08570587893231886
2.181 0.08486846786893715
2.1799999999999997 0.08405683999778887
2.179 0.08327693403179917
2.178 0.0825308053272809
2.177 0.08181861413764739
2.1759999999999997 0.08113702160038272
2.175 0.080482479069172
2.174 0.07985041127554736
2.173 0.07923646729129304
2.1719999999999997 0.07863716738992164
2.171 0.07805090189716606
2.17 0.07747692026789335
2.169 0.07691513631162943
2.1679999999999997 0.076367051328298
2.167 0.07583417035250643
2.166 0.07531755553296718
2.165 0.07481915586540931
2.1639999999999997 0.07434007270717274
2.163 0.07388164313442026
2.162 0.07344507226842481
2.161 0.07303229729023925
2.16 0.07264522360107999
2.159 0.07228573293527035
2.158 0.07195481123885926
2.157 0.07165273040108228
2.156 0.07137709805090836
2.155 0.07112364864940611
2.154 0.07088527043734778
2.153 0.07065311133681959
2.152 0.07041693737667644
2.151 0.07016663386866721
2.15 0.06989339724742658
2.149 0.0695917993818336
2.148 0.06925957610773004
2.147 0.06889858135925948
2.146 0.06851488484970412
2.145 0.06811704363593438
2.144 0.06771546660982883
2.143 0.06732093891939359
2.142 0.0669427036521471
2.141 0.06658688201106158
2.14 0.06625608326258839
2.139 0.06594907934691095
2.138 0.06566067996901914
2.137 0.06538277734749567
2.136 0.06510523114498151
2.135 0.06481728938987116
2.134 0.06450931436947852
2.133 0.0641741271742328
2.132 0.06380716867331514
2.131 0.06340811160101188
2.13 0.06297919671630832
2.129 0.06252640644879136
2.128 0.062056720733026885
2.127 0.0615782870089577
2.126 0.06109822649248596
2.125 0.060621947016946155
2.124 0.06015278580605135
2.1229999999999998 0.0596912639715974
2.122 0.05923488842825717
2.121 0.05877998217163587
2.12 0.05832149349063795
2.1189999999999998 0.05785454835316899
2.118 0.05737551882748449
2.117 0.05688324192178722
2.116 0.056379141159869674
2.1149999999999998 0.05586828259857117
2.114 0.05535837863286148
2.113 0.05485985365108571
2.112 0.05438447016169593
2.1109999999999998 0.05394443029765368
2.11 0.0535510768659509
2.109 0.05321367059241825
2.108 0.05293832365559332
2.1069999999999998 0.05272765378546323
2.106 0.05258023107399273
2.105 0.05249082738173728
2.104 0.052450465167546804
2.1029999999999998 0.0524474434799581
2.102 0.05246832829007096
2.101 0.052498787073635
2.1 0.05252487548799992
2.0989999999999998 0.05253415416064801
2.098 0.05251679874637652
2.097 0.05246618504616583
2.096 0.052379591583197306
2.0949999999999998 0.05225787287942305
2.094 0.05210530082501579
2.093 0.05192882565106117
2.092 0.05173702798105695
2.0909999999999997 0.05153901687117236
2.09 0.05134303905306258
2.089 0.05115596768393707
2.088 0.050982256839095956
2.0869999999999997 0.05082389560866195
2.086 0.05068065836105632
2.085 0.05054964811617656
2.084 0.05042613476396638
2.0829999999999997 0.05030450171499488
2.082 0.05017821775066546
2.081 0.0500409050832169
2.08 0.04988663809967672
2.0789999999999997 0.049710760150103846
2.078 0.04951006224299087
2.077 0.04928336594042733
2.076 0.04903145169677327
2.0749999999999997 0.0487570704833839
2.074 0.04846494008931004
2.073 0.048161240519953505
2.072 0.04785315997618962
2.0709999999999997 0.04754834993729237
2.07 0.04725419264933528
2.069 0.0469772360480389
2.068 0.04672284739246023
2.0669999999999997 0.04649440240992527
2.066 0.04629331699131246
2.065 0.046119590069922965
2.064 0.04597094047370709
2.0629999999999997 0.04584384336962055
2.062 0.04573402054182066
2.061 0.0456365161245214
2.06 0.04554663126240715
2.0589999999999997 0.04545989989894983
2.058 0.04537331184677652
2.057 0.0452846761853037
2.056 0.045193387960357975
2.0549999999999997 0.04510045666206685
2.054 0.045007774923665624
2.053 0.04491813499585738
2.052 0.044834583803112435
2.0509999999999997 0.04476030399623144
2.05 0.04469782473757869
2.049 0.04464879603726061
2.048 0.044613769947966134
2.0469999999999997 0.04459198852981164
2.046 0.04458143042935202
2.045 0.04457945955795202
2.044 0.04458250493783916
2.0429999999999997 0.04458704525725136
2.042 0.044589728890355715
2.041 0.04458794217519153
2.04 0.04458047595055908
2.0389999999999997 0.044567080356860043
2.038 0.044548721746692374
2.037 0.04452750963884877
2.036 0.04450616628438703
2.0349999999999997 0.04448780575976098
2.034 0.0444748976221539
2.033 0.04446928390568678
2.032 0.04447158014300464
2.031 0.04448100665875128
2.03 0.04449562106071223
2.029 0.04451203496660172
2.028 0.04452641789106575
2.027 0.04453461594767896
2.026 0.04453243930340283
2.025 0.044516455143816525
2.024 0.04448394223789962
2.023 0.04443363782212063
2.022 0.04436539258639
2.021 0.04428047893924933
2.02 0.04418156093035686
2.019 0.044071898807913124
2.018 0.04395573989176135
2.017 0.0438377007033996
2.016 0.04372169182969466
2.015 0.04361136963199345
2.014 0.043509531804355996
2.013 0.04341766486012567
2.012 0.04333649813775176
2.011 0.04326574849386791
2.01 0.043204358072676766
2.009 0.04315092692561125
2.008 0.04310468239066811
2.007 0.043064711408215404
2.006 0.04303141822428709
2.005 0.043005604748753985
2.004 0.042988908495687574
2.003 0.04298342330731972
2.002 0.04299120206543333
2.001 0.04301372828142534
2.0 0.043051807290341755
1.9989999999999997 0.04310497712426808
1.9980000000000002 0.0431713515942889
1.9969999999999999 0.043247902689730215
1.9959999999999996 0.04333034662677563
1.995 0.043413874288339906
1.9939999999999998 0.04349355820286979
1.9930000000000003 0.043565197391771705
1.992 0.04362544275527129
1.9909999999999997 0.04367231513706361
1.9900000000000002 0.043705581295843246
1.9889999999999999 0.043726180982343696
1.9879999999999995 0.04373651678559665
1.987 0.04373995485696373
1.9859999999999998 0.043739934414814184
1.9850000000000003 0.04374048646435682
1.984 0.04374502190061978
1.9829999999999997 0.04375668738267969
1.9820000000000002 0.04377767466848875
1.9809999999999999 0.043809371090778024
1.9799999999999995 0.04385223382511396
1.979 0.04390562062115011
1.9779999999999998 0.04396814836945741
1.9770000000000003 0.04403764647814157
1.976 0.04411167675601437
1.9749999999999996 0.04418753622212263
1.9740000000000002 0.04426261468834485
1.9729999999999999 0.044334891102737854
1.9719999999999995 0.04440349203151185
1.971 0.044468298518422815
1.9699999999999998 0.04453078111543234
1.9690000000000003 0.04459289691612024
1.968 0.04465720498597755
1.9669999999999996 0.04472664322643182
1.9660000000000002 0.04480397313271684
1.9649999999999999 0.04489090026357299
1.9639999999999995 0.0449885729495944
1.963 0.045096888547576514
1.9619999999999997 0.04521511948362894
1.9610000000000003 0.04534185438362425
1.96 0.045475244963325896
1.9589999999999996 0.04561354584295204
1.9580000000000002 0.04575507458377755
1.9569999999999999 0.04589822837246799
1.9559999999999995 0.046041975331654994
1.955 0.04618504048482708
1.9539999999999997 0.04632624308014056
1.9530000000000003 0.04646418945252618
1.952 0.04659784380625348
1.9509999999999996 0.04672586357711028
1.9500000000000002 0.04684712604648657
1.9489999999999998 0.04696100421885712
1.9479999999999995 0.04706696863334985
1.947 0.0471648444106718
1.9459999999999997 0.04725490847408227
1.9450000000000003 0.04733744630405912
1.944 0.047412702148882914
1.9429999999999996 0.04748073946637753
1.9420000000000002 0.04754216694271952
1.9409999999999998 0.04759740060321196
1.9399999999999995 0.04764772494062504
1.939 0.047695150493927016
1.9379999999999997 0.0477426030339
1.9370000000000003 0.04779454359784916
1.936 0.04785617283434373
1.9349999999999996 0.047933612710856076
1.9340000000000002 0.04803301129987762
1.9329999999999998 0.04816013161132127
1.9319999999999995 0.04831954817022981
1.931 0.04851386597104835
1.9299999999999997 0.04874344046270337
1.9290000000000003 0.049005841031263785
1.928 0.0492965235475002
1.9269999999999996 0.04960801391133814
1.9260000000000002 0.04993201511433393
1.9249999999999998 0.050258841615081803
1.9239999999999995 0.05057905296902255
1.923 0.050884148875704346
1.9219999999999997 0.05116746966349997
1.9210000000000003 0.05142492067840379
1.92 0.051654723842736526
1.9189999999999996 0.05185885344589442
1.9180000000000001 0.052041465372375015
1.9169999999999998 0.052209664758966545
1.9159999999999995 0.05237212868700088
1.915 0.0525390262750742
1.9139999999999997 0.052720348609297855
1.9130000000000003 0.05292547862397524
1.912 0.053162269425087234
1.9109999999999996 0.053435835742510214
1.9100000000000001 0.053747853483619504
1.9089999999999998 0.05409711254249937
1.9079999999999995 0.05447866169769862
1.907 0.05488438375767451
1.9059999999999997 0.05530441374853595
1.9050000000000002 0.05572711190077575
1.904 0.056141715238864416
1.9029999999999996 0.056538426085837507
1.9020000000000001 0.056910304991070734
1.9009999999999998 0.0572533234653473
1.9000000000000004 0.057566807204991854
1.899 0.057853472841389246
1.8979999999999997 0.058118420696265244
1.8970000000000002 0.05836801784346656
1.896 0.05860914092414427
1.8949999999999996 0.058848118856546505
1.8940000000000001 0.05908913712963028
1.8929999999999998 0.05933412576051049
1.8920000000000003 0.059582863433022236
1.891 0.059832897872609724
1.8899999999999997 0.06008031892412001
1.8890000000000002 0.060320569060755835
1.888 0.06054901969622073
1.8869999999999996 0.06076210465019192
1.8860000000000001 0.060958419415274745
1.8849999999999998 0.0611383768951228
1.8840000000000003 0.06130503967765234
1.883 0.0614635782482323
1.8819999999999997 0.06162105515862643
1.8810000000000002 0.0617862493163057
1.88 0.06196860330448678
1.8789999999999996 0.06217757149026516
1.8780000000000001 0.06242240003335357
1.8769999999999998 0.06271030105697721
1.8760000000000003 0.06304714486007884
1.875 0.0634366540662997
1.8739999999999997 0.06387954729451471
1.8730000000000002 0.06437432103620398
1.8719999999999999 0.0649173107767025
1.8709999999999996 0.06550363538474549
1.87 0.06612617300441016
1.8689999999999998 0.06677860962777526
1.8680000000000003 0.06745321245446818
1.867 0.0681438901865305
1.8659999999999997 0.06884489684658626
1.8650000000000002 0.06955133383740102
1.8639999999999999 0.07025916349239966
1.8629999999999995 0.07096478767021913
1.862 0.07166542921575335
1.8609999999999998 0.07235829705056879
1.8600000000000003 0.07304014776695472
1.859 0.07370843477146177
1.8579999999999997 0.07436086566836898
1.8570000000000002 0.07499502701310969
1.8559999999999999 0.07561056007473828
1.8549999999999995 0.07620657324706097
1.854 0.07678369433037403
1.8529999999999998 0.07734382296445594
1.8520000000000003 0.07788919787407163
1.851 0.07842259019391976
1.8499999999999996 0.07894683383125606
1.8490000000000002 0.07946510675422887
1.8479999999999999 0.07998001810407492
1.8469999999999995 0.08049467135498223
1.846 0.08101239810958975
1.8449999999999998 0.08153793252581523
1.8440000000000003 0.08207668139355906
1.843 0.08263488429375418
1.8419999999999996 0.08321984088856971
1.8410000000000002 0.08383963514781355
1.8399999999999999 0.08450173997144993
1.8389999999999995 0.08521291355252618
1.838 0.08597740821621255
1.8369999999999997 0.08679590512948333
1.8360000000000003 0.08766657410537758
1.835 0.08858282642193412
1.8339999999999996 0.08953479101568158
1.8330000000000002 0.09050952614016533
1.8319999999999999 0.09149143808768821
1.8309999999999995 0.09246571168701194
1.83 0.09341850591225388
1.8289999999999997 0.0943386886632153
1.8280000000000003 0.09522092146717188
1.827 0.09606491544255964
1.8259999999999996 0.0968766394948359
1.8250000000000002 0.09766844427677862
1.8239999999999998 0.09845682168432753
1.8229999999999995 0.09926080548239925
1.822 0.10009859377207572
1.8209999999999997 0.10098602182429549
1.8200000000000003 0.10193304943572176
1.819 0.10294367410125972
1.8179999999999996 0.10401383622613182
1.8170000000000002 0.10513195273428007
1.8159999999999998 0.10628223029318648
1.8149999999999995 0.10744621065155116
1.814 0.10860543020942288
1.8129999999999997 0.10974508638690275
1.8120000000000003 0.11085629385053254
1.811 0.11193784811389819
1.8099999999999996 0.11299573814657567
1.8090000000000002 0.11404362774108733
1.8079999999999998 0.11510034178469446
1.8069999999999995 0.11618677207231924
1.806 0.11732538163283639
1.8049999999999997 0.11853579319516866
1.8040000000000003 0.1198335342597403
1.803 0.12122845729601435
1.8019999999999996 0.12272477831248381
1.8010000000000002 0.12432100914139414
1.7999999999999998 0.126009456801403
1.7989999999999995 0.12777979466555323
1.798 0.12961783378439398
1.7969999999999997 0.13150691436249848
1.7960000000000003 0.1334290072396851
1.795 0.1353668758669403
1.7939999999999996 0.137302533535639
1.7930000000000001 0.1392197173675551
1.7919999999999998 0.14110268720056135
1.7909999999999995 0.14293826283983943
1.79 0.14471609435721236
1.7889999999999997 0.14642896302043568
1.7880000000000003 0.1480724674198205
1.787 0.14964589754550947
1.7859999999999996 0.15115113709727382
1.7850000000000001 0.1525940333413497
1.7839999999999998 0.15398133658172933
1.7829999999999995 0.155323347803777
1.782 0.15663231796767224
1.7809999999999997 0.15792270946427434
1.7800000000000002 0.1592126774029027
1.779 0.16052094780140436
1.7779999999999996 0.16187061640207004
1.7770000000000001 0.16328563758286418
1.7759999999999998 0.1647887916698595
1.7750000000000004 0.1664010779470358
1.774 0.16813998525222593
1.7729999999999997 0.17001735659574282
1.7720000000000002 0.17203730030417275
1.771 0.1741959191427793
1.7699999999999996 0.17648293534187637
1.7690000000000001 0.17888184472826146
1.7679999999999998 0.18137234976376054
1.7670000000000003 0.18393214304226643
1.766 0.1865380164579903
1.7649999999999997 0.1891688090757753
1.7640000000000002 0.19180685974729456
1.763 0.1944375873761571
1.7619999999999996 0.19705116293813538
1.7610000000000001 0.19964191275527915
1.7599999999999998 0.20221144903855726
1.7590000000000003 0.20476949948630302
1.758 0.20733204375566427
1.7569999999999997 0.20992247967324967
1.7560000000000002 0.21257376382002985
1.755 0.21532002142568132
1.7539999999999996 0.21819779050984398
1.7530000000000001 0.22124064661647924
1.7519999999999998 0.2244724950028673
1.7510000000000003 0.22790717545842998
1.75 0.23154374836177688
1.7489999999999997 0.23536763272241945
1.7480000000000002 0.2393523096546084
1.7469999999999999 0.2434649135643062
1.7459999999999996 0.24766985049211185
1.745 0.25193484801533506
1.7439999999999998 0.25623763838512337
1.7430000000000003 0.2605661255815278
1.742 0.2649200803254832
1.7409999999999997 0.26930830809343864
1.7400000000000002 0.2737420552944117
1.7389999999999999 0.27823432270604187
1.7379999999999995 0.2827900212858185
1.737 0.2874057420470227
1.7359999999999998 0.29206412371858503
1.7350000000000003 0.29673908573046925
1.734 0.3013981307402967
1.7329999999999997 0.30600632931595156
1.7320000000000002 0.310532885014132
1.7309999999999999 0.3149600543493417
1.7299999999999995 0.31928447279564504
1.729 0.323520636025482
1.7279999999999998 0.327701804343983
1.7270000000000003 0.3318800995548434
1.726 0.33611463510174405
1.7249999999999996 0.34047432999926874
1.7240000000000002 0.34502278595244457
1.7229999999999999 0.3498190247387034
1.7219999999999995 0.35491077073406735
1.721 0.36032879609105184
1.7199999999999998 0.36608665424438225
1.7190000000000003 0.3721784089922377
1.718 0.378582719227518
1.7169999999999996 0.38526291348907665
1.7160000000000002 0.39217335922971786
1.7149999999999999 0.3992597624354747
1.7139999999999995 0.4064691778650677
1.713 0.4137525791526164
1.7119999999999997 0.4210727868310459
1.7110000000000003 0.4284021158124176
1.71 0.43573399444530386
1.7089999999999996 0.44307463664350305
1.7080000000000002 0.45045041759503407
1.7069999999999999 0.4578918735816539
1.7059999999999995 0.46543671484331856
1.705 0.47312058030160653
1.7039999999999997 0.4809719422729472
1.7030000000000003 0.48900087527360037
1.702 0.4972031541009388
1.7009999999999996 0.5055530605045361
1.7000000000000002 0.5140090056412027
1.6989999999999998 0.5225197518400823
1.6979999999999995 0.5310251233500428
1.697 0.5394689396279194
1.6959999999999997 0.5478075941166547
1.6950000000000003 0.5560039957502584
1.694 0.5640397207290312
1.6929999999999996 0.5719138149017604
1.6920000000000002 0.5796355223953621
1.6909999999999998 0.5872232584737896
1.6899999999999995 0.5946993033034824
1.689 0.6020839319785191
1.6879999999999997 0.6093979195016943
1.6870000000000003 0.6166553305779783
1.686 0.6238739009272048
1.6849999999999996 0.6310739943720756
1.6840000000000002 0.6382902944447016
1.6829999999999998 0.6455657213589759
1.6819999999999995 0.6529521219668115
1.681 0.6605089961112395
1.6799999999999997 0.6682883654470855
1.6790000000000003 0.6763272766889596
1.678 0.6846324774092503
1.6769999999999996 0.6931801550633617
1.6760000000000002 0.7018870916215728
1.6749999999999998 0.7106467750704815
1.6739999999999995 0.7193114740563883
1.673 0.7277229635958355
1.6719999999999997 0.7357224312219485
1.6710000000000003 0.7431792726493969
1.67 0.7500054685348824
1.6689999999999996 0.756155909878356
1.6680000000000001 0.7616503331215806
1.6669999999999998 0.7665595054607229
1.6659999999999995 0.7709858987553393
1.665 0.7750653279813168
1.6639999999999997 0.7789333291813847
1.6630000000000003 0.7827154032501097
1.662 0.786513270897648
1.6609999999999996 0.7903861512675587
1.6600000000000001 0.7943681978250972
1.6589999999999998 0.7984478920485443
1.6579999999999995 0.8026045480917577
1.657 0.8067926043578295
1.6559999999999997 0.8109746198314004
1.6550000000000002 0.8151185748877501
1.654 0.8192218665846733
1.6529999999999996 0.8232983542677917
1.6520000000000001 0.8273915243796865
1.6509999999999998 0.8315567457139114
1.6499999999999995 0.8358509317405494
1.649 0.8403290642842713
1.6479999999999997 0.845019157897179
1.6470000000000002 0.8499168522628725
1.646 0.8549859396568424
1.6449999999999996 0.8601487542703912
1.6440000000000001 0.8652887332609066
1.6429999999999998 0.8702674267711178
1.6420000000000003 0.874936522611682
1.641 0.8791421012017113
1.6399999999999997 0.8827440676240965
1.6390000000000002 0.8856197181732278
1.638 0.8876787580821891
1.6369999999999996 0.8888616984558735
1.6360000000000001 0.8891438193414137
1.6349999999999998 0.8885363398471027
1.6340000000000003 0.8870853024064881
1.633 0.8848650144372204
1.6319999999999997 0.8819722983040819
1.6310000000000002 0.8785204217442889
1.63 0.8746236610052748
1.6289999999999996 0.870403026758063
1.6280000000000001 0.8659598679674799
1.6269999999999998 0.8613888313139721
1.6260000000000003 0.8567485353587853
1.625 0.8520800474832464
1.6239999999999997 0.8473927075089503
1.6230000000000002 0.8426789744495287
1.6219999999999999 0.8379056342136981
1.6209999999999996 0.8330235852308211
1.62 0.8279816721465442
1.6189999999999998 0.8227199551680984
1.6180000000000003 0.8171858007934173
1.617 0.8113445856469375
1.6159999999999997 0.8051719490094066
1.6150000000000002 0.7986728789823678
1.6139999999999999 0.7918752242025843
1.6129999999999995 0.7848380742047549
1.612 0.7776461130337744
1.6109999999999998 0.7703999107022248
1.6100000000000003 0.7632160247289291
1.609 0.7562068376481305
1.6079999999999997 0.7494757045004848
1.6070000000000002 0.7430937975936464
1.6059999999999999 0.7371031166506755
1.6049999999999995 0.7314959735915211
1.604 0.7262252218343574
1.6029999999999998 0.7212030748095408
1.6020000000000003 0.716314962960906
1.601 0.7114381385649136
1.5999999999999996 0.7064492916973623
1.5990000000000002 0.7012532442285202
1.5979999999999999 0.6957914545888115
1.5969999999999995 0.6900430346631627
1.596 0.6840351674865964
1.5949999999999998 0.6778346289438502
1.5940000000000003 0.6715356601109379
1.593 0.6652410825919456
1.5919999999999996 0.6590628820570836
1.5910000000000002 0.6530974574774561
1.5899999999999999 0.6474249203519324
1.5889999999999995 0.6421032283863447
1.588 0.6371631691387063
1.5869999999999997 0.6326148783759976
1.5860000000000003 0.6284463865098945
1.585 0.6246301837056576
1.5839999999999996 0.6211239560462916
1.5830000000000002 0.6178748316074915
1.5819999999999999 0.6148248734353541
1.5809999999999995 0.6119151589480402
1.58 0.6090792916139457
1.5789999999999997 0.60625981789535
1.5780000000000003 0.6034036557539533
1.577 0.6004646385342024
1.5759999999999996 0.5974024968595646
1.5750000000000002 0.5941882465200868
1.5739999999999998 0.5908032084270621
1.5729999999999995 0.5872410040879484
1.572 0.5835096452278962
1.5709999999999997 0.5796282057220222
1.5700000000000003 0.5756286086616101
1.569 0.5715528929001389
1.5679999999999996 0.5674508089108526
1.5670000000000002 0.5633670636459575
1.5659999999999998 0.5593419749655997
1.5649999999999995 0.5554034443169503
1.564 0.5515570410941893
1.5629999999999997 0.5477961282062925
1.5620000000000003 0.544090874147716
1.561 0.5404033983323833
1.5599999999999996 0.536691240554619
1.5590000000000002 0.5329211725643067
1.5579999999999998 0.5290683804468288
1.5569999999999995 0.5251308876516404
1.556 0.5211274114992995
1.5549999999999997 0.517094258360162
1.5540000000000003 0.5130822421732154
1.553 0.5091543690454517
1.5519999999999996 0.505367965761461
1.5510000000000002 0.5017817179941204
1.5499999999999998 0.49844050132955275
1.5489999999999995 0.4953739816984601
1.548 0.4926022036621226
1.5469999999999997 0.490125783031593
1.5460000000000003 0.4879325135387947
1.545 0.48599620767770885
1.5439999999999996 0.48428464330423804
1.5430000000000001 0.48275263083007414
1.5419999999999998 0.48135198129444967
1.5409999999999995 0.4800296839112757
1.54 0.4787301702527433
1.5389999999999997 0.4774023892057534
1.5380000000000003 0.47600226638688287
1.537 0.47449416362632724
1.5359999999999996 0.47285205994335633
1.5350000000000001 0.4710661168990733
1.5339999999999998 0.46913722007329817
1.5329999999999995 0.4670790312048248
1.532 0.46491375302305604
1.5309999999999997 0.4626694501600436
1.5300000000000002 0.46037797205981323
1.529 0.45806569505617417
1.5279999999999996 0.45575345674835543
1.5270000000000001 0.4534593887017699
1.5259999999999998 0.45118958320422337
1.5249999999999995 0.4489431231332799
1.524 0.4467184645854454
1.5229999999999997 0.444509431484718
1.5220000000000002 0.44231484002723137
1.521 0.44013558007204845
1.5199999999999996 0.4379783036770118
1.5190000000000001 0.4358541028073586
1.5179999999999998 0.4337783870852332
1.5170000000000003 0.43176520886359004
1.516 0.4298237986213628
1.5149999999999997 0.4279632244134491
1.5140000000000002 0.4261807393529792
1.513 0.42447670090599454
1.5119999999999996 0.42284282783448807
1.5110000000000001 0.4212707582790755
1.5099999999999998 0.4197589989011848
1.5090000000000003 0.41831046885693
1.508 0.41693423301834104
1.5069999999999997 0.41564672436297
1.5060000000000002 0.41447504306652305
1.505 0.41344592003656905
1.5039999999999996 0.4125872843020806
1.5030000000000001 0.41192739727107813
1.5019999999999998 0.41148122195903586
1.5010000000000003 0.41125718569882513
1.5 0.41125280684820814
1.4989999999999997 0.41144877899342164
1.4980000000000002 0.41181006210372206
1.4969999999999999 0.41229043091665124
1.4959999999999996 0.4128308378433249
1.495 0.41336325570316784
1.4939999999999998 0.41381608851971036
1.4930000000000003 0.4141191269108613
1.492 0.4142068278626828
1.4909999999999997 0.4140282570837462
1.4900000000000002 0.4135458939354356
1.4889999999999999 0.41274655947807665
1.4879999999999995 0.41164243844164233
1.487 0.41027318924986866
1.4859999999999998 0.40870276707196646
1.4850000000000003 0.4070184218590705
1.484 0.4053237660236687
1.4829999999999997 0.40372989965053546
1.4820000000000002 0.4023476250753293
1.4809999999999999 0.4012736265340387
1.4799999999999995 0.400585442010258
1.479 0.40033511088401724
1.4779999999999998 0.40054013543552414
1.4770000000000003 0.40118950656400154
1.476 0.40224096345176225
1.4749999999999996 0.4036277507754153
1.4740000000000002 0.40526930634861247
1.4729999999999999 0.40706670088704594
1.4719999999999995 0.40892093603535123
1.471 0.4107314774379031
1.4699999999999998 0.41240282033107983
1.4690000000000003 0.41385121969621963
1.468 0.41500766134138944
1.4669999999999996 0.41582131509209536
1.4660000000000002 0.41625935181282875
1.4649999999999999 0.4163154247966327
1.4639999999999995 0.41600394246038586
1.463 0.41536310318741404
1.4619999999999997 0.4144484295621992
1.4610000000000003 0.41332706188684654
1.46 0.4120752710711693
1.4589999999999996 0.4107695828979892
1.4580000000000002 0.4094835180779387
1.4569999999999999 0.4082772686653659
1.4559999999999995 0.40720538654468286
1.455 0.4063075732124981
1.4539999999999997 0.4056115105898968
1.4530000000000003 0.4051386554010807
1.452 0.40490097691699445
1.4509999999999996 0.40490061578222136
1.4500000000000002 0.4051403654026884
1.4489999999999998 0.4056199483066127
1.4479999999999995 0.40633276940450386
1.447 0.40727451250589974
1.4459999999999997 0.40843680672813
1.4450000000000003 0.40980966960306603
1.444 0.41138088834117886
1.4429999999999996 0.41312835800729736
1.4420000000000002 0.4150254877139296
1.4409999999999998 0.41703763605472843
1.4399999999999995 0.4191170608119015
1.439 0.4212094434130409
1.4379999999999997 0.42325626397502514
1.4370000000000003 0.4251951018452628
1.436 0.42696919592798743
1.4349999999999996 0.42852961976199827
1.4340000000000002 0.42984563259524167
1.4329999999999998 0.4309050318573811
1.4319999999999995 0.43172197219488956
1.431 0.4323304187406105
1.4299999999999997 0.43278625996353315
1.4290000000000003 0.43316022512580854
1.428 0.43353358952052706
1.4269999999999996 0.4339829206167315
1.4260000000000002 0.43457637008377453
1.4249999999999998 0.4353690747102894
1.4239999999999995 0.43639313644807115
1.423 0.437657073425457
1.4219999999999997 0.4391487883531269
1.4210000000000003 0.44083832666455647
1.42 0.4426807930373986
1.4189999999999996 0.44462895442291567
1.4180000000000001 0.44663425183775274
1.4169999999999998 0.44865505273329537
1.4159999999999995 0.4506540093406482
1.415 0.4526010848983039
1.4139999999999997 0.45447173236977884
1.4130000000000003 0.45624112599263084
1.412 0.4578829666726152
1.4109999999999996 0.459365993052165
1.4100000000000001 0.46065983188137405
1.4089999999999998 0.46173151611498986
1.4079999999999995 0.46255163527870347
1.407 0.4631005624702836
1.4059999999999997 0.4633655077113898
1.4050000000000002 0.46334545413105493
1.404 0.4630510879665988
1.4029999999999996 0.4625013640801438
1.4020000000000001 0.46172606837941427
1.4009999999999998 0.4607548211870343
1.3999999999999995 0.45962358119958885
1.399 0.458367560868307
1.3979999999999997 0.457024203391121
1.3970000000000002 0.455632918153151
1.396 0.45423336493638855
1.3949999999999996 0.45286835473651127
1.3940000000000001 0.45158153562674086
1.3929999999999998 0.4504145232394483
1.3919999999999995 0.4494105775814961
1.391 0.44860780427109925
1.3899999999999997 0.44804143202238544
1.3890000000000002 0.4477412711788771
1.388 0.44773457388635995
1.3869999999999996 0.44804259051922424
1.3860000000000001 0.4486836630727087
1.3849999999999998 0.44966875896892855
1.3840000000000003 0.4509992655034038
1.383 0.4526633974588331
1.3819999999999997 0.4546320468779802
1.3810000000000002 0.45685705176596764
1.38 0.45926522057762353
1.3789999999999996 0.46175567891114855
1.3780000000000001 0.4642145295730448
1.3769999999999998 0.4665083503201413
1.3760000000000003 0.4684941769531378
1.375 0.47004451157322275
1.3739999999999997 0.47104559484935066
1.3730000000000002 0.47141549156555096
1.3719999999999999 0.47111408180045355
1.3709999999999996 0.4701495578955574
1.37 0.4685730093742596
1.3689999999999998 0.46647578539647033
1.3680000000000003 0.46397913201857793
1.367 0.46121763747839883
1.3659999999999997 0.4583271211996347
1.3650000000000002 0.45542797946580477
1.3639999999999999 0.4526172344410956
1.3629999999999995 0.4499616154469958
1.362 0.4474982360181027
1.3609999999999998 0.44523364415815553
1.3600000000000003 0.4431585945181956
1.359 0.44125319107947564
1.3579999999999997 0.4394954038634681
1.3570000000000002 0.4378731147670144
1.3559999999999999 0.4363833817445404
1.3549999999999995 0.435029660466935
1.354 0.433824667649286
1.3529999999999998 0.43277767967224584
1.3520000000000003 0.43189290200536157
1.351 0.43115968339034544
1.3499999999999996 0.43055192643414975
1.3490000000000002 0.43002446896253443
1.3479999999999999 0.42951740627486507
1.3469999999999995 0.4289635568819029
1.346 0.42829345267093666
1.3449999999999998 0.4274430256988019
1.3440000000000003 0.4263618112060452
1.343 0.4250125292182185
1.3419999999999996 0.42337803060830487
1.3410000000000002 0.4214577073791425
1.3399999999999999 0.41926702713939495
1.3389999999999995 0.4168306466096831
1.338 0.41418523675557467
1.3369999999999997 0.4113665344146491
1.3360000000000003 0.4084154244308262
1.335 0.405371047328386
1.3339999999999996 0.4022724224197554
1.3330000000000002 0.39915803493140495
1.3319999999999999 0.3960575499014999
1.3309999999999995 0.39300421572652816
1.33 0.39002239055985605
1.3289999999999997 0.3871275529448893
1.3280000000000003 0.38433030959678643
1.327 0.3816335804474778
1.3259999999999996 0.3790264646461966
1.3250000000000002 0.37649178139549716
1.3239999999999998 0.3740047395585625
1.3229999999999995 0.37152910045653015
1.322 0.3690292726963474
1.3209999999999997 0.3664704002175353
1.3200000000000003 0.3638217888489001
1.319 0.3610596341365883
1.3179999999999996 0.3581729265194116
1.3170000000000002 0.35516255018364024
1.3159999999999998 0.3520424730247422
1.3149999999999995 0.3488385648221131
1.314 0.34558494116116834
1.3129999999999997 0.34231749778526654
1.3120000000000003 0.33907509224984106
1.311 0.3358898571732964
1.3099999999999996 0.33278667976843174
1.3090000000000002 0.3297823592440691
1.3079999999999998 0.32688344148903403
1.3069999999999995 0.32409014036427264
1.306 0.3213965608904811
1.3049999999999997 0.3187947714278082
1.3040000000000003 0.3162754565179887
1.303 0.31382869752280756
1.3019999999999996 0.3114455328596605
1.3010000000000002 0.3091167382734371
1.2999999999999998 0.3068291818513031
1.2989999999999995 0.3045676318370758
1.298 0.30230920000892725
1.2969999999999997 0.3000286782397885
1.2960000000000003 0.2976982778935544
1.295 0.29528731507577655
1.2939999999999996 0.2927686425279917
1.2930000000000001 0.29012251428483854
1.2919999999999998 0.2873357856336151
1.2909999999999995 0.2844057921720982
1.29 0.2813423477593869
1.2889999999999997 0.2781620260738886
1.2880000000000003 0.27489233050413103
1.287 0.2715646979793771
1.2859999999999996 0.26821242247737304
1.2850000000000001 0.26486702626062464
1.2839999999999998 0.26155638140598514
1.2829999999999995 0.2583048584985444
1.282 0.2551261423466545
1.2809999999999997 0.25203262247304237
1.2800000000000002 0.24902878217627844
1.279 0.2461160153488036
1.2779999999999996 0.2432939511072966
1.2770000000000001 0.24056305014411652
1.2759999999999998 0.2379256281779057
1.2749999999999995 0.2353867410271749
1.274 0.23295532528960708
1.2729999999999997 0.23063744698165128
1.2720000000000002 0.22844051455666003
1.271 0.22636911367210497
1.2699999999999996 0.2244242959218989
1.2690000000000001 0.22260139291423606
1.2679999999999998 0.22089033332307123
1.2669999999999995 0.21927769626458057
1.266 0.21774659061826607
1.2649999999999997 0.21628136489782007
1.2640000000000002 0.2148683421453249
1.263 0.2134940575490184
1.2619999999999996 0.21214880125873747
1.2610000000000001 0.2108246645100624
1.2599999999999998 0.20951452544800978
1.2590000000000003 0.2082093433752857
1.258 0.2068977175083127
1.2569999999999997 0.2055655256658312
1.2560000000000002 0.20419288223967152
1.255 0.2027586889211425
1.2539999999999996 0.20124113372483532
1.2530000000000001 0.19961834065400513
1.2519999999999998 0.19787383610507872
1.2510000000000003 0.19599790718937302
1.25 0.19398831383771883
1.2489999999999997 0.19185358137799394
1.2480000000000002 0.18960794409648313
1.2469999999999999 0.18727533607675145
1.2459999999999996 0.18488214113815
1.245 0.18245851622330658
1.2439999999999998 0.18003017199301605
1.2430000000000003 0.1776219253143837
1.242 0.175253951139859
1.2409999999999997 0.17294003257936472
1.2400000000000002 0.17069076136076575
1.2389999999999999 0.1685114182247597
1.2379999999999995 0.16640378422560453
1.237 0.16436803284735751
1.2359999999999998 0.16239943710352728
1.2350000000000003 0.1604913499368264
1.234 0.1586323051270064
1.2329999999999997 0.1568097272139926
1.2320000000000002 0.15500708296662577
1.2309999999999999 0.15320814639254524
1.2299999999999995 0.15139693978956817
1.229 0.14956185704556144
1.2279999999999998 0.1476968602700974
1.2270000000000003 0.14580330193747168
1.226 0.14388976512526544
1.2249999999999996 0.1419745776991348
1.2240000000000002 0.14008064658432828
1.2229999999999999 0.13823506601466665
1.2219999999999995 0.13646607057081478
1.221 0.13479717232635396
1.2199999999999998 0.1332479230083705
1.2190000000000003 0.1318274051111419
1.218 0.13053705556704767
1.2169999999999996 0.12936653946395343
1.2160000000000002 0.12829669148751882
1.2149999999999999 0.12730270059252222
1.2139999999999995 0.1263559197464401
1.213 0.1254274700036832
1.2119999999999997 0.12449206012542034
1.2110000000000003 0.12353058980447813
1.21 0.1225335218207322
1.2089999999999996 0.12149837630717424
1.2080000000000002 0.12043205894483414
1.2069999999999999 0.11934778060494983
1.2059999999999995 0.1182634059224888
1.205 0.11719762422043507
1.2039999999999997 0.11616881738577112
1.2030000000000003 0.11519174315078781
1.202 0.11427628821868285
1.2009999999999996 0.11342767068114669
1.2000000000000002 0.11264446641473956
1.1989999999999998 0.11192204150802709
1.1979999999999995 0.11125044501698121
1.197 0.11061791652879852
1.1959999999999997 0.11001049581060478
1.1950000000000003 0.10941381765835007
1.194 0.10881307896145379
1.1929999999999996 0.10819473096625373
1.1920000000000002 0.10754660690793653
1.1909999999999998 0.10685757068307299
1.1899999999999995 0.1061201186176186
1.189 0.10532946229340835
1.1879999999999997 0.10448452251751411
1.1870000000000003 0.10358869027787555
1.186 0.10264854572978149
1.1849999999999996 0.10167545899358833
1.1840000000000002 0.1006817915541651
1.1829999999999998 0.0996821760486575
1.1819999999999995 0.09869082251407593
1.181 0.09772066783192154
1.1799999999999997 0.09678132590448234
1.1790000000000003 0.09587982355617584
1.178 0.0950186823156764
1.1769999999999996 0.09419815161067564
1.1760000000000002 0.09341433468073361
1.1749999999999998 0.09266297037700842
1.1739999999999995 0.09193848573223484
1.173 0.09123546133543425
1.1719999999999997 0.09054940637894995
1.1710000000000003 0.08987794815338242
1.17 0.0892196979999292
1.1689999999999996 0.08857408453998683
1.1680000000000001 0.08794243154305736
1.1669999999999998 0.08732616875237637
1.1659999999999995 0.08672633424448901
1.165 0.08614511355145396
1.1639999999999997 0.0855838581648991
1.1630000000000003 0.08504432442408334
1.162 0.08452824398817607
1.1609999999999996 0.08403830393015577
1.1600000000000001 0.08357724325170621
1.1589999999999998 0.08314783103795885
1.1579999999999995 0.08275182565307344
1.157 0.08239014086928599
1.1559999999999997 0.08206056134441103
1.1550000000000002 0.0817586134389483
1.154 0.08147641438189104
1.1529999999999996 0.0812039253238311
1.1520000000000001 0.08092934056909092
1.1509999999999998 0.08064083041285498
1.1499999999999995 0.08032791731286179
1.149 0.07998389135675202
1.1479999999999997 0.0796055880712031
1.1470000000000002 0.07919454338278456
1.146 0.07875715228466561
1.1449999999999996 0.07830274310242755
1.1440000000000001 0.07784287938937198
1.1429999999999998 0.07738970091199719
1.1419999999999995 0.07695372877834983
1.141 0.07654204513925882
1.1399999999999997 0.07615782371101709
1.1390000000000002 0.07579991665514178
1.138 0.07546266011403836
1.1369999999999996 0.0751370326408168
1.1360000000000001 0.07481162628267853
1.1349999999999998 0.07447425285783217
1.1340000000000003 0.07411391081915884
1.133 0.07372232435817362
1.1319999999999997 0.07329415624214303
1.1310000000000002 0.0728288854227028
1.13 0.07232893282741436
1.1289999999999996 0.07180105036376419
1.1280000000000001 0.07125320689737566
1.1269999999999998 0.07069480789310359
1.1260000000000003 0.0701342015676246
1.125 0.0695778817332976
1.1239999999999997 0.06903006231298557
1.1230000000000002 0.0684917853012944
1.1219999999999999 0.0679606468612187
1.1209999999999996 0.0674328431391707
1.12 0.06690289249047993
1.1189999999999998 0.0663653817790813
1.1180000000000003 0.06581614761020368
1.117 0.06525367027445843
1.1159999999999997 0.06467922164773007
1.1150000000000002 0.0640981022867731
1.1139999999999999 0.06351855405106728
1.1129999999999995 0.06295188717291433
1.112 0.0624109635227687
1.1109999999999998 0.06190922184408736
1.1100000000000003 0.06145923339772857
1.109 0.06107133116055522
1.1079999999999997 0.06075240160220848
1.1070000000000002 0.06050549090729312
1.1059999999999999 0.06032915521977617
1.1049999999999995 0.060217720495826035
1.104 0.06016130692166589
1.1029999999999998 0.06014696371597997
1.1020000000000003 0.06015976631571649
1.101 0.060183733197843384
1.0999999999999996 0.060203272250344664
1.0990000000000002 0.06020443621099674
1.0979999999999999 0.060176183344348155
1.0969999999999995 0.060111047694798345
1.096 0.06000594166160821
1.0949999999999998 0.05986180856339175
1.0940000000000003 0.05968345107694092
1.093 0.05947870525127514
1.0919999999999996 0.05925725592450938
1.0910000000000002 0.05902939077384429
1.0899999999999999 0.05880441433657272
1.0889999999999995 0.05859007158504012
1.088 0.05839135359472305
1.0869999999999997 0.05821043938790677
1.0860000000000003 0.058046984594096324
1.085 0.05789759424064322
1.0839999999999996 0.05775678019439191
1.0830000000000002 0.057618043849124195
1.0819999999999999 0.05747383828224918
1.0809999999999995 0.05731679164345733
1.08 0.05714004364708269
1.0789999999999997 0.05693818219371231
1.0780000000000003 0.056707445235676925
1.077 0.056446380790582534
1.0759999999999996 0.05615578007741301
1.0750000000000002 0.05583868277198519
1.0739999999999998 0.05550038716647265
1.0729999999999995 0.05514788127791865
1.072 0.05478933781449464
1.0709999999999997 0.05443350328927106
1.0700000000000003 0.054088870437496356
1.069 0.05376304925970797
1.0679999999999996 0.0534623689406515
1.0670000000000002 0.05319094972209174
1.0659999999999998 0.0529507295171862
1.0649999999999995 0.052742067408585225
1.064 0.05256273275115307
1.0629999999999997 0.052409063504868306
1.0620000000000003 0.0522764966795495
1.061 0.052159628526453214
1.0599999999999996 0.05205325765103209
1.0590000000000002 0.05195233770377372
1.0579999999999998 0.05185336583391427
1.0569999999999995 0.05175365306032019
1.056 0.051652208520815826
1.0549999999999997 0.05154979211555617
1.0540000000000003 0.051448107488360616
1.053 0.05134985901276921
1.0519999999999996 0.05125805539652236
1.0510000000000002 0.0511759151133494
1.0499999999999998 0.05110600684657875
1.0489999999999995 0.0510500164834376
1.048 0.05100850885023903
1.0469999999999997 0.050980685839751606
1.0460000000000003 0.050964419961707766
1.045 0.05095696576642508
1.0439999999999996 0.05095455417705988
1.0430000000000001 0.05095348025298092
1.0419999999999998 0.050950192647199175
1.0409999999999995 0.0509419193812158
1.04 0.050927411388824735
1.0389999999999997 0.05090641880583063
1.0380000000000003 0.05087999935563028
1.037 0.05085044971644346
1.0359999999999996 0.0508207232569417
1.0350000000000001 0.050794210258814164
1.0339999999999998 0.05077358460664389
1.0329999999999995 0.05076085565119156
1.032 0.050756703363211
1.0309999999999997 0.05076031065211811
1.0300000000000002 0.050769627469742916
1.029 0.05078104157325105
1.0279999999999996 0.05079050254551412
1.0270000000000001 0.050793624164525944
1.0259999999999998 0.05078597977440037
1.0249999999999995 0.050763954876403825
1.024 0.05072465860632051
1.0229999999999997 0.05066674303557485
1.0220000000000002 0.05058998867555958
1.021 0.05049565553900043
1.0199999999999996 0.050386452182596214
1.0190000000000001 0.050265666865393153
1.0179999999999998 0.050137648199915744
1.0169999999999995 0.0500071474829278
1.016 0.049878139476068756
1.0149999999999997 0.0497543820413035
1.0140000000000002 0.049638759538097474
1.013 0.04953279035494585
1.0119999999999996 0.049437263154981384
1.0110000000000001 0.04935194687660214
1.0099999999999998 0.049275841022411115
1.0089999999999995 0.049207644772648745
1.008 0.04914682194556595
1.0069999999999997 0.04909269800276964
1.0060000000000002 0.049046084797902526
1.005 0.04900820491269525
1.0039999999999996 0.04898116825279421
1.0030000000000001 0.048967527034381654
1.0019999999999998 0.04896970653402016
1.0010000000000003 0.04898940302530625
1.0 0.04902747851500193
0.9989999999999997 0.049083305908115125
0.9980000000000002 0.049154610890432666
0.9969999999999999 0.04923781695721426
0.9959999999999996 0.049327937619763264
0.9950000000000001 0.04941942553414866
0.9939999999999998 0.0495066479115811
0.9930000000000003 0.04958485576617629
0.992 0.04965032169662028
0.9909999999999997 0.04970091553142168
0.9900000000000002 0.04973651515980435
0.9889999999999999 0.04975832872172737
0.9879999999999995 0.04976919995692633
0.9870000000000001 0.04977301638274719
0.9859999999999998 0.04977368004606538
0.9850000000000003 0.04977568910328245
0.984 0.049782759138906334
0.9829999999999997 0.049798242829471
0.9820000000000002 0.049824354182790125
0.9809999999999999 0.04986236983671677
0.9799999999999995 0.049912506915273
0.9790000000000001 0.04997375220907215
0.9779999999999998 0.05004429044827304
0.9770000000000003 0.0501214683452723
0.976 0.05020239401553436
0.9749999999999996 0.050283951850829706
0.9740000000000002 0.05036321276155509
0.9729999999999999 0.050437988282566466
0.9719999999999995 0.05050747259660637
0.9710000000000001 0.05057177796278338
0.9699999999999998 0.05063286998461028
0.9690000000000003 0.05069329435582876
0.968 0.05075628593112764
0.9669999999999996 0.050825495672326415
0.9660000000000002 0.05090433737134094
0.9649999999999999 0.05099497297746666
0.9639999999999995 0.05109887122652573
0.9630000000000001 0.051216016096832274
0.9619999999999997 0.05134561494169201
0.9610000000000003 0.05148604431089666
0.96 0.05163513488540549
0.9589999999999996 0.05179080070469426
0.9580000000000002 0.05195099679252753
0.9569999999999999 0.05211374777551896
0.9559999999999995 0.052277716618823585
0.9550000000000001 0.05244128566318428
0.9539999999999997 0.052602946452333585
0.9530000000000003 0.05276095720708618
0.952 0.052914002898368805
0.9509999999999996 0.05306044390371579
0.9500000000000002 0.05319891898121093
0.9489999999999998 0.05332866093324605
0.9479999999999995 0.05344904316386241
0.9470000000000001 0.05355986774210477
0.9459999999999997 0.05366146449981597
0.9450000000000003 0.053754179117067716
0.944 0.05383830433271421
0.9429999999999996 0.05391390665158839
0.9420000000000002 0.05398164542467018
0.9409999999999998 0.05404192990767154
0.9399999999999995 0.05409612247761136
0.9390000000000001 0.054146381442112826
0.9379999999999997 0.05419589370295472
0.9370000000000003 0.054249581915978985
0.9359999999999999 0.0543132296667538
0.9349999999999996 0.05439370747410089
0.9340000000000002 0.05449797232213088
0.9329999999999998 0.054632616701474374
0.9319999999999995 0.05480297167350252
0.931 0.055012215960150816
0.9299999999999997 0.05526105024074977
0.9290000000000003 0.05554707469145853
0.9279999999999999 0.055865526497114286
0.9269999999999996 0.05620832737247266
0.9260000000000002 0.05656644461452976
0.9249999999999998 0.0569292204044475
0.9239999999999995 0.057286209477044
0.923 0.057627931476932466
0.9219999999999997 0.05794689081161419
0.9210000000000003 0.058238386149890575
0.9199999999999999 0.05850022935729788
0.9189999999999996 0.05873437701389766
0.9180000000000001 0.05894516528140927
0.9169999999999998 0.05914020294481736
0.9159999999999995 0.05932884208117938
0.915 0.05952212419304644
0.9139999999999997 0.05973093041961325
0.9130000000000003 0.05996552582267131
0.9119999999999999 0.0602345603088959
0.9109999999999996 0.06054371022433302
0.9100000000000001 0.06089489208274571
0.9089999999999998 0.061286876879714264
0.9079999999999995 0.06171429421018984
0.907 0.06216824847212326
0.9059999999999997 0.06263787961792977
0.9050000000000002 0.06311029293334136
0.9039999999999999 0.06357352453274676
0.9029999999999996 0.06401661018215038
0.9020000000000001 0.06443172483331029
0.9009999999999998 0.06481424481541634
0.8999999999999995 0.06516325116689839
0.899 0.06548160472142754
0.8979999999999997 0.06577483226217515
0.8970000000000002 0.06604989900000216
0.8959999999999999 0.06631438421557481
0.8949999999999996 0.0665753210962034
0.8940000000000001 0.06683741505903594
0.8929999999999998 0.06710293836170791
0.8919999999999995 0.06737185021698519
0.891 0.06764171362357978
0.8899999999999997 0.06790854502882047
0.8890000000000002 0.06816770171603305
0.8879999999999999 0.06841450526658906
0.8869999999999996 0.06864546766631228
0.8860000000000001 0.06885949233106516
0.8849999999999998 0.0690574405967024
0.8839999999999995 0.06924303258074678
0.883 0.06942219981290292
0.8819999999999997 0.06960283007346148
0.8810000000000002 0.06979456194779393
0.8799999999999999 0.07000760582139502
0.8789999999999996 0.0702520359222143
0.8780000000000001 0.0705375826881143
0.8769999999999998 0.07087162285958085
0.8760000000000003 0.07126002345884139
0.875 0.071706291107948
0.8739999999999997 0.07221066399474109
0.8730000000000002 0.07277104194919336
0.8719999999999999 0.07338307842542098
0.8709999999999996 0.07404127234720073
0.8700000000000001 0.07473778591566378
0.8689999999999998 0.075465860575591
0.8680000000000003 0.07621725730550352
0.867 0.07698565338097246
0.8659999999999997 0.07776511664130455
0.8650000000000002 0.0785506227768661
0.8639999999999999 0.0793380207836672
0.8629999999999995 0.08012352007885315
0.8620000000000001 0.08090411867083282
0.8609999999999998 0.08167664432616831
0.8600000000000003 0.08243728390500556
0.859 0.08318290408625313
0.8579999999999997 0.08391058617235783
0.8570000000000002 0.0846172452022703
0.8559999999999999 0.08530213113004084
0.8549999999999995 0.08596395346598955
0.8540000000000001 0.086603242503885
0.8529999999999998 0.08722210438603303
0.8520000000000003 0.08782319241266638
0.851 0.08840993766916588
0.8499999999999996 0.0889860141720026
0.8490000000000002 0.08955562200067457
0.8479999999999999 0.09012241419464988
0.8469999999999995 0.09069063111193551
0.8460000000000001 0.09126472759508467
0.8449999999999998 0.09185062664506954
0.8440000000000003 0.09245482168136336
0.843 0.09308451295354173
0.8419999999999996 0.09374781702919244
0.8410000000000002 0.09445346209651516
0.8399999999999999 0.09520923103502896
0.8389999999999995 0.09602188905847919
0.8380000000000001 0.09689523030897426
0.8369999999999997 0.09782895723841412
0.8360000000000003 0.09881996256432124
0.835 0.09985987970736995
0.8339999999999996 0.10093682073160215
0.8330000000000002 0.10203567309375824
0.8319999999999999 0.10313860774240134
0.8309999999999995 0.10422895455568747
0.8300000000000001 0.10529139880915003
0.8289999999999997 0.10631392053348036
0.8280000000000003 0.10729119246086366
0.827 0.10822367850155451
0.8259999999999996 0.10911891753201149
0.8250000000000002 0.10999158835686039
0.8239999999999998 0.1108609227533635
0.8229999999999995 0.11174885534049254
0.8220000000000001 0.11267618197199579
0.8209999999999997 0.11366084665627321
0.8200000000000003 0.11471396740685007
0.819 0.11583977788236376
0.8179999999999996 0.11703329990216065
0.8170000000000002 0.11828098754511948
0.8159999999999998 0.11956450905336988
0.8149999999999995 0.12086254036624954
0.8140000000000001 0.1221538181921616
0.8129999999999997 0.12342131890886462
0.8120000000000003 0.12465486475840175
0.8109999999999999 0.12585313632233314
0.8099999999999996 0.12702315679129972
0.8090000000000002 0.12818083229952307
0.8079999999999998 0.12934812500853973
0.8069999999999995 0.1305494992443259
0.806 0.13181129859443383
0.8049999999999997 0.13315667630926564
0.8040000000000003 0.13460407731936358
0.8029999999999999 0.13616535308931585
0.8019999999999996 0.13784570786030273
0.8010000000000002 0.13964353968164636
0.7999999999999998 0.14154986490358568
0.7989999999999995 0.14355232575663873
0.798 0.14563386094436384
0.7969999999999997 0.14777435367496433
0.7960000000000003 0.1499519796677422
0.7949999999999999 0.1521457579355823
0.7939999999999996 0.1543339510282222
0.7930000000000001 0.1564969563871912
0.7919999999999998 0.15861606113886667
0.7909999999999995 0.1606757995858505
0.79 0.16266429402115834
0.7889999999999997 0.16457360141003843
0.7880000000000003 0.16639931820929454
0.7869999999999999 0.16814152321839818
0.7859999999999996 0.1698034499560798
0.7850000000000001 0.17139291089583056
0.7839999999999998 0.17291876792023253
0.7829999999999995 0.1743937837652087
0.782 0.1758327292092854
0.7809999999999997 0.17725261342799886
0.7800000000000002 0.1786742728004746
0.7789999999999999 0.18011887253743106
0.7779999999999996 0.18161217426216847
0.7770000000000001 0.1831805977211213
0.7759999999999998 0.18484902007872114
0.7749999999999995 0.18664015307506807
0.774 0.18857268164566807
0.7729999999999997 0.19065895643685832
0.7720000000000002 0.19290273814621045
0.7709999999999999 0.19529900422835983
0.7699999999999996 0.19783583758867868
0.7690000000000001 0.20049468614947538
0.7679999999999998 0.2032531477743691
0.7669999999999995 0.20608696526295298
0.766 0.2089713036429503
0.7649999999999997 0.21188395955575387
0.7640000000000002 0.2148068796771988
0.7629999999999999 0.21772555402807992
0.7619999999999996 0.22063071574741874
0.7610000000000001 0.22351749165025372
0.7599999999999998 0.22638874068150144
0.7589999999999995 0.2292558271792864
0.758 0.23213646966867216
0.7569999999999997 0.23505600366892726
0.7560000000000002 0.23804981156410437
0.7549999999999999 0.24115403546325975
0.7539999999999996 0.24440711823689876
0.7530000000000001 0.24784397490248297
0.7519999999999998 0.25148870298148474
0.7510000000000003 0.2553543471736775
0.75 0.25943781577083097
0.7489999999999997 0.2637213127187568
0.7480000000000002 0.26817435167429343
0.7469999999999999 0.2727600548901612
0.7459999999999996 0.27743918701758713
0.7450000000000001 0.28217682830989543
0.7439999999999998 0.2869497665189471
0.7430000000000003 0.29174648370418604
0.742 0.29656886333450216
0.7409999999999997 0.30142882779478364
0.7400000000000002 0.3063408021138287
0.7389999999999999 0.31132079021634473
0.7379999999999995 0.31637524977453296
0.7370000000000001 0.3215008094054861
0.7359999999999998 0.32667795653485737
0.7350000000000003 0.3318769229915996
0.734 0.33706032019375526
0.7329999999999997 0.3421877376886691
0.7320000000000002 0.347223108045724
0.7309999999999999 0.35214487139543815
0.7299999999999995 0.3569475733983601
0.7290000000000001 0.36164588678584847
0.7279999999999998 0.36627580016332356
0.7270000000000003 0.3708948306719375
0.726 0.3755688858029831
0.7249999999999996 0.38037550922072416
0.7240000000000002 0.3853870250304998
0.7229999999999999 0.39067131901895513
0.7219999999999995 0.39628434103558396
0.7210000000000001 0.4022635703611539
0.7199999999999998 0.4086275432926797
0.7190000000000003 0.41537306597907864
0.718 0.4224795022357108
0.7169999999999996 0.4299085467396133
0.7160000000000002 0.43761111414578396
0.7149999999999999 0.4455274397316191
0.7139999999999995 0.45359810765176684
0.7130000000000001 0.46176684535732676
0.7119999999999997 0.4699894120442929
0.7110000000000003 0.47823110110173966
0.71 0.4864799346026575
0.7089999999999996 0.4947377054292145
0.7080000000000002 0.5030285652596844
0.7069999999999999 0.5113815917201004
0.7059999999999995 0.519834557134611
0.7050000000000001 0.5284239490651386
0.7039999999999997 0.5371795474582904
0.7030000000000003 0.5461120555934477
0.702 0.555217661748763
0.7009999999999996 0.5644698472266072
0.7000000000000002 0.5738255255332128
0.6989999999999998 0.5832315327084371
0.6979999999999995 0.5926250641947094
0.6970000000000001 0.6019476873845462
0.6959999999999997 0.6111545488588795
0.6950000000000003 0.6202072848669092
0.694 0.6290874170457141
0.6929999999999996 0.6377948698155945
0.6920000000000002 0.646339872527806
0.6909999999999998 0.6547418789169245
0.6899999999999995 0.6630237733454922
0.6890000000000001 0.6712055193282523
0.6879999999999997 0.6793071458963567
0.6870000000000003 0.6873409717118091
0.6859999999999999 0.6953233898391785
0.6849999999999996 0.7032740452286841
0.6840000000000002 0.7112289831171507
0.6829999999999998 0.719234295645019
0.6819999999999995 0.7273469966339895
0.681 0.7356338230996913
0.6799999999999997 0.7441544394559207
0.6790000000000003 0.7529530108101499
0.6779999999999999 0.762041121923619
0.6769999999999996 0.7713971550059583
0.6760000000000002 0.7809338789178928
0.6749999999999998 0.7905383015676469
0.6739999999999995 0.8000513608303815
0.673 0.809301724754261
0.6719999999999997 0.8181166291317303
0.6710000000000003 0.8263536421233727
0.6699999999999999 0.8339164899256579
0.6689999999999996 0.8407552905277026
0.6680000000000001 0.8468908637422284
0.6669999999999998 0.8523993170099279
0.6659999999999995 0.8573905858236206
0.665 0.8620103475515374
0.6639999999999997 0.8664028800694265
0.6630000000000003 0.8707005612993448
0.6619999999999999 0.8750091012992031
0.6609999999999996 0.8793872973327096
0.6600000000000001 0.8838670642267217
0.6589999999999998 0.8884310716588586
0.6579999999999995 0.893053786591898
0.657 0.8976841542095034
0.6559999999999997 0.9022823693274875
0.6550000000000002 0.9068165043599611
0.6539999999999999 0.9112887044685427
0.6529999999999996 0.9157201383770065
0.6520000000000001 0.9201649832824444
0.6509999999999998 0.9246899861366816
0.6499999999999995 0.9293625748227496
0.649 0.9342465916512007
0.6479999999999997 0.9393743393244035
0.6470000000000002 0.9447405840210679
0.6459999999999999 0.9503033002055555
0.6449999999999996 0.9559732681846013
0.6440000000000001 0.9616172604617996
0.6429999999999998 0.9670773182198849
0.6419999999999995 0.9721844822008427
0.641 0.9767639263283311
0.6399999999999997 0.9806569190545672
0.6390000000000002 0.9837250998256963
0.6379999999999999 0.9858674224524667
0.6369999999999996 0.987018521281667
0.6360000000000001 0.987153122330869
0.6349999999999998 0.986287306705361
0.6339999999999995 0.9844769255388498
0.633 0.9818099433707845
0.6319999999999997 0.9783996005786366
0.6310000000000002 0.9743771881338023
0.6299999999999999 0.9698744870447109
0.6289999999999996 0.9650296375576208
0.6280000000000001 0.9599577686017289
0.6269999999999998 0.9547652520934001
0.6259999999999994 0.9495171923960236
0.625 0.9442581612219988
0.6239999999999997 0.9389967115278268
0.6230000000000002 0.9337221651526502
0.6219999999999999 0.9283951262332197
0.6209999999999996 0.9229586019082924
0.6200000000000001 0.9173535344866368
0.6189999999999998 0.91151141806999
0.6180000000000003 0.9053722202168396
0.617 0.8988962656465199
0.6159999999999997 0.8920555439100694
0.6150000000000002 0.8848548691874413
0.6139999999999999 0.8773245890559875
0.6129999999999995 0.8695298170101124
0.6120000000000001 0.8615641294934998
0.6109999999999998 0.8535386906543764
0.6100000000000003 0.8455824885930215
0.609 0.8378198167680535
0.6079999999999997 0.8303650512282486
0.6070000000000002 0.8232967532218292
0.6059999999999999 0.8166612074814695
0.6049999999999995 0.8104495989604941
0.6040000000000001 0.8046093079014426
0.6029999999999998 0.7990425745318985
0.6020000000000003 0.793621816394541
0.601 0.7882101854706766
0.5999999999999996 0.7826699941086055
0.5990000000000002 0.7768944852673427
0.5979999999999999 0.770817275179122
0.5969999999999995 0.7644135707216311
0.5960000000000001 0.7577117990933852
0.5949999999999998 0.750784382530936
0.5940000000000003 0.7437344824233123
0.593 0.7366752959907823
0.5919999999999996 0.729730861205532
0.5910000000000002 0.7230088022177887
0.5899999999999999 0.7165995900528952
0.5889999999999995 0.7105700138361633
0.5880000000000001 0.7049574455416964
0.5869999999999997 0.6997769168784261
0.5860000000000003 0.6950191282734874
0.585 0.6906574226130056
0.5839999999999996 0.6866482699862688
0.5830000000000002 0.6829357225318184
0.5819999999999999 0.6794572882840564
0.5809999999999995 0.6761483774727951
0.5800000000000001 0.6729351188082637
0.5789999999999997 0.6697526457579627
0.5780000000000003 0.6665401820353121
0.577 0.6632439893454537
0.5759999999999996 0.6598165100611495
0.5750000000000002 0.6562225070024648
0.5739999999999998 0.6524381764736663
0.5729999999999995 0.648453569683611
0.5720000000000001 0.6442751011981136
0.5709999999999997 0.6399220604380731
0.5700000000000003 0.6354287847697189
0.569 0.6308418009281465
0.5679999999999996 0.626217277901912
0.5670000000000002 0.6216069486849614
0.5659999999999998 0.6170587782035288
0.5649999999999995 0.6126078531652561
0.5640000000000001 0.6082652069237773
0.5629999999999997 0.6040285290640292
0.5620000000000003 0.5998696314496603
0.5609999999999999 0.5957506164466863
0.5599999999999996 0.5916273933499664
0.5590000000000002 0.5874645805969615
0.5579999999999998 0.583234413405257
0.5569999999999995 0.5789326423911956
0.556 0.5745763194501218
0.5549999999999997 0.57020063923453
0.5540000000000003 0.5658559301250146
0.5529999999999999 0.5616055419504477
0.5519999999999996 0.5575065905660981
0.5510000000000002 0.5536181508659872
0.5499999999999998 0.5499848945600916
0.5489999999999995 0.5466358264899897
0.548 0.5435906382599222
0.5469999999999997 0.5408489655935259
0.5460000000000003 0.5383976684122024
0.5449999999999999 0.5362094516011917
0.5439999999999996 0.534251456570055
0.5430000000000001 0.5324773669608571
0.5419999999999998 0.5308381368798185
0.5409999999999995 0.5292796125850481
0.54 0.5277447989111091
0.5389999999999997 0.5261813304306939
0.5380000000000003 0.5245438725553055
0.5369999999999999 0.5227956490532587
0.5359999999999996 0.5209096164522639
0.5350000000000001 0.5188756542915056
0.5339999999999998 0.5166946341632292
0.5329999999999995 0.514380764269901
0.532 0.5119570736019126
0.5309999999999997 0.5094526061780248
0.5300000000000002 0.5069002739331022
0.5289999999999999 0.5043267815102396
0.5279999999999996 0.501752742297436
0.5270000000000001 0.4991958257793127
0.5259999999999998 0.4966606268898875
0.5249999999999995 0.49414431337854275
0.524 0.49164377495064154
0.5229999999999997 0.4891513352012675
0.5220000000000002 0.4866654229670626
0.5209999999999999 0.4841874375016144
0.5199999999999996 0.4817258200371671
0.5190000000000001 0.479294534505005
0.5179999999999998 0.4769128321499212
0.5169999999999995 0.47459878071981976
0.516 0.4723653328481958
0.5149999999999997 0.4702251024985799
0.5140000000000002 0.4681773703260135
0.5129999999999999 0.46622432282124593
0.5119999999999996 0.46435801168399526
0.5110000000000001 0.4625697157653995
0.5099999999999998 0.4608576098845328
0.5089999999999995 0.4592241471743804
0.508 0.45767808861790477
0.5069999999999997 0.45623600743001635
0.5060000000000002 0.45492604958889094
0.5049999999999999 0.4537759661106454
0.5039999999999996 0.45281495223232965
0.5030000000000001 0.45207281898476565
0.5019999999999998 0.4515650866082261
0.5009999999999994 0.4513004932142282
0.5 0.45127621174007465
0.49899999999999967 0.4514713507231548
0.4980000000000002 0.45184811617218634
0.4969999999999999 0.4523567195342291
0.49599999999999955 0.45293346840142923
0.4950000000000001 0.4535048294383736
0.4939999999999998 0.45399322563086786
0.4930000000000003 0.45432230560439535
0.492 0.454420495383157
0.49099999999999966 0.45423175798932697
0.4900000000000002 0.45371436902946605
0.4889999999999999 0.4528529158609139
0.48799999999999955 0.4516595289647838
0.4870000000000001 0.4501763201335302
0.48599999999999977 0.4484720015749777
0.4850000000000003 0.4466409004577094
0.484 0.4447953938753685
0.48299999999999965 0.4430562091653386
0.4820000000000002 0.44154385099791754
0.48099999999999987 0.4403634169929784
0.47999999999999954 0.43959904129257876
0.4790000000000001 0.43930690839531933
0.47799999999999976 0.439505363737175
0.4770000000000003 0.44018157870781055
0.476 0.44128864553018554
0.47499999999999964 0.4427531057440827
0.4740000000000002 0.4444867936049534
0.47299999999999986 0.4463819438439143
0.47199999999999953 0.4483312956943448
0.4710000000000001 0.45022647937520116
0.46999999999999975 0.451965116121071
0.4690000000000003 0.45345804013988267
0.46799999999999997 0.4546323371415207
0.46699999999999964 0.4554349009127221
0.4660000000000002 0.4558320265859761
0.46499999999999986 0.4558185507159713
0.4639999999999995 0.45541138797994873
0.4630000000000001 0.4546528560736937
0.46199999999999974 0.45360358908845033
0.4610000000000003 0.4523363663603521
0.45999999999999996 0.45093348258187055
0.45899999999999963 0.44947716022795076
0.4580000000000002 0.44804608553413483
0.45699999999999985 0.4467041920344025
0.4559999999999995 0.44550918993499844
0.45500000000000007 0.4445025299174605
0.45399999999999974 0.44371258613204295
0.4530000000000003 0.44316107427386625
0.45199999999999996 0.44285955706161106
0.4509999999999996 0.4428091903309526
0.4500000000000002 0.4430122814195893
0.44899999999999984 0.44346832302453215
0.4479999999999995 0.44417048948017124
0.44700000000000006 0.4451150752136003
0.44599999999999973 0.44629452530785935
0.4450000000000003 0.44770001405667037
0.44399999999999995 0.449320657647406
0.4429999999999996 0.45113478672941015
0.44200000000000017 0.4531158549880306
0.44099999999999984 0.45522824565473147
0.4399999999999995 0.4574216081491761
0.43900000000000006 0.4596378954620965
0.4379999999999997 0.46181392549464567
0.4370000000000003 0.4638817313520017
0.43599999999999994 0.46577909404992196
0.4349999999999996 0.4674520097826561
0.43400000000000016 0.46886612611802525
0.43299999999999983 0.4700072219383345
0.4319999999999995 0.47088983586738653
0.43100000000000005 0.4715501660224481
0.4299999999999997 0.4720483918437942
0.42900000000000027 0.47246094086250223
0.42799999999999994 0.47287576080731303
0.4269999999999996 0.47337565275093296
0.42600000000000016 0.47403418801226205
0.4249999999999998 0.47491069138913267
0.4239999999999995 0.4760393327696351
0.42300000000000004 0.4774285575374444
0.4219999999999997 0.4790644002230739
0.42100000000000026 0.4809135541327516
0.41999999999999993 0.4829266182018734
0.4189999999999996 0.4850519098963955
0.41800000000000015 0.4872364897477163
0.4169999999999998 0.4894352816190825
0.4159999999999995 0.4916080521842438
0.41500000000000004 0.4937226486421016
0.4139999999999997 0.4957529185683515
0.41300000000000026 0.4976723321605581
0.4119999999999999 0.4994525965837593
0.4109999999999996 0.5010597896146506
0.41000000000000014 0.5024606878782568
0.4089999999999998 0.5036189643333535
0.4079999999999995 0.5045018876242654
0.40700000000000003 0.5050871254059549
0.4059999999999997 0.5053595857270591
0.40500000000000025 0.5053168443489732
0.4039999999999999 0.5049691434571322
0.4029999999999996 0.5043357537602278
0.40200000000000014 0.5034478804232284
0.4009999999999998 0.5023368148875677
0.39999999999999947 0.5010411558835025
0.399 0.4995992219001062
0.3979999999999997 0.498052371251925
0.39700000000000024 0.4964447565656512
0.3959999999999999 0.4948214237873922
0.3949999999999996 0.49323134115535133
0.39400000000000013 0.491724813268817
0.3929999999999998 0.490349969565787
0.39199999999999946 0.48915662684932654
0.391 0.488188701677031
0.3899999999999997 0.4874864359181176
0.38900000000000023 0.4870835288242602
0.3879999999999999 0.48701020444906157
0.38699999999999957 0.487289494137059
0.3860000000000001 0.4879406483007828
0.3849999999999998 0.48897441489791554
0.38399999999999945 0.4903907555697696
0.383 0.49217505322409016
0.3819999999999997 0.4942937183965706
0.3810000000000002 0.4966923471552354
0.3799999999999999 0.49928931508255764
0.37899999999999956 0.5019729273322515
0.3780000000000001 0.5046174257991396
0.3769999999999998 0.5070759746723039
0.37599999999999945 0.5091916197381221
0.375 0.510824591802304
0.37399999999999967 0.5118505300417937
0.3730000000000002 0.5121802652991537
0.3719999999999999 0.5117707454728108
0.37099999999999955 0.5106321233829634
0.3700000000000001 0.5088218147304059
0.3689999999999998 0.5064415493355285
0.3680000000000003 0.5036258419614307
0.367 0.5005238704402831
0.36599999999999966 0.4972859913012328
0.3650000000000002 0.49404550101908207
0.3639999999999999 0.49090974429586576
0.36299999999999955 0.4879525065590331
0.3620000000000001 0.4852146860273699
0.36099999999999977 0.48270330698378483
0.3600000000000003 0.48040762215326493
0.359 0.4783048486777118
0.35799999999999965 0.47636947228363785
0.3570000000000002 0.47458651913533806
0.35599999999999987 0.47295084485256433
0.35499999999999954 0.47146421149019857
0.3540000000000001 0.47013848024316035
0.35299999999999976 0.46898189812236896
0.3520000000000003 0.4679974082861675
0.351 0.46717211476875237
0.34999999999999964 0.46647676393675813
0.3490000000000002 0.46586191805214394
0.34799999999999986 0.4652627776451793
0.34699999999999953 0.4646073586296574
0.3460000000000001 0.4638219461394435
0.34499999999999975 0.4628394092729661
0.3440000000000003 0.4616079594281187
0.34299999999999997 0.460090503580423
0.34199999999999964 0.4582718266736418
0.3410000000000002 0.45615442474793083
0.33999999999999986 0.4537576279053758
0.3389999999999995 0.45110981213553347
0.3380000000000001 0.44825131040309024
0.33699999999999974 0.4452202649148308
0.3360000000000003 0.4420592817794863
0.33499999999999996 0.4388081603093321
0.33399999999999963 0.435505921320738
0.3330000000000002 0.4321906949937084
0.33199999999999985 0.4288910740336657
0.3309999999999995 0.4256398166890692
0.33000000000000007 0.4224605436317173
0.32899999999999974 0.41936783732810756
0.3280000000000003 0.4163715963645863
0.32699999999999996 0.4134739217436726
0.3259999999999996 0.4106623729148512
0.3250000000000002 0.4079180291822653
0.32399999999999984 0.4052139636321248
0.3229999999999995 0.4025110461383242
0.32200000000000006 0.3997710311345939
0.32099999999999973 0.3969566951573441
0.3200000000000003 0.39403561006223686
0.31899999999999995 0.39098313501951704
0.3179999999999996 0.38778885492318244
0.31700000000000017 0.38445558337636765
0.31599999999999984 0.38100054303561365
0.3149999999999995 0.3774540284763203
0.31400000000000006 0.3738552701059167
0.3129999999999997 0.37024527970182264
0.3120000000000003 0.36666794254398066
0.31099999999999994 0.3631594681378332
0.3099999999999996 0.3597476953494307
0.30900000000000016 0.35645122205877483
0.30799999999999983 0.3532770340208577
0.3069999999999995 0.35022483503416774
0.30600000000000005 0.3472873977273526
0.3049999999999997 0.34445503996494786
0.30400000000000027 0.34171645290662306
0.30299999999999994 0.3390596023735966
0.3019999999999996 0.33647347392681354
0.30100000000000016 0.33394679159848795
0.2999999999999998 0.33146409598036725
0.2989999999999995 0.32900771743990387
0.29800000000000004 0.3265517924125287
0.2969999999999997 0.32406804867070993
0.29600000000000026 0.3215256043411234
0.29499999999999993 0.31889065354782903
0.2939999999999996 0.3161335197461636
0.29300000000000015 0.31323286226229097
0.2919999999999998 0.31017486952208523
0.2909999999999995 0.3069574610808885
0.29000000000000004 0.30359242797006797
0.2889999999999997 0.3000991326332693
0.28800000000000026 0.2965089638596114
0.2869999999999999 0.292857614079707
0.2859999999999996 0.2891827001943406
0.28500000000000014 0.2855196854394005
0.2839999999999998 0.2818997873206211
0.2829999999999995 0.27835003845593176
0.28200000000000003 0.27488552363399593
0.2809999999999997 0.27151953096507486
0.28000000000000025 0.2682564775752521
0.2789999999999999 0.2650971702902422
0.2779999999999996 0.2620403243066395
0.27700000000000014 0.2590854397093153
0.2759999999999998 0.2562339585797226
0.27499999999999947 0.25349026157423143
0.274 0.25086294310432317
0.2729999999999997 0.24835752396293256
0.27200000000000024 0.24598102529953178
0.2709999999999999 0.24373749633785896
0.2699999999999996 0.2416272573280937
0.26900000000000013 0.2396446001331974
0.2679999999999998 0.23777815802967586
0.26699999999999946 0.23601318652386966
0.266 0.23433146458512208
0.2649999999999997 0.2327164084615655
0.26400000000000023 0.23115387630783002
0.2629999999999999 0.22963025111865093
0.26199999999999957 0.22813617198204825
0.2610000000000001 0.22666439645430786
0.2599999999999998 0.2252085826439475
0.25899999999999945 0.22376028190140354
0.258 0.22230834902416247
0.2569999999999997 0.2208384758080801
0.2560000000000002 0.21932987893865474
0.2549999999999999 0.2177601706807737
0.25399999999999956 0.2161058980630713
0.2530000000000001 0.21434329154485432
0.2519999999999998 0.2124541883338963
0.25099999999999945 0.21042755170706126
0.25 0.20826029254499026
0.24899999999999967 0.20596084944835624
0.24800000000000022 0.20354378464584472
0.2469999999999999 0.2010340972904805
0.24599999999999955 0.19845943448397763
0.2450000000000001 0.19585152059839087
0.24399999999999977 0.19323732593892823
0.24299999999999944 0.190642906043704
0.242 0.18808937212182375
0.24099999999999966 0.18559105997390163
0.2400000000000002 0.18315900069777866
0.23899999999999988 0.18079868781856387
0.23799999999999955 0.17851206753663892
0.2370000000000001 0.17629960668191028
0.23599999999999977 0.17415677663848025
0.23500000000000032 0.17207722308045906
0.23399999999999999 0.17004965481350903
0.23299999999999965 0.1680617532708481
0.2320000000000002 0.16609704049051102
0.23099999999999987 0.16413937044886007
0.22999999999999954 0.16217277586427592
0.2290000000000001 0.16018581294621048
0.22799999999999976 0.1581727681314401
0.2270000000000003 0.1561355859231019
0.22599999999999998 0.15408365473260413
0.22499999999999964 0.15203649617301807
0.2240000000000002 0.15001824211759845
0.22299999999999986 0.14805723536045148
0.22199999999999953 0.14618280422213725
0.22100000000000009 0.14441902394101164
0.21999999999999975 0.14278559807334956
0.2190000000000003 0.14129094210081186
0.21799999999999997 0.13993527828223926
0.21699999999999964 0.1387062773331841
0.2160000000000002 0.13758226749354763
0.21499999999999986 0.1365356958715072
0.21399999999999952 0.13553510492189205
0.21300000000000008 0.13454901409677417
0.21199999999999974 0.13355002298699364
0.2110000000000003 0.13251760357308348
0.20999999999999996 0.13144170777019218
0.20899999999999963 0.13032006128641693
0.20800000000000018 0.1291606472883076
0.20699999999999985 0.12797835528310236
0.20599999999999952 0.12679319640126338
0.20500000000000007 0.1256261437736679
0.20399999999999974 0.12449786605920228
0.2030000000000003 0.12342511759987251
0.20199999999999996 0.12241934941762464
0.20099999999999962 0.12148687411440257
0.20000000000000018 0.12062672036951039
0.19899999999999984 0.11983427969231832
0.1979999999999995 0.11909907042009447
0.19700000000000006 0.1184084897716574
0.19599999999999973 0.11774743015336386
0.19500000000000028 0.11710023831469271
0.19399999999999995 0.11645071274111286
0.19299999999999962 0.11578396540327776
0.19200000000000017 0.11508657213081935
0.19099999999999984 0.11434621857354299
0.1899999999999995 0.11355449719754311
0.18900000000000006 0.11270592752277943
0.18799999999999972 0.11179901385818042
0.18700000000000028 0.11083706036384185
0.18599999999999994 0.10982679301121782
0.1849999999999996 0.10878007755385384
0.18400000000000016 0.10770986076356621
0.18299999999999983 0.1066315603481755
0.1819999999999995 0.10556020455829519
0.18100000000000005 0.10450954445954615
0.17999999999999972 0.10348988757201207
0.17900000000000027 0.102508901395175
0.17799999999999994 0.10156955339646907
0.1769999999999996 0.10067250837872765
0.17600000000000016 0.09981409155140561
0.17499999999999982 0.09899029913318282
0.1739999999999995 0.09819573722840674
0.17300000000000004 0.0974251452342486
0.1719999999999997 0.09667418161691951
0.17100000000000026 0.0959406597806553
0.16999999999999993 0.09522332017078404
0.1689999999999996 0.09452163799663882
0.16800000000000015 0.09383700062558435
0.16699999999999982 0.09317080041275706
0.16599999999999948 0.09252393714734625
0.16500000000000004 0.09189848605377793
0.1639999999999997 0.09129560857154911
0.16300000000000026 0.09071689553166411
0.16199999999999992 0.09016392009472905
0.1609999999999996 0.08963929085671758
0.16000000000000014 0.08914568573529454
0.1589999999999998 0.0886858244615339
0.15799999999999947 0.08826135206308378
0.15700000000000003 0.0878730075863105
0.1559999999999997 0.08751818591592435
0.15500000000000025 0.08719186982976398
0.15399999999999991 0.08688541074944106
0.15299999999999958 0.08658788424488749
0.15200000000000014 0.08628652289126681
0.1509999999999998 0.08596860458709281
0.14999999999999947 0.08562294018023602
0.14900000000000002 0.08524245984292488
0.1479999999999997 0.08482399254509626
0.14700000000000024 0.08436948917601703
0.1459999999999999 0.08388617171577276
0.14499999999999957 0.08338445172192523
0.14400000000000013 0.08287714545859777
0.1429999999999998 0.08237766727271315
0.14199999999999946 0.08189765067841387
0.14100000000000001 0.08144497940573545
0.13999999999999968 0.08102326954525287
0.13900000000000023 0.08063141460494094
0.1379999999999999 0.08026339909963459
0.13699999999999957 0.07990953602245414
0.13600000000000012 0.07955752132287462
0.1349999999999998 0.07919417452231306
0.13399999999999945 0.07880754508835967
0.133 0.0783885733716892
0.13199999999999967 0.07793132741037638
0.13100000000000023 0.07743500978068962
0.1299999999999999 0.07690196291761654
0.12899999999999956 0.07633914711578153
0.1280000000000001 0.07575482571268952
0.12699999999999978 0.0751587954614445
0.12599999999999945 0.0745597334845745
0.125 0.07396435252856579
0.12399999999999967 0.07337695871256372
0.12300000000000022 0.07279851192715725
0.12199999999999989 0.0722263501342449
0.12099999999999955 0.07165638471856126
0.1200000000000001 0.07108281718385102
0.11899999999999977 0.07049999866434457
0.11799999999999944 0.06990369858962334
0.11699999999999999 0.069292573491073
0.11599999999999966 0.06866830613287582
0.11500000000000021 0.06803689569827932
0.11399999999999988 0.06740747192354167
0.11299999999999955 0.06679239765922362
0.1120000000000001 0.06620562955497467
0.11099999999999977 0.06566166202302653
0.11000000000000032 0.06517398236793458
0.10899999999999999 0.06475361390324148
0.10799999999999965 0.06440783609211975
0.1070000000000002 0.06413979445232929
0.10599999999999987 0.06394782003099479
0.10499999999999954 0.06382572650733247
0.10400000000000009 0.06376285874450646
0.10299999999999976 0.06374530481945874
0.10200000000000031 0.06375707190285998
0.10099999999999998 0.06378105608372871
0.09999999999999964 0.06380058010479156
0.0990000000000002 0.06380071453922313
0.09799999999999986 0.06376961098044336
0.09699999999999953 0.06369920513419679
0.09600000000000009 0.06358606336930331
0.09499999999999975 0.06343101521599107
0.0940000000000003 0.0632389752897926
0.09299999999999997 0.06301807425458633
0.09199999999999964 0.0627784173067349
0.09100000000000019 0.06253078118022373
0.08999999999999986 0.062284949657808654
0.08899999999999952 0.0620491136067452
0.08800000000000008 0.06182862727213196
0.08699999999999974 0.061625946133375555
0.0860000000000003 0.06144092995567109
0.08499999999999996 0.06127027407078401
0.08399999999999963 0.06110850165176095
0.08300000000000018 0.06094908595579092
0.08199999999999985 0.060784379349047554
0.08099999999999952 0.060606883228077536
0.08000000000000007 0.060409580096103706
0.07899999999999974 0.06018691168756594
0.07800000000000029 0.059934985460021406
0.07699999999999996 0.05965227601239806
0.07599999999999962 0.05933956149892761
0.07500000000000018 0.058999952424343
0.07399999999999984 0.05863891199405513
0.07299999999999951 0.05826367277592696
0.07200000000000006 0.05788271762247878
0.07099999999999973 0.05750514017190451
0.07000000000000028 0.057139777733244475
0.06899999999999995 0.05679454506848033
0.06799999999999962 0.05647601136271809
0.06700000000000017 0.05618841462824111
0.06599999999999984 0.05593368477707933
0.0649999999999995 0.05571207542413589
0.06400000000000006 0.05552109350961993
0.06299999999999972 0.055356723462454724
0.06200000000000028 0.05521399031761424
0.06099999999999994 0.05508703418979262
0.05999999999999961 0.054970222174176374
0.05900000000000016 0.05485811390843581
0.05799999999999983 0.05474693724841719
0.056999999999999496 0.05463384178880298
0.05600000000000005 0.05451783645068797
0.054999999999999716 0.05439984989681783
0.05400000000000027 0.05428187545097434
0.052999999999999936 0.0541670199286361
0.0519999999999996 0.05405874881056297
0.051000000000000156 0.05396076488681219
0.04999999999999982 0.053876074876786535
0.04899999999999949 0.053806722872458294
0.04800000000000004 0.05375351749252054
0.04699999999999971 0.0537157676688522
0.04600000000000026 0.05369131217608484
0.04499999999999993 0.05367727498518639
0.043999999999999595 0.053669645523045734
0.04300000000000015 0.05366443528388474
0.041999999999999815 0.05365779422695913
0.04099999999999948 0.053646675608822386
0.040000000000000036 0.05362963331920222
0.0389999999999997 0.053606276787635694
0.038000000000000256 0.05357759705915373
0.03699999999999992 0.053545899042909864
0.03599999999999959 0.05351418234707528
0.03500000000000014 0.05348590842747357
0.03399999999999981 0.053463779198352636
0.032999999999999474 0.053449790179802864
0.03200000000000003 0.05344452542888979
0.030999999999999694 0.05344698124969192
0.03000000000000025 0.053454848093914965
0.028999999999999915 0.05346416857212307
0.02799999999999958 0.05347052982937514
0.027000000000000135 0.05346918684924937
0.0259999999999998 0.05345538235024346
0.024999999999999467 0.053425266040917935
0.02400000000000002 0.053375811562864826
0.022999999999999687 0.05330568665232053
0.02200000000000024 0.053214819713872
0.020999999999999908 0.053104763650149434
0.019999999999999574 0.05297864742569409
0.019000000000000128 0.05284024440361933
0.017999999999999794 0.05269445105531051
0.01699999999999946 0.05254656964500624
0.016000000000000014 0.052401043621119026
0.01499999999999968 0.052262028329312676
0.014000000000000234 0.05213268753669642
0.0129999999999999 0.052014674048029015
0.011999999999999567 0.05190880235610138
0.01100000000000012 0.05181475482799145
0.009999999999999787 0.05173136154447159
0.008999999999999453 0.051657105420765695
0.008000000000000007 0.05159126542555969
0.006999999999999673 0.051532977569757485
0.006000000000000227 0.051482949635524446
0.004999999999999893 0.051442341848250826
0.0039999999999995595 0.05141326666723469
0.0030000000000001137 0.05139831921478898
0.0019999999999997797 0.051399975351082774
0.0009999999999994458 0.05141995242349783
0.0 0.051459091150625254
-0.001000000000000334 0.05151666092690328
-0.0019999999999997797 0.051590188256137814
-0.0030000000000001137 0.051675815094697326
-0.004000000000000448 0.05176818655102727
-0.004999999999999893 0.05186134696430227
-0.006000000000000227 0.05194925055458137
-0.007000000000000561 0.05202678243394683
-0.008000000000000007 0.05208992726053214
-0.009000000000000341 0.052136385619805964
-0.009999999999999787 0.05216601920354273
-0.01100000000000012 0.05218014999954129
-0.012000000000000455 0.052181884366534245
-0.0129999999999999 0.05217548877875814
-0.014000000000000234 0.05216530040180557
-0.015000000000000568 0.05215631757299888
-0.016000000000000014 0.05215273123532524
-0.017000000000000348 0.052158342658890605
-0.017999999999999794 0.05217572607713197
-0.019000000000000128 0.052206422430020286
-0.020000000000000462 0.05225080057552657
-0.020999999999999908 0.05230787377299601
-0.02200000000000024 0.052375752915856645
-0.022999999999999687 0.05245161953152538
-0.02400000000000002 0.05253236293563192
-0.025000000000000355 0.05261461420317871
-0.0259999999999998 0.052695180897601564
-0.027000000000000135 0.052771651938219095
-0.02800000000000047 0.05284306482752298
-0.028999999999999915 0.05290942885401173
-0.03000000000000025 0.052972704636653725
-0.030999999999999694 0.053035470097156916
-0.03200000000000003 0.05310103082624702
-0.03300000000000036 0.053173133394744325
-0.03399999999999981 0.05325527315935621
-0.03500000000000014 0.0533496291005931
-0.036000000000000476 0.053457645220380615
-0.03699999999999992 0.05357919860366421
-0.038000000000000256 0.053713337888005995
-0.0389999999999997 0.053858230240192796
-0.040000000000000036 0.054011463814849225
-0.04100000000000037 0.054170708128983544
-0.041999999999999815 0.05433369218087672
-0.04300000000000015 0.05449824298196948
-0.04400000000000048 0.054662898320853165
-0.04499999999999993 0.05482596090820849
-0.04600000000000026 0.05498591501486396
-0.04699999999999971 0.055141076260907355
-0.04800000000000004 0.055290274604172004
-0.04900000000000038 0.0554320607015801
-0.04999999999999982 0.055565315358664845
-0.051000000000000156 0.055689555163901214
-0.05200000000000049 0.05580443246704429
-0.052999999999999936 0.05591001253241937
-0.05400000000000027 0.056006855217612915
-0.054999999999999716 0.056095469670784735
-0.05600000000000005 0.05617623653046112
-0.057000000000000384 0.056249232627964205
-0.05799999999999983 0.056315093755221576
-0.05900000000000016 0.056374149888461615
-0.0600000000000005 0.05642769719109521
-0.06099999999999994 0.0564778468999226
-0.06200000000000028 0.05652777931810079
-0.06299999999999972 0.05658249932270535
-0.06400000000000006 0.056647920033808814
-0.06500000000000039 0.05673110834849778
-0.06599999999999984 0.05683923458155739
-0.06700000000000017 0.05697910583043359
-0.0680000000000005 0.0571562217121265
-0.06899999999999995 0.05737384191058581
-0.07000000000000028 0.057632637634644664
-0.07099999999999973 0.057930039348732976
-0.07200000000000006 0.05826099692212843
-0.0730000000000004 0.058616981683403166
-0.07399999999999984 0.05898844822599394
-0.07500000000000018 0.05936413825958496
-0.07600000000000051 0.05973299446331898
-0.07699999999999996 0.06008496543845612
-0.07800000000000029 0.060412079750649605
-0.07899999999999974 0.06070930758230088
-0.08000000000000007 0.06097428965999739
-0.0810000000000004 0.0612090502397011
-0.08199999999999985 0.06141817255329902
-0.08300000000000018 0.06160973247260591
-0.08400000000000052 0.06179370228376644
-0.08499999999999996 0.06198187883140325
-0.0860000000000003 0.06218593787477362
-0.08699999999999974 0.06241692888965816
-0.08800000000000008 0.06268420855122532
-0.08900000000000041 0.06299399803532696
-0.08999999999999986 0.0633485428547616
-0.09100000000000019 0.06374673913078935
-0.09200000000000053 0.06418309137300239
-0.09299999999999997 0.06464835898475332
-0.0940000000000003 0.06513119068232257
-0.09499999999999975 0.065618067227662
-0.09600000000000009 0.06609640373033006
-0.09700000000000042 0.06655463615534428
-0.09799999999999986 0.06698446424055239
-0.0990000000000002 0.06738091994465666
-0.10000000000000053 0.0677429100674099
-0.10099999999999998 0.06807328868807982
-0.10200000000000031 0.06837770098737662
-0.10299999999999976 0.06866330558275605
-0.10400000000000009 0.06893791185498091
-0.10500000000000043 0.0692087699473827
-0.10599999999999987 0.06948071345699154
-0.1070000000000002 0.06975603909084235
-0.10800000000000054 0.07003462914787127
-0.10899999999999999 0.07031385519861776
-0.11000000000000032 0.07058945968457775
-0.11099999999999977 0.07085647711923238
-0.1120000000000001 0.07110987769903675
-0.11300000000000043 0.07134585654434643
-0.11399999999999988 0.07156308873910194
-0.11500000000000021 0.07176229804068489
-0.11600000000000055 0.07194720911450843
-0.11699999999999999 0.07212389946098437
-0.11800000000000033 0.07230055118252678
-0.11899999999999977 0.07248725204146358
-0.1200000000000001 0.07269477636593609
-0.12100000000000044 0.07293384668943402
-0.12199999999999989 0.0732149023453
-0.12300000000000022 0.0735459892372853
-0.12400000000000055 0.07393360569360313
-0.125 0.07438178395314368
-0.12600000000000033 0.07489111858591967
-0.12699999999999978 0.07545970647796234
-0.1280000000000001 0.07608322520226732
-0.12900000000000045 0.07675606270299799
-0.1299999999999999 0.07747009203696459
-0.13100000000000023 0.07821823177051786
-0.13200000000000056 0.07899180745405823
-0.133 0.0797840983711274
-0.13400000000000034 0.0805887720423195
-0.1349999999999998 0.08140044230139273
-0.13600000000000012 0.0822146438153424
-0.13700000000000045 0.0830273092247356
-0.1379999999999999 0.08383520914445375
-0.13900000000000023 0.08463497283588683
-0.14000000000000057 0.08542258399685927
-0.14100000000000001 0.08619474535055438
-0.14200000000000035 0.08694839160641439
-0.1429999999999998 0.08768028516488288
-0.14400000000000013 0.08838959833989143
-0.14500000000000046 0.0890749284757639
-0.1459999999999999 0.08973673665947986
-0.14700000000000024 0.09037708494159552
-0.1479999999999997 0.09099857182548718
-0.14900000000000002 0.09160455650064465
-0.15000000000000036 0.09219861641213253
-0.1509999999999998 0.09278484267939627
-0.15200000000000014 0.09336674127358308
-0.15300000000000047 0.09394842343539693
-0.15399999999999991 0.09453424452861608
-0.15500000000000025 0.09513013201990614
-0.1559999999999997 0.09574268315790178
-0.15700000000000003 0.09637933760819711
-0.15800000000000036 0.09704860909441847
-0.1589999999999998 0.09775977971136174
-0.16000000000000014 0.09852128319280062
-0.16100000000000048 0.09934060732430605
-0.16199999999999992 0.10022223765682552
-0.16300000000000026 0.10116645396589274
-0.1639999999999997 0.1021706114629049
-0.16500000000000004 0.10322656095904512
-0.16600000000000037 0.10432241231045536
-0.16699999999999982 0.10544281968081487
-0.16800000000000015 0.10656949972624916
-0.16900000000000048 0.10768524438259534
-0.16999999999999993 0.10877414027704461
-0.17100000000000026 0.10982359954013687
-0.1719999999999997 0.11082789933842492
-0.17300000000000004 0.11178727367458667
-0.17400000000000038 0.11270926411003965
-0.17499999999999982 0.11360880371413253
-0.17600000000000016 0.11450555425286593
-0.1770000000000005 0.11542200036057591
-0.17799999999999994 0.1163794819406304
-0.17900000000000027 0.1173964128849379
-0.17999999999999972 0.1184841925072709
-0.18100000000000005 0.11964712404470562
-0.18200000000000038 0.12088000407531722
-0.18299999999999983 0.12216878688603669
-0.18400000000000016 0.12349448167778851
-0.1850000000000005 0.12483499060002472
-0.18599999999999994 0.1261682636361605
-0.18700000000000028 0.12747659882512047
-0.18799999999999972 0.12874931897531397
-0.18900000000000006 0.12998485083176703
-0.1900000000000004 0.1311901812359229
-0.19099999999999984 0.13238141446184726
-0.19200000000000017 0.13358085666184197
-0.1930000000000005 0.1348133613348974
-0.19399999999999995 0.1361057114828599
-0.19500000000000028 0.13748141775303516
-0.19599999999999973 0.13895918242804828
-0.19700000000000006 0.14055103110262712
-0.1980000000000004 0.14226226856077737
-0.19899999999999984 0.14409135383870333
-0.20000000000000018 0.14602932845438782
-0.2010000000000005 0.14806392719766315
-0.20199999999999996 0.1501781809933094
-0.2030000000000003 0.1523520611938003
-0.20399999999999974 0.15456379422845917
-0.20500000000000007 0.15679240161737973
-0.2060000000000004 0.15901598840726625
-0.20699999999999985 0.1612146449016907
-0.20800000000000018 0.1633691383129247
-0.20900000000000052 0.16546333040039632
-0.20999999999999996 0.16748455042389881
-0.2110000000000003 0.16942401646509556
-0.21199999999999974 0.1712765108317171
-0.21300000000000008 0.1730414329820091
-0.2140000000000004 0.17472154843611304
-0.21499999999999986 0.17632452180894553
-0.2160000000000002 0.17785936105024056
-0.21700000000000053 0.17933937211644838
-0.21799999999999997 0.18078020310657494
-0.2190000000000003 0.18220004727014935
-0.21999999999999975 0.18362120134122667
-0.22100000000000009 0.1850663765712917
-0.22200000000000042 0.18656297642998254
-0.22299999999999986 0.18813898877434868
-0.2240000000000002 0.18982063291246581
-0.22500000000000053 0.19163167668040068
-0.22599999999999998 0.19359149876404866
-0.2270000000000003 0.19571273547096446
-0.22799999999999976 0.1979989852876095
-0.2290000000000001 0.20044463425087708
-0.23000000000000043 0.2030368488646619
-0.23099999999999987 0.20575587381247096
-0.2320000000000002 0.20857792195952835
-0.23300000000000054 0.21147723382902073
-0.23399999999999999 0.2144274158456348
-0.23500000000000032 0.21740475736282427
-0.23599999999999977 0.22038980075369724
-0.2370000000000001 0.22336676849051174
-0.23800000000000043 0.2263253529193095
-0.23899999999999988 0.2292599073568807
-0.2400000000000002 0.23217292680576368
-0.24100000000000055 0.23507590535257597
-0.242 0.23798717677551143
-0.24300000000000033 0.24093322335778983
-0.24399999999999977 0.2439511481778734
-0.2450000000000001 0.24707912636129245
-0.24600000000000044 0.2503578706245853
-0.2469999999999999 0.253824579863276
-0.24800000000000022 0.2575053526629438
-0.24900000000000055 0.2614148299699878
-0.25 0.2655508973263036
-0.25100000000000033 0.2698960925339476
-0.2519999999999998 0.2744196439232235
-0.2530000000000001 0.27908392333387694
-0.25400000000000045 0.2838486148592685
-0.2549999999999999 0.28867761062029323
-0.2560000000000002 0.29354663665895836
-0.25700000000000056 0.29844331428787774
-0.258 0.30336896424399307
-0.25900000000000034 0.30833520892843846
-0.2599999999999998 0.31335629702358686
-0.2610000000000001 0.3184481719409128
-0.26200000000000045 0.32361709047283405
-0.2629999999999999 0.3288593334175336
-0.26400000000000023 0.33415473123174705
-0.26500000000000057 0.33947268478094433
-0.266 0.3447748384654942
-0.26700000000000035 0.3500197406422719
-0.2679999999999998 0.3551704618782078
-0.26900000000000013 0.36020489126399335
-0.27000000000000046 0.3651174046713626
-0.2709999999999999 0.36992294439018386
-0.27200000000000024 0.37465820676848005
-0.2729999999999997 0.37938185126789326
-0.274 0.38416103821800324
-0.27500000000000036 0.3890746851922976
-0.2759999999999998 0.3941962277018154
-0.27700000000000014 0.3995943608719622
-0.27800000000000047 0.4053253626416262
-0.2789999999999999 0.41142641357221155
-0.28000000000000025 0.4179151425766439
-0.2809999999999997 0.4247868410994719
-0.28200000000000003 0.4320189362438931
-0.28300000000000036 0.43957089775849384
-0.2839999999999998 0.44739142407950677
-0.28500000000000014 0.45541871080756874
-0.2860000000000005 0.4635918628448366
-0.2869999999999999 0.471853847831487
-0.28800000000000026 0.480160625381658
-0.2889999999999997 0.4884785651312336
-0.29000000000000004 0.49679780168344695
-0.29100000000000037 0.5051229339956124
-0.2919999999999998 0.5134815399236597
-0.29300000000000015 0.5219061527391905
-0.2940000000000005 0.5304378839385507
-0.29499999999999993 0.539116038831959
-0.29600000000000026 0.5479724631675469
-0.2969999999999997 0.5570188950951984
-0.29800000000000004 0.5662516270314077
-0.2990000000000004 0.575643249581159
-0.2999999999999998 0.5851490413495911
-0.30100000000000016 0.594713731523364
-0.3020000000000005 0.6042720818660371
-0.30299999999999994 0.6137633066778926
-0.30400000000000027 0.6231405540546199
-0.3049999999999997 0.6323637179164318
-0.30600000000000005 0.6414131477853177
-0.3070000000000004 0.6502881235753494
-0.30799999999999983 0.6589985891512778
-0.30900000000000016 0.6675640319571426
-0.3100000000000005 0.6760075350053321
-0.31099999999999994 0.6843492815437838
-0.3120000000000003 0.6926095082075894
-0.3129999999999997 0.7008007103085341
-0.31400000000000006 0.7089394899244674
-0.3150000000000004 0.7170456875461946
-0.31599999999999984 0.7251558925513243
-0.31700000000000017 0.7333167892233547
-0.3180000000000005 0.7415860827749016
-0.31899999999999995 0.7500311890578091
-0.3200000000000003 0.7587120466888211
-0.32099999999999973 0.7676724205569273
-0.32200000000000006 0.7769224149936571
-0.3230000000000004 0.7864377272733967
-0.32399999999999984 0.796126665581779
-0.3250000000000002 0.8058706051922402
-0.3260000000000005 0.8155034809736676
-0.32699999999999996 0.8248463202738137
-0.3280000000000003 0.8337186162502392
-0.32899999999999974 0.8419709973588356
-0.33000000000000007 0.8495018096276132
-0.3310000000000004 0.8562578724969003
-0.33199999999999985 0.8622596033320752
-0.3330000000000002 0.867585694519291
-0.3340000000000005 0.8723515134884401
-0.33499999999999996 0.8767109041224441
-0.3360000000000003 0.8808182158356511
-0.33699999999999974 0.8848170826353852
-0.3380000000000001 0.8888247808307649
-0.3390000000000004 0.8929108957608224
-0.33999999999999986 0.8971169363051782
-0.3410000000000002 0.901432979390765
-0.3420000000000005 0.9058388882012375
-0.34299999999999997 0.9102865063841219
-0.3440000000000003 0.9147369091382183
-0.34499999999999975 0.9191572175223969
-0.3460000000000001 0.9235475323159539
-0.3470000000000004 0.9279260499258379
-0.34799999999999986 0.9323437501661357
-0.3490000000000002 0.9368640802575594
-0.35000000000000053 0.9415512451875675
-0.351 0.9464661681554846
-0.3520000000000003 0.9516382840231178
-0.35299999999999976 0.9570595424526943
-0.3540000000000001 0.9626851975346667
-0.3550000000000004 0.9684231790807802
-0.35599999999999987 0.9741372451931906
-0.3570000000000002 0.9796664820810053
-0.35800000000000054 0.9848391050999149
-0.359 0.98947757472705
-0.3600000000000003 0.9934208428808741
-0.36099999999999977 0.9965286205319289
-0.3620000000000001 0.9986984427126225
-0.36300000000000043 0.9998640843664298
-0.3639999999999999 1.0
-0.3650000000000002 0.9991224790974145
-0.36600000000000055 0.9972881022464576
-0.367 0.9945860431620683
-0.3680000000000003 0.9911310192798795
-0.3689999999999998 0.9870559913015956
-0.3700000000000001 0.9824943703931213
-0.37100000000000044 0.9775858855807339
-0.3719999999999999 0.9724468556869693
-0.3730000000000002 0.9671845612047857
-0.37400000000000055 0.9618642659425394
-0.375 0.9565301854305395
-0.37600000000000033 0.951189765370667
-0.3769999999999998 0.9458306633069076
-0.3780000000000001 0.940411155251252
-0.37900000000000045 0.9348714675930578
-0.3799999999999999 0.9291496031395039
-0.3810000000000002 0.923174019432736
-0.38200000000000056 0.9168819957884673
-0.383 0.9102319157139726
-0.38400000000000034 0.9031946765436455
-0.3849999999999998 0.8957753569481963
-0.3860000000000001 0.8880059673360918
-0.38700000000000045 0.8799548263204804
-0.3879999999999999 0.8717201148209244
-0.38900000000000023 0.8634186410534963
-0.39000000000000057 0.855185788954264
-0.391 0.847152316565863
-0.39200000000000035 0.8394387266162555
-0.3929999999999998 0.832128642392509
-0.39400000000000013 0.825272151860694
-0.39500000000000046 0.8188625341870018
-0.3959999999999999 0.8128476460070682
-0.39700000000000024 0.8071285863139038
-0.3980000000000006 0.8015754788352706
-0.399 0.7960483458384461
-0.40000000000000036 0.7904059006502435
-0.4009999999999998 0.7845378787814324
-0.40200000000000014 0.7783747349375381
-0.40300000000000047 0.7718890264451904
-0.4039999999999999 0.7651072021063364
-0.40500000000000025 0.7581003039656691
-0.4059999999999997 0.750970526308373
-0.40700000000000003 0.7438302672932134
-0.40800000000000036 0.736802877477084
-0.4089999999999998 0.7299951169989054
-0.41000000000000014 0.7234963778329719
-0.4110000000000005 0.7173721361108545
-0.4119999999999999 0.7116582495308837
-0.41300000000000026 0.7063682581640569
-0.4139999999999997 0.7014915249199025
-0.41500000000000004 0.6970005182230713
-0.41600000000000037 0.6928513359693824
-0.4169999999999998 0.6889884760440398
-0.41800000000000015 0.6853507300204141
-0.4190000000000005 0.681875628625896
-0.41999999999999993 0.6784920338461587
-0.42100000000000026 0.6751383616387362
-0.4219999999999997 0.6717572603812775
-0.42300000000000004 0.6682983453785711
-0.4240000000000004 0.6647169804246333
-0.4249999999999998 0.660980213731793
-0.42600000000000016 0.6570657108508066
-0.4270000000000005 0.6529641521898165
-0.42799999999999994 0.6486817762919094
-0.42900000000000027 0.6442369564037081
-0.4299999999999997 0.639662543981731
-0.43100000000000005 0.6350031649926782
-0.4320000000000004 0.6303128145985286
-0.43299999999999983 0.6256408251873891
-0.43400000000000016 0.6210326788584403
-0.4350000000000005 0.6165209245443964
-0.43599999999999994 0.612114037549037
-0.4370000000000003 0.607807291245991
-0.4379999999999997 0.6035702736547535
-0.43900000000000006 0.5993632814749273
-0.4400000000000004 0.5951409703605578
-0.44099999999999984 0.5908675180579939
-0.44200000000000017 0.5865155485109735
-0.4430000000000005 0.582082168611926
-0.44399999999999995 0.5775866919238359
-0.4450000000000003 0.573067291155782
-0.44599999999999973 0.5685777972138
-0.44700000000000006 0.5641852100976328
-0.4480000000000004 0.5599501650428588
-0.44899999999999984 0.5559348541351471
-0.4500000000000002 0.5521863760632374
-0.4510000000000005 0.5487353383117431
-0.45199999999999996 0.5456022132318634
-0.4530000000000003 0.542786581740397
-0.45399999999999974 0.5402745742681467
-0.45500000000000007 0.5380376436335081
-0.4560000000000004 0.5360413797425144
-0.45699999999999985 0.5342377324311125
-0.4580000000000002 0.5325759523700855
-0.4590000000000005 0.5310002754873605
-0.45999999999999996 0.5294522718804645
-0.4610000000000003 0.527878378280831
-0.46199999999999974 0.5262322993610508
-0.4630000000000001 0.5244765194359609
-0.4640000000000004 0.5225834542815255
-0.46499999999999986 0.5205426262093672
-0.4660000000000002 0.518354688052486
-0.4670000000000005 0.516033739217091
-0.46799999999999997 0.5136027445489181
-0.4690000000000003 0.5110907741993176
-0.46999999999999975 0.5085307708102246
-0.4710000000000001 0.5059494537423473
-0.4720000000000004 0.5033673794533606
-0.47299999999999986 0.5008021411286282
-0.4740000000000002 0.4982581697899971
-0.47500000000000053 0.4957323710952794
-0.476 0.49322127050615916
-0.4770000000000003 0.49071670406167134
-0.47799999999999976 0.4882164791690183
-0.4790000000000001 0.4857212323786931
-0.4800000000000004 0.48323850825623427
-0.48099999999999987 0.4807812506608656
-0.4820000000000002 0.4783676233686278
-0.48300000000000054 0.47601459515263966
-0.484 0.4737341083234537
-0.4850000000000003 0.4715379493779292
-0.48599999999999977 0.46942494291177367
-0.4870000000000001 0.4673972600908471
-0.48800000000000043 0.4654474790647671
-0.4889999999999999 0.46356797295486035
-0.4900000000000002 0.46175855163780494
-0.49100000000000055 0.46002372409493664
-0.492 0.4583745485466246
-0.4930000000000003 0.4568299308346042
-0.4939999999999998 0.45542009741910566
-0.4950000000000001 0.4541744365240967
-0.49600000000000044 0.45312312520443077
-0.4969999999999999 0.4522962182351763
-0.4980000000000002 0.4517087152352797
-0.49900000000000055 0.4513681697886055
-0.5 0.4512700642778059
-0.5010000000000003 0.45139155676605364
-0.5019999999999998 0.45169292412944695
-0.5030000000000001 0.4521227218111148
-0.5040000000000004 0.45261613596239386
-0.5049999999999999 0.4530991972251338
-0.5060000000000002 0.45349467999792903
-0.5070000000000006 0.4537273562741169
-0.508 0.45372741061707794
-0.5090000000000003 0.4534410298696098
-0.5099999999999998 0.45282892844607275
-0.5110000000000001 0.4518780612375402
-0.5120000000000005 0.45060262353493785
-0.5129999999999999 0.4490462968242898
-0.5140000000000002 0.4472787106902914
-0.5150000000000006 0.44539446526356835
-0.516 0.44350556620254367
-0.5170000000000003 0.4417318896107261
-0.5179999999999998 0.4401926744209121
-0.5190000000000001 0.43899159901658413
-0.5200000000000005 0.4382113468657851
-0.5209999999999999 0.43790675306600185
-0.5220000000000002 0.4380950209639877
-0.5230000000000006 0.4387624313130254
-0.524 0.43986145734115795
-0.5250000000000004 0.44131827008560726
-0.5259999999999998 0.443044539082589
-0.5270000000000001 0.44493251146442897
-0.5280000000000005 0.4468750418685552
-0.5289999999999999 0.4487639522262077
-0.5300000000000002 0.4504970814484495
-0.5309999999999997 0.451985442092781
-0.532 0.4531563018916243
-0.5330000000000004 0.45395665898510346
-0.5339999999999998 0.454352852967152
-0.5350000000000001 0.45433961190898453
-0.5360000000000005 0.4539336615583584
-0.5369999999999999 0.45317699750721463
-0.5380000000000003 0.45212979641084483
-0.5389999999999997 0.450864246666255
-0.54 0.4494618941233672
-0.5410000000000004 0.4480040764275925
-0.5419999999999998 0.4465684488406187
-0.5430000000000001 0.4452178075980477
-0.5440000000000005 0.4440086120595481
-0.5449999999999999 0.4429810271629566
-0.5460000000000003 0.4421621757097288
-0.5469999999999997 0.4415726324258135
-0.548 0.4412230649204739
-0.5490000000000004 0.4411141240036453
-0.5499999999999998 0.4412480583925733
-0.5510000000000002 0.4416248666541257
-0.5520000000000005 0.4422388381373891
-0.5529999999999999 0.4430879268219359
-0.5540000000000003 0.4441667246891293
-0.5549999999999997 0.4454688793080687
-0.556 0.4469860749952837
-0.5570000000000004 0.4486992308890996
-0.5579999999999998 0.4505840971034693
-0.5590000000000002 0.4526069579721903
-0.5600000000000005 0.4547188687877988
-0.5609999999999999 0.45686261300183384
-0.5620000000000003 0.4589752539847741
-0.5629999999999997 0.4609885325149163
-0.5640000000000001 0.4628394434956232
-0.5650000000000004 0.4644727610892249
-0.5659999999999998 0.46585252780449987
-0.5670000000000002 0.4669626034938052
-0.5680000000000005 0.4678153300635849
-0.569 0.46844455676452884
-0.5700000000000003 0.4689080158341462
-0.5709999999999997 0.46927975119252574
-0.5720000000000001 0.4696455008366525
-0.5730000000000004 0.47008629962649595
-0.5739999999999998 0.4706745132357203
-0.5750000000000002 0.4714689635101258
-0.5760000000000005 0.47250419472462973
-0.577 0.4737898797105411
-0.5780000000000003 0.4753140799383318
-0.5789999999999997 0.4770461514339781
-0.5800000000000001 0.4789398060028052
-0.5810000000000004 0.48094653894127287
-0.5819999999999999 0.48301648425336324
-0.5830000000000002 0.4851072215389014
-0.5840000000000005 0.48718062102021925
-0.585 0.4892059645144984
-0.5860000000000003 0.4911578586543075
-0.5869999999999997 0.4930099185195122
-0.5880000000000001 0.49473356796438195
-0.5890000000000004 0.49629426414993444
-0.5899999999999999 0.4976579117182671
-0.5910000000000002 0.4987872253809179
-0.5920000000000005 0.4996484537184961
-0.593 0.5002181727972638
-0.5940000000000003 0.500480204031067
-0.5949999999999998 0.5004309766211517
-0.5960000000000001 0.5000794900154032
-0.5970000000000004 0.4994436869327449
-0.5979999999999999 0.49855328963328344
-0.5990000000000002 0.49743803196112946
-0.6000000000000005 0.49613481674221005
-0.601 0.4946802462996136
-0.6020000000000003 0.4931139591227693
-0.6029999999999998 0.49147850645909136
-0.6040000000000001 0.48981759671228975
-0.6050000000000004 0.48817923558960435
-0.6059999999999999 0.48661325112597004
-0.6070000000000002 0.48516794894325244
-0.6080000000000005 0.48389393642348627
-0.609 0.4828365742242546
-0.6100000000000003 0.48203805721898474
-0.6109999999999998 0.48153439768317957
-0.6120000000000001 0.48135824989056003
-0.6130000000000004 0.48153500972314195
-0.6139999999999999 0.4820859701085746
-0.6150000000000002 0.4830235102797008
-0.6160000000000005 0.48434874287961616
-0.617 0.4860477469150663
-0.6180000000000003 0.4880872854228825
-0.6189999999999998 0.49041307105741894
-0.6200000000000001 0.49294357982108367
-0.6210000000000004 0.4955673691373913
-0.6219999999999999 0.4981590382596023
-0.6230000000000002 0.5005723836111521
-0.6240000000000006 0.5026513072791347
-0.625 0.5042568456551856
-0.6260000000000003 0.5052654021735754
-0.6269999999999998 0.5055882956320162
-0.6280000000000001 0.505182527774062
-0.6290000000000004 0.504057759423755
-0.6299999999999999 0.502270407880355
-0.6310000000000002 0.49992072580818153
-0.6320000000000006 0.4971413856559436
-0.633 0.4940795814601511
-0.6340000000000003 0.49088369577441954
-0.6349999999999998 0.48768528661847804
-0.6360000000000001 0.4845903189232512
-0.6370000000000005 0.48167158878816185
-0.6379999999999999 0.4789694179001556
-0.6390000000000002 0.4764907258957015
-0.6400000000000006 0.4742248534102196
-0.641 0.4721492153982264
-0.6420000000000003 0.4702385380983897
-0.6429999999999998 0.4684778963217728
-0.6440000000000001 0.4668620035872249
-0.6450000000000005 0.46539230925017727
-0.6459999999999999 0.4640800941384714
-0.6470000000000002 0.46293291260350233
-0.6480000000000006 0.4619528619530145
-0.649 0.4611261464114372
-0.6500000000000004 0.4604225523778354
-0.6509999999999998 0.45979165502234526
-0.6520000000000001 0.45916764384924846
-0.6530000000000005 0.4584774540822737
-0.6539999999999999 0.4576462915039791
-0.6550000000000002 0.4566060471963632
-0.6560000000000006 0.455304111876691
-0.657 0.45370300127303065
-0.6580000000000004 0.45178763382558373
-0.6589999999999998 0.44956136202162655
-0.6600000000000001 0.44704518443083213
-0.6610000000000005 0.4442700325896371
-0.6619999999999999 0.4412794748534349
-0.6630000000000003 0.43811553643891904
-0.6639999999999997 0.4348249236043631
-0.665 0.4314515085964668
-0.6660000000000004 0.428037957473544
-0.6669999999999998 0.4246253302702869
-0.6680000000000001 0.42124434855872267
-0.6690000000000005 0.4179287825314594
-0.6699999999999999 0.41470237351297307
-0.6710000000000003 0.41157901955574466
-0.6719999999999997 0.4085672606427468
-0.673 0.40566743363962937
-0.6740000000000004 0.4028652569627672
-0.6749999999999998 0.4001399958607003
-0.6760000000000002 0.39746312469117184
-0.6770000000000005 0.3947943220072073
-0.6779999999999999 0.3920944043466833
-0.6790000000000003 0.38932549155154766
-0.6799999999999997 0.3864547085516593
-0.681 0.3834570628251605
-0.6820000000000004 0.38032175940597546
-0.6829999999999998 0.37705112887480635
-0.6840000000000002 0.373661778181248
-0.6850000000000005 0.37018321622532396
-0.6859999999999999 0.3666537533452264
-0.6870000000000003 0.36311352870698493
-0.6879999999999997 0.359605467694724
-0.6890000000000001 0.35616499382783856
-0.6900000000000004 0.3528193305972128
-0.6909999999999998 0.3495865819842013
-0.6920000000000002 0.3464734665839463
-0.6930000000000005 0.34347951461887916
-0.694 0.34059740568933383
-0.6950000000000003 0.33781732729434893
-0.6959999999999997 0.3351277874494924
-0.6970000000000001 0.3325164804604637
-0.6980000000000004 0.3299720006210075
-0.6989999999999998 0.327482602288404
-0.7000000000000002 0.32503239112310883
-0.7010000000000005 0.3226033104385337
-0.702 0.32016935422444887
-0.7030000000000003 0.3177023085406664
-0.7039999999999997 0.315171661994481
-0.7050000000000001 0.3125443591144509
-0.7060000000000004 0.30979178162083465
-0.7069999999999999 0.3068938720077532
-0.7080000000000002 0.30383832618289913
-0.7090000000000005 0.3006246362378627
-0.71 0.2972660730067302
-0.7110000000000003 0.29378337360622836
-0.7119999999999997 0.29020896428742066
-0.7130000000000001 0.2865792542040089
-0.7140000000000004 0.2829322084293255
-0.7149999999999999 0.2793032800034603
-0.7160000000000002 0.2757233546154475
-0.7170000000000005 0.27221883626244386
-0.718 0.26880410406728455
-0.7190000000000003 0.26549154559921784
-0.7199999999999998 0.262284715687223
-0.7210000000000001 0.2591835718290204
-0.7220000000000004 0.2561860364052683
-0.7229999999999999 0.2532908678115335
-0.7240000000000002 0.25049881961852927
-0.7250000000000005 0.24781362962445366
-0.726 0.24524328094118936
-0.7270000000000003 0.24279283878447297
-0.7279999999999998 0.2404689316534388
-0.7290000000000001 0.23827535518777757
-0.7300000000000004 0.23621231098608383
-0.7309999999999999 0.23427413720930365
-0.7320000000000002 0.23244967455747945
-0.7330000000000005 0.23072447721648084
-0.734 0.22908069732107325
-0.7350000000000003 0.22750209565208
-0.7359999999999998 0.2259747771978624
-0.7370000000000001 0.22448535604750952
-0.7380000000000004 0.22302456917892616
-0.7389999999999999 0.2215851804439256
-0.7400000000000002 0.2201607757991919
-0.7410000000000005 0.21874282814834503
-0.742 0.2173201016661306
-0.7430000000000003 0.2158782119645092
-0.7439999999999998 0.2143963920723984
-0.7450000000000001 0.21285228266294837
-0.7460000000000004 0.21122248717889744
-0.7469999999999999 0.20948335594202436
-0.7480000000000002 0.20761682433469542
-0.7490000000000006 0.20561195244488395
-0.75 0.2034657792014635
-0.7510000000000003 0.20118685209969533
-0.7519999999999998 0.19878995986548822
-0.7530000000000001 0.19630032930907107
-0.7540000000000004 0.19374596874718908
-0.7549999999999999 0.19115899170291617
-0.7560000000000002 0.18856690045261218
-0.7570000000000006 0.18599623018949812
-0.758 0.1834685412473073
-0.7590000000000003 0.1809985527171386
-0.7599999999999998 0.1785974802463883
-0.7610000000000001 0.1762708507949432
-0.7620000000000005 0.17402046057500578
-0.7629999999999999 0.17184643110927136
-0.7640000000000002 0.16974383431654275
-0.7650000000000006 0.16770583970110278
-0.766 0.16572073967913298
-0.7670000000000003 0.16377579834902808
-0.7679999999999998 0.16185423108581257
-0.7690000000000001 0.15993960981773403
-0.7700000000000005 0.15801571938837625
-0.7709999999999999 0.15607081060686998
-0.7720000000000002 0.15409878577891192
-0.7730000000000006 0.1521010959853008
-0.774 0.15008655023819323
-0.7750000000000004 0.1480739732431902
-0.7759999999999998 0.14608684493001964
-0.7770000000000001 0.14415292050069067
-0.7780000000000005 0.14230109935190585
-0.7789999999999999 0.14055532384108715
-0.7800000000000002 0.13893542331482123
-0.7810000000000006 0.13745029444630857
-0.782 0.13610087357646092
-0.7830000000000004 0.13487581897222609
-0.7839999999999998 0.13375456197793728
-0.7850000000000001 0.13271062372048134
-0.7860000000000005 0.13171351355298327
-0.7869999999999999 0.13073249411097018
-0.7880000000000003 0.12974059592558704
-0.7889999999999997 0.12871737924004353
-0.79 0.1276525100283084
-0.7910000000000004 0.12654319297483416
-0.7919999999999998 0.12539666783469192
-0.7930000000000001 0.1242270146220281
-0.7940000000000005 0.12305347131473088
-0.7949999999999999 0.12189640852957448
-0.7960000000000003 0.12077611254646337
-0.7969999999999997 0.11970924235150945
-0.798 0.11870744462464304
-0.7990000000000004 0.11777744755796525
-0.7999999999999998 0.1169189126800347
-0.8010000000000002 0.11612791546863367
-0.8020000000000005 0.1153947250561551
-0.8029999999999999 0.11470741016725518
-0.8040000000000003 0.11405145123632518
-0.8049999999999997 0.11341165397937157
-0.806 0.11277216596884555
-0.8070000000000004 0.11211830309359314
-0.8079999999999998 0.11143675139529541
-0.8090000000000002 0.11071524744233002
-0.8100000000000005 0.10994532145599123
-0.8109999999999999 0.10912136778140487
-0.8120000000000003 0.10824168163619265
-0.8129999999999997 0.1073092569661336
-0.8140000000000001 0.10633044559802263
-0.8150000000000004 0.10531661345438323
-0.8159999999999998 0.10428021095289525
-0.8170000000000002 0.10323610284565952
-0.8180000000000005 0.10219879286365033
-0.819 0.10118155392654492
-0.8200000000000003 0.10019432769482148
-0.8209999999999997 0.09924449170861013
-0.8220000000000001 0.098334861324894
-0.8230000000000004 0.09746600948613036
-0.8239999999999998 0.09663427163266347
-0.8250000000000002 0.09583564559878058
-0.8260000000000005 0.09506475037684316
-0.827 0.09431630528089528
-0.8280000000000003 0.09358589564859279
-0.8289999999999997 0.09287117697659089
-0.8300000000000001 0.09217070752751509
-0.8310000000000004 0.09148378040014514
-0.8319999999999999 0.09081158959563776
-0.8330000000000002 0.09015540711320337
-0.8340000000000005 0.08951612614637043
-0.835 0.08889588687012559
-0.8360000000000003 0.08829606050536802
-0.8369999999999997 0.08771854053730742
-0.8380000000000001 0.08716528832786438
-0.8390000000000004 0.08663932068186092
-0.8399999999999999 0.08614373627445054
-0.8410000000000002 0.08568164793756435
-0.8420000000000005 0.085255066852743
-0.843 0.0848650345889954
-0.8440000000000003 0.08450924932856964
-0.8449999999999998 0.08418296126674017
-0.8460000000000001 0.08387780159038026
-0.8470000000000004 0.08358310997181043
-0.8479999999999999 0.08328637435078548
-0.8490000000000002 0.08297508392067797
-0.8500000000000005 0.0826381879231528
-0.851 0.08226862039083768
-0.8520000000000003 0.08186309651921989
-0.8529999999999998 0.08142330886573662
-0.8540000000000001 0.08095607011219713
-0.8550000000000004 0.08047131375971849
-0.8559999999999999 0.07998132113043398
-0.8570000000000002 0.07949897772028085
-0.8580000000000005 0.0790354656476914
-0.859 0.07859835588049682
-0.8600000000000003 0.07819110397366344
-0.8609999999999998 0.07781259751216488
-0.8620000000000001 0.07745697566837137
-0.8630000000000004 0.07711481476425494
-0.8639999999999999 0.07677414163605173
-0.8650000000000002 0.07642210637013593
-0.8660000000000005 0.07604702242210126
-0.867 0.07563997144287114
-0.8680000000000003 0.07519504011528207
-0.8689999999999998 0.07471127094594043
-0.8700000000000001 0.07419075629100197
-0.8710000000000004 0.07364008422774602
-0.8719999999999999 0.07306716486379862
-0.8730000000000002 0.07248146898803871
-0.8740000000000006 0.07189148243470478
-0.875 0.07130389488391294
-0.8760000000000003 0.07072316674433465
-0.8769999999999998 0.07015060328288578
-0.8780000000000001 0.06958406214905073
-0.8790000000000004 0.069020036380017
-0.8799999999999999 0.06845334357778818
-0.8810000000000002 0.06787888748328176
-0.8820000000000006 0.06729285405752349
-0.883 0.06669411210890461
-0.8840000000000003 0.06608434181389465
-0.8849999999999998 0.06546928661923256
-0.8860000000000001 0.0648576253828199
-0.8870000000000005 0.06426109245177543
-0.8879999999999999 0.06369292174468705
-0.8890000000000002 0.06316685290719277
-0.8900000000000006 0.06269566330000753
-0.891 0.06228977471368374
-0.8920000000000003 0.061956037141957535
-0.8929999999999998 0.06169735342826456
-0.8940000000000001 0.0615120223332185
-0.8950000000000005 0.06139401992407566
-0.8959999999999999 0.061333044346414546
-0.8970000000000002 0.061315669990668537
-0.8980000000000006 0.06132647474132288
-0.899 0.06134895993342759
-0.9000000000000004 0.06136702826429001
-0.9009999999999998 0.061366244072123294
-0.9020000000000001 0.06133511486014332
-0.9030000000000005 0.06126576777663879
-0.9039999999999999 0.06115475668743268
-0.9050000000000002 0.0610027281892619
-0.9060000000000006 0.06081425437522598
-0.907 0.060597010552083136
-0.9080000000000004 0.060360597777312334
-0.9089999999999998 0.060115308598857366
-0.9100000000000001 0.059870540363586515
-0.9110000000000005 0.0596342304922975
-0.9119999999999999 0.05941166687336114
-0.9130000000000003 0.05920542358770248
-0.9139999999999997 0.05901564114944322
-0.915 0.05883946223405985
-0.9160000000000004 0.05867195940811366
-0.9169999999999998 0.05850718835662175
-0.9180000000000001 0.05833809183772974
-0.9190000000000005 0.05815770056341265
-0.9199999999999999 0.057959436474068995
-0.9210000000000003 0.05773804828727388
-0.9219999999999997 0.05748981119967369
-0.923 0.05721321009088754
-0.9240000000000004 0.056908893574893454
-0.9249999999999998 0.05657971784886436
-0.9260000000000002 0.05623078229705903
-0.9270000000000005 0.055868879774700786
-0.9279999999999999 0.05550201791222674
-0.9290000000000003 0.05513880241490645
-0.9299999999999997 0.05478761190887373
-0.931 0.05445595582597547
-0.9320000000000004 0.05415006581607998
-0.9329999999999998 0.05387394525378472
-0.9340000000000002 0.053629386345151485
-0.9350000000000005 0.053416569280121715
-0.9359999999999999 0.05323303099932792
-0.9370000000000003 0.05307483510521627
-0.9379999999999997 0.052937107794570025
-0.9390000000000001 0.052814111532026184
-0.9400000000000004 0.05270031366433457
-0.9409999999999998 0.05259035095416468
-0.9420000000000002 0.05248046279379246
-0.9430000000000005 0.052367785304084286
-0.944 0.05225126226026686
-0.9450000000000003 0.0521317187858922
-0.9459999999999997 0.052011056143174826
-0.9470000000000001 0.051892308509240204
-0.9480000000000004 0.051778922824083654
-0.9489999999999998 0.05167464085873306
-0.9500000000000002 0.051582592971593566
-0.9510000000000005 0.051505027600301845
-0.952 0.05144302470755362
-0.9530000000000003 0.051396220848154685
-0.9539999999999997 0.051362812779060005
-0.9550000000000001 0.05134026320679117
-0.9560000000000004 0.05132488580778243
-0.9569999999999999 0.051312948099772174
-0.9580000000000002 0.05130078424304543
-0.9590000000000005 0.05128543957065874
-0.96 0.05126544655036475
-0.9610000000000003 0.05124031619110897
-0.9619999999999997 0.051210858937126624
-0.9630000000000001 0.05117914252637546
-0.9640000000000004 0.051147899243566976
-0.9649999999999999 0.051120313081571826
-0.9660000000000002 0.05109885260756436
-0.9670000000000005 0.0510853241784464
-0.968 0.051080194118492586
-0.9690000000000003 0.051082417657368324
-0.9699999999999998 0.0510897057404346
-0.9710000000000001 0.05109819270978488
-0.9720000000000004 0.051103571627331736
-0.9729999999999999 0.05110121019981497
-0.9740000000000002 0.051086456718155655
-0.9750000000000005 0.05105551793626467
-0.976 0.05100538688773479
-0.9770000000000003 0.05093467505502578
-0.9779999999999998 0.0508432159958579
-0.9790000000000001 0.050732422584666634
-0.9800000000000004 0.050605251613768644
-0.9809999999999999 0.0504653282040635
-0.9820000000000002 0.050317409152268434
-0.9830000000000005 0.05016670084435487
-0.984 0.050017647066694475
-0.9850000000000003 0.049874463023073315
-0.9859999999999998 0.049740444280522274
-0.9870000000000001 0.049617450593901116
-0.9880000000000004 0.04950652367548709
-0.9889999999999999 0.04940758580262525
-0.9900000000000002 0.0493196920339286
-0.9910000000000005 0.049241501958030114
-0.992 0.04917236917488694
-0.9930000000000003 0.04911145228783486
-0.9939999999999998 0.04905936044485445
-0.9950000000000001 0.049017101694987464
-0.9960000000000004 0.04898657075635333
-0.9969999999999999 0.048970121174039656
-0.9980000000000002 0.04896999632484784
-0.9990000000000006 0.04898772770606016
-1.0 0.049024024637315054
-1.0010000000000003 0.0490781110900892
-1.0019999999999998 0.04914755901082323
-1.0030000000000001 0.04922862390872131
-1.0040000000000004 0.049316132973072656
-1.005 0.04940433383857079
-1.0060000000000002 0.049487377562857565
-1.0070000000000006 0.049560287253575336
-1.008 0.04961911775142826
-1.0090000000000003 0.049661545346759914
-1.0099999999999998 0.049687297117648126
-1.0110000000000001 0.04969749245433258
-1.0120000000000005 0.04969495720405407
-1.013 0.0496836501915977
-1.0140000000000002 0.049667638266524684
-1.0150000000000006 0.04965167051870234
-1.016 0.0496397900527019
-1.0170000000000003 0.049635737655793925
-1.0179999999999998 0.0496421509752552
-1.0190000000000001 0.04966073915867215
-1.0200000000000005 0.049692134402950436
-1.021 0.04973569471306974
-1.0220000000000002 0.0497899121774129
-1.0230000000000006 0.04985236588190107
-1.024 0.049920305726587365
-1.0250000000000004 0.04999067667717048
-1.0259999999999998 0.05006052255745033
-1.0270000000000001 0.05012756763560049
-1.0280000000000005 0.05019085489986605
-1.029 0.05025030365488559
-1.0300000000000002 0.05030766159542494
-1.0310000000000006 0.0503652445941611
-1.032 0.05042605461856244
-1.0330000000000004 0.05049351924249412
-1.0339999999999998 0.05057083567879221
-1.0350000000000001 0.05065996234338774
-1.0360000000000005 0.050762170635227
-1.037 0.050877250368680335
-1.0380000000000003 0.05100420475627337
-1.0390000000000006 0.05114119623731301
-1.04 0.051285826554055565
-1.0410000000000004 0.051435760213487544
-1.0419999999999998 0.05158870723531618
-1.0430000000000001 0.05174245815480575
-1.0440000000000005 0.051895479002516225
-1.045 0.05204602520415807
-1.0460000000000003 0.05219254524573275
-1.0469999999999997 0.052333375015804304
-1.048 0.05246739374977036
-1.0490000000000004 0.05259328527874244
-1.0499999999999998 0.05271011918509582
-1.0510000000000002 0.052817637233476954
-1.0520000000000005 0.05291576758325445
-1.053 0.05300486932187715
-1.0540000000000003 0.05308578385566332
-1.0549999999999997 0.05315929413158824
-1.056 0.0532260251301063
-1.0570000000000004 0.05328626039902152
-1.0579999999999998 0.05334074535717847
-1.0590000000000002 0.05338986475310164
-1.0600000000000005 0.05343485166661095
-1.061 0.053477647684732024
-1.0620000000000003 0.053521169192418123
-1.0629999999999997 0.05357002833545168
-1.064 0.05362968058929904
-1.0650000000000004 0.05370667365284401
-1.0659999999999998 0.05380765530037124
-1.0670000000000002 0.053938941892554666
-1.0680000000000005 0.05410562091020182
-1.069 0.054310667860645326
-1.0700000000000003 0.05455460918447269
-1.0709999999999997 0.05483490218968461
-1.072 0.05514664646209972
-1.0730000000000004 0.05548163551379055
-1.0739999999999998 0.05583068812753626
-1.0750000000000002 0.05618299274585176
-1.0760000000000005 0.05652792734125736
-1.077 0.05685583316436677
-1.0780000000000003 0.05715905046715594
-1.0789999999999997 0.05743274394799754
-1.08 0.05767467249124593
-1.0810000000000004 0.05788681327809787
-1.0819999999999999 0.05807364317805518
-1.0830000000000002 0.058243015899900843
-1.0840000000000005 0.05840464047406551
-1.085 0.05856999055846359
-1.0860000000000003 0.05875044158787357
-1.0869999999999997 0.058956762301797985
-1.088 0.05919808412084465
-1.0890000000000004 0.05948051639178767
-1.0899999999999999 0.05980634032895758
-1.0910000000000002 0.06017459719214454
-1.0920000000000005 0.060580102278870514
-1.093 0.061014078099653764
-1.0940000000000003 0.061465701790218964
-1.0949999999999998 0.06192207174131428
-1.096 0.06237114807177866
-1.0970000000000004 0.06280184541312482
-1.0979999999999999 0.06320616062905621
-1.0990000000000002 0.06357923910758188
-1.1000000000000005 0.06391988691827798
-1.101 0.06423063696602949
-1.1020000000000003 0.06451665284295165
-1.1029999999999998 0.06478452009830243
-1.104 0.06504142845794791
-1.1050000000000004 0.06529403286292146
-1.1059999999999999 0.06554670731645271
-1.1070000000000002 0.06580143797792037
-1.1080000000000005 0.0660579574148737
-1.109 0.0663136679393277
-1.1100000000000003 0.06656449693976084
-1.1109999999999998 0.06680577327698788
-1.112 0.06703285694729222
-1.1130000000000004 0.0672423528359683
-1.1139999999999999 0.06743328748586491
-1.1150000000000002 0.06760668776610425
-1.1160000000000005 0.06776644966215149
-1.117 0.06791869857467071
-1.1180000000000003 0.06807151974652766
-1.1189999999999998 0.06823474090215921
-1.12 0.0684187590319195
-1.1210000000000004 0.06863383199409075
-1.1219999999999999 0.06888985002837845
-1.1230000000000002 0.06919437003132577
-1.1240000000000006 0.06955341492301591
-1.125 0.06997062747428684
-1.1260000000000003 0.07044637932749233
-1.1269999999999998 0.0709786724938156
-1.1280000000000001 0.07156322472908667
-1.1290000000000004 0.07219454368944694
-1.13 0.07286477263062956
-1.1310000000000002 0.0735670413084792
-1.1320000000000006 0.07429298000587095
-1.133 0.07503605096978537
-1.1340000000000003 0.07579006950982654
-1.1349999999999998 0.07654973635891452
-1.1360000000000001 0.07731061328249947
-1.1370000000000005 0.07806864707835168
-1.138 0.07882059814450658
-1.1390000000000002 0.0795631434255302
-1.1400000000000006 0.08029242364382243
-1.141 0.08100534863699346
-1.1420000000000003 0.08169914676793233
-1.1429999999999998 0.08237099909448607
-1.1440000000000001 0.08302045308358649
-1.1450000000000005 0.08364660131083043
-1.146 0.08425034302274205
-1.1470000000000002 0.08483409815379134
-1.1480000000000006 0.08540077120069109
-1.149 0.08595392409253591
-1.1500000000000004 0.08649723659906774
-1.1509999999999998 0.08703476777049708
-1.1520000000000001 0.08756991001138602
-1.1530000000000005 0.08810652780139124
-1.154 0.08864861842681925
-1.1550000000000002 0.0892015848852131
-1.1560000000000006 0.089771406350371
-1.157 0.09036482728008051
-1.1580000000000004 0.0909895841017655
-1.1589999999999998 0.09165413070267288
-1.1600000000000001 0.09236612835212313
-1.1610000000000005 0.09313235048532051
-1.162 0.09395675002058826
-1.1630000000000003 0.09483932548114161
-1.1640000000000006 0.09577731859491927
-1.165 0.09676279551903369
-1.1660000000000004 0.09778430626152286
-1.1669999999999998 0.09882716711822785
-1.1680000000000001 0.09987396784288932
-1.1690000000000005 0.10090835793095154
-1.17 0.10191528116521881
-1.1710000000000003 0.1028829115225693
-1.1719999999999997 0.1038059763796164
-1.173 0.10468492837820075
-1.1740000000000004 0.1055271997799106
-1.1749999999999998 0.10634725891368438
-1.1760000000000002 0.10716408277345899
-1.1770000000000005 0.10799932648472171
-1.178 0.10887356118999596
-1.1790000000000003 0.10980455877168979
-1.1799999999999997 0.11080342652740316
-1.181 0.11187449732996618
-1.1820000000000004 0.11301308072146043
-1.1829999999999998 0.11420607671698169
-1.1840000000000002 0.11543563855432654
-1.1850000000000005 0.11668090989640942
-1.186 0.11792101126691455
-1.1870000000000003 0.11913907552078672
-1.1879999999999997 0.12032477625469096
-1.189 0.12147627876967762
-1.1900000000000004 0.12259973543661587
-1.1909999999999998 0.12370980834798609
-1.1920000000000002 0.12482693750582827
-1.1930000000000005 0.12597391990890733
-1.194 0.12717533923538685
-1.1950000000000003 0.12845270680228676
-1.1959999999999997 0.12982306393275395
-1.197 0.1312972396834508
-1.1980000000000004 0.13287987123871514
-1.1989999999999998 0.134569325108947
-1.2000000000000002 0.1363572079267771
-1.2010000000000005 0.13823224720167251
-1.202 0.14017899054163108
-1.2030000000000003 0.1421793621195001
-1.2039999999999997 0.14421386390458069
-1.205 0.14626390871997744
-1.2060000000000004 0.14831016477985454
-1.2069999999999999 0.15033520137742332
-1.2080000000000002 0.15232219772928393
-1.2090000000000005 0.1542571344210969
-1.21 0.15612906924307834
-1.2110000000000003 0.1579305128599273
-1.2119999999999997 0.15965706342620137
-1.213 0.16130836032405269
-1.2140000000000004 0.16288690824887597
-1.2149999999999999 0.16439948880809088
-1.2160000000000002 0.1658538533791062
-1.2170000000000005 0.16726149168569313
-1.218 0.16863583842344634
-1.2190000000000003 0.16999251435148874
-1.2199999999999998 0.1713508400341574
-1.221 0.17273046641218262
-1.2220000000000004 0.17415544414174292
-1.2229999999999999 0.17565046506783805
-1.2240000000000002 0.17723874109959153
-1.2250000000000005 0.17894142530691642
-1.226 0.1807758499182892
-1.2270000000000003 0.18275336977270182
-1.2279999999999998 0.18487723935827935
-1.229 0.18714245785135408
-1.2300000000000004 0.18953762122760767
-1.2309999999999999 0.19204515696577723
-1.2320000000000002 0.19464399292171494
-1.2330000000000005 0.19731140132667838
-1.234 0.20002416677069748
-1.2350000000000003 0.20276158650422837
-1.2359999999999998 0.20550683952416127
-1.237 0.20824636831476032
-1.2380000000000004 0.21097146129329813
-1.2389999999999999 0.2136775050908579
-1.2400000000000002 0.2163671678326302
-1.2410000000000005 0.21905122367345822
-1.242 0.22174657816179386
-1.2430000000000003 0.22447752771598792
-1.2439999999999998 0.2272781012043699
-1.245 0.23018322060900973
-1.2460000000000004 0.23323010872781633
-1.2469999999999999 0.2364526406452336
-1.2480000000000002 0.2398743117615367
-1.2490000000000006 0.24350789556919566
-1.25 0.24735050811112927
-1.2510000000000003 0.25138493372521303
-1.2519999999999998 0.2555815477435447
-1.2530000000000001 0.25990435838955056
-1.2540000000000004 0.2643149535167536
-1.255 0.2687790126843717
-1.2560000000000002 0.2732734711513296
-1.2570000000000006 0.27778667744449775
-1.258 0.28232012229225084
-1.2590000000000003 0.2868853084063176
-1.2599999999999998 0.2914965781284577
-1.2610000000000001 0.2961702015213674
-1.2620000000000005 0.30091367481602804
-1.263 0.30572531610981013
-1.2640000000000002 0.3105880971064634
-1.2650000000000006 0.31547507979139927
-1.266 0.3203518384274365
-1.2670000000000003 0.3251806783885602
-1.2679999999999998 0.3299277052215551
-1.2690000000000001 0.33457237970184867
-1.2700000000000005 0.3391091355062838
-1.271 0.3435512017002696
-1.2720000000000002 0.3479317872387056
-1.2730000000000006 0.35230431474787177
-1.274 0.3567299737817727
-1.2750000000000004 0.36128074066518157
-1.2759999999999998 0.36602341958611834
-1.2770000000000001 0.3710203150721455
-1.2780000000000005 0.37632213502555284
-1.279 0.3819618270022968
-1.2800000000000002 0.3879542316606883
-1.2810000000000006 0.39429359564997174
-1.282 0.40095783549057545
-1.2830000000000004 0.4079085957803174
-1.2839999999999998 0.41509802997058315
-1.2850000000000001 0.42246914412279263
-1.2860000000000005 0.4299664321029618
-1.287 0.43753858950613844
-1.2880000000000003 0.4451468525320487
-1.2890000000000006 0.4527624913709612
-1.29 0.4603789588149083
-1.2910000000000004 0.4680030708738603
-1.2919999999999998 0.4756626089471062
-1.2930000000000001 0.4833895766210723
-1.2940000000000005 0.4912233554493664
-1.295 0.49920102936084254
-1.2960000000000003 0.507352155518006
-1.2969999999999997 0.5156871481006855
-1.298 0.5242016268708259
-1.2990000000000004 0.5328689056293118
-1.2999999999999998 0.541645986277618
-1.3010000000000002 0.5504798831099377
-1.3020000000000005 0.559308221105054
-1.303 0.568072615893432
-1.3040000000000003 0.5767274793684135
-1.3049999999999997 0.5852334162853893
-1.306 0.5935699930242498
-1.3070000000000004 0.6017344068569572
-1.3079999999999998 0.6097340008813757
-1.3090000000000002 0.6175853965049726
-1.3100000000000005 0.625309136654833
-1.311 0.6329238557872586
-1.3120000000000003 0.6404491558747347
-1.3129999999999997 0.6478983092119035
-1.314 0.6552892627957152
-1.3150000000000004 0.6626436031627728
-1.3159999999999998 0.6699989010109432
-1.3170000000000002 0.6774022470804851
-1.3180000000000005 0.6849108456532231
-1.319 0.6925905163130001
-1.3200000000000003 0.7004997670440871
-1.3209999999999997 0.7086815619906464
-1.322 0.7171472014310287
-1.3230000000000004 0.7258757000517003
-1.3239999999999998 0.7347834160815417
-1.3250000000000002 0.743761509550985
-1.3260000000000005 0.7526570422343568
-1.327 0.7613048399996866
-1.3280000000000003 0.7695378954644491
-1.3289999999999997 0.7772173514524546
-1.33 0.7842476049717867
-1.3310000000000004 0.7905768093945328
-1.3319999999999999 0.7962199599782687
-1.3330000000000002 0.8012447521280343
-1.3340000000000005 0.8057518305687432
-1.335 0.8098767849457007
-1.3360000000000003 0.8137556086412507
-1.3369999999999997 0.8175149125185411
-1.338 0.8212581008808262
-1.3390000000000004 0.8250461765799488
-1.3399999999999999 0.8289162203578979
-1.3410000000000002 0.8328599675842943
-1.3420000000000005 0.8368616634216994
-1.343 0.8408813859118083
-1.3440000000000003 0.8448888587454404
-1.3449999999999998 0.8488598395648788
-1.346 0.8528004895800462
-1.3470000000000004 0.8567329893362131
-1.3479999999999999 0.860708693966795
-1.3490000000000002 0.8647891719252963
-1.3500000000000005 0.8690353155101793
-1.351 0.8735036682545805
-1.3520000000000003 0.8782205831707469
-1.3529999999999998 0.8831768993053432
-1.354 0.88832889072906
-1.3550000000000004 0.8935886766587139
-1.3559999999999999 0.8988273082187257
-1.3570000000000002 0.9038929051386522
-1.3580000000000005 0.9086235008521153
-1.359 0.9128519157942427
-1.3600000000000003 0.9164264420610785
-1.3609999999999998 0.9192149283250455
-1.362 0.9211208557060151
-1.3630000000000004 0.9220819456301883
-1.3639999999999999 0.9220745377621811
-1.3650000000000002 0.9211147627160637
-1.3660000000000005 0.9192571958211145
-1.367 0.916587632964072
-1.3680000000000003 0.9132164156220479
-1.3689999999999998 0.9092712623426296
-1.37 0.9048805903272361
-1.3710000000000004 0.9001783360716151
-1.3719999999999999 0.8952762899407203
-1.3730000000000002 0.8902769053670597
-1.3740000000000006 0.8852426860539352
-1.375 0.88021546648806
-1.3760000000000003 0.8752019585053222
-1.3769999999999998 0.8701895519388476
-1.3780000000000001 0.8651376876706434
-1.3790000000000004 0.8599885607589602
-1.38 0.8546819163502027
-1.3810000000000002 0.8491484709354307
-1.3820000000000006 0.8433269993194253
-1.383 0.8371757670779122
-1.3840000000000003 0.8306646295859046
-1.3849999999999998 0.8237951293172546
-1.3860000000000001 0.8165938855819193
-1.3870000000000005 0.809121345353275
-1.388 0.801466028174137
-1.3890000000000002 0.7937343167937824
-1.3900000000000006 0.7860506165317792
-1.391 0.7785360567389938
-1.3920000000000003 0.7713034530313668
-1.3929999999999998 0.764432645118721
-1.3940000000000001 0.7579735214288131
-1.3950000000000005 0.7519241952249026
-1.396 0.7462412351034887
-1.3970000000000002 0.7408381451857161
-1.3980000000000006 0.7355993491897381
-1.399 0.7303991787410876
-1.4000000000000004 0.7251097494268276
-1.4009999999999998 0.7196305970804567
-1.4020000000000001 0.713897621888574
-1.4030000000000005 0.7078845121850553
-1.404 0.7016137669127122
-1.4050000000000002 0.6951483991012191
-1.4060000000000006 0.6885798158046056
-1.407 0.682008799856948
-1.4080000000000004 0.6755463672959688
-1.4089999999999998 0.66928860928425
-1.4100000000000001 0.6633160534051381
-1.4110000000000005 0.6576877014286623
-1.412 0.6524358024598368
-1.4130000000000003 0.6475725502043894
-1.4140000000000006 0.6430883225215002
-1.415 0.6389583110605785
-1.4160000000000004 0.6351428962424307
-1.4169999999999998 0.6315919288965688
-1.4180000000000001 0.6282500082010332
-1.4190000000000005 0.625060456270242
-1.42 0.6219584286656294
-1.4210000000000003 0.618887478058949
-1.4220000000000006 0.6157948066504788
-1.423 0.6126336897597333
-1.4240000000000004 0.609362444682629
-1.4249999999999998 0.6059499406046713
-1.4260000000000002 0.6023747050529974
-1.4270000000000005 0.5986272093150057
-1.428 0.5947122460584656
-1.4290000000000003 0.5906458091794861
-1.4299999999999997 0.5864572306180844
-1.431 0.5821866653051365
-1.4320000000000004 0.5778828319002677
-1.4329999999999998 0.5735901110049606
-1.4340000000000002 0.5693492641380606
-1.4350000000000005 0.565189113313912
-1.436 0.5611163962092763
-1.4370000000000003 0.5571258077688865
-1.4379999999999997 0.553188714363415
-1.439 0.5492683140135577
-1.4400000000000004 0.5453231202610302
-1.4409999999999998 0.5413209840446883
-1.4420000000000002 0.5372381487586968
-1.4430000000000005 0.533073922321344
-1.444 0.5288485012964006
-1.4450000000000003 0.5245997434192714
-1.4459999999999997 0.5203798792013701
-1.447 0.5162532240232394
-1.4480000000000004 0.5122778616628479
-1.4489999999999998 0.5085127395038757
-1.4500000000000002 0.5050023089041832
-1.4510000000000005 0.5017751834350349
-1.452 0.4988499768780244
-1.4530000000000003 0.4962255298195852
-1.4539999999999997 0.4938878390464435
-1.455 0.49180907077644215
-1.4560000000000004 0.48995575437767314
-1.4569999999999999 0.488281776616885
-1.4580000000000002 0.48673851884961855
-1.4590000000000005 0.4852727826582439
-1.46 0.48382904125145326
-1.4610000000000003 0.4823564100751462
-1.4619999999999997 0.48081092569133865
-1.463 0.47915703239438134
-1.4640000000000004 0.4773687513639235
-1.4649999999999999 0.475436303274058
-1.4660000000000002 0.47336073841675297
-1.4670000000000005 0.47115603979950255
-1.468 0.4688449399499616
-1.4690000000000003 0.46645621611559746
-1.4699999999999998 0.46402253461478543
-1.471 0.46157099324980166
-1.4720000000000004 0.4591230050834609
-1.4729999999999999 0.456696984138396
-1.4740000000000002 0.454298879642546
-1.4750000000000005 0.4519272192712288
-1.476 0.4495796030093066
-1.4770000000000003 0.44724880881580864
-1.4779999999999998 0.44493259587937073
-1.479 0.44263095687230347
-1.4800000000000004 0.44034995571386737
-1.4809999999999999 0.4381004464378647
-1.4820000000000002 0.435897988122561
-1.4830000000000005 0.4337570192988859
-1.484 0.43168736682462827
-1.4850000000000003 0.4296986684557953
-1.4859999999999998 0.42778866725822673
-1.487 0.42595808266887036
-1.4880000000000004 0.42419881784563346
-1.4889999999999999 0.422502572513301
-1.4900000000000002 0.420867897886555
-1.4910000000000005 0.4192977940594287
-1.492 0.417801496705876
-1.4930000000000003 0.4163957557266981
-1.4939999999999998 0.4151080044230111
-1.495 0.413965363688659
-1.4960000000000004 0.41299594839048287
-1.4969999999999999 0.41222803295141214
-1.4980000000000002 0.4116762929617043
-1.4990000000000006 0.4113485976988334
-1.5 0.4112416670791708
-1.5010000000000003 0.41133528559227417
-1.5019999999999998 0.41159355018343063
-1.5030000000000001 0.41196952572636825
-1.5040000000000004 0.41240376072610435
-1.505 0.41282814289149394
-1.5060000000000002 0.4131713321906685
-1.5070000000000006 0.4133636183764449
-1.508 0.4133401100133566
-1.5090000000000003 0.4130504898749057
-1.5099999999999998 0.4124577920499879
-1.5110000000000001 0.4115491747996657
-1.5120000000000005 0.41033695702034056
-1.513 0.40886076492597734
-1.5140000000000002 0.4071843638188949
-1.5150000000000006 0.4053948058186061
-1.516 0.4035954904131525
-1.5170000000000003 0.4018973936863169
-1.5179999999999998 0.4004111950695805
-1.5190000000000001 0.3992335332249108
-1.5200000000000005 0.3984418004635372
-1.521 0.3980877956689896
-1.5220000000000002 0.3981886607344256
-1.5230000000000006 0.3987328837653621
-1.524 0.3996776391489209
-1.5250000000000004 0.40095561893198034
-1.5259999999999998 0.40248582199652183
-1.5270000000000001 0.4041691733436892
-1.5280000000000005 0.4059068169651766
-1.529 0.4075987381997604
-1.5300000000000002 0.4091502536112368
-1.5310000000000006 0.4104786344006862
-1.532 0.41151594003249675
-1.5330000000000004 0.4122123141893525
-1.5339999999999998 0.41253571283440243
-1.5350000000000001 0.41248024469524597
-1.5360000000000005 0.4120604604475118
-1.537 0.4113144430587697
-1.5380000000000003 0.4102974278538422
-1.5390000000000006 0.40907623366587403
-1.54 0.40772683222745976
-1.5410000000000004 0.40632554922228925
-1.5419999999999998 0.40494583309879223
-1.5430000000000001 0.40364785572504064
-1.5440000000000005 0.4024860230856375
-1.545 0.40149973826742585
-1.5460000000000003 0.40071611062040796
-1.5470000000000006 0.4001556492125671
-1.548 0.399829053366271
-1.5490000000000004 0.3997370146311897
-1.5499999999999998 0.399880691933022
-1.5510000000000002 0.4002582407378027
-1.5520000000000005 0.4008617425982905
-1.553 0.40168585219575825
-1.5540000000000003 0.40272163087346097
-1.5549999999999997 0.4039590003547943
-1.556 0.405386112916261
-1.5570000000000004 0.40698169258502237
-1.5579999999999998 0.40872040604219195
-1.5590000000000002 0.4105692342471694
-1.5600000000000005 0.41248242075969865
-1.561 0.4144078764933635
-1.5620000000000003 0.41628947446878084
-1.5629999999999997 0.4180672780976352
-1.564 0.41968689374791424
-1.5650000000000004 0.42110152680673474
-1.5659999999999998 0.4222820374549659
-1.5670000000000002 0.42321714355793655
-1.5680000000000005 0.4239209493071418
-1.569 0.4244264843622949
-1.5700000000000003 0.42478768084443913
-1.5709999999999997 0.42507247137355075
-1.572 0.42535860512738055
-1.5730000000000004 0.42571890031532517
-1.5739999999999998 0.4262177386615626
-1.5750000000000002 0.42690678156326095
-1.5760000000000005 0.427815408027551
-1.577 0.4289502987711199
-1.5780000000000003 0.4302985314940775
-1.5789999999999997 0.43183034348883026
-1.58 0.4335020358627091
-1.5810000000000004 0.4352683019566657
-1.5819999999999999 0.43708307849901396
-1.5830000000000002 0.43890764225334244
-1.5840000000000005 0.4407078231742319
-1.585 0.4424568465629818
-1.5860000000000003 0.4441333957250761
-1.5869999999999997 0.44571577808008056
-1.588 0.4471806689239392
-1.5890000000000004 0.44849947769439974
-1.5899999999999999 0.4496439422213406
-1.5910000000000002 0.450582574184278
-1.5920000000000005 0.45128663791951024
-1.593 0.45173615787773225
-1.5940000000000003 0.451917108594464
-1.5949999999999998 0.4518262918510119
-1.596 0.45147138899642686
-1.5970000000000004 0.4508678075868147
-1.5979999999999999 0.45004137792373894
-1.5990000000000002 0.44901783604578205
-1.6000000000000005 0.44782940243200187
-1.601 0.44650810989893325
-1.6020000000000003 0.4450888578495195
-1.6029999999999998 0.44360932518984186
-1.604 0.4421083823612446
-1.6050000000000004 0.44062890986480474
-1.6059999999999999 0.43921555582256994
-1.6070000000000002 0.4379116712190817
-1.6080000000000005 0.4367627574109285
-1.609 0.4358096248207486
-1.6100000000000003 0.4350902286274166
-1.6109999999999998 0.43463699330469463
-1.612 0.4344793076134928
-1.6130000000000004 0.43464003045988536
-1.6139999999999999 0.435138251021496
-1.6150000000000002 0.4359850213781812
-1.6160000000000005 0.43718118029253566
-1.617 0.4387139324770678
-1.6180000000000003 0.4405529683341042
-1.6189999999999998 0.4426488560924946
-1.62 0.444927451314632
-1.6210000000000004 0.4472874601926429
-1.6219999999999999 0.44961483105694483
-1.6230000000000002 0.4517766077394498
-1.6240000000000006 0.4536308285930217
-1.625 0.45505098107168873
-1.6260000000000003 0.45592452297432495
-1.6269999999999998 0.4561706460361727
-1.6280000000000001 0.45575011808568106
-1.6290000000000004 0.45467168951062387
-1.63 0.4529868520934367
-1.6310000000000002 0.4507872357767667
-1.6320000000000006 0.44819423040666734
-1.633 0.4453428212381979
-1.6340000000000003 0.4423693187348235
-1.6349999999999998 0.43939494156267067
-1.6360000000000001 0.4365176746613735
-1.6370000000000005 0.43380524026683814
-1.638 0.43129556965493665
-1.6390000000000002 0.4289958041601607
-1.6400000000000006 0.426896560272597
-1.641 0.42497703531222775
-1.6420000000000003 0.4232134071123195
-1.6429999999999998 0.4215907201878524
-1.6440000000000001 0.4201023938415993
-1.6450000000000005 0.4187477789525152
-1.646 0.4175351336606265
-1.6470000000000002 0.4164695850711149
-1.6480000000000006 0.415551741160285
-1.649 0.4147684306445627
-1.6500000000000004 0.41409235599387306
-1.6509999999999998 0.4134787237327923
-1.6520000000000001 0.4128696038249813
-1.6530000000000005 0.4122011618962085
-1.654 0.41140844674629257
-1.6550000000000002 0.4104328025344557
-1.6560000000000006 0.40922944506264514
-1.657 0.40776685444924715
-1.6580000000000004 0.40603304627319003
-1.6589999999999998 0.4040317828942543
-1.6600000000000001 0.40178170036168515
-1.6610000000000005 0.3993094223109886
-1.662 0.39665205809628257
-1.6630000000000003 0.3938446522681039
-1.6640000000000006 0.3909260310230935
-1.665 0.3879323274368477
-1.6660000000000004 0.38489869743028404
-1.6669999999999998 0.3818591833353523
-1.6680000000000001 0.3788390237912342
-1.6690000000000005 0.3758667869579835
-1.67 0.3729626707176631
-1.6710000000000003 0.370138671966888
-1.6720000000000006 0.36740260970199456
-1.673 0.36475553009677103
-1.6740000000000004 0.3621858875443792
-1.6749999999999998 0.35967681796503675
-1.6760000000000002 0.3572048161044864
-1.6770000000000005 0.3547360719472886
-1.678 0.35223788280682905
-1.6790000000000003 0.34967866181395235
-1.6799999999999997 0.34703110377830304
-1.681 0.34427461482147875
-1.6820000000000004 0.3414008321410544
-1.6829999999999998 0.33841263415071615
-1.6840000000000002 0.3353251388282529
-1.6850000000000005 0.33216448157412526
-1.686 0.32896423182248
-1.6870000000000003 0.3257591744561064
-1.6879999999999997 0.32258637453619865
-1.689 0.31947599202240956
-1.6900000000000004 0.3164508135240557
-1.6909999999999998 0.3135255518581908
-1.6920000000000002 0.31070492896868723
-1.6930000000000005 0.3079875526764299
-1.694 0.3053663180915183
-1.6950000000000003 0.30283238525399814
-1.6959999999999997 0.30037596256535504
-1.697 0.29798707934404145
-1.6980000000000004 0.2956570677735451
-1.6989999999999998 0.29337738414491255
-1.7000000000000002 0.29113601293609476
-1.7010000000000005 0.28891906928768724
-1.702 0.2867053921666033
-1.7030000000000003 0.28447148093588853
-1.7039999999999997 0.28219120030186123
-1.705 0.27983544882963596
-1.7060000000000004 0.27737832851569816
-1.7069999999999999 0.2748008221027081
-1.7080000000000002 0.2720901490249675
-1.7090000000000005 0.2692435248914666
-1.71 0.26627012493006097
-1.7110000000000003 0.263185645446585
-1.7119999999999997 0.2600163186977755
-1.713 0.256792214912234
-1.7140000000000004 0.25354525472339434
-1.7149999999999999 0.2503056884886637
-1.7160000000000002 0.2471003425810865
-1.7170000000000005 0.24395271606804747
-1.718 0.2408761878456693
-1.7190000000000003 0.2378829292205329
-1.7199999999999998 0.2349776377249523
-1.721 0.23216210252677838
-1.7220000000000004 0.22943642237217254
-1.7229999999999999 0.2268014229329505
-1.7240000000000002 0.2242595416334634
-1.7250000000000005 0.22181560470949307
-1.726 0.2194778413129389
-1.7270000000000003 0.21725147015786347
-1.7279999999999998 0.2151426851876183
-1.729 0.21315475390866032
-1.7300000000000004 0.21128738453853405
-1.7309999999999999 0.20953478715282434
-1.7320000000000002 0.20788605197105045
-1.7330000000000005 0.2063272290473826
-1.734 0.2048413011040811
-1.7350000000000003 0.20341273151981026
-1.7359999999999998 0.20202823683634089
-1.737 0.2006751639632065
-1.7380000000000004 0.19934481074902846
-1.7389999999999999 0.19803060521318192
-1.7400000000000002 0.19672705898012885
-1.7410000000000005 0.19542715237890404
-1.742 0.1941217919929681
-1.7430000000000003 0.19279936239200912
-1.7439999999999998 0.1914427345654046
-1.745 0.19003345498251956
-1.7460000000000004 0.18855209258043548
-1.7469999999999999 0.18697881591574406
-1.7480000000000002 0.1852984539580506
-1.7490000000000006 0.1835017954257704
-1.75 0.18158626784354107
-1.7510000000000003 0.17955906257700346
-1.7519999999999998 0.177432447983328
-1.7530000000000001 0.175227586953332
-1.7540000000000004 0.1729678009928224
-1.755 0.17067989111148013
-1.7560000000000002 0.16838650405273528
-1.7570000000000006 0.16610954419130838
-1.758 0.16386673452721007
-1.7590000000000003 0.16167006880848894
-1.7599999999999998 0.15952886480896228
-1.7610000000000001 0.15744784800854303
-1.7620000000000005 0.15542887938495273
-1.763 0.15347275065621593
-1.7640000000000002 0.1515760684284828
-1.7650000000000006 0.14973394975500226
-1.766 0.14793724857146356
-1.7670000000000003 0.14617586138558264
-1.7679999999999998 0.1444359286788081
-1.7690000000000001 0.14270369442024342
-1.7700000000000005 0.1409652973123557
-1.771 0.13921057626613287
-1.7720000000000002 0.13743412176931333
-1.7730000000000006 0.13563700136795792
-1.774 0.13382664624640608
-1.7750000000000004 0.1320192616305174
-1.7759999999999998 0.1302351298084861
-1.7770000000000001 0.12849833253199425
-1.7780000000000005 0.12683402282973427
-1.779 0.12526304504241192
-1.7800000000000002 0.12380273261227849
-1.7810000000000006 0.12246088714129579
-1.782 0.1212384334374528
-1.7830000000000004 0.12012557605742508
-1.7839999999999998 0.11910452237655535
-1.7850000000000001 0.11815239223783754
-1.7860000000000005 0.11724286182968424
-1.787 0.11634944443826399
-1.7880000000000003 0.11544899120939227
-1.7890000000000006 0.1145240722892716
-1.79 0.11356609934466787
-1.7910000000000004 0.1125729483574868
-1.7919999999999998 0.11155117059728951
-1.7930000000000001 0.11051311504850803
-1.7940000000000005 0.10947543456375655
-1.795 0.10845552485975854
-1.7960000000000003 0.10747049700418759
-1.7970000000000006 0.10653408651769004
-1.798 0.10565550837643672
-1.7990000000000004 0.10483962640875143
-1.7999999999999998 0.10408513105368487
-1.8010000000000002 0.10338771765708277
-1.8020000000000005 0.10273817249346544
-1.803 0.10212561798056058
-1.8040000000000003 0.10153716874910641
-1.8050000000000006 0.10095962949253046
-1.806 0.1003794479765719
-1.8070000000000004 0.09978427596823491
-1.8079999999999998 0.09916307256194973
-1.8090000000000002 0.09850573327343552
-1.8100000000000005 0.09780545669744055
-1.811 0.09705786191178838
-1.8120000000000003 0.09626185419485377
-1.8129999999999997 0.09542033397137169
-1.814 0.09453899727539858
-1.8150000000000004 0.0936278302178095
-1.8159999999999998 0.09269763718410269
-1.8170000000000002 0.09176127109849617
-1.8180000000000005 0.09083120852676767
-1.819 0.08991882210040726
-1.8200000000000003 0.08903255766841803
-1.8209999999999997 0.08817865743930617
-1.822 0.08735941881660365
-1.8230000000000004 0.08657528183795843
-1.8239999999999998 0.08582308282115286
-1.8250000000000002 0.0850995103980404
-1.8260000000000005 0.08440018010833658
-1.827 0.08372091968695956
-1.8280000000000003 0.08305841145922847
-1.8289999999999997 0.08241120797310471
-1.83 0.08177864155199323
-1.8310000000000004 0.08116060924685346
-1.8319999999999999 0.08055856545146445
-1.8330000000000002 0.07997383928530737
-1.8340000000000005 0.07940722034536166
-1.835 0.07886038394385107
-1.8360000000000003 0.0783341119599848
-1.8369999999999997 0.07782946989008345
-1.838 0.0773474490374854
-1.8390000000000004 0.07688990383840766
-1.8399999999999999 0.07645875332846781
-1.8410000000000002 0.07605598836644778
-1.8420000000000005 0.07568274312106614
-1.843 0.0753394605813868
-1.8440000000000003 0.07502381947051379
-1.8449999999999998 0.07473153716124817
-1.846 0.07445533328512415
-1.8470000000000004 0.07418607356720454
-1.8479999999999999 0.07391311817635429
-1.8490000000000002 0.07362591735063023
-1.8500000000000005 0.07331524360288676
-1.851 0.0729753826363892
-1.8520000000000003 0.07260389748280746
-1.8529999999999998 0.07220266154298194
-1.854 0.07177795459331687
-1.8550000000000004 0.07133868618401601
-1.8559999999999999 0.07089571696137663
-1.8570000000000002 0.07046032878663606
-1.8580000000000005 0.0700422065553671
-1.859 0.06964778021668128
-1.8600000000000003 0.06927981442786861
-1.8609999999999998 0.06893704436541684
-1.862 0.06861405246123278
-1.8630000000000004 0.06830234983220268
-1.8639999999999999 0.0679912956712737
-1.8650000000000002 0.06766960571657397
-1.8660000000000005 0.06732714380523382
-1.867 0.06695634780972003
-1.8680000000000003 0.06655240491518816
-1.8689999999999998 0.06611494654585023
-1.87 0.06564630813957423
-1.8710000000000004 0.06515276126964922
-1.8719999999999999 0.06464165090046527
-1.8730000000000002 0.06412156524964173
-1.8740000000000006 0.06360005358304172
-1.875 0.06308288771013751
-1.8760000000000003 0.06257369750170845
-1.8769999999999998 0.06207316938280025
-1.8780000000000001 0.06157882813882116
-1.8790000000000004 0.06108693067982135
-1.88 0.06059224285354125
-1.8810000000000002 0.06008965201376955
-1.8820000000000006 0.05957527033350418
-1.883 0.059047709902986995
-1.8840000000000003 0.05850821757681294
-1.8849999999999998 0.057961793320984306
-1.8860000000000001 0.057416184048720134
-1.8870000000000005 0.056881980605641466
-1.888 0.05637120889659657
-1.8890000000000002 0.055896419838261165
-1.8900000000000006 0.05546935374905928
-1.891 0.05509967332443629
-1.8920000000000003 0.05479384269796245
-1.8929999999999998 0.05455477572740452
-1.8940000000000001 0.05438123200302915
-1.8950000000000005 0.05426804519863525
-1.896 0.05420617275345232
-1.8970000000000002 0.05418371762622366
-1.8980000000000006 0.05418694094838495
-1.899 0.05420109698339755
-1.9000000000000004 0.05421176577656015
-1.9009999999999998 0.054205995023068956
-1.9020000000000001 0.05417345938409159
-1.9030000000000005 0.05410708141890205
-1.904 0.05400377102604204
-1.9050000000000002 0.05386413432493642
-1.9060000000000006 0.05369232750595378
-1.907 0.05349532760088225
-1.9080000000000004 0.05328186539090522
-1.9089999999999998 0.053061307904584715
-1.9100000000000001 0.05284221718298262
-1.9110000000000005 0.052631816731704764
-1.912 0.05243490608363258
-1.9130000000000003 0.052253778032402436
-1.9140000000000006 0.0520884567866114
-1.915 0.05193620324093342
-1.9160000000000004 0.05179234598537707
-1.9169999999999998 0.05165124805877747
-1.9180000000000001 0.05150625184586499
-1.9190000000000005 0.05135077794192893
-1.92 0.051178625499864135
-1.9210000000000003 0.05098482763035523
-1.9220000000000006 0.05076584737757455
-1.923 0.050520193104610187
-1.9240000000000004 0.05024838375210302
-1.9249999999999998 0.04995298579288814
-1.9260000000000002 0.049638634265959956
-1.9270000000000005 0.04931154530566295
-1.928 0.04897906590095996
-1.9290000000000003 0.04864911487267103
-1.9300000000000006 0.04832943172254134
-1.931 0.04802698500804096
-1.9320000000000004 0.04774758857246204
-1.9329999999999998 0.04749504249546782
-1.9340000000000002 0.047271133201746036
-1.9350000000000005 0.04707615527325219
-1.936 0.04690799466626726
-1.9370000000000003 0.04676317463787405
-1.9379999999999997 0.04663733618540357
-1.939 0.046525320603091606
-1.9400000000000004 0.04642212663617961
-1.9409999999999998 0.04632290228232129
-1.9420000000000002 0.046224214637122965
-1.9430000000000005 0.04612344149803642
-1.944 0.046019579013938994
-1.9450000000000003 0.04591330803616948
-1.9459999999999997 0.045806277171558815
-1.947 0.04570115445560378
-1.9480000000000004 0.04560097643102584
-1.9489999999999998 0.0455090397270293
-1.9500000000000002 0.04542809196984447
-1.9510000000000005 0.045360090832909546
-1.952 0.04530594474988516
-1.9530000000000003 0.04526527222473091
-1.9539999999999997 0.04523640452798306
-1.955 0.04521701288446544
-1.9560000000000004 0.045203739652749576
-1.9569999999999999 0.0451931812264754
-1.9580000000000002 0.04518198739221872
-1.9590000000000005 0.04516743292327467
-1.96 0.04514810580014128
-1.9610000000000003 0.04512346562445942
-1.9619999999999997 0.04509413558654795
-1.963 0.04506187006933987
-1.9640000000000004 0.04502904628856711
-1.9649999999999999 0.044998483849069765
-1.9660000000000002 0.044972429073244835
-1.9670000000000005 0.044952601595438256
-1.968 0.044939595337609516
-1.9690000000000003 0.04493272128586525
-1.9699999999999998 0.04493022927805696
-1.971 0.044928998474559785
-1.9720000000000004 0.04492551657636799
-1.9729999999999999 0.04491596344520467
-1.9740000000000002 0.04489646393720697
-1.9750000000000005 0.04486384777467394
-1.976 0.04481556968110783
-1.9770000000000003 0.044750448808934036
-1.9779999999999998 0.04466830874025972
-1.979 0.04457029797180657
-1.9800000000000004 0.04445886296610637
-1.9809999999999999 0.04433698950488571
-1.9820000000000002 0.044208622210598354
-1.9830000000000005 0.04407808150558964
-1.984 0.04394901582153901
-1.9850000000000003 0.04382488973666734
-1.9859999999999998 0.04370839977821264
-1.987 0.04360103208264517
-1.9880000000000004 0.043503615487314934
-1.9889999999999999 0.04341605808984432
-1.9900000000000002 0.043337565226100015
-1.9910000000000005 0.04326703925670346
-1.992 0.043204019364032085
-1.9930000000000003 0.04314788190939204
-1.9939999999999998 0.043099263730135444
-1.995 0.04305912697647728
-1.9960000000000004 0.04302917135681069
-1.9969999999999999 0.04301145529327012
-1.9980000000000002 0.04300789919489678
-1.9990000000000006 0.04301976477918268
-2.0 0.04304757035551073
-2.0009999999999994 0.04309052678485564
-2.0020000000000007 0.04314640908922617
-2.003 0.04321187127124055
-2.0039999999999996 0.043282362359845124
-2.005000000000001 0.043352891569563325
-2.0060000000000002 0.04341845521689147
-2.0069999999999997 0.043474886571156626
-2.008000000000001 0.043518987045028566
-2.0090000000000003 0.04354902586174581
-2.01 0.04356509147968318
-2.011000000000001 0.04356848112406398
-2.0120000000000005 0.0435619493665378
-2.013 0.043549166859214054
-2.0139999999999993 0.04353380041883862
-2.0150000000000006 0.04351999408072906
-2.016 0.043511150828424154
-2.0169999999999995 0.04351029250011504
-2.0180000000000007 0.04351937521810519
-2.019 0.04353947354132772
-2.0199999999999996 0.04357068907486226
-2.021000000000001 0.04361201911889579
-2.0220000000000002 0.04366175697305846
-2.0229999999999997 0.04371748460726945
-2.024000000000001 0.043776612020136475
-2.0250000000000004 0.0438364102493343
-2.026 0.043894359220431195
-2.027000000000001 0.04394864464982539
-2.0280000000000005 0.04399868491436992
-2.029 0.04404471381546252
-2.0299999999999994 0.044088570256359906
-2.0310000000000006 0.044132564114554934
-2.032 0.04417954997631524
-2.0329999999999995 0.04423268293199014
-2.0340000000000007 0.04429483576085135
-2.035 0.04436771398072927
-2.0359999999999996 0.04445235996642256
-2.037000000000001 0.04454847358790345
-2.0380000000000003 0.044655046391444124
-2.0389999999999997 0.044770340606253324
-2.040000000000001 0.044892160739401187
-2.0410000000000004 0.04501842181946953
-2.042 0.04514714647272848
-2.043000000000001 0.04527650812472375
-2.0440000000000005 0.04540534238714954
-2.045 0.04553235653423339
-2.0459999999999994 0.04565646055656544
-2.0470000000000006 0.04577646367225078
-2.048 0.04589161114921738
-2.0489999999999995 0.046000906261763216
-2.0500000000000007 0.04610358980272927
-2.051 0.04619937467800042
-2.0519999999999996 0.04628801746079001
-2.053000000000001 0.04636954699765165
-2.0540000000000003 0.04644432534893575
-2.0549999999999997 0.04651261654058731
-2.056000000000001 0.046574532981697704
-2.0570000000000004 0.04662991460537483
-2.058 0.04667906300621487
-2.059000000000001 0.046722050277780654
-2.0600000000000005 0.046759793757593995
-2.061 0.046793940590881024
-2.0619999999999994 0.04682710117458941
-2.0630000000000006 0.04686346813476616
-2.064 0.04690805383172885
-2.0649999999999995 0.04696688826308989
-2.0660000000000007 0.04704612152328937
-2.067 0.04715162426201116
-2.0679999999999996 0.04728817463798749
-2.069000000000001 0.04745866613161009
-2.0700000000000003 0.047663795099218836
-2.0709999999999997 0.04790151112725641
-2.072000000000001 0.048167636429366355
-2.0730000000000004 0.04845503598532444
-2.074 0.04875567035735713
-2.0749999999999993 0.049060032873055104
-2.0760000000000005 0.04935875296491946
-2.077 0.04964328637579029
-2.0779999999999994 0.049906828308396704
-2.0790000000000006 0.050145048950466495
-2.08 0.050355888473368166
-2.0809999999999995 0.05054098718801318
-2.0820000000000007 0.0507041796963692
-2.083 0.05085225898978503
-2.0839999999999996 0.050993648215260375
-2.085000000000001 0.0511383148112639
-2.0860000000000003 0.05129614445314878
-2.0869999999999997 0.05147648884297912
-2.088000000000001 0.05168726572941266
-2.0890000000000004 0.051933744377355644
-2.09 0.0522178382110359
-2.0909999999999993 0.052538617507490344
-2.0920000000000005 0.052891445532896736
-2.093 0.05326853158389499
-2.0939999999999994 0.05366029123490123
-2.0950000000000006 0.05405532442241773
-2.096 0.0544429952626546
-2.0969999999999995 0.054813529533893506
-2.0980000000000008 0.05515989051239671
-2.099 0.05547785038930806
-2.0999999999999996 0.055766461248261
-2.101000000000001 0.0560281142424141
-2.1020000000000003 0.05626758492395981
-2.1029999999999998 0.05649097066905927
-2.104000000000001 0.05670495582980513
-2.1050000000000004 0.05691579186457838
-2.106 0.05712773822091723
-2.1069999999999993 0.057342929369593086
-2.1080000000000005 0.057561454090016305
-2.109 0.05778125333423639
-2.1099999999999994 0.05799884112163641
-2.1110000000000007 0.05821005334291111
-2.112 0.05841059767632784
-2.1129999999999995 0.05859712635769559
-2.1140000000000008 0.05876829172277728
-2.115 0.058924423218321365
-2.1159999999999997 0.05906833361647231
-2.117000000000001 0.05920481810884189
-2.1180000000000003 0.059340463789021705
-2.1189999999999998 0.059483511312767266
-2.120000000000001 0.059642849986716664
-2.1210000000000004 0.05982740941937042
-2.122 0.060045953731641094
-2.1229999999999993 0.060305327758766444
-2.1240000000000006 0.060611123270655556
-2.125 0.06096688952533306
-2.1259999999999994 0.06137331164166141
-2.1270000000000007 0.06182895655838195
-2.128 0.062330318273675855
-2.1289999999999996 0.06287274353970408
-2.130000000000001 0.06344941799331513
-2.1310000000000002 0.06405431009816484
-2.1319999999999997 0.06468002810677533
-2.133000000000001 0.06532075413566432
-2.1340000000000003 0.06597099114713996
-2.135 0.06662605917542172
-2.136000000000001 0.0672820954529962
-2.1370000000000005 0.06793566425664044
-2.138 0.06858411989931995
-2.1389999999999993 0.06922481557893294
-2.1400000000000006 0.06985467997148274
-2.141 0.07047131043516823
-2.1419999999999995 0.07107254522782587
-2.1430000000000007 0.07165609215383463
-2.144 0.07222159722277734
-2.1449999999999996 0.07276816839397986
-2.146000000000001 0.0732963395515006
-2.1470000000000002 0.07380783306995868
-2.1479999999999997 0.07430469209538919
-2.149000000000001 0.07478946276922338
-2.1500000000000004 0.0752647804884905
-2.151 0.07573364297142428
-2.152000000000001 0.07619855148877651
-2.1530000000000005 0.07666252199894211
-2.154 0.07712882926899209
-2.1549999999999994 0.07760212144098094
-2.1560000000000006 0.07808771226719233
-2.157 0.07859173032393706
-2.1579999999999995 0.0791212968511656
-2.1590000000000007 0.07968426032182378
-2.16 0.08028784912106447
-2.1609999999999996 0.0809385492618831
-2.162000000000001 0.08164038359659416
-2.1630000000000003 0.08239388950004395
-2.1639999999999997 0.08319712930553265
-2.165000000000001 0.08404356158035439
-2.1660000000000004 0.08492346740187816
-2.167 0.085824189284747
-2.168000000000001 0.08673056221124383
-2.1690000000000005 0.0876282169114647
-2.17 0.08850379088943357
-2.1709999999999994 0.0893466258550779
-2.1720000000000006 0.09015168931343864
-2.173 0.09091886624053624
-2.1739999999999995 0.09165410902342717
-2.1750000000000007 0.092369511111924
-2.176 0.09308115396413753
-2.1769999999999996 0.09380754637355522
-2.178000000000001 0.09456637823581006
-2.1790000000000003 0.09537303097283992
-2.1799999999999997 0.09623720636888533
-2.181000000000001 0.09716281260204458
-2.1820000000000004 0.09814594955265563
-2.183 0.09917541513878796
-2.184000000000001 0.10023584416108047
-2.1850000000000005 0.10130918625129699
-2.186 0.10237728081103206
-2.1869999999999994 0.1034253771093378
-2.1880000000000006 0.10444435135282694
-2.189 0.10543244091506085
-2.1899999999999995 0.10639485861746949
-2.1910000000000007 0.1073443027186644
-2.192 0.10829862144772971
-2.1929999999999996 0.10927789978250978
-2.194000000000001 0.11030395731643104
-2.1950000000000003 0.11139611792579374
-2.1959999999999997 0.11256995382897962
-2.197000000000001 0.1138357025759949
-2.1980000000000004 0.11519819357492778
-2.199 0.11665668198886962
-2.1999999999999993 0.11820433555362632
-2.2010000000000005 0.1198315179707936
-2.202 0.12152463121123216
-2.2029999999999994 0.12326744329518875
-2.2040000000000006 0.12504217188293934
-2.205 0.1268315624681563
-2.2059999999999995 0.1286175682419433
-2.2070000000000007 0.13038374859005328
-2.208 0.13211427406571327
-2.2089999999999996 0.1337959350665488
-2.210000000000001 0.13541847007541072
-2.2110000000000003 0.13697495402139642
-2.2119999999999997 0.13846150902403392
-2.213000000000001 0.13987811562197897
-2.2140000000000004 0.14122755938338674
-2.215 0.14251657702912776
-2.2159999999999993 0.1437529072195448
-2.2170000000000005 0.1449475905437243
-2.218 0.14611332051162734
-2.2189999999999994 0.14726457416352132
-2.2200000000000006 0.14841886141512656
-2.221 0.14959376826458498
-2.2219999999999995 0.15081047849814266
-2.2230000000000008 0.15209051323419223
-2.224 0.1534539439246146
-2.2249999999999996 0.154918923340264
-2.226000000000001 0.15650020426268318
-2.2270000000000003 0.15820731513680927
-2.2279999999999998 0.16004274172547542
-2.229000000000001 0.16200185032230716
-2.2300000000000004 0.1640744715294724
-2.231 0.16624513435947366
-2.2319999999999993 0.1684953569851671
-2.2330000000000005 0.17080523483152457
-2.234 0.1731544450612967
-2.2349999999999994 0.17552483181870393
-2.2360000000000007 0.17790156454655012
-2.237 0.18027259657894543
-2.2379999999999995 0.1826300389576791
-2.2390000000000008 0.18496946283735033
-2.24 0.18729268883304417
-2.2409999999999997 0.18960851143203636
-2.242000000000001 0.1919309948588902
-2.2430000000000003 0.19428063006475865
-2.2439999999999998 0.19668641385351976
-2.245000000000001 0.19917826944186823
-2.2460000000000004 0.20178832725261894
-2.247 0.20454614886127395
-2.2479999999999993 0.20747266901088599
-2.2490000000000006 0.21057992516645635
-2.25 0.21386677131282444
-2.2509999999999994 0.21731995758439276
-2.2520000000000007 0.22091567982105884
-2.253 0.22462464452636213
-2.2539999999999996 0.2284153033490819
-2.255000000000001 0.23225930064197492
-2.2560000000000002 0.23613749058303377
-2.2569999999999997 0.24003995084097335
-2.258000000000001 0.24396740497704186
-2.2590000000000003 0.24792851885063927
-2.26 0.25193379063238536
-2.261000000000001 0.25599491219779635
-2.2620000000000005 0.2601157386406732
-2.263 0.26429219049654673
-2.2639999999999993 0.2685071524036577
-2.2650000000000006 0.2727354907697849
-2.266 0.27694620874842
-2.2669999999999995 0.2811062594080061
-2.2680000000000007 0.2851866527783113
-2.269 0.2891706285278578
-2.2699999999999996 0.29305491034894876
-2.271000000000001 0.2968527972306451
-2.2720000000000002 0.3005949749238719
-2.2729999999999997 0.3043295017959951
-2.274000000000001 0.3081108838350259
-2.2750000000000004 0.3120025640115689
-2.276 0.31606309271683164
-2.277000000000001 0.32034672457157487
-2.2780000000000005 0.32489733015917255
-2.279 0.32974320409312935
-2.2799999999999994 0.3348968665483938
-2.2810000000000006 0.34035302242130366
-2.282 0.3460922941411648
-2.2829999999999995 0.352081395548615
-2.2840000000000007 0.35827892743382667
-2.285 0.3646356716394617
-2.2859999999999996 0.3711037102846321
-2.287000000000001 0.37763868350386776
-2.2880000000000003 0.38420694927248067
-2.2889999999999997 0.3907833134038766
-2.290000000000001 0.39736147095688357
-2.2910000000000004 0.40394640318669256
-2.292 0.41056094977790086
-2.293000000000001 0.4172313141651185
-2.2940000000000005 0.42398992615222086
-2.295 0.4308671506897117
-2.2959999999999994 0.43788684883871687
-2.2970000000000006 0.4450565232350216
-2.298 0.45237120142876835
-2.2989999999999995 0.45980707020645367
-2.3000000000000007 0.467326900718038
-2.301 0.4748855631131796
-2.3019999999999996 0.48243066492173575
-2.303000000000001 0.48991411501873056
-2.3040000000000003 0.4972996500965161
-2.3049999999999997 0.5045569759111631
-2.306000000000001 0.5116725071963334
-2.3070000000000004 0.5186478523768376
-2.308 0.5254929588133194
-2.309000000000001 0.5322249488083933
-2.3100000000000005 0.5388631268922829
-2.311 0.5454236962714893
-2.3119999999999994 0.5519221161845785
-2.3130000000000006 0.55836689464805
-2.314 0.5647692365305264
-2.3149999999999995 0.5711426673974012
-2.3160000000000007 0.5775141064468657
-2.317 0.583918845015064
-2.3179999999999996 0.5904017099477686
-2.319000000000001 0.597016193264251
-2.3200000000000003 0.6038109352564391
-2.3209999999999997 0.6108228281589893
-2.322000000000001 0.6180630073878808
-2.3230000000000004 0.6255160464300455
-2.324 0.6331133780162003
-2.3249999999999993 0.6407651050199594
-2.3260000000000005 0.6483432481038046
-2.327 0.655708806426648
-2.3279999999999994 0.6627204535918206
-2.3290000000000006 0.6692602397771343
-2.33 0.6752466263254514
-2.3309999999999995 0.680635081299684
-2.3320000000000007 0.6854381411785203
-2.333 0.689713579014896
-2.3339999999999996 0.6935476208611407
-2.335000000000001 0.6970568135240006
-2.3360000000000003 0.700358513162627
-2.3369999999999997 0.7035623434576462
-2.338000000000001 0.7067582251720707
-2.3390000000000004 0.709999665709506
-2.34 0.713319396477568
-2.3409999999999993 0.7167106961071681
-2.3420000000000005 0.7201598049712525
-2.343 0.723631386725935
-2.3439999999999994 0.7270975658323342
-2.3450000000000006 0.7305349727198874
-2.346 0.7339457384514178
-2.3469999999999995 0.7373454028331371
-2.3480000000000008 0.7407745123441454
-2.349 0.7442824907518961
-2.3499999999999996 0.7479186364147232
-2.351000000000001 0.751729199037522
-2.3520000000000003 0.7557353271109348
-2.3529999999999998 0.7599288125012231
-2.354000000000001 0.7642729676121683
-2.3550000000000004 0.7686944866603358
-2.356 0.773086086350919
-2.3569999999999993 0.7773219770521238
-2.3580000000000005 0.7812686242284514
-2.359 0.7847885392195632
-2.3599999999999994 0.787757558801164
-2.3610000000000007 0.7900677570987098
-2.362 0.7916406867685647
-2.3629999999999995 0.7924256483233046
-2.3640000000000008 0.7924030821251185
-2.365 0.7915853906414639
-2.3659999999999997 0.7900158892958861
-2.367000000000001 0.787762808856352
-2.3680000000000003 0.7849141868296488
-2.3689999999999998 0.7815724546585512
-2.370000000000001 0.7778407371099191
-2.3710000000000004 0.7738278965281539
-2.372 0.7696252521266739
-2.3729999999999993 0.7653181075879818
-2.3740000000000006 0.7609595513646935
-2.375 0.7565869684314847
-2.3759999999999994 0.7522092636644712
-2.3770000000000007 0.7478199529212061
-2.378 0.7433891367525751
-2.3789999999999996 0.7388721257849235
-2.380000000000001 0.734221652863229
-2.3810000000000002 0.7293818300887646
-2.3819999999999997 0.7243026545340868
-2.383000000000001 0.718949814858718
-2.3840000000000003 0.713297994671582
-2.385 0.7073482883905863
-2.386000000000001 0.7011228762425828
-2.3870000000000005 0.694672691275889
-2.388 0.6880727760668107
-2.3889999999999993 0.6814135766257816
-2.3900000000000006 0.6748011672144986
-2.391 0.668338942045927
-2.3919999999999995 0.6621232547216965
-2.3930000000000007 0.656222121843565
-2.394 0.6506777037798235
-2.3949999999999996 0.6454875773317487
-2.396000000000001 0.6406133718500883
-2.3970000000000002 0.6359794130345354
-2.3979999999999997 0.6314848301053498
-2.399000000000001 0.6270199027879505
-2.4000000000000004 0.6224729133291365
-2.401 0.6177557782947267
-2.402000000000001 0.6128117820735185
-2.4030000000000005 0.6076170890721916
-2.404 0.6021903013852447
-2.4049999999999994 0.5965855725853529
-2.4060000000000006 0.5908822558610197
-2.407 0.5851686700037169
-2.4079999999999995 0.5795427970159257
-2.4090000000000007 0.5740905827745174
-2.41 0.5688851482446442
-2.4109999999999996 0.5639813533386531
-2.412000000000001 0.559410918939697
-2.4130000000000003 0.5551877551060707
-2.4139999999999997 0.5513060478286115
-2.415000000000001 0.547745632813247
-2.4160000000000004 0.5444721155996619
-2.417 0.5414405230340535
-2.418000000000001 0.5385999664908466
-2.4190000000000005 0.5358973903006385
-2.42 0.5332720218885952
-2.4209999999999994 0.5306702638885974
-2.4220000000000006 0.5280420292956085
-2.423 0.5253433523035906
-2.4239999999999995 0.5225358725483549
-2.4250000000000007 0.5195917600558682
-2.426 0.5164929686541546
-2.4269999999999996 0.5132330552460022
-2.428000000000001 0.5098189219078589
-2.4290000000000003 0.5062677515116129
-2.4299999999999997 0.5026084256333608
-2.431000000000001 0.49887897507683737
-2.4320000000000004 0.4951243215930633
-2.433 0.4913849925456527
-2.434000000000001 0.4876976404774599
-2.4350000000000005 0.48408790219677733
-2.436 0.4805618087364271
-2.4369999999999994 0.47711445468104363
-2.4380000000000006 0.47372057976230864
-2.439 0.47034764928649275
-2.4399999999999995 0.4669590321911945
-2.4410000000000007 0.46352607404528023
-2.442 0.46002736920759624
-2.4429999999999996 0.4564613526872861
-2.444000000000001 0.45284445557609926
-2.4450000000000003 0.44920830229633874
-2.4459999999999997 0.44559696545120947
-2.447000000000001 0.44206483561317295
-2.4480000000000004 0.43866097642064805
-2.449 0.435435179231745
-2.4499999999999993 0.4324247779839327
-2.4510000000000005 0.4296535033308607
-2.452 0.4271365178817624
-2.4529999999999994 0.4248720919793956
-2.4540000000000006 0.42284756641465965
-2.455 0.42103868221729046
-2.4559999999999995 0.419416658934438
-2.4570000000000007 0.41794236318255934
-2.458 0.4165750466535363
-2.4589999999999996 0.41527061711411506
-2.460000000000001 0.4139835514856716
-2.4610000000000003 0.41267275582318685
-2.4619999999999997 0.4113033217899513
-2.463000000000001 0.40984753902422044
-2.4640000000000004 0.4082855937237722
-2.465 0.40661091436611874
-2.4659999999999993 0.40482532474113064
-2.4670000000000005 0.4029406525010092
-2.468 0.4009750963920374
-2.4689999999999994 0.3989509861366769
-2.4700000000000006 0.39689316820502324
-2.471 0.3948211786725557
-2.4719999999999995 0.3927495671174591
-2.4730000000000008 0.39069056307727335
-2.474 0.3886463875067739
-2.4749999999999996 0.3866138124638562
-2.476000000000001 0.38458990501668205
-2.4770000000000003 0.3825687509818863
-2.4779999999999998 0.38054976007237645
-2.479000000000001 0.37853514297665125
-2.4800000000000004 0.3765329369610409
-2.481 0.37455560439048996
-2.4819999999999993 0.3726196587825229
-2.4830000000000005 0.3707403899161474
-2.484 0.36892864225330885
-2.4849999999999994 0.3671944187985856
-2.4860000000000007 0.365536769371139
-2.487 0.36395647672519954
-2.4879999999999995 0.3624460229805423
-2.4890000000000008 0.3609970088796564
-2.49 0.3596063682185666
-2.4909999999999997 0.35827453261007913
-2.492000000000001 0.3570071291999552
-2.4930000000000003 0.35581630439619916
-2.4939999999999998 0.35472362719476963
-2.495000000000001 0.3537508003146671
-2.4960000000000004 0.35292094579905364
-2.497 0.35225784841434304
-2.4979999999999993 0.35177416070789974
-2.4990000000000006 0.351477114450459
-2.5 0.3513646558811423
-2.5009999999999994 0.35142034628103436
-2.5020000000000007 0.35161429690449086
-2.503 0.3519070527754204
-2.5039999999999996 0.3522482955804287
-2.505000000000001 0.35258017033309613
-2.5060000000000002 0.35284196790643685
-2.5069999999999997 0.35297441048407957
-2.508000000000001 0.3529225035323175
-2.5090000000000003 0.3526439133552653
-2.51 0.35210797071709315
-2.511000000000001 0.35130482384533696
-2.5120000000000005 0.3502462289485676
-2.513 0.3489672277030716
-2.5139999999999993 0.3475232448521548
-2.5150000000000006 0.345989184502944
-2.516 0.34445333943135026
-2.5169999999999995 0.34300982394840807
-2.5180000000000007 0.34175185513505596
-2.519 0.34076003814439243
-2.5199999999999996 0.3400981614157049
-2.521000000000001 0.3398079289469766
-2.5220000000000002 0.3399014944133171
-2.5229999999999997 0.340366781474721
-2.524000000000001 0.34116553204433747
-2.5250000000000004 0.3422392520427355
-2.526 0.3435185505737784
-2.527000000000001 0.34491945539522567
-2.5280000000000005 0.3463589901879211
-2.529 0.34775390504523074
-2.5299999999999994 0.34902603990624165
-2.5310000000000006 0.3501077514867495
-2.532 0.35094406926250465
-2.5329999999999995 0.3514952257316525
-2.5340000000000007 0.35173615531310204
-2.535 0.3516633829139567
-2.5359999999999996 0.35128998655352234
-2.537000000000001 0.3506481682347267
-2.5380000000000003 0.34978383305775934
-2.5389999999999997 0.3487519836355275
-2.540000000000001 0.3476148007518318
-2.5410000000000004 0.34643455355110186
-2.542 0.3452710327119106
-2.543000000000001 0.3441730410609634
-2.5440000000000005 0.3431850723999336
-2.545 0.3423395545960207
-2.5459999999999994 0.3416592502415729
-2.5470000000000006 0.3411620728777159
-2.548 0.3408582079213285
-2.5489999999999995 0.3407497492801914
-2.5500000000000007 0.3408394002374477
-2.551 0.3411272971821815
-2.5519999999999996 0.34160820299561906
-2.553000000000001 0.342278768829602
-2.5540000000000003 0.3431322261234446
-2.5549999999999997 0.34416049626838613
-2.556000000000001 0.3453537237922006
-2.5570000000000004 0.3466937750045298
-2.558 0.3481590019686708
-2.559000000000001 0.34972115794724484
-2.5600000000000005 0.3513411446689066
-2.561 0.3529744704048841
-2.5619999999999994 0.35457317966352925
-2.5630000000000006 0.3560860009216226
-2.564 0.35746628929987
-2.5649999999999995 0.35867366908754356
-2.5660000000000007 0.35968262015752833
-2.567 0.3604826211817084
-2.5679999999999996 0.36108463241484157
-2.569000000000001 0.3615155912744883
-2.5700000000000003 0.3618202017579885
-2.5709999999999997 0.36205516054239484
-2.572000000000001 0.36228571612337024
-2.5730000000000004 0.362573167119139
-2.574 0.3629721029476496
-2.575000000000001 0.3635267796515536
-2.5760000000000005 0.36426306713361156
-2.577 0.36518809773888483
-2.5779999999999994 0.3662928513305797
-2.5790000000000006 0.36755437407099006
-2.58 0.368938053288413
-2.5809999999999995 0.3704078446517437
-2.5820000000000007 0.3719267086516959
-2.583 0.37346321428480567
-2.5839999999999996 0.3749889330198016
-2.585000000000001 0.3764807128159949
-2.5860000000000003 0.37791899944861
-2.5869999999999997 0.3792830049573992
-2.588000000000001 0.3805498077663833
-2.5890000000000004 0.38169164615111195
-2.59 0.3826809720334923
-2.5909999999999993 0.3834879623512533
-2.5920000000000005 0.38408582479030196
-2.593 0.3844561966682207
-2.5939999999999994 0.384586890858576
-2.5950000000000006 0.3844760429742298
-2.596 0.3841320317777148
-2.5969999999999995 0.383570573519705
-2.5980000000000008 0.3828167220155898
-2.599 0.38189559236957843
-2.5999999999999996 0.3808376441006014
-2.601000000000001 0.3796727290208378
-2.6020000000000003 0.37843247072989894
-2.6029999999999998 0.377150055467712
-2.604000000000001 0.37585882750303146
-2.6050000000000004 0.3745947087695168
-2.606 0.3733944140734793
-2.6069999999999993 0.37229292363034644
-2.6080000000000005 0.3713267283396191
-2.609 0.3705281795733781
-2.6099999999999994 0.3699273137927618
-2.6110000000000007 0.36954973159439175
-2.612 0.3694189304241876
-2.6129999999999995 0.36955340386289426
-2.6140000000000008 0.36996905850812123
-2.615 0.37067547999369865
-2.6159999999999997 0.37167399348259905
-2.617000000000001 0.3729546025270367
-2.6180000000000003 0.37449253511805497
-2.6189999999999998 0.37624672610766036
-2.620000000000001 0.3781549692352874
-2.6210000000000004 0.3801317984213372
-2.622 0.38208076394649537
-2.6229999999999993 0.3838891815928191
-2.6240000000000006 0.3854367608118815
-2.625 0.38661639527260705
-2.6259999999999994 0.3873329939101418
-2.6270000000000007 0.38751859366693603
-2.628 0.387140682945718
-2.6289999999999996 0.38620754819957204
-2.630000000000001 0.38476368933848637
-2.6310000000000002 0.3828874549767574
-2.6319999999999997 0.3806820984441213
-2.633000000000001 0.3782618881705155
-2.6340000000000003 0.37574168683954534
-2.635 0.3732230206191329
-2.636000000000001 0.370787254576031
-2.6370000000000005 0.3684898459772572
-2.638 0.36636089782189313
-2.6389999999999993 0.3644045556133665
-2.6400000000000006 0.3626113639722856
-2.641 0.36096279952367616
-2.6419999999999995 0.3594385237890622
-2.6430000000000007 0.3580265429945489
-2.644 0.35672276310858714
-2.6449999999999996 0.35552880439220996
-2.646000000000001 0.35445433739863874
-2.6470000000000002 0.35350660595789446
-2.6479999999999997 0.352688947749205
-2.649000000000001 0.3519926204792322
-2.6500000000000004 0.35139623178070445
-2.651 0.3508626490654809
-2.652000000000001 0.3503425873562744
-2.6530000000000005 0.3497807311237451
-2.654 0.3491199382617986
-2.6549999999999994 0.34830771328767607
-2.6560000000000006 0.3473029837367155
-2.657 0.3460759260146455
-2.6579999999999995 0.34461365925256193
-2.6590000000000007 0.3429173037819689
-2.66 0.34100149705966787
-2.6609999999999996 0.3388885885189161
-2.662000000000001 0.3366107591686558
-2.6630000000000003 0.334199229994532
-2.6639999999999997 0.33168900782025246
-2.665000000000001 0.329113125012019
-2.6660000000000004 0.3265038165513924
-2.667 0.32389215866108434
-2.668000000000001 0.3213013402511052
-2.6690000000000005 0.31875683553784945
-2.67 0.31627641228014924
-2.6709999999999994 0.31387027615012647
-2.6720000000000006 0.3115445513791592
-2.673 0.3092991671274434
-2.6739999999999995 0.3071230800556584
-2.6750000000000007 0.3050005679153841
-2.676 0.30291027533993464
-2.6769999999999996 0.30082219700525376
-2.678000000000001 0.298707496438068
-2.6790000000000003 0.2965385702884737
-2.6799999999999997 0.29429176478497737
-2.681000000000001 0.2919494063146777
-2.6820000000000004 0.2895044845269839
-2.683 0.2869596723211881
-2.684000000000001 0.2843281304539103
-2.6850000000000005 0.28163239099853604
-2.686 0.2789012760568605
-2.6869999999999994 0.27616461073233806
-2.6880000000000006 0.27345414617633473
-2.689 0.27079579570978923
-2.6899999999999995 0.2682093194787591
-2.6910000000000007 0.2657077564436242
-2.692 0.2632958189542631
-2.6929999999999996 0.2609731535196381
-2.694000000000001 0.2587346217417329
-2.6950000000000003 0.25657356160682016
-2.6959999999999997 0.25448233728343334
-2.697000000000001 0.2524528651052204
-2.6980000000000004 0.25047778287096845
-2.699 0.24854936763255653
-2.700000000000001 0.24665651340677203
-2.7010000000000005 0.2447861478744079
-2.702 0.24291877218115998
-2.7029999999999994 0.2410327956167185
-2.7040000000000006 0.23910451050130113
-2.705 0.23710793126753274
-2.7059999999999995 0.23502020381700217
-2.7070000000000007 0.23282483493466336
-2.708 0.23051119530797645
-2.7089999999999996 0.22807769605855513
-2.710000000000001 0.22553338242950588
-2.7110000000000003 0.22289320430505738
-2.7119999999999997 0.22018125716672848
-2.713000000000001 0.2174249159578251
-2.7140000000000004 0.21465296186775268
-2.715 0.21189241291423283
-2.7159999999999993 0.20916689725952872
-2.7170000000000005 0.20649663665110884
-2.718 0.2038926575835723
-2.7189999999999994 0.20136437654594078
-2.7200000000000006 0.19891440047469905
-2.721 0.19654251945069076
-2.7219999999999995 0.1942469433704294
-2.7230000000000008 0.1920265641066031
-2.724 0.18988188404392706
-2.7249999999999996 0.18781581946572468
-2.726000000000001 0.1858347023181846
-2.7270000000000003 0.1839428360126232
-2.7279999999999998 0.1821458699830215
-2.729000000000001 0.18044740787592045
-2.7300000000000004 0.17884834205584033
-2.731 0.17734506702526498
-2.7319999999999993 0.17592964662056315
-2.7330000000000005 0.17459144771404977
-2.734 0.17331701261151664
-2.7349999999999994 0.17209385104705846
-2.7360000000000007 0.17091107285266002
-2.737 0.16975802144528798
-2.7379999999999995 0.1686271213763669
-2.7390000000000008 0.16751241049533483
-2.74 0.16640870720215664
-2.7409999999999997 0.16530948079491467
-2.742000000000001 0.16420642628925874
-2.7430000000000003 0.16308915565218626
-2.7439999999999998 0.16194269611413079
-2.745000000000001 0.16075105258269945
-2.7460000000000004 0.1594975081245397
-2.747 0.1581650966230935
-2.7479999999999993 0.15674089134078076
-2.7490000000000006 0.15521705608060624
-2.75 0.1535914146005067
-2.7509999999999994 0.15187008767439247
-2.7520000000000007 0.15006352172558085
-2.753 0.14818973120154905
-2.7539999999999996 0.14626863214116514
-2.755000000000001 0.14432314506065522
-2.7560000000000002 0.14237278084311716
-2.7569999999999997 0.14043650765219645
-2.758000000000001 0.13852982174145248
-2.7590000000000003 0.13666340094853907
-2.76 0.1348456216917866
-2.761000000000001 0.13308087573388722
-2.7620000000000005 0.13137097152582758
-2.763 0.12971658746179968
-2.7639999999999993 0.12811462405157611
-2.7650000000000006 0.126560484026725
-2.766 0.12504576623017516
-2.7669999999999995 0.12356112807645928
-2.7680000000000007 0.12209400666613875
-2.769 0.12063196789958815
-2.7699999999999996 0.1191626585668879
-2.771000000000001 0.11767704877862811
-2.7720000000000002 0.11617040662758636
-2.7729999999999997 0.11464376905496446
-2.774000000000001 0.11310383406637861
-2.7750000000000004 0.11156495223063118
-2.776 0.11004509117358029
-2.777000000000001 0.10856550809784178
-2.7780000000000005 0.10714834635533571
-2.779 0.10581198866134181
-2.7799999999999994 0.10457164742197485
-2.7810000000000006 0.10343421068807603
-2.782 0.10240045185837097
-2.7829999999999995 0.10146178951117468
-2.7840000000000007 0.10060261197935357
-2.785 0.09980281146691666
-2.7859999999999996 0.09903927834123398
-2.787000000000001 0.09828875044028026
-2.7880000000000003 0.09753089385474127
-2.7889999999999997 0.09675039456755205
-2.790000000000001 0.0959396475284953
-2.7910000000000004 0.09509679441155941
-2.792 0.09422756185142926
-2.793000000000001 0.09334280007438903
-2.7940000000000005 0.09245715831563846
-2.795 0.09158599626217696
-2.7959999999999994 0.09074444179389822
-2.7970000000000006 0.08994470425938515
-2.798 0.08919505455976315
-2.7989999999999995 0.08849992808170346
-2.8000000000000007 0.08785837006313885
-2.801 0.08726671982844832
-2.8019999999999996 0.08671703087869574
-2.803000000000001 0.08619981991990854
-2.8040000000000003 0.08570384236141508
-2.8049999999999997 0.08521755306236564
-2.806000000000001 0.08472911906533712
-2.8070000000000004 0.08422777094005149
-2.808 0.08370391575677348
-2.809000000000001 0.08314884044611832
-2.8100000000000005 0.08255670951917987
-2.811 0.0819238075185428
-2.8119999999999994 0.0812492637834187
-2.8130000000000006 0.08053561723762796
-2.814 0.07978778739546029
-2.8149999999999995 0.07901432413744706
-2.8160000000000007 0.07822446619164018
-2.817 0.07742917923853906
-2.8179999999999996 0.07663912656452912
-2.819000000000001 0.0758640436722605
-2.8200000000000003 0.07511122307732038
-2.8209999999999997 0.07438611541497271
-2.822000000000001 0.07369085343291915
-2.8230000000000004 0.07302599412848816
-2.824 0.07238902091361503
-2.825000000000001 0.07177723723067929
-2.8260000000000005 0.0711869509680551
-2.827 0.07061455061310752
-2.8279999999999994 0.0700570412761997
-2.8290000000000006 0.0695129118595478
-2.83 0.0689812380009441
-2.8309999999999995 0.06846153675513801
-2.8320000000000007 0.06795463940173206
-2.833 0.0674613332263876
-2.8339999999999996 0.06698203651949244
-2.835000000000001 0.06651803072814212
-2.8360000000000003 0.06606998997858553
-2.8369999999999997 0.06563897429661622
-2.838000000000001 0.06522611608356603
-2.8390000000000004 0.06483338449847813
-2.84 0.06446287128301627
-2.8409999999999993 0.06411674599220149
-2.8420000000000005 0.06379641816436434
-2.843 0.06350262145517784
-2.8439999999999994 0.06323362131402917
-2.8450000000000006 0.06298586447646659
-2.846 0.06275308783360074
-2.8469999999999995 0.06252730233717313
-2.8480000000000008 0.062299115911189806
-2.849 0.0620591394878004
-2.8499999999999996 0.06179908390687196
-2.851000000000001 0.06151366555019318
-2.8520000000000003 0.06120047471827981
-2.8529999999999998 0.06086088117962975
-2.854000000000001 0.06050014399504751
-2.8550000000000004 0.06012590254672315
-2.856 0.059747584270923915
-2.8569999999999993 0.059375076319630724
-2.8580000000000005 0.05901697310307283
-2.859 0.058679125480459775
-2.8599999999999994 0.058364246678706835
-2.8610000000000007 0.0580715630539502
-2.862 0.05779668577591414
-2.8629999999999995 0.05753250936903402
-2.8640000000000008 0.05726998539490331
-2.865 0.05699942136203933
-2.8659999999999997 0.05671201223190705
-2.867000000000001 0.05640106761187706
-2.8680000000000003 0.056062209970965005
-2.8689999999999998 0.05569483279263978
-2.870000000000001 0.05530066438220745
-2.8710000000000004 0.05488482465487065
-2.872 0.05445342345648582
-2.8729999999999993 0.054013699331849456
-2.8740000000000006 0.05357208254562982
-2.875 0.05313356122094174
-2.8759999999999994 0.052701343936065646
-2.8770000000000007 0.05227616650856755
-2.878 0.051856092648358776
-2.8789999999999996 0.051438101472294044
-2.880000000000001 0.051017891044708774
-2.8810000000000002 0.05059124977975599
-2.8819999999999997 0.050154977614510814
-2.883000000000001 0.04970797450512332
-2.8840000000000003 0.049251352376373736
-2.885 0.0487893752080222
-2.886000000000001 0.048328608864062685
-2.8870000000000005 0.04787798661245867
-2.888 0.047447618184601976
-2.8889999999999993 0.047048013556375196
-2.8900000000000006 0.046688954564626135
-2.891 0.04637842931730926
-2.8919999999999995 0.04612169777617204
-2.8930000000000007 0.045921010643797486
-2.894 0.045775119046868734
-2.8949999999999996 0.04567949249099192
-2.896000000000001 0.04562638314357211
-2.8970000000000002 0.04560570412141441
-2.8979999999999997 0.045605892623940394
-2.899000000000001 0.04561462485123818
-2.9000000000000004 0.04561993299708788
-2.901 0.04561115174856863
-2.902000000000001 0.045579871437830516
-2.9030000000000005 0.045520429930852584
-2.904 0.04543049866329509
-2.9049999999999994 0.04531080416423937
-2.9060000000000006 0.04516497519946482
-2.907 0.04499890237825882
-2.9079999999999995 0.04481983670010485
-2.9090000000000007 0.0446354567177292
-2.91 0.044452677855190276
-2.9109999999999996 0.04427723473080618
-2.912000000000001 0.04411281843022663
-2.9130000000000003 0.04396104683183477
-2.9139999999999997 0.043821699734410025
-2.915000000000001 0.043692340826572716
-2.9160000000000004 0.04356903229315816
-2.917 0.04344714406549417
-2.918000000000001 0.04332129363991367
-2.9190000000000005 0.04318624401536607
-2.92 0.04303711851269042
-2.9209999999999994 0.04287008045949177
-2.9220000000000006 0.042682457759700865
-2.923 0.04247322639670697
-2.9239999999999995 0.04224295721836251
-2.9250000000000007 0.04199383423189927
-2.926 0.04172967281876164
-2.9269999999999996 0.04145552235438004
-2.928000000000001 0.04117731270113413
-2.9290000000000003 0.0409014156516916
-2.9299999999999997 0.040634043553298214
-2.931000000000001 0.04038079255741799
-2.9320000000000004 0.04014634574660979
-2.933 0.039933770851620184
-2.934000000000001 0.039744529242941806
-2.9350000000000005 0.0395789105596798
-2.936 0.03943525432392056
-2.9369999999999994 0.03931080280021906
-2.9380000000000006 0.03920208291276752
-2.939 0.03910495226323247
-2.9399999999999995 0.03901538230932303
-2.9410000000000007 0.0389294353389751
-2.942 0.038844321666006654
-2.9429999999999996 0.03875789112465744
-2.944000000000001 0.038669311023343554
-2.9450000000000003 0.03857912489303756
-2.9459999999999997 0.03848866762266272
-2.947000000000001 0.038400108407742946
-2.9480000000000004 0.03831591650396384
-2.949 0.03823877508976385
-2.950000000000001 0.038170906439964056
-2.9510000000000005 0.03811387293592684
-2.952 0.03806836014202554
-2.9529999999999994 0.03803397752001996
-2.9540000000000006 0.03800926131938716
-2.955 0.03799220386701445
-2.9559999999999995 0.0379799516200591
-2.9570000000000007 0.03796962734032587
-2.958 0.03795842633578006
-2.9589999999999996 0.0379440966902276
-2.960000000000001 0.03792552403067888
-2.9610000000000003 0.03790235445965132
-2.9619999999999997 0.03787524056339948
-2.963000000000001 0.03784580340060176
-2.9640000000000004 0.037816189017661726
-2.965 0.03778890224011583
-2.9659999999999993 0.03776592733250471
-2.9670000000000005 0.03774875544471902
-2.968 0.037737865857549915
-2.9689999999999994 0.03773259055587574
-2.9700000000000006 0.03773130513712832
-2.971 0.03773118383493152
-2.9719999999999995 0.03772904542927297
-2.9730000000000008 0.03772144981581058
-2.974 0.037704946309714486
-2.9749999999999996 0.037676735420302566
-2.976000000000001 0.03763462439422054
-2.9770000000000003 0.037577615592564735
-2.9779999999999998 0.0375058078555514
-2.979000000000001 0.037420347432788756
-2.9800000000000004 0.03732351407214782
-2.981 0.03721811319792639
-2.9819999999999993 0.03710776785890328
-2.9830000000000005 0.03699638107073988
-2.984 0.03688724497712115
-2.9849999999999994 0.03678346128006488
-2.9860000000000007 0.036687267056814514
-2.987 0.03659988345766369
-2.9879999999999995 0.03652188514171657
-2.9890000000000008 0.0364528081347171
-2.99 0.03639178057748555
-2.9909999999999997 0.03633747360873759
-2.992000000000001 0.03628875710817917
-2.9930000000000003 0.03624463279457608
-2.9939999999999998 0.03620445210849542
-2.995000000000001 0.03616816086328605
-2.9960000000000004 0.03613621821824493
-2.997 0.03610917408953778
-2.9979999999999993 0.03608789246587769
-2.9990000000000006 0.036073075550957324
-3.0 0.03606552208599725
