# Supplementary material for: Pressure-tuning of α-RuCl3 towards a quantum spin liquid
Source: Nat Commun. 2024 Sep 17;15:8142. doi: 10.1038/s41467-024-52169-w (PMC11408671; doi:10.1038/s41467-024-52169-w)
Supplement: Supplementary file 3 — Source Data [file 41467_2024_52169_MOESM3_ESM.zip › fig4/FIG4_SimuData_12l_CLdelta_0my.dat]

6.0 0.02178401110215129
5.999 0.021807511404786723
5.998 0.021852925567563727
5.997 0.021917530259038493
5.996 0.021997423658175454
5.995 0.02208802784894355
5.994 0.02218461921123163
5.993 0.02228259582356284
5.992 0.022377881637180158
5.991 0.022467082312038682
5.99 0.02254781270399487
5.989 0.02261833337950157
5.988 0.02267770692397631
5.987 0.022725471075271068
5.986 0.02276158116285475
5.985 0.022786166705896015
5.984 0.022799580226833344
5.983 0.02280247471677284
5.982 0.02279584795810998
5.981 0.022781206425906062
5.98 0.02276080898730944
5.979 0.022737355204719253
5.978 0.02271402059269762
5.977 0.022694258554855254
5.976 0.02268123896751332
5.975 0.02267767709679334
5.974 0.022685155216542248
5.973 0.022704153728103818
5.972 0.0227339386084938
5.971 0.022772580574758783
5.97 0.022817317101708732
5.969 0.02286495398533777
5.968 0.022912381303870386
5.967 0.02295710108244485
5.966 0.022997509633746416
5.965 0.02303311939064286
5.964 0.02306442727384387
5.963 0.023093018685920643
5.962 0.023120887338958118
5.961 0.023150338346166522
5.96 0.023183317585522323
5.959 0.023221335857858634
5.958 0.023265012935508693
5.957 0.023314262444492643
5.956 0.023368002393086663
5.955 0.02342479641129706
5.954 0.023482806320657294
5.953 0.023540297268433968
5.952 0.02359580704532791
5.951 0.02364837350201039
5.95 0.023697437912454867
5.949 0.02374314605312608
5.948 0.02378586325028965
5.947 0.023826194457187148
5.946 0.023864734718494998
5.945 0.02390193932804205
5.944 0.023938251397701907
5.943 0.023974116256552498
5.942 0.024010043938142923
5.941 0.024046992930580668
5.94 0.024086425546426884
5.939 0.024130431726558828
5.938 0.024181217910663206
5.937 0.02424151179774746
5.936 0.024313761287334767
5.935 0.024399853441037202
5.934 0.024500647530625592
5.933 0.024615802876139514
5.932 0.024743589729860894
5.931 0.024881036089162395
5.93 0.025023884151376737
5.929 0.025167510100847692
5.928 0.025306927280498194
5.927 0.025437679083870013
5.926 0.02555607980469153
5.925 0.02565983124061766
5.924 0.025747950396291738
5.923 0.02582085523831681
5.922 0.025880505548908625
5.921 0.025929631681562235
5.92 0.025971781479076014
5.919 0.026010422801634583
5.918 0.02604871694211238
5.917 0.02608930606980399
5.916 0.02613385028331506
5.915 0.026183186059006523
5.914 0.026237209438406798
5.913 0.02629535564080021
5.912 0.026356559073121573
5.911 0.026420033703462298
5.91 0.026485048665199663
5.909 0.026551849773812742
5.908 0.0266209372231215
5.907 0.026694142444900936
5.906 0.026773260115469516
5.905 0.02686085566886201
5.904 0.026959177123681108
5.903 0.02707042563606675
5.902 0.027195667758469422
5.901 0.027335170522501614
5.9 0.027487865007378976
5.899 0.02765146120143608
5.898 0.02782293875628516
5.897 0.027998429226480746
5.896 0.028174148453491997
5.895 0.0283465095217131
5.894 0.028512549328191816
5.893 0.02867038700392493
5.892 0.028819033752674778
5.891 0.028958478775713687
5.89 0.029089556780959938
5.889 0.029213683935083164
5.888 0.02933226992371995
5.887 0.029447051192458978
5.886 0.029559618731106543
5.885 0.029671767519920553
5.884 0.029785243378212253
5.883 0.02990175176422205
5.882 0.03002327513970627
5.881 0.030152047075735232
5.88 0.030289793980284786
5.879 0.030438053943445918
5.878 0.030597901346102848
5.877 0.03076963472296965
5.876 0.030952773481654403
5.875 0.031145572818360938
5.874 0.031346430667808754
5.873 0.03155302368030025
5.872 0.03176324557374879
5.871 0.03197543679202799
5.87 0.03218865883134296
5.869 0.03240297845266247
5.868 0.032619321861266315
5.867 0.03283920279696023
5.866 0.033065006138407536
5.865 0.0332988254427202
5.864 0.03354276379664931
5.8629999999999995 0.03379814430474567
5.862 0.03406513521073673
5.861 0.03434297936515475
5.86 0.03462935923610829
5.859 0.03492120271851151
5.858 0.035214162370662966
5.857 0.03550378960263144
5.856 0.03578537116014818
5.855 0.03605487846379068
5.854 0.03630914475506064
5.853 0.03654682868308667
5.852 0.036767782783361826
5.851 0.03697360712971088
5.85 0.037167517300395116
5.849 0.03735365672900436
5.848 0.03753668932362934
5.847 0.03772119503165215
5.846 0.037911126569647506
5.845 0.03810958258528894
5.844 0.03831817161451499
5.843 0.03853705544488821
5.842 0.038765272008262096
5.841 0.03900048172251133
5.84 0.039239957734723024
5.839 0.039480311169545174
5.838 0.03971863246091694
5.837 0.039952418847558104
5.836 0.04017962012339088
5.835 0.040398998987269334
5.834 0.040610412844203976
5.833 0.04081371735550648
5.832 0.041009386265679286
5.831 0.041198136627822006
5.83 0.04138060195638682
5.829 0.04155791772836534
5.828 0.04173109870249645
5.827 0.04190167263932065
5.826 0.042072205228723354
5.825 0.042245660416227494
5.824 0.04242648386433648
5.823 0.042620284333880425
5.822 0.04283301556606037
5.821 0.043071738340525155
5.82 0.043343055446122464
5.819 0.04365293806873083
5.818 0.04400609859171216
5.817 0.044405085760316966
5.816 0.04485039256773676
5.815 0.04533938660659085
5.814 0.04586715702686777
5.813 0.046426133146583726
5.812 0.04700679108155643
5.811 0.04759868069570421
5.81 0.048191056297962005
5.809 0.04877423687284946
5.808 0.04934032524849082
5.807 0.049884326651218475
5.806 0.05040463375964392
5.805 0.05090277058232207
5.804 0.05138344662078368
5.803 0.051853361842515315
5.802 0.05232061756395423
5.801 0.05279302848467988
5.8 0.053277409008790404
5.799 0.053778436311737336
5.798 0.054298674795571156
5.797 0.05483776232138922
5.796 0.055393323766957735
5.795 0.05596148237001779
5.794 0.056536870611902185
5.793 0.05711410147015651
5.792 0.0576872364376506
5.791 0.05825096374196471
5.79 0.058800560950526284
5.789 0.05933132216945816
5.788 0.059839335868184615
5.787 0.06032179390126011
5.786 0.06077715323588932
5.785 0.06120562044543369
5.784 0.061609409214139196
5.783 0.061993333813288413
5.782 0.062364985008358936
5.781 0.06273426042409602
5.78 0.06311243435777403
5.779 0.0635126371188965
5.778 0.06394758213287728
5.777 0.0644289301552972
5.776 0.06496549927920328
5.775 0.06556297822570788
5.774 0.0662232300586143
5.773 0.0669436532153767
5.772 0.06771675072360303
5.771 0.06853269445598904
5.77 0.06937845051201677
5.769 0.07024041269427869
5.768 0.07110546599655153
5.767 0.07196258907956415
5.766 0.07280367674867286
5.765 0.07362491778466612
5.764 0.07442668726069498
5.763 0.07521295156625193
5.762 0.07599085572481139
5.761 0.07676972673798109
5.76 0.07755839496747136
5.759 0.07836457683388622
5.758 0.07919332329267272
5.757 0.08004611014346687
5.756 0.08092066124727408
5.755 0.08181056114937266
5.754 0.08270795767830891
5.753 0.08360339778587948
5.752 0.08448818783606249
5.751 0.08535677966094374
5.75 0.08620666449354397
5.749 0.0870400061769557
5.748 0.08786383683175276
5.747 0.088687716628018
5.746 0.08952338503365605
5.745 0.09038363297140473
5.744 0.0912784862435699
5.743 0.0922162796903127
5.742 0.09320018179208704
5.741 0.09422852689634012
5.74 0.09529604242007689
5.739 0.09639384645145879
5.7379999999999995 0.09751088649240758
5.737 0.09863553955609333
5.736 0.09975598464221838
5.735 0.10086332647280112
5.734 0.10195009142200939
5.733 0.10301221686060046
5.732 0.10404848121606934
5.731 0.10506002990777794
5.73 0.10605008574330992
5.729 0.10702413935788005
5.728 0.10798846925031065
5.727 0.10895118714795106
5.726 0.10992150722725207
5.725 0.11090942893293149
5.724 0.11192597676155808
5.723 0.11298201139438013
5.7219999999999995 0.11408698530732632
5.721 0.11524716667483352
5.72 0.11646654369366466
5.719 0.11774325026927002
5.718 0.1190711929411166
5.717 0.12044091159055777
5.716 0.1218406309103427
5.715 0.1232570640991646
5.714 0.1246807314530526
5.713 0.12610435824188407
5.712 0.12752653252946142
5.711 0.12895134520331084
5.71 0.13038725832569967
5.709 0.131846601065677
5.708 0.13334169676793686
5.707 0.13488375887178075
5.706 0.13648155076426347
5.705 0.13813776045014572
5.704 0.13984920110670226
5.703 0.14160720657229336
5.702 0.14339687469920703
5.701 0.14519881382524888
5.7 0.1469901014049695
5.699 0.14874561097159963
5.698 0.15044098121001198
5.697 0.15205261265028341
5.696 0.15356115153312672
5.695 0.15495286406533007
5.694 0.1562207552844369
5.693 0.15736702187632698
5.692 0.15840302830787656
5.691 0.1593475944196492
5.69 0.1602266818743991
5.689 0.1610722624032723
5.688 0.16191741547759006
5.687 0.16279657876578105
5.686 0.1637394195507205
5.685 0.16476926389435537
5.684 0.16590128113141778
5.683 0.1671405368502664
5.682 0.16848133678498395
5.681 0.16990816358939156
5.68 0.17139773965697563
5.679 0.17292096401764964
5.678 0.1744458025112065
5.677 0.17594073453009848
5.676 0.17737820766481405
5.675 0.17873744844970404
5.674 0.18000598448240945
5.673 0.18117993945338431
5.672 0.18226440423484533
5.671 0.1832689512455639
5.67 0.18420852445771888
5.669 0.18510012016632074
5.668 0.18595924721134927
5.667 0.1868007409574766
5.666 0.18764024650734643
5.665 0.18849074841501628
5.664 0.18936656577252373
5.663 0.1902820951490498
5.662 0.19125351603143587
5.661 0.19229514842333337
5.66 0.19342034293744376
5.659 0.19463891402690633
5.658 0.19595521497347565
5.657 0.19736378448107503
5.656 0.1988543066438446
5.655 0.20040917899416016
5.654 0.20200415000141342
5.653 0.20361227213818073
5.652 0.20520765917172554
5.651 0.20676465686592155
5.65 0.2082625543840902
5.649 0.20968504521192835
5.648 0.2110224514647195
5.647 0.21226838660054198
5.646 0.21342282364937182
5.645 0.21448780472486365
5.644 0.21546834061756656
5.643 0.21637012371331074
5.642 0.21720075006559728
5.641 0.217967645349138
5.64 0.21867568912752988
5.639 0.2193296728080541
5.638 0.2199321293895286
5.6370000000000005 0.2204848324457187
5.636 0.2209889133028838
5.635 0.22144496336255076
5.634 0.2218544902865403
5.633 0.22222267731295697
5.632 0.2225549217496734
5.631 0.22286100319530586
5.63 0.2231540185283435
5.629 0.22344696678442452
5.628 0.22375221706828533
5.627 0.2240791690742365
5.626 0.22443190977960262
5.625 0.22480695225731423
5.624 0.22519505858130157
5.623 0.2255810780741164
5.622 0.22594449711089373
5.621 0.2262648980703657
5.62 0.2265209479862826
5.619 0.2266954712826468
5.618 0.22677535606941324
5.617 0.22675170802490924
5.616 0.2266219091028948
5.615 0.22638707375241132
5.614 0.22605251595969317
5.6129999999999995 0.22562631640219363
5.612 0.2251217252970947
5.611 0.2245532521289338
5.61 0.22394007582075393
5.609 0.2233021383287036
5.608 0.22266122643398378
5.607 0.22203720618415676
5.606 0.22144650683126127
5.605 0.2209032917404566
5.604 0.22041402970427007
5.603 0.21997867781287134
5.602 0.21959531643227476
5.601 0.21925560555306647
5.6 0.21894961285640566
5.599 0.21866806317374807
5.598 0.2184025760300072
5.5969999999999995 0.21814621663028935
5.596 0.21789363079419477
5.595 0.21764053017663954
5.594 0.21738545852655627
5.593 0.21712715508787675
5.592 0.2168675527358252
5.591 0.21661179046385604
5.59 0.21636967880547017
5.589 0.21615512259548642
5.588 0.21598404151649353
5.587 0.21587591751065174
5.586 0.21584906063793
5.585 0.21591690565705265
5.584 0.21608340522398606
5.583 0.21634357803059012
5.582 0.2166786357336457
5.581 0.2170576841747981
5.58 0.21744153555750348
5.579 0.21778443626070423
5.578 0.21804090590973496
5.577 0.21816910570831097
5.576 0.21813910821411756
5.575 0.21793158274842608
5.574 0.21754237656422112
5.573 0.2169820553988295
5.572 0.21627255246535093
5.571 0.2154439704692011
5.57 0.21453198316995029
5.569 0.2135715142630689
5.568 0.21259633487903362
5.567 0.21163547404779373
5.566 0.21071270171583772
5.565 0.20984468218211358
5.564 0.20904344010171735
5.563 0.2083149058406068
5.562 0.20766188143598227
5.561 0.20708298277150572
5.56 0.2065736557049537
5.559 0.20612886469066494
5.558 0.20573949205802713
5.557 0.20539566395720937
5.556 0.20508663687184203
5.555 0.20480302079106175
5.554 0.2045356587635026
5.553 0.20427516349791397
5.552 0.20401772132099877
5.551 0.20376051320054783
5.55 0.20350292079764878
5.549 0.20324819810534564
5.548 0.20300106093238282
5.547 0.20276873506273962
5.546 0.2025590160665079
5.545 0.202377037601683
5.544 0.202228323711
5.543 0.2021145641547509
5.542 0.2020348227265014
5.541 0.2019818748788871
5.54 0.20194609677396652
5.539 0.2019172804175863
5.538 0.20188146977753332
5.537 0.20182767974142055
5.536 0.20174951806242628
5.535 0.20164589463365284
5.534 0.20152086850654913
5.533 0.2013862278295545
5.532 0.20125787370485143
5.531 0.20115564355633006
5.53 0.20109859953989265
5.529 0.20110416963235875
5.528 0.20118446955149438
5.527 0.20134420995975946
5.526 0.20158435003577743
5.525 0.2018971778180656
5.524 0.20227350805218478
5.523 0.2027006590347745
5.522 0.20316830786468523
5.521 0.20366663227888718
5.52 0.2041902543821871
5.519 0.20473541485281188
5.518 0.20529841783348526
5.517 0.2058790362868145
5.516 0.20647501521803255
5.515 0.20708218142099458
5.514 0.2076961120438411
5.513 0.20831259560680293
5.5120000000000005 0.2089280855336059
5.511 0.2095436251958189
5.51 0.2101607595468459
5.509 0.21078785481779344
5.508 0.2114351675908753
5.507 0.2121122029390242
5.506 0.2128280291200665
5.505 0.21358782165976645
5.504 0.21439007064223384
5.503 0.2152257371761555
5.502 0.2160818197225059
5.501 0.21693678791087845
5.5 0.21777138702246907
5.499 0.21856572402618046
5.498 0.21930535731109776
5.497 0.21998168293173798
5.496 0.22059628454311433
5.495 0.22115660298961284
5.494 0.2216790126269974
5.493 0.2221841111418714
5.492 0.222696806736389
5.491 0.22324107177758953
5.49 0.2238378498086731
5.489 0.2245044492610865
5.4879999999999995 0.22525021113171018
5.487 0.2260771205882674
5.486 0.2269777330981302
5.485 0.2279374859990072
5.484 0.22893277949424481
5.483 0.22993642461351552
5.482 0.23091769475496018
5.481 0.23184732009140713
5.48 0.23269964595754414
5.479 0.23345857431622774
5.478 0.23411800754945944
5.477 0.2346839333194377
5.476 0.23517691154346576
5.475 0.23562599896615888
5.474 0.23607082979650318
5.473 0.23655283898626442
5.4719999999999995 0.2371139942339736
5.471 0.2377905155133736
5.47 0.23860922252250233
5.469 0.23958520261305316
5.468 0.24071784076651728
5.467 0.24199445248086876
5.466 0.24338911136610294
5.465 0.24486802512362552
5.464 0.24639120426160552
5.463 0.2479194244995537
5.462 0.24941685748013578
5.461 0.2508572924282405
5.46 0.25222499110224045
5.459 0.25351725121437924
5.458 0.2547429944668279
5.457 0.25592085431879913
5.4559999999999995 0.2570758368939673
5.455 0.25823521964801543
5.454 0.2594246350554488
5.453 0.2606626249028708
5.452 0.26196181019796133
5.451 0.2633230079029454
5.45 0.2647407477393414
5.449 0.26620261251476046
5.448 0.26769161478401415
5.447 0.269191467284226
5.446 0.270686197601875
5.445 0.2721675834638286
5.444 0.2736308654561256
5.443 0.2750814022815307
5.442 0.27653117389829246
5.441 0.277998371631459
5.4399999999999995 0.27950766091233264
5.439 0.2810849852186117
5.438 0.2827542141606557
5.437 0.28453866861563937
5.436 0.28645369231251583
5.435 0.2885058886646194
5.434 0.29069285908463366
5.433 0.2929999759173144
5.432 0.295405801329886
5.431 0.29788032600229997
5.43 0.30038838227244263
5.429 0.3028941355223138
5.428 0.3053645097985161
5.427 0.3077727548760549
5.426 0.310099028416998
5.425 0.31233219359087677
5.4239999999999995 0.31447160681538433
5.423 0.3165239294192492
5.422 0.3185040343982569
5.421 0.3204338488698699
5.42 0.3223384449988597
5.4190000000000005 0.32424393400997337
5.418 0.3261767729011627
5.417 0.32816093009842917
5.416 0.330213803330334
5.415 0.33235081823552354
5.414 0.3345758455961483
5.413 0.33688887798629863
5.412 0.3392810754184415
5.411 0.3417420507296225
5.41 0.3442587387186094
5.409 0.34682098986110305
5.408 0.34942573987010717
5.407 0.35207331947673903
5.406 0.3547772026587984
5.405 0.3575546851180825
5.404 0.36042702519750036
5.4030000000000005 0.36341436940416794
5.402 0.36653352747028406
5.401 0.3697879646718473
5.4 0.3731699177476098
5.399 0.37666040984571364
5.398 0.3802266608387069
5.397 0.38382814064872783
5.396 0.3874185813089318
5.395 0.3909560550611303
5.394 0.3943989505671994
5.393 0.39771665193228095
5.392 0.4008891215029838
5.391 0.40390395789245276
5.39 0.4067615654137779
5.389 0.40946559903221147
5.388 0.41202382734587506
5.3870000000000005 0.4144446225633438
5.386 0.41673632646927694
5.385 0.41890007117329464
5.384 0.42093392529468654
5.383 0.4228335721969877
5.382 0.42459281525444287
5.381 0.42620716299860123
5.38 0.4276755735311173
5.379 0.42900355191731804
5.378 0.4302046971791793
5.377 0.43130288591977695
5.376 0.43232746363826646
5.375 0.43331600503221746
5.374 0.43430822703442196
5.373 0.4353445620254557
5.372 0.43646092342830956
5.371 0.4376876587364664
5.37 0.43904648818134284
5.369 0.4405483752834797
5.368 0.44219155809153354
5.367 0.4439633060316817
5.366 0.44583531560399015
5.365 0.44777368730487244
5.364 0.4497328138306076
5.3629999999999995 0.4516602922431221
5.362 0.45350041271047725
5.361 0.4551973674959542
5.36 0.45669617368835386
5.359 0.4579444375717918
5.358 0.4588992776417577
5.357 0.45951848254327643
5.356 0.45977154562893535
5.355 0.45963630988049725
5.354 0.4590993184746982
5.353 0.4581569998296052
5.352 0.45682171778589314
5.351 0.45511304523401086
5.35 0.4530623339643626
5.349 0.45070986392413903
5.348 0.44810536334040607
5.3469999999999995 0.44529781928724776
5.346 0.44233776986955853
5.345 0.43927281159661674
5.344 0.4361420238766446
5.343 0.4329775985855282
5.342 0.4297999581387524
5.341 0.42662077134897197
5.34 0.4234428805399774
5.339 0.42025861405158405
5.338 0.4170564691703475
5.337 0.4138182145010249
5.336 0.41052586738819863
5.335 0.4071614091113999
5.334 0.40370623225164587
5.333 0.40014652846869775
5.332 0.39647118352920185
5.3309999999999995 0.3926756947850156
5.33 0.3887566156546923
5.329 0.38471497195716653
5.328 0.38055834254516724
5.327 0.37629702457715586
5.326 0.37194480912593075
5.325 0.3675214142671858
5.324 0.36305160122219127
5.323 0.35856424023745026
5.322 0.35409296094894727
5.321 0.3496713183515249
5.32 0.34533251946369076
5.319 0.3411072301316997
5.318 0.3370188263458787
5.317 0.3330845020335176
5.316 0.3293074999505163
5.3149999999999995 0.32568128207815955
5.314 0.3221908135439309
5.313 0.31880627427704533
5.312 0.3154932663455062
5.311 0.3122100530627208
5.31 0.30891230428358035
5.309 0.305557817292611
5.308 0.3021108299751878
5.307 0.29854155601437476
5.306 0.2948330846487368
5.305 0.2909824044978125
5.304 0.2869985562323985
5.303 0.28290306255813463
5.302 0.27872912909784575
5.301 0.27451491552056406
5.3 0.2702997880318959
5.2989999999999995 0.2661212157775629
5.298 0.26201155097947465
5.297 0.257993365214986
5.296 0.25407971824968395
5.295 0.2502744066080406
5.2940000000000005 0.24657304174078576
5.293 0.24296699072106034
5.292 0.2394443064632418
5.291 0.23599585251971847
5.29 0.23261564102089663
5.289 0.22930314104589625
5.288 0.22606588482262976
5.287 0.22291603511885383
5.286 0.21986750181082565
5.285 0.2169343008652874
5.284 0.21412794349971026
5.283 0.21145130832629602
5.282 0.2088964040557825
5.281 0.2064473462990282
5.28 0.20407626048776228
5.279 0.20174537020743577
5.2780000000000005 0.19941567431753196
5.277 0.19704487648490776
5.276 0.19459616213006936
5.275 0.192039429215805
5.274 0.18935677508371063
5.273 0.1865415890323495
5.272 0.18360048448447802
5.271 0.18055211778459243
5.27 0.17742421239652334
5.269 0.17425108394771602
5.268 0.1710710583004318
5.267 0.16792399053849824
5.266 0.16484579768661115
5.265 0.16186770507666637
5.264 0.15901371095895778
5.263 0.1562984718377466
5.2620000000000005 0.15372788961223438
5.261 0.15129963804719698
5.26 0.1490020234177557
5.259 0.14681821357989344
5.258 0.1447296378245327
5.257 0.14271404616650812
5.256 0.14075106798029305
5.255 0.13882280600081107
5.254 0.13691492870918764
5.253 0.13501700576055758
5.252 0.13312288493762914
5.251 0.13123115553573364
5.25 0.12934202721127439
5.249 0.12745920744734576
5.248 0.1255874156854329
5.247 0.12373230961730332
5.246 0.1218995889159819
5.245 0.12009479008380793
5.244 0.11832358320617055
5.243 0.11658974384077267
5.242 0.11489815171132267
5.241 0.11325238354225149
5.24 0.11165639568833613
5.239 0.11011411079161863
5.2379999999999995 0.10862960080136662
5.237 0.1072065702088798
5.236 0.10584732149161592
5.235 0.10455175838879685
5.234 0.10331811176455477
5.233 0.10214091329352906
5.232 0.10101180930593336
5.231 0.09991977574425853
5.23 0.09885185726868294
5.229 0.09779468929418536
5.228 0.09673630781632664
5.227 0.09566600458181694
5.226 0.0945767570426415
5.225 0.09346474577159905
5.224 0.09232933226429231
5.223 0.0911743881718112
5.2219999999999995 0.09000427423121861
5.221 0.08882661554869029
5.22 0.08764944808732053
5.219 0.08648097841805011
5.218 0.0853298450799808
5.217 0.08420428048844654
5.216 0.0831126916204259
5.215 0.08206341901992127
5.214 0.08106403657642945
5.213 0.08012120165466531
5.212 0.07923974249407414
5.211 0.07842278788285102
5.21 0.07766961224715926
5.209 0.07697607379470747
5.208 0.07633398976989439
5.207 0.07573061405751763
5.2059999999999995 0.07514976413553885
5.205 0.07457310513139621
5.204 0.07398052630530781
5.203 0.07335284085247915
5.202 0.07267272160935172
5.201 0.07192692002586286
5.2 0.07110827662247166
5.199 0.0702154091684912
5.198 0.06925412007837152
5.197 0.06823695644650941
5.196 0.06718107596543453
5.195 0.0661090550252131
5.194 0.06504516118007235
5.193 0.06401379200634127
5.192 0.06303727507470067
5.191 0.06213428131813033
5.1899999999999995 0.06131755843961056
5.189 0.06059366812437809
5.188 0.05996254334546797
5.187 0.05941747756589901
5.186 0.05894607214976398
5.185 0.058532292976308666
5.184 0.05815720652394139
5.183 0.057802183440355114
5.182 0.05744962493522003
5.181 0.0570850310759975
5.18 0.05669779959578972
5.179 0.056281819178986094
5.178 0.05583555589144983
5.177 0.05536157151708098
5.176 0.05486502147998132
5.175 0.054353138118804975
5.1739999999999995 0.053833384287158566
5.173 0.05331380217075019
5.172 0.052800557126874446
5.171 0.05229873312417453
5.17 0.05181132369644398
5.169 0.051339669272239354
5.168 0.05088332078682175
5.167 0.05044074144282821
5.166 0.05000980099449399
5.165 0.04958774957631824
5.164 0.04917261383397116
5.163 0.04876311873959867
5.162 0.048358805114359166
5.161 0.047960755127763335
5.16 0.047570376065278794
5.159 0.047190288336665144
5.158 0.04682252137798428
5.157 0.04646895807641384
5.156 0.04613013622182869
5.155 0.04580537080231323
5.154 0.04549276881928126
5.1530000000000005 0.045190113458828146
5.152 0.04489404442976876
5.151 0.04460186349574165
5.15 0.04431228671439422
5.149 0.044024758608800806
5.148 0.0437399544889013
5.147 0.04346033683060468
5.146 0.04318837071524139
5.145 0.04292700308724226
5.144 0.04267833936845264
5.143 0.04244402358450187
5.142 0.04222377864282826
5.141 0.04201649614707761
5.14 0.04181953115651142
5.139 0.041629469934031604
5.138 0.041442483652041034
5.1370000000000005 0.0412543247437232
5.136 0.04106086146004697
5.135 0.040858554043433505
5.134 0.04064464604182211
5.133 0.04041730382759798
5.132 0.04017555331998358
5.131 0.039919912801893234
5.13 0.03965201661540933
5.129 0.03937474897770785
5.128 0.039091878805768664
5.127 0.0388079906473497
5.126 0.038527475213170834
5.125 0.038254435069273424
5.124 0.03799166972879759
5.123 0.03774039151105096
5.122 0.03749970565292679
5.121 0.03726657039138248
5.12 0.03703624734397933
5.119 0.036802641009035894
5.118 0.036559086595387716
5.117 0.03629934853968683
5.116 0.03601912504113114
5.115 0.03571623456485324
5.114 0.03539149881674264
5.1129999999999995 0.03504916730156224
5.112 0.03469608776531203
5.111 0.03434174535216515
5.11 0.03399656968635292
5.109 0.03367135290269671
5.108 0.03337579413063845
5.107 0.03311734353414819
5.106 0.032900363215773484
5.105 0.03272635891596517
5.104 0.03259301456620687
5.103 0.03249582568105538
5.102 0.03242795901756206
5.101 0.032381833581396555
5.1 0.03235003125726837
5.099 0.03232630343701884
5.098 0.03230533852304197
5.0969999999999995 0.03228390314729756
5.096 0.03226032285177744
5.095 0.03223410991102158
5.094 0.0322053916036033
5.093 0.0321748350526139
5.092 0.03214227529673137
5.091 0.03210760518210279
5.09 0.03206985234538116
5.089 0.03202797887154424
5.088 0.03198088129869963
5.087 0.03192761144920217
5.086 0.03186761227459014
5.085 0.0318006087311623
5.084 0.031727040085708286
5.083 0.03164744390728781
5.082 0.031562155455082216
5.0809999999999995 0.03147161880061995
5.08 0.03137549323184401
5.079 0.031273407061184116
5.078 0.03116456453607808
5.077 0.03104780326802357
5.076 0.030921899539401363
5.075 0.030785927884451603
5.074 0.030639035819908105
5.073 0.03048100412794487
5.072 0.03031214499212078
5.071 0.030133270412159387
5.07 0.029945721996247072
5.069 0.029751740508830605
5.068 0.02955399385764998
5.067 0.029355595752376618
5.066 0.029160227081782987
5.0649999999999995 0.028971875762208017
5.064 0.028794420346444083
5.063 0.028631791770486952
5.062 0.028487347238215784
5.061 0.028364008107396678
5.06 0.028263410528789657
5.059 0.02818635754039212
5.058 0.028132543393963046
5.057 0.028100308338631752
5.056 0.028086986899652635
5.055 0.028089370259006513
5.054 0.028103269995959666
5.053 0.028124519732404873
5.052 0.028148915601222173
5.051 0.02817256986064821
5.05 0.028192265498466363
5.0489999999999995 0.02820558816953019
5.048 0.028210743524530048
5.047 0.028206722830147395
5.046 0.028193007546768803
5.045 0.028169509008222054
5.044 0.028136029550915133
5.043 0.02809258210676881
5.042 0.028038756747423718
5.041 0.027973964093532755
5.04 0.027897571658045173
5.039 0.027809204142372045
5.038 0.027709104914479473
5.037 0.027598171151236257
5.036 0.027478418409250794
5.035 0.027352659315702965
5.034 0.027224698023414106
5.033 0.027098905842060705
5.032 0.02697959790366283
5.031 0.026870678650708326
5.03 0.026775134106923636
5.029 0.026694589081319255
5.0280000000000005 0.026629644461672382
5.027 0.026579495265637812
5.026 0.026542364854801704
5.025 0.026515995069203012
5.024 0.026498110876846403
5.023 0.02648685824082272
5.022 0.026481164788905106
5.021 0.02648091033588422
5.02 0.02648649839596099
5.019 0.02649914805179198
5.018 0.026519859081620207
5.017 0.026549599550629056
5.016 0.02658846656516112
5.015 0.026635512633216982
5.014 0.02668871673156948
5.013 0.026745002499948642
5.0120000000000005 0.026800275737923682
5.011 0.02685032017302864
5.01 0.026890656552945747
5.009 0.02691746984815644
5.008 0.02692801841434305
5.007 0.026920580498437183
5.006 0.026895233778029173
5.005 0.026853650471521263
5.004 0.026798911727515244
5.003 0.0267355233305989
5.002 0.02666878390091669
5.001 0.026604227104567613
5.0 0.02654738891028252
4.999 0.02650293608795591
4.998 0.026474236612411835
4.997 0.02646333901214274
4.996 0.026470382210947146
4.995 0.026494222139860732
4.994 0.02653226861903804
4.993 0.026581088730534313
4.992 0.026636991513771476
4.991 0.026696042181231238
4.99 0.026754857737462563
4.989 0.026810283759359576
4.9879999999999995 0.026859952760458987
4.987 0.026901937703602885
4.986 0.026934786348636646
4.984999999999999 0.026957447723285885
4.984 0.026969373999771604
4.983 0.02697041041872675
4.982 0.026961229219594537
4.981 0.026943194557141593
4.98 0.02691871156601139
4.979 0.02689081179048261
4.978 0.026863106573696754
4.977 0.026839736714129713
4.976 0.02682449728700286
4.975 0.02682056101702071
4.974 0.02682976373263832
4.973 0.026852652489667637
4.9719999999999995 0.02688832265360157
4.971 0.02693444855572008
4.97 0.026987726393759095
4.969 0.02704435754778284
4.968 0.027100667238155317
4.9670000000000005 0.027153729549587367
4.966 0.027201695894363696
4.965 0.02724404396818114
4.964 0.027281413938390366
4.963 0.027315715530561918
4.962 0.027349315466509042
4.961 0.027384918323569603
4.96 0.027424776621947096
4.959 0.027470611915864886
4.958 0.027523086081999756
4.957 0.0275820362892918
4.9559999999999995 0.027646141632050567
4.955 0.02771369127937983
4.954 0.02778252905695983
4.953 0.027850643856463957
4.952 0.027916360929083325
4.9510000000000005 0.027978597561994046
4.95 0.02803673652035841
4.949 0.028090972988139343
4.948 0.028141737571126535
4.947 0.028189722237781673
4.946 0.02823559557534876
4.945 0.02827985825119022
4.944 0.02832300381208048
4.943 0.02836554684647613
4.942 0.028408100117796573
4.941 0.028451827918137242
4.9399999999999995 0.028498501025200504
4.939 0.02855063921303553
4.938 0.028610891668306156
4.937 0.028682507962092818
4.936 0.02876838532711457
4.9350000000000005 0.028870737450362574
4.934 0.028990546913407206
4.933 0.029127372775568674
4.932 0.029279136923537043
4.931 0.029442303852940593
4.93 0.029611836474265674
4.929 0.029782284796118677
4.928 0.02994778140465226
4.927 0.030103090845800335
4.926 0.030243883059249955
4.925 0.03036745280217556
4.9239999999999995 0.030472628632251433
4.923 0.030559873765484094
4.922 0.03063145792270519
4.921 0.030690554128176204
4.92 0.030741308762301443
4.9190000000000005 0.030787789946133164
4.918 0.030833724365369172
4.917 0.030882252852873045
4.916 0.030935375722296925
4.915 0.030994133152395225
4.914 0.031058454937286366
4.913 0.031127714083393928
4.912 0.03120067063329673
4.911 0.03127638928798466
4.91 0.03135397564379349
4.909 0.03143367423151893
4.9079999999999995 0.031516024025578925
4.907 0.031603148398724884
4.906 0.031697146043324465
4.905 0.031801051105215875
4.904 0.031917549803298764
4.9030000000000005 0.03204929049547096
4.902 0.032197592751903745
4.901 0.03236282660626094
4.9 0.032543766889209305
4.899 0.03273772100783195
4.898 0.03294110621715283
4.897 0.033149313498576034
4.896 0.033357819366838244
4.895 0.03356233332597415
4.894 0.033759311439922945
4.893 0.03394651182353278
4.8919999999999995 0.034122770259491154
4.891 0.03428810252941334
4.89 0.03444354188944716
4.889 0.03459081492798605
4.888 0.03473163387536223
4.8870000000000005 0.03486808034528787
4.886 0.03500203900581682
4.885 0.03513561088204556
4.884 0.03527081775250329
4.883 0.035409620751901294
4.882 0.03555431076297982
4.881 0.035707486137703
4.88 0.03587116612733009
4.879 0.036047170165250136
4.878 0.036236789429863484
4.877 0.03644041694421147
4.8759999999999994 0.03665753030483826
4.875 0.03688610699151593
4.874 0.03712428135895709
4.873 0.03736931636556336
4.872 0.03761871318610329
4.871 0.03787048704524053
4.87 0.03812349863986254
4.869 0.03837780303634986
4.868 0.03863448102639671
4.867 0.0388953275638738
4.866 0.03916318061966347
4.865 0.03944055084556706
4.864 0.03972996694043182
4.8629999999999995 0.040033030552128875
4.862 0.04034996422893852
4.861 0.04067987564628847
4.859999999999999 0.04102000233329587
4.859 0.041366667587748956
4.858 0.04171466963511507
4.857 0.04205868040660386
4.856 0.04239306531522661
4.855 0.04271301359013592
4.854 0.04301475694032985
4.853 0.043296709905538106
4.852 0.043558723456846
4.851 0.0438027335677651
4.85 0.044032595690680694
4.849 0.04425326234852242
4.848 0.0444702921182526
4.8469999999999995 0.04468912959213275
4.846 0.04491445943593559
4.845 0.045149940720102415
4.844 0.04539745699899676
4.843 0.04565717661255897
4.8420000000000005 0.045927939101796406
4.841 0.04620695800927041
4.84 0.04649100040263337
4.839 0.046776060041614116
4.838 0.047058708230959895
4.837 0.04733600422363255
4.836 0.04760554466777909
4.835 0.047865886602689214
4.834 0.0481168778907354
4.833 0.04835835585340785
4.832 0.048590881615933
4.8309999999999995 0.04881529591820983
4.83 0.0490323377512041
4.829 0.04924333420264986
4.828 0.049449474157474506
4.827 0.049652552133052155
4.8260000000000005 0.04985559745908825
4.825 0.05006211594698387
4.824 0.05027737102107607
4.823 0.05050800639042962
4.822 0.050761073331200696
4.821 0.051044933030961984
4.82 0.05136739986934051
4.819 0.05173553613440483
4.818 0.052154908341951974
4.817 0.05262852202078432
4.816 0.05315694199253037
4.8149999999999995 0.05373704404085823
4.814 0.05436300767778749
4.813 0.055025874075556515
4.812 0.055714382581402606
4.811 0.05641618678118532
4.8100000000000005 0.057118599099664234
4.809 0.05781019654367447
4.808 0.05848166664334405
4.807 0.05912712712647378
4.806 0.05974469383480977
4.805 0.06033617448731531
4.804 0.06090712940526945
4.803 0.061465465299654395
4.802 0.062020740253502175
4.801 0.06258216535048053
4.8 0.06315777271334946
4.7989999999999995 0.06375307404268121
4.798 0.06437109354656916
4.797 0.0650114029299621
4.796 0.06567120029480909
4.795 0.06634591013552969
4.7940000000000005 0.06702918715395209
4.793 0.06771465366383467
4.792 0.06839525795423235
4.791 0.06906468056372574
4.79 0.06971728480657122
4.789 0.07034745323062004
4.788 0.07095050898222452
4.787 0.07152310135221805
4.786 0.07206340351043175
4.785 0.07257168958692448
4.784 0.07305063669532491
4.7829999999999995 0.07350602114081284
4.782 0.07394691249299744
4.781 0.07438510189903387
4.78 0.07483398941353757
4.779 0.07530913205244269
4.7780000000000005 0.07582557103650381
4.777 0.0763970690810895
4.776 0.07703401317521712
4.775 0.07774308256400851
4.774 0.07852645193026399
4.773 0.07938104389752963
4.772 0.08029802260252307
4.771 0.08126583027412994
4.77 0.082269132112249
4.769 0.08329191613394672
4.768 0.08431872918130241
4.7669999999999995 0.08533655085559502
4.766 0.08633575925023754
4.765 0.08731176685018095
4.764 0.08826489738266824
4.763 0.08919971189177053
4.7620000000000005 0.09012453534938322
4.761 0.09105031478766888
4.76 0.09198746043035806
4.759 0.09294512476681367
4.758 0.09392935739037478
4.757 0.0949420080515249
4.756 0.09598048995855321
4.755 0.09703729068672527
4.754 0.09810314137916755
4.753 0.09916682514619958
4.752 0.10021797117104123
4.7509999999999994 0.10124989464486657
4.75 0.1022595108234859
4.749 0.10324929122849962
4.748 0.10422753999971052
4.747 0.10520563187528792
4.746 0.10619760272069653
4.745 0.10721879578008654
4.744 0.10828130007288408
4.743 0.10939518768780614
4.742 0.11056433269399624
4.741 0.11178679861613466
4.74 0.11305625981418227
4.739 0.11436202008929625
4.7379999999999995 0.11569073797243784
4.737 0.1170283815550851
4.736 0.11836070041771599
4.734999999999999 0.11967699298746601
4.734 0.12096834202628792
4.733 0.12222998372333785
4.732 0.12346061138308903
4.731 0.1246617744588683
4.73 0.12583749180050166
4.729 0.12699441378936804
4.728 0.12814005775455192
4.727 0.1292840149180456
4.726 0.1304371093021588
4.725 0.13161104290231374
4.724 0.13281874196883198
4.723 0.13407297941221558
4.7219999999999995 0.13538495275547105
4.721 0.13676218703319815
4.72 0.13820960616453054
4.719 0.13972524999349675
4.718 0.1413021560115923
4.7170000000000005 0.14292930274412907
4.716 0.144592831605305
4.715 0.1462769498538826
4.714 0.1479702382273726
4.713 0.14966379181425948
4.712 0.15135560107272697
4.711 0.15305021051966106
4.71 0.15475742204333437
4.709 0.15649176802738332
4.708 0.1582679277495469
4.707 0.16009940592961547
4.7059999999999995 0.16199689634080985
4.705 0.1639639098954298
4.704 0.16599691882661577
4.703 0.16808579164008505
4.702 0.17021283642382692
4.7010000000000005 0.17235487297614818
4.7 0.1744844185498898
4.699 0.17657131858304
4.698 0.1785863709526243
4.697 0.18050137338479014
4.696 0.18229333778065154
4.695 0.1839461299836263
4.694 0.1854517745767097
4.693 0.18681330566051751
4.692 0.18804462652329498
4.691 0.18916841983054894
4.6899999999999995 0.1902156729089787
4.689 0.19122429850661446
4.688 0.19223331359145343
4.687 0.19328319965904261
4.686 0.1944086921636597
4.6850000000000005 0.1956370347901415
4.684 0.19698589090249435
4.683 0.19846111713047498
4.682 0.2000560005236927
4.681 0.2017523455685402
4.68 0.20352286305071812
4.679 0.20533335105176712
4.678 0.20714607480862088
4.677 0.20892376015799946
4.676 0.21063366448339554
4.675 0.21225092268717624
4.6739999999999995 0.21376042607850984
4.673 0.21515724153498428
4.672 0.21644717042959064
4.671 0.21764147249989008
4.67 0.2187579930228942
4.6690000000000005 0.21981721202585514
4.668 0.22083799002048574
4.667 0.22183841962430317
4.666 0.22283751904222127
4.665 0.22385098476286508
4.664 0.2248958697460518
4.663 0.22598907243677327
4.662 0.2271493927131193
4.661 0.22839330610974823
4.66 0.22973611216933484
4.659 0.2311890262260707
4.6579999999999995 0.2327569597083715
4.657 0.23443341787662317
4.656 0.23620638498893148
4.655 0.23805537642303162
4.654 0.23995206173620603
4.6530000000000005 0.24186489539682504
4.652 0.24376343430300332
4.651 0.24561729606886615
4.65 0.2474017304473109
4.649 0.2490970188212713
4.648 0.2506912233280923
4.647 0.2521763128805829
4.646 0.25355194720049223
4.645 0.2548204315854619
4.644 0.25598784986857037
4.643 0.2570613195327322
4.6419999999999995 0.2580503424234151
4.641 0.2589642686033216
4.64 0.25980932372558224
4.639 0.26059142811665376
4.638 0.26131356094549696
4.6370000000000005 0.2619775360705104
4.636 0.2625841940798998
4.635 0.26313364718443005
4.634 0.2636271115247486
4.633 0.26407033056328044
4.632 0.26446951289292114
4.631 0.2648363511012101
4.63 0.26518671414057043
4.629 0.2655365128719013
4.628 0.26590095722484197
4.627 0.2662916526884217
4.6259999999999994 0.2667137174303714
4.625 0.2671630387738763
4.624 0.26762844148584203
4.623 0.268091544695026
4.622 0.268527532002998
4.621 0.2689117233486619
4.62 0.26921849948510473
4.619 0.2694273640055568
4.618 0.26952288432438976
4.617 0.26949479684763317
4.616 0.2693404274329466
4.615 0.26906153737397903
4.614 0.26866478863085635
4.6129999999999995 0.268159968640395
4.612 0.2675628136289288
4.611 0.2668903832386004
4.609999999999999 0.2661651609990102
4.609 0.2654105226709854
4.608 0.26465208332937995
4.607 0.26391330449158845
4.606 0.2632137422476491
4.605 0.26257041746671794
4.604 0.261991293134676
4.603 0.261476660652053
4.602 0.261024520842885
4.601 0.2606251150641923
4.6 0.2602666118683994
4.599 0.2599377731643976
4.598 0.25962826875852896
4.5969999999999995 0.2593293952515429
4.596 0.25903435167618555
4.595 0.25873768579296225
4.593999999999999 0.2584374812548726
4.593 0.2581322779449082
4.5920000000000005 0.2578245747644543
4.591 0.25752087111460437
4.59 0.2572332979832628
4.589 0.2569788497413778
4.588 0.25677682350007036
4.587 0.2566505959421464
4.586 0.25662196472522386
4.585 0.25670674993319226
4.584 0.25690935289480826
4.583 0.2572234998821214
4.582 0.2576264890574677
4.5809999999999995 0.25808130523157774
4.58 0.2585411947672602
4.579 0.2589517257258494
4.578 0.25925894708480235
4.577 0.25941333079636836
4.5760000000000005 0.25937955852602523
4.575 0.2591349018539383
4.574 0.2586746200537251
4.573 0.2580113830630941
4.572 0.25717127978031784
4.571 0.2561900214191126
4.57 0.2551099095903495
4.569 0.25397232605132064
4.568 0.25281731423218884
4.567 0.25167931672753446
4.566 0.25058659081858703
4.5649999999999995 0.24955899847082152
4.564 0.2486109149272573
4.563 0.2477494704323215
4.562 0.24697804335305237
4.561 0.24629497990925947
4.5600000000000005 0.2456947881480416
4.559 0.2451713428090688
4.558 0.24471362152629234
4.557 0.24430968071982534
4.556 0.243946579705652
4.555 0.243613036696085
4.554 0.2432981052321599
4.553 0.24299065936901645
4.552 0.2426862796023582
4.551 0.24238179183323394
4.55 0.24207667578407888
4.5489999999999995 0.2417750203303673
4.548 0.24148263207070095
4.547 0.24120825763625206
4.546 0.2409612659518547
4.545 0.2407477983669403
4.5440000000000005 0.24057440106688568
4.543 0.24044304032090533
4.542 0.2403524964443432
4.541 0.24029410105115023
4.54 0.24025631256424693
4.539 0.24022691748456654
4.538 0.24018926189245096
4.537 0.24013024171035388
4.536 0.24004222436929842
4.535 0.23992388534006207
4.534 0.23978001405715071
4.5329999999999995 0.23962457996576492
4.532 0.23947642590159193
4.531 0.23935905678210226
4.53 0.23929507372178796
4.529 0.23930510712458164
4.5280000000000005 0.23940351932891724
4.527 0.23959591223204785
4.526 0.23988346569296137
4.525 0.2402571087075096
4.524 0.24070607687451626
4.523 0.24121548594216008
4.522 0.24177327084923037
4.521 0.24236794733015263
4.52 0.2429932661049905
4.519 0.243644823277382
4.518 0.24431819026386456
4.5169999999999995 0.24501295692823566
4.516 0.24572622850450668
4.515 0.24645277051628944
4.514 0.24718705742539804
4.513 0.2479238436061864
4.5120000000000005 0.24865876911469567
4.511 0.24939305653457525
4.51 0.2501286480149599
4.509 0.250875711830766
4.508 0.25164673094171847
4.507 0.25245330388424986
4.506 0.25330645853227696
4.505 0.2542124879276743
4.504 0.2551695847021492
4.503 0.25616686389712445
4.502 0.25718861135482657
4.5009999999999994 0.2582089332920494
4.5 0.2592046483609271
4.499 0.2601519173802693
4.498 0.26103353552591435
4.497 0.26183941197352817
4.496 0.2625717328145539
4.495 0.26323974746956896
4.494 0.2638633569428239
4.493 0.2644674204009207
4.492 0.2650817435881847
4.491 0.26573486351587167
4.49 0.2664514867119876
4.489 0.2672518250995077
4.4879999999999995 0.2681465287237218
4.487 0.269137479075826
4.486 0.2702154403786865
4.484999999999999 0.27136288275273457
4.484 0.272551729027232
4.483 0.27374982954980415
4.482 0.274920968356432
4.481 0.27603071467809476
4.48 0.2770489037707163
4.479 0.2779565846494944
4.478 0.27874654819673644
4.477 0.2794257861442991
4.476 0.2800184753772187
4.475 0.2805588542605775
4.474 0.28109376761156424
4.473 0.2816723394380484
4.4719999999999995 0.2823445244729105
4.471 0.28315365036623963
4.47 0.2841320332866142
4.468999999999999 0.2852981196588355
4.468 0.28665165752239724
4.467 0.28817788335341665
4.466 0.28984604856525764
4.465 0.2916157910565366
4.464 0.29343913352915696
4.463 0.29526882060736953
4.462 0.2970615761983017
4.461 0.29878565892540665
4.46 0.3004219577524709
4.459 0.30196715205265495
4.458 0.3034320394912571
4.457 0.3048392154698546
4.4559999999999995 0.30621899611852177
4.455 0.30760440847440645
4.454 0.309026353128763
4.453 0.31050707624511376
4.452 0.312061454224273
4.4510000000000005 0.3136900457719844
4.45 0.31538570180937303
4.449 0.3171329255693763
4.448 0.3189108755776994
4.447 0.32069973957175546
4.446 0.32248040740522815
4.445 0.3242433570677544
4.444 0.3259834946041765
4.443 0.3277079917437657
4.442 0.3294319384373824
4.441 0.33117770285790576
4.4399999999999995 0.33297513530235234
4.439 0.33485525829214313
4.438 0.3368463058906491
4.437 0.3389755773154192
4.436 0.3412607381792375
4.4350000000000005 0.34370909714994724
4.434 0.34631740382746
4.433 0.3490681492842188
4.432 0.35193605598106414
4.431 0.354885925827622
4.43 0.35787659272817285
4.429 0.36086606317194614
4.428 0.3638154897812542
4.427 0.3666932274400796
4.426 0.3694754527465463
4.425 0.3721483478439369
4.4239999999999995 0.37471029798165434
4.423 0.37716827176863815
4.422 0.3795391010399172
4.421 0.3818483039860279
4.42 0.38412550133698325
4.4190000000000005 0.38640198196447145
4.418 0.3887098099201159
4.417 0.39107830787901443
4.416 0.3935289543470129
4.415 0.39608073998111826
4.414 0.39873854381500523
4.413 0.4015022108143083
4.412 0.4043606672593406
4.411 0.40730074910318603
4.41 0.4103060111031986
4.409 0.4133636239671774
4.4079999999999995 0.41646956541222785
4.407 0.4196242785167503
4.406 0.4228443789746254
4.405 0.42615144362174523
4.404 0.4295719767803114
4.4030000000000005 0.43313114135595865
4.402 0.43684991380296834
4.401 0.44073292283984833
4.4 0.44477088766242395
4.399 0.4489406376976464
4.398 0.4532021916105517
4.397 0.45750613648380567
4.396 0.4617962853877819
4.395 0.4660219526719238
4.394 0.4701332446802449
4.393 0.4740939036037624
4.3919999999999995 0.4778807380281274
4.391 0.4814798944490487
4.39 0.4848928770357868
4.389 0.4881248524224241
4.388 0.49118549280434576
4.3870000000000005 0.49408467097837444
4.386 0.4968317004306815
4.385 0.4994269332056943
4.384 0.5018668658779787
4.383 0.5041452138585918
4.382 0.5062537521505764
4.381 0.5081867840392282
4.38 0.5099432259813094
4.379 0.5115302654506658
4.378 0.5129650400397769
4.377 0.5142770517591683
4.3759999999999994 0.5155021440527308
4.375 0.5166856074785695
4.374 0.5178748145751781
4.373 0.5191175208135702
4.372 0.5204557283467431
4.371 0.5219246805652663
4.37 0.5235493999964291
4.369 0.5253423893446344
4.368 0.5273014666397956
4.367 0.5294118600558774
4.366 0.5316406398072953
4.365 0.5339485408325676
4.364 0.536282388601691
4.3629999999999995 0.5385807266832312
4.362 0.540777781855624
4.361 0.542807161982742
4.359999999999999 0.5446029454861829
4.359 0.5461018549666826
4.358 0.5472517341948161
4.357 0.548001152303945
4.356 0.5483128080100927
4.355 0.5481597178442287
4.354 0.5475256710813182
4.353 0.5464066289206695
4.352 0.5448179182560468
4.351 0.5427836180467263
4.35 0.5403418410543336
4.349 0.5375411704352444
4.348 0.5344411767575232
4.3469999999999995 0.5311002323642234
4.346 0.5275782740403321
4.345 0.5239316021065692
4.343999999999999 0.5202063043274193
4.343 0.5164403639283203
4.342 0.5126579508550329
4.341 0.5088730387627123
4.34 0.5050892781276418
4.339 0.5012979686773676
4.338 0.49748585984584154
4.337 0.4936315803286431
4.336 0.4897138531972392
4.335 0.4857110989375665
4.334 0.48160077947163027
4.333 0.4773658758843847
4.332 0.47299247057701865
4.3309999999999995 0.4684745967128892
4.33 0.4638076653942533
4.329 0.4589926743285575
4.328 0.4540386833662725
4.327 0.44895827611445865
4.3260000000000005 0.4437684046473852
4.325 0.4384931897456237
4.324 0.43316275713265434
4.323 0.4278120195223174
4.322 0.4224813779399875
4.321 0.4172109211204987
4.32 0.4120401111871139
4.319 0.4070051967742343
4.318 0.4021336770888199
4.317 0.39744565805199317
4.316 0.39294463829152027
4.3149999999999995 0.38862260429418527
4.314 0.38446155412360994
4.313 0.38042600281267575
4.312 0.3764751288439479
4.311 0.3725594334345146
4.3100000000000005 0.3686263466732654
4.309 0.364625812134607
4.308 0.3605153895673201
4.307 0.356259679325523
4.306 0.35183853407148824
4.305 0.34724834075195754
4.304 0.3424997861800982
4.303 0.33761839228057733
4.302 0.332643621125223
4.301 0.32762088780449755
4.3 0.32259705258004484
4.2989999999999995 0.3176167568721129
4.298 0.31271856941614085
4.297 0.3079294116375577
4.296 0.30326486351475945
4.295 0.29872944656565126
4.2940000000000005 0.29431789756131543
4.293 0.29001986135258534
4.292 0.28582099444776976
4.291 0.28171032594154893
4.29 0.27768058459564654
4.289 0.27373105421262495
4.288 0.26987067176793483
4.287 0.26611393514726595
4.286 0.2624774865759926
4.285 0.25897815072888897
4.284 0.2556298146350567
4.2829999999999995 0.2524360917238125
4.282 0.24938763338811878
4.281 0.2464656467841139
4.28 0.24363698160919908
4.279 0.24085659919669125
4.2780000000000005 0.2380779231483818
4.277 0.235250359396778
4.276 0.232329809785296
4.275 0.22928015992981066
4.274 0.2260798768388027
4.273 0.22272094765558564
4.272 0.21921122667742982
4.271 0.21557303812911827
4.27 0.21183961700445883
4.269 0.20805212911787
4.268 0.20425655101908902
4.2669999999999995 0.20050065856272764
4.266 0.19682745575625166
4.265 0.1932742471774483
4.264 0.18986958739230642
4.263 0.18663078550769738
4.2620000000000005 0.18356462921956798
4.261 0.18066807358574352
4.26 0.1779269212022538
4.259 0.17532093563686904
4.258 0.17282792990790594
4.257 0.1704214591779471
4.256 0.16807744094918695
4.255 0.16577482198878626
4.254 0.16349682475649321
4.253 0.16123129415913687
4.252 0.15897105953568036
4.2509999999999994 0.15671451635996136
4.25 0.1544618389650114
4.249 0.1522172580314657
4.248 0.14998614099770252
4.247 0.14777494275283123
4.246 0.14559020445896897
4.245 0.1434383534825068
4.244 0.1413260808961246
4.243 0.1392579222908602
4.242 0.13723981645967365
4.241 0.13527619627433707
4.24 0.1333719318572513
4.239 0.13153181004565057
4.2379999999999995 0.1297607367624008
4.237 0.128063087856512
4.236 0.12644149954587197
4.234999999999999 0.124895710622669
4.234 0.12342347917030978
4.233 0.122018193802284
4.232 0.12066988522423501
4.231 0.1193654898762471
4.23 0.11808972134612271
4.229 0.11682685229060973
4.228 0.1155628326156683
4.227 0.11428505348684447
4.226 0.11298521624358343
4.225 0.1116587339326208
4.224 0.11030471197689966
4.223 0.10892754594924531
4.2219999999999995 0.10753217174969698
4.221 0.10612744200866661
4.22 0.10472275973329508
4.218999999999999 0.10332784118956277
4.218 0.10195304310810599
4.217 0.10060835484334449
4.216 0.09930405964695785
4.215 0.0980504010847104
4.214 0.09685667995972087
4.213 0.09573103433394207
4.212 0.09467931291840646
4.211 0.09370522366920973
4.21 0.09280775882883907
4.209 0.09198175895005763
4.208 0.09121721437625835
4.207 0.09049869403057606
4.2059999999999995 0.08980672574020217
4.205 0.08911936222937727
4.204 0.08841263146523876
4.203 0.08766374419065803
4.202 0.08685216492836854
4.2010000000000005 0.08596222947277067
4.2 0.08498550275202385
4.199 0.08392036797672667
4.198 0.08277371037130252
4.197 0.08156038664410772
4.196 0.08030071040653558
4.195 0.07902145798280837
4.194 0.07775146355821516
4.193 0.07651978309838448
4.192 0.07535309178493907
4.191 0.0742737924714273
4.1899999999999995 0.0732972868849774
4.189 0.07243162239227874
4.188 0.07167692591396088
4.187 0.0710253508128538
4.186 0.07046217338347499
4.1850000000000005 0.0699682332946612
4.184 0.0695208266610614
4.183 0.0690975474382663
4.182 0.06867719493987401
4.181 0.06824228490251535
4.18 0.06778004404470482
4.179 0.06728313362367098
4.178 0.06674976597986769
4.177 0.06618311618754384
4.176 0.06558949067796402
4.175 0.06497768295506007
4.1739999999999995 0.06435673247711489
4.173 0.06373630618336694
4.172 0.0631237525780431
4.171 0.06252506252853633
4.17 0.061943673064158024
4.1690000000000005 0.061381026753101836
4.168 0.06083644330183073
4.167 0.06030799352427544
4.166 0.05979310612603773
4.165 0.059288545086464334
4.164 0.05879207095483344
4.163 0.05830231584541777
4.162 0.057818896078256514
4.161 0.05734324849266137
4.16 0.056877144745176605
4.159 0.056423736957438415
4.1579999999999995 0.05598539972249984
4.157 0.055564281215041436
4.156 0.055160886972757485
4.155 0.05477425974011104
4.154 0.05440202837223469
4.1530000000000005 0.05404148672666476
4.152 0.05368861872913919
4.151 0.05334025341991827
4.15 0.05299494786088103
4.149 0.05265214486271492
4.148 0.052312740488627135
4.147 0.051979726381989146
4.146 0.051656042716090346
4.145 0.05134514541476686
4.144 0.05104944194135576
4.143 0.05077076072910327
4.1419999999999995 0.050508634644470404
4.141 0.050261632922652726
4.14 0.050026537206087164
4.139 0.04979927508186397
4.138 0.0495753306358346
4.1370000000000005 0.04934973463705993
4.136 0.04911768259767776
4.135 0.048875075333386336
4.134 0.04861872384902628
4.133 0.04834650056746766
4.132 0.048057256114035864
4.131 0.04775157758354361
4.13 0.047431357661492694
4.129 0.0470999660400851
4.128 0.04676183688081746
4.127 0.046422403135423645
4.1259999999999994 0.04608690284739203
4.125 0.045760260075706126
4.124 0.04544587295653079
4.123 0.04514526082839854
4.122 0.0448574240735254
4.121 0.0445787808653007
4.12 0.044303693926252594
4.119 0.04402487104734331
4.118 0.04373430641497924
4.117 0.043424487599307546
4.116 0.04309020254138934
4.115 0.042728777628603554
4.114 0.04234114733839508
4.1129999999999995 0.04193237241017779
4.112 0.041510647229791336
4.111 0.041087342742636083
4.109999999999999 0.040674979281403956
4.109 0.04028651414873895
4.108 0.039933589632966046
4.107 0.03962514072484502
4.106 0.03936638534905901
4.105 0.03915910119359977
4.104 0.03900047481676263
4.103 0.03888506879914272
4.102 0.03880465894394839
4.101 0.03875013921543082
4.1 0.03871261641466051
4.099 0.03868462092930528
4.098 0.03865982551997052
4.0969999999999995 0.038634405902426644
4.096 0.0386064093388378
4.095 0.03857530042772022
4.093999999999999 0.03854126754554914
4.093 0.03850512657781995
4.092 0.03846667633803726
4.091 0.03842576622924097
4.09 0.03838119433556743
4.089 0.03833167667269102
4.088 0.038275851933325535
4.087 0.03821255118720918
4.086 0.03814108879946801
4.085 0.03806113809646487
4.084 0.03797324062065409
4.083 0.03787806990629539
4.082 0.03777606501121392
4.0809999999999995 0.03766779700979912
4.08 0.037552892589400595
4.079 0.03743093222438858
4.078 0.037300975479783546
4.077 0.03716162762932157
4.0760000000000005 0.03701141046593038
4.075 0.03684919170826279
4.074 0.03667391778532576
4.073 0.036485291812494956
4.072 0.03628365927454909
4.071 0.03606997270962277
4.07 0.03584582743362296
4.069 0.03561390890639701
4.068 0.03537742665948344
4.067 0.03514013343109368
4.066 0.03490646663066829
4.0649999999999995 0.0346812313618561
4.064 0.0344690955179123
4.063 0.034274777833157966
4.062 0.034102300038316005
4.061 0.03395514300124672
4.0600000000000005 0.0338352370224645
4.059 0.03374350941683979
4.058 0.033679560672227514
4.057 0.03364137474819837
4.056 0.03362574650555556
4.055 0.03362883816988975
4.054 0.033645658229431205
4.053 0.03367125798591403
4.052 0.03370065410117892
4.051 0.03372924304652693
4.05 0.03375321673037325
4.0489999999999995 0.03376971268472517
4.048 0.03377658914983089
4.047 0.03377262153763555
4.046 0.033757154141410374
4.045 0.03373003204923349
4.0440000000000005 0.03369096715532104
4.043 0.033639927152664034
4.042 0.033576387367945854
4.041 0.03349962623589442
4.04 0.03340889025335379
4.039 0.03330374883854483
4.038 0.03318452158560089
4.037 0.03305231079196792
4.036 0.032909547174846024
4.035 0.03275960235504916
4.034 0.03260701835773517
4.0329999999999995 0.03245699909840333
4.032 0.032314670635472005
4.031 0.03218466621310156
4.03 0.03207052871255585
4.029 0.031974186548621615
4.0280000000000005 0.03189636556746474
4.027 0.03183613180118976
4.026 0.03179140717710744
4.025 0.03175954806164074
4.024 0.03173789087550544
4.023 0.03172426130761126
4.022 0.03171739888441099
4.021 0.03171716033413592
4.02 0.031724001362675947
4.019 0.03173933513800002
4.018 0.03176430497139748
4.0169999999999995 0.03180002432547488
4.016 0.03184658120000241
4.015 0.03190284183778258
4.014 0.03196641892667923
4.013 0.03203368829848803
4.0120000000000005 0.032099823310870114
4.011 0.0321598533342639
4.01 0.03220847510800804
4.009 0.03224115068322187
4.008 0.03225459419548887
4.007 0.032246699533286856
4.006 0.03221748454196324
4.005 0.032168859185362525
4.004 0.032104420985806265
4.003 0.03202949287962862
4.002 0.03195037618948688
4.0009999999999994 0.031873693223047374
4.0 0.03180610594629863
3.999 0.03175326272206951
3.9979999999999998 0.03171926902221247
3.997 0.03170664295446857
3.996 0.03171559360482745
3.995 0.031744761468151174
3.9939999999999998 0.03179102035784906
3.993 0.03185020171765785
3.992 0.03191781073792809
3.991 0.03198905839039898
3.9899999999999998 0.032059834315707844
3.989 0.032126335298923406
3.988 0.03218573899237554
3.987 0.03223579134086889
3.9859999999999998 0.03227483916979922
3.985 0.032301722730668586
3.984 0.03231588231515532
3.983 0.03231720325633104
3.9819999999999998 0.03230652502161175
3.981 0.03228546886302365
3.98 0.03225686206634361
3.979 0.032224249301590624
3.9779999999999998 0.032191855484573595
3.977 0.03216454729967459
3.976 0.03214680314135336
3.975 0.032142397902734474
3.9739999999999998 0.03215354769144329
3.973 0.032180967870485216
3.972 0.032223662044775794
3.971 0.032278941747436944
3.9699999999999998 0.032342935055143796
3.969 0.03241115041854094
3.968 0.03247920134904105
3.967 0.03254355665760841
3.9659999999999997 0.032601935678239366
3.965 0.03265362253725343
3.964 0.03269928852387128
3.963 0.03274114081087278
3.9619999999999997 0.03278196748846508
3.961 0.03282500014686138
3.96 0.032872973050336915
3.959 0.032928017236941075
3.9579999999999997 0.032991014324582374
3.957 0.03306185628429126
3.956 0.03313903039283751
3.955 0.03322052147010246
3.9539999999999997 0.03330373943765197
3.953 0.03338623021030701
3.952 0.0334659125041573
3.951 0.033541401474829695
3.95 0.033611877077437784
3.949 0.03367751715616481
3.948 0.03373881963165389
3.947 0.03379663435396642
3.946 0.03385181818497209
3.945 0.03390504825685896
3.944 0.03395700074308585
3.943 0.03400836141652599
3.942 0.0340599037117193
3.941 0.03411302269930457
3.94 0.03416979941998081
3.939 0.034233184072212534
3.938 0.034306263082007855
3.937 0.03439284530263129
3.936 0.03449633702345861
3.935 0.03461935942241992
3.934 0.03476310109509648
3.933 0.03492707702600661
3.932 0.03510886898434062
3.931 0.03530432494585985
3.93 0.03550748541346591
3.929 0.035711873709396
3.928 0.03591047878274975
3.927 0.0360970104951505
3.926 0.036266230831194644
3.925 0.03641483177093236
3.924 0.0365413369728502
3.923 0.036646241327848994
3.922 0.03673223048502504
3.921 0.03680310596349733
3.92 0.03686386958572765
3.919 0.03691945304448274
3.918 0.03697439679662197
3.917 0.03703253857832505
3.916 0.0370963340454487
3.915 0.03716706266508315
3.914 0.03724464226352156
3.913 0.03732829146057464
3.912 0.037416473706719244
3.911 0.03750800311907049
3.91 0.03760174303937791
3.909 0.03769793598139948
3.908 0.0377971994272576
3.907 0.03790207465684485
3.906 0.03801510055837322
3.905 0.038139956321298685
3.904 0.03827991441730698
3.903 0.038438200464048514
3.902 0.03861643642389045
3.901 0.03881508703674123
3.9 0.03903268207207263
3.899 0.03926596967824054
3.898 0.03951061664608875
3.897 0.039761047955067005
3.896 0.040011793109110474
3.895 0.04025766667048951
3.894 0.04049439537591344
3.893 0.040719285925513105
3.892 0.04093095646447425
3.891 0.04112945548819793
3.89 0.04131606296830641
3.889 0.041492894272722305
3.888 0.041662045606711336
3.887 0.04182604927174769
3.886 0.041987189338298495
3.885 0.04214799616616056
3.884 0.04231089525581392
3.883 0.0424782278101448
3.882 0.04265272165466936
3.881 0.04283747143384346
3.88 0.04303487385248605
3.879 0.043247094875285386
3.878 0.04347566544908148
3.877 0.043721044834412304
3.876 0.043982598759240724
3.875 0.04425789511680854
3.874 0.04454469099099381
3.8729999999999998 0.04483969698575933
3.872 0.045139906691089346
3.871 0.04544292591569621
3.87 0.04574737635558469
3.8689999999999998 0.04605330686050086
3.868 0.04636200037637956
3.867 0.046675598491182545
3.866 0.04699750489540417
3.8649999999999998 0.04733074158238788
3.864 0.04767836038333589
3.863 0.048042312401108705
3.862 0.04842290328477961
3.8609999999999998 0.048819105777787176
3.86 0.04922764753534984
3.859 0.049644151947930565
3.858 0.05006239850846411
3.8569999999999998 0.05047599611911068
3.856 0.05087816490229842
3.855 0.05126309259778285
3.854 0.051626200108894175
3.8529999999999998 0.05196552230129707
3.852 0.05228081959201229
3.851 0.052574370939445114
3.85 0.052850777191829804
3.8489999999999998 0.053115987287036065
3.848 0.05337670701428967
3.847 0.05363953110434425
3.846 0.05391015656580427
3.8449999999999998 0.054193051131515055
3.844 0.05449053732776059
3.843 0.054802851690003616
3.842 0.05512860013081885
3.8409999999999997 0.05546439602476265
3.84 0.05580628955773066
3.839 0.056149383066923936
3.838 0.05648947041505446
3.8369999999999997 0.056822954304801304
3.836 0.057146912384636886
3.835 0.05745962208095783
3.834 0.0577609569467823
3.8329999999999997 0.058050814499673066
3.832 0.058329981656701925
3.831 0.058599580092513245
3.83 0.05886057884139597
3.8289999999999997 0.05911461512150489
3.828 0.05936309812962006
3.827 0.0596081150437892
3.826 0.059853191026686355
3.8249999999999997 0.06010240299115039
3.824 0.06036194384404181
3.823 0.0606397018058945
3.822 0.0609441025049109
3.821 0.06128521209832631
3.82 0.06167250048243735
3.819 0.06211457944471416
3.818 0.06261828364087361
3.817 0.06318735619118035
3.816 0.06382256622085103
3.815 0.06452018799211169
3.814 0.06527318734758855
3.813 0.06607069302706027
3.812 0.06689902515008596
3.811 0.06774318750963733
3.81 0.06858779901376523
3.809 0.06941905826349892
3.808 0.07022576943264121
3.807 0.07100094316855966
3.806 0.07174246217913456
3.805 0.07245268734263272
3.804 0.07313848778280205
3.803 0.07380951400172761
3.802 0.0744773238184532
3.801 0.07515297408050685
3.8 0.07584600441605985
3.799 0.07656285222509053
3.798 0.07730692481686681
3.797 0.07807748836361766
3.796 0.0788710073036523
3.795 0.07968190979650766
3.794 0.08050259910952366
3.793 0.08132554991772956
3.792 0.08214250874615424
3.791 0.08294613899458127
3.79 0.08372991387539652
3.789 0.08448726202230998
3.788 0.08521264470236356
3.787 0.08590199739860346
3.786 0.08655296928073154
3.785 0.0871656491738925
3.784 0.08774297894923698
3.783 0.08829164487092558
3.782 0.08882236323631662
3.781 0.08934923803547452
3.78 0.08988842460608815
3.779 0.0904587892611672
3.778 0.09107864951437883
3.777 0.0917648153362347
3.776 0.09252999694230295
3.775 0.09338237015109051
3.774 0.0943245709410908
3.773 0.09535280282479142
3.772 0.09645623858777823
3.771 0.09762071890605188
3.77 0.09882754531245516
3.769 0.10005726422272981
3.768 0.10129120313184578
3.767 0.10251375698737508
3.766 0.10371353188521679
3.765 0.1048852870739092
3.764 0.10602973690233004
3.763 0.10715266353186957
3.762 0.10826430058987833
3.761 0.1093778979895309
3.76 0.11050590621294924
3.759 0.11165912872943158
3.758 0.11284453099525256
3.757 0.11406399028725707
3.756 0.11531408236066144
3.755 0.11658555909612907
3.754 0.11786720309497713
3.753 0.1191456249285227
3.752 0.12040857905181851
3.751 0.12164835711269799
3.75 0.1228615962481123
3.749 0.12405157858358533
3.7479999999999998 0.12522848099342834
3.747 0.12640601812753424
3.746 0.12760093443770892
3.745 0.128831409303865
3.7439999999999998 0.1301116150131491
3.743 0.13145328055779643
3.742 0.1328607392823332
3.741 0.1343314621731283
3.7399999999999998 0.13585780612406143
3.739 0.13742704348709714
3.738 0.13902340276545436
3.737 0.14063036436389462
3.7359999999999998 0.14223117326867407
3.735 0.14381327643262437
3.734 0.14536614711200196
3.733 0.1468840969106664
3.7319999999999998 0.14836543133452218
3.731 0.1498117684543347
3.73 0.1512276153966321
3.729 0.1526206371610103
3.7279999999999998 0.1539996036857924
3.727 0.1553758979330764
3.726 0.15676251981195136
3.725 0.15817368366915777
3.7239999999999998 0.15962515834455462
3.723 0.1611326048197593
3.722 0.16270977715825322
3.721 0.16436594306157834
3.7199999999999998 0.16610713189147397
3.719 0.167930963533486
3.718 0.16982891460912367
3.717 0.17178750046887875
3.7159999999999997 0.17378977727638717
3.715 0.17581649468618957
3.714 0.17785373427237558
3.713 0.17989069796392654
3.7119999999999997 0.1819250062793277
3.711 0.18396227139359242
3.71 0.18601450545631038
3.709 0.18809944492747263
3.7079999999999997 0.19023498708602662
3.707 0.19243755704499663
3.706 0.19472010814471188
3.705 0.19708685349126337
3.7039999999999997 0.19953344056202907
3.703 0.20204751458064116
3.702 0.2046075847142847
3.701 0.20718557298153453
3.6999999999999997 0.20974825767982874
3.699 0.2122592832240562
3.698 0.21468350781217485
3.697 0.21698710920071257
3.6959999999999997 0.21914257392657413
3.695 0.2211306784977252
3.694 0.22294202253442064
3.693 0.22458042259791852
3.692 0.22606271717588972
3.691 0.2274162374154966
3.69 0.22867821963866586
3.689 0.22989416976956312
3.688 0.23111085737519668
3.687 0.23237676233215723
3.686 0.2337334519491013
3.685 0.23521348711126244
3.684 0.23683796851870906
3.683 0.23861385818085576
3.682 0.24053310026445004
3.681 0.24257389508810273
3.68 0.2447035937138432
3.679 0.24688128684926502
3.678 0.2490618357266038
3.677 0.25120063326042136
3.676 0.25325844818531024
3.675 0.25520543976104004
3.674 0.25702334919108766
3.673 0.258706037756024
3.672 0.26026015371367595
3.671 0.2616988694288123
3.67 0.2630432712009346
3.669 0.2643176834110233
3.668 0.2655446441808942
3.667 0.26674592749230996
3.666 0.26794463702159127
3.665 0.26916006615903937
3.664 0.2704132673544899
3.663 0.27172514717490764
3.662 0.2731188382705602
3.661 0.2746145149878334
3.66 0.2762307021990316
3.659 0.2779807247298189
3.658 0.2798700888098083
3.657 0.28189039471486615
3.656 0.2840265203163433
3.655 0.28625321716069585
3.654 0.2885360061948181
3.653 0.29083679683720787
3.652 0.29311916076753386
3.651 0.2953470485933536
3.65 0.29749139980584427
3.649 0.2995292957473925
3.648 0.30144706964753115
3.647 0.3032355588864343
3.646 0.30489447804039094
3.645 0.3064263606021838
3.644 0.30783792288521983
3.643 0.30913687876659796
3.642 0.310333722237138
3.641 0.3114388599022855
3.64 0.31245922391696124
3.639 0.31340173365905344
3.638 0.3142702042338634
3.637 0.3150674250077939
3.636 0.31579527542864416
3.635 0.3164548181291843
3.634 0.31704833688396916
3.633 0.3175832481114276
3.632 0.3180671738230328
3.631 0.3185138816162483
3.63 0.3189418041718376
3.629 0.31936921015479464
3.628 0.31981349812456017
3.627 0.3202879040410326
3.626 0.3207982170940007
3.625 0.3213395267566223
3.624 0.32189887144569734
3.6229999999999998 0.322454970462506
3.622 0.3229789488575519
3.621 0.3234420777145789
3.62 0.3238142432272138
3.6189999999999998 0.32407110117602034
3.618 0.3241939434662195
3.617 0.3241698062541525
3.616 0.32399451945059676
3.6149999999999998 0.32366909983927905
3.614 0.32320052804475485
3.613 0.32259981964417406
3.612 0.3218855697258583
3.6109999999999998 0.3210784652880602
3.61 0.3202061490464127
3.609 0.3192976391022585
3.608 0.3183847674434068
3.6069999999999998 0.31749668009910964
3.606 0.3166574958527433
3.605 0.3158878527516222
3.604 0.3151970304985951
3.6029999999999998 0.31458463808719034
3.602 0.31404725430988895
3.601 0.3135720605348569
3.6 0.3131439018733087
3.5989999999999998 0.3127486905969384
3.598 0.31237391581903046
3.597 0.3120095687819839
3.596 0.3116483340899459
3.5949999999999998 0.3112848463597572
3.594 0.31091808602690524
3.593 0.31054743113080635
3.592 0.31017670272189596
3.5909999999999997 0.30981403815478326
3.59 0.309473850835101
3.589 0.3091759094085846
3.588 0.3089424120754018
3.5869999999999997 0.308800317338787
3.586 0.3087747537077743
3.585 0.30888392495753647
3.584 0.30913271084684835
3.5829999999999997 0.3095136031154079
3.582 0.30999975726368467
3.581 0.310547423870929
3.58 0.31110125766741725
3.5789999999999997 0.31159663541999544
3.578 0.3119692649472342
3.577 0.3121598029508241
3.576 0.3121256207093467
3.5749999999999997 0.3118388507964029
3.574 0.31129301775157353
3.573 0.31050250877495095
3.572 0.30949794246838974
3.5709999999999997 0.30832177254178156
3.57 0.3070247063317085
3.569 0.30565674987822794
3.568 0.3042666018395695
3.567 0.30289642907262
3.566 0.3015810288946471
3.565 0.3003449881801139
3.564 0.2992060542099413
3.563 0.2981729420883105
3.562 0.29724951171183633
3.561 0.29643331407331697
3.56 0.29571709622953335
3.559 0.29509281349208727
3.558 0.29454663085840177
3.557 0.2940638305187288
3.556 0.29362875138378003
3.555 0.2932280210279409
3.554 0.2928488965190386
3.553 0.2924785466882107
3.552 0.2921122179333134
3.551 0.2917465523739414
3.55 0.2913811929505919
3.549 0.2910210849672989
3.548 0.2906729928222331
3.547 0.29034705293915547
3.546 0.2900540234589492
3.545 0.28980076431542134
3.544 0.28959471765851513
3.543 0.28943794990010563
3.542 0.28932890656856713
3.541 0.28925725936061397
3.54 0.28920942979666875
3.539 0.2891711234413218
3.538 0.2891227640267478
3.537 0.28904903123715314
3.536 0.2889411130992619
3.535 0.28879767375947735
3.534 0.28862458731016044
3.533 0.28843865962129034
3.532 0.2882624271104635
3.531 0.28812395560046733
3.53 0.288050152982293
3.529 0.2880655626700498
3.528 0.2881872118576539
3.527 0.28842163748489386
3.526 0.28877015775747306
3.525 0.28922187083752876
3.524 0.28976391446910954
3.523 0.29037856682057295
3.522 0.2910515570910609
3.521 0.29176933762231827
3.52 0.2925246259199004
3.519 0.2933123108720729
3.518 0.29412713073915164
3.517 0.2949685113907369
3.516 0.295832760869424
3.515 0.2967132511555638
3.514 0.29760291348758633
3.513 0.2984950180933534
3.512 0.29938394649024613
3.511 0.3002709364548292
3.51 0.3011582373864384
3.509 0.30205820962193564
3.508 0.3029861891242221
3.507 0.30395659733412544
3.506 0.3049832480201436
3.505 0.3060742443158205
3.504 0.3072278357889016
3.503 0.3084311594864045
3.502 0.30966531072977815
3.501 0.3108988701162995
3.5 0.31210350612033144
3.499 0.313249966043597
3.4979999999999998 0.31431696474832865
3.497 0.3152918984358427
3.496 0.31617711653403
3.495 0.31698373490845505
3.4939999999999998 0.3177359637397531
3.493 0.3184642011617037
3.492 0.31920493691245155
3.491 0.31999310782723056
3.4899999999999998 0.3208589444766974
3.489 0.32182701597794616
3.488 0.3229100642596696
3.487 0.3241099968150245
3.4859999999999998 0.32541508974287414
3.485 0.3268035134953475
3.484 0.3282407640245184
3.483 0.32968760737797675
3.4819999999999998 0.331100225106319
3.481 0.3324372657654454
3.48 0.3336628622261849
3.479 0.33475489684702076
3.4779999999999998 0.3357055011072932
3.477 0.33652381999467385
3.476 0.3372394512934776
3.475 0.3378937554021433
3.4739999999999998 0.33854286321651256
3.473 0.33924526094530777
3.472 0.3400601663947733
3.471 0.3410387318559048
3.4699999999999998 0.34221897233050186
3.469 0.343622518379609
3.468 0.34524896429215607
3.467 0.34708091571774863
3.4659999999999997 0.3490822102559929
3.465 0.3512054502471962
3.464 0.3533941676670184
3.463 0.3555926540653848
3.4619999999999997 0.35774964000270804
3.461 0.3598272447350081
3.46 0.36180223365611563
3.459 0.3636698588452909
3.4579999999999997 0.36544200528850446
3.457 0.3671446277506267
3.456 0.3688131016702827
3.455 0.3704864283084897
3.4539999999999997 0.3722015724975717
3.453 0.373985685378882
3.452 0.37585753937253186
3.451 0.37781900566472093
3.4499999999999997 0.37986277953916464
3.449 0.38197132384296045
3.448 0.38412019216613347
3.447 0.3862856272661651
3.4459999999999997 0.38844402814896273
3.445 0.3905827502128435
3.444 0.39269409099425556
3.443 0.3947849979183884
3.4419999999999997 0.3968721411742311
3.441 0.3989814214019862
3.44 0.4011484058400292
3.439 0.4034108481104337
3.438 0.40580375291961246
3.437 0.40836152627902866
3.436 0.411107184704128
3.435 0.4140511460825574
3.434 0.4171907478366996
3.433 0.42050552222781323
3.432 0.42396496968761305
3.431 0.4275259565724454
3.43 0.4311376681852037
3.429 0.4347480607004453
3.428 0.4383089470371539
3.427 0.4417811663461579
3.426 0.4451355405742258
3.425 0.44835555484894685
3.424 0.45144003052555737
3.423 0.4543985070165544
3.422 0.45725258791705975
3.421 0.46003419022055864
3.42 0.46277982766538983
3.419 0.46552743849051137
3.418 0.4683153093375743
3.417 0.471177859274761
3.416 0.4741396965847308
3.415 0.47722233627326366
3.414 0.48043047581796167
3.413 0.48376317576799466
3.412 0.487206943954106
3.411 0.49074637756225503
3.41 0.49436269142602807
3.409 0.4980418559934018
3.408 0.5017804848744518
3.407 0.5055804531051653
3.406 0.5094626801775
3.405 0.513453470388953
3.404 0.5175843926992558
3.403 0.5218848343627102
3.402 0.5263786752873492
3.401 0.5310699011054663
3.4 0.5359458056818114
3.399 0.5409772792374404
3.398 0.5461154315604699
3.397 0.5513006297998286
3.396 0.5564656752049146
3.395 0.5615504812808049
3.394 0.5664962173948952
3.393 0.5712605680895231
3.392 0.5758168284439026
3.391 0.5801492389850552
3.39 0.5842601075886912
3.389 0.5881557452114744
3.388 0.5918474549584753
3.387 0.5953464859612865
3.386 0.5986632745155529
3.385 0.6017974225332376
3.384 0.6047440386360958
3.383 0.6074951103540356
3.382 0.6100405592338253
3.381 0.6123735889178502
3.38 0.6144932627431614
3.379 0.6164086855546779
3.378 0.6181410164660067
3.377 0.6197262711413113
3.376 0.6212079820008083
3.375 0.6226408771111808
3.374 0.6240820403681281
3.3729999999999998 0.6255887969466812
3.372 0.6272113967193189
3.371 0.6289918033534708
3.37 0.6309596480194181
3.3689999999999998 0.6331294996778404
3.368 0.6354982907157775
3.367 0.6380479691813777
3.366 0.6407388123725231
3.3649999999999998 0.6435236197158072
3.364 0.6463386528458146
3.363 0.6491103556535707
3.362 0.6517600770961779
3.3609999999999998 0.6542084322535839
3.36 0.656376506008214
3.359 0.6581884524137293
3.358 0.659581500647516
3.3569999999999998 0.6604934894774849
3.356 0.660878992714247
3.355 0.6607047569769199
3.354 0.6599504261855732
3.3529999999999998 0.658610304731813
3.352 0.6567021948087727
3.351 0.6542547720543841
3.35 0.6513139596416614
3.3489999999999998 0.6479387106784812
3.348 0.6442015630948075
3.347 0.6401738159363329
3.346 0.6359286825055651
3.3449999999999998 0.6315348301972891
3.344 0.6270482653158019
3.343 0.6225147616418829
3.342 0.6179629426844733
3.3409999999999997 0.6134086878384996
3.34 0.6088551961081101
3.339 0.6042907206034852
3.338 0.5996982366390549
3.3369999999999997 0.5950513725643214
3.336 0.5903244965949543
3.335 0.5854922311583498
3.334 0.5805286468831009
3.3329999999999997 0.5754148661549973
3.332 0.570135896428177
3.331 0.5646860873610475
3.33 0.559061053156621
3.3289999999999997 0.5532624158424786
3.328 0.5473007071880912
3.327 0.5411899888548678
3.326 0.5349490030773436
3.3249999999999997 0.5286048467621532
3.324 0.5221919037994993
3.323 0.5157507144456457
3.322 0.5093290755089217
3.3209999999999997 0.5029752229665644
3.32 0.4967374068834622
3.319 0.490660687826155
3.318 0.4847799388989284
3.3169999999999997 0.47912119828998184
3.316 0.47369026412495985
3.315 0.4684784573609909
3.314 0.46346435430231053
3.3129999999999997 0.45860468426081624
3.312 0.45384909226464665
3.311 0.4491363428505605
3.31 0.44440139112719645
3.309 0.4395824416069787
3.308 0.4346273807258377
3.307 0.4294932886204615
3.306 0.4241563531853783
3.305 0.41861330459588325
3.304 0.4128785690089268
3.303 0.4069845837327134
3.302 0.4009803962596402
3.301 0.39492181310776103
3.3 0.38886575149868435
3.299 0.3828657698737485
3.298 0.37696751860060396
3.297 0.37120220502362267
3.296 0.3655872273575048
3.295 0.3601267978262708
3.294 0.35481371226151004
3.293 0.3496351682911149
3.292 0.34457415719015466
3.291 0.3396181765271054
3.29 0.3347595387422903
3.289 0.3299985352273599
3.288 0.32534691025700146
3.287 0.3208227324224381
3.286 0.3164461730064824
3.285 0.3122370587052106
3.284 0.3082112213729245
3.283 0.3043718190301699
3.282 0.3007063150143532
3.281 0.2971909567333416
3.28 0.29378504305586367
3.279 0.2904340345905797
3.278 0.2870820276022925
3.277 0.28366876007697517
3.276 0.28014209436233894
3.275 0.27645963766313736
3.274 0.2725964740657872
3.273 0.268543735078069
3.272 0.26431127211016675
3.271 0.25992598134797656
3.27 0.2554275035995504
3.269 0.25086476209709613
3.268 0.2462923572625409
3.267 0.24176710819302166
3.266 0.23734028041673652
3.265 0.23305654736820727
3.264 0.228950387275428
3.263 0.22504303402675283
3.262 0.22134327366996984
3.261 0.21784812551987337
3.26 0.21454114923063178
3.259 0.2113984648345451
3.258 0.20839358310290512
3.257 0.20549462321214895
3.256 0.20267225717011358
3.255 0.19990059539647664
3.254 0.19715878343755588
3.253 0.19443152642867276
3.252 0.19170964317286404
3.251 0.18899081827552214
3.25 0.18627512219966275
3.249 0.18356774377384422
3.2479999999999998 0.18087543529464417
3.247 0.17820641227299344
3.246 0.17556903633810836
3.245 0.17297151546681835
3.2439999999999998 0.17042228215585362
3.243 0.16792702642472737
3.242 0.16549299490920824
3.241 0.1631254551676315
3.2399999999999998 0.16083008375005356
3.239 0.1586123875659906
3.238 0.1564779760782764
3.237 0.15443184969942922
3.2359999999999998 0.15247696695410817
3.235 0.15061287417313685
3.234 0.1488368159113006
3.233 0.1471408651420554
3.2319999999999998 0.14551313100798616
3.231 0.1439380417855706
3.23 0.14239738833402918
3.229 0.14087244094951634
3.2279999999999998 0.13934647288934818
3.227 0.13780447300733045
3.226 0.1362365604188717
3.225 0.13463726183338537
3.2239999999999998 0.13300546465569416
3.223 0.13134636858010082
3.222 0.12966575796569926
3.221 0.1279740926496133
3.2199999999999998 0.12628248719481824
3.219 0.12460244711161597
3.218 0.12294629674843038
3.217 0.12132599243289995
3.2159999999999997 0.11975392055530694
3.215 0.11824250467602852
3.214 0.11680309960036821
3.213 0.11544569318851076
3.2119999999999997 0.11417753329282644
3.211 0.11300323599714697
3.21 0.1119216734249539
3.209 0.11092662604738635
3.2079999999999997 0.11000593265438101
3.207 0.10914081188683035
3.206 0.10830756490797053
3.205 0.1074794957336431
3.2039999999999997 0.1066275030002098
3.203 0.1057239876290195
3.202 0.10474418240931947
3.201 0.10366930324752888
3.1999999999999997 0.10248939474224829
3.199 0.10120280067259499
3.198 0.09981813287250986
3.197 0.09835360691158794
3.1959999999999997 0.09683393068891101
3.195 0.0952914871387585
3.194 0.09376100012603394
3.193 0.09227733380747166
3.1919999999999997 0.09087237543123787
3.191 0.08957280724908669
3.19 0.0883968715270211
3.189 0.08735400591297553
3.1879999999999997 0.08644420560114731
3.187 0.08565799223792067
3.186 0.08497772710064481
3.185 0.08438054246722543
3.184 0.08383936121059879
3.183 0.08332747843434081
3.182 0.08281960519539372
3.181 0.08229483018365402
3.18 0.0817377914712477
3.179 0.08113954846774908
3.178 0.0804977366868874
3.177 0.07981590164568113
3.176 0.0791013470961195
3.175 0.07836441779824944
3.174 0.07761584897221845
3.173 0.07686725943661141
3.172 0.0761276133223878
3.171 0.07540434431265082
3.17 0.07470189047220424
3.169 0.07402230451175304
3.168 0.07336503846055674
3.167 0.07272795065875841
3.166 0.07210799708803527
3.165 0.07150119089733645
3.164 0.07090462330193992
3.163 0.0703163493363968
3.162 0.06973557585528531
3.161 0.06916373052826032
3.16 0.06860272327053701
3.159 0.06805624681878866
3.158 0.06752719212602173
3.157 0.06701830095136113
3.156 0.06653042958544343
3.155 0.06606271974174836
3.154 0.06561260207015915
3.153 0.06517703730091988
3.152 0.06475132126221457
3.151 0.06433164323040277
3.15 0.06391616271692181
3.149 0.06350401584131934
3.148 0.06309604197818999
3.147 0.06269560778184732
3.146 0.06230606387504256
3.145 0.06193146838828628
3.144 0.06157471305002128
3.143 0.06123809715475461
3.142 0.06092123656047656
3.141 0.06062262740148482
3.14 0.060338612370956834
3.139 0.060064462260980056
3.138 0.059794837776332994
3.137 0.059523762405746417
3.136 0.05924535573165756
3.135 0.05895450865445599
3.134 0.05864715828084583
3.133 0.058320512375546744
3.132 0.0579729871307319
3.131 0.057605158608575846
3.13 0.05721925839499392
3.129 0.05681939336216795
3.128 0.05641103436228434
3.127 0.05600091464278713
3.126 0.05559554875589483
3.125 0.055201062474874885
3.124 0.05482169409452402
3.1229999999999998 0.054459343824611275
3.122 0.05411280018300613
3.121 0.05377765949225244
3.12 0.05344698242317583
3.1189999999999998 0.05311180318956752
3.118 0.05276229632423658
3.117 0.05238925598792576
3.116 0.05198630470381843
3.1149999999999998 0.05155018851547612
3.114 0.05108206875376342
3.113 0.05058813782020447
3.112 0.050078403516321875
3.1109999999999998 0.04956671863283351
3.11 0.04906831450472915
3.109 0.04859892295692509
3.108 0.04817264934970066
3.1069999999999998 0.047800295846752834
3.106 0.04748813782512629
3.105 0.047238270971963564
3.104 0.04704723683411852
3.1029999999999998 0.046908403325018895
3.102 0.04681178847895608
3.101 0.04674636252599478
3.1 0.0467013756271662
3.0989999999999998 0.04666781367354552
3.098 0.046638063467079806
3.097 0.04660754238166624
3.096 0.046573932291179634
3.0949999999999998 0.046536619021297784
3.094 0.046495853448638935
3.093 0.04645262678663883
3.092 0.046406689010247734
3.0909999999999997 0.046357831544750504
3.09 0.046304560056295206
3.089 0.046245264617815154
3.088 0.046178236124565356
3.0869999999999997 0.04610199552987117
3.086 0.04601565233740684
3.085 0.04591876177233223
3.084 0.045811950880785185
3.0829999999999997 0.04569603439596199
3.082 0.04557157883304031
3.081 0.04543934797310529
3.08 0.04529899567709423
3.0789999999999997 0.04515014695414943
3.078 0.044991808481312894
3.077 0.044822438697483404
3.076 0.0446403670233072
3.0749999999999997 0.0444443026115591
3.074 0.04423299665238841
3.073 0.04400605421677058
3.072 0.04376380067586571
3.0709999999999997 0.04350724719322507
3.07 0.04323815932494857
3.069 0.042959615773432366
3.068 0.04267535244793691
3.0669999999999997 0.042389804545035006
3.066 0.04210829503259951
3.065 0.041836649751878764
3.064 0.04158058482300917
3.0629999999999997 0.04134591635396331
3.062 0.04113763467984964
3.061 0.040960066730583056
3.06 0.04081563347077693
3.0589999999999997 0.040705493431170074
3.058 0.04062914211203012
3.057 0.04058407131337029
3.056 0.04056629365110214
3.055 0.0405710387378484
3.054 0.04059214984026877
3.053 0.0406235537632922
3.052 0.04065918713151678
3.051 0.04069350838528407
3.05 0.04072199555821655
3.049 0.040741313297817806
3.048 0.04074902457862804
3.047 0.04074379680222101
3.046 0.040724957201558803
3.045 0.04069238388213958
3.044 0.040645726792309315
3.043 0.040584882427190314
3.042 0.04050909701134764
3.041 0.04041734780599614
3.04 0.040308571555027914
3.039 0.04018212174295234
3.038 0.0400383105759974
3.037 0.03987846301702735
3.036 0.03970557993317398
3.035 0.03952385705230957
3.034 0.039338939237719896
3.033 0.03915727744359158
3.032 0.03898520259795795
3.031 0.03882840006590489
3.03 0.03869116176813819
3.029 0.03857575698930817
3.028 0.0384829321007382
3.027 0.03841138214412535
3.026 0.03835840359506128
3.025 0.038320627115212065
3.024 0.03829470704448708
3.023 0.03827795957450709
3.022 0.03826888801808398
3.021 0.03826741996132812
3.02 0.038274274262907505
3.019 0.03829135810282191
3.018 0.03832025734486355
3.017 0.03836248837953364
3.016 0.038418277577733945
3.015 0.03848629703035271
3.014 0.03856362485860844
3.013 0.03864577322697977
3.012 0.03872675078112716
3.011 0.03880036832907264
3.01 0.038860043083120833
3.009 0.038900154648293765
3.008 0.038916650006159556
3.007 0.03890697248261924
3.006 0.03887119652942342
3.005 0.03881173496009395
3.004 0.038733071647016705
3.003 0.038641772461538985
3.002 0.038545564954292705
3.001 0.038452523788171114
3.0 0.038370714529346955
2.999 0.03830692381860123
2.9979999999999998 0.03826602975539746
2.997 0.03825096641778207
2.996 0.03826187297403005
2.995 0.038297011642572376
2.9939999999999998 0.03835254179241201
2.993 0.0384234097237187
2.992 0.03850421460150794
2.991 0.038589239888208046
2.9899999999999998 0.038673617191632446
2.989 0.03875286125082079
2.988 0.03882366612101869
2.987 0.03888339273217009
2.9859999999999998 0.0389300969132069
2.985 0.03896239861035664
2.984 0.03897960652748698
2.983 0.03898153791330173
2.9819999999999998 0.038969143229575946
2.981 0.03894430925487129
2.98 0.03891037781525127
2.979 0.03887157135762054
2.9779999999999998 0.03883295032994808
2.977 0.038800371426923004
2.976 0.03877924286078269
2.975 0.03877413846833761
2.9739999999999998 0.03878776604549955
2.973 0.03882102783752097
2.972 0.038872756197349354
2.971 0.0389397343576592
2.9699999999999998 0.039017309622062075
2.969 0.03910006723827436
2.968 0.03918270559152029
2.967 0.03926094036410748
2.9659999999999997 0.03933198685950353
2.965 0.0393949408676327
2.964 0.03945056709108813
2.963 0.03950148358830708
2.9619999999999997 0.039551012002310953
2.961 0.039603020905654755
2.96 0.0396607920015104
2.959 0.0397268964748509
2.9579999999999997 0.039802421107832414
2.957 0.03988727582650108
2.956 0.0399796949204945
2.955 0.04007731669479184
2.9539999999999997 0.040177093658385225
2.953 0.04027612890166464
2.952 0.04037195851671446
2.951 0.04046293019455307
2.9499999999999997 0.040548039218218125
2.949 0.04062745120790388
2.948 0.04070168768119705
2.947 0.040771682762033384
2.9459999999999997 0.04083837921845494
2.945 0.04090252128980967
2.944 0.04096488662289473
2.943 0.041026308861286026
2.9419999999999997 0.041087777883395384
2.941 0.041151070967647016
2.94 0.041218820367376126
2.939 0.0412947128576446
2.9379999999999997 0.041382579215736154
2.937 0.041487081032398246
2.936 0.041612335557640726
2.935 0.041761448645612285
2.9339999999999997 0.04193573544306712
2.933 0.042134450565590176
2.932 0.042354496922158404
2.931 0.04259069640739161
2.9299999999999997 0.0428357326709657
2.929 0.04308173182863733
2.928 0.04332025510818926
2.927 0.04354381959967058
2.926 0.043746278946850944
2.925 0.04392385816951042
2.924 0.04407500508218351
2.923 0.04420052281593428
2.922 0.04430379652307885
2.921 0.044389473827918684
2.92 0.044463553648059595
2.919 0.044531864396974576
2.918 0.044599691549841336
2.917 0.04467143634137437
2.916 0.04474983374956684
2.915 0.04483624066573723
2.914 0.04493044305666348
2.913 0.04503147401691446
2.912 0.04513754596999258
2.911 0.04524737643815556
2.91 0.04535978777275211
2.909 0.04547527930549575
2.908 0.04559477711621597
2.907 0.04572146505760427
2.906 0.04585843563224688
2.905 0.046010068583791905
2.904 0.04618016989408547
2.903 0.046372430069550795
2.902 0.04658858456077524
2.901 0.04682899152022364
2.9 0.047091730362437134
2.899 0.047372817494088684
2.898 0.04766705788405877
2.897 0.047967853990001794
2.896 0.048268807535016785
2.895 0.0485639077394033
2.894 0.04884823944813145
2.893 0.04911875005045222
2.892 0.049373902566989855
2.891 0.049613785128032085
2.89 0.049839869678933564
2.889 0.05005454608558944
2.888 0.05026011665920345
2.887 0.050459383128713106
2.886 0.05065486028892357
2.885 0.050849412789997404
2.884 0.051045854688037184
2.883 0.05124699467945826
2.882 0.0514562005169075
2.881 0.05167735812799363
2.88 0.05191355965188911
2.879 0.05216763333665546
2.878 0.05244161740052153
2.877 0.052736210805583696
2.876 0.05305072202132684
2.875 0.05338221539563506
2.874 0.05372791457410699
2.8729999999999998 0.05408373020967429
2.872 0.0544458877561158
2.871 0.05481135267333196
2.87 0.055178337570428664
2.8689999999999998 0.05554682228168149
2.868 0.0559183281305284
2.867 0.05629546529545282
2.866 0.05668241235218923
2.8649999999999998 0.05708291444620681
2.864 0.05750077629431023
2.863 0.057938464299279485
2.862 0.05839644382103965
2.8609999999999998 0.05887354914678417
2.86 0.05936586986194591
2.859 0.059868131361538415
2.858 0.06037280299138716
2.8569999999999998 0.06087212659636852
2.856 0.061357852739718846
2.855 0.06182289291105073
2.854 0.0622616458619319
2.8529999999999998 0.06267166904647711
2.852 0.06305261516487311
2.851 0.0634071906051622
2.85 0.06374092909451448
2.8489999999999998 0.0640610130638511
2.848 0.06437556660959388
2.847 0.06469259326181578
2.846 0.06501902661103473
2.8449999999999998 0.06536032655261258
2.844 0.06571935592869878
2.843 0.06609643761450874
2.842 0.066489901632455
2.8409999999999997 0.06689563814215438
2.84 0.06730882087001916
2.839 0.0677234468083928
2.838 0.06813432585968636
2.8369999999999997 0.06853699297819119
2.836 0.06892781727158426
2.835 0.06930464736669263
2.834 0.06966730767188556
2.8329999999999997 0.07001571458857617
2.832 0.07035092586789692
2.831 0.07067445082285234
2.83 0.07098765220964745
2.8289999999999997 0.07129270688311538
2.828 0.07159149067055984
2.827 0.07188664017847284
2.826 0.07218244451585648
2.8249999999999997 0.07248376401627116
2.824 0.07279791700567499
2.823 0.07313418787361044
2.822 0.07350247431692954
2.8209999999999997 0.07391465021468045
2.82 0.07438191809618697
2.819 0.0749145343808161
2.818 0.07552072987572628
2.8169999999999997 0.07620513391380508
2.816 0.07696891404464387
2.815 0.07780788535110501
2.814 0.07871391981261956
2.8129999999999997 0.07967423322368278
2.812 0.0806725707978786
2.811 0.08169095984422688
2.81 0.0827108060570436
2.8089999999999997 0.08371525409070238
2.808 0.08469046608205703
2.807 0.08562759236102493
2.806 0.08652364458197932
2.8049999999999997 0.0873810955989325
2.804 0.08820798176223626
2.803 0.08901586882759362
2.802 0.08981881775767064
2.8009999999999997 0.09063046063124337
2.8 0.09146274452341543
2.799 0.09232392862269513
2.798 0.09321861241589503
2.797 0.09414629548463493
2.796 0.09510293116369821
2.795 0.09608180306532735
2.794 0.09707354683307173
2.793 0.09806869713363939
2.792 0.09905678943944837
2.791 0.10002842842416594
2.79 0.10097525052604142
2.789 0.10188897634948811
2.788 0.10276277347341442
2.787 0.10359180539959072
2.786 0.10437351934042544
2.785 0.10510846835190484
2.784 0.1058007417188069
2.783 0.10645892850102985
2.782 0.10709639659803126
2.781 0.10773041835392479
2.78 0.10838053940765781
2.779 0.10906934926554382
2.778 0.1098185836924664
2.777 0.11064803164421962
2.776 0.11157249179525545
2.775 0.11260134080251047
2.774 0.11373740520293919
2.773 0.11497593720318311
2.772 0.1163039320690349
2.771 0.11770457303178576
2.77 0.11915573414812611
2.769 0.12063447057992382
2.768 0.12211879728742096
2.767 0.12359032763897532
2.766 0.12503562990647357
2.765 0.12644848791669602
2.764 0.12782966089153167
2.763 0.1291858333205981
2.762 0.13052892158421897
2.761 0.13187441373811107
2.76 0.13323685065436144
2.759 0.13462886608000924
2.758 0.13605861483200737
2.757 0.13752829101108976
2.756 0.13903387325481123
2.755 0.14056446896467317
2.754 0.14210691365376651
2.753 0.14364545576565918
2.752 0.1451657273118418
2.751 0.14665872990071394
2.75 0.1481206036940636
2.749 0.14955535774201237
2.7479999999999998 0.150975184246671
2.747 0.1523964259821335
2.746 0.1538390040858703
2.745 0.1553245235274636
2.7439999999999998 0.15686976732900662
2.743 0.15848861325706134
2.742 0.16018608920829389
2.741 0.16195903514015747
2.7399999999999998 0.16379821558333554
2.739 0.16568834067367172
2.738 0.1676105423999325
2.737 0.16954510343904383
2.7359999999999998 0.17147206499173406
2.735 0.17337655863793197
2.734 0.175246142334393
2.733 0.17707417237523962
2.7319999999999998 0.17885876130839445
2.731 0.18060191287119504
2.73 0.1823090116644932
2.729 0.18398912549563518
2.7279999999999998 0.18565253337822232
2.727 0.18731256415197223
2.726 0.18898443402353832
2.725 0.19068480065792076
2.7239999999999998 0.1924322690151643
2.723 0.1942454317495491
2.722 0.1961407663196123
2.721 0.19812957315454244
2.7199999999999998 0.20021948687901472
2.719 0.20240824461538048
2.718 0.20468633338164327
2.717 0.2070383233018406
2.7159999999999997 0.20944457996376492
2.715 0.21188251976673336
2.714 0.21433571450036412
2.713 0.21679114338358038
2.7119999999999997 0.2192455614429175
2.711 0.2217050023712239
2.71 0.2241829925309471
2.709 0.22669984745576205
2.7079999999999997 0.2292761494112427
2.707 0.23193094365341402
2.706 0.23467946481139254
2.705 0.23752686893394082
2.7039999999999997 0.2404684571590042
2.703 0.24349027121593217
2.702 0.2465675904978239
2.701 0.24966780904148056
2.6999999999999997 0.25275196478282036
2.699 0.255776970271707
2.698 0.25870071342026496
2.697 0.2614821018175095
2.6959999999999997 0.26408715256164417
2.695 0.26649146811766716
2.694 0.26868228776006775
2.693 0.2706628148983829
2.6919999999999997 0.2724522172253467
2.691 0.2740827756413614
2.69 0.27559930163222024
2.689 0.2770571658910689
2.6879999999999997 0.27851380109397983
2.687 0.280029048781915
2.686 0.28165455238962905
2.685 0.283430946011734
2.6839999999999997 0.28538466921419836
2.683 0.2875245619699814
2.682 0.2898407025601576
2.681 0.2923060068144347
2.6799999999999997 0.2948798113456602
2.679 0.2975112189561039
2.678 0.30014421600427144
2.677 0.30272368033345565
2.6759999999999997 0.305201452977985
2.675 0.30754130217072884
2.674 0.30972164394803
2.673 0.3117361196282636
2.6719999999999997 0.3135942388869776
2.671 0.31531361227223076
2.67 0.3169213671095492
2.669 0.3184482467331527
2.668 0.3199223191786714
2.667 0.32137013247381147
2.666 0.32281916404760724
2.665 0.3242916922094827
2.664 0.32581167228821195
2.663 0.32740264872395614
2.662 0.32909087988331953
2.661 0.3308992975607687
2.66 0.3328493198277752
2.659 0.3349566710451928
2.658 0.33722825817822133
2.657 0.33965477213904977
2.656 0.34221918662262063
2.655 0.34489246109850846
2.654 0.3476343900690945
2.653 0.3504001949637823
2.652 0.3531466854836011
2.651 0.35583064534902564
2.65 0.35841678820017153
2.649 0.36087680812029593
2.648 0.3631932674525501
2.647 0.3653540066810953
2.646 0.3673576277636651
2.645 0.3692063288527698
2.644 0.3709076566319111
2.643 0.3724707207830301
2.642 0.37390833647694993
2.641 0.37523351308386077
2.64 0.3764552586275886
2.639 0.37758269362167934
2.638 0.378621170635623
2.637 0.37957471233680423
2.636 0.38044607224057453
2.635 0.3812367979666038
2.634 0.38194969094254416
2.633 0.3825935357877671
2.632 0.38317715454183915
2.631 0.3837166456771512
2.63 0.3842336240797056
2.629 0.38474945375989117
2.628 0.38528444976439197
2.627 0.3858539734024546
2.626 0.386464515345549
2.625 0.38710988973651594
2.624 0.38777443628432134
2.6229999999999998 0.3884327537775813
2.622 0.3890505880174341
2.621 0.3895941152961711
2.62 0.39002810847389435
2.6189999999999998 0.39032434736330984
2.618 0.390461344810315
2.617 0.39042434984423924
2.616 0.39020885019102414
2.6149999999999998 0.3898161065248413
2.614 0.389254035862707
2.613 0.38853490743717023
2.612 0.3876797210985995
2.6109999999999998 0.38671175794356005
2.61 0.38566271647031675
2.609 0.3845662081989027
2.608 0.38345972781676135
2.6069999999999998 0.38237819521452177
2.606 0.3813512161934198
2.605 0.38040490324071613
2.604 0.37955227847983997
2.6029999999999998 0.3787950009594311
2.602 0.37813111867520977
2.601 0.3775470614044868
2.6 0.37702586221914947
2.5989999999999998 0.3765510532324875
2.598 0.37610718332523824
2.597 0.3756809519758994
2.596 0.3752616626725362
2.5949999999999998 0.374840559754732
2.594 0.3744140659898476
2.593 0.3739793811863411
2.592 0.37353965932453076
2.5909999999999997 0.3731040815827343
2.59 0.3726902476028454
2.589 0.3723230644824891
2.588 0.3720309890396255
2.5869999999999997 0.37184859585816754
2.586 0.37180819433050055
2.585 0.3719334017484629
2.584 0.3722311381870395
2.5829999999999997 0.3726925616180488
2.582 0.37328469790480084
2.581 0.3739534441837089
2.58 0.3746302086021175
2.5789999999999997 0.37523502469934034
2.578 0.37568847515150705
2.577 0.37591760039618244
2.576 0.3758702670135858
2.5749999999999997 0.3755129998430343
2.574 0.3748389255900657
2.573 0.37386698790582
2.572 0.3726361174206697
2.5709999999999997 0.37119960394280704
2.57 0.3696205227659227
2.569 0.3679605302895146
2.568 0.36627905113104353
2.5669999999999997 0.36462684064346856
2.566 0.36304502675892886
2.565 0.36156183343963993
2.564 0.36019687619237095
2.5629999999999997 0.3589588029522749
2.562 0.3578506122972653
2.561 0.3568681027855627
2.56 0.35600188445128217
2.5589999999999997 0.3552422476699404
2.558 0.35457310787860385
2.557 0.35397777904506983
2.556 0.3534387218625288
2.5549999999999997 0.35294120604887563
2.554 0.3524711659889174
2.553 0.3520141125191836
2.552 0.3515649018280655
2.5509999999999997 0.35111964996887457
2.55 0.3506776951677199
2.549 0.35024445582234115
2.548 0.34982736007021975
2.5469999999999997 0.34943780017377657
2.546 0.3490879908974449
2.545 0.34878559881186105
2.544 0.3485391957387523
2.543 0.3483511083957674
2.542 0.34821951888831565
2.541 0.3481322243881658
2.54 0.3480732022838427
2.539 0.34802563895117994
2.538 0.3479663324558665
2.537 0.3478771773804778
2.536 0.34774775153653265
2.535 0.3475765166718668
2.534 0.3473704835596035
2.533 0.3471496672888793
2.532 0.3469408808522744
2.531 0.34677749560091303
2.53 0.34669142119008245
2.529 0.346711690120392
2.528 0.34685829303359056
2.527 0.34713865288624207
2.526 0.3475540193051178
2.525 0.34809107513999377
2.524 0.34873438271014695
2.523 0.349462898978447
2.522 0.3502599945504082
2.521 0.3511101491208456
2.52 0.35200563682035263
2.519 0.35294136243497704
2.518 0.353912051608423
2.517 0.35491789638288224
2.516 0.35595501542926833
2.515 0.35701555826587006
2.514 0.3580906471639062
2.513 0.35917132121818957
2.512 0.3602495447030458
2.511 0.361325252328058
2.51 0.3623995695187024
2.509 0.36348594145119395
2.508 0.36460178379744707
2.507 0.36576396770201414
2.506 0.36698928595979025
2.505 0.3682883152421836
2.504 0.36966033933692255
2.503 0.37109166209046385
2.502 0.3725614012445871
2.501 0.37403344749618234
2.5 0.37547496712287143
2.499 0.3768513501825231
2.4979999999999998 0.37813679207362444
2.497 0.3793151314302761
2.496 0.3803875818981143
2.495 0.3813654807247098
2.4939999999999998 0.38227582994925696
2.493 0.383153325073871
2.492 0.38404055228166106
2.491 0.38497902669234557
2.4899999999999998 0.3860054730505861
2.489 0.38715068032759264
2.488 0.38843188546371354
2.487 0.38985371562338417
2.4859999999999998 0.39140444889811643
2.485 0.39305984887896683
2.484 0.3947797964322708
2.483 0.39651761655887113
2.4819999999999998 0.3982201366141119
2.481 0.3998362934007642
2.48 0.40132091890227056
2.479 0.4026450167077117
2.4779999999999998 0.40379673591303356
2.477 0.4047850706371182
2.476 0.40564432346333607
2.475 0.40642380732938704
2.4739999999999998 0.4071915685885435
2.473 0.4080193480363766
2.472 0.40898039581479617
2.471 0.4101385648935918
2.4699999999999998 0.4115418891626261
2.469 0.4132182816005054
2.468 0.41516847050526406
2.467 0.4173718962743405
2.4659999999999997 0.41978452574192
2.465 0.4223479908714752
2.464 0.42499240065620586
2.463 0.42764844879084085
2.4619999999999997 0.43025216991041887
2.461 0.4327559764260858
2.46 0.4351304755369779
2.459 0.43736922521689203
2.4579999999999997 0.4394865588325868
2.457 0.4415144470163351
2.456 0.44349675721030807
2.455 0.4454820776881842
2.4539999999999997 0.4475166670329719
2.453 0.44963489582560034
2.452 0.4518608298239073
2.451 0.454197834198079
2.4499999999999997 0.4566377769420126
2.449 0.4591598102813365
2.448 0.46173441044554947
2.447 0.46433253878488534
2.4459999999999997 0.4669251390444325
2.445 0.46949618039779883
2.444 0.4720354989483828
2.443 0.4745505393513776
2.4419999999999997 0.4770604861700377
2.441 0.47959572479538953
2.44 0.4821984183517365
2.439 0.4849135243166877
2.4379999999999997 0.48778299749396115
2.437 0.49084830728248263
2.436 0.49413756404630543
2.435 0.497663987123596
2.4339999999999997 0.5014253284957908
2.433 0.5053980326311336
2.432 0.5095464715864074
2.431 0.5138196948193329
2.4299999999999997 0.5181571987571645
2.429 0.5224965480938778
2.428 0.5267794046147742
2.427 0.5309577353207463
2.4259999999999997 0.5349950375758131
2.425 0.5388697302942586
2.424 0.542578568635738
2.423 0.546131456051923
2.4219999999999997 0.5495532699381853
2.421 0.5528820018759568
2.42 0.5561620338201764
2.419 0.5594403335216425
2.4179999999999997 0.5627650440052645
2.417 0.5661802001687065
2.416 0.5697181246923806
2.415 0.5734071796075797
2.414 0.5772548279940016
2.413 0.5812607560060349
2.412 0.5854083542263787
2.411 0.5896774989489121
2.41 0.5940429443739629
2.409 0.5984844146345607
2.408 0.602994236552017
2.407 0.6075713449470924
2.406 0.6122383538357253
2.405 0.6170255732256429
2.404 0.6219711206633011
2.403 0.627111940563338
2.402 0.6324796686309834
2.401 0.63808299096838
2.4 0.643910855476551
2.399 0.6499322780302358
2.398 0.6560915788815515
2.397 0.6623188255809396
2.396 0.6685333237754539
2.395 0.6746611456015995
2.394 0.6806283784673328
2.393 0.6863798137709698
2.392 0.6918784864686564
2.391 0.6971007606445371
2.39 0.7020455805575195
2.389 0.7067180600459935
2.388 0.7111311061323037
2.387 0.715299408260151
2.386 0.7192383582421449
2.385 0.7229515872275559
2.384 0.7264380619009114
2.383 0.729692967678544
2.382 0.7327084167919595
2.381 0.7354791972090589
2.38 0.7380055561697622
2.379 0.7402981719232049
2.378 0.7423806056232978
2.377 0.7442930451366091
2.376 0.7460839970453048
2.375 0.747815321589529
2.374 0.7495521350893336
2.3729999999999998 0.751360840413716
2.372 0.7533006205624374
2.371 0.7554220886573136
2.37 0.7577623218269002
2.3689999999999998 0.7603412844433727
2.368 0.7631582884870399
2.367 0.7661947785289474
2.366 0.769405686362096
2.3649999999999998 0.772736258856562
2.364 0.7761108634786035
2.363 0.779440928946272
2.362 0.7826307497073829
2.3609999999999998 0.7855829320758896
2.36 0.7882001519716582
2.359 0.7903885584983509
2.358 0.7920702163478237
2.3569999999999998 0.7931683935379069
2.356 0.7936271042978184
2.355 0.7934057301818522
2.354 0.7924798781553759
2.3529999999999998 0.7908434112582603
2.352 0.7885189169012079
2.351 0.7855423641561188
2.35 0.7819706769231359
2.3489999999999998 0.7778765646854894
2.348 0.7733490135271758
2.347 0.7684754480420607
2.346 0.7633454989801824
2.3449999999999998 0.75804297605826
2.344 0.7526361770093565
2.343 0.7471806112984579
2.342 0.7417105774152125
2.3409999999999997 0.7362443804301387
2.34 0.7307843958140947
2.339 0.725314435489351
2.338 0.7198115278154078
2.3369999999999997 0.7142412935347322
2.336 0.7085703446985203
2.335 0.7027661041791561
2.334 0.6967960910506681
2.3329999999999997 0.6906372654037556
2.332 0.6842724435797435
2.331 0.6776967051495069
2.33 0.6709075110427533
2.3289999999999997 0.6639101944763908
2.328 0.656720904716062
2.327 0.64935973659613
2.326 0.6418516436071778
2.3249999999999997 0.6342304787187472
2.324 0.6265374941992433
2.323 0.6188199523426007
2.322 0.611132616364608
2.3209999999999997 0.6035298884368839
2.32 0.5960658494947209
2.319 0.5887909022131258
2.318 0.5817439139526955
2.3169999999999997 0.5749542806545572
2.316 0.5684284263874353
2.315 0.5621568473812119
2.314 0.5561160781881335
2.3129999999999997 0.5502573306794307
2.312 0.5445237825213248
2.311 0.5388455056540833
2.31 0.5331473662474778
2.3089999999999997 0.5273571199300366
2.308 0.5214128396500273
2.307 0.5152622271767009
2.306 0.5088746932607444
2.3049999999999997 0.5022433466485202
2.304 0.49538203314418466
2.303 0.4883262268772811
2.302 0.4811318600865363
2.3009999999999997 0.47386383472769417
2.3 0.46658959476439715
2.299 0.45937380396062694
2.298 0.45227278410875266
2.2969999999999997 0.44532639862575873
2.296 0.4385585055019111
2.295 0.4319771924188949
2.294 0.42557651295762566
2.2929999999999997 0.41934315064210653
2.292 0.41325777941256314
2.291 0.40730551547953997
2.29 0.40147629047604994
2.2889999999999997 0.3957688482105661
2.288 0.39019519274863074
2.287 0.38477478216274147
2.286 0.3795297301478319
2.285 0.37448221628645934
2.284 0.3696502624273055
2.283 0.36503739980355954
2.282 0.3606290212770215
2.281 0.3563976130150255
2.28 0.35229568709631837
2.279 0.34825934163626354
2.278 0.34422294831685885
2.277 0.34011539048919226
2.276 0.3358749470933369
2.275 0.3314511726588033
2.274 0.32681414872788894
2.273 0.32195284901860494
2.272 0.31687844990172853
2.271 0.3116223745030378
2.27 0.3062313099799325
2.269 0.30076312172596
2.268 0.2952826047054125
2.267 0.2898573776289268
2.266 0.28454858362707913
2.265 0.2794096403206054
2.264 0.274481898797116
2.263 0.2697909642374094
2.262 0.2653476009393563
2.261 0.26114860180003713
2.26 0.2571746586118499
2.259 0.2533975995107503
2.258 0.24978617489785995
2.257 0.24630265748331828
2.256 0.2429123563649228
2.255 0.23958462931684305
2.254 0.2362947378671118
2.253 0.23302442905721163
2.252 0.2297625630353112
2.251 0.2265060045554933
2.25 0.2232542724547158
2.249 0.2200128631322864
2.2479999999999998 0.21678907115513849
2.247 0.2135919544250496
2.246 0.21043088150657907
2.245 0.20731524753736585
2.2439999999999998 0.20425499747050993
2.243 0.20125715085854362
2.242 0.19833087151307768
2.241 0.19548324129366257
2.2399999999999998 0.19272200942571543
2.239 0.19005478698934797
2.238 0.18748921496496193
2.237 0.1850319968981448
2.2359999999999998 0.18268706683079433
2.235 0.1804538811536989
2.234 0.1783287386226953
2.233 0.1763013863653001
2.2319999999999998 0.17435655901098368
2.231 0.17247447352502063
2.23 0.17063222247402765
2.229 0.1688064664042151
2.2279999999999998 0.16697659277191818
2.227 0.16512442843398809
2.226 0.16323837552835463
2.225 0.16131252780769037
2.2239999999999998 0.15934648833307063
2.223 0.15734759225088565
2.222 0.15532388837093203
2.221 0.15328888613155692
2.2199999999999998 0.15125660997341253
2.219 0.14924117206190604
2.218 0.14725725821527078
2.217 0.14531871325604687
2.2159999999999997 0.1434395844970866
2.215 0.14163375654704366
2.214 0.1399137701506776
2.213 0.13829062067849254
2.2119999999999997 0.13677222374002182
2.211 0.13536366284860132
2.21 0.1340635016915648
2.209 0.13286456102552419
2.2079999999999997 0.13175284227685718
2.207 0.13070664757902456
2.206 0.1296984821134703
2.205 0.1286972462596441
2.2039999999999997 0.1276688337861076
2.203 0.12658072759437564
2.202 0.12540354255404498
2.201 0.12411477675637574
2.1999999999999997 0.12270224517002892
2.199 0.12116349369997954
2.198 0.11950823614218752
2.197 0.11775762514876997
2.1959999999999997 0.11594063354703431
2.195 0.11409552784391745
2.194 0.11226353841579904
2.193 0.11048624859489138
2.1919999999999997 0.10880185872971118
2.191 0.10724249774546765
2.19 0.10583029893632655
2.189 0.10457693067451533
2.1879999999999997 0.10348276025562514
2.187 0.10253677578750815
2.186 0.10171813683162613
2.185 0.10099965494964198
2.1839999999999997 0.10034901050218512
2.183 0.09973425632794788
2.182 0.0991250483506763
2.181 0.09849623734125856
2.1799999999999997 0.09782927838450363
2.179 0.09711328725994482
2.178 0.09634524070937477
2.177 0.09552918754556569
2.1759999999999997 0.09467368178738286
2.175 0.09379093312662538
2.174 0.09289364312746481
2.173 0.09199560405872781
2.1719999999999997 0.09110747383043374
2.171 0.09023813942406941
2.17 0.08939297976286953
2.169 0.08857459129950726
2.1679999999999997 0.08778253773955352
2.167 0.08701453629547484
2.166 0.08626727757808363
2.165 0.08553634271089598
2.1639999999999997 0.0848185713689413
2.163 0.08411189032704432
2.162 0.0834154947036476
2.161 0.08273110010376068
2.16 0.08206084837567847
2.159 0.08140887358565282
2.158 0.08077823819869828
2.157 0.08017175799930168
2.156 0.07958999322178124
2.155 0.07903150683366077
2.154 0.07849293148829724
2.153 0.0779704918917633
2.152 0.07745860171810107
2.151 0.07695291699585069
2.15 0.07645159895955518
2.149 0.07595407410747974
2.148 0.07546184107771316
2.147 0.07497938482880452
2.146 0.07451107176260673
2.145 0.0740619531336514
2.144 0.07363549931733938
2.143 0.07323428172705368
2.142 0.07285748747478878
2.141 0.0725028492272876
2.14 0.07216546513808342
2.139 0.07183916812863841
2.138 0.07151715252572757
2.137 0.07119198825396258
2.136 0.07085654650833655
2.135 0.07050481350119137
2.134 0.0701321985881269
2.133 0.0697357772291047
2.132 0.06931414539344509
2.131 0.06886849925876064
2.13 0.06840196823258146
2.129 0.06791981962686225
2.128 0.0674288092898964
2.127 0.06693703942946237
2.126 0.06645218754901241
2.125 0.06598132667048692
2.124 0.06552917320287799
2.1229999999999998 0.065097597546372
2.122 0.0646847478668252
2.121 0.06428501200280011
2.12 0.0638898374716733
2.1189999999999998 0.06348836556600426
2.118 0.06306883197682643
2.117 0.0626203257127919
2.116 0.06213540304151705
2.1149999999999998 0.06161041592122439
2.114 0.06104701063785528
2.113 0.06045283660681107
2.112 0.05984006152847492
2.1109999999999998 0.059225401080926804
2.11 0.0586271560756676
2.109 0.05806416509623342
2.108 0.057553276885383094
2.1069999999999998 0.05710734155571121
2.106 0.05673377457534906
2.105 0.056434975508905284
2.104 0.05620669513363651
2.1029999999999998 0.05604088449246226
2.102 0.0559254907796727
2.101 0.055847210132402784
2.1 0.05579308138703677
2.0989999999999998 0.05575222896501033
2.098 0.05571547198769881
2.097 0.055677279393656506
2.096 0.055634866526404196
2.0949999999999998 0.055587535476661065
2.094 0.05553567301749257
2.093 0.055480608566890854
2.092 0.05542223038067057
2.0909999999999997 0.05536051384873657
2.09 0.055293908001284656
2.089 0.055220709993098305
2.088 0.05513904850281105
2.0869999999999997 0.055047255791679
2.086 0.054944274480198556
2.085 0.05482947874860966
2.084 0.05470342665133444
2.0829999999999997 0.054566822215139255
2.082 0.05442002394059265
2.081 0.05426361254681462
2.08 0.05409687600233473
2.0789999999999997 0.053919134378041834
2.078 0.0537290666006593
2.077 0.05352481486002381
2.076 0.05330448984670239
2.0749999999999997 0.053066767767590436
2.074 0.05281046252700544
2.073 0.052535458457762356
2.072 0.052242507806368695
2.0709999999999997 0.0519331413084374
2.07 0.05160971173088361
2.069 0.05127602035653729
2.068 0.05093652190998579
2.0669999999999997 0.05059637119742829
2.066 0.05026166430822637
2.065 0.049939018345584875
2.064 0.04963487913489127
2.0629999999999997 0.049355827124516645
2.062 0.049107512894357
2.061 0.04889489923681032
2.06 0.048720801033276744
2.0589999999999997 0.04858665796454075
2.058 0.04849205386234688
2.057 0.04843427638578807
2.056 0.04840890613921315
2.0549999999999997 0.04841060474709357
2.054 0.048432346478779115
2.053 0.048467134318773905
2.052 0.048507881452108485
2.0509999999999997 0.04854800656268214
2.05 0.04858202849626971
2.049 0.048605782139864225
2.048 0.04861610029311247
2.0469999999999997 0.04861110053915352
2.046 0.04858968603424859
2.045 0.04855146127244282
2.044 0.048495827060873686
2.0429999999999997 0.04842256551343996
2.042 0.048330773449316015
2.041 0.04821930909239974
2.04 0.04808704546441724
2.0389999999999997 0.04793339568834076
2.038 0.04775892731873416
2.037 0.04756540449626934
2.036 0.04735656192933168
2.0349999999999997 0.047137514050563344
2.034 0.04691506295485335
2.033 0.04669692664743353
2.032 0.0464906450711908
2.031 0.04630295127636803
2.03 0.04613889894885861
2.029 0.04600111749739249
2.028 0.045890412990329955
2.027 0.04580514375509216
2.026 0.04574200228401409
2.025 0.04569689199445059
2.024 0.04566575137742714
2.023 0.045645317468930545
2.022 0.04563375666166561
2.021 0.04563094906186843
2.02 0.04563774314206397
2.019 0.04565643252334779
2.018 0.045688958280876886
2.017 0.04573721358635197
2.016 0.04580158051324277
2.015 0.04588061346397643
2.014 0.04597097592452671
2.013 0.046067455892609833
2.012 0.04616302428028618
2.011 0.04625036441574812
2.01 0.04632162840993429
2.009 0.04637004389600923
2.008 0.04639063551230567
2.007 0.04638014986765945
2.006 0.046338429547181925
2.005 0.04626809117108969
2.004 0.04617423544072385
2.003 0.04606449787260632
2.002 0.04594797340513373
2.001 0.045834268347694704
2.0 0.0457330826581312
1.9989999999999997 0.045652694377087986
1.9980000000000002 0.04559919356150294
1.9969999999999999 0.04557641361527352
1.9959999999999996 0.04558488006117496
1.995 0.045622865202321866
1.9939999999999998 0.04568607673904673
1.9930000000000003 0.045768685205132026
1.992 0.04586432499537323
1.9909999999999997 0.04596612186098822
1.9900000000000002 0.04606808649037574
1.9889999999999999 0.04616457491576352
1.9879999999999995 0.04625128190686255
1.987 0.04632466698988114
1.9859999999999998 0.046382041874011404
1.9850000000000003 0.04642145406397764
1.984 0.04644187973937126
1.9829999999999997 0.046443027041579245
1.9820000000000002 0.046426092704101835
1.9809999999999999 0.04639350904456477
1.9799999999999995 0.04634953824888277
1.979 0.046299550023790687
1.9779999999999998 0.0462499250114632
1.9770000000000003 0.046207961024814656
1.976 0.04618034973469767
1.9749999999999996 0.046172687918604585
1.9740000000000002 0.046188233918463974
1.9729999999999999 0.046227979249121885
1.9719999999999995 0.04629034910071324
1.971 0.04637125658683595
1.9699999999999998 0.046464864053770025
1.9690000000000003 0.04656443251572395
1.968 0.04666339673299641
1.9669999999999996 0.04675647319249629
1.9660000000000002 0.046840251478227304
1.9649999999999999 0.04691365365976716
1.9639999999999995 0.046977673260557316
1.963 0.04703557507632603
1.9619999999999997 0.04709150657759561
1.9610000000000003 0.04715027681956986
1.96 0.04721598452896756
1.9589999999999996 0.047291851342397766
1.9580000000000002 0.04737928593189311
1.9569999999999999 0.04747824988745366
1.9559999999999995 0.047586664774807455
1.955 0.04770170295466455
1.9539999999999997 0.04781968719584748
1.9530000000000003 0.047937104057823574
1.952 0.04805093873355213
1.9509999999999996 0.04815913704747285
1.9500000000000002 0.048260412754878364
1.9489999999999998 0.048354871225996535
1.9479999999999995 0.048443040177126855
1.947 0.04852593820462909
1.9459999999999997 0.048604596060142606
1.9450000000000003 0.04867981260940265
1.944 0.04875243696692574
1.9429999999999996 0.048823408919868125
1.9420000000000002 0.048893880834827735
1.9409999999999998 0.048965986428887665
1.9399999999999995 0.04904293087912618
1.939 0.04912922597114649
1.9379999999999997 0.0492296139509685
1.9370000000000003 0.049349869888066424
1.936 0.049495146466434756
1.9349999999999996 0.04966939196857156
1.9340000000000002 0.04987439135376821
1.9329999999999998 0.050109414577387344
1.9319999999999995 0.05037083773308851
1.931 0.05065245192021825
1.9299999999999997 0.050945389375325674
1.9290000000000003 0.05124001681039844
1.928 0.051525949969846885
1.9269999999999996 0.051793899228063205
1.9260000000000002 0.05203617349692886
1.9249999999999998 0.05224795121255602
1.9239999999999995 0.05242714591496162
1.923 0.052574596021603484
1.9219999999999997 0.05269435033873655
1.9210000000000003 0.05279209909071125
1.92 0.05287526336331971
1.9189999999999996 0.052951153793008604
1.9180000000000001 0.05302648340265749
1.9169999999999998 0.05310691231918806
1.9159999999999995 0.05319606446277487
1.915 0.053295826188582085
1.9139999999999997 0.05340608139027777
1.9130000000000003 0.05352566995688612
1.912 0.05365230056305093
1.9109999999999996 0.053784151200030966
1.9100000000000001 0.05391943747069767
1.9089999999999998 0.05405832760304308
1.9079999999999995 0.05420150809240873
1.907 0.054352417494646525
1.9059999999999997 0.054514497119300585
1.9050000000000002 0.05469285283320943
1.904 0.0548920512594227
1.9029999999999996 0.055116656027502174
1.9020000000000001 0.0553690080767185
1.9009999999999998 0.05564987520154602
1.9000000000000004 0.055957334806712763
1.899 0.0562869890394128
1.8979999999999997 0.05663293808956633
1.8970000000000002 0.056987527583822764
1.896 0.057343239048158356
1.8949999999999996 0.05769290666932947
1.8940000000000001 0.05803058017683243
1.8929999999999998 0.058352448877819374
1.8920000000000003 0.058656455619739055
1.891 0.0589424521516124
1.8899999999999997 0.05921194533055401
1.8890000000000002 0.059467563637067324
1.888 0.05971188002727932
1.8869999999999996 0.05994811738683025
1.8860000000000001 0.060179212996223405
1.8849999999999998 0.06040856909691046
1.8840000000000003 0.06063956284917266
1.883 0.06087559237988048
1.8819999999999997 0.06112072859643898
1.8810000000000002 0.061379663343030647
1.88 0.06165614617756917
1.8789999999999996 0.0619536166503126
1.8780000000000001 0.062274596597399166
1.8769999999999998 0.06262003079079619
1.8760000000000003 0.06298924124986587
1.875 0.06337891013489125
1.8739999999999997 0.0637859179328047
1.8730000000000002 0.06420558296241743
1.8719999999999999 0.06463357266683806
1.8709999999999996 0.06506637064690374
1.87 0.06550186514239391
1.8689999999999998 0.06593994774312502
1.8680000000000003 0.06638224025813774
1.867 0.06683156591411829
1.8659999999999997 0.06729254289661256
1.8650000000000002 0.0677692387122831
1.8639999999999999 0.06826579328834424
1.8629999999999995 0.06878482142876365
1.862 0.06932665041914661
1.8609999999999998 0.06988979522231534
1.8600000000000003 0.07046966449940807
1.859 0.07106020136176887
1.8579999999999997 0.07165281046899262
1.8570000000000002 0.07223873491395241
1.8559999999999999 0.07280869266149828
1.8549999999999995 0.07335477974562832
1.854 0.07387079115620768
1.8529999999999998 0.0743541431979753
1.8520000000000003 0.07480456519894
1.851 0.07522521406134176
1.8499999999999996 0.0756223920463834
1.8490000000000002 0.07600418644213874
1.8479999999999999 0.07637967263298949
1.8469999999999995 0.07675773694483264
1.846 0.0771460197577572
1.8449999999999998 0.07755050762520792
1.8440000000000003 0.07797427215833003
1.843 0.07841757039742264
1.8419999999999996 0.07887851646331732
1.8410000000000002 0.07935252639588027
1.8399999999999999 0.07983433006640751
1.8389999999999995 0.08031736821957063
1.838 0.08079608491800074
1.8369999999999997 0.08126575854713249
1.8360000000000003 0.08172256834537811
1.835 0.08216431304030891
1.8339999999999996 0.08259096837120683
1.8330000000000002 0.08300244092088986
1.8319999999999999 0.08339981368286385
1.8309999999999995 0.08378456900530225
1.83 0.08415791373055877
1.8289999999999997 0.08452194671185258
1.8280000000000003 0.08487841293406602
1.827 0.08523000286957527
1.8259999999999996 0.08558145028702575
1.8250000000000002 0.08593828041881477
1.8239999999999998 0.08630905394473544
1.8229999999999995 0.08670477867204651
1.822 0.08713729457358389
1.8209999999999997 0.08762085038764213
1.8200000000000003 0.08816893794248032
1.819 0.08879393950785334
1.8179999999999996 0.0895058287138607
1.8170000000000002 0.09031029053050874
1.8159999999999998 0.09120888384793434
1.8149999999999995 0.09219682254317996
1.814 0.09326463478959329
1.8129999999999997 0.09439733758243699
1.8120000000000003 0.09557583567028052
1.811 0.09677898702983431
1.8099999999999996 0.09798488449913306
1.8090000000000002 0.09917363373839778
1.8079999999999998 0.10032882263738667
1.8069999999999995 0.10143985217117188
1.806 0.10250295315805577
1.8049999999999997 0.10352071601594222
1.8040000000000003 0.10450223084864105
1.803 0.10546070916855411
1.8019999999999996 0.10641230394250391
1.8010000000000002 0.10737270646105339
1.7999999999999998 0.10835569186362862
1.7989999999999995 0.10937083033325032
1.798 0.11042352706233098
1.7969999999999997 0.11151336622309121
1.7960000000000003 0.11263594445143346
1.795 0.11378389268865388
1.7939999999999996 0.1149468577041064
1.7930000000000001 0.11611444761652277
1.7919999999999998 0.11727508292781742
1.7909999999999995 0.11841834769101386
1.79 0.1195348518562982
1.7889999999999997 0.12061503081709485
1.7880000000000003 0.12165072168755131
1.787 0.12263577630156493
1.7859999999999996 0.12356645495146629
1.7850000000000001 0.12444246565966069
1.7839999999999998 0.12526756872085798
1.7829999999999995 0.1260508687371858
1.782 0.12680723940768754
1.7809999999999997 0.12755641882018792
1.7800000000000002 0.12832117079948774
1.779 0.12912822442337696
1.7779999999999996 0.13000366855840031
1.7770000000000001 0.13097161705445073
1.7759999999999998 0.13205052589769342
1.7750000000000004 0.13325257864781984
1.774 0.13458222947948473
1.7729999999999997 0.1360348765772236
1.7720000000000002 0.13759594241544476
1.771 0.13924605439898807
1.7699999999999996 0.14095922232873942
1.7690000000000001 0.14270813538782132
1.7679999999999998 0.14446628082713764
1.7670000000000003 0.14621116649916543
1.766 0.14792595461901814
1.7649999999999997 0.1496022868759595
1.7640000000000002 0.1512401007509498
1.763 0.15284649055764898
1.7619999999999996 0.1544349686738732
1.7610000000000001 0.15602354921946163
1.7599999999999998 0.15762940952388058
1.7590000000000003 0.15926774500759788
1.758 0.1609486487970743
1.7569999999999997 0.1626752956763967
1.7560000000000002 0.16444356205921618
1.755 0.16624117785064846
1.7539999999999996 0.16805311622932068
1.7530000000000001 0.16986118549155846
1.7519999999999998 0.17164871044294852
1.7510000000000003 0.17340528093761218
1.75 0.175126464934811
1.7489999999999997 0.17681707255694373
1.7480000000000002 0.17849153823183503
1.7469999999999999 0.18016915667128902
1.7459999999999996 0.18187339521973347
1.745 0.18362964981259935
1.7439999999999998 0.18545750459622662
1.7430000000000003 0.18737300931261702
1.742 0.18938163289698018
1.7409999999999997 0.19147905557896186
1.7400000000000002 0.19365368840954006
1.7389999999999999 0.19588673331381207
1.7379999999999995 0.19815518906716617
1.737 0.20043512183836
1.7359999999999998 0.20270247111451636
1.7350000000000003 0.20493942458939063
1.734 0.20713134922849905
1.7329999999999997 0.20927081865382785
1.7320000000000002 0.21135639751080973
1.7309999999999999 0.213391594407101
1.7299999999999995 0.21538418878720966
1.729 0.21734646936074073
1.7279999999999998 0.2192921610858262
1.7270000000000003 0.22123841779552472
1.726 0.22320426796188747
1.7249999999999996 0.22520993328411013
1.7240000000000002 0.22727732004647
1.7229999999999999 0.22942768599971616
1.7219999999999995 0.23167915097632244
1.721 0.23404322813500916
1.7199999999999998 0.23652679279136915
1.7190000000000003 0.23912492039288663
1.718 0.24182428376631374
1.7169999999999996 0.24460496017438862
1.7160000000000002 0.24744261142881963
1.7149999999999999 0.2503101105541654
1.7139999999999995 0.25318833467844404
1.713 0.2560628934933201
1.7119999999999997 0.2589315404813379
1.7110000000000003 0.2618034238661934
1.71 0.26469676308113715
1.7089999999999996 0.2676377867624253
1.7080000000000002 0.27065280867258434
1.7069999999999999 0.2737658918620114
1.7059999999999995 0.2769960094311006
1.705 0.28034954847359095
1.7039999999999997 0.2838205576254779
1.7030000000000003 0.28739148725218416
1.702 0.29103156379622647
1.7009999999999996 0.294700390159243
1.7000000000000002 0.29834991005810635
1.6989999999999998 0.30192732012927376
1.6979999999999995 0.305381283377351
1.697 0.30866214329198305
1.6959999999999997 0.3117291918201023
1.6950000000000003 0.3145536270036394
1.694 0.31712087226943436
1.6929999999999996 0.3194355790317111
1.6920000000000002 0.3215214660501432
1.6909999999999998 0.323417793408267
1.6899999999999995 0.32517854331044255
1.689 0.32687000477507927
1.6879999999999997 0.32856071148435584
1.6870000000000003 0.330321868162288
1.686 0.33221485864660416
1.6849999999999996 0.3342880265928964
1.6840000000000002 0.3365729505631237
1.6829999999999998 0.339080455325148
1.6819999999999995 0.3417992309242792
1.681 0.3446976639503383
1.6799999999999997 0.34772798971020175
1.6790000000000003 0.35083018460341453
1.678 0.3539378585138187
1.6769999999999996 0.3569853442544674
1.6760000000000002 0.35991483449674366
1.6749999999999998 0.36268227664553115
1.6739999999999995 0.3652606549885647
1.673 0.36764083145175225
1.6719999999999997 0.36983241817873586
1.6710000000000003 0.37185478076649237
1.67 0.3737388736749445
1.6689999999999996 0.375520423796359
1.6680000000000001 0.3772326324031859
1.6669999999999998 0.37890757550230086
1.6659999999999995 0.38057909393800543
1.665 0.3822754883058904
1.6639999999999997 0.3840274791803668
1.6630000000000003 0.38586551073667286
1.662 0.3878231593969737
1.6609999999999996 0.3899297082465885
1.6600000000000001 0.39221198208142083
1.6589999999999998 0.3946891888158154
1.6579999999999995 0.39736908251589637
1.657 0.4002392639003725
1.6559999999999997 0.40327723391775655
1.6550000000000002 0.4064456357430371
1.654 0.40969355523772694
1.6529999999999996 0.4129647310042357
1.6520000000000001 0.4162051826606204
1.6509999999999998 0.4193617167486346
1.6499999999999995 0.4223914974170814
1.649 0.42526108899109766
1.6479999999999997 0.4279510280382152
1.6470000000000002 0.430449101239564
1.646 0.43275655478722996
1.6449999999999996 0.4348793306514224
1.6440000000000001 0.43682977294078007
1.6429999999999998 0.4386218196463921
1.6420000000000003 0.44027321778416256
1.641 0.4418011529553634
1.6399999999999997 0.4432171614240598
1.6390000000000002 0.44453193996968704
1.638 0.4457508204344438
1.6369999999999996 0.446876780994929
1.6360000000000001 0.44791075333042674
1.6349999999999998 0.4488519643819164
1.6340000000000003 0.4497011457419465
1.633 0.4504662891651069
1.6319999999999997 0.4511559328042529
1.6310000000000002 0.4517878052469957
1.63 0.4523867893979572
1.6289999999999996 0.4529781447170755
1.6280000000000001 0.4535863814730524
1.6269999999999998 0.4542305195669706
1.6260000000000003 0.4549192860677202
1.625 0.45564646110453527
1.6239999999999997 0.4563945287645935
1.6230000000000002 0.4571343101696648
1.6219999999999999 0.457826020851921
1.6209999999999996 0.4584302940826179
1.62 0.4589060517593359
1.6189999999999998 0.4592206390653754
1.6180000000000003 0.45934950478703396
1.617 0.4592762412081737
1.6159999999999997 0.45899665608659596
1.6150000000000002 0.45851340635845694
1.6139999999999999 0.45783685861303136
1.6129999999999995 0.45698218964055787
1.612 0.4559743476125561
1.6109999999999998 0.4548403641123292
1.6100000000000003 0.45361644526413886
1.609 0.4523404040456083
1.6079999999999997 0.4510540609682418
1.6070000000000002 0.44979589737023984
1.6059999999999999 0.4485980064141824
1.6049999999999995 0.4474885573702492
1.604 0.44648066059569835
1.6029999999999998 0.44557477782267807
1.6020000000000003 0.44476791712959246
1.601 0.44404436107638
1.5999999999999996 0.44338535467597306
1.5990000000000002 0.4427736278230201
1.5979999999999999 0.44219387070925764
1.5969999999999995 0.4416338252183603
1.596 0.4410845257839757
1.5949999999999998 0.4405391601267986
1.5940000000000003 0.4399965106764261
1.593 0.43945544325772445
1.5919999999999996 0.43892072798329596
1.5910000000000002 0.4384029754601878
1.5899999999999999 0.4379214263637228
1.5889999999999995 0.43750278730177755
1.588 0.4371771418450573
1.5869999999999997 0.4369812053439156
1.5860000000000003 0.4369490933265847
1.585 0.4371051028215166
1.5839999999999996 0.43745475837198106
1.5830000000000002 0.43798611086224976
1.5819999999999999 0.43866004688405247
1.5809999999999995 0.4394137956302331
1.58 0.44016856305179186
1.5789999999999997 0.4408329143021201
1.5780000000000003 0.4413164485954858
1.577 0.4415364090884714
1.5759999999999996 0.44143425713203355
1.5750000000000002 0.4409728881877966
1.5739999999999998 0.4401458204570541
1.5729999999999995 0.43897621548853966
1.572 0.4375100339845957
1.5709999999999997 0.43580953638963454
1.5700000000000003 0.4339479340382126
1.569 0.4319965031625267
1.5679999999999996 0.43002368071966324
1.5670000000000002 0.42808765254913456
1.5659999999999998 0.4262353449915367
1.5649999999999995 0.4244986951068833
1.564 0.4228996867553791
1.5629999999999997 0.42144766683915913
1.5620000000000003 0.4201455512056157
1.561 0.41898802615766506
1.5599999999999996 0.41796379706217607
1.5590000000000002 0.41706127726490644
1.5579999999999998 0.4162614188382748
1.5569999999999995 0.415544479749885
1.556 0.4148897197311503
1.5549999999999997 0.41427977879446465
1.5540000000000003 0.4136981431705889
1.553 0.41312810262393757
1.5519999999999996 0.41256422579730095
1.5510000000000002 0.4120029618088087
1.5499999999999998 0.41144495249239327
1.5489999999999995 0.4108983281141922
1.548 0.4103737947359975
1.5469999999999997 0.4098867198612075
1.5460000000000003 0.4094531886422005
1.545 0.409083446418903
1.5439999999999996 0.40878805833235476
1.5430000000000001 0.40856937130293663
1.5419999999999998 0.40842392725070165
1.5409999999999995 0.40833525235618867
1.54 0.40828167801576143
1.5389999999999997 0.40824023143021093
1.5380000000000003 0.40818045234231953
1.537 0.40807809618835383
1.5359999999999996 0.40791863113668253
1.5350000000000001 0.40769882520536616
1.5339999999999998 0.40742651924979817
1.5329999999999995 0.407125883621626
1.532 0.4068300784299155
1.5309999999999997 0.40658078381961715
1.5300000000000002 0.40641855966055823
1.529 0.40638087651870786
1.5279999999999996 0.4064945846288323
1.5270000000000001 0.40677146795409813
1.5259999999999998 0.40721547985254325
1.5249999999999995 0.4078127012372786
1.524 0.4085457902936558
1.5229999999999997 0.40938985741002076
1.5220000000000002 0.4103242501991157
1.521 0.41132882120708436
1.5199999999999996 0.41239188460010456
1.5190000000000001 0.41350455403101793
1.5179999999999998 0.4146576798148982
1.5170000000000003 0.41584876780590213
1.516 0.41707100529207414
1.5149999999999997 0.4183136644553299
1.5140000000000002 0.4195655666669441
1.513 0.42081620164529276
1.5119999999999996 0.42205680532837275
1.5110000000000001 0.423288431965806
1.5099999999999998 0.42451378059602646
1.5090000000000003 0.4257500258198744
1.508 0.4270188543501031
1.5069999999999997 0.4283410506336714
1.5060000000000002 0.42973702216141507
1.505 0.43121966632633035
1.5039999999999996 0.4327884755843335
1.5030000000000001 0.43442772387835105
1.5019999999999998 0.4361134080539013
1.5010000000000003 0.43780389280848914
1.5 0.4394615747810416
1.4989999999999997 0.44104695105031344
1.4980000000000002 0.4425308690068524
1.4969999999999999 0.4438953453384359
1.4959999999999996 0.44514241934115556
1.495 0.4462854852250484
1.4939999999999998 0.44735564647063736
1.4930000000000003 0.44839235951154827
1.492 0.44944360843843306
1.4909999999999997 0.4505556416807087
1.4900000000000002 0.45176872929987505
1.4889999999999999 0.4531161044467231
1.4879999999999995 0.454615315904192
1.487 0.4562695597262484
1.4859999999999998 0.4580635559764908
1.4850000000000003 0.45996827752160147
1.484 0.4619370613267182
1.4829999999999997 0.46391658562450505
1.4820000000000002 0.46584688619520714
1.4809999999999999 0.4676712930486133
1.4799999999999995 0.46934062944202454
1.479 0.4708249376138056
1.4779999999999998 0.47211425834063203
1.4770000000000003 0.4732225813933258
1.476 0.47419270849207956
1.4749999999999996 0.47508389292594544
1.4740000000000002 0.4759759922820212
1.4729999999999999 0.4769518024456679
1.4719999999999995 0.4780945598898787
1.471 0.4794754249459887
1.4699999999999998 0.4811462695087731
1.4690000000000003 0.4831351422891418
1.468 0.4854384602947923
1.4669999999999996 0.488028404352275
1.4660000000000002 0.4908506934206398
1.4649999999999999 0.49383554020557896
1.4639999999999995 0.496901042673458
1.463 0.4999672710842616
1.4619999999999997 0.5029616049391248
1.4610000000000003 0.5058313271505819
1.46 0.5085453564519219
1.4589999999999996 0.5110994513856157
1.4580000000000002 0.5135133353654793
1.4569999999999999 0.5158267981149043
1.4559999999999995 0.5180928580209994
1.455 0.5203693490716689
1.4539999999999997 0.5227107474437246
1.4530000000000003 0.525157063038525
1.452 0.5277358979355533
1.4509999999999996 0.5304503802043264
1.4500000000000002 0.533290124571334
1.4489999999999998 0.5362298324477002
1.4479999999999995 0.5392341030195642
1.447 0.5422681391033785
1.4459999999999997 0.5452971953174501
1.4450000000000003 0.5483017495541479
1.444 0.5512691373647866
1.4429999999999996 0.5542072873879288
1.4420000000000002 0.5571376819085281
1.4409999999999998 0.5600948016055285
1.4399999999999995 0.5631267526974182
1.439 0.5662847833302497
1.4379999999999997 0.5696165532438033
1.4370000000000003 0.5731691757355873
1.436 0.5769742400629654
1.4349999999999996 0.5810462718275753
1.4340000000000002 0.5853821716552975
1.4329999999999998 0.589954704638388
1.4319999999999995 0.5947233620095226
1.431 0.5996307020784624
1.4299999999999997 0.6046090923427022
1.4290000000000003 0.6095894706415207
1.428 0.614508114869269
1.4269999999999996 0.6193134973628184
1.4260000000000002 0.6239672311364864
1.4249999999999998 0.6284475073795012
1.4239999999999995 0.6327526092855494
1.423 0.6368944869304319
1.4219999999999997 0.6409007079711891
1.4210000000000003 0.6448123139551126
1.42 0.6486762441760779
1.4189999999999996 0.6525413499031146
1.4180000000000001 0.656457424948633
1.4169999999999998 0.6604695380085799
1.4159999999999995 0.66461004347989
1.415 0.668908046623959
1.4139999999999997 0.6733700665386722
1.4130000000000003 0.6779954825391885
1.412 0.6827665522274978
1.4109999999999996 0.6876630306343895
1.4100000000000001 0.6926598904833737
1.4089999999999998 0.6977385666622586
1.4079999999999995 0.7028953237422525
1.407 0.708133798645685
1.4059999999999997 0.7134844994893932
1.4050000000000002 0.7189859199143289
1.404 0.7246845419742461
1.4029999999999996 0.7306243530238018
1.4020000000000001 0.7368421256887427
1.4009999999999998 0.7433469546893815
1.3999999999999995 0.7501242773303045
1.399 0.7571357691323636
1.3979999999999997 0.7643141343774669
1.3970000000000002 0.7715753897200648
1.396 0.7788231267138633
1.3949999999999996 0.7859690850428329
1.3940000000000001 0.7929253773020405
1.3929999999999998 0.7996263687379922
1.3919999999999995 0.8060280968340015
1.391 0.8121023682840943
1.3899999999999997 0.8178475452918368
1.3890000000000002 0.8232692410916659
1.388 0.8283820607714366
1.3869999999999996 0.833202514185269
1.3860000000000001 0.8377477196887402
1.3849999999999998 0.8420209556106706
1.3840000000000003 0.8460200008239149
1.383 0.8497384955184997
1.3819999999999997 0.8531669491224613
1.3810000000000002 0.8562998828199214
1.38 0.8591392057531517
1.3789999999999996 0.8617001884488947
1.3780000000000001 0.864014300672774
1.3769999999999998 0.8661333684543093
1.3760000000000003 0.8681195019720491
1.375 0.8700503688526873
1.3739999999999997 0.8720067810395792
1.3730000000000002 0.8740697080154586
1.3719999999999999 0.8763097936948313
1.3709999999999996 0.878785384244244
1.37 0.881536611971754
1.3689999999999998 0.8845813683729404
1.3680000000000003 0.8879117877811332
1.367 0.8914979507780735
1.3659999999999997 0.8952789162630921
1.3650000000000002 0.899183013415002
1.3639999999999999 0.9031156725551039
1.3629999999999995 0.9069694325983472
1.362 0.9106309613852256
1.3609999999999998 0.9139875739970217
1.3600000000000003 0.9169290999366837
1.359 0.9193514477469932
1.3579999999999997 0.9211705089183718
1.3570000000000002 0.9223043504444546
1.3559999999999999 0.9226952699820323
1.3549999999999995 0.9223029085957574
1.354 0.9211047383125134
1.3529999999999998 0.9190980521313064
1.3520000000000003 0.9163119722588293
1.351 0.9127895410588139
1.3499999999999996 0.9085966481673998
1.3490000000000002 0.9038161114481391
1.3479999999999999 0.8985486121298092
1.3469999999999995 0.8928922119141531
1.346 0.886947007607517
1.3449999999999998 0.8808062355640424
1.3440000000000003 0.8745452549738107
1.343 0.8682249794267815
1.3419999999999996 0.8618824687201918
1.3410000000000002 0.8555369633785203
1.3399999999999999 0.8491901286394056
1.3389999999999995 0.842822915880962
1.338 0.836409033170332
1.3369999999999997 0.8299093952375276
1.3360000000000003 0.8232862537242333
1.335 0.8165026993252307
1.3339999999999996 0.8095216205341719
1.3330000000000002 0.8023165005602371
1.3319999999999999 0.7948671264794451
1.3309999999999995 0.7871672964797407
1.33 0.7792135038448101
1.3289999999999997 0.7710115736373935
1.3280000000000003 0.7625804512347522
1.327 0.753944442775178
1.3259999999999996 0.7451344334850475
1.3250000000000002 0.7361926135273743
1.3239999999999998 0.7271705845276251
1.3229999999999995 0.718127451663695
1.322 0.7091310896240791
1.3209999999999997 0.7002485056593581
1.3200000000000003 0.6915453533142097
1.319 0.6830815796209367
1.3179999999999996 0.6749020065273016
1.3170000000000002 0.6670385951730837
1.3159999999999998 0.6594950259944875
1.3149999999999995 0.6522551107739178
1.314 0.6452855706708621
1.3129999999999997 0.6385235873232877
1.3120000000000003 0.6318974966448251
1.311 0.6253213798976044
1.3099999999999996 0.6187048083964752
1.3090000000000002 0.6119624203685206
1.3079999999999998 0.6050226153548873
1.3069999999999995 0.5978266228548189
1.306 0.590342203677765
1.3049999999999997 0.5825655460038116
1.3040000000000003 0.5745173526962767
1.303 0.5662434182809064
1.3019999999999996 0.5578128626572839
1.3010000000000002 0.5493044896149477
1.2999999999999998 0.5407991494007326
1.2989999999999995 0.5323734724293376
1.298 0.5240934667267038
1.2969999999999997 0.516005217577467
1.2960000000000003 0.5081354928405679
1.295 0.5004922979815775
1.2939999999999996 0.493067022377741
1.2930000000000001 0.4858423084595417
1.2919999999999998 0.47879383017093774
1.2909999999999995 0.4719024883791524
1.29 0.4651549260907834
1.2889999999999997 0.45854830833467636
1.2880000000000003 0.4520954240263573
1.287 0.44581800943452937
1.2859999999999996 0.4397411608721871
1.2850000000000001 0.4338903084354746
1.2839999999999998 0.4282862068651712
1.2829999999999995 0.42293290955584156
1.282 0.4178134411568973
1.2809999999999997 0.4128958223626934
1.2800000000000002 0.40812484259860143
1.279 0.40342613010888045
1.2779999999999996 0.3987233129543064
1.2770000000000001 0.39393371314149545
1.2759999999999998 0.38898570964484586
1.2749999999999995 0.38382102657941874
1.274 0.3784056010673488
1.2729999999999997 0.372727724931024
1.2720000000000002 0.36680190189299045
1.271 0.3606665072516559
1.2699999999999996 0.35437788632352496
1.2690000000000001 0.34800541130516116
1.2679999999999998 0.34162631070363547
1.2669999999999995 0.3353206629369203
1.266 0.32916038569148476
1.2649999999999997 0.3232076267159161
1.2640000000000002 0.3175096543070407
1.263 0.3120945955050466
1.2619999999999996 0.30697268893690943
1.2610000000000001 0.3021373761774232
1.2599999999999998 0.2975632127162477
1.2590000000000003 0.2932145191218592
1.258 0.28905237405448136
1.2569999999999997 0.285030932733816
1.2560000000000002 0.2811086092808487
1.255 0.2772493467701388
1.2539999999999996 0.27342476285198786
1.2530000000000001 0.2696147267573019
1.2519999999999998 0.26580793421121146
1.2510000000000003 0.2620027390154281
1.25 0.25820073001484484
1.2489999999999997 0.2544103750951529
1.2480000000000002 0.25064200351962035
1.2469999999999999 0.24690763066741214
1.2459999999999996 0.2432192047029315
1.245 0.23958825485539623
1.2439999999999998 0.23602654438567866
1.2430000000000003 0.23254206572414193
1.242 0.22914504044512457
1.2409999999999997 0.22584310691866596
1.2400000000000002 0.22264457876734678
1.2389999999999999 0.2195575785561342
1.2379999999999995 0.21659030302089485
1.237 0.21374992190437264
1.2359999999999998 0.21104047135659443
1.2350000000000003 0.2084609122979871
1.234 0.20600661628932848
1.2329999999999997 0.20366543029361894
1.2320000000000002 0.20141945743065248
1.2309999999999999 0.19924560076105555
1.2299999999999995 0.1971171561771933
1.229 0.19500690717596839
1.2279999999999998 0.19289077835146348
1.2270000000000003 0.19074746666171907
1.226 0.1885632590073473
1.2249999999999996 0.18633097924519887
1.2240000000000002 0.184049845618993
1.2229999999999999 0.18172805785438045
1.2219999999999995 0.17937473231353385
1.221 0.17700543941596356
1.2199999999999998 0.1746365253979878
1.2190000000000003 0.1722846749273979
1.218 0.1699674739500418
1.2169999999999996 0.1677017684804259
1.2160000000000002 0.16550483305009123
1.2149999999999999 0.16339388332165536
1.2139999999999995 0.1613846176696259
1.213 0.15949088328653513
1.2119999999999997 0.15772279222550764
1.2110000000000003 0.15608690591773497
1.21 0.15458189643083334
1.2089999999999996 0.153199390844419
1.2080000000000002 0.15192272041191165
1.2069999999999999 0.15072592971808457
1.2059999999999995 0.14957604743641378
1.205 0.1484357196089398
1.2039999999999997 0.14726402941024708
1.2030000000000003 0.14602194261964524
1.202 0.144674222339844
1.2009999999999996 0.1431938808734154
1.2000000000000002 0.14156621144914766
1.1989999999999998 0.13978816534757754
1.1979999999999995 0.1378711302055228
1.197 0.13584005081326359
1.1959999999999997 0.1337291596333074
1.1950000000000003 0.13158356395485232
1.194 0.12945182896835492
1.1929999999999996 0.12738285615981626
1.1920000000000002 0.12542149023604945
1.1909999999999998 0.12360536758955189
1.1899999999999995 0.12196037223562484
1.189 0.1205000955066807
1.1879999999999997 0.11922493214733168
1.1870000000000003 0.11812203998196691
1.186 0.11716719396547066
1.1849999999999996 0.11632886051780232
1.1840000000000002 0.11556965232772806
1.1829999999999998 0.11485269611893116
1.1819999999999995 0.1141430777639852
1.181 0.1134119528034183
1.1799999999999997 0.11263814681537115
1.1790000000000003 0.11180931871926147
1.178 0.1109221593468378
1.1769999999999996 0.1099814143221412
1.1760000000000002 0.1089969001608703
1.1749999999999998 0.10798250402654327
1.1739999999999995 0.10695253877485678
1.173 0.10592245627072965
1.1719999999999997 0.10490400209053177
1.1710000000000003 0.10390684199067148
1.17 0.10293658373315734
1.1689999999999996 0.10199568425734762
1.1680000000000001 0.10108317538927102
1.1669999999999998 0.10019607315419193
1.1659999999999995 0.09933034247084568
1.165 0.09848080990955362
1.1639999999999997 0.09764391348547985
1.1630000000000003 0.09681749499840248
1.162 0.09600100282317649
1.1609999999999996 0.09519691663301078
1.1600000000000001 0.09440831053519218
1.1589999999999998 0.09364061928097983
1.1579999999999995 0.09289806734634509
1.157 0.09218457286267569
1.1559999999999997 0.0915013865275198
1.1550000000000002 0.09084734380920814
1.154 0.0902189102051191
1.1529999999999996 0.08961190602441085
1.1520000000000001 0.08901986920385982
1.1509999999999998 0.08843758661688594
1.1499999999999995 0.0878625508021997
1.149 0.08729358106177605
1.1479999999999997 0.08673177924614306
1.1470000000000002 0.08618164280905546
1.146 0.08564754486037546
1.1449999999999996 0.08513472590258273
1.1440000000000001 0.08464672801724853
1.1429999999999998 0.08418621471290871
1.1419999999999995 0.08375212919113567
1.141 0.08334190527394349
1.1399999999999997 0.08295008710553506
1.1390000000000002 0.08256986397239421
1.138 0.08219373324265737
1.1369999999999996 0.08181347212670101
1.1360000000000001 0.08142115294819612
1.1349999999999998 0.08101005001245842
1.1340000000000003 0.08057497549572526
1.133 0.08011255132483716
1.1319999999999997 0.07962107184414795
1.1310000000000002 0.0791017676662801
1.13 0.07855807949132207
1.1289999999999996 0.07799593416003286
1.1280000000000001 0.07742303918654618
1.1269999999999998 0.07684874563339825
1.1260000000000003 0.07628204224792218
1.125 0.07573134134509496
1.1239999999999997 0.07520245472776274
1.1230000000000002 0.07469799218490498
1.1219999999999999 0.07421631025642958
1.1209999999999996 0.07375140883292482
1.12 0.07329381067514787
1.1189999999999998 0.07283124898165107
1.1180000000000003 0.07235022713613364
1.117 0.07183802928248262
1.1159999999999997 0.07128573283885895
1.1150000000000002 0.07068860524928024
1.1139999999999999 0.07004788755488985
1.1129999999999995 0.06937166319236258
1.112 0.06867321823752333
1.1109999999999998 0.06797113691197076
1.1100000000000003 0.06728595182582066
1.109 0.06663897530327506
1.1079999999999997 0.0660494179678433
1.1070000000000002 0.06553208362090018
1.1059999999999999 0.06509570466425166
1.1049999999999995 0.06474339197530955
1.104 0.06447072523801886
1.1029999999999998 0.06426897456627467
1.1020000000000003 0.06412482385580578
1.101 0.06402348619472983
1.0999999999999996 0.06395050144031848
1.0990000000000002 0.06389371028591587
1.0979999999999999 0.06384279498719544
1.0969999999999995 0.06379152552280859
1.096 0.06373672256594112
1.0949999999999998 0.06367752977904322
1.0940000000000003 0.06361427957044286
1.093 0.06354835050836373
1.0919999999999996 0.06347945451826188
1.0910000000000002 0.06340740461714368
1.0899999999999999 0.06333027238497756
1.0889999999999995 0.06324597573237764
1.088 0.06315226089740286
1.0869999999999997 0.06304712518395299
1.0860000000000003 0.06292928358058429
1.085 0.0627979601322643
1.0839999999999996 0.06265374490343034
1.0830000000000002 0.062497400402282306
1.0819999999999999 0.06232929417722457
1.0809999999999995 0.06215004326946163
1.08 0.06195877277023853
1.0789999999999997 0.061754631492655976
1.0780000000000003 0.06153601682819917
1.077 0.06130068758919493
1.0759999999999996 0.06104635758773805
1.0750000000000002 0.06077137243217282
1.0739999999999998 0.06047423712328084
1.0729999999999995 0.060154696117586594
1.072 0.0598135201858117
1.0709999999999997 0.05945242071933746
1.0700000000000003 0.05907411329217972
1.069 0.05868305608615231
1.0679999999999996 0.05828453968832938
1.0670000000000002 0.0578847366910303
1.0659999999999998 0.05749096926335817
1.0649999999999995 0.05711120529935852
1.064 0.05675323787576064
1.0629999999999997 0.0564250046432579
1.0620000000000003 0.05613333580947967
1.061 0.05588420010796677
1.0599999999999996 0.05568100847976923
1.0590000000000002 0.05552547813775668
1.0579999999999998 0.05541707387088325
1.0569999999999995 0.055352503929692105
1.056 0.05532640206409491
1.0549999999999997 0.05533225327590387
1.0540000000000003 0.05536154264807382
1.053 0.05540575913853064
1.0519999999999996 0.05545630268037049
1.0510000000000002 0.05550520447908084
1.0499999999999998 0.05554585384018768
1.0489999999999995 0.05557327010313321
1.048 0.055583751652562075
1.0469999999999997 0.05557520601093056
1.0460000000000003 0.05554656081026037
1.045 0.05549763392127118
1.0439999999999996 0.055428061061836564
1.0430000000000001 0.05533792384143627
1.0419999999999998 0.05522647965997401
1.0409999999999995 0.05509264815800617
1.04 0.054935280324786465
1.0389999999999997 0.05475374359610466
1.0380000000000003 0.05454864014618765
1.037 0.054321867993061726
1.0359999999999996 0.05407753480767863
1.0350000000000001 0.05382131334757608
1.0339999999999998 0.053560829245723605
1.0329999999999995 0.05330480943671649
1.032 0.05306185443078456
1.0309999999999997 0.052839745009345136
1.0300000000000002 0.05264444015852863
1.029 0.05247922262406817
1.0279999999999996 0.05234535783728306
1.0270000000000001 0.052241346865966924
1.0259999999999998 0.05216378310351226
1.0249999999999995 0.05210830084635009
1.024 0.05207047674613419
1.0229999999999997 0.05204666797117962
1.0220000000000002 0.05203471379546937
1.021 0.052034258399335565
1.0199999999999996 0.052045908602058655
1.0190000000000001 0.05207181622654432
1.0179999999999998 0.05211366648703293
1.0169999999999995 0.05217307396118758
1.016 0.052249963942172274
1.0149999999999997 0.05234225639582171
1.0140000000000002 0.05244582973550507
1.013 0.052554560843723425
1.0119999999999996 0.052660397998155264
1.0110000000000001 0.05275510521015221
1.0099999999999998 0.05282996074941942
1.0089999999999995 0.052877564439985134
1.008 0.05289261789765706
1.0069999999999997 0.052871805002008686
1.0060000000000002 0.052815321439134144
1.005 0.052726475798247054
1.0039999999999996 0.05261133480651004
1.0030000000000001 0.052478767205182165
1.0019999999999998 0.05233921602377808
1.0010000000000003 0.05220362028348979
1.0 0.05208295905278786
0.9989999999999997 0.05198654361129251
0.9980000000000002 0.051921168816107116
0.9969999999999999 0.05189106116990143
0.9959999999999996 0.05189670356971071
0.9950000000000001 0.051936056322345124
0.9939999999999998 0.05200421262105692
0.9930000000000003 0.05209457458896274
0.992 0.05219999144441106
0.9909999999999997 0.052312770572598914
0.9900000000000002 0.052426246992075036
0.9889999999999999 0.05253414346225088
0.9879999999999995 0.05263167711647371
0.9870000000000001 0.05271487843654388
0.9859999999999998 0.05278067795658796
0.9850000000000003 0.0528267628025485
0.984 0.05285179961840391
0.9829999999999997 0.05285522156363539
0.9820000000000002 0.05283810264153219
0.9809999999999999 0.05280289923089551
0.9799999999999995 0.05275414730714337
0.9790000000000001 0.052697664753182716
0.9779999999999998 0.05264046098046449
0.9770000000000003 0.05259064697467106
0.976 0.05255571476195067
0.9749999999999996 0.052541988793397824
0.9740000000000002 0.05255322042538406
0.9729999999999999 0.05259065461696657
0.9719999999999995 0.052652699386572216
0.9710000000000001 0.05273496811843367
0.9699999999999998 0.0528311295139967
0.9690000000000003 0.05293385633630104
0.968 0.053036020818738296
0.9669999999999996 0.053131934515760496
0.9660000000000002 0.0532179984680694
0.9649999999999999 0.05329320877356579
0.9639999999999995 0.053358850118569355
0.9630000000000001 0.05341872103036454
0.9619999999999997 0.05347755250715575
0.9610000000000003 0.053540770820593886
0.96 0.053612945160210486
0.9589999999999996 0.05369761552737041
0.9580000000000002 0.053796233733848356
0.9569999999999999 0.05390859160022526
0.9559999999999995 0.05403215807919439
0.9550000000000001 0.05416355149175313
0.9539999999999997 0.05429843406236677
0.9530000000000003 0.054432664830463724
0.952 0.0545626968786417
0.9509999999999996 0.054686096314565905
0.9500000000000002 0.054801333693085486
0.9489999999999998 0.05490849014536758
0.9479999999999995 0.05500815376881164
0.9470000000000001 0.05510149296061042
0.9459999999999997 0.05518970298047887
0.9450000000000003 0.05527371665547205
0.944 0.05535451408998016
0.9429999999999996 0.055433150330258585
0.9420000000000002 0.05551089520553003
0.9409999999999998 0.055590094323579704
0.9399999999999995 0.055674276705369945
0.9390000000000001 0.055768426442115195
0.9379999999999997 0.05587778008178261
0.9370000000000003 0.05600874376707771
0.9359999999999999 0.056167043103532446
0.9349999999999996 0.05635708269352647
0.9340000000000002 0.05658087700822093
0.9329999999999998 0.056837661114935975
0.9319999999999995 0.05712347902184475
0.931 0.057431524230408516
0.9299999999999997 0.057752050624520684
0.9290000000000003 0.05807450074738268
0.9279999999999999 0.05838749641228671
0.9269999999999996 0.05868090678045997
0.9260000000000002 0.05894638888271855
0.9249999999999998 0.05917879990019801
0.9239999999999995 0.059376028968964316
0.923 0.059539179399396125
0.9219999999999997 0.0596728906559283
0.9210000000000003 0.059783548512861745
0.9199999999999999 0.059879386972088916
0.9189999999999996 0.05996840754823108
0.9180000000000001 0.06005784198453836
0.9169999999999998 0.06015366040320555
0.9159999999999995 0.06025948600647774
0.915 0.06037697343182051
0.9139999999999997 0.06050554748294349
0.9130000000000003 0.060643522704708956
0.9119999999999999 0.06078805050516589
0.9109999999999996 0.06093693892363969
0.9100000000000001 0.061088175526674365
0.9089999999999998 0.06124208342300051
0.9079999999999995 0.061399673186742616
0.907 0.06156513280791557
0.9059999999999997 0.061742675949778746
0.9050000000000002 0.061938376205344904
0.9039999999999999 0.06215764398136873
0.9029999999999996 0.06240579215600201
0.9020000000000001 0.062685524873362
0.9009999999999998 0.0629976683997459
0.8999999999999995 0.06333990808841451
0.899 0.06370706323475023
0.8979999999999997 0.06409221417271131
0.8970000000000002 0.06448645056080929
0.8959999999999999 0.06488104828556124
0.8949999999999996 0.06526774759434595
0.8940000000000001 0.06563975948797225
0.8929999999999998 0.06599283279895764
0.8919999999999995 0.06632482346370143
0.891 0.06663587928080703
0.8899999999999997 0.0669281266984382
0.8890000000000002 0.06720504199388981
0.8879999999999999 0.0674700871131888
0.8869999999999996 0.06772745393015127
0.8860000000000001 0.06798096072846259
0.8849999999999998 0.06823485535517478
0.8839999999999995 0.0684932199478271
0.883 0.06875998732610936
0.8819999999999997 0.06903966660429751
0.8810000000000002 0.06933727787055795
0.8799999999999999 0.06965659622072108
0.8789999999999996 0.07000089729107814
0.8780000000000001 0.07037231146082502
0.8769999999999998 0.07077113342143211
0.8760000000000003 0.07119583325433779
0.875 0.07164197058759433
0.8739999999999997 0.07210545648375842
0.8730000000000002 0.07258061438102577
0.8719999999999999 0.0730623616498225
0.8709999999999996 0.07354675803046887
0.8700000000000001 0.07403164875011733
0.8689999999999998 0.0745173084868024
0.8680000000000003 0.07500608291928378
0.867 0.07550173581153449
0.8659999999999997 0.07601005318649673
0.8650000000000002 0.07653614127837488
0.8639999999999999 0.07708508330779201
0.8629999999999995 0.07766009801257902
0.8620000000000001 0.07826167912521967
0.8609999999999998 0.0788881149158831
0.8600000000000003 0.07953405580944722
0.859 0.08019239207614952
0.8579999999999997 0.08085307957918925
0.8570000000000002 0.08150586597553897
0.8559999999999999 0.08213992496603972
0.8549999999999995 0.0827460492141002
0.8540000000000001 0.08331705420209222
0.8529999999999998 0.08384997929258459
0.8520000000000003 0.08434463293196716
0.851 0.08480486116661512
0.8499999999999996 0.08523822319984344
0.8490000000000002 0.08565442195269954
0.8479999999999999 0.08606436926320765
0.8469999999999995 0.08647879343629124
0.8460000000000001 0.08690698317735943
0.8449999999999998 0.0873562582839481
0.8440000000000003 0.0878304828534295
0.843 0.08833012796492548
0.8419999999999996 0.08885299138898231
0.8410000000000002 0.08939357211956227
0.8399999999999999 0.08994535151348754
0.8389999999999995 0.09050015501275151
0.8380000000000001 0.0910507933972501
0.8369999999999997 0.09159095124919261
0.8360000000000003 0.0921153405815339
0.835 0.09262059140439417
0.8339999999999996 0.0931059499313275
0.8330000000000002 0.09357080282485372
0.8319999999999999 0.09401611415671365
0.8309999999999995 0.09444356199629875
0.8300000000000001 0.09485475601262723
0.8289999999999997 0.09525253015638448
0.8280000000000003 0.0956394797450521
0.827 0.09601935792024023
0.8259999999999996 0.09639824411637364
0.8250000000000002 0.09678306172163177
0.8239999999999998 0.09718405118318516
0.8229999999999995 0.09761406154485022
0.8220000000000001 0.09808669817945963
0.8209999999999997 0.09861810119482664
0.8200000000000003 0.09922337024345226
0.819 0.09991620210698163
0.8179999999999996 0.10070745693993974
0.8170000000000002 0.10160308352326318
0.8159999999999998 0.10260434938450352
0.8149999999999995 0.1037053933205282
0.8140000000000001 0.10489514506763284
0.8129999999999997 0.10615644287354145
0.8120000000000003 0.10746766414617226
0.8109999999999999 0.10880507226219475
0.8099999999999996 0.11014428699542554
0.8090000000000002 0.11146340134079437
0.8079999999999998 0.11274463680656388
0.8069999999999995 0.11397690015499472
0.806 0.11515686496168402
0.8049999999999997 0.11628835517095827
0.8040000000000003 0.11738240748324334
0.8029999999999999 0.11845450870011734
0.8019999999999996 0.1195231838390597
0.8010000000000002 0.12060610645803993
0.7999999999999998 0.12171844950829792
0.7989999999999995 0.12287032049311582
0.798 0.12406684295343412
0.7969999999999997 0.12530637529604957
0.7960000000000003 0.12658265950257777
0.7949999999999999 0.12788607903483487
0.7939999999999996 0.12920374469839344
0.7930000000000001 0.13052289955812912
0.7919999999999998 0.13182970966842972
0.7909999999999995 0.13311195981856183
0.79 0.13435892911623382
0.7889999999999997 0.13556004096090857
0.7880000000000003 0.1367065969285393
0.7869999999999999 0.13779243641285244
0.7859999999999996 0.13881428353126127
0.7850000000000001 0.13977283198251345
0.7839999999999998 0.14067334311716498
0.7829999999999995 0.14152699776268857
0.782 0.1423513007353125
0.7809999999999997 0.14316901140652505
0.7800000000000002 0.1440060333478665
0.7789999999999999 0.14489246342916579
0.7779999999999996 0.14585744286160762
0.7770000000000001 0.14692765883906964
0.7759999999999998 0.14812327658849594
0.7749999999999995 0.14945729993215381
0.774 0.15093399968280208
0.7729999999999997 0.1525474955195976
0.7720000000000002 0.15428079075670037
0.7709999999999999 0.15611167357211325
0.7699999999999996 0.1580107206676888
0.7690000000000001 0.15994730217031397
0.7679999999999998 0.16189199645318642
0.7669999999999995 0.16382020250844478
0.766 0.165713987121685
0.7649999999999997 0.16756516670797275
0.7640000000000002 0.169375026328579
0.7629999999999999 0.17115292638163826
0.7619999999999996 0.1729153370487736
0.7610000000000001 0.174683552207007
0.7599999999999998 0.17647758783058765
0.7589999999999995 0.17831477594740497
0.758 0.18020622476939427
0.7569999999999997 0.1821547619252428
0.7560000000000002 0.18415454339414222
0.7549999999999999 0.18619018821156139
0.7539999999999996 0.1882429384546421
0.7530000000000001 0.19029035457358048
0.7519999999999998 0.1923117321935175
0.7510000000000003 0.1942935778670951
0.75 0.1962294402415692
0.7489999999999997 0.19812367121785832
0.7480000000000002 0.19999193326939835
0.7469999999999999 0.20185588157098266
0.7459999999999996 0.20374236676153953
0.7450000000000001 0.2056808297688654
0.7439999999999998 0.20769456470166833
0.7430000000000003 0.2098030931414027
0.742 0.2120141442193506
0.7409999999999997 0.2143244093449302
0.7400000000000002 0.21672222912051048
0.7389999999999999 0.21918758371194408
0.7379999999999995 0.22169537443482545
0.7370000000000001 0.2242190900383947
0.7359999999999998 0.22673171393976269
0.7350000000000003 0.2292128793698436
0.734 0.23164549775862608
0.7329999999999997 0.23402034125915017
0.7320000000000002 0.23633471539072473
0.7309999999999999 0.23859139844477553
0.7299999999999995 0.24079796542909807
0.7290000000000001 0.2429671328384856
0.7279999999999998 0.24511343669043198
0.7270000000000003 0.24725552641834836
0.726 0.24941451647629118
0.7249999999999996 0.25161328822637946
0.7240000000000002 0.2538770813526302
0.7229999999999999 0.2562308604274653
0.7219999999999995 0.25869652713422436
0.7210000000000001 0.2612889345253807
0.7199999999999998 0.26401794270661916
0.7190000000000003 0.266880274019611
0.718 0.2698631269905085
0.7169999999999996 0.2729459857497298
0.7160000000000002 0.27610291160074213
0.7149999999999999 0.2793042181197281
0.7139999999999995 0.2825284152039275
0.7130000000000001 0.2857585225700642
0.7119999999999997 0.2889903600207584
0.7110000000000003 0.29223180254895825
0.71 0.2955003285074578
0.7089999999999996 0.2988220334449465
0.7080000000000002 0.30222303066415984
0.7069999999999999 0.3057270963587426
0.7059999999999995 0.30935275165923265
0.7050000000000001 0.3131051114183567
0.7039999999999997 0.3169763275891899
0.7030000000000003 0.3209464974142719
0.702 0.3249818481699966
0.7009999999999996 0.32903865655297293
0.7000000000000002 0.33306531670176387
0.6989999999999998 0.337005347725053
0.6979999999999995 0.34080408373441967
0.6970000000000001 0.34440867240104817
0.6959999999999997 0.3477759580120954
0.6950000000000003 0.35087559099150906
0.694 0.3536925260517668
0.6929999999999996 0.356232530125408
0.6920000000000002 0.35852200534637657
0.6909999999999998 0.3606041143202559
0.6899999999999995 0.362537950302836
0.6890000000000001 0.3643959460289664
0.6879999999999997 0.36625279543953926
0.6870000000000003 0.36818604424597584
0.6859999999999999 0.370262314414003
0.6849999999999996 0.3725338897799598
0.6840000000000002 0.37503462414442346
0.6829999999999998 0.3777757231428954
0.6819999999999995 0.3807442604976656
0.681 0.3839053106486997
0.6799999999999997 0.3872066105791901
0.6790000000000003 0.3905828390779329
0.6779999999999999 0.39396215870576967
0.6769999999999996 0.39727392293877795
0.6760000000000002 0.4004564681847496
0.6749999999999998 0.4034634874447571
0.6739999999999995 0.40626750737074646
0.673 0.40886062335409473
0.6719999999999997 0.4112553890912588
0.6710000000000003 0.4134746701156769
0.6699999999999999 0.41555363084504227
0.6689999999999996 0.41753208479606946
0.6680000000000001 0.4194463548289109
0.6669999999999998 0.4213308082540142
0.6659999999999995 0.4232210987126502
0.665 0.4251460786275902
0.6639999999999997 0.42713678600990757
0.6630000000000003 0.42922360113598707
0.6619999999999999 0.43144028968521775
0.6609999999999996 0.4338160196100466
0.6600000000000001 0.4363777002183072
0.6589999999999998 0.43914452792071385
0.6579999999999995 0.4421239133316019
0.657 0.44530188840905127
0.6559999999999997 0.44865432803973204
0.6550000000000002 0.45214146842485703
0.6539999999999999 0.4557091271504993
0.6529999999999996 0.45929752158238174
0.6520000000000001 0.4628494279365469
0.6509999999999998 0.46630818677198843
0.6499999999999995 0.469628140558169
0.649 0.47277339101420657
0.6479999999999997 0.47572279847856164
0.6470000000000002 0.47846253538193195
0.6459999999999999 0.4809930453683965
0.6449999999999996 0.48331944531234605
0.6440000000000001 0.4854535716555816
0.6429999999999998 0.4874088251722034
0.6419999999999995 0.48920281105684105
0.641 0.49085268075694755
0.6399999999999997 0.49236966965485196
0.6390000000000002 0.4937646079691907
0.6379999999999999 0.49504301932719813
0.6369999999999996 0.4962085585164841
0.6360000000000001 0.4972633575705178
0.6349999999999998 0.49820839338399237
0.6339999999999995 0.4990468710161787
0.633 0.4997904285552451
0.6319999999999997 0.500451457180849
0.6310000000000002 0.501052432970811
0.6299999999999999 0.5016234587720291
0.6289999999999996 0.5021944988396867
0.6280000000000001 0.5027940852574746
0.6269999999999998 0.5034439973864574
0.6259999999999994 0.5041539761170286
0.625 0.5049166574222119
0.6239999999999997 0.5057117547365472
0.6230000000000002 0.5065057996155246
0.6219999999999999 0.5072534495797926
0.6209999999999996 0.5079098276976307
0.6200000000000001 0.5084282466319924
0.6189999999999998 0.5087714995585627
0.6180000000000003 0.5089115262159739
0.617 0.5088294520760434
0.6159999999999997 0.5085200960906968
0.6150000000000002 0.5079859945761338
0.6139999999999999 0.5072383244703004
0.6129999999999995 0.5062936665733934
0.6120000000000001 0.5051794902658542
0.6109999999999998 0.5039255711252268
0.6100000000000003 0.5025719173489483
0.609 0.5011603118910507
0.6079999999999997 0.49973701086476907
0.6070000000000002 0.4983445000444738
0.6059999999999999 0.49701820779248024
0.6049999999999995 0.4957891603240925
0.6040000000000001 0.494671641204134
0.6029999999999998 0.49366582781219165
0.6020000000000003 0.4927679321330269
0.601 0.4919599376363714
0.5999999999999996 0.4912202936697163
0.5990000000000002 0.49052891919751684
0.5979999999999999 0.48986776647801483
0.5969999999999995 0.4892220657623136
0.5960000000000001 0.4885806874277332
0.5949999999999998 0.4879349793116851
0.5940000000000003 0.4872827061785357
0.593 0.4866220903673341
0.5919999999999996 0.4859583794447292
0.5910000000000002 0.48530387334659264
0.5899999999999999 0.48468104070682344
0.5889999999999995 0.4841212091183838
0.5880000000000001 0.48365992240240313
0.5869999999999997 0.4833404336508224
0.5860000000000003 0.4832032261131082
0.585 0.48327783082423714
0.5839999999999996 0.48357269111492585
0.5830000000000002 0.4840764227015815
0.5819999999999999 0.48474695351960345
0.5809999999999995 0.4855153601041116
0.5800000000000001 0.48629430565046916
0.5789999999999997 0.48698183933504713
0.5780000000000003 0.4874766351103246
0.577 0.48768536308693844
0.5759999999999996 0.4875412002077722
0.5750000000000002 0.48700087164345673
0.5739999999999998 0.4860549571729163
0.5729999999999995 0.4847269584117515
0.5720000000000001 0.48306586901461246
0.5709999999999997 0.48113916978696875
0.5700000000000003 0.4790270525840066
0.569 0.47680830887126086
0.5679999999999996 0.47455942562273135
0.5670000000000002 0.47234641582134995
0.5659999999999998 0.47022366453559633
0.5649999999999995 0.4682296278863827
0.5640000000000001 0.46639224764370263
0.5629999999999997 0.4647256327146028
0.5620000000000003 0.4632366050262753
0.5609999999999999 0.46192230998633876
0.5599999999999996 0.46077245891195484
0.5590000000000002 0.4597753161578562
0.5579999999999998 0.45890965182052973
0.5569999999999995 0.4581521846898951
0.556 0.45747731894283394
0.5549999999999997 0.45686219021226127
0.5540000000000003 0.45628414616309443
0.5529999999999999 0.45571993590016824
0.5519999999999996 0.4551587267371775
0.5510000000000002 0.4545920774082849
0.5499999999999998 0.45401678220627384
0.5489999999999995 0.453438749922823
0.548 0.45286774378442324
0.5469999999999997 0.4523197724392308
0.5460000000000003 0.4518127421001173
0.5449999999999999 0.45135916664356285
0.5439999999999996 0.4509728263660549
0.5430000000000001 0.45065916702442754
0.5419999999999998 0.4504177301218788
0.5409999999999995 0.4502339159518326
0.54 0.4500874011080315
0.5389999999999997 0.44995614561434866
0.5380000000000003 0.4498093195202838
0.5369999999999999 0.4496223144140224
0.5359999999999996 0.44938047717933965
0.5350000000000001 0.449080843150791
0.5339999999999998 0.4487319306787146
0.5329999999999995 0.44835960067145464
0.532 0.44799911254020097
0.5309999999999997 0.4476947057781072
0.5300000000000002 0.4474891303808682
0.5289999999999999 0.44742155086869745
0.5279999999999996 0.4475194441507267
0.5270000000000001 0.4477937020944765
0.5259999999999998 0.44824674213797905
0.5249999999999995 0.44886156691408935
0.524 0.4496177558540235
0.5229999999999997 0.45048705551293
0.5220000000000002 0.45144645216734963
0.5209999999999999 0.45247411794331915
0.5199999999999996 0.453558198512492
0.5190000000000001 0.45469053389272357
0.5179999999999998 0.45586320335125907
0.5169999999999995 0.4570759165043264
0.516 0.4583238401949894
0.5149999999999997 0.4595977245633658
0.5140000000000002 0.46088750258583183
0.5129999999999999 0.4621833747623693
0.5119999999999996 0.4634768653247985
0.5110000000000001 0.46476964092360346
0.5099999999999998 0.466064545381307
0.5089999999999995 0.46737978178494155
0.508 0.4687380880748401
0.5069999999999997 0.47016091676338007
0.5060000000000002 0.4716691719669649
0.5049999999999999 0.47327551188909334
0.5039999999999996 0.4749780005820116
0.5030000000000001 0.47675821694933
0.5019999999999998 0.4785889707457303
0.5009999999999994 0.48042409020428267
0.5 0.4822222434603089
0.49899999999999967 0.4839404305015534
0.4980000000000002 0.4855473909806174
0.4969999999999999 0.48702442298169124
0.49599999999999955 0.4883749929771663
0.4950000000000001 0.48961504355079405
0.4939999999999998 0.49077983078296344
0.4930000000000003 0.4919134482454222
0.492 0.493069004533505
0.49099999999999966 0.49429714987537315
0.4900000000000002 0.49564151556005615
0.4889999999999999 0.49713756879673715
0.48799999999999955 0.4988032274814228
0.4870000000000001 0.5006404489048735
0.48599999999999977 0.502630838791111
0.4850000000000003 0.5047409444061433
0.484 0.5069180545515477
0.48299999999999965 0.5091022730484439
0.4820000000000002 0.5112265218244082
0.48099999999999987 0.5132274178118552
0.47999999999999954 0.5150498431425512
0.4790000000000001 0.5166598027188573
0.47799999999999976 0.5180453026521035
0.4770000000000003 0.5192207531478241
0.476 0.5202324133983491
0.47499999999999964 0.5211449569793748
0.4740000000000002 0.522046156977233
0.47299999999999986 0.5230276215798814
0.47199999999999953 0.5241820845109535
0.4710000000000001 0.5255896655286183
0.46999999999999975 0.5273098616979018
0.4690000000000003 0.5293764069934899
0.46799999999999997 0.5317884559277344
0.46699999999999964 0.5345184914014522
0.4660000000000002 0.5375096373050796
0.46499999999999986 0.5406874994327022
0.4639999999999995 0.5439637004120603
0.4630000000000001 0.5472512838865737
0.46199999999999974 0.550470555832886
0.4610000000000003 0.5535629615154305
0.45999999999999996 0.5564930516199402
0.45899999999999963 0.5592543316701399
0.4580000000000002 0.5618662076656598
0.45699999999999985 0.5643698271315801
0.4559999999999995 0.5668206959221839
0.45500000000000007 0.5692795678427326
0.45399999999999974 0.5718035766718844
0.4530000000000003 0.5744341968463422
0.45199999999999996 0.577199658397327
0.4509999999999996 0.5801018275477248
0.4500000000000002 0.5831284085356682
0.44899999999999984 0.5862515113061226
0.4479999999999995 0.5894330311975796
0.44700000000000006 0.5926363500488371
0.44599999999999973 0.5958257248428551
0.4450000000000003 0.5989826762928421
0.44399999999999995 0.6020967418655876
0.4429999999999996 0.6051799611701126
0.44200000000000017 0.608259178039962
0.44099999999999984 0.6113750249682265
0.4399999999999995 0.6145824041909848
0.43900000000000006 0.6179389222404601
0.4379999999999997 0.6214975036813104
0.4370000000000003 0.6253097547465384
0.43599999999999994 0.6294097319177367
0.4349999999999996 0.6338124300128517
0.43400000000000016 0.6385133333576843
0.43299999999999983 0.6434814744218275
0.4319999999999995 0.6486714134550676
0.43100000000000005 0.6540193107843835
0.4299999999999997 0.6594503213598293
0.42900000000000027 0.6648881341988027
0.42799999999999994 0.6702623187962311
0.4269999999999996 0.6755157583797032
0.42600000000000016 0.6806056353053086
0.4249999999999998 0.6855071593286025
0.4239999999999995 0.6902174277753163
0.42300000000000004 0.6947484386561534
0.4219999999999997 0.6991293068347629
0.42100000000000026 0.703404005797614
0.41999999999999993 0.7076231852526761
0.4189999999999996 0.7118398941595586
0.41800000000000015 0.7161084176983618
0.4169999999999998 0.7204782985375735
0.4159999999999995 0.7249854103182083
0.41500000000000004 0.7296621924034787
0.4139999999999997 0.7345164909489407
0.41300000000000026 0.7395482289006345
0.4119999999999999 0.7447384502349915
0.4109999999999996 0.7500651265454014
0.41000000000000014 0.7555006388192257
0.4089999999999998 0.7610239744281508
0.4079999999999995 0.7666298300429087
0.40700000000000003 0.7723205359198874
0.4059999999999997 0.7781273035005649
0.40500000000000025 0.7840897645976478
0.4039999999999999 0.7902560933163476
0.4029999999999996 0.7966717506433499
0.40200000000000014 0.8033745338440815
0.4009999999999998 0.8103725638747873
0.39999999999999947 0.8176488840516801
0.399 0.8251615785293309
0.3979999999999997 0.8328382600321582
0.39700000000000024 0.8405895341745605
0.3959999999999999 0.8483135611596259
0.3949999999999996 0.8559182880326228
0.39400000000000013 0.8633127722557047
0.3929999999999998 0.8704304612481599
0.39199999999999946 0.8772282250794011
0.391 0.8836796439943297
0.3899999999999997 0.8897863009660967
0.38900000000000023 0.8955566343675405
0.3879999999999999 0.9010076693762331
0.38699999999999957 0.9061573791185971
0.3860000000000001 0.9110233577677254
0.3849999999999998 0.9156072973671637
0.38399999999999945 0.9199042470954055
0.383 0.9239042305890661
0.3819999999999997 0.9275935450463456
0.3810000000000002 0.9309626312939128
0.3799999999999999 0.9340098295986201
0.37899999999999956 0.9367479777020586
0.3780000000000001 0.9392076079715062
0.3769999999999998 0.9414416231669138
0.37599999999999945 0.9435145417356536
0.375 0.9455084354073352
0.37399999999999967 0.9475096992297967
0.3730000000000002 0.9496060108524269
0.3719999999999999 0.9518751086971843
0.37099999999999955 0.9543827098296648
0.3700000000000001 0.9571759984524393
0.3689999999999998 0.9602790688316186
0.3680000000000003 0.9636886771796108
0.367 0.9673779639791099
0.36599999999999966 0.9712861473209476
0.3650000000000002 0.9753402755100111
0.3639999999999999 0.9794415018251509
0.36299999999999955 0.9834758295263787
0.3620000000000001 0.9873215355716907
0.36099999999999977 0.9908563564322164
0.3600000000000003 0.9939595990310237
0.359 0.9965162881278115
0.35799999999999965 0.998432359755311
0.3570000000000002 0.9996156470825195
0.35599999999999987 1.0
0.35499999999999954 0.999537968060407
0.3540000000000001 0.9982014665653471
0.35299999999999976 0.9959840528705751
0.3520000000000003 0.9929141430744154
0.351 0.9890357331506274
0.34999999999999964 0.984418321783508
0.3490000000000002 0.9791507504740307
0.34799999999999986 0.97334246803957
0.34699999999999953 0.9671014950682643
0.3460000000000001 0.9605395775526149
0.34499999999999975 0.9537624769816219
0.3440000000000003 0.9468577605798155
0.34299999999999997 0.9398981222163344
0.34199999999999964 0.9329304705896876
0.3410000000000002 0.9259819263042406
0.33999999999999986 0.9190593420526141
0.3389999999999995 0.9121452770367233
0.3380000000000001 0.9052123029510656
0.33699999999999974 0.898216781841506
0.3360000000000003 0.8911143390195083
0.33499999999999996 0.8838596965347862
0.33399999999999963 0.8764061242438413
0.3330000000000002 0.8687177968139606
0.33199999999999985 0.8607657910987131
0.3309999999999995 0.8525369546913774
0.33000000000000007 0.8440220657974806
0.32899999999999974 0.8352231926830788
0.3280000000000003 0.826157789475161
0.32699999999999996 0.8168502031733004
0.3259999999999996 0.8073327566083554
0.3250000000000002 0.797650664314031
0.32399999999999984 0.7878597947509438
0.3229999999999995 0.7780245189650156
0.32200000000000006 0.7682190431568529
0.32099999999999973 0.7585170462889902
0.3200000000000003 0.7489912505836958
0.31899999999999995 0.7397088034250572
0.3179999999999996 0.730721135006462
0.31700000000000017 0.7220664145316846
0.31599999999999984 0.7137526287412235
0.3149999999999995 0.7057666211753748
0.31400000000000006 0.6980767441855704
0.3129999999999997 0.6906191195021256
0.3120000000000003 0.6833196828971256
0.31099999999999994 0.6760881949199355
0.3099999999999996 0.6688285486130956
0.30900000000000016 0.6614492006945358
0.30799999999999983 0.6538724975734372
0.3069999999999995 0.6460338751941522
0.30600000000000005 0.637896824068955
0.3049999999999997 0.6294551387970665
0.30400000000000027 0.620728853629322
0.30299999999999994 0.6117650305732101
0.3019999999999996 0.6026359431991408
0.30100000000000016 0.5934243898392407
0.2999999999999998 0.5842155075570018
0.2989999999999995 0.5750899855336252
0.29800000000000004 0.5661172268209231
0.2969999999999997 0.5573453159448457
0.29600000000000026 0.5488017608447139
0.29499999999999993 0.5404941928271325
0.2939999999999996 0.5324127648472498
0.29300000000000015 0.5245387863647872
0.2919999999999998 0.5168466500126035
0.2909999999999995 0.5093170660299471
0.29000000000000004 0.5019375419331054
0.2889999999999997 0.4947073612499045
0.28800000000000026 0.48764300296751634
0.2869999999999999 0.4807706746283943
0.2859999999999996 0.4741200519204646
0.28500000000000014 0.4677207896788934
0.2839999999999998 0.46159699813907973
0.2829999999999995 0.4557541504389541
0.28200000000000003 0.4501743757351762
0.2809999999999997 0.44482303093588293
0.28000000000000025 0.4396399028387726
0.2789999999999999 0.4345437088318577
0.2779999999999996 0.42945075463598215
0.27700000000000014 0.42427039230481234
0.2759999999999998 0.4189238260412408
0.27499999999999947 0.41334665364143836
0.274 0.40750061747315397
0.2729999999999997 0.40137160577310116
0.27200000000000024 0.39497384669965047
0.2709999999999999 0.3883473788021812
0.2699999999999996 0.3815517425468667
0.26900000000000013 0.3746606961725197
0.2679999999999998 0.3677567046741032
0.26699999999999946 0.36092564079802664
0.266 0.3542449561157946
0.2649999999999997 0.34778202129316443
0.26400000000000023 0.34158863536634676
0.2629999999999999 0.335696401119234
0.26199999999999957 0.3301179511560574
0.2610000000000001 0.3248480684652719
0.2599999999999998 0.3198612605721957
0.25899999999999945 0.31512091410927484
0.258 0.3105866784088777
0.2569999999999997 0.30621038440609094
0.2560000000000002 0.3019480281144316
0.2549999999999999 0.297761104562078
0.25399999999999956 0.29361895526250703
0.2530000000000001 0.28949943480686796
0.2519999999999998 0.2853896268242985
0.25099999999999945 0.28128683158275586
0.25 0.27719172325525454
0.24899999999999967 0.27311235058801414
0.24800000000000022 0.2690587806327983
0.2469999999999999 0.26504292966184395
0.24599999999999955 0.2610766903983027
0.2450000000000001 0.25717154129538095
0.24399999999999977 0.2533392657527236
0.24299999999999944 0.24958764978310083
0.242 0.24592693034002963
0.24099999999999966 0.24236467843839818
0.2400000000000002 0.2389093447378046
0.23899999999999988 0.23556938443120332
0.23799999999999955 0.23235360065607027
0.2370000000000001 0.22927000910811193
0.23599999999999977 0.22632360867147489
0.23500000000000032 0.22351425225416643
0.23399999999999999 0.22083825584078762
0.23299999999999965 0.21828408203080557
0.2320000000000002 0.2158341607021421
0.23099999999999987 0.21346535967186042
0.22999999999999954 0.21115058398049527
0.2290000000000001 0.20886198678166104
0.22799999999999976 0.2065747906112315
0.2270000000000003 0.2042668454264237
0.22599999999999998 0.20192373812612796
0.22499999999999964 0.1995376487527096
0.2240000000000002 0.19710720728866243
0.22299999999999986 0.19464029858434115
0.22199999999999953 0.19214546587433526
0.22100000000000009 0.18963791742036243
0.21999999999999975 0.18713351952699475
0.2190000000000003 0.18464841659566436
0.21799999999999997 0.18219973164572942
0.21699999999999964 0.17980389042473666
0.2160000000000002 0.17747795447549228
0.21499999999999986 0.17523916015645127
0.21399999999999952 0.1731033925014438
0.21300000000000008 0.17108485652229322
0.21199999999999974 0.16919406284813757
0.2110000000000003 0.1674380228680035
0.20999999999999996 0.16581558107486966
0.20899999999999963 0.16431829816369992
0.20800000000000018 0.16292909231589445
0.20699999999999985 0.1616211083226209
0.20599999999999952 0.1603601379524469
0.20500000000000007 0.1591073662265839
0.20399999999999974 0.15782018668687064
0.2030000000000003 0.15645795840088966
0.20199999999999996 0.15498399325456588
0.20099999999999962 0.1533702596925811
0.20000000000000018 0.15160165892333488
0.19899999999999984 0.14967532880939968
0.1979999999999995 0.14760363599434687
0.19700000000000006 0.14541324149192508
0.19599999999999973 0.14314057733174812
0.19500000000000028 0.1408335802940443
0.19399999999999995 0.13854380433024335
0.19299999999999962 0.13632313891727954
0.19200000000000017 0.13421911393213495
0.19099999999999984 0.1322715599052339
0.1899999999999995 0.13050774819605654
0.18900000000000006 0.12894182017201547
0.18799999999999972 0.12757380836957863
0.18700000000000028 0.126389590259911
0.18599999999999994 0.1253628657259819
0.1849999999999996 0.12445952191778012
0.18400000000000016 0.12363919981107806
0.18299999999999983 0.12286213502118651
0.1819999999999995 0.12209072896062986
0.18100000000000005 0.12129397507164057
0.17999999999999972 0.12044920693569623
0.17900000000000027 0.11954336781699261
0.17799999999999994 0.11857321178234004
0.1769999999999996 0.11754427274650524
0.17600000000000016 0.11646763678941195
0.17499999999999982 0.11535882679965188
0.1739999999999995 0.11423385089920966
0.17300000000000004 0.11310990590632275
0.1719999999999997 0.11200013887411665
0.17100000000000026 0.11091534586633273
0.16999999999999993 0.10986182693373736
0.1689999999999996 0.10884234437732047
0.16800000000000015 0.10785584970445813
0.16699999999999982 0.10689900395330154
0.16599999999999948 0.10596724387457172
0.16500000000000004 0.10505472285023529
0.1639999999999997 0.10415728368030758
0.16300000000000026 0.10327226197069918
0.16199999999999992 0.10239872010896275
0.1609999999999996 0.10153897819424129
0.16000000000000014 0.10069601447377907
0.1589999999999998 0.09987534843515526
0.15799999999999947 0.09908121720436983
0.15700000000000003 0.09831753985421751
0.1559999999999997 0.09758538911481296
0.15500000000000025 0.09688326129954812
0.15399999999999991 0.09620713888474716
0.15299999999999958 0.0955523397128958
0.15200000000000014 0.09491179142208314
0.1509999999999998 0.09427982128041322
0.14999999999999947 0.09365374241609085
0.14900000000000002 0.09303237941875364
0.1479999999999997 0.09241711988302616
0.14700000000000024 0.09181308637967041
0.1459999999999999 0.09122536822652677
0.14499999999999957 0.09066004745234676
0.14400000000000013 0.09012142601186546
0.1429999999999998 0.08961285570976858
0.14199999999999946 0.08913366847217083
0.14100000000000001 0.0886814978439955
0.13999999999999968 0.08825078583052014
0.13900000000000023 0.08783440303132194
0.1379999999999999 0.0874243729209495
0.13699999999999957 0.08701184675563237
0.13600000000000012 0.08658820794738174
0.1349999999999998 0.0861460679718829
0.13399999999999945 0.08567964138889683
0.133 0.08518506207887576
0.13199999999999967 0.0846602451948454
0.13100000000000023 0.08410624156411677
0.1299999999999999 0.08352646808102307
0.12899999999999956 0.08292699261104183
0.1280000000000001 0.08231578547387514
0.12699999999999978 0.08170256758243323
0.12599999999999945 0.08109667440403162
0.125 0.08050683423041238
0.12399999999999967 0.07993902727520905
0.12300000000000022 0.07939585537711356
0.12199999999999989 0.07887544943399363
0.12099999999999955 0.0783713770481908
0.1200000000000001 0.07787359832655948
0.11899999999999977 0.07736919572971475
0.11799999999999944 0.07684405044183605
0.11699999999999999 0.07628496388949373
0.11599999999999966 0.07568283790314427
0.11500000000000021 0.07503306689501907
0.11399999999999988 0.0743373976326705
0.11299999999999955 0.07360481492313103
0.1120000000000001 0.07284976605087601
0.11099999999999977 0.07209223915706595
0.11000000000000032 0.07135419179111066
0.10899999999999999 0.07065830764350253
0.10799999999999965 0.07002494318981897
0.1070000000000002 0.06946970888194307
0.10599999999999987 0.06900171542327155
0.10499999999999954 0.06862407271464883
0.10400000000000009 0.06833188966633674
0.10299999999999976 0.06811570053965674
0.10200000000000031 0.06796118471810465
0.10099999999999998 0.06785247259930924
0.09999999999999964 0.06777405276805952
0.0990000000000002 0.06771285933710544
0.09799999999999986 0.06765777954688425
0.09699999999999953 0.06760203063091992
0.09600000000000009 0.06754205474810823
0.09499999999999975 0.06747675099996528
0.0940000000000003 0.06740627282372415
0.09299999999999997 0.06733189048520381
0.09199999999999964 0.06725312657790043
0.09100000000000019 0.06716965152415001
0.08999999999999986 0.06707934746751751
0.08899999999999952 0.06698000299943245
0.08800000000000008 0.06686931813386507
0.08699999999999974 0.06674535157863985
0.0860000000000003 0.06660701150331845
0.08499999999999996 0.06645381981064612
0.08399999999999963 0.06628679415619772
0.08300000000000018 0.066107153887886
0.08199999999999985 0.06591568597846227
0.08099999999999952 0.0657133949453917
0.08000000000000007 0.06549963333260729
0.07899999999999974 0.06527369139657824
0.07800000000000029 0.06503396842918518
0.07699999999999996 0.06477809785224595
0.07599999999999962 0.06450358400761194
0.07500000000000018 0.06420854443768954
0.07399999999999984 0.06389122257953048
0.07299999999999951 0.06355115218856237
0.07200000000000006 0.06318894896071288
0.07099999999999973 0.06280622984322143
0.07000000000000028 0.06240568877496311
0.06899999999999995 0.06199187850327121
0.06799999999999962 0.06157024795983256
0.06700000000000017 0.0611471843786443
0.06599999999999984 0.060730296165831935
0.0649999999999995 0.06032786975671725
0.06400000000000006 0.05994799709902923
0.06299999999999972 0.059598914462785896
0.06200000000000028 0.05928767989418558
0.06099999999999994 0.059020442358391656
0.05999999999999961 0.05880066128740558
0.05900000000000016 0.05863003848939965
0.05799999999999983 0.05850793858219147
0.056999999999999496 0.058430883727521775
0.05600000000000005 0.05839327896087385
0.054999999999999716 0.058388398343850095
0.05400000000000027 0.05840748106684949
0.052999999999999936 0.05844183484763389
0.0519999999999996 0.058482716102048304
0.051000000000000156 0.058522062181641056
0.04999999999999982 0.05855323007143167
0.04899999999999949 0.05857125736043494
0.04800000000000004 0.058572467583780825
0.04699999999999971 0.0585548086090939
0.04600000000000026 0.05851722553415123
0.04499999999999993 0.05845952823724122
0.043999999999999595 0.05838127247121053
0.04300000000000015 0.05828243555468371
0.041999999999999815 0.05816209738102468
0.04099999999999948 0.058018966467508946
0.040000000000000036 0.05785167654560069
0.0389999999999997 0.05765941108815429
0.038000000000000256 0.05744266529853341
0.03699999999999992 0.057203312122419595
0.03599999999999959 0.05694556254133027
0.03500000000000014 0.05667528104351853
0.03399999999999981 0.05640039196477028
0.032999999999999474 0.05612997625181442
0.03200000000000003 0.05587297152456215
0.030999999999999694 0.055637444114528416
0.03000000000000025 0.05542952871756574
0.028999999999999915 0.05525253867363491
0.02799999999999958 0.05510766381794994
0.027000000000000135 0.054993198618216874
0.0259999999999998 0.0549054518698981
0.024999999999999467 0.0548397707931582
0.02400000000000002 0.0547914995817845
0.022999999999999687 0.05475687157250965
0.02200000000000024 0.0547337544362809
0.020999999999999908 0.054721984669513245
0.019999999999999574 0.054722471778528285
0.019000000000000128 0.054737790515076046
0.017999999999999794 0.054770041535192555
0.01699999999999946 0.054821240856071714
0.016000000000000014 0.054891592729520045
0.01499999999999968 0.05497913668836275
0.014000000000000234 0.05507969582799178
0.0129999999999999 0.05518691312883162
0.011999999999999567 0.05529233165409266
0.01100000000000012 0.05538723731847015
0.009999999999999787 0.055462355988806354
0.008999999999999453 0.055509766174134875
0.008000000000000007 0.05552374357943515
0.006999999999999673 0.05550064048406434
0.006000000000000227 0.05544050695487617
0.004999999999999893 0.055346677640023385
0.0039999999999995595 0.055225401302794096
0.0030000000000001137 0.05508588416047767
0.0019999999999997797 0.054938997113948736
0.0009999999999994458 0.054796139392051586
0.0 0.054668750996129785
-0.001000000000000334 0.0545665140388164
-0.0019999999999997797 0.05449645813067402
-0.0030000000000001137 0.05446290396399559
-0.004000000000000448 0.054466228183868
-0.004999999999999893 0.05450415346275514
-0.006000000000000227 0.054571395093446155
-0.007000000000000561 0.0546609027696534
-0.008000000000000007 0.054765080113445115
-0.009000000000000341 0.054875806852277956
-0.009999999999999787 0.054986101975085855
-0.01100000000000012 0.055089462959984105
-0.012000000000000455 0.05518103127843219
-0.0129999999999999 0.055256870901640796
-0.014000000000000234 0.055314048742187316
-0.015000000000000568 0.05535046084885548
-0.016000000000000014 0.05536504128590121
-0.017000000000000348 0.05535750955255843
-0.017999999999999794 0.05532926251609453
-0.019000000000000128 0.055283082467803814
-0.020000000000000462 0.055223856479145
-0.020999999999999908 0.05515773789844762
-0.02200000000000024 0.05509205658681465
-0.022999999999999687 0.05503523750328795
-0.02400000000000002 0.05499501388975152
-0.025000000000000355 0.05497786967247827
-0.0259999999999998 0.05498758125401433
-0.027000000000000135 0.05502530709845517
-0.02800000000000047 0.05508924427389612
-0.028999999999999915 0.05517468183273198
-0.03000000000000025 0.05527488807224381
-0.030999999999999694 0.055382108495085985
-0.03200000000000003 0.0554888061911058
-0.03300000000000036 0.055588959472158986
-0.03399999999999981 0.05567873451335317
-0.03500000000000014 0.05575700644233979
-0.036000000000000476 0.05582503450323363
-0.03699999999999992 0.05588669137182414
-0.038000000000000256 0.05594680569257754
-0.0389999999999997 0.056010915151410184
-0.040000000000000036 0.05608364846251362
-0.04100000000000037 0.056168547095664996
-0.041999999999999815 0.05626698107833954
-0.04300000000000015 0.05637860726516563
-0.04400000000000048 0.05650069906214892
-0.04499999999999993 0.05662969883777398
-0.04600000000000026 0.0567611242504252
-0.04699999999999971 0.05689077826074505
-0.04800000000000004 0.057015164125339586
-0.04900000000000038 0.05713201394522939
-0.04999999999999982 0.05724005407990251
-0.051000000000000156 0.05733971488472385
-0.05200000000000049 0.05743194898868293
-0.052999999999999936 0.05751828145536811
-0.05400000000000027 0.05760020892700877
-0.054999999999999716 0.05767888106010486
-0.05600000000000005 0.057755418196340474
-0.057000000000000384 0.05783094126581415
-0.05799999999999983 0.057906729406241926
-0.05900000000000016 0.057985129562807436
-0.0600000000000005 0.058069689955107646
-0.06099999999999994 0.058165458442248553
-0.06200000000000028 0.058277738300669915
-0.06299999999999972 0.05841306715447137
-0.06400000000000006 0.05857728460978892
-0.06500000000000039 0.05877487081299567
-0.06599999999999984 0.059007831976479706
-0.06700000000000017 0.05927528810843355
-0.0680000000000005 0.05957304199591436
-0.06899999999999995 0.05989392612115671
-0.07000000000000028 0.060227706699772
-0.07099999999999973 0.06056329473908933
-0.07200000000000006 0.060888728496182994
-0.0730000000000004 0.061193332068984176
-0.07399999999999984 0.06146827442482101
-0.07500000000000018 0.06170804806292655
-0.07600000000000051 0.06191028979577168
-0.07699999999999996 0.06207599282361689
-0.07800000000000029 0.06220985049404603
-0.07899999999999974 0.062318408010887186
-0.08000000000000007 0.06241018575840841
-0.0810000000000004 0.062493527278286894
-0.08199999999999985 0.06257604994169182
-0.08300000000000018 0.06266413758624889
-0.08400000000000052 0.06276180375091503
-0.08499999999999996 0.0628710746912289
-0.0860000000000003 0.06299169469613755
-0.08699999999999974 0.06312226450828531
-0.08800000000000008 0.06326016035217576
-0.08900000000000041 0.06340339804581178
-0.08999999999999986 0.06355011705047699
-0.09100000000000019 0.06370081134772625
-0.09200000000000053 0.06385660912883202
-0.09299999999999997 0.06402186917786676
-0.0940000000000003 0.06420091300690736
-0.09499999999999975 0.06439994865646807
-0.09600000000000009 0.06462446612135221
-0.09700000000000042 0.06487983907552342
-0.09799999999999986 0.06516872942911413
-0.0990000000000002 0.06549185250839418
-0.10000000000000053 0.06584667716717807
-0.10099999999999998 0.06622770923782433
-0.10200000000000031 0.06662766016133902
-0.10299999999999976 0.06703718652066258
-0.10400000000000009 0.06744714725570639
-0.10500000000000043 0.06784888721134513
-0.10599999999999987 0.06823528018616615
-0.1070000000000002 0.06860183238128628
-0.10800000000000054 0.0689462257670709
-0.10899999999999999 0.06926850959434361
-0.11000000000000032 0.06957076518529777
-0.11099999999999977 0.06985645796616759
-0.1120000000000001 0.07012900861168375
-0.11300000000000043 0.07039258523266434
-0.11399999999999988 0.0706509626226163
-0.11500000000000021 0.07090837416416007
-0.11600000000000055 0.07116891357889388
-0.11699999999999999 0.07143657607246479
-0.11800000000000033 0.07171603131271857
-0.11899999999999977 0.07201257182133498
-0.1200000000000001 0.07233029535591456
-0.12100000000000044 0.07267287702443129
-0.12199999999999989 0.07304288127310232
-0.12300000000000022 0.07344101975175615
-0.12400000000000055 0.07386613091419234
-0.125 0.0743140184947682
-0.12600000000000033 0.07478079996046805
-0.12699999999999978 0.0752608721674958
-0.1280000000000001 0.07574915704465
-0.12900000000000045 0.07624166502552727
-0.1299999999999999 0.07673616922114691
-0.13100000000000023 0.07723288686913343
-0.13200000000000056 0.07773412577470602
-0.133 0.07824362993331942
-0.13400000000000034 0.07876722559228994
-0.1349999999999998 0.0793100341359938
-0.13600000000000012 0.07987716704997766
-0.13700000000000045 0.08047182282608638
-0.1379999999999999 0.08109438964217855
-0.13900000000000023 0.08174300028288456
-0.14000000000000057 0.08241202957778355
-0.14100000000000001 0.08309404272561473
-0.14200000000000035 0.08377856898435014
-0.1429999999999998 0.08445492668193173
-0.14400000000000013 0.08511183078016119
-0.14500000000000046 0.08573966739528634
-0.1459999999999999 0.08633089858409315
-0.14700000000000024 0.08688234034733967
-0.1479999999999997 0.08739365375153241
-0.14900000000000002 0.08786864542695659
-0.15000000000000036 0.0883149411693983
-0.1509999999999998 0.0887423615370207
-0.15200000000000014 0.0891619651039465
-0.15300000000000047 0.08958461980040709
-0.15399999999999991 0.09001972483531606
-0.15500000000000025 0.09047468861152508
-0.1559999999999997 0.09095341667978434
-0.15700000000000003 0.09145639952035559
-0.15800000000000036 0.091981477546011
-0.1589999999999998 0.09252319990110534
-0.16000000000000014 0.09307518117313894
-0.16100000000000048 0.09362942143294106
-0.16199999999999992 0.09417900417284608
-0.16300000000000026 0.09471794440009092
-0.1639999999999997 0.0952413004051011
-0.16500000000000004 0.09574605444215886
-0.16600000000000037 0.0962318001941706
-0.16699999999999982 0.09669816049888248
-0.16800000000000015 0.09714626515219064
-0.16900000000000048 0.09757786499342866
-0.16999999999999993 0.09799453747421943
-0.17100000000000026 0.09839904638772645
-0.1719999999999997 0.09879385881993856
-0.17300000000000004 0.09918261266493793
-0.17400000000000038 0.09957134893689404
-0.17499999999999982 0.09996699175834636
-0.17600000000000016 0.1003799205543516
-0.1770000000000005 0.10082324193613147
-0.17799999999999994 0.10131087637960527
-0.17900000000000027 0.10185938565006641
-0.17999999999999972 0.10248429349711481
-0.18100000000000005 0.10319969095544539
-0.18200000000000038 0.10401675488844443
-0.18299999999999983 0.10494159223537158
-0.18400000000000016 0.10597547706503156
-0.1850000000000005 0.10711230786072906
-0.18599999999999994 0.10834058536870467
-0.18700000000000028 0.1096424913857382
-0.18799999999999972 0.11099555185561476
-0.18900000000000006 0.11237506600558277
-0.1900000000000004 0.11375561580333207
-0.19099999999999984 0.1151142821016678
-0.19200000000000017 0.11643236389357663
-0.1930000000000005 0.11769803377132138
-0.19399999999999995 0.1189074807123778
-0.19500000000000028 0.12006430967624414
-0.19599999999999973 0.12117963263123396
-0.19700000000000006 0.12226928760235675
-0.1980000000000004 0.12335238474995978
-0.19899999999999984 0.12444732702124117
-0.20000000000000018 0.12557010699450258
-0.2010000000000005 0.12673165217905202
-0.20199999999999996 0.1279378549439999
-0.2030000000000003 0.12918769434932417
-0.20399999999999974 0.13047537113235116
-0.20500000000000007 0.13179154010863017
-0.2060000000000004 0.1331233387751018
-0.20699999999999985 0.13445784351449816
-0.20800000000000018 0.13578080798444606
-0.20900000000000052 0.13707943565172545
-0.20999999999999996 0.13834228554245565
-0.2110000000000003 0.13955793075009168
-0.21199999999999974 0.14071681917297194
-0.21300000000000008 0.14181202457040176
-0.2140000000000004 0.14283968156492735
-0.21499999999999986 0.14380016573267912
-0.2160000000000002 0.14469876706158594
-0.21700000000000053 0.14554709292032803
-0.21799999999999997 0.14636348339120467
-0.2190000000000003 0.14717187898475934
-0.21999999999999975 0.14799959560795198
-0.22100000000000009 0.14887833478546794
-0.22200000000000042 0.14983879698732783
-0.22299999999999986 0.1509090995096542
-0.2240000000000002 0.15211051711625934
-0.22500000000000053 0.1534567914136053
-0.22599999999999998 0.1549524909321273
-0.2270000000000003 0.15659157395431295
-0.22799999999999976 0.15835640227150843
-0.2290000000000001 0.16022382042725655
-0.23000000000000043 0.16216315971282172
-0.23099999999999987 0.16414241476460056
-0.2320000000000002 0.16613074896310911
-0.23300000000000054 0.16810222131211774
-0.23399999999999999 0.1700377012289334
-0.23500000000000032 0.17192803954962718
-0.23599999999999977 0.17377380952405086
-0.2370000000000001 0.17558390849252126
-0.23800000000000043 0.17737460558798568
-0.23899999999999988 0.17916724780681856
-0.2400000000000002 0.1809820608414599
-0.24100000000000055 0.18283675363498472
-0.242 0.1847429191308915
-0.24300000000000033 0.1867039438399254
-0.24399999999999977 0.18871458956015935
-0.2450000000000001 0.1907600663411543
-0.24600000000000044 0.19282225155366045
-0.2469999999999999 0.194879307721067
-0.24800000000000022 0.19691113177376396
-0.24900000000000055 0.19890486606842533
-0.25 0.20085466048945755
-0.25100000000000033 0.20276547203505493
-0.2519999999999998 0.20465357976039553
-0.2530000000000001 0.20654114867532392
-0.25400000000000045 0.20845545438027713
-0.2549999999999999 0.21042626925967398
-0.2560000000000002 0.21247697541449242
-0.25700000000000056 0.21462705603783983
-0.258 0.21688392667520906
-0.25900000000000034 0.21924375191695367
-0.2599999999999998 0.2216942128140687
-0.2610000000000001 0.22421450824296965
-0.26200000000000045 0.22677871303935715
-0.2629999999999999 0.22935952327136458
-0.26400000000000023 0.23192917406448665
-0.26500000000000057 0.23446675263959826
-0.266 0.2369547273060028
-0.26700000000000035 0.23938361071414413
-0.2679999999999998 0.2417506343338682
-0.26900000000000013 0.24405861807631934
-0.27000000000000046 0.24631527738646963
-0.2709999999999999 0.24853357632550802
-0.27200000000000024 0.25072830131461143
-0.2729999999999997 0.2529184209969735
-0.274 0.25512537280211567
-0.27500000000000036 0.25737233422536737
-0.2759999999999998 0.25968480926479726
-0.27700000000000014 0.26208791886295557
-0.27800000000000047 0.2646035315584687
-0.2789999999999999 0.267246196152876
-0.28000000000000025 0.2700252350193722
-0.2809999999999997 0.2729364664317839
-0.28200000000000003 0.27596594151241693
-0.28300000000000036 0.27909186817695664
-0.2839999999999998 0.2822870403679679
-0.28500000000000014 0.28552066097576817
-0.2860000000000005 0.28877062219936894
-0.2869999999999999 0.29201982130792914
-0.28800000000000026 0.29526465697006776
-0.2889999999999997 0.29851426400792636
-0.29000000000000004 0.3017879422345448
-0.29100000000000037 0.30511404124951796
-0.2919999999999998 0.30852104817129533
-0.29300000000000015 0.31203502509074343
-0.2940000000000005 0.31567648543696536
-0.29499999999999993 0.31945195206868476
-0.29600000000000026 0.3233543387016774
-0.2969999999999997 0.3273638439201875
-0.29800000000000004 0.3314461134829757
-0.2990000000000004 0.3355563084682375
-0.2999999999999998 0.3396412785702741
-0.30100000000000016 0.34364273747582685
-0.3020000000000005 0.347504173030731
-0.30299999999999994 0.3511709184184387
-0.30400000000000027 0.35459824843120213
-0.3049999999999997 0.35775459308268376
-0.30600000000000005 0.3606240921898091
-0.3070000000000004 0.36321222240641543
-0.30799999999999983 0.36554560214539034
-0.30900000000000016 0.36766801985385933
-0.3100000000000005 0.36963957442825146
-0.31099999999999994 0.37153401369238886
-0.3120000000000003 0.3734273926804963
-0.3129999999999997 0.3753987311992249
-0.31400000000000006 0.3775158908414224
-0.3150000000000004 0.3798320843555646
-0.31599999999999984 0.382381742287828
-0.31700000000000017 0.38517612392288264
-0.3180000000000005 0.38820184199141555
-0.31899999999999995 0.3914229746194379
-0.3200000000000003 0.3947857843681817
-0.32099999999999973 0.39822305602130087
-0.32200000000000006 0.40166071405867915
-0.3230000000000004 0.40502564852785033
-0.32399999999999984 0.40825363265871667
-0.3250000000000002 0.41129581872088256
-0.3260000000000005 0.414122312396499
-0.32699999999999996 0.4167230013449193
-0.3280000000000003 0.4191085846330945
-0.32899999999999974 0.42130039139393866
-0.33000000000000007 0.4233326140122771
-0.3310000000000004 0.42524469950267285
-0.33199999999999985 0.4270732887517922
-0.3330000000000002 0.42885390834270715
-0.3340000000000005 0.43062436429989914
-0.33499999999999996 0.43241650056577846
-0.3360000000000003 0.434265259278311
-0.33699999999999974 0.4362055633517564
-0.3380000000000001 0.4382761656872548
-0.3390000000000004 0.44051121354162937
-0.33999999999999986 0.44294227906323824
-0.3410000000000002 0.4455925472369455
-0.3420000000000005 0.44847242342120724
-0.34299999999999997 0.4515696794535888
-0.3440000000000003 0.4548607951190002
-0.34499999999999975 0.4583054661112487
-0.3460000000000001 0.4618479719288334
-0.3470000000000004 0.46542631630670317
-0.34799999999999986 0.4689807091029065
-0.3490000000000002 0.47245174135861073
-0.35000000000000053 0.47579114896692437
-0.351 0.47896067587322166
-0.3520000000000003 0.4819372369648396
-0.35299999999999976 0.484705401077903
-0.3540000000000001 0.48726447047275145
-0.3550000000000004 0.4896187224165048
-0.35599999999999987 0.4917794602968921
-0.3570000000000002 0.49375975282194423
-0.35800000000000054 0.495577076967186
-0.359 0.4972485619051009
-0.3600000000000003 0.4987854134229663
-0.36099999999999977 0.5001985260473594
-0.3620000000000001 0.501493405570833
-0.36300000000000043 0.50267373716902
-0.3639999999999999 0.5037417084881323
-0.3650000000000002 0.5046983127927753
-0.36600000000000055 0.5055468100022802
-0.367 0.5062990441945107
-0.3680000000000003 0.5069676093474228
-0.3689999999999998 0.5075752836284242
-0.3700000000000001 0.5081525343476821
-0.37100000000000044 0.5087296411752589
-0.3719999999999999 0.5093353529525183
-0.3730000000000002 0.5099914763081433
-0.37400000000000055 0.5107074962593565
-0.375 0.5114754211093886
-0.37600000000000033 0.5122739868774334
-0.3769999999999998 0.5130683907369967
-0.3780000000000001 0.513811624262478
-0.37900000000000045 0.5144569873496042
-0.3799999999999999 0.5149558623819185
-0.3810000000000002 0.5152692309859657
-0.38200000000000056 0.5153674640285053
-0.383 0.5152305030641237
-0.38400000000000034 0.5148525726053322
-0.3849999999999998 0.5142362684662305
-0.3860000000000001 0.5133935749941274
-0.38700000000000045 0.5123426273187026
-0.3879999999999999 0.5111132177175044
-0.38900000000000023 0.5097379941741463
-0.39000000000000057 0.5082602989669698
-0.391 0.5067253876459341
-0.39200000000000035 0.505182921959029
-0.3929999999999998 0.5036783917734974
-0.39400000000000013 0.5022496292674701
-0.39500000000000046 0.5009293724103236
-0.3959999999999999 0.49973275098962716
-0.39700000000000024 0.4986599555131275
-0.3980000000000006 0.49770663706861246
-0.399 0.49685363687737505
-0.40000000000000036 0.49607793235504344
-0.4009999999999998 0.4953578183423012
-0.40200000000000014 0.49467361693737627
-0.40300000000000047 0.4940089791111284
-0.4039999999999999 0.49335131802235377
-0.40500000000000025 0.49269061311188234
-0.4059999999999997 0.4920233674298057
-0.40700000000000003 0.49134654883849266
-0.40800000000000036 0.4906641863070526
-0.4089999999999998 0.4899873779274561
-0.41000000000000014 0.4893374147878564
-0.4110000000000005 0.4887444972119805
-0.4119999999999999 0.488243140380984
-0.41300000000000026 0.4878757824399443
-0.4139999999999997 0.4876823488633559
-0.41500000000000004 0.4876921677376826
-0.41600000000000037 0.48791378973152183
-0.4169999999999998 0.48833644390438763
-0.41800000000000015 0.4889190684631703
-0.4190000000000005 0.4895941524737097
-0.41999999999999993 0.49027613042991347
-0.42100000000000026 0.490865034098933
-0.4219999999999997 0.4912615898241252
-0.42300000000000004 0.49137450257862386
-0.4240000000000004 0.49113879944744593
-0.4249999999999998 0.4905127039908488
-0.42600000000000016 0.4894878939872884
-0.4270000000000005 0.4880885197231666
-0.42799999999999994 0.486363711288265
-0.42900000000000027 0.48438063832153966
-0.4299999999999997 0.4822187612141336
-0.43100000000000005 0.4799557571092497
-0.4320000000000004 0.47766671898863383
-0.43299999999999983 0.4754160286471316
-0.43400000000000016 0.47325630053868545
-0.4350000000000005 0.4712241191906434
-0.43599999999999994 0.4693455733104816
-0.4370000000000003 0.46763300319400913
-0.4379999999999997 0.4660916860768584
-0.43900000000000006 0.4647175401239972
-0.4400000000000004 0.4634995025337928
-0.44099999999999984 0.4624256320989754
-0.44200000000000017 0.4614750787507235
-0.4430000000000005 0.46062560908066036
-0.44399999999999995 0.4598532486190577
-0.4450000000000003 0.4591372803955841
-0.44599999999999973 0.4584575296129854
-0.44700000000000006 0.4577932832770268
-0.4480000000000004 0.45713622884096516
-0.44899999999999984 0.45648013274004046
-0.4500000000000002 0.45582353134545023
-0.4510000000000005 0.4551735345482126
-0.45199999999999996 0.45454050524526085
-0.4530000000000003 0.4539405033778694
-0.45399999999999974 0.4533910016640629
-0.45500000000000007 0.4529036915249604
-0.4560000000000004 0.45249131052176816
-0.45699999999999985 0.4521581289482858
-0.4580000000000002 0.45190250344383975
-0.4590000000000005 0.4517086842348483
-0.45999999999999996 0.4515553136560066
-0.4610000000000003 0.4514194837963922
-0.46199999999999974 0.4512696115062896
-0.4630000000000001 0.45108050328734156
-0.4640000000000004 0.45083708345041634
-0.46499999999999986 0.4505361020552583
-0.4660000000000002 0.4501859043474652
-0.4670000000000005 0.4498122940110465
-0.46799999999999997 0.4494505241217353
-0.4690000000000003 0.44914491972520737
-0.46999999999999975 0.44893832405333084
-0.4710000000000001 0.44886999129505095
-0.4720000000000004 0.448967411831216
-0.47299999999999986 0.4492414383522201
-0.4740000000000002 0.44969436098707316
-0.47500000000000053 0.45030893448090165
-0.476 0.45106435831456876
-0.4770000000000003 0.4519318491467515
-0.47799999999999976 0.45288771277261736
-0.4790000000000001 0.4539092694697809
-0.4800000000000004 0.4549836556589727
-0.48099999999999987 0.45610155320000406
-0.4820000000000002 0.457253786315345
-0.48300000000000054 0.45843878597143334
-0.484 0.45965051765374976
-0.4850000000000003 0.46087869655204833
-0.48599999999999977 0.4621126112118345
-0.4870000000000001 0.463342261651614
-0.48800000000000043 0.4645595524386327
-0.4889999999999999 0.465767143159499
-0.4900000000000002 0.46696945912083376
-0.49100000000000055 0.4681867660740656
-0.492 0.46944417907541236
-0.4930000000000003 0.47076558153770465
-0.4939999999999998 0.47217411646865526
-0.4950000000000001 0.4736842371511432
-0.49600000000000044 0.47529516273661443
-0.4969999999999999 0.47698884862872304
-0.4980000000000002 0.4787376743482631
-0.49900000000000055 0.48049433309882505
-0.5 0.4822157728143214
-0.5010000000000003 0.483856966765617
-0.5019999999999998 0.48538457999219214
-0.5030000000000001 0.48677808227309527
-0.5040000000000004 0.4880396185016887
-0.5049999999999999 0.4891844911281784
-0.5060000000000002 0.49024811854686795
-0.5070000000000006 0.4912755567479771
-0.508 0.4923215895469693
-0.5090000000000003 0.49343906056569703
-0.5099999999999998 0.49467409309872074
-0.5110000000000001 0.4960646872046178
-0.5120000000000005 0.49763108040561765
-0.5129999999999999 0.49937714534040256
-0.5140000000000002 0.50128587139577
-0.5150000000000006 0.503324599923399
-0.516 0.5054408265232297
-0.5170000000000003 0.5075743858976176
-0.5179999999999998 0.5096574811243274
-0.5190000000000001 0.5116257715133771
-0.5200000000000005 0.5134230176791633
-0.5209999999999999 0.5150140391727349
-0.5220000000000002 0.5163856648864026
-0.5230000000000006 0.5175511840139969
-0.524 0.5185558208435747
-0.5250000000000004 0.5194633148871085
-0.5259999999999998 0.5203606104690178
-0.5270000000000001 0.5213386164874715
-0.5280000000000005 0.5224894801210577
-0.5289999999999999 0.5238928651514131
-0.5300000000000002 0.5256079503122958
-0.5309999999999997 0.5276682460516718
-0.532 0.5300728560497645
-0.5330000000000004 0.5327942980557346
-0.5339999999999998 0.5357758396377538
-0.5350000000000001 0.5389431961284473
-0.5360000000000005 0.5422081392787117
-0.5369999999999999 0.5454837804294541
-0.5380000000000003 0.5486903622156917
-0.5389999999999997 0.5517690643854428
-0.54 0.5546839162479792
-0.5410000000000004 0.5574276130811145
-0.5419999999999998 0.560018441924387
-0.5430000000000001 0.5624961392180984
-0.5440000000000005 0.5649145628373448
-0.5449999999999999 0.5673326817196562
-0.5460000000000003 0.5698058338977623
-0.5469999999999997 0.5723738807528096
-0.548 0.575063792750647
-0.5490000000000004 0.5778767396401209
-0.5499999999999998 0.5808004273087674
-0.5510000000000002 0.5838077824271745
-0.5520000000000005 0.586862374195008
-0.5529999999999999 0.5899300098200524
-0.5540000000000003 0.5929780266681438
-0.5549999999999997 0.5959913594076889
-0.556 0.5989630554093403
-0.5570000000000004 0.6019084631110532
-0.5579999999999998 0.604857228212697
-0.5590000000000002 0.6078520829603428
-0.5600000000000005 0.610949133541822
-0.5609999999999999 0.6142063249062036
-0.5620000000000003 0.6176761101622065
-0.5629999999999997 0.6214088439895282
-0.5640000000000001 0.6254367844782773
-0.5650000000000004 0.6297727352917111
-0.5659999999999998 0.6344097145769328
-0.5670000000000002 0.6393142020431389
-0.5680000000000005 0.6444381367221937
-0.569 0.6497151233157977
-0.5700000000000003 0.6550679016164589
-0.5709999999999997 0.6604179392001689
-0.5720000000000001 0.6656928824088615
-0.5730000000000004 0.6708341184087472
-0.5739999999999998 0.6757979343259969
-0.5750000000000002 0.6805593701271285
-0.5760000000000005 0.6851161818514088
-0.577 0.689481908838554
-0.5780000000000003 0.6936880324095889
-0.5789999999999997 0.6977815616818609
-0.5800000000000001 0.7018166867038609
-0.5810000000000004 0.7058501263560741
-0.5819999999999999 0.7099397366241251
-0.5830000000000002 0.7141382182941006
-0.5840000000000005 0.7184840029883683
-0.585 0.7230112411695593
-0.5860000000000003 0.7277287756344245
-0.5869999999999997 0.7326366245017565
-0.5880000000000001 0.7377154106232499
-0.5890000000000004 0.7429420368023238
-0.5899999999999999 0.7482874709941121
-0.5910000000000002 0.7537289739510221
-0.5920000000000005 0.7592592580245515
-0.593 0.764878634715672
-0.5940000000000003 0.7706160363611754
-0.5949999999999998 0.7765087907687331
-0.5960000000000001 0.7826026988566335
-0.5970000000000004 0.7889408221015988
-0.5979999999999999 0.7955584825242217
-0.5990000000000002 0.8024614936240776
-0.6000000000000005 0.8096306641878407
-0.601 0.8170219924690272
-0.6020000000000003 0.8245613202617962
-0.6029999999999998 0.8321578998750697
-0.6040000000000001 0.8397090809195543
-0.6050000000000004 0.8471226716905648
-0.6059999999999999 0.85430845543397
-0.6070000000000002 0.8612015416023292
-0.6080000000000005 0.8677614333311595
-0.609 0.8739653397256685
-0.6100000000000003 0.8798191566888304
-0.6109999999999998 0.8853362576407565
-0.6120000000000001 0.89053877576138
-0.6130000000000004 0.8954496421246889
-0.6139999999999999 0.900090850576272
-0.6150000000000002 0.9044677865028531
-0.6160000000000005 0.9085781649681203
-0.617 0.9124135263346957
-0.6180000000000003 0.9159605888397057
-0.6189999999999998 0.9192091772507041
-0.6200000000000001 0.9221561493418166
-0.6210000000000004 0.9248121824955526
-0.6219999999999999 0.9272051782666069
-0.6230000000000002 0.9293851111265156
-0.6240000000000006 0.9314135609021674
-0.625 0.9333696857799398
-0.6260000000000003 0.9353372145678192
-0.6269999999999998 0.9374014508440566
-0.6280000000000001 0.939638174125709
-0.6290000000000004 0.9421115552581493
-0.6299999999999999 0.9448676757812607
-0.6310000000000002 0.9479299808620787
-0.6320000000000006 0.9512950550613013
-0.633 0.9549362598884718
-0.6340000000000003 0.9587935207812229
-0.6349999999999998 0.9627948235196451
-0.6360000000000001 0.9668426218228902
-0.6370000000000005 0.9708243661633565
-0.6379999999999999 0.9746198743688756
-0.6390000000000002 0.9781084989389379
-0.6400000000000006 0.9811710769884399
-0.641 0.9836939841186214
-0.6420000000000003 0.9855842337735935
-0.6429999999999998 0.9867505836043567
-0.6440000000000001 0.9871273038814113
-0.6450000000000005 0.9866669164853549
-0.6459999999999999 0.9853407918178912
-0.6470000000000002 0.983141282356013
-0.6480000000000006 0.9800947148028076
-0.649 0.9762423053531033
-0.6500000000000004 0.9716498851021835
-0.6509999999999998 0.9664018548184541
-0.6520000000000001 0.9606024806680574
-0.6530000000000005 0.9543543548277165
-0.6539999999999999 0.9477637148767315
-0.6550000000000002 0.9409312308591788
-0.6560000000000006 0.933940388451608
-0.657 0.9268611886651663
-0.6580000000000004 0.9197398558617513
-0.6589999999999998 0.9126050021223803
-0.6600000000000001 0.905467384595536
-0.6610000000000005 0.8983158266395203
-0.6619999999999999 0.8911310647040489
-0.6630000000000003 0.883879135469046
-0.6639999999999997 0.8765259788639697
-0.665 0.8690365090283575
-0.6660000000000004 0.8613733602162962
-0.6669999999999998 0.8535084586739252
-0.6680000000000001 0.8454186211577446
-0.6690000000000005 0.8370940273212006
-0.6699999999999999 0.8285266158992073
-0.6710000000000003 0.8197175075941748
-0.6719999999999997 0.8106813597564099
-0.673 0.801438504598755
-0.6740000000000004 0.7920164118266246
-0.6749999999999998 0.7824549888129749
-0.6760000000000002 0.7728047052047566
-0.6770000000000005 0.7631247614512305
-0.6779999999999999 0.7534845239389649
-0.6790000000000003 0.7439534250830891
-0.6799999999999997 0.7346005487834841
-0.681 0.725490054680699
-0.6820000000000004 0.7166711286846222
-0.6829999999999998 0.7081803358638464
-0.6840000000000002 0.7000248971843616
-0.6850000000000005 0.6921915053542027
-0.6859999999999999 0.6846488610338617
-0.6870000000000003 0.677334182458741
-0.6879999999999997 0.6701746802477476
-0.6890000000000001 0.6630817690002668
-0.6900000000000004 0.6559611381808965
-0.6909999999999998 0.6487228341110519
-0.6920000000000002 0.6412905200599468
-0.6930000000000005 0.6336006265575139
-0.694 0.6256169783334391
-0.6950000000000003 0.6173329840067722
-0.6959999999999997 0.6087676276267
-0.6970000000000001 0.5999662356801079
-0.6980000000000004 0.5909986903507471
-0.6989999999999998 0.5819450599170244
-0.7000000000000002 0.5728876426941034
-0.7010000000000005 0.5639043779125023
-0.702 0.555062284563317
-0.7030000000000003 0.5464077493740038
-0.7039999999999997 0.5379674003313737
-0.7050000000000001 0.5297489206950856
-0.7060000000000004 0.521743470919932
-0.7069999999999999 0.513934194111745
-0.7080000000000002 0.5062980319160242
-0.7090000000000005 0.4988185896508618
-0.71 0.4914864035723332
-0.7110000000000003 0.4843035995676659
-0.7119999999999997 0.4772889624676757
-0.7130000000000001 0.47047041053360006
-0.7140000000000004 0.46387869945958865
-0.7149999999999999 0.4575439174553264
-0.7160000000000002 0.4514900636022741
-0.7170000000000005 0.44572228647141354
-0.718 0.44022237793379426
-0.7190000000000003 0.4349553730453311
-0.7199999999999998 0.4298610732182633
-0.7210000000000001 0.42485858600780585
-0.7220000000000004 0.4198647238107322
-0.7229999999999999 0.41478961448522006
-0.7240000000000002 0.40955515592621555
-0.7250000000000005 0.40409751567967933
-0.726 0.3983786255329617
-0.7270000000000003 0.3923841891975844
-0.7279999999999998 0.3861277704354245
-0.7290000000000001 0.3796482737166845
-0.7300000000000004 0.3730037539922681
-0.7309999999999999 0.36626620302710794
-0.7320000000000002 0.3595161769096749
-0.7330000000000005 0.3528375852119305
-0.734 0.34630608806990626
-0.7350000000000003 0.3399875095499292
-0.7359999999999998 0.3339323906723211
-0.7370000000000001 0.32817152726896937
-0.7380000000000004 0.3227171299005798
-0.7389999999999999 0.3175639043397787
-0.7400000000000002 0.31268667257061034
-0.7410000000000005 0.3080493065483177
-0.742 0.3036119379945877
-0.7430000000000003 0.2993269811818274
-0.7439999999999998 0.29515084526995294
-0.7450000000000001 0.2910452759553246
-0.7460000000000004 0.286979696013752
-0.7469999999999999 0.28293190749676733
-0.7480000000000002 0.2788888675428694
-0.7490000000000006 0.2748477276525119
-0.75 0.2708092027655248
-0.7510000000000003 0.2667815326925703
-0.7519999999999998 0.2627752633721466
-0.7530000000000001 0.2588030560244818
-0.7540000000000004 0.2548778003094305
-0.7549999999999999 0.2510121353412121
-0.7560000000000002 0.24721904378352488
-0.7570000000000006 0.24350750643501867
-0.758 0.23988871558932717
-0.7590000000000003 0.23637096561518753
-0.7599999999999998 0.23296306545209589
-0.7610000000000001 0.2296734625273484
-0.7620000000000005 0.2265106026734708
-0.7629999999999999 0.22348187139871642
-0.7640000000000002 0.22059148453261954
-0.7650000000000006 0.21783847690311778
-0.766 0.21521835410838497
-0.7670000000000003 0.2127189177604
-0.7679999999999998 0.21032210399074058
-0.7690000000000001 0.20800446105077122
-0.7700000000000005 0.20573872964622725
-0.7709999999999999 0.2034969915057459
-0.7720000000000002 0.20125442089249107
-0.7730000000000006 0.19898886988146716
-0.774 0.19668588229418732
-0.7750000000000004 0.19433762886453976
-0.7759999999999998 0.19194277780071606
-0.7770000000000001 0.1895092500093104
-0.7780000000000005 0.18704584719248446
-0.7789999999999999 0.18456806968159076
-0.7800000000000002 0.18209222450040946
-0.7810000000000006 0.17963493940186362
-0.782 0.17721380361120237
-0.7830000000000004 0.17484561451778313
-0.7839999999999998 0.17254759626920424
-0.7850000000000001 0.17033689014459738
-0.7860000000000005 0.16822902830254227
-0.7869999999999999 0.16623762789680957
-0.7880000000000003 0.1643724662914086
-0.7889999999999997 0.1626397414018596
-0.79 0.16103762201079094
-0.7910000000000004 0.15955720252663713
-0.7919999999999998 0.15818129067055753
-0.7930000000000001 0.15688337382681772
-0.7940000000000005 0.15563004428244212
-0.7949999999999999 0.15438368644385903
-0.7960000000000003 0.15310325516735052
-0.7969999999999997 0.15174983265933148
-0.798 0.1502884958861107
-0.7990000000000004 0.14869278647700093
-0.7999999999999998 0.14694878440166256
-0.8010000000000002 0.14505435055608554
-0.8020000000000005 0.14302196325884742
-0.8029999999999999 0.14087777647206726
-0.8040000000000003 0.13865721499634287
-0.8049999999999997 0.13640667521715952
-0.806 0.13417590949434813
-0.8070000000000004 0.13201486292625458
-0.8079999999999998 0.12996920033155618
-0.8090000000000002 0.12807710296674074
-0.8100000000000005 0.12636459034848657
-0.8109999999999999 0.12484500075925525
-0.8120000000000003 0.12351805490359376
-0.8129999999999997 0.12236981926323869
-0.8140000000000001 0.12137461862315811
-0.8150000000000004 0.12049925344070447
-0.8159999999999998 0.11970452023589735
-0.8170000000000002 0.11895182064375945
-0.8180000000000005 0.11820467428114688
-0.819 0.11743299306344956
-0.8200000000000003 0.11661477290632496
-0.8209999999999997 0.11573731368648017
-0.8220000000000001 0.11479740660140893
-0.8230000000000004 0.11380033724138461
-0.8239999999999998 0.11275673205037633
-0.8250000000000002 0.11168149736951463
-0.8260000000000005 0.11058998017844093
-0.827 0.10949864620763608
-0.8280000000000003 0.10842001208545876
-0.8289999999999997 0.10736430090135582
-0.8300000000000001 0.10633738022351492
-0.8310000000000004 0.10534171382482127
-0.8319999999999999 0.1043761225387206
-0.8330000000000002 0.10343728594639111
-0.8340000000000005 0.10252079981948473
-0.835 0.10162113733189647
-0.8360000000000003 0.10073453411727254
-0.8369999999999997 0.0998587909329684
-0.8380000000000001 0.09899347786177205
-0.8390000000000004 0.09814138157715517
-0.8399999999999999 0.09730594853969117
-0.8410000000000002 0.09649306042037156
-0.8420000000000005 0.09570729127612128
-0.843 0.09495280839795364
-0.8440000000000003 0.09423090364130977
-0.8449999999999998 0.09354024551083517
-0.8460000000000001 0.09287695043637025
-0.8470000000000004 0.09223638233699759
-0.8479999999999999 0.0916115110761695
-0.8490000000000002 0.09099660271285116
-0.8500000000000005 0.09038878300120139
-0.851 0.0897866326768982
-0.8520000000000003 0.08919122663100527
-0.8529999999999998 0.08860728008773186
-0.8540000000000001 0.08803950763347942
-0.8550000000000004 0.0874936297459692
-0.8559999999999999 0.08697368280470333
-0.8570000000000002 0.08648281803827407
-0.8580000000000005 0.08602032985142252
-0.859 0.08558388763498981
-0.8600000000000003 0.08516808687067133
-0.8609999999999998 0.08476600089762991
-0.8620000000000001 0.08436987604509598
-0.8630000000000004 0.0839710974363461
-0.8639999999999999 0.08356125122584519
-0.8650000000000002 0.08313307477007874
-0.8660000000000005 0.08268082759178937
-0.867 0.08220059920909502
-0.8680000000000003 0.08169018194979374
-0.8689999999999998 0.08115039173174546
-0.8700000000000001 0.08058434654741593
-0.8710000000000004 0.0799977591071198
-0.8719999999999999 0.07939824155867647
-0.8730000000000002 0.0787951773241523
-0.8740000000000006 0.07819767615411932
-0.875 0.07761436585644123
-0.8760000000000003 0.07705132522020432
-0.8769999999999998 0.07651145508655117
-0.8780000000000001 0.07599340224608479
-0.8790000000000004 0.07549143396109334
-0.8799999999999999 0.07499632174153069
-0.8810000000000002 0.07449600887240278
-0.8820000000000006 0.07397719767197758
-0.883 0.07342737527252999
-0.8840000000000003 0.0728378705439571
-0.8849999999999998 0.07220423563007905
-0.8860000000000001 0.07152805276671802
-0.8870000000000005 0.07081780848791834
-0.8879999999999999 0.07008720538103143
-0.8890000000000002 0.06935526393525734
-0.8900000000000006 0.06864290214876713
-0.891 0.06797175013627753
-0.8920000000000003 0.06736122964228877
-0.8929999999999998 0.06682622390373555
-0.8940000000000001 0.06637539049923805
-0.8950000000000005 0.06601163576435036
-0.8959999999999999 0.06573018818906093
-0.8970000000000002 0.06552188322769896
-0.8980000000000006 0.06537288804541827
-0.899 0.0652678733215352
-0.9000000000000004 0.06519184262767337
-0.9009999999999998 0.06513213360317492
-0.9020000000000001 0.06507794039710646
-0.9030000000000005 0.06502260336548403
-0.9039999999999999 0.06496253747798551
-0.9050000000000002 0.0648965139474265
-0.9060000000000006 0.06482450709076198
-0.907 0.0647475779171225
-0.9080000000000004 0.06466513817707241
-0.9089999999999998 0.06457679270668533
-0.9100000000000001 0.06448049416218427
-0.9110000000000005 0.0643741872291326
-0.9119999999999999 0.0642558205705354
-0.9130000000000003 0.06412377327261545
-0.9139999999999997 0.06397731400818485
-0.915 0.06381635290139934
-0.9160000000000004 0.06364225913901558
-0.9169999999999998 0.06345658626737873
-0.9180000000000001 0.06326043239650517
-0.9190000000000005 0.06305503887403745
-0.9199999999999999 0.0628399767136656
-0.9210000000000003 0.06261466849524966
-0.9219999999999997 0.06237759315533445
-0.923 0.06212641831329182
-0.9240000000000004 0.06185862912999897
-0.9249999999999998 0.061572260336512065
-0.9260000000000002 0.06126544683304885
-0.9270000000000005 0.06093755548577389
-0.9279999999999999 0.060589007406452636
-0.9290000000000003 0.06022119997563799
-0.9299999999999997 0.059836587301222634
-0.931 0.05943942991825207
-0.9320000000000004 0.05903486972290992
-0.9329999999999998 0.058628960030903426
-0.9340000000000002 0.05822893614979
-0.9350000000000005 0.057842682837929045
-0.9359999999999999 0.057477889148051235
-0.9370000000000003 0.05714236962003168
-0.9379999999999997 0.056842789293934576
-0.9390000000000001 0.05658492149293716
-0.9400000000000004 0.05637194457843438
-0.9409999999999998 0.056205335407215076
-0.9420000000000002 0.056084334365531896
-0.9430000000000005 0.05600547296174356
-0.944 0.05596328347691944
-0.9450000000000003 0.0559512646014335
-0.9459999999999997 0.05596102843811609
-0.9470000000000001 0.05598432705644542
-0.9480000000000004 0.05601294030924456
-0.9489999999999998 0.056039370695459494
-0.9500000000000002 0.05605753774746436
-0.9510000000000005 0.05606300792038671
-0.952 0.05605258825478364
-0.9530000000000003 0.05602462666293176
-0.9539999999999997 0.05597838550024529
-0.9550000000000001 0.055913895567952045
-0.9560000000000004 0.05583087392491305
-0.9569999999999999 0.05572936868259344
-0.9580000000000002 0.0556084973196847
-0.9590000000000005 0.055466963256737715
-0.96 0.055303353688152326
-0.9610000000000003 0.055116751958651636
-0.9619999999999997 0.054907478724781335
-0.9630000000000001 0.05467717628199753
-0.9640000000000004 0.05442972964053118
-0.9649999999999999 0.054170618291753264
-0.9660000000000002 0.05390730965828568
-0.9670000000000005 0.05364839367187188
-0.968 0.05340233391664713
-0.9690000000000003 0.053176770980901844
-0.9699999999999998 0.05297749761710937
-0.9710000000000001 0.05280760784331582
-0.9720000000000004 0.052668154709694444
-0.9729999999999999 0.05255740980254363
-0.9740000000000002 0.0524717315578889
-0.9750000000000005 0.05240654708872597
-0.976 0.05235727413128715
-0.9770000000000003 0.052320176654665033
-0.9779999999999998 0.05229309806082755
-0.9790000000000001 0.05227579125473183
-0.9800000000000004 0.05226908007104826
-0.9809999999999999 0.05227543665569352
-0.9820000000000002 0.0522969491161238
-0.9830000000000005 0.05233569501110815
-0.984 0.05239208784933166
-0.9850000000000003 0.05246452662514563
-0.9859999999999998 0.05254932650325896
-0.9870000000000001 0.052640728547229884
-0.9880000000000004 0.052730951772770644
-0.9889999999999999 0.05281192789977635
-0.9900000000000002 0.05287499495617284
-0.9910000000000005 0.05291271271345476
-0.992 0.05291966726301156
-0.9930000000000003 0.05289235951297068
-0.9939999999999998 0.052830765439159426
-0.9950000000000001 0.05273795626057455
-0.9960000000000004 0.0526197565670571
-0.9969999999999999 0.05248480713436331
-0.9980000000000002 0.052343336336032775
-0.9990000000000006 0.05220608749712478
-1.0 0.05208385504287259
-1.0010000000000003 0.0519857705963907
-1.0019999999999998 0.05191844893856748
-1.0030000000000001 0.05188593037678373
-1.0040000000000004 0.0518884965726533
-1.005 0.05192389838654671
-1.0060000000000002 0.05198701189167528
-1.0070000000000006 0.05207101924304373
-1.008 0.0521685715227703
-1.0090000000000003 0.05227180799225777
-1.0099999999999998 0.05237394650451947
-1.0110000000000001 0.05246866400868656
-1.0120000000000005 0.05255121254205719
-1.013 0.05261775083331188
-1.0140000000000002 0.05266543467022728
-1.0150000000000006 0.052692262743886824
-1.016 0.05269728609903878
-1.0170000000000003 0.05268037034308782
-1.0179999999999998 0.05264304197136775
-1.0190000000000001 0.052588198436001786
-1.0200000000000005 0.05252077528316182
-1.021 0.05244692628186286
-1.0220000000000002 0.05237391296066868
-1.0230000000000006 0.05231000490360876
-1.024 0.05226276143225798
-1.0250000000000004 0.0522384893322357
-1.0259999999999998 0.05224085258379029
-1.0270000000000001 0.05227096063512883
-1.0280000000000005 0.052327051188622284
-1.029 0.05240455125151322
-1.0300000000000002 0.052496941734371465
-1.0310000000000006 0.05259671861957602
-1.032 0.052696579408082526
-1.0330000000000004 0.05279066957531113
-1.0339999999999998 0.05287522520571741
-1.0350000000000001 0.05294906709866648
-1.0360000000000005 0.053013291683885896
-1.037 0.05307148216458545
-1.0380000000000003 0.053128128001152644
-1.0390000000000006 0.0531883844714175
-1.04 0.05325653025885622
-1.0410000000000004 0.0533357950029285
-1.0419999999999998 0.05342733232919218
-1.0430000000000001 0.053530656742632764
-1.0440000000000005 0.0536430218771171
-1.045 0.05376090502942924
-1.0460000000000003 0.05387993072823105
-1.0469999999999997 0.0539960436254052
-1.048 0.054105915933662437
-1.0490000000000004 0.05420745782987657
-1.0499999999999998 0.054299602809049344
-1.0510000000000002 0.054382975004020784
-1.0520000000000005 0.05445875571969852
-1.053 0.05452871171104654
-1.0540000000000003 0.05459459952422876
-1.0549999999999997 0.0546578346890161
-1.056 0.05471976735191702
-1.0570000000000004 0.05478168848803043
-1.0579999999999998 0.05484496762376718
-1.0590000000000002 0.054911906608993075
-1.0600000000000005 0.05498587335179281
-1.061 0.055071588080482264
-1.0620000000000003 0.055173971012137085
-1.0629999999999997 0.05529907636612775
-1.064 0.05545228033428424
-1.0650000000000004 0.05563766791745021
-1.0659999999999998 0.055856987528143276
-1.0670000000000002 0.05610926173085575
-1.0680000000000005 0.056390382654788004
-1.069 0.056693435839963016
-1.0700000000000003 0.05700860790290064
-1.0709999999999997 0.05732527242157065
-1.072 0.057631966523406325
-1.0730000000000004 0.0579184374264403
-1.0739999999999998 0.058176169145530615
-1.0750000000000002 0.05839978879652105
-1.0760000000000005 0.05858690381948853
-1.077 0.05873831790948286
-1.0780000000000003 0.058858373670669165
-1.0789999999999997 0.05895321139542591
-1.08 0.05903090911123802
-1.0810000000000004 0.05909945264162861
-1.0819999999999999 0.05916621768994011
-1.0830000000000002 0.05923748467403781
-1.0840000000000005 0.059317347461822385
-1.085 0.05940805571503262
-1.0860000000000003 0.05950970880069446
-1.0869999999999997 0.05962130382156914
-1.088 0.059740636983949436
-1.0890000000000004 0.05986604305299438
-1.0899999999999999 0.05999589884968286
-1.0910000000000002 0.06013072913408781
-1.0920000000000005 0.060271582113415156
-1.093 0.06042250276299286
-1.0940000000000003 0.06058745775045989
-1.0949999999999998 0.06077216429060243
-1.096 0.060981652455230094
-1.0970000000000004 0.061220835837645544
-1.0979999999999999 0.06149207412490329
-1.0990000000000002 0.061795894561784484
-1.1000000000000005 0.06212976102553033
-1.101 0.06248834140452436
-1.1020000000000003 0.06286460077657556
-1.1029999999999998 0.06324955502216956
-1.104 0.06363439739466616
-1.1050000000000004 0.06401076751473515
-1.1059999999999999 0.06437174406926785
-1.1070000000000002 0.06471289720560121
-1.1080000000000005 0.06503187035478088
-1.109 0.06532858365162948
-1.1100000000000003 0.06560493350114696
-1.1109999999999998 0.06586419347728534
-1.112 0.06610968433382267
-1.1130000000000004 0.06634552032529686
-1.1139999999999999 0.06657552627626571
-1.1150000000000002 0.06680402449709423
-1.1160000000000005 0.06703524580186296
-1.117 0.06727333990205178
-1.1180000000000003 0.0675230715904832
-1.1189999999999998 0.06778974465437214
-1.12 0.06807746584243307
-1.1210000000000004 0.06838986164282171
-1.1219999999999999 0.06872941923610851
-1.1230000000000002 0.06909680532209354
-1.1240000000000006 0.06949084976244589
-1.125 0.06990747552491614
-1.1260000000000003 0.07034285835799046
-1.1269999999999998 0.07079153714278655
-1.1280000000000001 0.07124853681331428
-1.1290000000000004 0.07170990505963713
-1.13 0.07217335193652465
-1.1310000000000002 0.07263888819146046
-1.1320000000000006 0.07310848726486435
-1.133 0.07358546839143577
-1.1340000000000003 0.07407509680525884
-1.1349999999999998 0.0745819645798113
-1.1360000000000001 0.07511064727677655
-1.1370000000000005 0.07566392837390154
-1.138 0.07624196857152028
-1.1390000000000002 0.07684285292522636
-1.1400000000000006 0.07746119840816362
-1.141 0.07809001358314757
-1.1420000000000003 0.07871954924880696
-1.1429999999999998 0.07933997317028707
-1.1440000000000001 0.07994098798099021
-1.1450000000000005 0.08051395336374323
-1.146 0.08105223437257342
-1.1470000000000002 0.08155330467070286
-1.1480000000000006 0.08201729154401487
-1.149 0.08244816005964198
-1.1500000000000004 0.0828533771148439
-1.1509999999999998 0.0832423694140166
-1.1520000000000001 0.08362561536512805
-1.1530000000000005 0.08401332191531356
-1.154 0.08441422955824625
-1.1550000000000002 0.08483514551640912
-1.1560000000000006 0.08527954694447393
-1.157 0.08574767978278802
-1.1580000000000004 0.08623729449934188
-1.1589999999999998 0.08674305087621406
-1.1600000000000001 0.08725873367704721
-1.1610000000000005 0.08777661442010834
-1.162 0.088289971335172
-1.1630000000000003 0.08879294896566352
-1.1640000000000006 0.08928065627283134
-1.165 0.08974999486571895
-1.1660000000000004 0.0902003088337815
-1.1669999999999998 0.09063097877035574
-1.1680000000000001 0.09104282457939171
-1.1690000000000005 0.09143730201337888
-1.17 0.09181578042293613
-1.1710000000000003 0.09218084075083413
-1.1719999999999997 0.09253489715626928
-1.173 0.0928815860800725
-1.1740000000000004 0.09322690875482895
-1.1749999999999998 0.0935777856344365
-1.1760000000000002 0.09394443427752075
-1.1770000000000005 0.09433964629399025
-1.178 0.09477695449288037
-1.1790000000000003 0.09527230121776452
-1.1799999999999997 0.09584056477295337
-1.181 0.09649516166714701
-1.1820000000000004 0.09724667548543274
-1.1829999999999998 0.09810082562262275
-1.1840000000000002 0.09905871500839003
-1.1850000000000005 0.10011446904378031
-1.186 0.10125711067432204
-1.1870000000000003 0.10246971729686911
-1.1879999999999997 0.10373099026259648
-1.189 0.10501753364993083
-1.1900000000000004 0.10630526891601341
-1.1909999999999998 0.10757243709563234
-1.1920000000000002 0.10880120400024539
-1.1930000000000005 0.10998013865449457
-1.194 0.11110528650328855
-1.1950000000000003 0.11217961843603115
-1.1959999999999997 0.11321314578725382
-1.197 0.1142203304000369
-1.1980000000000004 0.11521877543595403
-1.1989999999999998 0.11622553864987421
-1.2000000000000002 0.11725557366246148
-1.2010000000000005 0.11831928158427284
-1.202 0.11942253366760647
-1.2030000000000003 0.12056492980846284
-1.2039999999999997 0.12174176358676715
-1.205 0.12294513980599756
-1.2060000000000004 0.12416395331902065
-1.2069999999999999 0.12538706673623212
-1.2080000000000002 0.12660207650932945
-1.2090000000000005 0.12779785779124686
-1.21 0.12896442102761826
-1.2110000000000003 0.13009164860145622
-1.2119999999999997 0.13117098741548197
-1.213 0.1321961306466174
-1.2140000000000004 0.13316340919495198
-1.2149999999999999 0.1340728817057557
-1.2160000000000002 0.13492896744927343
-1.2170000000000005 0.13574176044147607
-1.218 0.13652744079790216
-1.2190000000000003 0.13730725510718514
-1.2199999999999998 0.13810549117825202
-1.221 0.1389504771637724
-1.2220000000000004 0.13986961965301614
-1.2229999999999999 0.14088799307694752
-1.2240000000000002 0.14202442444423694
-1.2250000000000005 0.14329090190355573
-1.226 0.1446910834262834
-1.2270000000000003 0.14621899210760458
-1.2279999999999998 0.14785810740510696
-1.229 0.14958704437235118
-1.2300000000000004 0.15137768766352716
-1.2309999999999999 0.15320090639536857
-1.2320000000000002 0.15502887061571569
-1.2330000000000005 0.15683845858702994
-1.234 0.15861297243893646
-1.2350000000000003 0.16034501514832047
-1.2359999999999998 0.16203617323973316
-1.237 0.16369564553511923
-1.2380000000000004 0.16533929103147765
-1.2389999999999999 0.16698748782758702
-1.2400000000000002 0.16865933326783092
-1.2410000000000005 0.170371359985154
-1.242 0.17213421159270945
-1.2430000000000003 0.1739507376902832
-1.2439999999999998 0.17581564405195832
-1.245 0.17771466257167218
-1.2460000000000004 0.17963038362996495
-1.2469999999999999 0.18154189219323094
-1.2480000000000002 0.18342986857867333
-1.2490000000000006 0.18528170856855727
-1.25 0.18709131400615647
-1.2510000000000003 0.18886261970169618
-1.2519999999999998 0.1906101028829147
-1.2530000000000001 0.19235374238684824
-1.2540000000000004 0.19411833934010803
-1.255 0.1959311354363292
-1.2560000000000002 0.19781359829619813
-1.2570000000000006 0.19978379562781493
-1.258 0.20184882828442194
-1.2590000000000003 0.20400562591654425
-1.2599999999999998 0.2062434832304832
-1.2610000000000001 0.208544047199379
-1.2620000000000005 0.2108843594145915
-1.263 0.21324024861810803
-1.2640000000000002 0.21558708741047514
-1.2650000000000006 0.21790647489079534
-1.266 0.2201829719920292
-1.2670000000000003 0.22240834276163424
-1.2679999999999998 0.22458031177550158
-1.2690000000000001 0.2267015165212048
-1.2700000000000005 0.22877888768666735
-1.271 0.23082402031648766
-1.2720000000000002 0.232850043164973
-1.2730000000000006 0.23487385376734585
-1.274 0.23691455779403148
-1.2750000000000004 0.23899281841461872
-1.2759999999999998 0.2411314215413185
-1.2770000000000001 0.24335276706786807
-1.2780000000000005 0.2456762100169992
-1.279 0.24811432647614112
-1.2800000000000002 0.250674865690045
-1.2810000000000006 0.25335314112189306
-1.282 0.25613555440621955
-1.2830000000000004 0.2590014555936928
-1.2839999999999998 0.26192545784496
-1.2850000000000001 0.26487920008119403
-1.2860000000000005 0.26784274870759966
-1.287 0.2708011834258675
-1.2880000000000003 0.2737523965782234
-1.2890000000000006 0.27670632964469216
-1.29 0.2796824530206065
-1.2910000000000004 0.2827085995947649
-1.2919999999999998 0.28581255924135823
-1.2930000000000001 0.2890196481947862
-1.2940000000000005 0.2923496893982274
-1.295 0.2958091729191176
-1.2960000000000003 0.29939161758629546
-1.2969999999999997 0.3030784259021341
-1.298 0.306837235176338
-1.2990000000000004 0.31062576584546986
-1.2999999999999998 0.3143938669377464
-1.3010000000000002 0.3180865284018718
-1.3020000000000005 0.32165030451837445
-1.303 0.3250334066862238
-1.3040000000000003 0.3281932055635078
-1.3049999999999997 0.33109924236766336
-1.306 0.3337356079238577
-1.3070000000000004 0.33610620999954416
-1.3079999999999998 0.33823465463911956
-1.3090000000000002 0.34016065182168936
-1.3100000000000005 0.3419393155968831
-1.311 0.34363877396482173
-1.3120000000000003 0.34532977825889005
-1.3129999999999997 0.3470862671155112
-1.314 0.3489723373900806
-1.3150000000000004 0.3510389061683166
-1.3159999999999998 0.3533198194053375
-1.3170000000000002 0.3558276348502881
-1.3180000000000005 0.35855211291382144
-1.319 0.3614620093475989
-1.3200000000000003 0.3645093907588939
-1.3209999999999997 0.36763354063312004
-1.322 0.37076706778419644
-1.3230000000000004 0.37384316414039737
-1.3239999999999998 0.3768029651703393
-1.3250000000000002 0.3796016006369717
-1.3260000000000005 0.38221152642010986
-1.327 0.3846232922238198
-1.3280000000000003 0.386846459619603
-1.3289999999999997 0.3889001118829603
-1.33 0.39081484219070367
-1.3310000000000004 0.39262562358848563
-1.3319999999999999 0.39436432002834065
-1.3330000000000002 0.3960612453509527
-1.3340000000000005 0.3977483928287565
-1.335 0.39945197461471205
-1.3360000000000003 0.4012010510736423
-1.3369999999999997 0.4030249210244561
-1.338 0.4049569840808722
-1.3390000000000004 0.40702719950680366
-1.3399999999999999 0.40926413531191735
-1.3410000000000002 0.4116896869437838
-1.3420000000000005 0.41431490445100244
-1.343 0.4171307877283358
-1.3440000000000003 0.4201184587856447
-1.3449999999999998 0.42324375653541113
-1.346 0.42645826843826573
-1.3470000000000004 0.4297074317939739
-1.3479999999999999 0.4329381672580517
-1.3490000000000002 0.43609710012746983
-1.3500000000000005 0.4391404429472877
-1.351 0.44203299291727227
-1.3520000000000003 0.44475297155472193
-1.3529999999999998 0.4472852119281524
-1.354 0.44962778543462656
-1.3550000000000004 0.45178311270598714
-1.3559999999999999 0.45375993214628657
-1.3570000000000002 0.45556852514449653
-1.3580000000000005 0.4572232103417769
-1.359 0.45873803306030814
-1.3600000000000003 0.46012171157014714
-1.3609999999999998 0.4613829003146403
-1.362 0.46252566356654223
-1.3630000000000004 0.4635528304090989
-1.3639999999999999 0.4644664230480103
-1.3650000000000002 0.46526798477031583
-1.3660000000000005 0.46596180417441013
-1.367 0.4665606679012282
-1.3680000000000003 0.4670785439493992
-1.3689999999999998 0.46753904447608585
-1.37 0.46797297902699786
-1.3710000000000004 0.4684108200516133
-1.3719999999999999 0.4688813271706756
-1.3730000000000002 0.46940634552427385
-1.3740000000000006 0.4699957691722442
-1.375 0.470642765440128
-1.3760000000000003 0.4713276593664628
-1.3769999999999998 0.4720177697876396
-1.3780000000000001 0.4726687419382677
-1.3790000000000004 0.4732361591847515
-1.38 0.47367361294345156
-1.3810000000000002 0.47394338479532305
-1.3820000000000006 0.4740163123003486
-1.383 0.4738720093950715
-1.3840000000000003 0.4735032520646098
-1.3849999999999998 0.47291059829026905
-1.3860000000000001 0.4721033780183467
-1.3870000000000005 0.471096812848019
-1.388 0.46991718630357954
-1.3890000000000002 0.4685938519906759
-1.3900000000000006 0.46716655496162873
-1.391 0.4656774249804465
-1.3920000000000003 0.4641733080660229
-1.3929999999999998 0.46269780131932753
-1.3940000000000001 0.4612879955986635
-1.3950000000000005 0.4599765761090577
-1.396 0.4587801598267168
-1.3970000000000002 0.4577015868555097
-1.3980000000000006 0.45673912675165396
-1.399 0.4558769676332911
-1.4000000000000004 0.45509513798847356
-1.4009999999999998 0.454374229668154
-1.4020000000000001 0.45369609712547515
-1.4030000000000005 0.45304512989802503
-1.404 0.4524087889299976
-1.4050000000000002 0.45177663746844593
-1.4060000000000006 0.45114411299069074
-1.407 0.4505070796829347
-1.4080000000000004 0.44986798189117366
-1.4089999999999998 0.44923592295152576
-1.4100000000000001 0.4486295706098674
-1.4110000000000005 0.4480760089288917
-1.412 0.447606540250465
-1.4130000000000003 0.4472599868165714
-1.4140000000000006 0.44707309782742344
-1.415 0.4470730993447122
-1.4160000000000004 0.4472682909244674
-1.4169999999999998 0.44764932875382013
-1.4180000000000001 0.44817906405312086
-1.4190000000000005 0.44879600283890675
-1.42 0.44942195848173666
-1.4210000000000003 0.4499652629479136
-1.4220000000000006 0.4503347262363754
-1.423 0.4504462588167974
-1.4240000000000004 0.45023972630798104
-1.4249999999999998 0.4496761555911408
-1.4260000000000002 0.4487471902392517
-1.4270000000000005 0.44747424260719154
-1.428 0.4459016455376291
-1.4290000000000003 0.4440903186903681
-1.4299999999999997 0.44211246453165665
-1.431 0.4400386493733688
-1.4320000000000004 0.437937024717859
-1.4329999999999998 0.4358658482961959
-1.4340000000000002 0.4338725119867774
-1.4350000000000005 0.4319896530922636
-1.436 0.43024027726479386
-1.4370000000000003 0.4286348722452538
-1.4379999999999997 0.4271776398787946
-1.439 0.425864519622377
-1.4400000000000004 0.4246854835144211
-1.4409999999999998 0.4236301984185734
-1.4420000000000002 0.42268071175699845
-1.4430000000000005 0.4218183235355795
-1.444 0.421023151021871
-1.4450000000000003 0.4202785914524219
-1.4459999999999997 0.4195685380872388
-1.447 0.4188763883374421
-1.4480000000000004 0.4181965432511997
-1.4489999999999998 0.4175248588160008
-1.4500000000000002 0.41686099864081494
-1.4510000000000005 0.41621188653084745
-1.452 0.41558684569974336
-1.4530000000000003 0.4149999049686129
-1.4539999999999997 0.41446595594719465
-1.455 0.41399428930144383
-1.4560000000000004 0.41359492390524993
-1.4569999999999999 0.41327000122158053
-1.4580000000000002 0.41301619167932
-1.4590000000000005 0.4128172749562971
-1.46 0.41265196178819546
-1.4610000000000003 0.4124976908725378
-1.4619999999999997 0.41232417983303093
-1.463 0.4121072909182553
-1.4640000000000004 0.41183254246829004
-1.4649999999999999 0.41149674966972727
-1.4660000000000002 0.41110787855032416
-1.4670000000000005 0.4106904120600799
-1.468 0.4102780545400583
-1.4690000000000003 0.40991320750802995
-1.4699999999999998 0.4096372474388524
-1.471 0.4094884037308177
-1.4720000000000004 0.4094941312540358
-1.4729999999999999 0.4096664547393077
-1.4740000000000002 0.4100092003777783
-1.4750000000000005 0.41050789725123704
-1.476 0.41114431843143606
-1.4770000000000003 0.4118924781685933
-1.4779999999999998 0.41273062922765286
-1.479 0.41363763848127144
-1.4800000000000004 0.41460111765422525
-1.4809999999999999 0.41561178466747656
-1.4820000000000002 0.4166604248407145
-1.4830000000000005 0.41774471354218035
-1.484 0.41885820699198234
-1.4850000000000003 0.41999051080545136
-1.4859999999999998 0.4211307469870913
-1.487 0.42226857779896987
-1.4880000000000004 0.4233953202426381
-1.4889999999999999 0.424512069201172
-1.4900000000000002 0.42562158003066936
-1.4910000000000005 0.42674121886743516
-1.492 0.4278930490233337
-1.4930000000000003 0.42909836206709234
-1.4939999999999998 0.43037815819634695
-1.495 0.4317459720932595
-1.4960000000000004 0.43320175089196034
-1.4969999999999999 0.43472997625258847
-1.4980000000000002 0.4363065002180007
-1.4990000000000006 0.43788922664358776
-1.5 0.4394397471983403
-1.5010000000000003 0.4409175971685316
-1.5019999999999998 0.4422926144640608
-1.5030000000000001 0.4435459297790177
-1.5040000000000004 0.4446789520713518
-1.505 0.44570472975974756
-1.5060000000000002 0.446654343525175
-1.5070000000000006 0.4475674396626589
-1.508 0.44849240858357176
-1.5090000000000003 0.4494758719517458
-1.5099999999999998 0.4505584685074536
-1.5110000000000001 0.45177371855403614
-1.5120000000000005 0.4531393893620593
-1.513 0.4546588939269307
-1.5140000000000002 0.456317267193682
-1.5150000000000006 0.4580859625129435
-1.516 0.45991898867120984
-1.5170000000000003 0.46176388156665743
-1.5179999999999998 0.46356156089610234
-1.5190000000000001 0.46525624619278994
-1.5200000000000005 0.46679933330365103
-1.521 0.46816105583891127
-1.5220000000000002 0.46933112536400956
-1.5230000000000006 0.4703226595612574
-1.524 0.4711771216654955
-1.5250000000000004 0.4719521130283028
-1.5259999999999998 0.4727257162486217
-1.5270000000000001 0.4735791168264974
-1.5280000000000005 0.47459422165163323
-1.529 0.47584132028301845
-1.5300000000000002 0.47737193470775774
-1.5310000000000006 0.47921426171657294
-1.532 0.48136523781852986
-1.5330000000000004 0.4837978576916142
-1.5339999999999998 0.4864588494814566
-1.5350000000000001 0.4892794318989763
-1.5360000000000005 0.4921787339949042
-1.537 0.4950778071097439
-1.5380000000000003 0.4979049631042842
-1.5390000000000006 0.5006083742702825
-1.54 0.5031577634207968
-1.5410000000000004 0.5055495731371612
-1.5419999999999998 0.5078040773979716
-1.5430000000000001 0.5099613367982686
-1.5440000000000005 0.5120742469538657
-1.545 0.5142001331191551
-1.5460000000000003 0.5163924893663034
-1.5470000000000006 0.5186899693783252
-1.548 0.5211185230591721
-1.5490000000000004 0.5236794977899835
-1.5499999999999998 0.5263607605463198
-1.5510000000000002 0.5291354835415584
-1.5520000000000005 0.5319671535391366
-1.553 0.5348202456073357
-1.5540000000000003 0.5376598726678248
-1.5549999999999997 0.5404666710492325
-1.556 0.5432286300596187
-1.5570000000000004 0.5459543586758726
-1.5579999999999998 0.5486662509202198
-1.5590000000000002 0.5513997414391977
-1.5600000000000005 0.5542038044294485
-1.561 0.557130631953873
-1.5620000000000003 0.5602289677551173
-1.5629999999999997 0.5635470133877123
-1.564 0.5671175969686797
-1.5650000000000004 0.5709566721283399
-1.5659999999999998 0.5750625012504641
-1.5670000000000002 0.5794091872686495
-1.5680000000000005 0.5839570919332846
-1.569 0.5886492116026253
-1.5700000000000003 0.5934177359262016
-1.5709999999999997 0.5981926538125444
-1.572 0.6029085234545561
-1.5730000000000004 0.6075114165275275
-1.5739999999999998 0.611960115163549
-1.5750000000000002 0.616229763722875
-1.5760000000000005 0.6203156396619877
-1.577 0.624227052425426
-1.5780000000000003 0.6279894823936156
-1.5789999999999997 0.6316425758156411
-1.58 0.6352327763054869
-1.5810000000000004 0.63880937127299
-1.5819999999999999 0.6424233426211714
-1.5830000000000002 0.646121874051143
-1.5840000000000005 0.6499401986926502
-1.585 0.6539106724351411
-1.5860000000000003 0.6580437045209745
-1.5869999999999997 0.6623424687646708
-1.588 0.6667931169738223
-1.5890000000000004 0.671378611292675
-1.5899999999999999 0.6760764419566495
-1.5910000000000002 0.6808692772067328
-1.5920000000000005 0.6857530855466913
-1.593 0.6907298692264788
-1.5940000000000003 0.6958265964724972
-1.5949999999999998 0.7010769962640047
-1.596 0.7065217673157986
-1.5970000000000004 0.7121986309049021
-1.5979999999999999 0.7181380059596721
-1.5990000000000002 0.7243435539249853
-1.6000000000000005 0.7307963874417169
-1.601 0.7374553625606652
-1.6020000000000003 0.7442522998453646
-1.6029999999999998 0.7511042782096907
-1.604 0.7579178219165023
-1.6050000000000004 0.7646091007073252
-1.6059999999999999 0.7710961880349335
-1.6070000000000002 0.7773201351442874
-1.6080000000000005 0.7832440858825868
-1.609 0.7888472059478266
-1.6100000000000003 0.7941345354664859
-1.6109999999999998 0.799117978724479
-1.612 0.803817295832813
-1.6130000000000004 0.8082530054996132
-1.6139999999999999 0.8124446982995832
-1.6150000000000002 0.8163969891272188
-1.6160000000000005 0.8201074942258844
-1.617 0.8235681203135631
-1.6180000000000003 0.8267662578135623
-1.6189999999999998 0.8296918720270721
-1.62 0.8323409925992482
-1.6210000000000004 0.8347218087062392
-1.6219999999999999 0.8368577354852034
-1.6230000000000002 0.8387918319566406
-1.6240000000000006 0.8405774572305296
-1.625 0.8422837900939866
-1.6260000000000003 0.8439843151947528
-1.6269999999999998 0.8457543519773473
-1.6280000000000001 0.8476613074989753
-1.6290000000000004 0.8497630262228375
-1.63 0.8521021129266153
-1.6310000000000002 0.8547019030228711
-1.6320000000000006 0.8575625559756138
-1.633 0.8606642627288471
-1.6340000000000003 0.8639576535688841
-1.6349999999999998 0.867382806364687
-1.6360000000000001 0.8708565438036053
-1.6370000000000005 0.8742815858822537
-1.638 0.8775528238264595
-1.6390000000000002 0.8805634889134409
-1.6400000000000006 0.8832068714209531
-1.641 0.8853799717019532
-1.6420000000000003 0.8869972509588605
-1.6429999999999998 0.8879738050089134
-1.6440000000000001 0.8882470828684621
-1.6450000000000005 0.8877706617460187
-1.646 0.8865151256329107
-1.6470000000000002 0.8844703178984381
-1.6480000000000006 0.8816574122968707
-1.649 0.8781119933495115
-1.6500000000000004 0.8738930693566002
-1.6509999999999998 0.869077781461452
-1.6520000000000001 0.8637625912002351
-1.6530000000000005 0.8580437287703593
-1.654 0.8520216403514457
-1.6550000000000002 0.8457923264368875
-1.6560000000000006 0.8394362121956551
-1.657 0.8330208730594456
-1.6580000000000004 0.8265912236610014
-1.6589999999999998 0.8201746033744346
-1.6600000000000001 0.8137802431214641
-1.6610000000000005 0.8073956807006583
-1.662 0.8009993831673837
-1.6630000000000003 0.7945552165996884
-1.6640000000000006 0.7880261124451898
-1.665 0.781373794120739
-1.6660000000000004 0.7745581953754657
-1.6669999999999998 0.7675483151014835
-1.6680000000000001 0.7603185779451334
-1.6690000000000005 0.7528566258933523
-1.67 0.7451529952228505
-1.6710000000000003 0.7372077754047128
-1.6720000000000006 0.729034453220444
-1.673 0.7206527857801351
-1.6740000000000004 0.7120899703085474
-1.6749999999999998 0.7033852746618674
-1.6760000000000002 0.6945881168255458
-1.6770000000000005 0.6857562836382304
-1.678 0.6769568458675035
-1.6790000000000003 0.6682568227920516
-1.6799999999999997 0.6597224956997392
-1.681 0.6514150540875441
-1.6820000000000004 0.6433812491668834
-1.6829999999999998 0.6356554936600471
-1.6840000000000002 0.628244782761342
-1.6850000000000005 0.621136638461988
-1.686 0.6143015547204068
-1.6870000000000003 0.6076809902868898
-1.6879999999999997 0.601207015183188
-1.689 0.5947972053200548
-1.6900000000000004 0.5883639733189503
-1.6909999999999998 0.5818238335923307
-1.6920000000000002 0.575105925085524
-1.6930000000000005 0.5681514358864981
-1.694 0.5609268939578124
-1.6950000000000003 0.5534262617522411
-1.6959999999999997 0.5456673987167915
-1.697 0.5376927612707026
-1.6980000000000004 0.529567687950987
-1.6989999999999998 0.5213673662417665
-1.7000000000000002 0.5131694121658893
-1.7010000000000005 0.505047602479986
-1.702 0.49706566327771795
-1.7030000000000003 0.48926818737520783
-1.7039999999999997 0.4816810299024183
-1.705 0.4743119071674902
-1.7060000000000004 0.4671523889519143
-1.7069999999999999 0.46018554502465653
-1.7080000000000002 0.45338768483074526
-1.7090000000000005 0.446740145640259
-1.71 0.44022984152141614
-1.7110000000000003 0.43385381503967135
-1.7119999999999997 0.42762415581042135
-1.713 0.4215616130452344
-1.7140000000000004 0.41569024675823124
-1.7149999999999999 0.41003450910826966
-1.7160000000000002 0.404614514202467
-1.7170000000000005 0.39943464050303135
-1.718 0.3944794271580275
-1.7190000000000003 0.3897193645261379
-1.7199999999999998 0.38510306992624127
-1.721 0.38056114045013445
-1.7220000000000004 0.37602234574751264
-1.7229999999999999 0.3714094303474391
-1.7240000000000002 0.3666553909712108
-1.7250000000000005 0.3617055490637252
-1.726 0.356527634266617
-1.7270000000000003 0.3511100075851547
-1.7279999999999998 0.3454652816472864
-1.729 0.33962810506734936
-1.7300000000000004 0.33364972447472735
-1.7309999999999999 0.32759344621673975
-1.7320000000000002 0.3215299248387329
-1.7330000000000005 0.31553266302531024
-1.734 0.3096677518653775
-1.7350000000000003 0.30399255611325215
-1.7359999999999998 0.2985510126154052
-1.737 0.2933696606688811
-1.7380000000000004 0.2884588073269922
-1.7389999999999999 0.283813558294433
-1.7400000000000002 0.2794117207640455
-1.7410000000000005 0.275221796437953
-1.742 0.27120942463388154
-1.7430000000000003 0.26733371308259074
-1.7439999999999998 0.26355759213296936
-1.745 0.25984886645120975
-1.7460000000000004 0.25618213184645333
-1.7469999999999999 0.25253921892531966
-1.7480000000000002 0.24890968775001301
-1.7490000000000006 0.24529167504007499
-1.75 0.24168585017972224
-1.7510000000000003 0.23809893279900135
-1.7519999999999998 0.23453906022404936
-1.7530000000000001 0.23101570373079253
-1.7540000000000004 0.2275381264491416
-1.755 0.2241151297659649
-1.7560000000000002 0.22075579110771607
-1.7570000000000006 0.21746577630112135
-1.758 0.21425307750293515
-1.7590000000000003 0.21112359749543166
-1.7599999999999998 0.20808429664401162
-1.7610000000000001 0.20514245119078675
-1.7620000000000005 0.20230594555987205
-1.763 0.19958227564083936
-1.7640000000000002 0.19697652465602075
-1.7650000000000006 0.1944894155495677
-1.766 0.19211863281144392
-1.7670000000000003 0.1898549206451983
-1.7679999999999998 0.18768360507509413
-1.7690000000000001 0.1855849163133208
-1.7700000000000005 0.18353530485250735
-1.771 0.1815102675884369
-1.7720000000000002 0.1794876920455814
-1.7730000000000006 0.17744753245693362
-1.774 0.17537635721191203
-1.7750000000000004 0.17326645279274003
-1.7759999999999998 0.17111581207975085
-1.7770000000000001 0.16893066809817955
-1.7780000000000005 0.16671810584766733
-1.779 0.16449132302940117
-1.7800000000000002 0.16226442682296094
-1.7810000000000006 0.16005207481173359
-1.782 0.15787004369595894
-1.7830000000000004 0.15573367520476633
-1.7839999999999998 0.15365896773073462
-1.7850000000000001 0.15166206727548684
-1.7860000000000005 0.1497578377775503
-1.787 0.1479595166462739
-1.7880000000000003 0.14627690145155045
-1.7890000000000006 0.14471649145041665
-1.79 0.1432774333879919
-1.7910000000000004 0.14195227552736753
-1.7919999999999998 0.1407258647351536
-1.7930000000000001 0.13957437859943087
-1.7940000000000005 0.13846749234726616
-1.795 0.13737080121722664
-1.7960000000000003 0.13624657238814283
-1.7970000000000006 0.13505878038378089
-1.798 0.13377487858878817
-1.7990000000000004 0.13236988614889258
-1.7999999999999998 0.13083013384574052
-1.8010000000000002 0.12915269047061398
-1.8020000000000005 0.127347964781315
-1.803 0.1254389132595089
-1.8040000000000003 0.12345712064934138
-1.8050000000000006 0.12144429605211013
-1.806 0.11944542248992547
-1.8070000000000004 0.11750585129801312
-1.8079999999999998 0.1156672231509706
-1.8090000000000002 0.11396451382699982
-1.8100000000000005 0.11242177668215764
-1.811 0.11105161968007166
-1.8120000000000003 0.10985430317360291
-1.8129999999999997 0.10881771425490118
-1.814 0.10791906273391273
-1.8150000000000004 0.10712866355465278
-1.8159999999999998 0.10641131926863684
-1.8170000000000002 0.10573225712932076
-1.8180000000000005 0.10505852674005663
-1.819 0.10436285425264151
-1.8200000000000003 0.10362520068631367
-1.8209999999999997 0.10283389099110839
-1.822 0.10198582349423996
-1.8230000000000004 0.1010856077022058
-1.8239999999999998 0.10014279928447821
-1.8250000000000002 0.09917093199623787
-1.8260000000000005 0.0981841132595533
-1.827 0.09719759143813357
-1.8280000000000003 0.09622319714715427
-1.8289999999999997 0.09527076429416434
-1.83 0.0943462239857535
-1.8310000000000004 0.09345238682057036
-1.8319999999999999 0.0925886663457511
-1.8330000000000002 0.09175235252280702
-1.8340000000000005 0.09093953528394626
-1.835 0.09014505047884219
-1.8360000000000003 0.08936505620740805
-1.8369999999999997 0.08859689192831387
-1.838 0.08783931277846696
-1.8390000000000004 0.08709384440636177
-1.8399999999999999 0.08636258930395181
-1.8410000000000002 0.08564988149236218
-1.8420000000000005 0.08495903192121114
-1.843 0.08429318731497343
-1.8440000000000003 0.08365317394997562
-1.8449999999999998 0.08303772960594626
-1.846 0.08244357333123802
-1.8470000000000004 0.08186695572266312
-1.8479999999999999 0.08130215949655144
-1.8490000000000002 0.0807447101426611
-1.8500000000000005 0.08019270240386174
-1.851 0.07964548712222977
-1.8520000000000003 0.07910454515595011
-1.8529999999999998 0.07857446491679836
-1.854 0.07805968206201164
-1.8550000000000004 0.07756537035979783
-1.8559999999999999 0.07709506734435409
-1.8570000000000002 0.07665140164811142
-1.8580000000000005 0.07623348922011976
-1.859 0.07583895005028066
-1.8600000000000003 0.07546266305603416
-1.8609999999999998 0.07509818430737897
-1.862 0.07473840141036073
-1.8630000000000004 0.07437553717869942
-1.8639999999999999 0.07400211265627499
-1.8650000000000002 0.07361181755232231
-1.8660000000000005 0.07319981931322792
-1.867 0.07276304099100529
-1.8680000000000003 0.07230000720872037
-1.8689999999999998 0.07181197625803426
-1.87 0.0713022487239969
-1.8710000000000004 0.07077636455100084
-1.8719999999999999 0.07024143704856348
-1.8730000000000002 0.06970599204076577
-1.8740000000000006 0.06917812587967308
-1.875 0.0686653004457053
-1.8760000000000003 0.06817253511137844
-1.8769999999999998 0.06770186835952441
-1.8780000000000001 0.06725145315508171
-1.8790000000000004 0.06681549944154541
-1.88 0.06638511589390826
-1.8810000000000002 0.06594895871002575
-1.8820000000000006 0.06549468801695763
-1.883 0.06501080040998722
-1.8840000000000003 0.06448935989297651
-1.8849999999999998 0.06392634484302792
-1.8860000000000001 0.06332323922760408
-1.8870000000000005 0.06268779497871906
-1.888 0.06203250144252865
-1.8890000000000002 0.06137463959885213
-1.8900000000000006 0.06073321327503967
-1.891 0.06012785802238402
-1.8920000000000003 0.05957621182815251
-1.8929999999999998 0.059091826690165335
-1.8940000000000001 0.058682652207859794
-1.8950000000000005 0.058351431752240876
-1.896 0.05809401067025494
-1.8970000000000002 0.057902241715643274
-1.8980000000000006 0.057763763289800395
-1.899 0.05766482656858498
-1.9000000000000004 0.05759194614406694
-1.9009999999999998 0.057533699008491174
-1.9020000000000001 0.0574803361902365
-1.9030000000000005 0.057425832895654824
-1.904 0.05736696934982026
-1.9050000000000002 0.05730270120437644
-1.9060000000000006 0.0572331393377795
-1.907 0.05715944463040306
-1.9080000000000004 0.0570813771086375
-1.9089999999999998 0.056998893852680005
-1.9100000000000001 0.05691047329195058
-1.9110000000000005 0.05681452959848146
-1.912 0.05670938715061377
-1.9130000000000003 0.05659363059187887
-1.9140000000000006 0.05646650125773232
-1.915 0.05632768473335122
-1.9160000000000004 0.05617804574017096
-1.9169999999999998 0.05601854248622835
-1.9180000000000001 0.05584969553725967
-1.9190000000000005 0.05567215422729466
-1.92 0.05548513050305452
-1.9210000000000003 0.055287772099327635
-1.9220000000000006 0.05507847946088323
-1.923 0.054855036471254705
-1.9240000000000004 0.05461517049253315
-1.9249999999999998 0.05435719681847458
-1.9260000000000002 0.05407961167386024
-1.9270000000000005 0.05378208969629638
-1.928 0.05346529754633117
-1.9290000000000003 0.053130810436016605
-1.9300000000000006 0.05278115799330661
-1.931 0.052420459534546555
-1.9320000000000004 0.05205358337150889
-1.9329999999999998 0.05168614824654528
-1.9340000000000002 0.05132474893700157
-1.9350000000000005 0.05097647704291778
-1.936 0.05064816701719583
-1.9370000000000003 0.050346695520775565
-1.9379999999999997 0.050077866370589176
-1.939 0.04984665587550002
-1.9400000000000004 0.04965572975750258
-1.9409999999999998 0.04950625524518107
-1.9420000000000002 0.04939743941503264
-1.9430000000000005 0.04932612786101938
-1.944 0.04928743475851825
-1.9450000000000003 0.0492755980168682
-1.9459999999999997 0.04928321573268436
-1.947 0.04930303367194303
-1.9480000000000004 0.049327828320287946
-1.9489999999999998 0.04935100834120269
-1.9500000000000002 0.049367217047334135
-1.9510000000000005 0.04937252907815038
-1.952 0.04936408415850202
-1.9530000000000003 0.049340354736624716
-1.9539999999999997 0.049300595326229754
-1.955 0.04924471842155963
-1.9560000000000004 0.049172342447990576
-1.9569999999999999 0.04908337167235419
-1.9580000000000002 0.048976885253415765
-1.9590000000000005 0.048851598610150516
-1.96 0.04870613101487123
-1.9610000000000003 0.0485395499331366
-1.9619999999999997 0.04835203644255028
-1.963 0.04814496077489202
-1.9640000000000004 0.047921711776772284
-1.9649999999999999 0.047687129047574627
-1.9660000000000002 0.04744786617965475
-1.9670000000000005 0.04721162530661129
-1.968 0.046986056356522574
-1.9690000000000003 0.046778137196334245
-1.9699999999999998 0.04659325436657915
-1.971 0.04643443895153377
-1.9720000000000004 0.04630292134805933
-1.9729999999999999 0.04619745986211806
-1.9740000000000002 0.04611508587105836
-1.9750000000000005 0.04605195509795703
-1.976 0.04600413992068649
-1.9770000000000003 0.045968390126574596
-1.9779999999999998 0.045942767294606474
-1.979 0.04592694114005003
-1.9800000000000004 0.04592146052902058
-1.9809999999999999 0.04592827229365777
-1.9820000000000002 0.0459489494529725
-1.9830000000000005 0.045985038467000125
-1.984 0.0460366260904979
-1.9850000000000003 0.04610204978479039
-1.9859999999999998 0.046177863496782254
-1.987 0.04625885578640697
-1.9880000000000004 0.04633810716229568
-1.9889999999999999 0.04640851455898053
-1.9900000000000002 0.04646251555194926
-1.9910000000000005 0.04649366845514582
-1.992 0.04649734002280863
-1.9930000000000003 0.046470582648911
-1.9939999999999998 0.046413485534720654
-1.995 0.04632882452573055
-1.9960000000000004 0.04622174687544711
-1.9969999999999999 0.04609982142939753
-1.9980000000000002 0.045971965274340484
-1.9990000000000006 0.04584751118360546
-2.0 0.0457358147640989
-2.0009999999999994 0.04564476992341156
-2.0020000000000007 0.04558008028958412
-2.003 0.045545231567700656
-2.0039999999999996 0.04554046614133746
-2.005000000000001 0.0455638825397024
-2.0060000000000002 0.045611133885664026
-2.0069999999999997 0.045676463735500564
-2.008000000000001 0.04575371703537245
-2.0090000000000003 0.04583633424793777
-2.01 0.045918721121581366
-2.011000000000001 0.04599566987313892
-2.0120000000000005 0.04606331201019512
-2.013 0.04611848905839925
-2.0139999999999993 0.04615881390291079
-2.0150000000000006 0.04618250976569655
-2.016 0.04618859640377939
-2.0169999999999995 0.046176683965798236
-2.0180000000000007 0.04614773615129923
-2.019 0.04610384628486128
-2.0199999999999996 0.04604886245436828
-2.021000000000001 0.04598771286835162
-2.0220000000000002 0.04592635182330147
-2.0229999999999997 0.04587170726733274
-2.024000000000001 0.045830207753808624
-2.0250000000000004 0.045807313756060355
-2.026 0.04580630098002168
-2.027000000000001 0.04582831815487039
-2.0280000000000005 0.04587208158271718
-2.029 0.04593389712786113
-2.0299999999999994 0.04600836958847275
-2.0310000000000006 0.04608921823498179
-2.032 0.046170281736755664
-2.0329999999999995 0.04624659360817253
-2.0340000000000007 0.046314937068391494
-2.035 0.04637427435638676
-2.0359999999999996 0.04642549551901673
-2.037000000000001 0.046471620405809
-2.0380000000000003 0.04651644025535236
-2.0389999999999997 0.046564333663014476
-2.040000000000001 0.04661894395663559
-2.0410000000000004 0.046683051209621095
-2.042 0.04675768709807732
-2.043000000000001 0.04684253018962116
-2.0440000000000005 0.046935355886646664
-2.045 0.04703331750436471
-2.0459999999999994 0.04713286202842566
-2.0470000000000006 0.047230715071573434
-2.048 0.04732420482045778
-2.0489999999999995 0.04741166989942633
-2.0500000000000007 0.04749224588866369
-2.051 0.04756642946832951
-2.0519999999999996 0.0476350813908406
-2.053000000000001 0.04769946504802571
-2.0540000000000003 0.0477607429978923
-2.0549999999999997 0.04781972682011976
-2.056000000000001 0.047877154263673304
-2.0570000000000004 0.04793373340052472
-2.058 0.04799030060374027
-2.059000000000001 0.04804859271377193
-2.0600000000000005 0.0481113869839166
-2.061 0.04818275911876552
-2.0619999999999994 0.04826707535576222
-2.0630000000000006 0.048369799134117826
-2.064 0.04849588772990604
-2.0649999999999995 0.048649232933894164
-2.0660000000000007 0.04883171903906072
-2.067 0.04904285191120652
-2.0679999999999996 0.04927938025696056
-2.069000000000001 0.04953555417558801
-2.0700000000000003 0.049803029582812255
-2.0709999999999997 0.05007268251215418
-2.072000000000001 0.050334586848674256
-2.0730000000000004 0.05057980634840467
-2.074 0.050800870771533904
-2.0749999999999993 0.050993015252265905
-2.0760000000000005 0.05115405330673263
-2.077 0.05128457853266943
-2.0779999999999994 0.05138827257929257
-2.0790000000000006 0.05147039770172973
-2.08 0.05153791292801866
-2.0809999999999995 0.0515977130616889
-2.0820000000000007 0.05165616929154792
-2.083 0.05171870509902564
-2.0839999999999996 0.05178883859948325
-2.085000000000001 0.05186848074504623
-2.0860000000000003 0.051957662387384806
-2.0869999999999997 0.05205544611090603
-2.088000000000001 0.052159839980265035
-2.0890000000000004 0.05226930917307366
-2.09 0.05238234330920127
-2.0909999999999993 0.0524992944781637
-2.0920000000000005 0.052620959219608444
-2.093 0.05275073707870359
-2.0939999999999994 0.05289195826514268
-2.0950000000000006 0.05304948724110861
-2.096 0.05322760887627927
-2.0969999999999995 0.053430540522346116
-2.0980000000000008 0.05366032287574209
-2.099 0.053917460221765176
-2.0999999999999996 0.05419986564045402
-2.101000000000001 0.05450309512559485
-2.1020000000000003 0.05482129832031976
-2.1029999999999998 0.055146994427109075
-2.104000000000001 0.055472906608566
-2.1050000000000004 0.055792168313955164
-2.106 0.056099156520115136
-2.1069999999999993 0.05639037307496591
-2.1080000000000005 0.05666404437528329
-2.109 0.05692026890967401
-2.1099999999999994 0.05716073077451624
-2.1110000000000007 0.057388167319481945
-2.112 0.05760520863198154
-2.1129999999999995 0.057815045130649584
-2.1140000000000008 0.05802051134841338
-2.115 0.05822481455684319
-2.1159999999999997 0.05843106964415573
-2.117000000000001 0.05864236189961793
-2.1180000000000003 0.05886239856571537
-2.1189999999999998 0.05909549198255498
-2.120000000000001 0.059345063082474836
-2.1210000000000004 0.059614276326000415
-2.122 0.05990545666180592
-2.1229999999999993 0.0602194566457294
-2.1240000000000006 0.06055561036774116
-2.125 0.06091075082670676
-2.1259999999999994 0.061281915015653894
-2.1270000000000007 0.06166465931160206
-2.128 0.06205488036892812
-2.1289999999999996 0.06244927054314502
-2.130000000000001 0.06284587043517952
-2.1310000000000002 0.06324464769697899
-2.1319999999999997 0.06364722456369365
-2.133000000000001 0.06405637259015812
-2.1340000000000003 0.06447657001588235
-2.135 0.06491175054807617
-2.136000000000001 0.065365895937798
-2.1370000000000005 0.06584151316326754
-2.138 0.06633890234861575
-2.1389999999999993 0.06685662092732023
-2.1400000000000006 0.06739024482357273
-2.141 0.06793394802594474
-2.1419999999999995 0.06847946708586013
-2.1430000000000007 0.06901838323397179
-2.144 0.0695417555636804
-2.1449999999999996 0.07004195475992563
-2.146000000000001 0.07051295739674443
-2.1470000000000002 0.0709521924362798
-2.1479999999999997 0.07135930596021015
-2.149000000000001 0.07173722321942885
-2.1500000000000004 0.07209190956542069
-2.151 0.07243107211443206
-2.152000000000001 0.07276341909622606
-2.1530000000000005 0.07309752790543816
-2.154 0.0734408411230778
-2.1549999999999994 0.07379926647675512
-2.1560000000000006 0.07417597382170378
-2.157 0.07457146003635604
-2.1579999999999995 0.0749841728051824
-2.1590000000000007 0.07540996244956934
-2.16 0.07584397490407602
-2.1609999999999996 0.07628005840922815
-2.162000000000001 0.07671291457948899
-2.1630000000000003 0.07713794503595586
-2.1639999999999997 0.07755130590445565
-2.165000000000001 0.07795060741779204
-2.1660000000000004 0.0783354647563135
-2.167 0.07870540269689605
-2.168000000000001 0.07906106749846861
-2.1690000000000005 0.07940354443922018
-2.17 0.07973373778750416
-2.1709999999999994 0.08005351283305266
-2.1720000000000006 0.0803645328020335
-2.173 0.08066947669691255
-2.1739999999999995 0.08097308805028001
-2.1750000000000007 0.08128093814568936
-2.176 0.0816015345050968
-2.1769999999999996 0.08194571724612877
-2.178000000000001 0.08232508714304711
-2.1790000000000003 0.08275345088321834
-2.1799999999999997 0.08324379509417949
-2.181000000000001 0.08380792027165608
-2.1820000000000004 0.08445519716690342
-2.183 0.08519077434012579
-2.184000000000001 0.08601575727535377
-2.1850000000000005 0.08692512919687519
-2.186 0.0879093612519843
-2.1869999999999994 0.08895369374309615
-2.1880000000000006 0.09003951494236778
-2.189 0.09114637460692943
-2.1899999999999995 0.0922532575494074
-2.1910000000000007 0.09334123540905831
-2.192 0.09439489510271132
-2.1929999999999996 0.09540453881324175
-2.194000000000001 0.09636711142888418
-2.1950000000000003 0.0972857167108289
-2.1959999999999997 0.09816968068036505
-2.197000000000001 0.09903224862366387
-2.1980000000000004 0.09988937132521333
-2.199 0.10075642592912754
-2.1999999999999993 0.10164678224067963
-2.2010000000000005 0.1025696151726131
-2.202 0.10352988854020463
-2.2029999999999994 0.10452682774312744
-2.2040000000000006 0.10555565074737995
-2.205 0.10660858727936368
-2.2059999999999995 0.10767495280279347
-2.2070000000000007 0.10874399382618165
-2.208 0.10980392071143073
-2.2089999999999996 0.11084420627604749
-2.210000000000001 0.11185553946140828
-2.2110000000000003 0.11282877952378484
-2.2119999999999997 0.11375644848587306
-2.213000000000001 0.11463331156316305
-2.2140000000000004 0.11545668112580754
-2.215 0.11622730123674041
-2.2159999999999993 0.11694982654533344
-2.2170000000000005 0.11763387752595912
-2.218 0.1182943213540132
-2.2189999999999994 0.11895032233428737
-2.2200000000000006 0.1196235401826409
-2.221 0.12033896689847674
-2.2219999999999995 0.1211206236999339
-2.2230000000000008 0.12199033948994546
-2.224 0.12296439935214888
-2.2249999999999996 0.12405305979351276
-2.226000000000001 0.12525929264329458
-2.2270000000000003 0.1265776895298287
-2.2279999999999998 0.12799369123176213
-2.229000000000001 0.12948854628387627
-2.2300000000000004 0.13103768821182896
-2.231 0.13261570023361974
-2.2319999999999993 0.13419830294520327
-2.2330000000000005 0.1357653056420191
-2.234 0.1373020842111109
-2.2349999999999994 0.1388020542547166
-2.2360000000000007 0.14026639003584795
-2.237 0.14170282651027438
-2.2379999999999995 0.14312483478254767
-2.2390000000000008 0.1445497409686482
-2.24 0.14599372704106525
-2.2409999999999997 0.14747072855092844
-2.242000000000001 0.1489895593210094
-2.2430000000000003 0.15055231286155302
-2.2439999999999998 0.15215409310720956
-2.245000000000001 0.153782344610937
-2.2460000000000004 0.15542194282037788
-2.247 0.15705495394492353
-2.2479999999999993 0.15866506833445174
-2.2490000000000006 0.160242047336312
-2.25 0.16178153747098412
-2.2509999999999994 0.1632880701659033
-2.2520000000000007 0.16477543048998342
-2.253 0.16626218863851316
-2.2539999999999996 0.16777098524433529
-2.255000000000001 0.16932633736369895
-2.2560000000000002 0.1709474154291354
-2.2569999999999997 0.17264999889932658
-2.258000000000001 0.17443987985373918
-2.2590000000000003 0.17631355538474222
-2.26 0.17826047164094322
-2.261000000000001 0.18026312468842748
-2.2620000000000005 0.18229984293181617
-2.263 0.18434789853265662
-2.2639999999999993 0.1863843299488749
-2.2650000000000006 0.18839193351487532
-2.266 0.19035649685922548
-2.2669999999999995 0.19227057404112335
-2.2680000000000007 0.19413240895031034
-2.269 0.19594497233808145
-2.2699999999999996 0.19771531959758445
-2.271000000000001 0.199454769803879
-2.2720000000000002 0.20117604716777066
-2.2729999999999997 0.20289506749217326
-2.274000000000001 0.20462946928420273
-2.2750000000000004 0.20639797317609618
-2.276 0.20822084014973113
-2.277000000000001 0.2101177191341963
-2.2780000000000005 0.21210537308556132
-2.279 0.21419454754715686
-2.2799999999999994 0.21639172405421406
-2.2810000000000006 0.21869262008626386
-2.282 0.2210852697795622
-2.2829999999999995 0.22355170384467796
-2.2840000000000007 0.22606991760911915
-2.285 0.22861539832258998
-2.2859999999999996 0.23117091651726543
-2.287000000000001 0.233723543355783
-2.2880000000000003 0.23627134589209878
-2.2889999999999997 0.23882267276640018
-2.290000000000001 0.24139395287615523
-2.2910000000000004 0.24400867233931808
-2.292 0.24669015644489417
-2.293000000000001 0.2494594346195822
-2.2940000000000005 0.2523327141977206
-2.295 0.2553146499413832
-2.2959999999999994 0.258398701482234
-2.2970000000000006 0.2615679683637787
-2.298 0.26479383699069686
-2.2989999999999995 0.26803937286664403
-2.3000000000000007 0.27126121071808923
-2.301 0.2744122021459317
-2.3019999999999996 0.27744701465452576
-2.303000000000001 0.2803222295798385
-2.3040000000000003 0.2830027727043214
-2.3049999999999997 0.2854644240797645
-2.306000000000001 0.28769571532811067
-2.3070000000000004 0.2897022775047687
-2.308 0.2915065101742197
-2.309000000000001 0.2931442544561956
-2.3100000000000005 0.29466398699077634
-2.311 0.2961246096257163
-2.3119999999999994 0.2975864293284391
-2.3130000000000006 0.2991116769472332
-2.314 0.30075336365706073
-2.3149999999999995 0.3025526899608479
-2.3160000000000007 0.3045359092871501
-2.317 0.30671099922984196
-2.3179999999999996 0.309066711431298
-2.319000000000001 0.31157433271744933
-2.3200000000000003 0.3141915367357323
-2.3209999999999997 0.31686585432080544
-2.322000000000001 0.31953987471934864
-2.3230000000000004 0.3221573601389123
-2.324 0.3246693753530195
-2.3249999999999993 0.3270392547510107
-2.3260000000000005 0.32924522734292416
-2.327 0.3312808739091199
-2.3279999999999994 0.33315577867173696
-2.3290000000000006 0.33488727409922336
-2.33 0.3365021771722206
-2.3309999999999995 0.33803071550304625
-2.3320000000000007 0.33950016568669494
-2.333 0.34093636631132235
-2.3339999999999996 0.34236661233988624
-2.335000000000001 0.34381330260599
-2.3360000000000003 0.3453014905238325
-2.3369999999999997 0.3468565902170191
-2.338000000000001 0.3485076750758072
-2.3390000000000004 0.35028090773799714
-2.34 0.3522011866627241
-2.3409999999999993 0.3542874840847994
-2.3420000000000005 0.3565491862158625
-2.343 0.3589780694937841
-2.3439999999999994 0.36155703128584615
-2.3450000000000006 0.36425549947725044
-2.346 0.36703030567192585
-2.3469999999999995 0.3698328103088671
-2.3480000000000008 0.37261558714003423
-2.349 0.3753309871180439
-2.3499999999999996 0.37793982544627547
-2.351000000000001 0.3804106389956262
-2.3520000000000003 0.38272395189740727
-2.3529999999999998 0.38486658246670247
-2.354000000000001 0.38683737536981766
-2.3550000000000004 0.3886396133712026
-2.356 0.39028269292926404
-2.3569999999999993 0.39177794050037823
-2.3580000000000005 0.39314060182012733
-2.359 0.3943859173868931
-2.3599999999999994 0.39552450406728
-2.3610000000000007 0.39656658418015583
-2.362 0.39751778759629786
-2.3629999999999995 0.39838178957530757
-2.3640000000000008 0.3991605036782696
-2.365 0.39985429008482076
-2.3659999999999997 0.4004648049011741
-2.367000000000001 0.40100007566747325
-2.3680000000000003 0.4014685557588174
-2.3689999999999998 0.40188677336306033
-2.370000000000001 0.40227755935567694
-2.3710000000000004 0.4026640566938568
-2.372 0.403068733019138
-2.3729999999999993 0.4035091735829397
-2.3740000000000006 0.4039938018898034
-2.375 0.4045177015641241
-2.3759999999999994 0.4050657624940573
-2.3770000000000007 0.4056122662841549
-2.378 0.40612171393317203
-2.3789999999999996 0.40655849964923507
-2.380000000000001 0.4068849978884162
-2.3810000000000002 0.4070705672537558
-2.3819999999999997 0.40709135110464895
-2.383000000000001 0.4069304682225092
-2.3840000000000003 0.40658188092791064
-2.385 0.40604584574221003
-2.386000000000001 0.40532996834307045
-2.3870000000000005 0.404446815950455
-2.388 0.4034185200029175
-2.3889999999999993 0.40226993598289534
-2.3900000000000006 0.4010349535090178
-2.391 0.39974960549842686
-2.3919999999999995 0.39845400820647836
-2.3930000000000007 0.39718544205905953
-2.394 0.3959754701420755
-2.3949999999999996 0.3948517200995683
-2.396000000000001 0.3938278007003589
-2.3970000000000002 0.3929052165666012
-2.3979999999999997 0.3920813562058518
-2.399000000000001 0.3913413578624833
-2.4000000000000004 0.3906667112495302
-2.401 0.39003942826215876
-2.402000000000001 0.3894427191684058
-2.4030000000000005 0.38886226386886014
-2.404 0.3882867478114782
-2.4049999999999994 0.3877072045033944
-2.4060000000000006 0.3871202861809962
-2.407 0.38652365321968546
-2.4079999999999995 0.38592124156174346
-2.4090000000000007 0.3853232541687914
-2.41 0.38474849073366474
-2.4109999999999996 0.3842231432112326
-2.412000000000001 0.3837769253647874
-2.4130000000000003 0.38344559186345545
-2.4139999999999997 0.38326242459493765
-2.415000000000001 0.3832516077725298
-2.4160000000000004 0.38342000786951247
-2.417 0.3837582442895983
-2.418000000000001 0.38423206286809847
-2.4190000000000005 0.38478554202998855
-2.42 0.38534791419577163
-2.4209999999999994 0.38583681172323
-2.4220000000000006 0.38617054064128303
-2.423 0.38627415632985795
-2.4239999999999995 0.3860941843031821
-2.4250000000000007 0.38559638312892364
-2.426 0.3847738762280627
-2.4269999999999996 0.3836463212131436
-2.428000000000001 0.3822538134141885
-2.4290000000000003 0.3806511881519299
-2.4299999999999997 0.3789031509860533
-2.431000000000001 0.37707291084011163
-2.4320000000000004 0.37522127051514104
-2.433 0.37340004442008246
-2.434000000000001 0.3716511487831577
-2.4350000000000005 0.3700032586317458
-2.436 0.36847627610479594
-2.4369999999999994 0.36707891404833976
-2.4380000000000006 0.3658142149605229
-2.439 0.3646779322348088
-2.4399999999999995 0.36366065601275277
-2.4410000000000007 0.36275268739773964
-2.442 0.3619378513292196
-2.4429999999999996 0.36119940475701495
-2.444000000000001 0.3605196566973576
-2.4450000000000003 0.35988377096032426
-2.4459999999999997 0.3592774356696848
-2.447000000000001 0.35868586384152273
-2.4480000000000004 0.35810370615249404
-2.449 0.3575268231502166
-2.4499999999999993 0.3569542895706339
-2.4510000000000005 0.3563913626638761
-2.452 0.35584533425947795
-2.4529999999999994 0.35532757322490344
-2.4540000000000006 0.3548502493311913
-2.455 0.35442095236148424
-2.4559999999999995 0.35404816964779484
-2.4570000000000007 0.35373406599687934
-2.458 0.35347658181658725
-2.4589999999999996 0.35326313921933106
-2.460000000000001 0.3530772996338901
-2.4610000000000003 0.35290192331554693
-2.4619999999999997 0.3527134775664434
-2.463000000000001 0.35249366387215225
-2.4640000000000004 0.3522321566766012
-2.465 0.35192773803421157
-2.4659999999999993 0.35158794393363446
-2.4670000000000005 0.35123349769358414
-2.468 0.3508920356039991
-2.4689999999999994 0.3505977171734231
-2.4700000000000006 0.3503831307307896
-2.471 0.350277704143118
-2.4719999999999995 0.35030155685327985
-2.4730000000000008 0.35046183794646846
-2.474 0.3507592797356143
-2.4749999999999996 0.3511797769384816
-2.476000000000001 0.3517069829468573
-2.4770000000000003 0.3523189414770042
-2.4779999999999998 0.3529982847214548
-2.479000000000001 0.35372897818049975
-2.4800000000000004 0.3545030478311836
-2.481 0.355315489477885
-2.4819999999999993 0.3561613989930103
-2.4830000000000005 0.3570415343143577
-2.484 0.3579526858663556
-2.4849999999999994 0.35888764700353815
-2.4860000000000007 0.3598380743508479
-2.487 0.36079532022948685
-2.4879999999999995 0.361751429177417
-2.4890000000000008 0.3627061206097315
-2.49 0.3636600235581506
-2.4909999999999997 0.3646259437350628
-2.492000000000001 0.365620563616432
-2.4930000000000003 0.3666599849393951
-2.4939999999999998 0.3677603483756344
-2.495000000000001 0.36893179008412946
-2.4960000000000004 0.37017339201648125
-2.497 0.3714715256526576
-2.4979999999999993 0.3728056728053707
-2.4990000000000006 0.3741403501405998
-2.5 0.3754434505363181
-2.5009999999999994 0.3766811821385164
-2.5020000000000007 0.3778284923915931
-2.503 0.3788698269236483
-2.5039999999999996 0.37980678886890745
-2.505000000000001 0.3806507887455035
-2.5060000000000002 0.38142857231589467
-2.5069999999999997 0.38217426600783816
-2.508000000000001 0.38292968420686746
-2.5090000000000003 0.38373538784368594
-2.51 0.3846271308321511
-2.511000000000001 0.38563484314599594
-2.5120000000000005 0.38677514001064456
-2.513 0.388052334620811
-2.5139999999999993 0.3894547915955681
-2.5150000000000006 0.3909588073921998
-2.516 0.3925251364650918
-2.5169999999999995 0.39410825746508005
-2.5180000000000007 0.39565627029347344
-2.519 0.39711936933817105
-2.5199999999999996 0.3984534278919917
-2.521000000000001 0.39963014008530384
-2.5220000000000002 0.4006378708193867
-2.5229999999999997 0.4014852324140354
-2.524000000000001 0.4022056655655265
-2.5250000000000004 0.40284714658950277
-2.526 0.4034760420686202
-2.527000000000001 0.4041623320924504
-2.5280000000000005 0.4049775305905787
-2.529 0.4059840419402789
-2.5299999999999994 0.40722886605390357
-2.5310000000000006 0.40873945369887416
-2.532 0.41051663161888624
-2.5329999999999995 0.4125405393279918
-2.5340000000000007 0.41476834108534916
-2.535 0.4171431329195545
-2.5359999999999996 0.4195966824678057
-2.537000000000001 0.42206129238395845
-2.5380000000000003 0.42447437562705376
-2.5389999999999997 0.42678937161720476
-2.540000000000001 0.42897735608294335
-2.5410000000000004 0.43103194686772955
-2.542 0.432967058015432
-2.543000000000001 0.4348138795525909
-2.5440000000000005 0.43661528090648144
-2.545 0.4384187969960105
-2.5459999999999994 0.44026968289250745
-2.5470000000000006 0.4422014738194052
-2.548 0.4442376570255544
-2.5489999999999995 0.4463812564214809
-2.5500000000000007 0.44862405839355357
-2.551 0.45094529647355364
-2.5519999999999996 0.4533157120151524
-2.553000000000001 0.4557065034562726
-2.5540000000000003 0.45808898657800307
-2.5549999999999997 0.4604472896821623
-2.556000000000001 0.46277149256302447
-2.5570000000000004 0.465068949793729
-2.558 0.467358707063993
-2.559000000000001 0.4696708651898501
-2.5600000000000005 0.472047046690301
-2.561 0.474531616437573
-2.5619999999999994 0.47716596307951614
-2.5630000000000006 0.47999088711666493
-2.564 0.4830339452179218
-2.5649999999999995 0.4863080230815613
-2.5660000000000007 0.4898106642664221
-2.567 0.49351852206088564
-2.5679999999999996 0.49739633190976745
-2.569000000000001 0.5013938249847546
-2.5700000000000003 0.505451464949671
-2.5709999999999997 0.5095079227968197
-2.572000000000001 0.5135060259664493
-2.5730000000000004 0.5173987707637323
-2.574 0.5211506514616417
-2.575000000000001 0.5247408294577713
-2.5760000000000005 0.5281664654536176
-2.577 0.5314375417812303
-2.5779999999999994 0.5345786117822844
-2.5790000000000006 0.5376268987363868
-2.58 0.5406257316937472
-2.5809999999999995 0.5436207843084105
-2.5820000000000007 0.5466586627742416
-2.583 0.5497818021764114
-2.5839999999999996 0.5530211686319483
-2.585000000000001 0.5564037512122066
-2.5860000000000003 0.5599363016191865
-2.5869999999999997 0.5636180332145838
-2.588000000000001 0.5674325388763991
-2.5890000000000004 0.5713601623213523
-2.59 0.57537648103383
-2.5909999999999993 0.5794621959855238
-2.5920000000000005 0.5836103683044296
-2.593 0.5878206933463148
-2.5939999999999994 0.5921157928482792
-2.5950000000000006 0.5965257430774452
-2.596 0.6010880681169968
-2.5969999999999995 0.6058389325732851
-2.5980000000000008 0.610809007935854
-2.599 0.6160064462983942
-2.5999999999999996 0.6214199608961614
-2.601000000000001 0.6270186499021222
-2.6020000000000003 0.6327475874455022
-2.6029999999999998 0.6385380669363051
-2.604000000000001 0.6443110388086158
-2.6050000000000004 0.6499943340150838
-2.606 0.6555162125574254
-2.6069999999999993 0.6608234312016891
-2.6080000000000005 0.6658809786249155
-2.609 0.6706671819713725
-2.6099999999999994 0.6751825312313752
-2.6110000000000007 0.679433780494994
-2.612 0.6834351732088854
-2.6129999999999995 0.6872025398714237
-2.6140000000000008 0.6907519889534915
-2.615 0.6940877970508178
-2.6159999999999997 0.6972090399827241
-2.617000000000001 0.7001104072677083
-2.6180000000000003 0.7027829381116121
-2.6189999999999998 0.7052197917790444
-2.620000000000001 0.7074190269684627
-2.6210000000000004 0.7093887168831142
-2.622 0.7111496061061511
-2.6229999999999993 0.7127388768851728
-2.6240000000000006 0.7142025738294147
-2.625 0.715600320196546
-2.6259999999999994 0.7169956920298014
-2.6270000000000007 0.718454132515561
-2.628 0.72003459035639
-2.6289999999999996 0.7217879194665874
-2.630000000000001 0.7237517772681225
-2.6310000000000002 0.7259468904621338
-2.6319999999999997 0.7283735103460535
-2.633000000000001 0.7310138222578008
-2.6340000000000003 0.7338238144234672
-2.635 0.7367494874213075
-2.636000000000001 0.7397162638471689
-2.6370000000000005 0.7426372209834341
-2.638 0.7454187499314308
-2.6389999999999993 0.7479663321742831
-2.6400000000000006 0.7501864467387187
-2.641 0.7519900851507079
-2.6419999999999995 0.7533046658063389
-2.6430000000000007 0.7540598453726675
-2.644 0.7542058872056059
-2.6449999999999996 0.7537081243292765
-2.646000000000001 0.7525472874677948
-2.6470000000000002 0.750720857773389
-2.6479999999999997 0.7482527045228239
-2.649000000000001 0.7451780717301136
-2.6500000000000004 0.7415506561688138
-2.651 0.7374376846584728
-2.652000000000001 0.7329206845172653
-2.6530000000000005 0.7280788899108401
-2.654 0.7229933144614608
-2.6549999999999994 0.7177397978065521
-2.6560000000000006 0.712380265237663
-2.657 0.7069657474872205
-2.6579999999999995 0.7015288157997831
-2.6590000000000007 0.696088446680787
-2.66 0.6906500967683648
-2.6609999999999996 0.6852027187959484
-2.662000000000001 0.6797294738620638
-2.6630000000000003 0.6742027474048139
-2.6639999999999997 0.6685953050868387
-2.665000000000001 0.6628794999022692
-2.6660000000000004 0.6570262221414381
-2.667 0.6510136157986323
-2.668000000000001 0.6448235878601952
-2.6690000000000005 0.6384481530395967
-2.67 0.631880568723074
-2.6709999999999994 0.6251209971426291
-2.6720000000000006 0.6181798785062489
-2.673 0.611072078614163
-2.6739999999999995 0.6038181839672748
-2.6750000000000007 0.5964486799421433
-2.676 0.5890026304671073
-2.6769999999999996 0.5815263622460687
-2.678000000000001 0.5740744940206522
-2.6790000000000003 0.5667021478614045
-2.6799999999999997 0.5594644312547584
-2.681000000000001 0.5524126986361446
-2.6820000000000004 0.5455866377966233
-2.683 0.5390158148547735
-2.684000000000001 0.5327067791861942
-2.6850000000000005 0.5266496772990277
-2.686 0.5208202420470026
-2.6869999999999994 0.5151695552351621
-2.6880000000000006 0.5096407543954563
-2.689 0.5041647285321794
-2.6899999999999995 0.49866817455429097
-2.6910000000000007 0.4930814838114147
-2.692 0.48734598972381965
-2.6929999999999996 0.4814134475132687
-2.694000000000001 0.4752571613304152
-2.6950000000000003 0.468873578226387
-2.6959999999999997 0.46227906450710854
-2.697000000000001 0.4555102814037115
-2.6980000000000004 0.4486225719306613
-2.699 0.4416787811447732
-2.700000000000001 0.4347430165531062
-2.7010000000000005 0.4278754567277274
-2.702 0.42112731384089414
-2.7029999999999994 0.4145334107010511
-2.7040000000000006 0.4081129121933906
-2.705 0.4018700624434034
-2.7059999999999995 0.3957961364383251
-2.7070000000000007 0.389876153659166
-2.708 0.38409038957316455
-2.7089999999999996 0.37842434591155727
-2.710000000000001 0.37286907665044633
-2.7110000000000003 0.3674248324640829
-2.7119999999999997 0.3621049442973331
-2.713000000000001 0.35693009921580104
-2.7140000000000004 0.3519234883848141
-2.715 0.34710804421339325
-2.7159999999999993 0.34250220323339464
-2.7170000000000005 0.33811010620638376
-2.718 0.333918072917754
-2.7189999999999994 0.32989958146719817
-2.7200000000000006 0.32600882149131954
-2.721 0.3221841800471055
-2.7219999999999995 0.3183622748839958
-2.7230000000000008 0.3144747681215775
-2.724 0.3104624295174327
-2.7249999999999996 0.30627713049307115
-2.726000000000001 0.3018905917720602
-2.7270000000000003 0.2972928624389742
-2.7279999999999998 0.2924953628667135
-2.729000000000001 0.2875288498436717
-2.7300000000000004 0.28243860247657293
-2.731 0.27728032922439955
-2.7319999999999993 0.2721159359541254
-2.7330000000000005 0.2670095147072252
-2.734 0.26201849214704925
-2.7349999999999994 0.2571924409288536
-2.7360000000000007 0.2525690756428526
-2.737 0.24817092049141468
-2.7379999999999995 0.24400635573885512
-2.7390000000000008 0.24007061404881488
-2.74 0.23634410062915748
-2.7409999999999997 0.2327992645577921
-2.742000000000001 0.22940611606150907
-2.7430000000000003 0.22612921934210645
-2.7439999999999998 0.22293649184682435
-2.745000000000001 0.2198001216933556
-2.7460000000000004 0.21669819411433527
-2.747 0.21361504506084367
-2.7479999999999993 0.21054169268872422
-2.7490000000000006 0.20747648817577413
-2.75 0.20441998432341923
-2.7509999999999994 0.2013779093206927
-2.7520000000000007 0.1983572404412607
-2.753 0.1953661346358666
-2.7539999999999996 0.19241267459176103
-2.755000000000001 0.1895046236161704
-2.7560000000000002 0.18665011001037105
-2.7569999999999997 0.18385448527904813
-2.758000000000001 0.18112514760897686
-2.7590000000000003 0.17846775919932484
-2.76 0.17588883105845346
-2.761000000000001 0.17339501171286506
-2.7620000000000005 0.1709932604435856
-2.763 0.16868992245258177
-2.7639999999999993 0.1664889980534248
-2.7650000000000006 0.16439049740069478
-2.766 0.16239160659629134
-2.7669999999999995 0.1604834729237641
-2.7680000000000007 0.1586526040630599
-2.769 0.15688124712213836
-2.7699999999999996 0.1551486730824714
-2.771000000000001 0.15343359148007668
-2.7720000000000002 0.15171709744272072
-2.7729999999999997 0.14998241221194303
-2.774000000000001 0.1482187168061642
-2.7750000000000004 0.14642033953198097
-2.776 0.1445866577051033
-2.777000000000001 0.14272412413695842
-2.7780000000000005 0.14083989391377552
-2.779 0.13894614113373338
-2.7799999999999994 0.13705554649397783
-2.7810000000000006 0.13518090664689972
-2.782 0.1333355706921268
-2.7829999999999995 0.13153213029940874
-2.7840000000000007 0.12978337647288593
-2.785 0.1281019649446768
-2.7859999999999996 0.12649933952992004
-2.787000000000001 0.1249855479512507
-2.7880000000000003 0.12356786796097728
-2.7889999999999997 0.12225102531411919
-2.790000000000001 0.1210338441122842
-2.7910000000000004 0.11990993546763762
-2.792 0.11886673529910818
-2.793000000000001 0.11788464289345982
-2.7940000000000005 0.1169387753949999
-2.795 0.116000914071844
-2.7959999999999994 0.11504003656345088
-2.7970000000000006 0.1140264788191026
-2.798 0.11293336124760422
-2.7989999999999995 0.11173998685812096
-2.8000000000000007 0.11043498890600337
-2.801 0.10901584542387398
-2.8019999999999996 0.1074911185170299
-2.803000000000001 0.10587980363140308
-2.8040000000000003 0.10420810618509944
-2.8049999999999997 0.1025107321670155
-2.806000000000001 0.10082517497207776
-2.8070000000000004 0.09918930240014605
-2.808 0.09763794259551914
-2.809000000000001 0.09620040989759274
-2.8100000000000005 0.0948969075545206
-2.811 0.09373807074630004
-2.8119999999999994 0.09272419689686945
-2.8130000000000006 0.0918451793857157
-2.814 0.09108192143053179
-2.8149999999999995 0.09040951197059843
-2.8160000000000007 0.0897983803732094
-2.817 0.08921930774768504
-2.8179999999999996 0.08864462618061812
-2.819000000000001 0.08805145824196242
-2.8200000000000003 0.08742306438179798
-2.8209999999999997 0.08674978809397635
-2.822000000000001 0.08602922582002509
-2.8230000000000004 0.08526548062183921
-2.824 0.08446680313519411
-2.825000000000001 0.08364474672354914
-2.8260000000000005 0.0828112554046835
-2.827 0.08197912773643837
-2.8279999999999994 0.08115816006211676
-2.8290000000000006 0.0803563527730421
-2.83 0.07957832441446426
-2.8309999999999995 0.07882600952617834
-2.8320000000000007 0.07809846506828214
-2.833 0.0773930158093415
-2.8339999999999996 0.07670606231504433
-2.835000000000001 0.07603307140459052
-2.8360000000000003 0.07537078864389637
-2.8369999999999997 0.0747171217500499
-2.838000000000001 0.07407132761447255
-2.8390000000000004 0.07343512711423364
-2.84 0.07281081108031325
-2.8409999999999993 0.0722025792076948
-2.8420000000000005 0.07161373241221
-2.843 0.07104733746186839
-2.8439999999999994 0.0705043562012322
-2.8450000000000006 0.06998380960837292
-2.846 0.06948281708232888
-2.8469999999999995 0.06899792092835533
-2.8480000000000008 0.06852385365977004
-2.849 0.06805630868557021
-2.8499999999999996 0.06759312341593218
-2.851000000000001 0.06713323472438223
-2.8520000000000003 0.06667749120019421
-2.8529999999999998 0.06622951495789041
-2.854000000000001 0.06579299127985731
-2.8550000000000004 0.06537240508770706
-2.856 0.06497102230929984
-2.8569999999999993 0.06459146094968848
-2.8580000000000005 0.06423344054277479
-2.859 0.06389542398165428
-2.8599999999999994 0.06357351157940594
-2.8610000000000007 0.06326259115549386
-2.862 0.06295685931430271
-2.8629999999999995 0.06264980975308167
-2.8640000000000008 0.062335043797158395
-2.865 0.06200703344515149
-2.8659999999999997 0.061661408237326236
-2.867000000000001 0.061295218318164826
-2.8680000000000003 0.06090686247097973
-2.8689999999999998 0.06049707490928437
-2.870000000000001 0.06006837671858515
-2.8710000000000004 0.05962526299794825
-2.872 0.059173650835011624
-2.8729999999999993 0.05872073847136703
-2.8740000000000006 0.05827343633693081
-2.875 0.05783817966235939
-2.8759999999999994 0.05741937061096102
-2.8770000000000007 0.05701890382868847
-2.878 0.056635389297322855
-2.8789999999999996 0.05626409279496614
-2.880000000000001 0.05589764018527046
-2.8810000000000002 0.05552657471190973
-2.8819999999999997 0.05514057912766721
-2.883000000000001 0.054730035737799325
-2.8840000000000003 0.054288324649574525
-2.885 0.05381211562305417
-2.886000000000001 0.05330270523529695
-2.8870000000000005 0.05276664235834628
-2.888 0.05221443326691256
-2.8889999999999993 0.05166057717012148
-2.8900000000000006 0.051120976767212625
-2.891 0.0506120204831865
-2.8919999999999995 0.0501483766533444
-2.8930000000000007 0.049741250236123205
-2.894 0.04939712297503905
-2.8949999999999996 0.04911811490469374
-2.896000000000001 0.04890058083864825
-2.8970000000000002 0.04873757613979814
-2.8979999999999997 0.0486186811970227
-2.899000000000001 0.04853239583927179
-2.9000000000000004 0.048467525040798
-2.901 0.048414679170839144
-2.902000000000001 0.04836592654627094
-2.9030000000000005 0.048316488069957045
-2.904 0.04826392643105383
-2.9049999999999994 0.04820758109248765
-2.9060000000000006 0.0481476783384909
-2.907 0.04808521458601549
-2.9079999999999995 0.04801988804186338
-2.9090000000000007 0.047951452456378274
-2.91 0.04787832693740757
-2.9109999999999996 0.04779882238620869
-2.912000000000001 0.04771117105461406
-2.9130000000000003 0.04761386512111913
-2.9139999999999997 0.04750602814626333
-2.915000000000001 0.04738727523234172
-2.9160000000000004 0.047258349028259594
-2.917 0.04712019975727217
-2.918000000000001 0.0469735242161415
-2.9190000000000005 0.046819210791099436
-2.92 0.04665698005974618
-2.9209999999999994 0.04648649565147858
-2.9220000000000006 0.04630674388214649
-2.923 0.04611610658998464
-2.9239999999999995 0.0459128056910423
-2.9250000000000007 0.0456954316584149
-2.926 0.04546260294233401
-2.9269999999999996 0.04521382098033641
-2.928000000000001 0.0449493434868756
-2.9290000000000003 0.04467015152759696
-2.9299999999999997 0.044378025125340205
-2.931000000000001 0.04407612260032751
-2.9320000000000004 0.04376830466711916
-2.933 0.04345915645365808
-2.934000000000001 0.04315418632368744
-2.9350000000000005 0.04285941610737667
-2.936 0.04258073532779188
-2.9369999999999994 0.04232412222506846
-2.9380000000000006 0.04209467934056064
-2.939 0.041896812949271306
-2.9399999999999995 0.04173296203825596
-2.9410000000000007 0.04160426563943502
-2.942 0.041510164308912516
-2.9429999999999996 0.04144806852997973
-2.944000000000001 0.04141388688811832
-2.9450000000000003 0.04140275201913627
-2.9459999999999997 0.04140839610365476
-2.947000000000001 0.04142465345967092
-2.9480000000000004 0.04144537467646601
-2.949 0.0414649354941252
-2.950000000000001 0.04147874714441895
-2.9510000000000005 0.041483423767879314
-2.952 0.04147647570572043
-2.9529999999999994 0.041456537311872724
-2.9540000000000006 0.04142290499264795
-2.955 0.04137543648688237
-2.9559999999999995 0.04131375958215894
-2.9570000000000007 0.04123775953650609
-2.958 0.041146655909297
-2.9589999999999996 0.04103939519345277
-2.960000000000001 0.040914881341418255
-2.9610000000000003 0.04077242825011414
-2.9619999999999997 0.04061232082276971
-2.963000000000001 0.0404358656041641
-2.9640000000000004 0.04024607256010735
-2.965 0.04004716003133305
-2.9659999999999993 0.0398448340396647
-2.9670000000000005 0.03964562936479653
-2.968 0.03945596914070987
-2.9689999999999994 0.039281637946891365
-2.9700000000000006 0.039127012726259534
-2.971 0.03899443639752846
-2.9719999999999995 0.038884706555342735
-2.9730000000000008 0.038796539098325394
-2.974 0.03872723171290878
-2.9749999999999996 0.03867340471551753
-2.976000000000001 0.038631690944938665
-2.9770000000000003 0.03859943792565539
-2.9779999999999998 0.038575191245749485
-2.979000000000001 0.03855886447170282
-2.9800000000000004 0.038551360092786174
-2.981 0.038554590896821166
-2.9819999999999993 0.03857049748898778
-2.9830000000000005 0.03860098667327998
-2.984 0.038646592989302155
-2.9849999999999994 0.038706828782381866
-2.9860000000000007 0.03877945986296581
-2.987 0.038861112385973076
-2.9879999999999995 0.03894716050309094
-2.9890000000000008 0.03903278300219039
-2.99 0.03911298554677357
-2.9909999999999997 0.0391837135284028
-2.992000000000001 0.03924197550222394
-2.9930000000000003 0.03928611389514116
-2.9939999999999998 0.039316148244784486
-2.995000000000001 0.039333545078403066
-2.9960000000000004 0.03934064310257715
-2.997 0.03934066858772016
-2.9979999999999993 0.03933702635674132
-2.9990000000000006 0.03933254412290144
-3.0 0.03932977924865284
