# Supplementary material for: Pressure-tuning of α-RuCl3 towards a quantum spin liquid
Source: Nat Commun. 2024 Sep 17;15:8142. doi: 10.1038/s41467-024-52169-w (PMC11408671; doi:10.1038/s41467-024-52169-w)
Supplement: Supplementary file 3 — Source Data [file 41467_2024_52169_MOESM3_ESM.zip › fig4/FIG4_SimuData_12l_CLdelta_3my.dat]

6.0 0.019747868916446674
5.999 0.01973758323479563
5.998 0.01971770513357616
5.997 0.01968970658774726
5.996 0.019655619396172077
5.995 0.01961767293975803
5.994 0.01957810247917426
5.993 0.019538917023659008
5.992 0.01950173594869168
5.991 0.01946772265729509
5.99 0.019437528358926835
5.989 0.01941113018169888
5.988 0.019388365192714047
5.987 0.019368798552944592
5.986 0.019351723525879553
5.985 0.019336502973906582
5.984 0.01932257866204793
5.983 0.019309308802418625
5.982 0.019296489656088385
5.981 0.01928372939186387
5.98 0.01927092756142249
5.979 0.019257941093879984
5.978 0.01924478703938174
5.977 0.019231494019427704
5.976 0.01921795246525105
5.975 0.019204136888689008
5.974 0.019190013576284602
5.973 0.019175423858947032
5.972 0.019160337545043996
5.971 0.019144728689002372
5.97 0.019128697685040927
5.969 0.01911252940111477
5.968 0.01909660777699462
5.967 0.019081623685259765
5.966 0.019068214108985165
5.965 0.019057194525677265
5.964 0.019049322913250614
5.963 0.019045392907367755
5.962 0.01904622497934585
5.961 0.019052625405030152
5.96 0.01906548790097534
5.959 0.019085995205806863
5.958 0.019115464655620255
5.957 0.019155226571392705
5.956 0.019206513288669957
5.955 0.019270330013023782
5.954 0.01934695817325991
5.953 0.019435926218744633
5.952 0.01953549794693128
5.951 0.01964296708660255
5.95 0.019754600996721657
5.949 0.019866056145839407
5.948 0.01997249181462731
5.947 0.02006925545967859
5.946 0.020152418726263655
5.945 0.020218993233047915
5.944 0.020267385870016908
5.943 0.020297676948511437
5.942 0.02031134082315009
5.941 0.020311385897733833
5.94 0.0203022013850894
5.939 0.020288822950628463
5.938 0.020276562065009177
5.937 0.020270984870763956
5.936 0.02027671369061851
5.935 0.020297628452513393
5.934 0.02033609898069136
5.933 0.02039288783607979
5.932 0.020467303092402134
5.931 0.020557065325912956
5.93 0.02065865579289128
5.929 0.020767701491015186
5.928 0.020879467086763293
5.927 0.02098943854821833
5.926 0.021093457195774396
5.925 0.0211884344939659
5.924 0.02127242688951052
5.923 0.021344593558730984
5.922 0.02140537448480997
5.921 0.021456072822897503
5.92 0.02149890811029833
5.919 0.021536405192095185
5.918 0.021571488290039142
5.917 0.02160694991156114
5.916 0.021645634368620957
5.915 0.02168991588016053
5.914 0.021741832140983144
5.913 0.021802913017252443
5.912 0.021874192039000345
5.911 0.02195586490820024
5.91 0.02204742258630265
5.909 0.02214751349941793
5.908 0.022254152165064028
5.907 0.02236468156499356
5.906 0.022476127258618583
5.905 0.02258561726863097
5.904 0.022690622241682373
5.903 0.02278943394851209
5.902 0.022881053984496257
5.901 0.02296561473692956
5.9 0.023044037888663542
5.899 0.023118001430643072
5.898 0.02318967147713174
5.897 0.02326106077384372
5.896 0.02333418413096432
5.895 0.023410464134929063
5.894 0.023490831974506052
5.893 0.023575616974375907
5.892 0.023664704200066684
5.891 0.023757420122986022
5.89 0.02385305990173374
5.889 0.02395095397440062
5.888 0.024050273901298245
5.887 0.024150633416550018
5.886 0.02425182560310777
5.885 0.024353964557107616
5.884 0.02445763836449932
5.883 0.024563427570603296
5.882 0.024672417103992626
5.881 0.024785515997916497
5.88 0.024903522725064818
5.879 0.02502704872822718
5.878 0.02515608811800056
5.877 0.025290359045029406
5.876 0.02542870730169446
5.875 0.025569597626289367
5.874 0.025711065452975846
5.873 0.025850928996456666
5.872 0.025987161893810305
5.871 0.026118226638676474
5.87 0.026243348283831448
5.869 0.026362671755859022
5.868 0.026477510921339643
5.867 0.02659019574883437
5.866 0.026703875764195747
5.865 0.02682217369015191
5.864 0.02694879822681447
5.8629999999999995 0.027086928827825468
5.862 0.027238937040397065
5.861 0.02740616608520592
5.86 0.027588486172546816
5.859 0.02778487788710391
5.858 0.027992949886301712
5.857 0.028209721976465704
5.856 0.02843171611037173
5.855 0.028655408127519315
5.854 0.028877455895851178
5.853 0.02909522767175029
5.852 0.029306576627630698
5.851 0.029510362155841654
5.85 0.0297063483005049
5.849 0.029894925676110285
5.848 0.030077462050041737
5.847 0.030255671876655503
5.846 0.030431502543475677
5.845 0.0306070106248304
5.844 0.030783847134509112
5.843 0.0309632561018908
5.842 0.031146244168222294
5.841 0.03133322523135955
5.84 0.03152441371145416
5.839 0.03171999701054114
5.838 0.03192029578167564
5.837 0.03212588641650023
5.836 0.03233772032432492
5.835 0.0325568921913239
5.834 0.03278462488562727
5.833 0.03302193063800623
5.832 0.03326935416840093
5.831 0.03352684783345941
5.83 0.03379370514032238
5.829 0.034068485615464904
5.828 0.03434885141087644
5.827 0.03463261419010016
5.826 0.0349171112620807
5.825 0.03520024777815168
5.824 0.03548060485523242
5.823 0.03575781680133598
5.822 0.03603264356931196
5.821 0.036307436513956064
5.82 0.03658566297642596
5.819 0.036871882160025925
5.818 0.03717112414720746
5.817 0.03748838020789625
5.816 0.03782782978359194
5.815 0.038192226051243255
5.814 0.03858213106016843
5.813 0.03899541722634417
5.812 0.03942731745516005
5.811 0.03987033789703155
5.81 0.04031478196380358
5.809 0.04075001284406789
5.808 0.041165183951947265
5.807 0.041550361914547675
5.806 0.04189782603938976
5.805 0.04220312230971091
5.804 0.04246551239680957
5.803 0.04268810306895842
5.802 0.04287759045546169
5.801 0.043043896381070014
5.8 0.04319944665835985
5.799 0.04335708143758078
5.798 0.04352981132476087
5.797 0.04372947775149621
5.796 0.043965603100596544
5.795 0.044244988743282636
5.794 0.04457110069627521
5.793 0.044944118200530674
5.792 0.04536134675931549
5.791 0.04581736259074583
5.79 0.0463048439136436
5.789 0.04681537698752017
5.788 0.047340770728605444
5.787 0.047872587971960506
5.786 0.04840438372057598
5.785 0.04893106465540579
5.784 0.049449731093285744
5.783 0.04995918639453756
5.782 0.05045969985640358
5.781 0.05095228780674038
5.78 0.051438647110928486
5.779 0.051920348262666643
5.778 0.052398297804251974
5.777 0.052872978036598905
5.776 0.05334409455838033
5.775 0.053811416686627415
5.774 0.05427456715007387
5.773 0.054733739473287184
5.772 0.055189997835419044
5.771 0.05564585765680496
5.77 0.05610404421943165
5.769 0.05656840757295124
5.768 0.05704291544005969
5.767 0.05753114652383987
5.766 0.05803580885262807
5.765 0.05855875031426298
5.764 0.05910090337368041
5.763 0.059661314461067746
5.762 0.060238619621475115
5.761 0.060831055727105156
5.76 0.06143759336722254
5.759 0.062057968818500196
5.758 0.06269373754910368
5.757 0.06334816479042113
5.756 0.0640260896900918
5.755 0.06473343010722289
5.754 0.0654764941401023
5.753 0.0662601614470318
5.752 0.06708711594910298
5.751 0.06795662134606718
5.75 0.06886420671146323
5.749 0.06980130959331761
5.748 0.07075592677870686
5.747 0.07171349796326333
5.746 0.07265895606321839
5.745 0.07357855500963448
5.744 0.07446114986450757
5.743 0.0753004954298981
5.742 0.07609528509574157
5.741 0.07684957046526325
5.74 0.07757228111664584
5.739 0.07827535780995729
5.7379999999999995 0.07897238409155119
5.737 0.07967576445105157
5.736 0.08039590005877106
5.735 0.08113900480143282
5.734 0.08190679256713257
5.733 0.08269672918655177
5.732 0.08350309627241465
5.731 0.08431835073546928
5.73 0.08513580926739293
5.729 0.08595066517130336
5.728 0.08676239497268336
5.727 0.08757418777831767
5.726 0.08839371791831296
5.725 0.08923184674237228
5.724 0.09010073582865984
5.723 0.09101216897691432
5.7219999999999995 0.09197440735037657
5.721 0.0929925295062381
5.72 0.09406614115397736
5.719 0.09518843722983106
5.718 0.09634887801024652
5.717 0.09753310746997117
5.716 0.09872544723458362
5.715 0.09991033242918962
5.714 0.10107578526679117
5.713 0.10221356854608263
5.712 0.10332013577558044
5.711 0.10439718562581234
5.71 0.10545112413518083
5.709 0.10649089688499795
5.708 0.1075271027262224
5.707 0.10856904401132414
5.706 0.10962441102487733
5.705 0.11069670516798771
5.704 0.11178468832571738
5.703 0.11288335948862663
5.702 0.11398391400960022
5.701 0.11507488511797546
5.7 0.11614428799501915
5.699 0.11718199570855876
5.698 0.1181799711450424
5.697 0.11913549701162589
5.696 0.12004852952298294
5.695 0.12092528964671795
5.694 0.1217745086962274
5.693 0.12260788134893569
5.692 0.12343874939728812
5.691 0.1242792052335687
5.69 0.12514050698958643
5.689 0.12603191289114316
5.688 0.12695901643668808
5.687 0.12792555865628166
5.686 0.1289321808828146
5.685 0.12997753400940987
5.684 0.1310580787298319
5.683 0.1321677776425187
5.682 0.13330013446788222
5.681 0.13444476441706263
5.68 0.13559098582546442
5.679 0.13672578504501887
5.678 0.13783599631151153
5.677 0.13890803512536912
5.676 0.13992974434702257
5.675 0.14089245251181068
5.674 0.14179040725256029
5.673 0.14262244544161198
5.672 0.14339123716631044
5.671 0.14410403741790226
5.67 0.14477085726261826
5.669 0.1454020087564141
5.668 0.14600718628604617
5.667 0.14659456558918343
5.666 0.14717068073524284
5.665 0.14773811019834357
5.664 0.14829726279305572
5.663 0.1488480953514104
5.662 0.14939030109774962
5.661 0.14992489485100918
5.66 0.15045362842784898
5.659 0.15098176765700302
5.658 0.1515156414201982
5.657 0.15206262435726037
5.656 0.15263126868193058
5.655 0.15323027752060217
5.654 0.1538667779974461
5.653 0.15454833612531438
5.652 0.15528069680495232
5.651 0.15606983183116535
5.65 0.15691929669730767
5.649 0.15783198335633888
5.648 0.15880703012113528
5.647 0.15984154189902938
5.646 0.16092566854347345
5.645 0.16204633092798643
5.644 0.16318350199079082
5.643 0.16431284091038545
5.642 0.1654057937714312
5.641 0.1664317982110658
5.64 0.16736123231252656
5.639 0.16816854143370666
5.638 0.1688332542677951
5.6370000000000005 0.16934409851103288
5.636 0.16969912218060018
5.635 0.1699072611547186
5.634 0.169986396720399
5.633 0.16996284955603588
5.632 0.16987026441387928
5.631 0.16974494809317797
5.63 0.16962371922813055
5.629 0.16954035422155364
5.628 0.16952333163945377
5.627 0.16959353624220697
5.626 0.16976234347380997
5.625 0.17003204342366018
5.624 0.1703948742509963
5.623 0.17083529343921092
5.622 0.1713294673893707
5.621 0.17184923869034557
5.62 0.17236280666444975
5.619 0.1728367839172941
5.618 0.17323735362267464
5.617 0.17353407420780112
5.616 0.17370125973743886
5.615 0.17372019414755396
5.614 0.17357968535114512
5.6129999999999995 0.17327809974713224
5.612 0.17282541284801067
5.611 0.17224379816362395
5.61 0.17156361263807063
5.609 0.1708253548507466
5.608 0.17007461979573868
5.607 0.16935969964421507
5.606 0.1687259929407696
5.605 0.168214058978215
5.604 0.16785354899848026
5.603 0.16766249324852073
5.602 0.16764167363484705
5.601 0.1677793368565926
5.6 0.16804886659326276
5.599 0.16841186024217422
5.598 0.16882202959230183
5.5969999999999995 0.16922957747155148
5.596 0.16958471770939
5.595 0.16984382394448447
5.594 0.16997164333393855
5.593 0.16994564434322737
5.592 0.16975639139367504
5.591 0.16940727380448875
5.59 0.1689143845283293
5.589 0.16830496732775763
5.588 0.16761246441771938
5.587 0.16687448166343574
5.586 0.16612789096667652
5.585 0.16540853115233362
5.584 0.16474508484646577
5.583 0.16416027284522017
5.582 0.1636684327619805
5.581 0.16327796650543877
5.58 0.1629908601764321
5.579 0.16280343040481232
5.578 0.1627084730494151
5.577 0.16269538156404137
5.576 0.1627521646113093
5.575 0.1628647021381826
5.574 0.16301766835187642
5.573 0.16319541560964884
5.572 0.16338116830211058
5.571 0.16355825162008075
5.57 0.1637111266223085
5.569 0.16382560296771795
5.568 0.16388927668227882
5.567 0.1638935125552405
5.566 0.16383291234106578
5.565 0.1637060355456774
5.564 0.16351557141617057
5.563 0.16326647618637552
5.562 0.16296528543927416
5.561 0.1626193354513217
5.56 0.16223600936633165
5.559 0.161820974722621
5.558 0.16137759986551306
5.557 0.16090807261444054
5.556 0.1604136964394457
5.555 0.1598960739662276
5.554 0.15935920734326575
5.553 0.1588106424774498
5.552 0.15826073907048122
5.551 0.1577248269198033
5.55 0.15722054740743255
5.549 0.15676570474558568
5.548 0.15637619533007346
5.547 0.1560616938112061
5.546 0.15582585553716916
5.545 0.15566291175562028
5.544 0.1555601580915821
5.543 0.15549779116802115
5.542 0.1554540706432244
5.541 0.15540652818738573
5.54 0.15533483523412323
5.539 0.15522654524497564
5.538 0.15507611845089067
5.537 0.15488606720707102
5.536 0.15466579344148526
5.535 0.15443119007834394
5.534 0.15420075654331472
5.533 0.15399420157775856
5.532 0.15382908626612413
5.531 0.1537201864074041
5.53 0.15367865900308897
5.529 0.15371124977748019
5.528 0.15382079769762974
5.527 0.15400645104920033
5.526 0.15426573725542347
5.525 0.15459258144613267
5.524 0.15498198104736263
5.523 0.15542684729165152
5.522 0.15592063109039556
5.521 0.15645615625593717
5.52 0.15702578283388435
5.519 0.157621271670594
5.518 0.15823334564091798
5.517 0.15885133882295205
5.516 0.15946410928510724
5.515 0.16005897089583307
5.514 0.16062231891253725
5.513 0.1611409066701814
5.5120000000000005 0.1616010730019739
5.511 0.16199089513683185
5.51 0.1622993844722975
5.509 0.16252009666416298
5.508 0.16264957138857392
5.507 0.16268741284764662
5.506 0.16263973649780197
5.505 0.162516574442219
5.504 0.16233268499691667
5.503 0.1621079254893654
5.502 0.16186436531692197
5.501 0.1616269993434487
5.5 0.16142173835573115
5.499 0.16127316539551695
5.498 0.1612060162905902
5.497 0.16123912310931207
5.496 0.16138959552488563
5.495 0.16166628722172882
5.494 0.1620742949092719
5.493 0.16261198926153025
5.492 0.16327207279978964
5.491 0.1640436184538325
5.49 0.16491010536496678
5.489 0.16585360645340583
5.4879999999999995 0.16685456633859413
5.487 0.16789261238293582
5.486 0.16894806410522692
5.485 0.1700023607991604
5.484 0.17103812248707304
5.483 0.17204099950298568
5.482 0.1729988131696332
5.481 0.17390250787637726
5.48 0.17474518857675805
5.479 0.17552282380699016
5.478 0.1762342528737277
5.477 0.17687972874473668
5.476 0.17746291364599082
5.475 0.1779883729758759
5.474 0.17846370890650784
5.473 0.178897720559053
5.4719999999999995 0.1793020855135987
5.471 0.17969051192248586
5.47 0.18007902130946543
5.469 0.18048587372345096
5.468 0.18093037958956756
5.467 0.18143205482645447
5.466 0.18200721589898416
5.465 0.18266916249099036
5.464 0.18342608588671183
5.463 0.1842793113418715
5.462 0.1852225720735012
5.461 0.18624434959790753
5.46 0.18732707720676864
5.459 0.18845020082173725
5.458 0.18959180149973678
5.457 0.1907307490783201
5.4559999999999995 0.19184789320397042
5.455 0.19292893270789835
5.454 0.19396313708099683
5.453 0.1949458951335528
5.452 0.1958778567531359
5.451 0.19676497320398964
5.45 0.1976178268924316
5.449 0.19844998586434773
5.448 0.1992796822497641
5.447 0.20012565811160082
5.446 0.201007324667211
5.445 0.2019429126858872
5.444 0.20294742749862474
5.443 0.20403348214288908
5.442 0.20520770831594204
5.441 0.20647382461886282
5.4399999999999995 0.2078311908045018
5.439 0.2092767781234564
5.438 0.21080760043040658
5.437 0.21241997280218158
5.436 0.21411094807399528
5.435 0.21587737849726646
5.434 0.21771494390722163
5.433 0.21961897185019386
5.432 0.22157958737132352
5.431 0.2235841218916217
5.43 0.22561568299340068
5.429 0.22765293465240266
5.428 0.22967334892960012
5.427 0.23165411009891912
5.426 0.23357543692119914
5.425 0.23542374375873915
5.4239999999999995 0.23719079708785865
5.423 0.23887640954531605
5.422 0.24048577318733289
5.421 0.24203078878525686
5.42 0.24352681163705148
5.4190000000000005 0.24498985929581427
5.418 0.24643755521360228
5.417 0.2478879835719545
5.416 0.24935827462573318
5.415 0.25086404142898894
5.414 0.2524238767031662
5.413 0.25405430758476416
5.412 0.2557705723668013
5.411 0.2575863996518737
5.41 0.25951416635457786
5.409 0.26155929974254544
5.408 0.2637227129923866
5.407 0.2659972274344449
5.406 0.2683701168397778
5.405 0.270820863158641
5.404 0.2733257635386868
5.4030000000000005 0.27585673865065263
5.402 0.2783859016673378
5.401 0.2808863693759843
5.4 0.283334801661458
5.399 0.2857135609278484
5.398 0.2880118028312706
5.397 0.2902282544343663
5.396 0.29236786735677844
5.395 0.2944430720564045
5.394 0.296471798807629
5.393 0.2984750504188431
5.392 0.30047027586212405
5.391 0.3024722523036994
5.39 0.3044868481969124
5.389 0.30651045728634674
5.388 0.3085297770875783
5.3870000000000005 0.3105251042653823
5.386 0.31247093173244656
5.385 0.3143407442544945
5.384 0.3161119038019653
5.383 0.31777183457120073
5.382 0.3193156718647303
5.381 0.32075083323183795
5.38 0.32209302241590687
5.379 0.3233642116804734
5.378 0.32458772555699056
5.377 0.3257849746811644
5.376 0.3269705601168506
5.375 0.32815354185135126
5.374 0.3293335114055957
5.373 0.33050406416526196
5.372 0.33165219757458736
5.371 0.3327639651644044
5.37 0.33382336940968876
5.369 0.33481801047787757
5.368 0.335737527697902
5.367 0.33657607430873104
5.366 0.33733296280320124
5.365 0.3380082850272555
5.364 0.3386063198031622
5.3629999999999995 0.3391331899192576
5.362 0.33959338232714764
5.361 0.33999240794652136
5.36 0.3403346620445711
5.359 0.34062223216090315
5.358 0.34085813362104894
5.357 0.34104261223587184
5.356 0.3411780082612438
5.355 0.34126307914720266
5.354 0.3412966548284279
5.353 0.34127584108792586
5.352 0.3411948315174156
5.351 0.3410441796854032
5.35 0.3408058064861724
5.349 0.3404595108799253
5.348 0.3399789857646708
5.3469999999999995 0.3393367680287945
5.346 0.3385067250583465
5.345 0.3374668392250089
5.344 0.33620130741348264
5.343 0.3347035874051608
5.342 0.33297445476441023
5.341 0.3310214586044825
5.34 0.32885649385131827
5.339 0.3264921428802435
5.338 0.323940786258814
5.337 0.32121490470911224
5.336 0.3183254155153497
5.335 0.3152852192529128
5.334 0.3121092520066238
5.333 0.30882161776111894
5.332 0.30545148896781643
5.3309999999999995 0.30203701321990306
5.33 0.29862029318952465
5.329 0.29524541972243196
5.328 0.29195252040496295
5.327 0.28877399680248284
5.326 0.28572812504091943
5.325 0.2828189052678389
5.324 0.28003328893921847
5.323 0.2773423123021414
5.322 0.27470541380104224
5.321 0.27207651296040086
5.32 0.26940624474105446
5.319 0.26665177114818994
5.318 0.26377879908180885
5.317 0.26076735508640675
5.316 0.2576131326299322
5.3149999999999995 0.2543267491290696
5.314 0.25093085904059353
5.313 0.24745592040781378
5.312 0.24393402316786186
5.311 0.2403971111568483
5.31 0.23686845528191167
5.309 0.23336429250057333
5.308 0.229891764665401
5.307 0.22645115174434258
5.306 0.22303958908005322
5.305 0.21965314343223233
5.304 0.21628928622822663
5.303 0.21294931078753607
5.302 0.20963869760501477
5.301 0.20636735532855716
5.3 0.20314327805475746
5.2989999999999995 0.1999752753830642
5.298 0.19686852614374825
5.297 0.19382478675359713
5.296 0.19084171385075988
5.295 0.18791462937511771
5.2940000000000005 0.1850375447007966
5.293 0.182203071782369
5.292 0.17940587846127942
5.291 0.17664041201172972
5.29 0.17390254635685184
5.289 0.17118719644261668
5.288 0.16848942758949695
5.287 0.1658036926266993
5.286 0.16312364681189498
5.285 0.16044475279204762
5.284 0.15776175706956505
5.283 0.1550743648904821
5.282 0.1523848862206855
5.281 0.14970045412204527
5.28 0.14703222897847995
5.279 0.14439419053299118
5.2780000000000005 0.14180292785083276
5.277 0.13927435356210244
5.276 0.1368233918505172
5.275 0.1344624872012704
5.274 0.1322001757952246
5.273 0.13004049369818482
5.272 0.12798448623023284
5.271 0.12602885929291385
5.27 0.1241698717359919
5.269 0.12240247213203719
5.268 0.12071983401467119
5.267 0.11911735415482962
5.266 0.11758869970835228
5.265 0.11612718095460411
5.264 0.11472610787557261
5.263 0.1133769836335361
5.2620000000000005 0.1120699871362081
5.261 0.11079520026767908
5.26 0.10954160013882085
5.259 0.10830005695602385
5.258 0.10706322493238185
5.257 0.10582704067095086
5.256 0.10459121795111197
5.255 0.10335822575712833
5.254 0.1021337561142312
5.253 0.10092369428977015
5.252 0.09973458121400104
5.251 0.09857058904985701
5.25 0.09743275057801143
5.249 0.09631847078721607
5.248 0.09522186600700577
5.247 0.09413301093047109
5.246 0.0930410853540375
5.245 0.09193305064799298
5.244 0.09079771905604031
5.243 0.08962548926331579
5.242 0.08841071018825829
5.241 0.08715218841019794
5.24 0.08585319802816392
5.239 0.08452142041600935
5.2379999999999995 0.08316914516187014
5.237 0.08181037204389875
5.236 0.08046068926053739
5.235 0.07913535253750907
5.234 0.0778470126122035
5.233 0.0766061886420028
5.232 0.07541893404948105
5.231 0.07428706329452131
5.23 0.07320948217750725
5.229 0.0721814414563673
5.228 0.07119720874501105
5.227 0.07024982288129991
5.226 0.06933255147167094
5.225 0.06844030520425377
5.224 0.06756890211278432
5.223 0.06671601618614298
5.2219999999999995 0.06588106395092094
5.221 0.06506373589440023
5.22 0.0642647771036995
5.219 0.06348596734206802
5.218 0.06272798137459486
5.217 0.061992406718503396
5.216 0.06128019608287617
5.215 0.06059157430467222
5.214 0.05992659200043281
5.213 0.05928433416212216
5.212 0.05866282115734393
5.211 0.05805880262726954
5.21 0.05746798868171138
5.209 0.0568852524134634
5.208 0.05630478612304772
5.207 0.05572041758329282
5.2059999999999995 0.055127412596161204
5.205 0.05452230818658476
5.204 0.05390366610090111
5.203 0.05327214216113561
5.202 0.05263101133971103
5.201 0.0519855301494197
5.2 0.05134163959305853
5.199 0.050705376360954874
5.198 0.05008240850485415
5.197 0.04947654684901467
5.196 0.048890423845840594
5.195 0.04832384650890971
5.194 0.047775669989603434
5.193 0.04724321051398662
5.192 0.04672388154327496
5.191 0.046215355716083685
5.1899999999999995 0.045716783624557174
5.189 0.04522855571305272
5.188 0.04475246634279269
5.187 0.044291619473556997
5.186 0.04385003787039791
5.185 0.04343168214377664
5.184 0.0430399415052833
5.183 0.04267704097093017
5.182 0.042343911902680186
5.181 0.04203955189877491
5.18 0.0417610228483373
5.179 0.04150416832669247
5.178 0.041263104142381456
5.177 0.04103114014713304
5.176 0.040801074564234714
5.175 0.04056565020619785
5.1739999999999995 0.040318072778838414
5.173 0.04005274858274138
5.172 0.03976537978300588
5.171 0.03945357917448502
5.17 0.03911676692137868
5.169 0.038756081202772935
5.168 0.03837487276017249
5.167 0.037977705128078305
5.166 0.037570263405026685
5.165 0.0371583903537953
5.164 0.03674851122301151
5.163 0.0363460691407193
5.162 0.035955509984786534
5.161 0.035579998191100186
5.16 0.035221225293824106
5.159 0.034879250745850854
5.158 0.034552979685775004
5.157 0.03424025727812809
5.156 0.03393834372376783
5.155 0.03364480798725209
5.154 0.03335742776446211
5.1530000000000005 0.03307468201317976
5.152 0.03279616138885076
5.151 0.03252233622711781
5.15 0.03225419004816756
5.149 0.031992989306575376
5.148 0.03173970233574113
5.147 0.03149476196770789
5.146 0.031258178895405796
5.145 0.031028970731039156
5.144 0.030805691458267104
5.143 0.030586806103976412
5.142 0.030370865401696114
5.141 0.030157059145235574
5.14 0.029945244848226825
5.139 0.029736251448147927
5.138 0.029531485747333292
5.1370000000000005 0.029332686525796303
5.136 0.02914183459906681
5.135 0.02896038165685934
5.134 0.028789304357380557
5.133 0.028628439744410615
5.132 0.02847693717008891
5.131 0.02833310014349154
5.13 0.028194830818584576
5.129 0.028059885226746475
5.128 0.027926299438586388
5.127 0.02779265682411495
5.126 0.027658231085084445
5.125 0.027522816074388542
5.124 0.02738668245558744
5.123 0.027250538719214863
5.122 0.027114621228170835
5.121 0.026978999735332247
5.12 0.026843082498679074
5.119 0.026705481569525975
5.118 0.02656430566432341
5.117 0.026417250651713447
5.116 0.02626217279639772
5.115 0.02609717213590706
5.114 0.025921283396471487
5.1129999999999995 0.025734366778800682
5.112 0.025537453284812214
5.111 0.025332277896479558
5.11 0.025121688686787033
5.109 0.024908791670722158
5.108 0.024696940871524756
5.107 0.024489365677696957
5.106 0.024288943769204367
5.105 0.024098240571448083
5.104 0.023919271328904312
5.103 0.023753784372710862
5.102 0.023602953014403665
5.101 0.023467805882026637
5.1 0.023348979175936247
5.099 0.02324673619095749
5.098 0.023160779573438567
5.0969999999999995 0.02309037174809443
5.096 0.023034048528924198
5.095 0.0229899434986483
5.094 0.022955588194594232
5.093 0.022928119218625337
5.092 0.022904586823074904
5.091 0.02288200977018785
5.09 0.022857982943945643
5.089 0.022830178024106126
5.088 0.02279723046923789
5.087 0.022758103800630137
5.086 0.022712521044492718
5.085 0.02266084154985609
5.084 0.022603846245985763
5.083 0.022542672724340906
5.082 0.022478792748187433
5.0809999999999995 0.022413344928472075
5.08 0.022347703364379193
5.079 0.022282779815042
5.078 0.022218823935553918
5.077 0.022155784614608653
5.076 0.02209272641435578
5.075 0.02202820744904255
5.074 0.021960350534116328
5.073 0.02188719691167964
5.072 0.021807152362802347
5.071 0.02171925287820268
5.07 0.021623596154093205
5.069 0.0215215909201795
5.068 0.02141603576106813
5.067 0.021310862894361383
5.066 0.02121062556717691
5.0649999999999995 0.02112012402097862
5.064 0.021044016094796024
5.063 0.020985496460050962
5.062 0.02094673469816262
5.061 0.02092769877142765
5.06 0.020926708013004124
5.059 0.020940546023611617
5.058 0.02096482594416431
5.057 0.020994383859094714
5.056 0.021024222372497153
5.055 0.02104979936099679
5.054 0.02106748349299453
5.053 0.02107485741314901
5.052 0.021070667147464608
5.051 0.021054516685910154
5.05 0.02102702908616216
5.0489999999999995 0.020989179778085416
5.048 0.02094192057354145
5.047 0.020886336462795505
5.046 0.020823315635251093
5.045 0.020753484899956397
5.044 0.02067744167245674
5.043 0.020595797327361925
5.042 0.02050922434218788
5.041 0.02041857997785556
5.04 0.02032504882028657
5.039 0.02022992166209782
5.038 0.020134807187973457
5.037 0.020041246167459874
5.036 0.019950842210657547
5.035 0.019865374184623984
5.034 0.019786534598637395
5.033 0.019715904776939647
5.032 0.01965499350108914
5.031 0.01960473272028765
5.03 0.019565646145106818
5.029 0.01953745718312479
5.0280000000000005 0.01951887575920421
5.027 0.019507850160542538
5.026 0.019501480528219636
5.025 0.019496383065206065
5.024 0.019489226268793118
5.023 0.0194770011934797
5.022 0.019457533083883993
5.021 0.019429804124083586
5.02 0.019393843832623325
5.019 0.01935090734683261
5.018 0.019302980231017165
5.017 0.019252819223602603
5.016 0.019203051690701706
5.015 0.01915624616231251
5.014 0.019114712927342195
5.013 0.019080271067219764
5.0120000000000005 0.019054483845208744
5.011 0.01903860214551137
5.01 0.01903355117546874
5.009 0.019040297437844897
5.008 0.01905932092186825
5.007 0.019090728625919623
5.006 0.019133855728950877
5.005 0.01918746162677229
5.004 0.019249416237636933
5.003 0.01931676233283634
5.002 0.019386136921684338
5.001 0.019453916724421157
5.0 0.019516693774675728
4.999 0.019571749585915173
4.998 0.019616952535764228
4.997 0.01965133896370125
4.996 0.019675003454094984
4.995 0.019688841001505277
4.994 0.019694392597472524
4.993 0.01969371465278838
4.992 0.01968864703549609
4.991 0.019681076612360567
4.99 0.019672468047322644
4.989 0.019663790954583288
4.9879999999999995 0.01965573319100442
4.987 0.01964858146714945
4.986 0.019642237746880602
4.984999999999999 0.019636506214654022
4.984 0.019631219113203514
4.983 0.019625961639950562
4.982 0.019620619562912486
4.981 0.019614982307525654
4.98 0.019609026148588435
4.979 0.019602697288438317
4.978 0.019596038447283835
4.977 0.019589151494461002
4.976 0.019582045754162992
4.975 0.019574657869329125
4.974 0.019566988618217006
4.973 0.01955886696169053
4.9719999999999995 0.0195502406225795
4.971 0.019541055726703303
4.97 0.01953139304181258
4.969 0.019521530590610535
4.968 0.019511865779450632
4.9670000000000005 0.01950312403720763
4.966 0.019495991623461814
4.965 0.019491340735313157
4.964 0.01948998584722036
4.963 0.019492767613295905
4.962 0.019500539850468627
4.961 0.019514124241147273
4.96 0.019534418256338216
4.959 0.019562606506354472
4.958 0.019600011267340144
4.957 0.019647973851783282
4.9559999999999995 0.019707749265757173
4.955 0.019780375582772788
4.954 0.019866162772458156
4.953 0.019964658855986937
4.952 0.020074115382694397
4.9510000000000005 0.020191781524929984
4.95 0.02031383836419496
4.949 0.020435819069038224
4.948 0.020552726951191765
4.947 0.020659741337481597
4.946 0.020752778552945966
4.945 0.020828721579262813
4.944 0.02088589857128485
4.943 0.02092437707856383
4.942 0.020945681175184996
4.941 0.02095293417316964
4.9399999999999995 0.020950696365264962
4.939 0.020944204314325306
4.938 0.02093897420788957
4.937 0.02094077707311424
4.936 0.020954395509402476
4.9350000000000005 0.020983831940882946
4.934 0.02103151559250702
4.933 0.021098212458956236
4.932 0.021183187030692663
4.931 0.021284069814230807
4.93 0.021397221975952094
4.929 0.02151813375887685
4.928 0.021641928685731823
4.927 0.02176396038196954
4.926 0.021879943232819513
4.925 0.021986687864493232
4.9239999999999995 0.022082171570414366
4.923 0.02216549592961692
4.922 0.0222370755310867
4.921 0.022298213751174252
4.92 0.022351169961128212
4.9190000000000005 0.022398533002958007
4.918 0.02244332658135923
4.917 0.022488461638226324
4.916 0.022536926571109738
4.915 0.022591235164712627
4.914 0.02265355785713677
4.913 0.022725531704294935
4.912 0.022808262479702707
4.911 0.022901963525444692
4.91 0.023006093376000958
4.909 0.023119215429055918
4.9079999999999995 0.023239222200183384
4.907 0.02336330913263798
4.906 0.023488349832419205
4.905 0.023611339220413516
4.904 0.023729651326573724
4.9030000000000005 0.023841529832080006
4.902 0.02394597150126477
4.901 0.024043155791785148
4.9 0.02413407748555537
4.899 0.0242205080621868
4.898 0.02430471359610318
4.897 0.02438878217466959
4.896 0.024474794019576123
4.895 0.02456420813441489
4.894 0.024657973833669678
4.893 0.024756422322790246
4.8919999999999995 0.024859434046031602
4.891 0.02496631846506007
4.89 0.0250763626643545
4.889 0.025188894423320046
4.888 0.025303072023082573
4.8870000000000005 0.02541850565681993
4.886 0.02553498191346187
4.885 0.025652605419340672
4.884 0.025771971679852804
4.883 0.025893658565358486
4.882 0.02601877996054572
4.881 0.026148269521563742
4.88 0.026282960087831233
4.879 0.026423503120559806
4.878 0.026569908887740804
4.877 0.026721909306117602
4.8759999999999994 0.026878318085102854
4.875 0.027037541341946022
4.874 0.02719752005742934
4.873 0.027355953495994383
4.872 0.027510691814096943
4.871 0.02766009465357956
4.87 0.027803322332506302
4.869 0.027940515323564473
4.868 0.028073059587698946
4.867 0.02820343515571249
4.866 0.028334995340152037
4.865 0.02847161095954095
4.864 0.028617249080882454
4.8629999999999995 0.028775312010400362
4.862 0.028948335308153283
4.861 0.029137751582030805
4.859999999999999 0.02934341087491088
4.859 0.029564207623610204
4.858 0.029797566163611205
4.857 0.030040281606969917
4.856 0.030288624833888788
4.855 0.03053882781846478
4.854 0.030787328833465778
4.853 0.031031337292496446
4.852 0.03126859294667825
4.851 0.03149791483568303
4.85 0.03171909037084504
4.849 0.031932569025135776
4.848 0.03213983156256166
4.8469999999999995 0.032342717408360436
4.846 0.03254329848239719
4.845 0.03274375482824922
4.844 0.032945822615898734
4.843 0.033150806695312444
4.8420000000000005 0.03335976414971587
4.841 0.03357312634916088
4.84 0.03379112551638566
4.839 0.034013978085611865
4.838 0.034242053915959796
4.837 0.03447600476430838
4.836 0.03471688318617477
4.835 0.03496589747112917
4.834 0.03522438129864784
4.833 0.03549343939785654
4.832 0.03577366009676362
4.8309999999999995 0.0360649902394439
4.83 0.036366667135307125
4.829 0.036677130569477134
4.828 0.03699385890266538
4.827 0.03731449244106806
4.8260000000000005 0.03763616107190147
4.825 0.037956610486777266
4.824 0.03827431824236493
4.823 0.038588899003369634
4.822 0.03890118236912245
4.821 0.03921371419222649
4.82 0.03953024499968841
4.819 0.039855703431198
4.818 0.040195525343933704
4.817 0.040555103041859906
4.816 0.040938948866425726
4.8149999999999995 0.04135004053606495
4.814 0.04178898138064784
4.813 0.042253468086846956
4.812 0.04273834825736362
4.811 0.043235514456374136
4.8100000000000005 0.04373448068139583
4.809 0.044223738657652535
4.808 0.04469155320248446
4.807 0.045127169962576034
4.806 0.04552222623901952
4.805 0.04587189148264494
4.804 0.04617535733889018
4.803 0.0464359799107537
4.802 0.046661010045124254
4.801 0.04686120323340787
4.8 0.04705004604758416
4.7989999999999995 0.04724148313841046
4.798 0.04744966314629744
4.797 0.04768747787243451
4.796 0.04796530966334104
4.795 0.04829058374690341
4.7940000000000005 0.04866709582917385
4.793 0.04909505774423955
4.792 0.04957153618995005
4.791 0.05009061435662873
4.79 0.05064429590663181
4.789 0.05122339246095797
4.788 0.05181896548417848
4.787 0.05242180752156742
4.786 0.053024916095375275
4.785 0.05362277362520147
4.784 0.05421228194815544
4.7829999999999995 0.0547922023651112
4.782 0.0553628977446546
4.781 0.05592552678570154
4.78 0.05648196481531673
4.779 0.05703390759860367
4.7780000000000005 0.05758230627312154
4.777 0.05812761463167519
4.776 0.05866943439610583
4.775 0.05920744837141454
4.774 0.05974120452498702
4.773 0.06027091656415279
4.772 0.060797801120874476
4.771 0.061324712900221644
4.77 0.061854752542225375
4.769 0.06239226688785649
4.768 0.06294171172204628
4.7669999999999995 0.06350707756065584
4.766 0.06409134880573407
4.765 0.06469651598523153
4.764 0.0653235254078491
4.763 0.06597122530834634
4.7620000000000005 0.0666380080590647
4.761 0.06732186265340295
4.76 0.06802163992961273
4.759 0.06873709245537174
4.758 0.06947003756339412
4.757 0.0702242239726041
4.756 0.07100515576247657
4.755 0.07181951998999242
4.754 0.07267438824370175
4.753 0.07357519929293756
4.752 0.07452490490601031
4.7509999999999994 0.07552261117374824
4.75 0.07656325215381689
4.749 0.07763722351176058
4.748 0.07873113131789568
4.747 0.07982878555975315
4.746 0.08091349202242731
4.745 0.08197008103080901
4.744 0.08298630216533986
4.743 0.08395536613613656
4.742 0.0848759357094072
4.741 0.0857525920182946
4.74 0.08659527591245712
4.739 0.08741721547510972
4.7379999999999995 0.08823339773388245
4.737 0.08905748701229622
4.736 0.0899009067353481
4.734999999999999 0.09077046305468342
4.734 0.09166799844404269
4.733 0.09259069936516295
4.732 0.09353226454979874
4.731 0.09448440258286019
4.73 0.09543980904134977
4.729 0.09639324533015438
4.728 0.09734423116591781
4.727 0.09829636814890752
4.726 0.09925823368566129
4.725 0.10024192442526952
4.724 0.10126099473411221
4.723 0.10232860277397057
4.7219999999999995 0.10345400795352183
4.721 0.10464297505647971
4.72 0.10589520812717006
4.719 0.10720323844474322
4.718 0.10855543022521592
4.7170000000000005 0.10993580335887945
4.716 0.11132682846021719
4.715 0.11271099318277668
4.714 0.11407471017250857
4.713 0.11540852325442902
4.712 0.11670820469882391
4.711 0.11797545142875496
4.71 0.11921730961868302
4.709 0.12044378304019354
4.708 0.12166685989571842
4.707 0.12289715698731987
4.7059999999999995 0.12414355419517584
4.705 0.12541021409436065
4.704 0.12669588376535118
4.703 0.1279949994592975
4.702 0.12929757253076785
4.7010000000000005 0.13059047891377895
4.7 0.13185993810784996
4.699 0.1330942368501981
4.698 0.13428405013716152
4.697 0.13542618067724926
4.696 0.13652056324910072
4.695 0.13757439411030825
4.694 0.13859782319544423
4.693 0.13960442968771597
4.692 0.14060966495811328
4.691 0.14162750150057052
4.6899999999999995 0.14267084583094997
4.689 0.14375018170842715
4.688 0.14487168298446867
4.687 0.1460393287293682
4.686 0.1472535185916602
4.6850000000000005 0.14851241993114503
4.684 0.1498117917079767
4.683 0.15114466883809996
4.682 0.15250372771735313
4.681 0.15387730029729385
4.68 0.15525345768651524
4.679 0.15661758047559615
4.678 0.15795481240857048
4.677 0.15924969166828543
4.676 0.16048823087884603
4.675 0.16166030649240407
4.6739999999999995 0.162759053665836
4.673 0.16378282643424985
4.672 0.16473444131584045
4.671 0.1656220888115264
4.67 0.16645725572254136
4.6690000000000005 0.16725194434257754
4.668 0.16801754127840937
4.667 0.16876373146013396
4.666 0.1694983021921583
4.665 0.17022437975789068
4.664 0.17094243446731847
4.663 0.17165225590365288
4.662 0.1723531852463212
4.661 0.17304601135483094
4.66 0.17373234116625105
4.659 0.17441795161592946
4.6579999999999995 0.17510995951672367
4.657 0.17581690099148078
4.656 0.17654885273808665
4.655 0.17731621851157486
4.654 0.17812765239940712
4.6530000000000005 0.17899232509281054
4.652 0.17991719099687317
4.651 0.18090934960456392
4.65 0.18197292097580706
4.649 0.18311109380208987
4.648 0.1843226337804597
4.647 0.1856038948503653
4.646 0.18694323129344997
4.645 0.18832534975471657
4.644 0.18972702164916655
4.643 0.19112016204062202
4.6419999999999995 0.19247181650479275
4.641 0.19374672532620826
4.64 0.19491062700871337
4.639 0.19593383582261326
4.638 0.1967923876542605
4.6370000000000005 0.19747283339397928
4.636 0.19797242798779302
4.635 0.19830107409405195
4.634 0.19847910780014888
4.633 0.19853687239838938
4.632 0.19851341985800777
4.631 0.19845116509448535
4.63 0.1983933124378573
4.629 0.19837966800902518
4.628 0.19844391485977922
4.627 0.1986108246104368
4.6259999999999994 0.19889394737931043
4.625 0.19929602441889968
4.624 0.19980784635234772
4.623 0.2004109605257894
4.622 0.20107712134699393
4.621 0.20177298406718835
4.62 0.2024610122958983
4.619 0.2031018846510831
4.618 0.20365591653120685
4.617 0.20408749472337934
4.616 0.20436665138720414
4.615 0.2044716194592786
4.614 0.20438942645484443
4.6129999999999995 0.20411822897104445
4.612 0.2036697350017996
4.611 0.20306990778430517
4.609999999999999 0.20235430863658554
4.609 0.20157044789343678
4.608 0.20077191436945993
4.607 0.20001559752133377
4.606 0.19935510929990485
4.605 0.19883848355825753
4.604 0.19850093964291796
4.603 0.19836400170969753
4.602 0.19842875960857195
4.601 0.19868136279467302
4.6 0.19909022959066355
4.599 0.19960967008318928
4.598 0.20018452375516615
4.5969999999999995 0.20075538990767872
4.596 0.2012629065076936
4.595 0.201655057842311
4.593999999999999 0.2018899054003485
4.593 0.20194075752096827
4.5920000000000005 0.20179660335442598
4.591 0.20146179965322925
4.59 0.20095586080721525
4.589 0.20031155078885987
4.588 0.19956893306919204
4.587 0.19877290833923772
4.586 0.1979673750021325
4.585 0.19719487163265592
4.584 0.19648933738341423
4.583 0.1958775791922737
4.582 0.195376428574197
4.5809999999999995 0.19499572484486916
4.58 0.19473776735493703
4.579 0.19459819674257106
4.578 0.19456857355968762
4.577 0.1946364543542564
4.5760000000000005 0.19478776103762613
4.575 0.19500582528621505
4.574 0.19527249587941692
4.573 0.19556912564442658
4.572 0.19587561940473325
4.571 0.19617192135369052
4.57 0.19643928925803336
4.569 0.19666057718531252
4.568 0.19682081186784178
4.567 0.196909554660295
4.566 0.19692031336962482
4.5649999999999995 0.19685137711631265
4.564 0.19670601589379783
4.563 0.19649022930815205
4.562 0.1962118748926883
4.561 0.19587970835969398
4.5600000000000005 0.19550248841457504
4.559 0.19508685480796395
4.558 0.1946366425614852
4.557 0.1941542470174275
4.556 0.19364107537614347
4.555 0.19309893881217988
4.554 0.19253263991851702
4.553 0.19195135142357278
4.552 0.19136774684953192
4.551 0.1908005662453679
4.55 0.19027136834623257
4.5489999999999995 0.18980189963520322
4.548 0.18941156928958805
4.547 0.18911218713688815
4.546 0.188908219276214
4.545 0.18879264708635154
4.5440000000000005 0.18874999672563406
4.543 0.18875618139380443
4.542 0.1887847352712395
4.541 0.18880836175256585
4.54 0.18880235598303746
4.539 0.18875162470384374
4.538 0.18864948915510202
4.537 0.18849906762950333
4.536 0.18831186818401455
4.535 0.18810728511209032
4.534 0.18790786804362417
4.5329999999999995 0.18773762034644856
4.532 0.18761792493427884
4.531 0.18756675624240265
4.53 0.18759769489299385
4.529 0.1877189392580237
4.5280000000000005 0.18793396442944837
4.527 0.18824179061704507
4.526 0.18863948931689412
4.525 0.18911978332024357
4.524 0.18967675201819148
4.523 0.19030191583771625
4.522 0.1909874768798609
4.521 0.19172483001597113
4.52 0.19250475221492103
4.519 0.19331721155424078
4.518 0.19415080122360925
4.5169999999999995 0.19499231747730889
4.516 0.1958279072862332
4.515 0.1966417646232899
4.514 0.1974169459233856
4.513 0.1981369511518038
4.5120000000000005 0.19878482093006888
4.511 0.1993458370282183
4.51 0.19980649268854858
4.509 0.20015896900657643
4.508 0.20039916706460598
4.507 0.20052678137471355
4.506 0.20054949395626886
4.505 0.20047976235696924
4.504 0.20033577190124024
4.503 0.20014194378764924
4.502 0.1999253638592697
4.5009999999999994 0.19971672551461553
4.5 0.1995478753367726
4.499 0.19944911284544975
4.498 0.19945106087735334
4.497 0.19957716954627236
4.496 0.1998488981247311
4.495 0.20027754311389243
4.494 0.20086978912934836
4.493 0.20162395389024182
4.492 0.2025311784605982
4.491 0.20357799154363776
4.49 0.20474382103897643
4.489 0.20600621250526643
4.4879999999999995 0.20734061476978277
4.487 0.20872143488405503
4.486 0.2101240020932688
4.484999999999999 0.2115251264581606
4.484 0.21290321159353864
4.483 0.21424056158384966
4.482 0.21552225845341766
4.481 0.21673729731330282
4.48 0.21787731306681282
4.479 0.21893737191951515
4.478 0.21991599997406702
4.477 0.22081334521506307
4.476 0.22163369519901896
4.475 0.22238245884787006
4.474 0.22306884025911247
4.473 0.22370369974074333
4.4719999999999995 0.22430165980831382
4.471 0.22488007378753963
4.47 0.22545934718278668
4.468999999999999 0.22606277279811005
4.468 0.22671496777370317
4.467 0.2274407172448031
4.466 0.2282605932146041
4.465 0.2291911950427202
4.464 0.23024253390107585
4.463 0.2314158420702306
4.462 0.2327027928635849
4.461 0.23408851658083618
4.46 0.2355507034471107
4.459 0.23706348277987208
4.458 0.2385994805372223
4.457 0.24013250391081728
4.4559999999999995 0.24163892327154907
4.455 0.24310120010681274
4.454 0.24450614497689427
4.453 0.2458480746174193
4.452 0.2471276850190278
4.4510000000000005 0.24835214855758364
4.45 0.2495343114876486
4.449 0.2506907577116482
4.448 0.25184404314466413
4.447 0.2530175712894061
4.446 0.2542358202147751
4.445 0.2555221256596989
4.444 0.25689597087170424
4.443 0.2583739891614012
4.442 0.25996526482871496
4.441 0.26167510990734916
4.4399999999999995 0.2635031434187321
4.439 0.26544567827400306
4.438 0.2674988448926935
4.437 0.26965767314135514
4.436 0.27191801553873457
4.4350000000000005 0.2742755091626736
4.434 0.2767244304726304
4.433 0.27925885105029224
4.432 0.28186645736777327
4.431 0.2845315985228595
4.43 0.2872333787109076
4.429 0.2899451970540968
4.428 0.29263880445999385
4.427 0.2952853190460123
4.426 0.29785938327820555
4.425 0.3003432377672592
4.4239999999999995 0.3027256974434516
4.423 0.305005737265866
4.422 0.3071892302072028
4.421 0.30929085290299
4.42 0.31132997855805794
4.4190000000000005 0.31332717460538745
4.418 0.31530539684319137
4.417 0.317288376918494
4.416 0.31929867730592254
4.415 0.3213568474263516
4.414 0.32348703071887025
4.413 0.3257104242832041
4.412 0.32804626749836785
4.411 0.3305116902798907
4.41 0.3331220204712638
4.409 0.33588374750000927
4.4079999999999995 0.3387978721119781
4.407 0.3418552797676271
4.406 0.3450401417729862
4.405 0.34832687725609324
4.404 0.35168596745502484
4.4030000000000005 0.35508221071470786
4.402 0.3584804624860037
4.401 0.3618464741588947
4.4 0.36515011856042473
4.399 0.3683681842430078
4.398 0.37148592258127444
4.397 0.37450075760478974
4.396 0.37741823371888705
4.395 0.3802537762372271
4.394 0.3830302743720733
4.393 0.3857749934898784
4.3919999999999995 0.38851095559388577
4.391 0.3912579126090279
4.39 0.394024132927771
4.389 0.39680545966126946
4.388 0.39958483017310054
4.3870000000000005 0.40233649613303685
4.386 0.4050267725973053
4.385 0.407620400405659
4.384 0.41008701321276164
4.383 0.41240936040595216
4.382 0.4145804567508161
4.381 0.4166096872706312
4.38 0.4185175784221879
4.379 0.42033317393374753
4.378 0.42208749940982115
4.377 0.42380917279114627
4.3759999999999994 0.42551779528857014
4.375 0.42722546781353377
4.374 0.4289315815284576
4.373 0.43062733668503705
4.372 0.4322950736334808
4.371 0.433915812161738
4.37 0.4354679098035224
4.369 0.4369347110235707
4.368 0.43830256492602926
4.367 0.4395641113171016
4.366 0.44071903689582914
4.365 0.44176831409946177
4.364 0.4427183727180239
4.3629999999999995 0.4435778939914392
4.362 0.4443531012461469
4.361 0.44505117115243453
4.359999999999999 0.44567734943627013
4.359 0.4462335502241206
4.358 0.4467227158064454
4.357 0.4471441553696827
4.356 0.4475000736184768
4.355 0.4477883025154926
4.354 0.44800708034495046
4.353 0.44815271714329363
4.352 0.4482179612281046
4.351 0.4481908978931056
4.35 0.44804819163817733
4.349 0.4477635854281459
4.348 0.4473025280491935
4.3469999999999995 0.4466286905481687
4.346 0.4457072334716852
4.345 0.44450865947594004
4.343999999999999 0.443011578010746
4.343 0.441206858880167
4.342 0.4390951935943912
4.341 0.43668633199744733
4.34 0.4339959114439237
4.339 0.43104056680379654
4.338 0.42783670684469666
4.337 0.42440078777444806
4.336 0.4207470700330507
4.335 0.4168923014884474
4.334 0.41285576159358034
4.333 0.40866877515066835
4.332 0.40436935727078277
4.3309999999999995 0.40000749191661433
4.33 0.3956385420600836
4.329 0.3913207292071557
4.328 0.38710722974960543
4.327 0.3830412062058102
4.3260000000000005 0.3791472626096498
4.325 0.37543112544617036
4.324 0.371875888476199
4.323 0.3684434154648174
4.322 0.3650800273412387
4.321 0.3617245008343973
4.32 0.35831113070540205
4.319 0.3547827003869458
4.318 0.3510933432402409
4.317 0.34721622209859665
4.316 0.3431453537416868
4.3149999999999995 0.3388947365660526
4.314 0.3344945082283518
4.313 0.32998528174843916
4.312 0.32540994731348505
4.311 0.32081121875939883
4.3100000000000005 0.3162202682590917
4.309 0.3116588906398702
4.308 0.3071367173657199
4.307 0.3026541964102529
4.306 0.2982075210417843
4.305 0.29379147564168984
4.304 0.28940270293965475
4.303 0.2850429038109042
4.302 0.2807193965174253
4.301 0.2764454072392673
4.3 0.2722316306552914
4.2989999999999995 0.26808983731390496
4.298 0.2640269653243981
4.297 0.26004536938317063
4.296 0.2561419469732807
4.295 0.2523104445158058
4.2940000000000005 0.2485428687954491
4.293 0.2448293351858446
4.292 0.24116267584311382
4.291 0.23753545440468815
4.29 0.23394205952293234
4.289 0.23037563391807478
4.288 0.22682952613818197
4.287 0.22329626157702986
4.286 0.21976735980951692
4.285 0.21623681365868475
4.284 0.21269772498018116
4.2829999999999995 0.2091499148944141
4.282 0.20559673497569983
4.281 0.20204804314253408
4.28 0.1985191084600393
4.279 0.19502894333833207
4.2780000000000005 0.19160003546369164
4.277 0.1882538709452491
4.276 0.18501056690429243
4.275 0.1818868601707227
4.274 0.1788942125379306
4.273 0.17603804982027377
4.272 0.1733198214924382
4.271 0.1707351934797697
4.27 0.1682793042242723
4.269 0.16594558633835377
4.268 0.16372507522291752
4.2669999999999995 0.1616118082747672
4.266 0.159597399538733
4.265 0.15767288324434003
4.264 0.15582917124098739
4.263 0.15405463444303855
4.2620000000000005 0.1523357683434477
4.261 0.15065891727520214
4.26 0.1490089609267277
4.259 0.14737342505434933
4.258 0.14574236730950987
4.257 0.14411042141639865
4.256 0.1424774650957177
4.255 0.14084717797254082
4.254 0.1392276240500802
4.253 0.13762709365021736
4.252 0.1360546419161255
4.2509999999999994 0.13451600439506214
4.25 0.13301248333959131
4.249 0.13154032727840587
4.248 0.13009123160499372
4.247 0.12865135310170434
4.246 0.1272056637215025
4.245 0.12573618392096364
4.244 0.12422756472751287
4.243 0.12266673185807514
4.242 0.12104610137213265
4.241 0.11936422939411964
4.24 0.11762579351475028
4.239 0.11584145545463338
4.2379999999999995 0.11402813899791696
4.237 0.11220502969769366
4.236 0.11039342500062409
4.234999999999999 0.10861412686534096
4.234 0.10688437689207102
4.233 0.10521852220895718
4.232 0.10362486235900195
4.231 0.10210595978103885
4.23 0.10066045651237095
4.229 0.09928203176099945
4.228 0.09796301174303344
4.227 0.09669400300588381
4.226 0.09546585520810712
4.225 0.09427158096673674
4.224 0.0931053584088437
4.223 0.09196384302753541
4.2219999999999995 0.09084605130761049
4.221 0.08975139832784988
4.22 0.08868080618585839
4.218999999999999 0.0876367055059572
4.218 0.08662012961500606
4.217 0.08563344707676929
4.216 0.08467822575269447
4.215 0.08375505409007601
4.214 0.08286424719857423
4.213 0.08200470645326487
4.212 0.08117376505385339
4.211 0.08036689149589671
4.21 0.07957801042665637
4.209 0.07879982019073865
4.208 0.07802405758581361
4.207 0.07724198600385937
4.2059999999999995 0.07644691966657244
4.205 0.07563402777615032
4.204 0.07480137881430879
4.203 0.0739500227323723
4.202 0.07308468387116916
4.2010000000000005 0.07221283048666982
4.2 0.0713428511885835
4.199 0.07048319359306655
4.198 0.0696417157961784
4.197 0.0688236183971838
4.196 0.06803240993132044
4.195 0.06726765665200775
4.194 0.06652762807017878
4.193 0.06580850956471711
4.192 0.0651066968563151
4.191 0.06441903619743221
4.1899999999999995 0.06374449949879443
4.189 0.06308383029133696
4.188 0.06243972789987818
4.187 0.061816699255459996
4.186 0.06122047113415406
4.1850000000000005 0.06065661134320883
4.184 0.060129830262823356
4.183 0.05964315703824234
4.182 0.05919779210155931
4.181 0.058792246590781035
4.18 0.05842236038324415
4.179 0.05808232017629012
4.178 0.05776395255392776
4.177 0.057457996749136195
4.176 0.0571544906336518
4.175 0.05684337720696203
4.1739999999999995 0.05651521211123038
4.173 0.05616216714805921
4.172 0.055778154112815434
4.171 0.055359713110133865
4.17 0.05490586849592848
4.1690000000000005 0.05441804876093714
4.168 0.05390080813376041
4.167 0.05336046167572829
4.166 0.052804968992405506
4.165 0.05224258915364233
4.164 0.05168246765862342
4.163 0.051132410363210756
4.162 0.05059883118415435
4.161 0.05008632592727372
4.16 0.04959736963511605
4.159 0.04913207620588401
4.1579999999999995 0.04868886969045548
4.157 0.048264636622712694
4.156 0.047855404516236974
4.155 0.047457638780333974
4.154 0.047068121493681635
4.1530000000000005 0.046684674979742304
4.152 0.046306736843920296
4.151 0.04593503411958457
4.15 0.04557104876970278
4.149 0.04521667637850809
4.148 0.044873372011810006
4.147 0.0445417980772409
4.146 0.044221967277160996
4.145 0.043912442933009846
4.144 0.04361109123922168
4.143 0.04331563040484288
4.1419999999999995 0.04302390579975223
4.141 0.042734693422371
4.14 0.042447761259832045
4.139 0.042164304229939026
4.138 0.04188638741031186
4.1370000000000005 0.04161658174065993
4.136 0.04135782095448091
4.135 0.04111228356791518
4.134 0.04088144792795517
4.133 0.04066513549384091
4.132 0.040462148384347967
4.131 0.04027004026770551
4.13 0.04008577604581998
4.129 0.03990609540805535
4.128 0.03972814286537955
4.127 0.03954986504010862
4.1259999999999994 0.03937022077006185
4.125 0.03918893728631435
4.124 0.039006447889686255
4.123 0.03882382405862808
4.122 0.038641468249628726
4.121 0.03845952524576652
4.12 0.038277178131964955
4.119 0.03809244552919021
4.118 0.03790260186059154
4.117 0.03770431409542162
4.116 0.03749446704648096
4.115 0.03727029901814923
4.114 0.03703039440646057
4.1129999999999995 0.036774534258993706
4.112 0.03650419758032543
4.111 0.0362218803790012
4.109999999999999 0.03593168631964884
4.109 0.035638089700074226
4.108 0.035345913196672345
4.107 0.035059785830745344
4.106 0.034783821811517415
4.105 0.03452166924944734
4.104 0.03427618147226979
4.103 0.0340498308308275
4.102 0.03384426992344597
4.101 0.033660960169598804
4.1 0.033500819370842455
4.099 0.033364249527622764
4.098 0.03325086628476109
4.0969999999999995 0.033159665429341435
4.096 0.03308860094867659
4.095 0.033035040368699725
4.093999999999999 0.03299547396003792
4.093 0.03296580483112981
4.092 0.03294179138789788
4.091 0.032919126610019785
4.09 0.032894319185029414
4.089 0.03286398639670145
4.088 0.03282613253757673
4.087 0.03277924029900946
4.086 0.03272289916025878
4.085 0.03265763529897241
4.084 0.03258459006620051
4.083 0.032505433103887996
4.082 0.032422316043720936
4.0809999999999995 0.03233691196105488
4.08 0.03225122481536328
4.079 0.032166580716669696
4.078 0.03208333669629556
4.077 0.0320014018380687
4.0760000000000005 0.0319194004618929
4.075 0.03183521884185436
4.074 0.031746112924077974
4.073 0.03164922440194767
4.072 0.03154223186145735
4.071 0.03142374044610388
4.07 0.03129390049416116
4.069 0.031154773593685132
4.068 0.03101044155852375
4.067 0.030866634364122434
4.066 0.0307299805974057
4.0649999999999995 0.030607461104285413
4.064 0.03050584152638638
4.063 0.030429753828568277
4.062 0.03038233293162603
4.061 0.03036350687365823
4.0600000000000005 0.03037080262437265
4.059 0.030399519117066
4.058 0.030443257460725705
4.057 0.030494500595479236
4.056 0.03054598508841436
4.055 0.03059112753957937
4.054 0.030624682891040818
4.053 0.03064318180504312
4.052 0.030644854604699494
4.051 0.030629176067755375
4.05 0.03059709339352811
4.0489999999999995 0.030550051286554532
4.048 0.030489438404271863
4.047 0.030416815021659965
4.046 0.030333438664237503
4.045 0.030240173765043905
4.0440000000000005 0.030137839313276855
4.043 0.030027278015536746
4.042 0.029909433006838078
4.041 0.02978553611144203
4.04 0.02965731205249121
4.039 0.02952665603850959
4.038 0.02939593520571352
4.037 0.029267420437170236
4.036 0.029143467497364364
4.035 0.029026677008303706
4.034 0.028919511863574644
4.0329999999999995 0.02882425674850881
4.032 0.028743083074712454
4.031 0.028677317544377058
4.03 0.028627698161504837
4.029 0.028593803768355318
4.0280000000000005 0.028573753168696765
4.027 0.02856457104710252
4.026 0.028562059190864936
4.025 0.0285613219668254
4.024 0.028557542972907676
4.023 0.02854636564311541
4.022 0.028524637079581576
4.021 0.028490877666684348
4.02 0.028445115460410845
4.019 0.028389155289963428
4.018 0.028325861898965788
4.0169999999999995 0.028259235201711055
4.016 0.02819309585625864
4.015 0.02813120633212243
4.014 0.028076975346738704
4.013 0.028033119673031154
4.0120000000000005 0.028001997209984964
4.011 0.027985513952894715
4.01 0.027985086938014703
4.009 0.02800217113313912
4.008 0.0280374792227912
4.007 0.028091141082159023
4.006 0.02816212490378847
4.005 0.028248536337295568
4.004 0.028347171393762964
4.003 0.02845362599837113
4.002 0.028562923060546072
4.0009999999999994 0.02866973745285931
4.0 0.02876909275829196
3.999 0.028857050409364995
3.9979999999999998 0.02893054441569291
3.997 0.028988220825361028
3.996 0.029030260776513783
3.995 0.029057991904125523
3.9939999999999998 0.029073658339506092
3.993 0.02908023050951746
3.992 0.029080340060379493
3.991 0.029076684679464636
3.9899999999999998 0.02907135372510669
3.989 0.0290657345126436
3.988 0.029060835979931875
3.987 0.02905711428448854
3.9859999999999998 0.02905448629320314
3.985 0.029052741578216742
3.984 0.0290517083823746
3.983 0.02905083046618751
3.9819999999999998 0.029049965033309214
3.981 0.029048785991488836
3.98 0.02904720746811085
3.979 0.029045069958372298
3.9779999999999998 0.029042345560889977
3.977 0.029039101142183745
3.976 0.02903529078399696
3.975 0.02903080039770765
3.9739999999999998 0.029025652057732818
3.973 0.02901965506711537
3.972 0.029012819764467984
3.971 0.02900516599277976
3.9699999999999998 0.028996904256269485
3.969 0.02898851184307341
3.968 0.028980604747228682
3.967 0.028974243078648862
3.9659999999999997 0.028970391591723172
3.965 0.028970266195503008
3.964 0.028974991464461666
3.963 0.02898574462358306
3.9619999999999997 0.02900375566440906
3.961 0.02903024502915807
3.96 0.029066592011401243
3.959 0.02911463592359176
3.9579999999999997 0.029176445201815494
3.957 0.029254113613660458
3.956 0.029349592763758953
3.955 0.029464475067112156
3.9539999999999997 0.029599224646287333
3.953 0.029753131168761215
3.952 0.029923517413378245
3.951 0.03010619469704735
3.95 0.030295383917515174
3.949 0.030484357977980783
3.948 0.03066563363944038
3.947 0.030832024507848915
3.946 0.030977476165215605
3.945 0.03109739725751241
3.944 0.031189362347879324
3.943 0.03125352863642009
3.942 0.03129220302104113
3.941 0.0313100443778271
3.94 0.031313822911885114
3.939 0.031311294824767064
3.938 0.03131061657226518
3.937 0.03132033087352047
3.936 0.031347523119308544
3.935 0.03139814642093075
3.934 0.03147584225631565
3.933 0.03158179888448866
3.932 0.03171498707474733
3.931 0.03187194831353498
3.93 0.0320473197661015
3.929 0.03223441627289083
3.928 0.03242597375908527
3.927 0.03261503674435791
3.926 0.032795156868133044
3.925 0.03296150781055151
3.924 0.03311099871035948
3.923 0.033242228215993555
3.922 0.033355779250688534
3.921 0.03345359336771656
3.92 0.03353907335247205
3.919 0.03361613647923965
3.918 0.03368937191870507
3.917 0.03376320306743544
3.916 0.03384216406945618
3.915 0.033930059554539954
3.914 0.03403015783102981
3.913 0.034144903246261654
3.912 0.0342759266239817
3.911 0.03442350627343637
3.91 0.03458678601421762
3.909 0.03476357246999924
3.908 0.034950680287179424
3.907 0.03514389338195104
3.906 0.03533853067029208
3.905 0.03553010619343368
3.904 0.035714711651370745
3.903 0.03588974334950164
3.902 0.03605372028226441
3.901 0.03620692620177771
3.9 0.03635085229566038
3.899 0.03648814132362855
3.898 0.03662217178094608
3.897 0.036756044977665034
3.896 0.03689285367857647
3.895 0.03703476089885739
3.894 0.03718317707535447
3.893 0.03733859611564291
3.892 0.03750084804308033
3.891 0.03766891494239597
3.89 0.03784175214306267
3.889 0.03801837972139963
3.888 0.038197561339877666
3.887 0.03837873603490729
3.886 0.03856160367259269
3.885 0.038746331710821764
3.884 0.03893382693571934
3.883 0.03912495983354194
3.882 0.03932140593335447
3.881 0.03952456574561611
3.88 0.039735684817662036
3.879 0.03995574144506194
3.878 0.040184739672208966
3.877 0.04042226563063112
3.876 0.04066651854063474
3.875 0.04091508058623632
3.874 0.04116482849735294
3.8729999999999998 0.04141227237963359
3.872 0.041654148337421766
3.871 0.041887961657790844
3.87 0.04211243084206995
3.8689999999999998 0.04232775480282246
3.868 0.04253602221410318
3.867 0.0427409818219928
3.866 0.04294771247377811
3.8649999999999998 0.043162086821500426
3.864 0.043390130012826635
3.863 0.04363702074722255
3.862 0.04390663138195819
3.8609999999999998 0.0442011684657614
3.86 0.044520437756169866
3.859 0.04486279321565926
3.858 0.04522434760193976
3.8569999999999998 0.045600244471870756
3.856 0.04598481450212575
3.855 0.04637231319755474
3.854 0.04675729101225722
3.8529999999999998 0.04713546603078635
3.852 0.047503362033094215
3.851 0.047859155095737925
3.85 0.04820250955740835
3.8489999999999998 0.048534121631648844
3.848 0.04885627970947164
3.847 0.04917184020473003
3.846 0.04948402320997829
3.8449999999999998 0.049796214499935786
3.844 0.05011110791625708
3.843 0.05043071726793029
3.842 0.050756646183912214
3.8409999999999997 0.05108950812732389
3.84 0.051429589177160326
3.839 0.051777133178357554
3.838 0.052132616808178045
3.8369999999999997 0.05249696767727962
3.836 0.05287174960135469
3.835 0.05325881059557216
3.834 0.05366022860916066
3.8329999999999997 0.05407777183683166
3.832 0.05451243779399287
3.831 0.05496424881756172
3.83 0.05543212022648797
3.8289999999999997 0.05591371537360673
3.828 0.05640517605842614
3.827 0.05690284519735546
3.826 0.05740224470236477
3.8249999999999997 0.05789981626350126
3.824 0.05839312409671668
3.823 0.058881502760133625
3.822 0.059366188171745306
3.821 0.05985109950426696
3.82 0.06034205560149505
3.819 0.060846717698841014
3.818 0.06137354125009761
3.817 0.06193089539561864
3.816 0.06252576502191953
3.815 0.06316272412056483
3.814 0.06384264501382804
3.813 0.06456188800761767
3.812 0.06531241392892466
3.811 0.06608165074113403
3.81 0.06685341512914025
3.809 0.06761002017072618
3.808 0.06833350705046141
3.807 0.06900750349333265
3.806 0.06961936944524483
3.805 0.07016191439309381
3.804 0.07063410585197347
3.803 0.07104124699683319
3.802 0.07139452380522213
3.801 0.07171040289574507
3.8 0.07200942893260694
3.799 0.07231276920828072
3.798 0.07264186028411504
3.797 0.073016216440572
3.796 0.0734515586191388
3.795 0.0739591701702643
3.794 0.0745448761851695
3.793 0.07520912249464579
3.792 0.07594762130071814
3.791 0.0767515502712216
3.79 0.07760889599542409
3.789 0.07850575471721
3.788 0.07942851405839352
3.787 0.080363031784821
3.786 0.08129843457163922
3.785 0.08222604165426665
3.784 0.0831408479494915
3.783 0.08404071655297936
3.782 0.08492603859668481
3.781 0.08579853949414845
3.78 0.08666115804293155
3.779 0.0875166742619693
3.778 0.08836680223042023
3.777 0.08921251621562565
3.776 0.09005344693861381
3.775 0.09088927145807223
3.774 0.09171933309819032
3.773 0.09254387143670768
3.772 0.09336455056931726
3.771 0.09418548113998888
3.77 0.09501113746156359
3.769 0.09584795752435281
3.768 0.096702646892367
3.767 0.09758133498133197
3.766 0.09848873181202092
3.765 0.09942812794846367
3.764 0.1004012756891148
3.763 0.10140668999460997
3.762 0.10244212887765887
3.761 0.10350461488449333
3.76 0.1045923542568896
3.759 0.1057048128842493
3.758 0.10684452858137615
3.757 0.10801696698616976
3.756 0.10923031716911219
3.755 0.11049467254963428
3.754 0.11182084732009215
3.753 0.11321730115489016
3.752 0.11468878512153255
3.751 0.11623423253635776
3.75 0.1178461748429226
3.749 0.1195101311310847
3.7479999999999998 0.12120568162359224
3.747 0.12290795605130096
3.746 0.12459114996551654
3.745 0.12623167957492876
3.7439999999999998 0.12781036165184761
3.743 0.12931640300384317
3.742 0.13074745417451172
3.741 0.13211038875817457
3.7399999999999998 0.1334204844088787
3.739 0.13469823851315638
3.738 0.1359669680227286
3.737 0.1372480314809544
3.7359999999999998 0.13855934972115408
3.735 0.1399116678818572
3.734 0.14130796429386464
3.733 0.14274390114195246
3.7319999999999998 0.1442096170847495
3.731 0.14569207872518725
3.73 0.14717971203323574
3.729 0.14866413269221654
3.7279999999999998 0.1501443664582343
3.727 0.1516258522484384
3.726 0.15312184196605413
3.725 0.154651164480548
3.7239999999999998 0.15623497718292845
3.723 0.15789389567620982
3.722 0.15964249848288245
3.721 0.1614898962203703
3.7199999999999998 0.1634357349487441
3.719 0.16546844992143014
3.718 0.16756991880448655
3.717 0.1697152312834153
3.7159999999999997 0.17187703828976705
3.715 0.1740280360375883
3.714 0.17614705862557953
3.713 0.17821941762323928
3.7119999999999997 0.18023862980858615
3.711 0.18220747779171326
3.71 0.18413708257814693
3.709 0.18604316852633876
3.7079999999999997 0.18794451071103266
3.707 0.18985770109035083
3.706 0.1917965578687763
3.705 0.19376750344918345
3.7039999999999997 0.1957684871408514
3.703 0.1977907384017361
3.702 0.1998186026036729
3.701 0.20183158437514911
3.6999999999999997 0.20380820531012458
3.699 0.20573025308557008
3.698 0.2075832683831576
3.697 0.20936237028367524
3.6959999999999997 0.21106754953629964
3.695 0.21271007058370717
3.694 0.21430577242887075
3.693 0.215875778959501
3.692 0.21744407452413853
3.691 0.21903230729014864
3.69 0.22066041714370677
3.689 0.2223445604395525
3.688 0.22409418102100306
3.687 0.22591529484787745
3.686 0.22780838315675161
3.685 0.2297704718566214
3.684 0.23179491117671522
3.683 0.2338708750042701
3.682 0.2359870517504272
3.681 0.23812544374947017
3.68 0.24026770774483844
3.679 0.24239136623001142
3.678 0.24447357885896218
3.677 0.2464905399956661
3.676 0.24842065538553446
3.675 0.250248244147844
3.674 0.2519625406583919
3.673 0.2535607617689546
3.672 0.2550469437399822
3.671 0.25643342219053233
3.67 0.2577376481028552
3.669 0.25897795880575125
3.668 0.2601718966434964
3.667 0.2613345343003741
3.666 0.2624782155923845
3.665 0.2636082416152321
3.664 0.2647259178655909
3.663 0.26583153122923814
3.662 0.2669246053298812
3.661 0.268006744062643
3.66 0.2690805737988091
3.659 0.270154896619285
3.658 0.2712403474654928
3.657 0.27234956010488925
3.656 0.27349746404632974
3.655 0.2746995321094462
3.654 0.27596871046680693
3.653 0.2773189781011931
3.652 0.27876119055253357
3.651 0.28030672473178825
3.65 0.28196255045895574
3.649 0.2837342917998058
3.648 0.28562064294358425
3.647 0.2876163928364986
3.646 0.28970360861621364
3.645 0.2918583831565104
3.644 0.29404419241924723
3.643 0.2962167700381826
3.642 0.29832423333192576
3.641 0.30031122562114126
3.64 0.3021242062455995
3.639 0.3037170629926105
3.638 0.3050529525899171
3.637 0.3061116770567431
3.636 0.3068898621333931
3.635 0.30740377414443404
3.634 0.3076857272316094
3.633 0.3077832331026446
3.632 0.3077569352347493
3.631 0.30767224107874447
3.63 0.30759542042634236
3.629 0.3075872538774603
3.628 0.30769899704120807
3.627 0.3079682556905607
3.626 0.3084155855138116
3.625 0.3090451913050978
3.624 0.3098431943093905
3.6229999999999998 0.310781749035895
3.622 0.3118180042989146
3.621 0.312901206724586
3.62 0.31397388069259663
3.6189999999999998 0.31497542442890825
3.618 0.3158442352215479
3.617 0.31652456310479277
3.616 0.31696907516450235
3.6149999999999998 0.31714299095082404
3.614 0.3170252136782109
3.613 0.3166121521482516
3.612 0.3159216230308379
3.6109999999999998 0.3149940264287099
3.61 0.3138850601557677
3.609 0.3126692449886146
3.608 0.3114306618317044
3.6069999999999998 0.31025841586918707
3.606 0.30923622716167753
3.605 0.3084387599547789
3.604 0.3079203653705208
3.6029999999999998 0.30771373930195145
3.602 0.30781963049050753
3.601 0.3082155627925013
3.6 0.308851720593426
3.5989999999999998 0.3096567526826146
3.598 0.31054508545404663
3.597 0.31142508726161694
3.596 0.3122055684187941
3.5949999999999998 0.3128070240631907
3.594 0.31316564712701633
3.593 0.31324109533304517
3.592 0.31301701629705175
3.5909999999999997 0.3125003901464103
3.59 0.3117212037479946
3.589 0.31072950807594146
3.588 0.30958634712969196
3.5869999999999997 0.30836013708765303
3.586 0.30711782718823505
3.585 0.3059245402098771
3.584 0.3048324901554605
3.5829999999999997 0.30388330085935505
3.582 0.3031035560127171
3.581 0.3025093251067171
3.58 0.30210511457451344
3.5789999999999997 0.3018850707118707
3.578 0.3018367752331467
3.577 0.30194123705095094
3.576 0.3021765520300442
3.5749999999999997 0.30251642073035334
3.574 0.3029319873979454
3.573 0.3033935337686249
3.572 0.30386917515047196
3.5709999999999997 0.3043273232901794
3.57 0.30473873225794684
3.569 0.3050770170704575
3.568 0.30531945056117427
3.567 0.3054505252220151
3.566 0.30546092349470966
3.565 0.30534862671682633
3.564 0.3051191079403226
3.563 0.30478176271709484
3.562 0.3043485399468489
3.561 0.30383254102560275
3.56 0.30324670230856154
3.559 0.3026006582718624
3.558 0.3018998140129596
3.557 0.3011475778474752
3.556 0.3003460833200589
3.555 0.29949838637924536
3.554 0.2986123990104046
3.553 0.2977029219350384
3.552 0.29679017876796193
3.551 0.29590367482894525
3.55 0.29507707333689204
3.549 0.29434406989262935
3.548 0.29373447753545756
3.547 0.2932661537920018
3.546 0.29294544687030133
3.545 0.29276089299313246
3.544 0.2926880294329916
3.543 0.2926891914594075
3.542 0.2927232554982695
3.541 0.29274801338691414
3.54 0.2927255066260443
3.539 0.29263277015549544
3.538 0.29245995341446185
3.537 0.29221237903515973
3.536 0.2919082980308288
3.535 0.2915780634242435
3.534 0.29125676694655167
3.533 0.29098163214655937
3.532 0.290785671963249
3.531 0.29069652683437736
3.53 0.29073494812971473
3.529 0.2909133401687171
3.528 0.29123680810875696
3.527 0.29170359511828564
3.526 0.2923090292472591
3.525 0.2930418154212644
3.524 0.29389284530279486
3.523 0.2948491563731288
3.522 0.2958989181964447
3.521 0.2970290869050929
3.52 0.2982256422184377
3.519 0.29947326853098855
3.518 0.3007544094360521
3.517 0.3020485645139554
3.516 0.3033340915511579
3.515 0.3045861845328541
3.514 0.30577816463327184
3.513 0.30688402326681447
3.512 0.3078770725947192
3.511 0.30873421649139876
3.51 0.3094343841590124
3.509 0.30996552672401045
3.508 0.31032156009913126
3.507 0.31050244089139317
3.506 0.31052059373559676
3.505 0.31039584288246186
3.504 0.3101567980665158
3.503 0.30984154694438376
3.502 0.30949207634850107
3.501 0.30915570259312314
3.5 0.30888134619125457
3.499 0.3087153945941075
3.4979999999999998 0.308704704343266
3.497 0.30888513944345375
3.496 0.3092896407843811
3.495 0.3099356755773839
3.4939999999999998 0.3108338281357342
3.493 0.31198194285532094
3.492 0.31336688251166245
3.491 0.3149683306865515
3.4899999999999998 0.3167548847267134
3.489 0.31869196800893423
3.488 0.32074144204838745
3.487 0.32286328323403174
3.4859999999999998 0.32501865706355537
3.485 0.3271709262795413
3.484 0.32928597361248413
3.483 0.3313359175638473
3.4819999999999998 0.33329751689995984
3.481 0.33515393295661106
3.48 0.33689277524405076
3.479 0.3385072158744896
3.4779999999999998 0.33999587919052854
3.477 0.3413597862913488
3.476 0.34260609196697833
3.475 0.343743286411429
3.4739999999999998 0.34478528688053456
3.473 0.3457481349008017
3.472 0.34665340204006023
3.471 0.3475267842751914
3.4699999999999998 0.3483988202905883
3.469 0.3493048470393316
3.468 0.350282747258861
3.467 0.3513711802732091
3.4659999999999997 0.3526028088553969
3.465 0.35400452036060825
3.464 0.3555931340078677
3.463 0.3573718041440086
3.4619999999999997 0.3593285535983064
3.461 0.3614407807212354
3.46 0.36367379907608965
3.459 0.36598687429633486
3.4579999999999997 0.3683365656522505
3.457 0.3706810992682835
3.456 0.3729827905768225
3.455 0.37521372649041473
3.4539999999999997 0.3773532552564987
3.453 0.37939295315831006
3.452 0.38133476764403296
3.451 0.38319100267427386
3.4499999999999997 0.3849828503758027
3.449 0.3867370906196014
3.448 0.3884892454644345
3.447 0.3902755719244196
3.4459999999999997 0.39213328883795656
3.445 0.39409721531152725
3.444 0.3961958162556425
3.443 0.39845301326041516
3.4419999999999997 0.4008812519419697
3.441 0.4034876052493676
3.44 0.40627101521942527
3.439 0.4092260975229405
3.438 0.4123478047304535
3.437 0.41562992477686184
3.436 0.4190677381103489
3.435 0.4226560862098812
3.434 0.42638736721425613
3.433 0.4302530409043385
3.432 0.4342340709400394
3.431 0.43830560487400994
3.43 0.44243421988726556
3.429 0.44657747850097695
3.428 0.45069048369220405
3.427 0.45472771622622266
3.426 0.4586496596727324
3.425 0.46242912377805495
3.424 0.4660496967783898
3.423 0.46951100050018013
3.422 0.47282346378951107
3.421 0.476010913581929
3.42 0.47910403712752303
3.419 0.4821347499192768
3.418 0.4851379970072283
3.417 0.4881493217834119
3.416 0.49120205147235935
3.415 0.4943262932405069
3.414 0.49755784916991574
3.413 0.5009284312297546
3.412 0.5044673825813913
3.411 0.5082014513416814
3.41 0.5121552374837433
3.409 0.5163402085736828
3.408 0.5207594416056122
3.407 0.5254003711723677
3.406 0.5302396417508953
3.405 0.5352382888745485
3.404 0.5403505652425962
3.403 0.5455213749473622
3.402 0.5506951992283448
3.401 0.5558176746366406
3.4 0.5608408364769955
3.399 0.5657276935418885
3.398 0.5704547708692158
3.397 0.5750179735942422
3.396 0.5794263201455065
3.395 0.5837045631379315
3.394 0.5878892497529613
3.393 0.592023765781767
3.392 0.5961448691240617
3.391 0.6002839766703398
3.39 0.6044544351200596
3.389 0.6086500667150874
3.388 0.6128444322809095
3.387 0.6169974199824154
3.386 0.6210565669601678
3.385 0.6249669252477228
3.384 0.6286811815186653
3.383 0.632172357319521
3.382 0.6354294950492185
3.381 0.6384669785267572
3.38 0.6413166127309778
3.379 0.6440233536139217
3.378 0.6466352983915304
3.377 0.6491968380881435
3.376 0.6517384479957113
3.375 0.6542789277353313
3.374 0.6568174542126108
3.3729999999999998 0.6593404375799634
3.372 0.6618205439516668
3.371 0.6642282596787263
3.37 0.6665299764747974
3.3689999999999998 0.6686997084871797
3.368 0.6707161305376921
3.367 0.6725677238416261
3.366 0.6742539565867708
3.3649999999999998 0.6757764213887846
3.364 0.6771453000536122
3.363 0.6783743946733191
3.362 0.6794738658129741
3.3609999999999998 0.680455352561177
3.36 0.68132748190269
3.359 0.682093671690026
3.358 0.6827586045447372
3.3569999999999998 0.6833211369023563
3.356 0.6837842689849742
3.355 0.6841440461206022
3.354 0.6843970601366137
3.3529999999999998 0.6845369282521389
3.352 0.6845519958332776
3.351 0.6844238039488408
3.35 0.6841168039911252
3.3489999999999998 0.6835913902112762
3.348 0.682795642789587
3.347 0.681675134262156
3.346 0.6801777472296316
3.3449999999999998 0.6782593388863712
3.344 0.6758878007553795
3.343 0.6730492780299591
3.342 0.6697444022088402
3.3409999999999997 0.6659872018655205
3.34 0.6618004600547264
3.339 0.6572084659138968
3.338 0.6522353714786231
3.3369999999999997 0.6469058573919683
3.336 0.6412418876229452
3.335 0.6352698058389392
3.334 0.6290203908380267
3.3329999999999997 0.6225431312896221
3.332 0.6158977980458347
3.331 0.6091620991881623
3.33 0.6024214877033989
3.3289999999999997 0.5957649928734472
3.328 0.5892731066564131
3.327 0.5830103371056684
3.326 0.5770123404039702
3.3249999999999997 0.5712857697526827
3.324 0.5658029169779669
3.323 0.5605042095066157
3.322 0.5553071268458969
3.3209999999999997 0.5501185810425984
3.32 0.5448394709522849
3.319 0.539384368063163
3.318 0.5336854691370345
3.3169999999999997 0.5277039850617885
3.316 0.5214325921021336
3.315 0.5148936808575691
3.314 0.5081333945017404
3.3129999999999997 0.5012129636375067
3.312 0.4941963454273035
3.311 0.4871467739897661
3.31 0.4801098064285715
3.309 0.4731169546800714
3.308 0.4661817713327819
3.307 0.45930458194634316
3.306 0.45248001500028695
3.305 0.445701190618985
3.304 0.4389645313693142
3.303 0.4322742989496078
3.302 0.4256430820438323
3.301 0.4190920393816453
3.3 0.4126378083967756
3.299 0.40629797690186353
3.298 0.40008217549825287
3.297 0.3939926710103063
3.296 0.38802329267620306
3.295 0.3821632584285402
3.294 0.37639954216118116
3.293 0.37071682868628425
3.292 0.36510457789453554
3.291 0.35955232526697467
3.29 0.3540527739196718
3.289 0.34859683065986563
3.288 0.34317553100432097
3.287 0.3377782643735906
3.286 0.33239235728871047
3.285 0.3270082628542144
3.284 0.32161455069114475
3.283 0.3162096146193963
3.282 0.31079708559940905
3.281 0.30539057584718804
3.28 0.300012234094404
3.279 0.2946903939806816
3.278 0.28945914587037747
3.277 0.2843516055453327
3.276 0.27939914599922033
3.275 0.27462818543598055
3.274 0.27005709750176304
3.273 0.2656948874457499
3.272 0.2615441459893345
3.271 0.2575983175405567
3.27 0.2538496230506163
3.269 0.25028740023200574
3.268 0.2468972409163273
3.267 0.24366928847962976
3.266 0.2405902405517542
3.265 0.2376462000639313
3.264 0.23482345795342674
3.263 0.23210479863919517
3.262 0.22947044118110846
3.261 0.22690047973844116
3.26 0.22437278871705146
3.259 0.2218690802060879
3.258 0.2193746262463349
3.257 0.21688132867966586
3.256 0.2143886819750714
3.255 0.21190168967480347
3.254 0.20943183981436325
3.253 0.20699094382416156
3.252 0.20459207853335779
3.251 0.20224348382808466
3.25 0.1999469867063427
3.249 0.19769704744448338
3.2479999999999998 0.19548147887313133
3.247 0.19327992388396442
3.246 0.19107029129246336
3.245 0.18882603495172973
3.2439999999999998 0.1865244673670577
3.243 0.18414617120272586
3.242 0.18167982492755624
3.241 0.17912317058855098
3.2399999999999998 0.17648300455270835
3.239 0.17377504272097535
3.238 0.17102435577425426
3.237 0.16825943940697166
3.2359999999999998 0.1655120154009066
3.235 0.1628131519498463
3.234 0.1601886622346996
3.233 0.15766012099717303
3.2319999999999998 0.15524011037260046
3.231 0.15293265724867788
3.23 0.15073594232450852
3.229 0.14864070176514363
3.2279999999999998 0.1466356208238361
3.227 0.14470676672374666
3.226 0.14284049638007357
3.225 0.14102634213716037
3.2239999999999998 0.1392554891327172
3.223 0.1375227713697678
3.222 0.13582650654600423
3.221 0.1341655706135273
3.2199999999999998 0.13254109530732305
3.219 0.13095650334913178
3.218 0.12941316330505778
3.217 0.12791453643632597
3.2159999999999997 0.12646295647829484
3.215 0.12505937794930427
3.214 0.12370441108150976
3.213 0.12239659298128913
3.2119999999999997 0.12113213451760708
3.211 0.11990440915955167
3.21 0.11870442659733921
3.209 0.1175212792902905
3.2079999999999997 0.11634252955389347
3.207 0.11515494574848736
3.206 0.113948312791639
3.205 0.11271516819815408
3.2039999999999997 0.1114524113285898
3.203 0.11016146872250396
3.202 0.10884935891079253
3.201 0.10752731478081963
3.1999999999999997 0.10620805442478128
3.199 0.10490447133609135
3.198 0.10362860167099476
3.197 0.10238851179437862
3.1959999999999997 0.10118966180812883
3.195 0.1000315155755494
3.194 0.09891145129522391
3.193 0.09782360459552775
3.1919999999999997 0.09676231016058479
3.191 0.09572250118119015
3.19 0.09470227419622738
3.189 0.09370241211023153
3.1879999999999997 0.09272672570841237
3.187 0.09178185208003056
3.186 0.0908763825418869
3.185 0.0900188010967064
3.184 0.08921638237654254
3.183 0.08847392340314396
3.182 0.08779346703745794
3.181 0.0871729556739388
3.18 0.08660623690727996
3.179 0.08608457415302603
3.178 0.08559561368431699
3.177 0.08512532565519461
3.176 0.08465863133754069
3.175 0.08418037194946619
3.174 0.0836764020613906
3.173 0.08313511327063687
3.172 0.0825476317445209
3.171 0.08190908336464514
3.17 0.08121836340874199
3.169 0.08047794202923829
3.168 0.07969486800951259
3.167 0.07887869385509305
3.166 0.07804126340164586
3.165 0.07719470738686766
3.164 0.07635232927912687
3.163 0.07552535011021691
3.162 0.07472289394535891
3.161 0.07395141547811472
3.16 0.07321431541412082
3.159 0.07251162725965925
3.158 0.07184102990821557
3.157 0.07119805951724666
3.156 0.07057708668711392
3.155 0.0699731809215433
3.154 0.06938187820511249
3.153 0.06880018435729142
3.152 0.06822740495017188
3.151 0.06766462323688281
3.15 0.06711392343625243
3.149 0.06657790689046014
3.148 0.0660584800145058
3.147 0.06555637774498105
3.146 0.06507142639698917
3.145 0.06460139495501299
3.144 0.06414312548045915
3.143 0.0636933431021598
3.142 0.06324904008199207
3.141 0.06280861820169992
3.14 0.06237194166515976
3.139 0.06194093478415551
3.138 0.06151872467809661
3.137 0.06110909845739363
3.136 0.06071627994801364
3.135 0.06034330650399198
3.134 0.059992140156727686
3.133 0.059662300234362475
3.132 0.059351836171987735
3.131 0.059057034717086704
3.13 0.058773387369534295
3.129 0.05849615014834863
3.128 0.05822124848696908
3.127 0.05794583885356337
3.126 0.05766857921651984
3.125 0.05738924320889524
3.124 0.057108594786369836
3.1229999999999998 0.05682826539560651
3.122 0.0565488323293562
3.121 0.056270428499746145
3.12 0.05599172220226662
3.1189999999999998 0.055709649946258356
3.118 0.055420063543730885
3.117 0.05511795250288012
3.116 0.0547986805645988
3.1149999999999998 0.05445818871709772
3.114 0.054094450554347695
3.113 0.05370724380115992
3.112 0.05329885741815209
3.1109999999999998 0.052873081386536125
3.11 0.052436039350207284
3.109 0.05199436465099741
3.108 0.05155515159099845
3.1069999999999998 0.051125172482358275
3.106 0.050710392327103386
3.105 0.05031606904464802
3.104 0.049946276903954236
3.1029999999999998 0.049604527415080694
3.102 0.049293148872704966
3.101 0.04901421141601014
3.1 0.04876901561929636
3.0989999999999998 0.048558138229647746
3.098 0.048381034723924514
3.097 0.04823627033376727
3.096 0.048120902940773716
3.0949999999999998 0.04803113250249125
3.094 0.04796187175987876
3.093 0.04790716258727334
3.092 0.04786082337353922
3.0909999999999997 0.04781655782359343
3.09 0.047769242281492895
3.089 0.04771389451263061
3.088 0.0476475464588331
3.0869999999999997 0.047567928128913306
3.086 0.047474384000717545
3.085 0.0473676301075706
3.084 0.047249303774053904
3.0829999999999997 0.047121829820764405
3.082 0.04698836714287631
3.081 0.046851411456775384
3.08 0.04671396529676521
3.0789999999999997 0.04657807161757924
3.078 0.046444379385874035
3.077 0.046312891386044136
3.076 0.04618172307268381
3.0749999999999997 0.04604788850858871
3.074 0.04590744097953631
3.073 0.0457562141275628
3.072 0.045590766608649275
3.0709999999999997 0.045408948066295245
3.07 0.04521082343025389
3.069 0.04499921372395097
3.068 0.0447798829310732
3.0669999999999997 0.04456101732403485
3.066 0.044352163015203276
3.065 0.04416343381447377
3.064 0.04400469005765492
3.0629999999999997 0.0438827493247737
3.062 0.04380228490997307
3.061 0.04376332620138993
3.06 0.04376240052371705
3.0589999999999997 0.04379276089392715
3.058 0.04384514345100053
3.057 0.04390861030120335
3.056 0.04397254253097231
3.055 0.04402727735722007
3.054 0.04406509083057065
3.053 0.04408085965336662
3.052 0.04407196923491183
3.051 0.04403767863798338
3.05 0.04397944196798774
3.049 0.0438994885504822
3.048 0.04380000625251086
3.047 0.043683431550828246
3.046 0.04355173878291012
3.045 0.04340627659685556
3.044 0.04324825043219
3.043 0.04307882376778057
3.042 0.04289924003404009
3.041 0.04271110945722705
3.04 0.04251674213664156
3.039 0.042318712511036104
3.038 0.04212032529673607
3.037 0.04192481296664348
3.036 0.04173560000788778
3.035 0.041556524471439385
3.034 0.04139125923688519
3.033 0.04124323387181421
3.032 0.04111568682006427
3.031 0.0410105979962131
3.03 0.04092903062399659
3.029 0.0408703186530009
3.028 0.04083163832145266
3.027 0.040808560133440176
3.026 0.04079489032552683
3.025 0.040783458981906905
3.024 0.04076725893582175
3.023 0.040740013953389546
3.022 0.040697247255771396
3.021 0.040636950019412595
3.02 0.040559331896362655
3.019 0.04046716890793782
3.018 0.04036475181634235
3.017 0.04025795214969872
3.016 0.04015233215475883
3.015 0.04005328093956134
3.014 0.03996560003378366
3.013 0.03989302277515105
3.012 0.039838716979264804
3.011 0.03980518024585605
3.01 0.039794222969172816
3.009 0.03980775372390885
3.008 0.03984668928676644
3.007 0.039911198594826405
3.006 0.03999987891690988
3.005 0.04011016319159223
3.004 0.04023766577177097
3.003 0.04037629812797163
3.002 0.04051914265054643
3.001 0.04065874080362815
3.0 0.04078807011059137
2.999 0.04090152000999332
2.9979999999999998 0.04099466704615268
2.997 0.0410654823387906
2.996 0.04111410440158119
2.995 0.04114231231756852
2.9939999999999998 0.041153213636804145
2.993 0.04115099121853694
2.992 0.04113939585008432
2.991 0.04112231082640599
2.9899999999999998 0.04110278715236876
2.989 0.04108289280733298
2.988 0.041064151621061536
2.987 0.04104728051721232
2.9859999999999998 0.041032201385025203
2.985 0.041018618492451434
2.984 0.041006254583870444
2.983 0.04099425880710106
2.9819999999999998 0.04098234669448572
2.981 0.0409699714220266
2.98 0.04095693118352413
2.979 0.04094293965606989
2.9779999999999998 0.04092792054828445
2.977 0.040911957743500385
2.976 0.0408950038778706
2.975 0.04087693320954847
2.9739999999999998 0.040857828294017094
2.973 0.04083748006829815
2.972 0.04081595471938439
2.971 0.04079332448504209
2.9699999999999998 0.04076991498478193
2.969 0.040746408284371094
2.968 0.0407236609838418
2.967 0.04070313764698156
2.9659999999999997 0.04068615258908924
2.965 0.040674365669564054
2.964 0.040669301689860896
2.963 0.04067256096816635
2.9619999999999997 0.04068582026560761
2.961 0.04071075859796393
2.96 0.04074928890881735
2.959 0.04080398913699438
2.9579999999999997 0.04087777934632774
2.957 0.04097363302611084
2.956 0.041094339573648296
2.955 0.041242195116283444
2.9539999999999997 0.04141792259649149
2.953 0.0416205829748887
2.952 0.041846468388876054
2.951 0.04208972593334484
2.9499999999999997 0.0423422445387158
2.949 0.042594556357245995
2.948 0.042836106718102285
2.947 0.043056748660976606
2.9459999999999997 0.043247920662552376
2.945 0.043403129752315944
2.944 0.043518945476559164
2.943 0.043595592898379824
2.9419999999999997 0.04363635037428149
2.941 0.04364781777891992
2.94 0.04363956512232274
2.939 0.04362253964909827
2.9379999999999997 0.04360822505511459
2.937 0.04360859601636744
2.936 0.04363353429711449
2.935 0.043691273468520135
2.9339999999999997 0.04378676581942227
2.933 0.043921503120136846
2.932 0.04409387133266113
2.931 0.044298889967590994
2.9299999999999997 0.04452897522054429
2.929 0.0447747724937023
2.928 0.045026206494546556
2.927 0.04527371888860892
2.926 0.045508525655416056
2.925 0.04572413653026803
2.924 0.04591648200088453
2.923 0.04608381530176695
2.922 0.046227078070895385
2.921 0.046349010438856385
2.92 0.04645427946561715
2.919 0.04654818067104783
2.918 0.04663686993509024
2.917 0.046726239957898194
2.916 0.046822339442084464
2.915 0.046930254988851096
2.914 0.04705440740874486
2.913 0.04719817316393486
2.912 0.04736389746170792
2.911 0.047552140988629574
2.91 0.04776194086016379
2.909 0.047990494820811164
2.908 0.04823360247439806
2.907 0.04848556294983786
2.906 0.04873993596164979
2.905 0.04899045319504697
2.904 0.04923154628852495
2.903 0.0494593868242082
2.902 0.04967167140778576
2.901 0.04986855159222241
2.9 0.05005191071225779
2.899 0.050225316338587477
2.898 0.050393454174577315
2.897 0.050560738921786856
2.896 0.05073165263159107
2.895 0.05090944485527236
2.894 0.051096322780752254
2.893 0.05129318451870735
2.892 0.0514999368008318
2.891 0.05171520844486673
2.89 0.05193747907983225
2.889 0.05216522052642686
2.888 0.0523964782595026
2.887 0.05263020032083902
2.886 0.05286570313377444
2.885 0.05310300876252913
2.884 0.05334322982832732
2.883 0.053587538389240415
2.882 0.05383830645105017
2.881 0.05409761616223333
2.88 0.05436738893982433
2.879 0.05464919617519746
2.878 0.054943256240838734
2.877 0.05524916767533326
2.876 0.05556455621693503
2.875 0.055886126374287526
2.874 0.05620954792842843
2.8729999999999998 0.05652993159659234
2.872 0.05684266614191569
2.871 0.05714418350337288
2.87 0.057432592888700014
2.8689999999999998 0.057708060374391704
2.868 0.05797338081447485
2.867 0.05823365900732405
2.866 0.05849586416711039
2.8649999999999998 0.05876807177585887
2.864 0.05905859028451747
2.863 0.059374569403705765
2.862 0.059721368842387296
2.8609999999999998 0.06010205725349894
2.86 0.060516408781780946
2.859 0.060962185217857734
2.858 0.061434077419670274
2.8569999999999998 0.06192543561137759
2.856 0.062428485294334174
2.855 0.06293534435777055
2.854 0.06343853504544114
2.8529999999999998 0.0639321719903901
2.852 0.06441147899965957
2.851 0.06487393887894484
2.85 0.06531907867820798
2.8489999999999998 0.06574785053223965
2.848 0.06616339342917618
2.847 0.0665696272503201
2.846 0.06697098157408087
2.8449999999999998 0.06737211503740809
2.844 0.06777674336498604
2.843 0.06818763363745547
2.842 0.06860696584896679
2.8409999999999997 0.0690355389055972
2.84 0.06947366416819697
2.839 0.06992155598454948
2.838 0.07037971391729875
2.8369999999999997 0.0708492332019521
2.836 0.07133209129045211
2.835 0.07183067800513893
2.834 0.07234776063855232
2.8329999999999997 0.07288575225883742
2.832 0.07344611802261686
2.831 0.07402906034838007
2.83 0.07463333171573373
2.8289999999999997 0.07525601439293263
2.828 0.07589211187576542
2.827 0.07653682845427455
2.826 0.0771841729606327
2.8249999999999997 0.0778292786271939
2.824 0.07846867603629686
2.823 0.07910118025723137
2.822 0.07972811659551238
2.8209999999999997 0.08035440760730879
2.82 0.08098757678291506
2.819 0.08163771670957957
2.818 0.08231611805839006
2.8169999999999997 0.0830341092507921
2.816 0.08380130369932845
2.815 0.08462417092792912
2.814 0.0855042888282922
2.8129999999999997 0.0864371749509095
2.812 0.08741237232099719
2.811 0.08841323344226298
2.81 0.08941810493792057
2.8089999999999997 0.09040315284356236
2.808 0.0913440344316913
2.807 0.0922184344239753
2.806 0.09300899771419342
2.8049999999999997 0.09370570397722643
2.804 0.0943068746263487
2.803 0.09481947083868993
2.802 0.09525850373085892
2.8009999999999997 0.09564620477181246
2.8 0.0960103938897912
2.799 0.09637978344689377
2.798 0.09678343298198343
2.797 0.09724773523293047
2.796 0.0977938539175451
2.795 0.09843682734389045
2.794 0.09918421045349643
2.793 0.10003620339510272
2.792 0.10098658625948194
2.791 0.10202306840600699
2.79 0.10312917375938757
2.789 0.10428605457231291
2.788 0.10547544747401481
2.787 0.10667863032647958
2.786 0.10788142660803408
2.785 0.10907275632230871
2.784 0.11024650484581215
2.783 0.11140035804006287
2.782 0.11253526584450811
2.781 0.1136537638496141
2.78 0.11475979080895475
2.779 0.11585683883658854
2.778 0.11694678028593689
2.777 0.11803038204974206
2.776 0.11910657754684072
2.775 0.12017440102588509
2.774 0.1212325886532228
2.773 0.12228125476281462
2.772 0.12332262724902292
2.771 0.12436238175046388
2.77 0.12540686174010238
2.769 0.12646509658362307
2.768 0.12754649625263362
2.767 0.12865959762504653
2.766 0.12981093592572363
2.765 0.13100495577426394
2.764 0.13224384104636377
2.763 0.13352530955268677
2.762 0.13484593401003225
2.761 0.13620123032946005
2.76 0.1375882741649678
2.759 0.1390058766768282
2.758 0.14045704352395635
2.757 0.14194880936994292
2.756 0.14349198124907553
2.755 0.145100035350357
2.754 0.14678752033975231
2.753 0.14856594648129717
2.752 0.15044196772113091
2.751 0.15241451182176413
2.75 0.15447402535500768
2.749 0.15660159670605886
2.7479999999999998 0.1587703915358524
2.747 0.16094762363814663
2.746 0.16309919746480953
2.745 0.16519386634587008
2.7439999999999998 0.16720615767472155
2.743 0.16912161732588998
2.742 0.17093692596356802
2.741 0.17266092605962557
2.7399999999999998 0.17431355544102428
2.739 0.17592166227123276
2.738 0.1775159181728907
2.737 0.17912447590421415
2.7359999999999998 0.180771058993561
2.735 0.1824700342825096
2.734 0.18422561891178635
2.733 0.18603241561817202
2.7319999999999998 0.1878777388834142
2.731 0.18974462728150493
2.73 0.19161787255552412
2.729 0.1934862666021428
2.7279999999999998 0.1953481023311383
2.727 0.19720991123398396
2.726 0.19908832048469988
2.725 0.20100721433690033
2.7239999999999998 0.20299360926473967
2.723 0.2050739587026692
2.722 0.20726711268097275
2.721 0.209585084828824
2.7199999999999998 0.21202785139671806
2.719 0.21458111447170541
2.718 0.2172222001850647
2.717 0.2199196796860193
2.7159999999999997 0.22263888648256938
2.715 0.22534500891933468
2.714 0.2280108756066317
2.713 0.23061731502633093
2.7119999999999997 0.23315538567625987
2.711 0.23562777879708005
2.71 0.23804777367736238
2.709 0.24043453824852645
2.7079999999999997 0.2428112950419892
2.707 0.24519875782444592
2.706 0.2476144693204259
2.705 0.25006693553620707
2.7039999999999997 0.252554242606498
2.703 0.2550661813592912
2.702 0.25758392160601856
2.701 0.26008243032164796
2.6999999999999997 0.26253520591032986
2.699 0.264919560977287
2.698 0.2672171291652766
2.697 0.26942123722701145
2.6959999999999997 0.2715309898603404
2.695 0.2735595561471699
2.694 0.27552579608728056
2.693 0.27745542446572946
2.6919999999999997 0.27937810333098184
2.691 0.2813209984379341
2.69 0.283309688085263
2.689 0.2853654974266658
2.6879999999999997 0.2875016687256882
2.687 0.28972737062301657
2.686 0.2920447797679977
2.685 0.2944514632427805
2.6839999999999997 0.29693984824825476
2.683 0.299496444290103
2.682 0.3021064451653306
2.681 0.3047459148877745
2.6799999999999997 0.3073899866155987
2.679 0.3100082652276816
2.678 0.3125699307552236
2.677 0.31504321699955473
2.6759999999999997 0.3173997323595992
2.675 0.31961926410089375
2.674 0.32168860117236936
2.673 0.3236053709766794
2.6719999999999997 0.32537635400873605
2.671 0.3270191245383404
2.67 0.3285577792975828
2.669 0.3300172023342131
2.668 0.3314207496256521
2.667 0.33278799515120744
2.666 0.33413433080358285
2.665 0.33546556439853803
2.664 0.3367819639175404
2.663 0.33808224942279125
2.662 0.33936418365602966
2.661 0.3406284129978494
2.66 0.34187738524565014
2.659 0.34312192531141805
2.658 0.34437581912190957
2.657 0.3456558919535202
2.656 0.3469822636221822
2.655 0.34837589935684304
2.654 0.3498544726552298
2.653 0.35143670966650875
2.652 0.3531369637693595
2.651 0.3549697013778478
2.65 0.35694333302263226
2.649 0.35906417863504925
2.648 0.3613295077502867
2.647 0.363731591557996
2.646 0.36624671735639097
2.645 0.36884387836166277
2.644 0.3714765050365118
2.643 0.3740886264704851
2.642 0.37661508778756236
2.641 0.3789866603060219
2.64 0.38113661327994613
2.639 0.3830077158737965
2.638 0.3845543946467903
2.637 0.38575195902923237
2.636 0.38659673215651424
2.635 0.3871095147245709
2.634 0.3873311115627293
2.633 0.38732117760353796
2.632 0.3871557056439992
2.631 0.38691648472942936
2.63 0.3866862801773724
2.629 0.38654087317505387
2.628 0.38654405246506623
2.627 0.3867425048776905
2.626 0.3871615714877487
2.625 0.3878062905999063
2.624 0.38865925689393455
2.6229999999999998 0.3896858010165509
2.622 0.39083276356088353
2.621 0.3920373969756774
2.62 0.3932288220288298
2.6189999999999998 0.39433238613372185
2.618 0.395272163840411
2.617 0.39597939972876584
2.616 0.3963955759369448
2.6149999999999998 0.3964773963483722
2.614 0.39619812426513623
2.613 0.39555238630579315
2.612 0.3945611050020774
2.6109999999999998 0.39327312998571506
2.61 0.39175636517575063
2.609 0.390102446645057
2.608 0.38841536576086816
2.6069999999999998 0.3868060010179021
2.606 0.38537924668196655
2.605 0.3842293619350752
2.604 0.38342587148912166
2.6029999999999998 0.3830116106719259
2.602 0.38298964246252454
2.601 0.38333383359078793
2.6 0.3839834450094511
2.5989999999999998 0.3848501699273596
2.598 0.38582716081362256
2.597 0.38679921388689914
2.596 0.3876510449727653
2.5949999999999998 0.3882815511508789
2.594 0.3886090864095141
2.593 0.3885815223398524
2.592 0.38817712709066504
2.5909999999999997 0.3874039995844364
2.59 0.3862996593596499
2.589 0.3849273707578184
2.588 0.38336465798353636
2.5869999999999997 0.38169856575815003
2.586 0.3800142218260809
2.585 0.37839411534145784
2.584 0.37690403659900923
2.5829999999999997 0.3755957714116174
2.582 0.37450160498582274
2.581 0.3736399798757174
2.58 0.37301445392853166
2.5789999999999997 0.372615538887918
2.578 0.3724257562780398
2.577 0.3724199991899121
2.576 0.372570279092882
2.5749999999999997 0.3728441104202537
2.574 0.37320669904378634
2.573 0.37362295365169557
2.572 0.37405561240781676
2.5709999999999997 0.3744679194435373
2.57 0.3748259066826735
2.569 0.3750985765086647
2.568 0.3752587587951519
2.5669999999999997 0.3752873992924391
2.566 0.375172278789808
2.565 0.37490955186215535
2.564 0.37450420676098695
2.5629999999999997 0.37396593495084124
2.562 0.3733077833559686
2.561 0.37254464432337003
2.56 0.3716918126807737
2.5589999999999997 0.37076118988604384
2.558 0.3697601069260441
2.557 0.36869393110099125
2.556 0.36756668946325866
2.5549999999999997 0.36638360560004557
2.554 0.36515568852368036
2.553 0.3639020418481834
2.552 0.36264795223414314
2.5509999999999997 0.3614296139266328
2.55 0.36028790811037026
2.549 0.35926344714496133
2.548 0.3583919151841972
2.5469999999999997 0.35769432767900466
2.546 0.357177713174827
2.545 0.35682751188193634
2.544 0.3566135004398334
2.543 0.35648955899494267
2.542 0.35640552967069106
2.541 0.35631007285773575
2.54 0.356157124957353
2.539 0.35591893970676003
2.538 0.3555837121220812
2.537 0.3551581219383029
2.536 0.3546644311238827
2.535 0.3541395425128375
2.534 0.3536260272202167
2.533 0.35316889790261585
2.532 0.3528079433490326
2.531 0.3525763178410236
2.53 0.35249871973055635
2.529 0.35258963903391183
2.528 0.35285468854069973
2.527 0.3532911731092693
2.526 0.35389295026235346
2.525 0.3546459791596101
2.524 0.3555390953710792
2.523 0.3565567730689689
2.522 0.3576851153497913
2.521 0.3589090559293373
2.52 0.36021264096790495
2.519 0.36157842666889917
2.518 0.36298632448543644
2.517 0.36441255009923135
2.516 0.36583164586625266
2.515 0.36721391665617215
2.514 0.3685269246438177
2.513 0.36973855206850104
2.512 0.37081546179357017
2.511 0.37172832058772903
2.51 0.3724502357994015
2.509 0.37296529970750625
2.508 0.3732651726027751
2.507 0.37334932547632205
2.506 0.3732328800380648
2.505 0.3729404803416466
2.504 0.3725078970684323
2.503 0.37198262798798293
2.502 0.3714169175166676
2.501 0.3708692284502831
2.5 0.370399475031833
2.499 0.37006384582565793
2.4979999999999998 0.3699182854458701
2.497 0.37000474615784323
2.496 0.3703610200718972
2.495 0.3710059599658452
2.4939999999999998 0.37195003095634727
2.493 0.3731886625791184
2.492 0.37470470709021136
2.491 0.376473215037203
2.4899999999999998 0.3784568255283494
2.489 0.38061526809143786
2.488 0.38290470451879954
2.487 0.38527949944384
2.4859999999999998 0.3876955094419348
2.485 0.3901109223927648
2.484 0.3924863469610316
2.483 0.39478899996899136
2.4819999999999998 0.3969907022521694
2.481 0.3990700790494467
2.48 0.4010104079024062
2.479 0.40280126881432926
2.4779999999999998 0.40443876147286945
2.477 0.40592225861665837
2.476 0.40725914767454363
2.475 0.4084592466954337
2.4739999999999998 0.4095398171056907
2.473 0.4105214231945965
2.472 0.4114317930219773
2.471 0.4123037854783433
2.4699999999999998 0.4131759157799449
2.469 0.41409191773019177
2.468 0.41509779474972514
2.467 0.41623954223298565
2.4659999999999997 0.417555168311686
2.465 0.4190750095777105
2.464 0.42081686307862703
2.463 0.42278207834177123
2.4619999999999997 0.42495410363000397
2.461 0.4273041645884517
2.46 0.4297897667881051
2.459 0.4323620425882856
2.4579999999999997 0.43496972554832164
2.457 0.4375642217511282
2.456 0.44010236970595656
2.455 0.4425528990393043
2.4539999999999997 0.44489322058471537
2.453 0.44711510789410264
2.452 0.44922229635619854
2.451 0.45123035751774937
2.4499999999999997 0.4531648583901276
2.449 0.4550574969217651
2.448 0.45694991828554304
2.447 0.45888423023959746
2.4459999999999997 0.4609035319647145
2.445 0.4630478602354946
2.444 0.4653497337730091
2.443 0.4678362999399509
2.4419999999999997 0.47052125525794203
2.441 0.4734120474470401
2.44 0.4765066896137315
2.439 0.4797982669073398
2.4379999999999997 0.48328049326308686
2.437 0.4869459525269679
2.436 0.490789323664272
2.435 0.49480505055591184
2.4339999999999997 0.4989849821565526
2.433 0.5033200141187888
2.432 0.5077888264306755
2.431 0.5123632087447056
2.4299999999999997 0.5170046428692843
2.429 0.5216636485752796
2.428 0.5262873624624863
2.427 0.5308216402430018
2.4259999999999997 0.5352188912745383
2.425 0.5394456232563962
2.424 0.5434808295679754
2.423 0.547322496161127
2.4219999999999997 0.5509817433696275
2.421 0.554486028518646
2.42 0.5578716851832447
2.419 0.5611773874452053
2.4179999999999997 0.5644460524522159
2.417 0.5677218684105809
2.416 0.5710464489310468
2.415 0.5744573852275092
2.414 0.5779981419497356
2.413 0.5817063721378634
2.412 0.5856157400343716
2.411 0.5897556054764386
2.41 0.5941517378756761
2.409 0.5988139112912638
2.408 0.6037419100979502
2.407 0.6089177023439313
2.406 0.6143114918331162
2.405 0.6198766827302704
2.404 0.6255602832873081
2.403 0.6312999823205765
2.402 0.6370343064073503
2.401 0.6427041251449204
2.4 0.6482580685563955
2.399 0.6536572615913178
2.398 0.6588775478351695
2.397 0.6639158779813139
2.396 0.6687826584891331
2.395 0.6735047915897269
2.394 0.6781213255307996
2.393 0.682678146908842
2.392 0.6872130649266096
2.391 0.6917579502989085
2.39 0.6963247861190083
2.389 0.7009043969712968
2.388 0.7054660607799338
2.387 0.7099650622742643
2.386 0.7143440694381341
2.385 0.7185440272073191
2.384 0.7225152646173493
2.383 0.7262314102002425
2.382 0.7296838546440844
2.381 0.7328918192549312
2.38 0.7358930243622571
2.379 0.7387387113810508
2.378 0.741482224764832
2.377 0.7441715140072698
2.376 0.7468379343788707
2.375 0.7494993972752307
2.374 0.7521517751255108
2.3729999999999998 0.7547773252370005
2.372 0.7573437971797692
2.371 0.7598178103187921
2.37 0.7621626270945339
2.3689999999999998 0.7643511248005183
2.368 0.7663621092707052
2.367 0.7681857004748822
2.366 0.7698241091715848
2.3649999999999998 0.7712812405583055
2.364 0.7725698676123517
2.363 0.7737057184811419
2.362 0.7746993520959911
2.3609999999999998 0.7755621352937291
2.36 0.7763015791039715
2.359 0.776918942023908
2.358 0.7774171440100529
2.3569999999999998 0.7777928449956177
2.356 0.7780480667674613
2.355 0.778177630042039
2.354 0.7781777458558042
2.3529999999999998 0.7780418881013312
2.352 0.7777581406517645
2.351 0.7773072345115584
2.35 0.7766508975199647
2.3489999999999998 0.775746425513417
2.348 0.7745372241072173
2.347 0.7729638305060375
2.346 0.7709693987509495
2.3449999999999998 0.7685057265611176
2.344 0.7655379899931751
2.343 0.7620515587685298
2.342 0.7580475384397666
2.3409999999999997 0.7535415459225799
2.34 0.7485583395186688
2.339 0.7431237630259575
2.338 0.7372629579589062
2.3369999999999997 0.7310014300488665
2.336 0.7243616370294109
2.335 0.7173713733385128
2.334 0.7100641445665214
2.3329999999999997 0.7024954622478453
2.332 0.6947335573172193
2.331 0.6868679701755631
2.33 0.6789977978732514
2.3289999999999997 0.6712268431144303
2.328 0.6636494037981516
2.327 0.656341491151221
2.326 0.6493458310561705
2.3249999999999997 0.6426713715755048
2.324 0.6362870103039591
2.323 0.6301244003156891
2.322 0.6240881326557769
2.3209999999999997 0.6180700744040332
2.32 0.6119548999117268
2.319 0.6056428770877856
2.318 0.5990547395298212
2.3169999999999997 0.5921449556317957
2.316 0.5849046942573043
2.315 0.5773599463579926
2.314 0.5695647173847452
2.3129999999999997 0.5615908943064787
2.312 0.5535138821278578
2.311 0.5454082907981856
2.31 0.5373282749329931
2.3089999999999997 0.529311206504311
2.308 0.5213730102169906
2.307 0.5135133399619657
2.306 0.5057242166728408
2.3049999999999997 0.4979949617977559
2.304 0.49031803463332846
2.303 0.4826947010176852
2.302 0.4751360335169262
2.3009999999999997 0.46766361388571515
2.3 0.4602951335322527
2.299 0.4530506351259034
2.298 0.44594239495994
2.2969999999999997 0.4389753219193966
2.296 0.4321453974048291
2.295 0.42544349888697114
2.294 0.4188576003402312
2.2929999999999997 0.4123724475221608
2.292 0.40597718010503486
2.291 0.39966006393545583
2.29 0.3934120424190461
2.2889999999999997 0.3872213283632646
2.288 0.38107588619747906
2.287 0.37496179715519157
2.286 0.3688629811905916
2.285 0.3627673286552241
2.284 0.3566612184595955
2.283 0.35054259459500237
2.282 0.34441583559930716
2.281 0.338296869740465
2.28 0.33221136161604153
2.279 0.3261919921517668
2.278 0.3202776650098066
2.277 0.31450596582131435
2.276 0.30891219874359116
2.275 0.3035257842732612
2.274 0.2983668488739363
2.273 0.293444805801071
2.272 0.28876174958062334
2.271 0.28430948464957173
2.27 0.2800784475211336
2.269 0.27605592318579625
2.268 0.2722252063736711
2.267 0.26857476384863566
2.266 0.26508947329333515
2.265 0.2617537504312262
2.264 0.25855240902287946
2.263 0.2554665433040598
2.262 0.25247453239657197
2.261 0.24955477440640733
2.26 0.24668322957864952
2.259 0.24384014664601464
2.258 0.24100972419514455
2.257 0.23818343282708235
2.256 0.23536104602743607
2.255 0.23254832646230458
2.254 0.22975805178082753
2.253 0.2270031865232622
2.252 0.22429791292354276
2.251 0.22165090245621205
2.25 0.2190636353520725
2.249 0.2165293789062499
2.2479999999999998 0.21403406167719394
2.247 0.21155467933448696
2.246 0.20906647091215116
2.245 0.20654000402336015
2.2439999999999998 0.2039503405923497
2.243 0.20127646694411694
2.242 0.19850647788571676
2.241 0.19563866716768227
2.2399999999999998 0.19268136524809093
2.239 0.18965271796598426
2.238 0.18658098899444617
2.237 0.1834979643005321
2.2359999999999998 0.18043862951386833
2.235 0.1774368812615861
2.234 0.17452047592218703
2.233 0.17171220632484108
2.2319999999999998 0.16902478248748962
2.231 0.16646147568687625
2.23 0.16401920844038462
2.229 0.16168694998690947
2.2279999999999998 0.15945176000563155
2.227 0.15729818592484274
2.226 0.1552115048976342
2.225 0.15318084380852767
2.2239999999999998 0.1511974036643083
2.223 0.14925652123859356
2.222 0.14735735429940627
2.221 0.145499539016512
2.2199999999999998 0.14368491398375746
2.219 0.14191747566559812
2.218 0.14019857763407495
2.217 0.13853150010515472
2.2159999999999997 0.13691799511810318
2.215 0.13535812365027913
2.214 0.13385151570454193
2.213 0.1323956611420462
2.2119999999999997 0.13098571578964038
2.211 0.12961408079770728
2.21 0.1282709422996196
2.209 0.12694475345993922
2.2079999999999997 0.12562259131291134
2.207 0.12429088214440405
2.206 0.12293939664782098
2.205 0.1215608519709863
2.2039999999999997 0.12015255253194816
2.203 0.1187164906039735
2.202 0.1172604465341427
2.201 0.11579650677968358
2.1999999999999997 0.1143381256089162
2.199 0.11289877313605141
2.198 0.11149089704901835
2.197 0.11012261770269444
2.1959999999999997 0.10879929843519452
2.195 0.1075199417260282
2.194 0.10628143313362302
2.193 0.10507731821477184
2.1919999999999997 0.10390150751033518
2.191 0.10274866723803135
2.19 0.10161695059645433
2.189 0.10050744156436969
2.1879999999999997 0.09942448450831974
2.187 0.0983754147163487
2.186 0.09736962025882154
2.185 0.09641630896570244
2.1839999999999997 0.09552331561362117
2.183 0.09469576960509647
2.182 0.09393577667542816
2.181 0.0932410138268255
2.1799999999999997 0.09260475059765987
2.179 0.09201747208338792
2.178 0.0914657844738075
2.177 0.09093450727169453
2.1759999999999997 0.09040734411012048
2.175 0.0898679359795732
2.174 0.0893010256844572
2.173 0.08869410217582988
2.1719999999999997 0.08803762153839713
2.171 0.08732635523329123
2.17 0.08655918352921897
2.169 0.08573886102414546
2.1679999999999997 0.08487311312008657
2.167 0.0839723846060086
2.166 0.08304961627695404
2.165 0.08211807289532676
2.1639999999999997 0.08119223881226584
2.163 0.08028431294368386
2.162 0.07940416027558853
2.161 0.07855866692516135
2.16 0.07775132428031373
2.159 0.0769819031346575
2.158 0.07624755722164936
2.157 0.07554308727411747
2.156 0.07486205192274101
2.155 0.07419879215079149
2.154 0.073548254233405
2.153 0.07290708387138246
2.152 0.0722745460269524
2.151 0.07165196059806442
2.15 0.0710418614911148
2.149 0.07044743053000074
2.148 0.06987116252474168
2.147 0.0693142833350692
2.146 0.06877697360573716
2.145 0.06825707784587058
2.144 0.06775128890225343
2.143 0.06725598651345228
2.142 0.06676765799171136
2.141 0.06628416129666731
2.14 0.06580483378038945
2.139 0.0653312070377162
2.138 0.06486615073375282
2.137 0.06441336744408141
2.136 0.06397719524357837
2.135 0.06356090310014544
2.134 0.06316679115176718
2.133 0.06279472323048804
2.132 0.06244308385173212
2.131 0.06210842698438253
2.13 0.06178641256435309
2.129 0.06147236290396326
2.128 0.0611621699964411
2.127 0.06085286729356074
2.126 0.06054292539665327
2.125 0.060231858819321214
2.124 0.05992013840928356
2.1229999999999998 0.05960911090992008
2.122 0.05929901758703681
2.121 0.05898970112397029
2.12 0.058679554228759936
2.1189999999999998 0.058365264236022854
2.118 0.058042495157420215
2.117 0.057706109839225445
2.116 0.057351439356153305
2.1149999999999998 0.05697446621056143
2.114 0.05657331272769142
2.113 0.056147976411155744
2.112 0.05570103242410461
2.1109999999999998 0.055236585028388005
2.11 0.054761113973799125
2.109 0.05428157483663434
2.108 0.053805358281167344
2.1069999999999998 0.05333947529682181
2.106 0.05289005974457028
2.105 0.05246249367427576
2.104 0.05206090391531568
2.1029999999999998 0.05168882386323021
2.102 0.05134854955092116
2.101 0.051042110331994794
2.1 0.050770736302811245
2.0989999999999998 0.05053492125048849
2.098 0.0503340089719614
2.097 0.05016644225948863
2.096 0.050029133374150124
2.0949999999999998 0.04991815149171597
2.094 0.04982827068615568
2.093 0.049753411972005085
2.092 0.049687305401737776
2.0909999999999997 0.04962359878931398
2.09 0.049557169778015484
2.089 0.04948303315154846
2.088 0.049398255266793305
2.0869999999999997 0.049300568305176234
2.086 0.049189298252147844
2.085 0.049065102233214225
2.084 0.04892950979929748
2.0829999999999997 0.048784789302533965
2.082 0.048633928543899946
2.081 0.04847920873350159
2.08 0.04832346706062499
2.0789999999999997 0.04816860638194033
2.078 0.04801517946409454
2.077 0.047863181301338265
2.076 0.04771077217918478
2.0749999999999997 0.04755508068457613
2.074 0.04739232580213998
2.073 0.047218548734328826
2.072 0.04703054640647562
2.0709999999999997 0.0468264025100897
2.07 0.04660641169043241
2.069 0.0463735907259385
2.068 0.04613386394935992
2.0669999999999997 0.045895520038046166
2.066 0.0456681343730109
2.065 0.045461793445851995
2.064 0.04528628565450243
2.0629999999999997 0.0451482802021845
2.062 0.045052295569905774
2.061 0.04499816911952478
2.06 0.04498225651657636
2.0589999999999997 0.044997668535705866
2.058 0.04503505182018214
2.057 0.04508341902457665
2.056 0.04513217087703628
2.0549999999999997 0.045171702903198885
2.054 0.04519437783859423
2.053 0.04519517064687587
2.052 0.04517154010723497
2.0509999999999997 0.045122768465411835
2.05 0.04505028871964801
2.049 0.04495623801698695
2.048 0.04484264515345114
2.0469999999999997 0.04471176066944147
2.046 0.04456535513832931
2.045 0.04440459179363262
2.044 0.044230542714915964
2.0429999999999997 0.044044309009541316
2.042 0.043847155476604414
2.041 0.043640790066852696
2.04 0.04342769583381879
2.0389999999999997 0.0432106634475126
2.038 0.04299324388151621
2.037 0.04277890188036764
2.036 0.04257126789726448
2.0349999999999997 0.04237435642049493
2.034 0.04219196509202981
2.033 0.04202760591884303
2.032 0.04188455896720565
2.031 0.04176478794461135
2.03 0.04166931047019217
2.029 0.04159737654994251
2.028 0.041546035906128626
2.027 0.041510709865822296
2.026 0.04148502758396263
2.025 0.04146163210270831
2.024 0.04143333770273272
2.023 0.04139370971166454
2.022 0.04133814874657142
2.021 0.041264577777803194
2.02 0.04117319206444935
2.019 0.041066817847246646
2.018 0.04094984642291541
2.017 0.04082830325027132
2.016 0.04070792484742843
2.015 0.0405942884881051
2.014 0.04049238546854467
2.013 0.040406109935501706
2.012 0.040338760450155955
2.011 0.040292907874008986
2.01 0.040270371814522164
2.009 0.040273010751811285
2.008 0.04030161963937569
2.007 0.040356187029979756
2.006 0.0404350820038814
2.005 0.04053548793042507
2.004 0.04065276727502066
2.003 0.040780609427163377
2.002 0.04091193605582423
2.001 0.041039203203396026
2.0 0.04115540168554876
1.9989999999999997 0.04125503692599839
1.9980000000000002 0.04133388944207097
1.9969999999999999 0.04139020753171314
1.9959999999999996 0.04142444741910976
1.995 0.04143870522260308
1.9939999999999998 0.04143636429045357
1.9930000000000003 0.04142181020782305
1.992 0.041398881538784627
1.9909999999999997 0.04137143213031589
1.9900000000000002 0.04134236378019431
1.9889999999999999 0.04131348968861589
1.9879999999999995 0.04128601358331062
1.987 0.041260299432854974
1.9859999999999998 0.041235935448075835
1.9850000000000003 0.04121234658850069
1.984 0.04118907456341375
1.9829999999999997 0.0411651979563108
1.9820000000000002 0.04114048725656964
1.9809999999999999 0.041114557606947384
1.9799999999999995 0.04108745767400213
1.979 0.041059202513212614
1.9779999999999998 0.04103002988821906
1.9770000000000003 0.04100030957949354
1.976 0.04097021901193586
1.9749999999999996 0.040939767059623974
1.9740000000000002 0.040909070077719226
1.9729999999999999 0.040877850633044235
1.9719999999999995 0.04084601634689808
1.971 0.040813419437613435
1.9699999999999998 0.040780124751709425
1.9690000000000003 0.0407465576739563
1.968 0.040713348146487416
1.9669999999999996 0.04068179579670983
1.9660000000000002 0.04065312195968166
1.9649999999999999 0.04062897666621769
1.9639999999999995 0.04061094808896165
1.963 0.040600758748710775
1.9619999999999997 0.040600248087944976
1.9610000000000003 0.04061127027863696
1.96 0.040635901767684654
1.9589999999999996 0.04067685802877303
1.9580000000000002 0.04073715329023596
1.9569999999999999 0.04081981806655925
1.9559999999999995 0.04092765306053648
1.955 0.04106293459308123
1.9539999999999997 0.04122634144717898
1.9530000000000003 0.04141687958823681
1.952 0.04163078404532013
1.9509999999999996 0.041862147847982735
1.9500000000000002 0.04210281366472606
1.9489999999999998 0.04234327414494939
1.9479999999999995 0.042572939103381224
1.947 0.04278162586012254
1.9459999999999997 0.04296073127433787
1.9450000000000003 0.04310371592027686
1.944 0.043207093840875795
1.9429999999999996 0.04327103537130821
1.9420000000000002 0.04329876582236193
1.9409999999999998 0.043296851696023285
1.9399999999999995 0.04327484942966766
1.939 0.04324372628985689
1.9379999999999997 0.043215032423341695
1.9370000000000003 0.043200838708283264
1.936 0.04321116217519286
1.9349999999999996 0.04325438005743614
1.9340000000000002 0.04333559207368666
1.9329999999999998 0.043456412572245445
1.9319999999999995 0.04361529803984417
1.931 0.04380728007742282
1.9299999999999997 0.04402471779817321
1.9290000000000003 0.04425813009797048
1.928 0.04449725849916266
1.9269999999999996 0.044732319401417954
1.9260000000000002 0.04495430562697601
1.9249999999999998 0.045156515198186725
1.9239999999999995 0.04533471666897351
1.923 0.04548707943440478
1.9219999999999997 0.04561454499939343
1.9210000000000003 0.045719949445145694
1.92 0.04580813528244293
1.9189999999999996 0.045884645980601706
1.9180000000000001 0.04595591489962431
1.9169999999999998 0.04602811645197991
1.9159999999999995 0.04610753212093079
1.915 0.04619941414613921
1.9139999999999997 0.04630824542614952
1.9130000000000003 0.04643735421386875
1.912 0.04658892264755122
1.9109999999999996 0.04676326405399668
1.9100000000000001 0.046959117790404015
1.9089999999999998 0.04717337595141057
1.9079999999999995 0.04740156370215797
1.907 0.04763778351529625
1.9059999999999997 0.04787550044921546
1.9050000000000002 0.04810846054807598
1.904 0.04833121152653075
1.9029999999999996 0.04854012632731865
1.9020000000000001 0.04873315949069264
1.9009999999999998 0.04891073141812677
1.9000000000000004 0.04907498435104547
1.899 0.04922969806584966
1.8979999999999997 0.04937970133336043
1.8970000000000002 0.049529489564893746
1.896 0.04968354023886214
1.8949999999999996 0.04984503245197132
1.8940000000000001 0.0500160474866054
1.8929999999999998 0.05019731998350275
1.8920000000000003 0.0503885656682461
1.891 0.05058822507811024
1.8899999999999997 0.050794595986401576
1.8890000000000002 0.05100599295534992
1.888 0.051220349087970435
1.8869999999999996 0.05143653044533825
1.8860000000000001 0.05165380952980743
1.8849999999999998 0.05187219708069626
1.8840000000000003 0.05209279888647156
1.883 0.05231680860085566
1.8819999999999997 0.05254660035640493
1.8810000000000002 0.052784273966292865
1.88 0.05303177450859054
1.8789999999999996 0.05329070698535572
1.8780000000000001 0.0535613767252415
1.8769999999999998 0.053843493306324146
1.8760000000000003 0.0541348660569767
1.875 0.054432425580128584
1.8739999999999997 0.05473210680337677
1.8730000000000002 0.05502929382237952
1.8719999999999999 0.05531962156113594
1.8709999999999996 0.0555996858601549
1.87 0.05586765364179345
1.8689999999999998 0.056123609031106594
1.8680000000000003 0.05637010998779862
1.867 0.05661187954515896
1.8659999999999997 0.056855399171551725
1.8650000000000002 0.05710819226026667
1.8639999999999999 0.057378007046153826
1.8629999999999995 0.0576715177011718
1.862 0.057993734157696125
1.8609999999999998 0.05834753857756234
1.8600000000000003 0.05873274452593432
1.859 0.05914733377633679
1.8579999999999997 0.05958643020810134
1.8570000000000002 0.06004394737289082
1.8559999999999999 0.060512761414833874
1.8549999999999995 0.06098564817766234
1.854 0.061455730020106986
1.8529999999999998 0.06191757306301058
1.8520000000000003 0.062366678848069845
1.851 0.06280057880831598
1.8499999999999996 0.06321860915288824
1.8490000000000002 0.06362134252291211
1.8479999999999999 0.06401135927564201
1.8469999999999995 0.06439194984853769
1.846 0.06476691534179714
1.8449999999999998 0.06514035061505202
1.8440000000000003 0.06551557592300995
1.843 0.06589515647515133
1.8419999999999996 0.06628127121095735
1.8410000000000002 0.0666749271173026
1.8399999999999999 0.06707679420720207
1.8389999999999995 0.06748753604936981
1.838 0.0679081215984773
1.8369999999999997 0.06834007005114154
1.8360000000000003 0.06878567923373297
1.835 0.06924752535040642
1.8339999999999996 0.06972841546763874
1.8330000000000002 0.07023066153560603
1.8319999999999999 0.07075552344961993
1.8309999999999995 0.07130292956717299
1.83 0.07187132709157977
1.8289999999999997 0.07245750273698287
1.8280000000000003 0.07305624673469362
1.827 0.0736625789469519
1.8259999999999996 0.07427044498346654
1.8250000000000002 0.07487496610980988
1.8239999999999998 0.07547270898558794
1.8229999999999995 0.0760625315260007
1.822 0.07664579080402045
1.8209999999999997 0.07722735345092137
1.8200000000000003 0.07781461550236092
1.819 0.07841744719165832
1.8179999999999996 0.07904686057493758
1.8170000000000002 0.07971389315453356
1.8159999999999998 0.080427914008794
1.8149999999999995 0.08119527443929907
1.814 0.08201762847317638
1.8129999999999997 0.08289082619306123
1.8120000000000003 0.08380498690254944
1.811 0.08474429701636552
1.8099999999999996 0.08568811633673276
1.8090000000000002 0.08661368357386796
1.8079999999999998 0.08749767217501597
1.8069999999999995 0.08831862038878222
1.806 0.0890597222590805
1.8049999999999997 0.08971110461911957
1.8040000000000003 0.09027079961192908
1.803 0.09074506075100992
1.8019999999999996 0.09114782724734591
1.8010000000000002 0.09149997890553453
1.7999999999999998 0.09182780214743357
1.7989999999999995 0.09215856703951664
1.798 0.092520010280814
1.7969999999999997 0.09293749401338117
1.7960000000000003 0.09343155431136874
1.795 0.0940170372511909
1.7939999999999996 0.0947017592073996
1.7930000000000001 0.09548657756532127
1.7919999999999998 0.09636621668989487
1.7909999999999995 0.09732952014136316
1.79 0.09836117558132416
1.7889999999999997 0.09944337995568346
1.7880000000000003 0.10055862402566065
1.787 0.10168868270588961
1.7859999999999996 0.10281941448293153
1.7850000000000001 0.10393945235398243
1.7839999999999998 0.10504205226619626
1.7829999999999995 0.1061241226840717
1.782 0.10718578389090924
1.7809999999999997 0.10822888576963247
1.7800000000000002 0.10925690627446016
1.779 0.11027320879783442
1.7779999999999996 0.11127992411535689
1.7770000000000001 0.11227840857105312
1.7759999999999998 0.11326846770612324
1.7750000000000004 0.11425010178214824
1.774 0.11522302938738221
1.7729999999999997 0.11618817670204463
1.7720000000000002 0.11714828515184644
1.771 0.11810911383050648
1.7699999999999996 0.11907677171863502
1.7690000000000001 0.12005962112547504
1.7679999999999998 0.12106611503967067
1.7670000000000003 0.12210369481306774
1.766 0.12317774985669115
1.7649999999999997 0.12429166184205533
1.7640000000000002 0.1254467205976499
1.763 0.1266401207458488
1.7619999999999996 0.12786817014234894
1.7610000000000001 0.1291263990721066
1.7599999999999998 0.1304120364949947
1.7590000000000003 0.1317241645583253
1.758 0.1330659838909481
1.7569999999999997 0.13444459600933661
1.7560000000000002 0.1358707031430662
1.755 0.13735750930294294
1.7539999999999996 0.13891917823262304
1.7530000000000001 0.14056692461023387
1.7519999999999998 0.14230727427801734
1.7510000000000003 0.1441393989252684
1.75 0.14605439030817652
1.7489999999999997 0.1480344472401854
1.7480000000000002 0.1500542479325417
1.7469999999999999 0.15208281100634813
1.7459999999999996 0.15408786940733957
1.745 0.15603979298172824
1.7439999999999998 0.15791431047789714
1.7430000000000003 0.15969746731722562
1.742 0.1613857287678583
1.7409999999999997 0.16298695055073054
1.7400000000000002 0.1645193925282722
1.7389999999999999 0.16600779486575667
1.7379999999999995 0.167480548617548
1.737 0.16896371601143775
1.7359999999999998 0.17047932957618755
1.7350000000000003 0.1720407741381284
1.734 0.1736521291202382
1.7329999999999997 0.175308683718164
1.7320000000000002 0.17699914900399605
1.7309999999999999 0.17870847035673895
1.7299999999999995 0.1804234452867134
1.729 0.18213474959563022
1.7279999999999998 0.18384198947181904
1.7270000000000003 0.18555237396342575
1.726 0.18728231186149155
1.7249999999999996 0.18905463074396495
1.7240000000000002 0.19089460792843965
1.7229999999999999 0.192826480009879
1.7219999999999995 0.1948668292314231
1.721 0.19702543648253604
1.7199999999999998 0.19930052250795752
1.7190000000000003 0.20167683593699234
1.718 0.20413138890334243
1.7169999999999996 0.20663331380839683
1.7160000000000002 0.20914915845987306
1.7149999999999999 0.21164590872482267
1.7139999999999995 0.21409833589317018
1.713 0.21648929754368734
1.7119999999999997 0.2188117436006856
1.7110000000000003 0.22106988934917257
1.71 0.223278063632076
1.7089999999999996 0.22545610875846162
1.7080000000000002 0.2276274663922935
1.7069999999999999 0.22981286793869574
1.7059999999999995 0.23202957194755147
1.705 0.23428580308596778
1.7039999999999997 0.23657944416645188
1.7030000000000003 0.2389000417582779
1.702 0.24122864125119944
1.7009999999999996 0.2435402201875963
1.7000000000000002 0.2458082419111822
1.6989999999999998 0.24800983152276257
1.6979999999999995 0.25012642353414183
1.697 0.25215076792204233
1.6959999999999997 0.2540814895261349
1.6950000000000003 0.25593085441902175
1.694 0.2577168636779176
1.6929999999999996 0.25946426054392685
1.6920000000000002 0.2612016661381935
1.6909999999999998 0.26295544030175083
1.6899999999999995 0.26475041308561786
1.689 0.2666073251415213
1.6879999999999997 0.26853921005165005
1.6870000000000003 0.2705551549330326
1.686 0.27265760247231113
1.6849999999999996 0.27484465310935047
1.6840000000000002 0.27710959423635323
1.6829999999999998 0.27944021314849826
1.6819999999999995 0.28182305438789096
1.681 0.28423612149789446
1.6799999999999997 0.2866564353345309
1.6790000000000003 0.2890557029582796
1.678 0.29140496115143283
1.6769999999999996 0.29367407462841993
1.6760000000000002 0.2958357528991947
1.6749999999999998 0.29787004648067167
1.6739999999999995 0.2997633199598512
1.673 0.3015119718445592
1.6719999999999997 0.3031209395656502
1.6710000000000003 0.30460538884025795
1.67 0.30598688249391554
1.6689999999999996 0.30728813909197844
1.6680000000000001 0.30853100462300054
1.6669999999999998 0.309734371638155
1.6659999999999995 0.31091380374090305
1.665 0.312076450178316
1.6639999999999997 0.31322467826572087
1.6630000000000003 0.31435958693393495
1.662 0.31548132335970397
1.6609999999999996 0.3165924051663703
1.6600000000000001 0.3176964858971687
1.6589999999999998 0.3188042299034617
1.6579999999999995 0.3199281976512875
1.657 0.3210828919871779
1.6559999999999997 0.3222850489642181
1.6550000000000002 0.3235515939472705
1.654 0.32489604511174913
1.6529999999999996 0.32633289603997573
1.6520000000000001 0.3278729047886608
1.6509999999999998 0.32952755513757864
1.6499999999999995 0.33130352857489437
1.649 0.3332065230706499
1.6479999999999997 0.3352347774392412
1.6470000000000002 0.33738276557583846
1.646 0.33963078194663077
1.6449999999999996 0.34195275834277794
1.6440000000000001 0.3443083163101345
1.6429999999999998 0.34664817593946057
1.6420000000000003 0.34891413964717866
1.641 0.3510436087081854
1.6399999999999997 0.3529755619445104
1.6390000000000002 0.35465699951243257
1.638 0.3560449757263348
1.6369999999999996 0.3571152508968816
1.6360000000000001 0.3578625978349953
1.6349999999999998 0.3583042034159457
1.6340000000000003 0.3584758069960682
1.633 0.3584307436417435
1.6319999999999997 0.35823787609055363
1.6310000000000002 0.3579719124989404
1.63 0.3577089921525698
1.6289999999999996 0.3575193175688431
1.6280000000000001 0.35746237756107907
1.6269999999999998 0.3575821068220074
1.6260000000000003 0.3579027977927929
1.625 0.3584299534955294
1.6239999999999997 0.3591482144005633
1.6230000000000002 0.36002609391345325
1.6219999999999999 0.36101488125196646
1.6209999999999996 0.3620569642421418
1.62 0.36308718775805615
1.6189999999999998 0.36403709819295216
1.6180000000000003 0.36483723853612443
1.617 0.3654249640900693
1.6159999999999997 0.365747253615524
1.6150000000000002 0.3657651806709202
1.6139999999999999 0.3654550029864689
1.6129999999999995 0.3648124357639301
1.612 0.363857025731922
1.6109999999999998 0.36263356794553897
1.6100000000000003 0.3612038042781276
1.609 0.35965081948657185
1.6079999999999997 0.35806860519663536
1.6070000000000002 0.3565572311122106
1.6059999999999999 0.35521113534915055
1.6049999999999995 0.3541150925779137
1.604 0.35333137997319697
1.6029999999999998 0.3528982765268998
1.6020000000000003 0.3528180910574074
1.601 0.35306701332154544
1.5999999999999996 0.3535901540116283
1.5990000000000002 0.35430797815520343
1.5979999999999999 0.35512449523971606
1.5969999999999995 0.355936441120479
1.596 0.3566406314846487
1.5949999999999998 0.3571468168702709
1.5940000000000003 0.35738222029691813
1.593 0.3573005490822909
1.5919999999999996 0.3568825708514112
1.5910000000000002 0.35613549174446624
1.5899999999999999 0.3550925669181798
1.5889999999999995 0.35380984167093893
1.588 0.3523558562920672
1.5869999999999997 0.350807477003415
1.5860000000000003 0.3492398842339155
1.585 0.34772615705352494
1.5839999999999996 0.34632471147432736
1.5830000000000002 0.3450819216896265
1.5819999999999999 0.34402719002818066
1.5809999999999995 0.34317811168578144
1.58 0.34253937910548427
1.5789999999999997 0.34210425956697127
1.5780000000000003 0.3418589791678093
1.577 0.3417827940975248
1.5759999999999996 0.3418521203412512
1.5750000000000002 0.34203887647029196
1.5739999999999998 0.34231235983037345
1.5729999999999995 0.3426410722003208
1.572 0.3429910088134516
1.5709999999999997 0.34332818020218725
1.5700000000000003 0.3436207415495455
1.569 0.3438393557894008
1.5679999999999996 0.3439580268508046
1.5670000000000002 0.34395816168963883
1.5659999999999998 0.3438274745182671
1.5649999999999995 0.34356149911293665
1.564 0.3431640061345291
1.5629999999999997 0.34264327537556766
1.5620000000000003 0.3420108386375951
1.561 0.34128010931010017
1.5599999999999996 0.3404649578211699
1.5590000000000002 0.33957620517782744
1.5579999999999998 0.338620499059775
1.5569999999999995 0.33760267986272957
1.556 0.33652632727279536
1.5549999999999997 0.3353961599309901
1.5540000000000003 0.33422221634140725
1.553 0.3330221579992135
1.5519999999999996 0.3318195354975229
1.5510000000000002 0.3306481898772952
1.5499999999999998 0.3295465857787223
1.5489999999999995 0.3285532362495521
1.548 0.3277023347597456
1.5469999999999997 0.32701469376031345
1.5460000000000003 0.3264981535144189
1.545 0.3261404251434185
1.5439999999999996 0.3259143208120841
1.5430000000000001 0.32577740979783515
1.5419999999999998 0.3256828117974759
1.5409999999999995 0.32558189396057635
1.54 0.3254302752982861
1.5389999999999997 0.32520000791502124
1.5380000000000003 0.3248777266477868
1.537 0.3244671485836194
1.5359999999999996 0.3239867978585661
1.5350000000000001 0.3234692856222877
1.5339999999999998 0.3229532468096288
1.5329999999999995 0.3224804108414898
1.532 0.3220885330380742
1.5309999999999997 0.32180996269775264
1.5300000000000002 0.3216697735501611
1.529 0.3216839183838394
1.5279999999999996 0.3218601943946297
1.5270000000000001 0.3221985178791434
1.5259999999999998 0.32269515668919
1.5249999999999995 0.3233385062044646
1.524 0.3241188264303397
1.5229999999999997 0.3250216214122721
1.5220000000000002 0.32603313143514345
1.521 0.32713791553904764
1.5199999999999996 0.3283192204351936
1.5190000000000001 0.32955873762614857
1.5179999999999998 0.3308357412982854
1.5170000000000003 0.3321263948475476
1.516 0.3334057351262196
1.5149999999999997 0.3346455653780821
1.5140000000000002 0.3358158251515117
1.513 0.3368873859979813
1.5119999999999996 0.33783055246034366
1.5110000000000001 0.3386196519803206
1.5099999999999998 0.33923143717918597
1.5090000000000003 0.3396526760991424
1.508 0.3398768878926095
1.5069999999999997 0.33990446081940323
1.5060000000000002 0.3397497751000217
1.505 0.33943565255306873
1.5039999999999996 0.33899487594574423
1.5030000000000001 0.338470854932311
1.5019999999999998 0.3379114166282636
1.5010000000000003 0.33737018114447714
1.5 0.3369022615454405
1.4989999999999997 0.33655952426850444
1.4980000000000002 0.33639365978441077
1.4969999999999999 0.3364435581566076
1.4959999999999996 0.33674408526931326
1.495 0.3373125197108705
1.4939999999999998 0.33815801688937935
1.4930000000000003 0.3392755505689425
1.492 0.34064809369934235
1.4909999999999997 0.3422511450944974
1.4900000000000002 0.3440486004102584
1.4889999999999999 0.34600162280621677
1.4879999999999995 0.3480682586382451
1.487 0.35020522091928663
1.4859999999999998 0.35237108890597857
1.4850000000000003 0.35452726722076877
1.484 0.35663811699819564
1.4829999999999997 0.35867480766457827
1.4820000000000002 0.36061346513327824
1.4809999999999999 0.36243705876299115
1.4799999999999995 0.3641332714585095
1.479 0.36569575760236117
1.4779999999999998 0.3671240503111373
1.4770000000000003 0.3684203183746644
1.476 0.3695933792512726
1.4749999999999996 0.37065338505504264
1.4740000000000002 0.371616226984613
1.4729999999999999 0.37249969905250196
1.4719999999999995 0.37332707998545306
1.471 0.3741254712990784
1.4699999999999998 0.37492651580074327
1.4690000000000003 0.3757663923510777
1.468 0.3766834798635889
1.4669999999999996 0.3777166802117607
1.4660000000000002 0.3788984242677416
1.4649999999999999 0.38025515598176624
1.4639999999999995 0.38180297167527916
1.463 0.3835440191912189
1.4619999999999997 0.38546499053705424
1.4610000000000003 0.38754204086162186
1.46 0.3897391241742289
1.4589999999999996 0.392014396194204
1.4580000000000002 0.394323577255285
1.4569999999999999 0.3966243737436771
1.4559999999999995 0.39887890382599334
1.455 0.40105953100860015
1.4539999999999997 0.4031460134084363
1.4530000000000003 0.4051307085159684
1.452 0.4070165503663002
1.4509999999999996 0.4088169924386885
1.4500000000000002 0.41055450865983456
1.4489999999999998 0.412257100429675
1.4479999999999995 0.4139618210000395
1.447 0.41570619038920703
1.4459999999999997 0.41752869194914943
1.4450000000000003 0.4194650482970393
1.444 0.42154416171788023
1.4429999999999996 0.42379009568901604
1.4420000000000002 0.4262145823236195
1.4409999999999998 0.42882360843967604
1.4399999999999995 0.43161448790794404
1.439 0.4345799571699836
1.4379999999999997 0.4377132408097146
1.4370000000000003 0.4410065453297782
1.436 0.4444540390718416
1.4349999999999996 0.4480499419250576
1.4340000000000002 0.4517864887940279
1.4329999999999998 0.4556556475375511
1.4319999999999995 0.45963900611355357
1.431 0.46371267591504683
1.4299999999999997 0.467844190125549
1.4290000000000003 0.4719918038462608
1.428 0.476111134480434
1.4269999999999996 0.48015674494386285
1.4260000000000002 0.4840888545949471
1.4249999999999998 0.48787976841620745
1.4239999999999995 0.4915120516017484
1.423 0.4949841478208992
1.4219999999999997 0.4983049458485416
1.4210000000000003 0.501496704124695
1.42 0.5045885049994205
1.4189999999999996 0.5076107055522919
1.4180000000000001 0.5105971601686452
1.4169999999999998 0.5135829251606117
1.4159999999999995 0.5166014425612948
1.415 0.5196835672865827
1.4139999999999997 0.5228668314817948
1.4130000000000003 0.5261850117561226
1.412 0.5296697457160059
1.4109999999999996 0.5333500467890142
1.4100000000000001 0.5372526409658491
1.4089999999999998 0.5413903580849545
1.4079999999999995 0.5457671473961295
1.407 0.5503706260117768
1.4059999999999997 0.5551772263671673
1.4050000000000002 0.5601474297975276
1.404 0.5652350453837437
1.4029999999999996 0.5703845460398916
1.4020000000000001 0.5755403269766868
1.4009999999999998 0.5806481266837227
1.3999999999999995 0.5856601581724877
1.399 0.5905394904201801
1.3979999999999997 0.5952623477124879
1.3970000000000002 0.5998239693924446
1.396 0.6042318776173119
1.3949999999999996 0.60850875150823
1.3940000000000001 0.6126885426047937
1.3929999999999998 0.6168117797220279
1.3919999999999995 0.6209120383393604
1.391 0.6250177254344103
1.3899999999999997 0.6291394548498317
1.3890000000000002 0.6332687428838393
1.388 0.6373775454291501
1.3869999999999996 0.6414249947901299
1.3860000000000001 0.645358610788156
1.3849999999999998 0.6491242057918515
1.3840000000000003 0.6526759894365908
1.383 0.6559894091306762
1.3819999999999997 0.6590563114138731
1.3810000000000002 0.6618943855147972
1.38 0.664538867042555
1.3789999999999996 0.6670381824419095
1.3780000000000001 0.6694436345803931
1.3769999999999998 0.6718024687685669
1.3760000000000003 0.6741474414859231
1.375 0.6764992120067266
1.3739999999999997 0.6788580534504768
1.3730000000000002 0.6812109228435177
1.3719999999999999 0.6835301835259505
1.3709999999999996 0.6857853719623751
1.37 0.6879410791344965
1.3689999999999998 0.6899687537775037
1.3680000000000003 0.6918438385720129
1.367 0.693550988358728
1.3659999999999997 0.6950856174407312
1.3650000000000002 0.6964450541034383
1.3639999999999999 0.6976357006126089
1.3629999999999995 0.6986682758795774
1.362 0.6995507104257445
1.3609999999999998 0.7002936603809878
1.3600000000000003 0.700906188583435
1.359 0.7013932777822183
1.3579999999999997 0.7017625382235383
1.3570000000000002 0.7020165231523213
1.3559999999999999 0.7021626967748971
1.3549999999999995 0.7022016041028807
1.354 0.7021342384803482
1.3529999999999998 0.7019580415213557
1.3520000000000003 0.7016643674417256
1.351 0.701236682314387
1.3499999999999996 0.7006401323391042
1.3490000000000002 0.6998347646065743
1.3479999999999999 0.6987672813628946
1.3469999999999995 0.6973811749948707
1.346 0.6956218918267214
1.3449999999999998 0.693442618558453
1.3440000000000003 0.6908087468648949
1.343 0.6877042447814162
1.3419999999999996 0.684127910385639
1.3410000000000002 0.6800922966176769
1.3399999999999999 0.675618932636596
1.3389999999999995 0.6707310531768447
1.338 0.6654517561201235
1.3369999999999997 0.6598048438586551
1.3360000000000003 0.653811487218896
1.335 0.6474975745756572
1.3339999999999996 0.6408938673291275
1.3330000000000002 0.6340506495009324
1.3319999999999999 0.6270292528578864
1.3309999999999995 0.6199100150887761
1.33 0.6127818145488543
1.3289999999999997 0.605737902905004
1.3280000000000003 0.5988634049545377
1.327 0.5922275546396166
1.3259999999999996 0.5858703216622357
1.3250000000000002 0.579801988571977
1.3239999999999998 0.5739973892307892
1.3229999999999995 0.5683981993807025
1.322 0.5629217689240953
1.3209999999999997 0.5574736443203668
1.3200000000000003 0.551952132319307
1.319 0.546268489703707
1.3179999999999996 0.540351074612928
1.3170000000000002 0.534157201206865
1.3159999999999998 0.5276760028761154
1.3149999999999995 0.5209269257711389
1.314 0.5139539568214275
1.3129999999999997 0.5068170765616289
1.3120000000000003 0.4995797884642619
1.311 0.4923056117952663
1.3099999999999996 0.4850407884695716
1.3090000000000002 0.4778177547335391
1.3079999999999998 0.4706509908509955
1.3069999999999995 0.4635415818805707
1.306 0.4564847766573246
1.3049999999999997 0.44947411709314833
1.3040000000000003 0.44250633674677164
1.303 0.4355861185798499
1.3019999999999996 0.4287266826152913
1.3010000000000002 0.42195018853353966
1.2999999999999998 0.41527458480523105
1.2989999999999995 0.4087191908657251
1.298 0.40229558754988715
1.2969999999999997 0.3960080762163374
1.2960000000000003 0.3898523326118238
1.295 0.38381906304846536
1.2939999999999996 0.37789610960139147
1.2930000000000001 0.3720682653608311
1.2919999999999998 0.36632429431729757
1.2909999999999995 0.36065225302905385
1.29 0.35504274791281865
1.2889999999999997 0.3494841765060916
1.2880000000000003 0.3439649101252204
1.287 0.3384718615315207
1.2859999999999996 0.3329902050633008
1.2850000000000001 0.3275088911060147
1.2839999999999998 0.32201559509460287
1.2829999999999995 0.3165084941068478
1.282 0.31099155291139685
1.2809999999999997 0.3054790994916544
1.2800000000000002 0.29999417612282364
1.279 0.2945660288716892
1.2779999999999996 0.28922951032679695
1.2770000000000001 0.28401829863891964
1.2759999999999998 0.278964128763529
1.2749999999999995 0.27409361840212465
1.274 0.2694253027187274
1.2729999999999997 0.2649683927470702
1.2720000000000002 0.2607258539284701
1.271 0.25669168862124025
1.2699999999999996 0.25285888971171183
1.2690000000000001 0.2492176866204912
1.2679999999999998 0.2457546076460168
1.2669999999999995 0.24246055881179857
1.266 0.23932273883570013
1.2649999999999997 0.23632732866012307
1.2640000000000002 0.23346020066085763
1.263 0.2307031961472431
1.2619999999999996 0.22803517459973818
1.2610000000000001 0.22543454881980493
1.2599999999999998 0.22287734253322328
1.2590000000000003 0.22034347282870156
1.258 0.2178166656723791
1.2569999999999997 0.2152876459694845
1.2560000000000002 0.2127552040201063
1.255 0.21022416891331144
1.2539999999999996 0.2077063306995116
1.2530000000000001 0.2052142033305424
1.2519999999999998 0.20276183220346528
1.2510000000000003 0.2003585605174044
1.25 0.19800734192351477
1.2489999999999997 0.195703661080658
1.2480000000000002 0.1934361918484872
1.2469999999999999 0.19118525845363507
1.2459999999999996 0.18892927430263973
1.245 0.18664209162468037
1.2439999999999998 0.18430132493988907
1.2430000000000003 0.18188785715589484
1.242 0.17939062799389033
1.2409999999999997 0.17680766987523475
1.2400000000000002 0.17414603502069867
1.2389999999999999 0.17142162919773254
1.2379999999999995 0.16865954622759227
1.237 0.1658881165153336
1.2359999999999998 0.16313861472203461
1.2350000000000003 0.16044141191962052
1.234 0.157821366073703
1.2329999999999997 0.15529888924198723
1.2320000000000002 0.1528853018895067
1.2309999999999999 0.15058340005190754
1.2299999999999995 0.1483902348808519
1.229 0.1462956477770672
1.2279999999999998 0.14428773756907845
1.2270000000000003 0.1423522928861398
1.226 0.14047574956593817
1.2249999999999996 0.13864799841112535
1.2240000000000002 0.13686082767457516
1.2229999999999999 0.13510980741412745
1.2219999999999995 0.13339403772577915
1.221 0.13171316652644285
1.2199999999999998 0.13006897669972492
1.2190000000000003 0.12846538257328366
1.218 0.1269040943421182
1.2169999999999996 0.12538873473930645
1.2160000000000002 0.12392169085682962
1.2149999999999999 0.12250391289582398
1.2139999999999995 0.12113598546962963
1.213 0.11981649918444462
1.2119999999999997 0.11854179488147386
1.2110000000000003 0.117305508599656
1.21 0.11609899832489344
1.2089999999999996 0.11491174476697
1.2080000000000002 0.11373166792662665
1.2069999999999999 0.11254580630844145
1.2059999999999995 0.1113439868346195
1.205 0.11011854308593332
1.2039999999999997 0.10886589717410397
1.2030000000000003 0.1075867544785793
1.202 0.10628719799367421
1.2009999999999996 0.10497743833002907
1.2000000000000002 0.10366920524211538
1.1989999999999998 0.10237455790685399
1.1979999999999995 0.10110492440555273
1.197 0.0998680770226024
1.1959999999999997 0.09866948706728311
1.1950000000000003 0.09750897424649103
1.194 0.09638446729201401
1.1929999999999996 0.09529081458878566
1.1920000000000002 0.09422307642500158
1.1909999999999998 0.09317684130616073
1.1899999999999995 0.0921506904293409
1.189 0.09114569103515954
1.1879999999999997 0.09016574006191001
1.1870000000000003 0.08921736512445322
1.186 0.08830891859877507
1.1849999999999996 0.0874486044204241
1.1840000000000002 0.08664343633302232
1.1829999999999998 0.08589804745477056
1.1819999999999995 0.08521441824100798
1.181 0.08459058381734669
1.1799999999999997 0.08402062414188347
1.1790000000000003 0.08349609518113987
1.178 0.08300500777480219
1.1769999999999996 0.08253366860284404
1.1760000000000002 0.08206726734883076
1.1749999999999998 0.08159081609831967
1.1739999999999995 0.08109020825498198
1.173 0.08055372782995963
1.1719999999999997 0.07997227768655292
1.1710000000000003 0.07934064541415765
1.17 0.07865733998909302
1.1689999999999996 0.07792443693079822
1.1680000000000001 0.07714858699526142
1.1669999999999998 0.07633900644646106
1.1659999999999995 0.07550728919767852
1.165 0.07466543914784186
1.1639999999999997 0.07382669710527782
1.1630000000000003 0.07300234690425221
1.162 0.07220166198603814
1.1609999999999996 0.07143130440860475
1.1600000000000001 0.07069492352869197
1.1589999999999998 0.06999282887513746
1.1579999999999995 0.0693229620810284
1.157 0.06868110203227241
1.1559999999999997 0.06806183682563485
1.1550000000000002 0.06746037803924619
1.154 0.0668723705898319
1.1529999999999996 0.06629487757323589
1.1520000000000001 0.06572719562328494
1.1509999999999998 0.06517035969348696
1.1499999999999995 0.06462638041795497
1.149 0.06409776664817607
1.1479999999999997 0.06358632790069944
1.1470000000000002 0.06309269079964792
1.146 0.06261654113627593
1.1449999999999996 0.062155500719091386
1.1440000000000001 0.061706232041762316
1.1429999999999998 0.061265230048737074
1.1419999999999995 0.06082921741368189
1.141 0.06039628865031709
1.1399999999999997 0.059965991381128195
1.1390000000000002 0.05953994704720623
1.138 0.05912102857903187
1.1369999999999996 0.05871286346795481
1.1360000000000001 0.058319619106453634
1.1349999999999998 0.0579444241594239
1.1340000000000003 0.0575894488926944
1.133 0.057254558733979166
1.1319999999999997 0.056938212315528994
1.1310000000000002 0.05663715399396573
1.13 0.056347306552420706
1.1289999999999996 0.05606430243824076
1.1280000000000001 0.05578434436159163
1.1269999999999998 0.05550474920298514
1.1260000000000003 0.055224234665168265
1.125 0.0549425592042392
1.1239999999999997 0.0546604302402309
1.1230000000000002 0.05437940409912285
1.1219999999999999 0.054100045845636296
1.1209999999999996 0.05382252589563792
1.12 0.05354562286593513
1.1189999999999998 0.053266457376869615
1.1180000000000003 0.05298108171187924
1.117 0.05268467333995687
1.1159999999999997 0.052372703895605936
1.1150000000000002 0.052041121590460024
1.1139999999999999 0.05168775256867093
1.1129999999999995 0.0513120974276984
1.112 0.05091602449690181
1.1109999999999998 0.05050284991985091
1.1100000000000003 0.05007815230352859
1.109 0.049648062396684865
1.1079999999999997 0.049219239708235066
1.1070000000000002 0.04879812880307464
1.1059999999999999 0.04839049639819401
1.1049999999999995 0.04800152167550547
1.104 0.04763531112975467
1.1029999999999998 0.047295470309185544
1.1020000000000003 0.04698447974572162
1.101 0.04670455382614173
1.0999999999999996 0.046457128305932675
1.0990000000000002 0.0462428969745222
1.0979999999999999 0.04606142565720463
1.0969999999999995 0.04591138150084329
1.096 0.045789954993234
1.0949999999999998 0.04569350750321597
1.0940000000000003 0.04561717268185307
1.093 0.04555527496905779
1.0919999999999996 0.04550195163143432
1.0910000000000002 0.04545126278396514
1.0899999999999999 0.04539840389041234
1.0889999999999995 0.04533871415386069
1.088 0.045269429321318756
1.0869999999999997 0.04518841226298475
1.0860000000000003 0.04509500085963603
1.085 0.04498976650816592
1.0839999999999996 0.044874086238745725
1.0830000000000002 0.04475001780857191
1.0819999999999999 0.044620274134419706
1.0809999999999995 0.04448691297572966
1.08 0.0443524896957915
1.0789999999999997 0.04421868667586991
1.0780000000000003 0.04408593210400955
1.077 0.04395412137096228
1.0759999999999996 0.043821458397036675
1.0750000000000002 0.04368518991663743
1.0739999999999998 0.043541732919205364
1.0729999999999995 0.04338735451910429
1.072 0.04321904254694129
1.0709999999999997 0.04303501007051738
1.0700000000000003 0.042835549339454
1.069 0.04262351820662267
1.0679999999999996 0.04240450753988627
1.0670000000000002 0.042186342618001554
1.0659999999999998 0.041978081769803915
1.0649999999999995 0.04178928871260222
1.064 0.04162926951792467
1.0629999999999997 0.04150445561752561
1.0620000000000003 0.04141926924547149
1.061 0.041373775933137895
1.0599999999999996 0.041364764892236706
1.0590000000000002 0.041385955090865
1.0579999999999998 0.04142870020504488
1.0569999999999995 0.0414827567262168
1.056 0.041538146551430094
1.0549999999999997 0.04158573481995379
1.0540000000000003 0.041618145254796755
1.053 0.04163038377538701
1.0519999999999996 0.041619755058765584
1.0510000000000002 0.04158528201376832
1.0499999999999998 0.04152804336143228
1.0489999999999995 0.04144985812239692
1.048 0.041352547378357495
1.0469999999999997 0.04123823707601983
1.0460000000000003 0.04110869709851079
1.045 0.04096519964917415
1.0439999999999996 0.04080896377044742
1.0430000000000001 0.04064123777552005
1.0419999999999998 0.04046338634939304
1.0409999999999995 0.04027713363366218
1.04 0.04008485308841906
1.0389999999999997 0.03988913001320214
1.0380000000000003 0.03969319023197036
1.037 0.0395001325835968
1.0359999999999996 0.03931318276025878
1.0350000000000001 0.039135916228076134
1.0339999999999998 0.038971731606062966
1.0329999999999995 0.038823804091162074
1.032 0.03869515469071013
1.0309999999999997 0.03858766202937387
1.0300000000000002 0.03850240225895844
1.029 0.03843888260659609
1.0279999999999996 0.03839462857688519
1.0270000000000001 0.038365683975087626
1.0259999999999998 0.038346435499984795
1.0249999999999995 0.03833031956490763
1.024 0.03831086533642265
1.0229999999999997 0.03828220504059585
1.0220000000000002 0.038240061689208765
1.021 0.03818238212257006
1.0199999999999996 0.03810910848331564
1.0190000000000001 0.0380225373445875
1.0179999999999998 0.037926358718582444
1.0169999999999995 0.03782575684441928
1.016 0.037725664108811126
1.0149999999999997 0.03763092015396776
1.0140000000000002 0.03754589883515512
1.013 0.037474059313634234
1.0119999999999996 0.037418412536381306
1.0110000000000001 0.037381404309617054
1.0099999999999998 0.037364875495457625
1.0089999999999995 0.03737077787442731
1.008 0.037400119442774674
1.0069999999999997 0.03745318043430892
1.0060000000000002 0.037528730098011415
1.005 0.037624405448064877
1.0039999999999996 0.0377361027979234
1.0030000000000001 0.037858105026754844
1.0019999999999998 0.0379839188586151
1.0010000000000003 0.03810655556105603
1.0 0.03821947396993841
0.9989999999999997 0.0383175009879951
0.9980000000000002 0.03839662635549756
0.9969999999999999 0.03845512969800063
0.9959999999999996 0.03849335388405778
0.9950000000000001 0.038513191839191344
0.9939999999999998 0.03851776678634609
0.9930000000000003 0.03851117421358748
0.992 0.03849703908354697
0.9909999999999997 0.03847902739669624
0.9900000000000002 0.03845993457201501
0.9889999999999999 0.03844153843596206
0.9879999999999995 0.03842503002965354
0.9870000000000001 0.03841078072510872
0.9859999999999998 0.03839838772361775
0.9850000000000003 0.03838724146302232
0.984 0.038376783781131095
0.9829999999999997 0.03836597918757503
0.9820000000000002 0.03835439921123934
0.9809999999999999 0.038341455009827684
0.9799999999999995 0.03832696050897721
0.9790000000000001 0.03831071470118456
0.9779999999999998 0.03829275581720584
0.9770000000000003 0.03827328862384709
0.976 0.03825239054485652
0.9749999999999996 0.03823004089600476
0.9740000000000002 0.03820638295501367
0.9729999999999999 0.0381812487695927
0.9719999999999995 0.03815470202358436
0.9710000000000001 0.03812680072518739
0.9699999999999998 0.03809783673842922
0.9690000000000003 0.038068455840891115
0.968 0.038039497853957535
0.9669999999999996 0.03801240967758063
0.9660000000000002 0.037988536490070696
0.9649999999999999 0.03796958173935199
0.9639999999999995 0.03795714468811789
0.9630000000000001 0.03795290431746078
0.9619999999999997 0.03795860288699825
0.9610000000000003 0.037975961164897876
0.96 0.03800687930994771
0.9589999999999996 0.03805383565198646
0.9580000000000002 0.03811957290370966
0.9569999999999999 0.03820683540530575
0.9559999999999995 0.03831814794192132
0.9550000000000001 0.03845553907454076
0.9539999999999997 0.03861953930803047
0.9530000000000003 0.03880911310098014
0.952 0.039020639100131004
0.9509999999999996 0.039248498806914646
0.9500000000000002 0.039484981162933225
0.9489999999999998 0.03972112704842444
0.9479999999999995 0.0399469808866383
0.9470000000000001 0.04015298393659177
0.9459999999999997 0.04033106876283528
0.9450000000000003 0.040475105299805254
0.944 0.040581825031379165
0.9429999999999996 0.040651372800262355
0.9420000000000002 0.04068674575264508
0.9409999999999998 0.04069405445671027
0.9399999999999995 0.0406821977319831
0.9390000000000001 0.04066138597464784
0.9379999999999997 0.040642370081228466
0.9370000000000003 0.04063639408875489
0.9359999999999999 0.04065279164657347
0.9349999999999996 0.040699390522952156
0.9340000000000002 0.04078098103266704
0.9329999999999998 0.04089913159997598
0.9319999999999995 0.04105250440036309
0.931 0.0412365985735599
0.9299999999999997 0.04144445078274725
0.9290000000000003 0.04166740566326215
0.9279999999999999 0.04189609784878211
0.9269999999999996 0.04212160810229137
0.9260000000000002 0.04233572645941875
0.9249999999999998 0.04253237291029455
0.9239999999999995 0.04270773932175033
0.923 0.04286020222243251
0.9219999999999997 0.04299067230753662
0.9210000000000003 0.04310176344994468
0.9199999999999999 0.04319790068385494
0.9189999999999996 0.04328409540906946
0.9180000000000001 0.04336613925724941
0.9169999999999998 0.043449537707311046
0.9159999999999995 0.043539881582729804
0.915 0.04364179718266577
0.9139999999999997 0.043759221681591035
0.9130000000000003 0.04389506035877913
0.9119999999999999 0.04405122103190106
0.9109999999999996 0.04422793678011209
0.9100000000000001 0.04442404670023431
0.9089999999999998 0.04463672663958789
0.9079999999999995 0.044861924034168756
0.907 0.04509427912103019
0.9059999999999997 0.04532783623289014
0.9050000000000002 0.04555688452091601
0.9039999999999999 0.045776429480152474
0.9029999999999996 0.04598313653653046
0.9020000000000001 0.04617510015953497
0.9009999999999998 0.046352683181158254
0.8999999999999995 0.046517810532055996
0.899 0.04667391433986741
0.8979999999999997 0.04682539693743895
0.8970000000000002 0.046976340187924695
0.8959999999999999 0.04713083314800141
0.8949999999999996 0.047291780469640464
0.8940000000000001 0.04746111322737954
0.8929999999999998 0.04763956507871368
0.8919999999999995 0.047826989628899544
0.891 0.048022123405905275
0.8899999999999997 0.048223641329656626
0.8890000000000002 0.04843029194341494
0.8879999999999999 0.04864049977435784
0.8869999999999996 0.0488535736041232
0.8860000000000001 0.049069179415230826
0.8849999999999998 0.04928761684133509
0.8839999999999995 0.04951013884334246
0.883 0.04973795813990511
0.8819999999999997 0.049973283998424746
0.8810000000000002 0.05021792625601164
0.8799999999999999 0.050473420127103846
0.8789999999999996 0.050740870268465396
0.8780000000000001 0.051020062589362127
0.8769999999999998 0.05131017688611414
0.8760000000000003 0.051608588699076446
0.875 0.05191188594498692
0.8739999999999997 0.052215798469140554
0.8730000000000002 0.05251565839123628
0.8719999999999999 0.052807179810950566
0.8709999999999996 0.05308715279714816
0.8700000000000001 0.05335400530020729
0.8689999999999998 0.053608113746107966
0.8680000000000003 0.05385229734654464
0.867 0.054091483604998096
0.8659999999999997 0.05433227104559035
0.8650000000000002 0.05458220886691708
0.8639999999999999 0.054848986351996996
0.8629999999999995 0.05513916210463521
0.8620000000000001 0.055457602225876444
0.8609999999999998 0.055807030439162075
0.8600000000000003 0.05618714229369994
0.859 0.056595814481332406
0.8579999999999997 0.05702814116111794
0.8570000000000002 0.05747804343260331
0.8559999999999999 0.057938464038786865
0.8549999999999995 0.058402297378838765
0.8540000000000001 0.05886283864133832
0.8529999999999998 0.05931486352335743
0.8520000000000003 0.05975415285208915
0.851 0.060178548087099035
0.8499999999999996 0.060587736712280155
0.8490000000000002 0.06098268048778758
0.8479999999999999 0.06136632769175607
0.8469999999999995 0.061742331194162794
0.8460000000000001 0.0621148061686145
0.8449999999999998 0.062488079194899654
0.8440000000000003 0.06286561194914814
0.843 0.06324999284002533
0.8419999999999996 0.06364326059213195
0.8410000000000002 0.06404615076243737
0.8399999999999999 0.06445890656113205
0.8389999999999995 0.06488162403348852
0.8380000000000001 0.06531459299783413
0.8369999999999997 0.06575858608784305
0.8360000000000003 0.06621512859201645
0.835 0.06668608349742158
0.8339999999999996 0.06717364195034062
0.8330000000000002 0.06767967823470643
0.8319999999999999 0.06820522475868296
0.8309999999999995 0.06875022249705427
0.8300000000000001 0.06931336029156522
0.8289999999999997 0.0698918855357376
0.8280000000000003 0.07048123621235851
0.827 0.07107714186659957
0.8259999999999996 0.07167431261862288
0.8250000000000002 0.07226856291652528
0.8239999999999998 0.07285702946340887
0.8229999999999995 0.07343895637863393
0.8220000000000001 0.07401586987046545
0.8209999999999997 0.07459255892587165
0.8200000000000003 0.07517612149850708
0.819 0.07577593512373991
0.8179999999999996 0.07640239059542005
0.8170000000000002 0.0770658338058742
0.8159999999999998 0.07777497174075271
0.8149999999999995 0.07853559764382412
0.8140000000000001 0.07934899842305516
0.8129999999999997 0.08021092032857456
0.8120000000000003 0.08111168737649185
0.8109999999999999 0.0820360092800035
0.8099999999999996 0.08296408774883189
0.8090000000000002 0.08387422323924411
0.8079999999999998 0.08474432943936834
0.8069999999999995 0.08555423595640697
0.806 0.08628834957561905
0.8049999999999997 0.08693779630191932
0.8040000000000003 0.08750129785898837
0.8029999999999999 0.08798540287887424
0.8019999999999996 0.08840391674507712
0.8010000000000002 0.08877713503762846
0.7999999999999998 0.08913034766435135
0.7989999999999995 0.08948954756838691
0.798 0.08988097133596291
0.7969999999999997 0.09032839223396025
0.7960000000000003 0.09085081140689157
0.7949999999999999 0.0914616886039063
0.7939999999999996 0.09216771979038516
0.7930000000000001 0.09296897226151128
0.7919999999999998 0.09385973702331636
0.7909999999999995 0.09482880960096167
0.79 0.09586118848990577
0.7889999999999997 0.09693969129494133
0.7880000000000003 0.09804764230988824
0.7869999999999999 0.09916785260510716
0.7859999999999996 0.10028724744666594
0.7850000000000001 0.10139551740733707
0.7839999999999998 0.10248686846715005
0.7829999999999995 0.10355899982515517
0.782 0.10461263136149654
0.7809999999999997 0.10565001334763344
0.7800000000000002 0.10667479034314904
0.7789999999999999 0.10769030658527773
0.7779999999999996 0.10869853622316127
0.7770000000000001 0.1097005126150338
0.7759999999999998 0.11069563752227579
0.7749999999999995 0.11168342237051392
0.774 0.11266305933018196
0.7729999999999997 0.11363493083837617
0.7720000000000002 0.11460125848237546
0.7709999999999999 0.11556734315857659
0.7699999999999996 0.11653897234626999
0.7690000000000001 0.11752434600622282
0.7679999999999998 0.11853197656506492
0.7669999999999995 0.1195696131192005
0.766 0.120643230408561
0.7649999999999997 0.12175701363925275
0.7640000000000002 0.12291322737702941
0.7629999999999999 0.12411015942529595
0.7619999999999996 0.125345175042707
0.7610000000000001 0.1266147341190198
0.7599999999999998 0.12791673207550108
0.7589999999999995 0.12925056446260003
0.758 0.1306193200893918
0.7569999999999997 0.13202955142901585
0.7560000000000002 0.1334909971554335
0.7549999999999999 0.13501555627755127
0.7539999999999996 0.1366158501211286
0.7530000000000001 0.13830148085523075
0.7519999999999998 0.14007743998913375
0.7510000000000003 0.1419415917471625
0.75 0.14388405489682013
0.7489999999999997 0.1458865067680804
0.7480000000000002 0.14792358122791527
0.7469999999999999 0.14996472097962382
0.7459999999999996 0.15197848588344115
0.7450000000000001 0.15393636805335395
0.7439999999999998 0.1558154205848903
0.7430000000000003 0.1576030384570697
0.742 0.15929695229362373
0.7409999999999997 0.160906084062466
0.7400000000000002 0.16244948136278298
0.7389999999999999 0.1639523706571047
0.7379999999999995 0.16544327682419302
0.7370000000000001 0.16694815461734294
0.7359999999999998 0.1684886681148677
0.7350000000000003 0.17007768331710377
0.734 0.17171863745682114
0.7329999999999997 0.17340614368743879
0.7320000000000002 0.17512819199405105
0.7309999999999999 0.17686902954322758
0.7299999999999995 0.17861478778908932
0.7290000000000001 0.18035553290172032
0.7279999999999998 0.18209036350644456
0.7270000000000003 0.18382612107145607
0.726 0.18557905968193822
0.7249999999999996 0.1873721061213329
0.7240000000000002 0.18923096135998277
0.7229999999999999 0.19118062216290513
0.7219999999999995 0.1932388040983691
0.7210000000000001 0.19541669714485985
0.7199999999999998 0.19771416717471724
0.7190000000000003 0.2001177016786174
0.718 0.20260601323802896
0.7169999999999996 0.20514971679455327
0.7160000000000002 0.20771650067193462
0.7149999999999999 0.21027400954457975
0.7139999999999995 0.2127970802293667
0.7130000000000001 0.21526801943636628
0.7119999999999997 0.2176786146715611
0.7110000000000003 0.22003137525312874
0.71 0.22233848698397812
0.7089999999999996 0.22461738705454204
0.7080000000000002 0.22688904680820746
0.7069999999999999 0.22917185584774288
0.7059999999999995 0.23148107192350328
0.7050000000000001 0.23382341245332366
0.7039999999999997 0.23619585901789425
0.7030000000000003 0.23858774754946582
0.702 0.24098057245975035
0.7009999999999996 0.2433503253631113
0.7000000000000002 0.24567198622445255
0.6989999999999998 0.24792448122334548
0.6979999999999995 0.2500911483470694
0.6970000000000001 0.2521665907481298
0.6959999999999997 0.2541510481534146
0.6950000000000003 0.2560580471135999
0.694 0.25790643206072145
0.6929999999999996 0.2597213231499444
0.6920000000000002 0.26153128620937044
0.6909999999999998 0.263362219943361
0.6899999999999995 0.26523816463236527
0.6890000000000001 0.267178816080551
0.6879999999999997 0.2691960039451769
0.6870000000000003 0.2712975509022001
0.6859999999999999 0.27348465101454245
0.6849999999999996 0.2757542846408748
0.6840000000000002 0.27809879483318395
0.6829999999999998 0.2805053185840064
0.6819999999999995 0.28296013324176034
0.681 0.28544133479314987
0.6799999999999997 0.28792649508082097
0.6790000000000003 0.2903882508894483
0.6779999999999999 0.292798970986729
0.6769999999999996 0.2951301274709264
0.6760000000000002 0.2973562131043686
0.6749999999999998 0.2994591549978442
0.6739999999999995 0.3014271385107986
0.673 0.3032581817112998
0.6719999999999997 0.3049585966521296
0.6710000000000003 0.3065445961049881
0.6699999999999999 0.3080383399047068
0.6689999999999996 0.3094626815648043
0.6680000000000001 0.31083904858471106
0.6669999999999998 0.3121853908465266
0.6659999999999995 0.3135158203119873
0.665 0.31483552272516374
0.6639999999999997 0.31614450977060427
0.6630000000000003 0.3174413172058143
0.6619999999999999 0.31872348871678946
0.6609999999999996 0.3199911295517194
0.6600000000000001 0.3212458357284284
0.6589999999999998 0.3224968911591681
0.6579999999999995 0.32375616592881085
0.657 0.3250382685466131
0.6559999999999997 0.32636084329381654
0.6550000000000002 0.32774236918045774
0.6539999999999999 0.32919837562601634
0.6529999999999996 0.3307456362556526
0.6520000000000001 0.3323971574885326
0.6509999999999998 0.3341664828548651
0.6499999999999995 0.33606190741530984
0.649 0.33809019762313414
0.6479999999999997 0.34025000189121185
0.6470000000000002 0.34253552814938215
0.6459999999999999 0.344926086502537
0.6449999999999996 0.34739407845321296
0.6440000000000001 0.34989704503820745
0.6429999999999998 0.35238333091566953
0.6419999999999995 0.3547921433282833
0.641 0.35705834022428895
0.6399999999999997 0.35911862507012765
0.6390000000000002 0.36091823133672307
0.6379999999999999 0.3624130942063598
0.6369999999999996 0.3635787098586627
0.6360000000000001 0.3644104584538052
0.6349999999999998 0.3649270916715448
0.6339999999999995 0.36516662282644163
0.633 0.3651852975007552
0.6319999999999997 0.3650552689587595
0.6310000000000002 0.364854609277847
0.6299999999999999 0.3646626213906321
0.6289999999999996 0.36455217956704083
0.6280000000000001 0.3645848265582389
0.6269999999999998 0.36480578243832196
0.6259999999999994 0.3652398158474275
0.625 0.3658921376549056
0.6239999999999997 0.3667463725366512
0.6230000000000002 0.3677695254977553
0.6219999999999999 0.3689109107026694
0.6209999999999996 0.37011071377505866
0.6200000000000001 0.37130146039759115
0.6189999999999998 0.3724123424479892
0.6180000000000003 0.37337161279028785
0.617 0.3741145999197644
0.6159999999999997 0.37458653392843233
0.6150000000000002 0.3747471718608851
0.6139999999999999 0.37457190405370006
0.6129999999999995 0.3740561109895223
0.6120000000000001 0.3732196830933016
0.6109999999999998 0.37210844200832954
0.6100000000000003 0.3707857055417807
0.609 0.3693367099044404
0.6079999999999997 0.36785795509137126
0.6070000000000002 0.36645217583620604
0.6059999999999999 0.36521633530865727
0.6049999999999995 0.36423745791583506
0.6040000000000001 0.3635793940694322
0.6029999999999998 0.36328122666006013
0.6020000000000003 0.3633449508245667
0.601 0.363745542726651
0.5999999999999996 0.36442584902429626
0.5990000000000002 0.3653031884512362
0.5979999999999999 0.3662777899416023
0.5969999999999995 0.36724228421439786
0.5960000000000001 0.3680893735814567
0.5949999999999998 0.3687251193563562
0.5940000000000003 0.36907378902176463
0.593 0.36908720163722947
0.5919999999999996 0.36874549256124173
0.5910000000000002 0.36805651736206535
0.5899999999999999 0.367055514545319
0.5889999999999995 0.3658017227308532
0.5880000000000001 0.36436764971239494
0.5869999999999997 0.36283470208931307
0.5860000000000003 0.3612826468192467
0.585 0.35978900075142406
0.5839999999999996 0.35841591073586027
0.5830000000000002 0.35721268677722573
0.5819999999999999 0.35621062048330376
0.5809999999999995 0.3554282733176653
0.5800000000000001 0.3548703457808882
0.5789999999999997 0.354529235250126
0.5780000000000003 0.35438967121636067
0.577 0.35442880833928286
0.5759999999999996 0.3546206526403844
0.5750000000000002 0.3549344054847174
0.5739999999999998 0.35533657934641966
0.5729999999999995 0.35579293996321093
0.5720000000000001 0.3562668695027809
0.5709999999999997 0.35672211756798805
0.5700000000000003 0.3571251091463259
0.569 0.35744544587035154
0.5679999999999996 0.35765684461488567
0.5670000000000002 0.3577413425579649
0.5659999999999998 0.357688147285858
0.5649999999999995 0.3574950469765727
0.5640000000000001 0.3571687346925157
0.5629999999999997 0.3567206592447206
0.5620000000000003 0.3561654553656849
0.5609999999999999 0.35551920410228516
0.5599999999999996 0.3547977921450542
0.5590000000000002 0.35401305455033205
0.5579999999999998 0.3531715117568588
0.5569999999999995 0.3522768306261339
0.556 0.35133055602079905
0.5549999999999997 0.3503347180237006
0.5540000000000003 0.3492964839410659
0.5529999999999999 0.3482307834806114
0.5519999999999996 0.3471587928383292
0.5510000000000002 0.34611274231545036
0.5499999999999998 0.3451301781928567
0.5489999999999995 0.34424932042633605
0.548 0.3435045976796025
0.5469999999999997 0.34291717442291875
0.5460000000000003 0.3424954050540054
0.5449999999999999 0.34222726230346967
0.5439999999999996 0.34208574583238766
0.5430000000000001 0.34202839613198127
0.5419999999999998 0.34200846527966405
0.5409999999999995 0.3419775493170027
0.54 0.3418917317428763
0.5389999999999997 0.3417241707850529
0.5380000000000003 0.34146296429109924
0.5369999999999999 0.3411137025428183
0.5359999999999996 0.3406970034476246
0.5350000000000001 0.34024771490219874
0.5339999999999998 0.3398064759868431
0.5329999999999995 0.33941669806351327
0.532 0.33911723968023877
0.5309999999999997 0.3389409734204209
0.5300000000000002 0.3389129099710557
0.5289999999999999 0.3390483490335738
0.5279999999999996 0.33935399703955565
0.5270000000000001 0.3398282903957887
0.5259999999999998 0.3404659435650189
0.5249999999999995 0.34125357441120935
0.524 0.3421800631501184
0.5229999999999997 0.3432295996857349
0.5220000000000002 0.3443876087580097
0.5209999999999999 0.3456381972263049
0.5199999999999996 0.3469645672257112
0.5190000000000001 0.3483487145515101
0.5179999999999998 0.3497704099436335
0.5169999999999995 0.35120632872925417
0.516 0.35263205113205165
0.5149999999999997 0.354019597112918
0.5140000000000002 0.355338731742148
0.5129999999999999 0.3565598170560763
0.5119999999999996 0.3576521274981301
0.5110000000000001 0.3585887373795154
0.5099999999999998 0.35934478418009075
0.5089999999999995 0.359905644296235
0.508 0.36026353742903316
0.5069999999999997 0.3604177785068829
0.5060000000000002 0.3603824332999992
0.5049999999999999 0.36018056196678316
0.5039999999999996 0.3598458990325447
0.5030000000000001 0.3594236861583458
0.5019999999999998 0.35896410809116286
0.5009999999999994 0.35852380876726586
0.5 0.3581613472708028
0.49899999999999967 0.35793215429794933
0.4980000000000002 0.3578917898025659
0.4969999999999999 0.3580824134983501
0.49599999999999955 0.3585420865230092
0.4950000000000001 0.3592901454298476
0.4939999999999998 0.36033723979326
0.4930000000000003 0.3616787086916212
0.492 0.36329685735258865
0.49099999999999966 0.3651656427216829
0.4900000000000002 0.3672463454956431
0.4889999999999999 0.36949700466368746
0.48799999999999955 0.37187206814066137
0.4870000000000001 0.3743243816186046
0.48599999999999977 0.37680868390899086
0.4850000000000003 0.3792826724318441
0.484 0.3817072045171812
0.48299999999999965 0.384050452530402
0.4820000000000002 0.38628590629945087
0.48099999999999987 0.3883943957895043
0.47999999999999954 0.3903617914882137
0.4790000000000001 0.39218036060519607
0.47799999999999976 0.39384872256793513
0.4770000000000003 0.39536842204006367
0.476 0.39674833100470464
0.47499999999999964 0.39799908704511844
0.4740000000000002 0.39913785053948747
0.47299999999999986 0.40018435810540187
0.47199999999999953 0.40116473804843206
0.4710000000000001 0.4021097264799576
0.46999999999999975 0.403055348253983
0.4690000000000003 0.4040427675516496
0.46799999999999997 0.405115601580543
0.46699999999999964 0.4063179526909791
0.4660000000000002 0.40768664152771866
0.46499999999999986 0.409251655060846
0.4639999999999995 0.41103130925721043
0.4630000000000001 0.4130283262465083
0.46199999999999974 0.41522826742720637
0.4610000000000003 0.41760483282987365
0.45999999999999996 0.42011820455957033
0.45899999999999963 0.4227219697387683
0.4580000000000002 0.4253668474412716
0.45699999999999985 0.4280055480592355
0.4559999999999995 0.43059541604125096
0.45500000000000007 0.4331048052311566
0.45399999999999974 0.43551007790887813
0.4530000000000003 0.4378012816511678
0.45199999999999996 0.4399801015539474
0.4509999999999996 0.4420599132503326
0.4500000000000002 0.44406428249022195
0.44899999999999984 0.446023319322298
0.4479999999999995 0.44797753866484724
0.44700000000000006 0.4499686530380943
0.44599999999999973 0.4520399780396216
0.4450000000000003 0.45423242650925916
0.44399999999999995 0.4565798981245954
0.4429999999999996 0.4591110961298007
0.44200000000000017 0.46184138604371006
0.44099999999999984 0.46477963463491034
0.4399999999999995 0.46792489060858544
0.43900000000000006 0.4712707004591311
0.4379999999999997 0.474810597738956
0.4370000000000003 0.478536474207614
0.43599999999999994 0.48244186905180503
0.4349999999999996 0.48652002043979004
0.43400000000000016 0.4907617856395674
0.43299999999999983 0.49515761637744554
0.4319999999999995 0.49968660836277523
0.43100000000000005 0.5043219258852918
0.4299999999999997 0.5090274585806027
0.42900000000000027 0.513757040710157
0.42799999999999994 0.5184616514905609
0.4269999999999996 0.5230911274317771
0.42600000000000016 0.5276014196062206
0.4249999999999998 0.5319616044789721
0.4239999999999995 0.536151893490637
0.42300000000000004 0.5401698043527529
0.4219999999999997 0.5440242531220606
0.42100000000000026 0.5477388937148754
0.41999999999999993 0.5513450096038663
0.4189999999999996 0.5548755171333692
0.41800000000000015 0.5583673859537914
0.4169999999999998 0.5618592092689414
0.4159999999999995 0.5653880629697425
0.41500000000000004 0.5689883418859809
0.4139999999999997 0.5727018312573607
0.41300000000000026 0.5765661613344599
0.4119999999999999 0.5806164616432247
0.4109999999999996 0.5848847726369422
0.41000000000000014 0.5894003331311771
0.4089999999999998 0.594176767419261
0.4079999999999995 0.5992176414388728
0.40700000000000003 0.6045081822746174
0.4059999999999997 0.6100210618842586
0.40500000000000025 0.615711121818779
0.4039999999999999 0.6215257334744309
0.4029999999999996 0.6274019621955458
0.40200000000000014 0.6332769382949965
0.4009999999999998 0.6390895788734378
0.39999999999999947 0.6447864604004007
0.399 0.6503268209884902
0.3979999999999997 0.6556852263435617
0.39700000000000024 0.6608580518452486
0.3959999999999999 0.6658561053114435
0.3949999999999996 0.6707075141530836
0.39400000000000013 0.6754533927750528
0.3929999999999998 0.6801421650950243
0.39199999999999946 0.6848144010030838
0.391 0.6895045774682507
0.3899999999999997 0.6942267795318495
0.38900000000000023 0.6989731788037792
0.3879999999999999 0.7037134135011813
0.38699999999999957 0.7084021059390093
0.3860000000000001 0.7129802712734358
0.3849999999999998 0.7173864162747334
0.38399999999999945 0.7215678548366795
0.383 0.7254950080482967
0.3819999999999997 0.7291561826508574
0.3810000000000002 0.7325681192821029
0.3799999999999999 0.7357668236011315
0.37899999999999956 0.7388028618884567
0.3780000000000001 0.7417300140139037
0.3769999999999998 0.7445977322762001
0.37599999999999945 0.7474397354516555
0.375 0.7502768789521251
0.37399999999999967 0.7531081450294413
0.3730000000000002 0.7559186617572785
0.3719999999999999 0.7586784373348402
0.37099999999999955 0.76135543481111
0.3700000000000001 0.7639130724419716
0.3689999999999998 0.7663233020488195
0.3680000000000003 0.7685629197898024
0.367 0.7706192189927155
0.36599999999999966 0.7724911998737128
0.3650000000000002 0.7741795406366181
0.3639999999999999 0.7756941250340418
0.36299999999999955 0.7770486508343277
0.3620000000000001 0.7782526633322314
0.36099999999999977 0.7793177518737686
0.3600000000000003 0.7802527706268414
0.359 0.7810614046398667
0.35799999999999965 0.7817496291368948
0.3570000000000002 0.7823174981363944
0.35599999999999987 0.7827703111979091
0.35499999999999954 0.7831055711912097
0.3540000000000001 0.7833212472440552
0.35299999999999976 0.7834114720773608
0.3520000000000003 0.7833637533737942
0.351 0.7831571712160378
0.34999999999999964 0.7827508102691425
0.3490000000000002 0.7820988869025306
0.34799999999999986 0.7811416499058396
0.34699999999999953 0.7798169372745459
0.3460000000000001 0.7780659780596333
0.34499999999999975 0.7758399004051418
0.3440000000000003 0.7731044182866934
0.34299999999999997 0.7698466402705557
0.34199999999999964 0.7660703376569639
0.3410000000000002 0.7617941835815221
0.33999999999999986 0.7570459079625154
0.3389999999999995 0.7518535479928677
0.3380000000000001 0.7462433155134474
0.33699999999999974 0.7402403107178839
0.3360000000000003 0.7338649913824473
0.33499999999999996 0.7271418117917915
0.33399999999999963 0.7200998265541806
0.3330000000000002 0.7127897280401122
0.33199999999999985 0.7052748338411647
0.3309999999999995 0.6976404013207671
0.33000000000000007 0.6899821663115642
0.32899999999999974 0.6824017506131681
0.3280000000000003 0.674992570199915
0.32699999999999996 0.6678309559099385
0.3259999999999996 0.660960934822751
0.3250000000000002 0.6543935181794214
0.32399999999999984 0.6481000941855077
0.3229999999999995 0.6420149122531611
0.32200000000000006 0.6360450707561798
0.32099999999999973 0.630084635535348
0.3200000000000003 0.6240200157050102
0.31899999999999995 0.617752700998084
0.3179999999999996 0.6112041112674856
0.31700000000000017 0.6043289606241043
0.31599999999999984 0.5971182629758688
0.3149999999999995 0.5895976111262676
0.31400000000000006 0.5818203707022872
0.3129999999999997 0.5738577065994472
0.3120000000000003 0.5657842940835958
0.31099999999999994 0.5576741182791981
0.3099999999999996 0.5495808039654345
0.30900000000000016 0.5415416255618195
0.30799999999999983 0.5335727419385659
0.3069999999999995 0.525674545413853
0.30600000000000005 0.5178403533045823
0.3049999999999997 0.5100612750468294
0.30400000000000027 0.5023319016712398
0.30299999999999994 0.4946557537326534
0.3019999999999996 0.4870460593630846
0.30100000000000016 0.4795261850724277
0.2999999999999998 0.4721148273526299
0.2989999999999995 0.4648322828305468
0.29800000000000004 0.45769019637123975
0.2969999999999997 0.4506921021298262
0.29600000000000026 0.4438320146196046
0.29499999999999993 0.43709860704637093
0.2939999999999996 0.43047775222401863
0.29300000000000015 0.42395234903755663
0.2919999999999998 0.4175103380800064
0.2909999999999995 0.4111393991639378
0.29000000000000004 0.4048305697129577
0.2889999999999997 0.3985727010358278
0.28800000000000026 0.3923548427081735
0.2869999999999999 0.38616437708936163
0.2859999999999996 0.379986575743082
0.28500000000000014 0.3738106610433813
0.2839999999999998 0.36762401094194175
0.2829999999999995 0.3614254559781863
0.28200000000000003 0.35521990465928244
0.2809999999999997 0.3490236157227498
0.28000000000000025 0.34286239900102816
0.2789999999999999 0.3367688297314102
0.2779999999999996 0.33078170234743814
0.27700000000000014 0.3249383412466624
0.2759999999999998 0.3192738317447426
0.27499999999999947 0.3138174344528898
0.274 0.3085892166397315
0.2729999999999997 0.3035986805306557
0.27200000000000024 0.2988482717029404
0.2709999999999999 0.2943302895426008
0.2699999999999996 0.29003600874104335
0.26900000000000013 0.28595371530923125
0.2679999999999998 0.28206763856205
0.26699999999999946 0.27836729393938603
0.266 0.27483821533023994
0.2649999999999997 0.2714650812428586
0.26400000000000023 0.2682325268584821
0.2629999999999999 0.2651208666806191
0.26199999999999957 0.26210717696690705
0.2610000000000001 0.2591681810384864
0.2599999999999998 0.25627790933845945
0.25899999999999945 0.2534147708044715
0.258 0.2505613592647681
0.2569999999999997 0.24770802113539456
0.2560000000000002 0.24485406580375862
0.2549999999999999 0.2420053797727155
0.25399999999999956 0.239175503112311
0.2530000000000001 0.23637852351159427
0.2519999999999998 0.2336300420264089
0.25099999999999945 0.2309400890374387
0.25 0.22831122237654175
0.24899999999999967 0.2257373571795321
0.24800000000000022 0.22320455579198914
0.2469999999999999 0.22068927972060068
0.24599999999999955 0.21816582202134266
0.2450000000000001 0.21560325764527472
0.24399999999999977 0.21297504945585333
0.24299999999999944 0.21025850386696918
0.242 0.2074403042872973
0.24099999999999966 0.20451773784082133
0.2400000000000002 0.20149867944222125
0.23899999999999988 0.1984014084606894
0.23799999999999955 0.19525506007540525
0.2370000000000001 0.19209276876357867
0.23599999999999977 0.18895135105454108
0.23500000000000032 0.18586680196008523
0.23399999999999999 0.1828689772512997
0.23299999999999965 0.17998273385373303
0.2320000000000002 0.1772224973840628
0.23099999999999987 0.17459281726134337
0.22999999999999954 0.1720915025775487
0.2290000000000001 0.16970786264522397
0.22799999999999976 0.167428930705711
0.2270000000000003 0.16523882038945517
0.22599999999999998 0.16312208315206916
0.22499999999999964 0.16106695923685438
0.2240000000000002 0.159063583261339
0.22299999999999986 0.15710619521966146
0.22199999999999953 0.15519287541350202
0.22100000000000009 0.1533221455396511
0.21999999999999975 0.15149487113064453
0.2190000000000003 0.14971430945841704
0.21799999999999997 0.14798118886170106
0.21699999999999964 0.14629850253257004
0.2160000000000002 0.14466794825465812
0.21499999999999986 0.14308972539361964
0.21399999999999952 0.1415638157891958
0.21300000000000008 0.14008808342816045
0.21199999999999974 0.13865799912171856
0.2110000000000003 0.13726609467185533
0.20999999999999996 0.13590244955536632
0.20899999999999963 0.1345551429330673
0.20800000000000018 0.13321061813578308
0.20699999999999985 0.13185443437543173
0.20599999999999952 0.13047553973455228
0.20500000000000007 0.1290659033644967
0.20399999999999974 0.12762231377247493
0.2030000000000003 0.12614655381964635
0.20199999999999996 0.12464663437798751
0.20099999999999962 0.12313526144463965
0.20000000000000018 0.12162676790221243
0.19899999999999984 0.12013567899935088
0.1979999999999995 0.11867559631470531
0.19700000000000006 0.11725566407744263
0.19599999999999973 0.1158821741057771
0.19500000000000028 0.11455468607520108
0.19399999999999995 0.11327046565966338
0.19299999999999962 0.11202314687448128
0.19200000000000017 0.11080658906276644
0.19099999999999984 0.10961529175063786
0.1899999999999995 0.10844728336038036
0.18900000000000006 0.10730354122920141
0.18799999999999972 0.10618837132142127
0.18700000000000028 0.10510918955744876
0.18599999999999994 0.10407555857997687
0.1849999999999996 0.10309687262129065
0.18400000000000016 0.10218114423559926
0.18299999999999983 0.10133361319679206
0.1819999999999995 0.10055645067644374
0.18100000000000005 0.09984726295561727
0.17999999999999972 0.09919908863042373
0.17900000000000027 0.09860211332282981
0.17799999999999994 0.09804245026840994
0.1769999999999996 0.09750431735784158
0.17600000000000016 0.09697070595769386
0.17499999999999982 0.09642444454402803
0.1739999999999995 0.09584942042266532
0.17300000000000004 0.09523231140335804
0.1719999999999997 0.09456281080212192
0.17100000000000026 0.09383511229135925
0.16999999999999993 0.09304767566285731
0.1689999999999996 0.09220305277592582
0.16800000000000015 0.09130909003018144
0.16699999999999982 0.09037657142044835
0.16599999999999948 0.08941902179798217
0.16500000000000004 0.0884504059278188
0.1639999999999997 0.08748613068699418
0.16300000000000026 0.08653928732155403
0.16199999999999992 0.08562059313971375
0.1609999999999996 0.08473769018667049
0.16000000000000014 0.08389466608979945
0.1589999999999998 0.08309165908387205
0.15799999999999947 0.0823260092951226
0.15700000000000003 0.08159250014321487
0.1559999999999997 0.08088450258440402
0.15500000000000025 0.08019614293462657
0.15399999999999991 0.07952207500454182
0.15299999999999958 0.07885867373448038
0.15200000000000014 0.07820500754184229
0.1509999999999998 0.07756227550278726
0.14999999999999947 0.0769329128193795
0.14900000000000002 0.0763200279793215
0.1479999999999997 0.07572598892163458
0.14700000000000024 0.07515184008526359
0.1459999999999999 0.0745975678990723
0.14499999999999957 0.07406075540588931
0.14400000000000013 0.07353784870549122
0.1429999999999998 0.07302507776571764
0.14199999999999946 0.07251889971058782
0.14100000000000001 0.07201733159898882
0.13999999999999968 0.07152003727074382
0.13900000000000023 0.0710290452467996
0.1379999999999999 0.07054780135928579
0.13699999999999957 0.07008056423553896
0.13600000000000012 0.06963217315357226
0.1349999999999998 0.06920618568803151
0.13399999999999945 0.0688049894363353
0.133 0.06842821025295147
0.13199999999999967 0.06807379869634692
0.13100000000000023 0.06773765944944728
0.1299999999999999 0.06741473523118904
0.12899999999999956 0.06709962608402713
0.1280000000000001 0.06678761986402654
0.12699999999999978 0.06647534278564404
0.12599999999999945 0.06616109193565463
0.125 0.06584441313505238
0.12399999999999967 0.06552599347007623
0.12300000000000022 0.06520755129157581
0.12199999999999989 0.06488965175586316
0.12099999999999955 0.06457242565814206
0.1200000000000001 0.06425440667677962
0.11899999999999977 0.0639322069051954
0.11799999999999944 0.0636012451223494
0.11699999999999999 0.06325596477323989
0.11599999999999966 0.06289122691289083
0.11500000000000021 0.06250251326219344
0.11399999999999988 0.06208757268928544
0.11299999999999955 0.06164614521304098
0.1120000000000001 0.06118077998604851
0.11099999999999977 0.06069569220306615
0.11000000000000032 0.060197740488525386
0.10899999999999999 0.05969436561037512
0.10799999999999965 0.05919356468757193
0.1070000000000002 0.05870301610764052
0.10599999999999987 0.05822954228182344
0.10499999999999954 0.05777922844319077
0.10400000000000009 0.057356865375368736
0.10299999999999976 0.0569666458577163
0.10200000000000031 0.05661141900540629
0.10099999999999998 0.056293727614928665
0.09999999999999964 0.05601519037500932
0.0990000000000002 0.05577653271131061
0.09799999999999986 0.05557711981076656
0.09699999999999953 0.05541522677680737
0.09600000000000009 0.05528733401307403
0.09499999999999975 0.05518890690490359
0.0940000000000003 0.05511392328574207
0.09299999999999997 0.055055383886819645
0.09199999999999964 0.05500607724979684
0.09100000000000019 0.054958724991006874
0.08999999999999986 0.05490747037536227
0.08899999999999952 0.05484668636411877
0.08800000000000008 0.05477311082851054
0.08699999999999974 0.05468431360250786
0.0860000000000003 0.054579716030320795
0.08499999999999996 0.054460290948176344
0.08399999999999963 0.05432801511239077
0.08300000000000018 0.0541857037150768
0.08199999999999985 0.05403693980959102
0.08099999999999952 0.053884474509664146
0.08000000000000007 0.05373159609583044
0.07899999999999974 0.05358046098328382
0.07800000000000029 0.053431627599396375
0.07699999999999996 0.05328493845035722
0.07599999999999962 0.053138123309350714
0.07500000000000018 0.05298771610159772
0.07399999999999984 0.05282922223682187
0.07299999999999951 0.05265795913115923
0.07200000000000006 0.052470126305996276
0.07099999999999973 0.052263431302508594
0.07000000000000028 0.05203812439780006
0.06899999999999995 0.051797591648951424
0.06799999999999962 0.051548550943217954
0.06700000000000017 0.05130044251093004
0.06599999999999984 0.05106420062634913
0.0649999999999995 0.05085136272510278
0.06400000000000006 0.0506731388435754
0.06299999999999972 0.05053722670955746
0.06200000000000028 0.05044886639386287
0.06099999999999994 0.05040799490474498
0.05999999999999961 0.05041056782551334
0.05900000000000016 0.05044883194037575
0.05799999999999983 0.05051218378288467
0.056999999999999496 0.05058813780422333
0.05600000000000005 0.05066459160922256
0.054999999999999716 0.05073054339538606
0.05400000000000027 0.050777198549487625
0.052999999999999936 0.050798718877455684
0.0519999999999996 0.05079210778497359
0.051000000000000156 0.05075647343819405
0.04999999999999982 0.05069341900925438
0.04899999999999949 0.05060541642909494
0.04800000000000004 0.050494884125170426
0.04699999999999971 0.05036454806800613
0.04600000000000026 0.050216630811390536
0.04499999999999993 0.050052682177015445
0.043999999999999595 0.04987413087795426
0.04300000000000015 0.04968239669374376
0.041999999999999815 0.04947901632281969
0.04099999999999948 0.049265953490474614
0.040000000000000036 0.049045961859509664
0.0389999999999997 0.048822062472045014
0.038000000000000256 0.048598072556796615
0.03699999999999992 0.04837767029287711
0.03599999999999959 0.0481647058433874
0.03500000000000014 0.0479634682758845
0.03399999999999981 0.0477780401566337
0.032999999999999474 0.047612228812737696
0.03200000000000003 0.04746965090743592
0.030999999999999694 0.047352513916689355
0.03000000000000025 0.047262032216779125
0.028999999999999915 0.047197486831544455
0.02799999999999958 0.04715572960394496
0.027000000000000135 0.04713180532915798
0.0259999999999998 0.04711874361578652
0.024999999999999467 0.04710844826258304
0.02400000000000002 0.047092987759413826
0.022999999999999687 0.04706522822873152
0.02200000000000024 0.04702005350315299
0.020999999999999908 0.046955134800076404
0.019999999999999574 0.04687064102221174
0.019000000000000128 0.04676966365693639
0.017999999999999794 0.04665701301590067
0.01699999999999946 0.046539323509287966
0.016000000000000014 0.046422882422783744
0.01499999999999968 0.04631381927190737
0.014000000000000234 0.046217627583958046
0.0129999999999999 0.046138620221121945
0.011999999999999567 0.0460805007835606
0.01100000000000012 0.046046232103391885
0.009999999999999787 0.04603799778457432
0.008999999999999453 0.046058094535252614
0.008000000000000007 0.04610764894726939
0.006999999999999673 0.046186889353579064
0.006000000000000227 0.04629418879202092
0.004999999999999893 0.04642653513561106
0.0039999999999995595 0.046578780854752366
0.0030000000000001137 0.04674380021834009
0.0019999999999997797 0.046913517192014684
0.0009999999999994458 0.04707924904126195
0.0 0.04723286423206443
-0.001000000000000334 0.04736791272975334
-0.0019999999999997797 0.04747936798374932
-0.0030000000000001137 0.04756501924894539
-0.004000000000000448 0.047625189519232114
-0.004999999999999893 0.047662105853883835
-0.006000000000000227 0.047679513380651364
-0.007000000000000561 0.047682360670598764
-0.008000000000000007 0.04767503875341971
-0.009000000000000341 0.0476620225639559
-0.009999999999999787 0.04764675751808378
-0.01100000000000012 0.047631483369487436
-0.012000000000000455 0.047617777385301
-0.0129999999999999 0.04760626106757173
-0.014000000000000234 0.047596642273607784
-0.015000000000000568 0.04758840858094871
-0.016000000000000014 0.04758111921426282
-0.017000000000000348 0.047573733664538674
-0.017999999999999794 0.047565933826912335
-0.019000000000000128 0.04755715664523079
-0.020000000000000462 0.047547281924920505
-0.020999999999999908 0.04753611188687445
-0.02200000000000024 0.047523691020786296
-0.022999999999999687 0.047510224385859466
-0.02400000000000002 0.0474957234598288
-0.025000000000000355 0.04748005785072439
-0.0259999999999998 0.047463289474688204
-0.027000000000000135 0.04744510067970195
-0.02800000000000047 0.047425467031843326
-0.028999999999999915 0.04740437031080356
-0.03000000000000025 0.04738209755566546
-0.030999999999999694 0.047359385972092445
-0.03200000000000003 0.047337224182484455
-0.03300000000000036 0.04731735608545524
-0.03399999999999981 0.047301400094077226
-0.03500000000000014 0.04729141363656158
-0.036000000000000476 0.04728931636702874
-0.03699999999999992 0.04729711707307276
-0.038000000000000256 0.04731689462647364
-0.0389999999999997 0.04735069301843181
-0.040000000000000036 0.047400780796390506
-0.04100000000000037 0.04747014616410016
-0.041999999999999815 0.04756212710938571
-0.04300000000000015 0.0476800842107806
-0.04400000000000048 0.047827144195457784
-0.04499999999999993 0.04800585891161538
-0.04600000000000026 0.048216963472598386
-0.04699999999999971 0.04845929544239942
-0.04800000000000004 0.048728516445801305
-0.04900000000000038 0.049017836610961964
-0.04999999999999982 0.0493178808043073
-0.051000000000000156 0.04961772055559348
-0.05200000000000049 0.04990516997477162
-0.052999999999999936 0.05016850385270193
-0.05400000000000027 0.05039781062474894
-0.054999999999999716 0.050585539022927846
-0.05600000000000005 0.05072765435875586
-0.057000000000000384 0.05082432976546275
-0.05799999999999983 0.050879257924092224
-0.05900000000000016 0.05089998807602681
-0.0600000000000005 0.050897538946072726
-0.06099999999999994 0.05088456479239759
-0.06200000000000028 0.05087439240135564
-0.06299999999999972 0.050880985129579566
-0.06400000000000006 0.05091592846117576
-0.06500000000000039 0.050988940091549216
-0.06599999999999984 0.051105947863456916
-0.06700000000000017 0.05126885741086777
-0.0680000000000005 0.05147594018607211
-0.06899999999999995 0.05172150675116133
-0.07000000000000028 0.051996777797335
-0.07099999999999973 0.052290844649529794
-0.07200000000000006 0.05259189535811243
-0.0730000000000004 0.05288865876985451
-0.07399999999999984 0.05317073315156757
-0.07500000000000018 0.05343037360224966
-0.07600000000000051 0.0536626655855467
-0.07699999999999996 0.0538654338100895
-0.07800000000000029 0.054039689059732346
-0.07899999999999974 0.05418860389665784
-0.08000000000000007 0.05431766485464117
-0.0810000000000004 0.05443315015392372
-0.08199999999999985 0.05454238778266786
-0.08300000000000018 0.05465242147111178
-0.08400000000000052 0.05477047857137039
-0.08499999999999996 0.05490263561173929
-0.0860000000000003 0.05505414835832483
-0.08699999999999974 0.05522899497492117
-0.08800000000000008 0.05542989155906518
-0.08900000000000041 0.05565741394929999
-0.08999999999999986 0.05591032963291124
-0.09100000000000019 0.056185243452065346
-0.09200000000000053 0.05647713977216944
-0.09299999999999997 0.056779287376495624
-0.0940000000000003 0.05708414209513735
-0.09499999999999975 0.057384421209135075
-0.09600000000000009 0.05767371587052348
-0.09700000000000042 0.05794769192124043
-0.09799999999999986 0.05820381346474572
-0.0990000000000002 0.0584424086423343
-0.10000000000000053 0.05866579153391509
-0.10099999999999998 0.05887819076911816
-0.10200000000000031 0.05908507523569539
-0.10299999999999976 0.05929152128767837
-0.10400000000000009 0.05950262431096093
-0.10500000000000043 0.05972198978740896
-0.10599999999999987 0.059951993990606946
-0.1070000000000002 0.0601934938244991
-0.10800000000000054 0.060446223307440636
-0.10899999999999999 0.06070848864746997
-0.11000000000000032 0.06097849634591921
-0.11099999999999977 0.06125452778788792
-0.1120000000000001 0.061534433606294195
-0.11300000000000043 0.06181717363615024
-0.11399999999999988 0.062102164914275
-0.11500000000000021 0.062389637923016716
-0.11600000000000055 0.06268107006477507
-0.11699999999999999 0.06297793835515084
-0.11800000000000033 0.06328305239411092
-0.11899999999999977 0.06359879342578234
-0.1200000000000001 0.06392727864904565
-0.12100000000000044 0.06427015898106085
-0.12199999999999989 0.06462747468638837
-0.12300000000000022 0.06499853834538832
-0.12400000000000055 0.06538039045897828
-0.125 0.06576905567688403
-0.12600000000000033 0.06615942660654776
-0.12699999999999978 0.06654582927725938
-0.1280000000000001 0.06692299710504776
-0.12900000000000045 0.06728694980372027
-0.1299999999999999 0.06763570658227105
-0.13100000000000023 0.06796969525718914
-0.13200000000000056 0.06829239348734817
-0.133 0.06860992483869656
-0.13400000000000034 0.06893051345913564
-0.1349999999999998 0.06926358964622777
-0.13600000000000012 0.06961877181293044
-0.13700000000000045 0.07000425679311276
-0.1379999999999999 0.07042610608104287
-0.13900000000000023 0.07088768981561482
-0.14000000000000057 0.07138854623614214
-0.14100000000000001 0.07192592093769064
-0.14200000000000035 0.07249353493635355
-0.1429999999999998 0.0730836245054437
-0.14400000000000013 0.07368718126649138
-0.14500000000000046 0.07429512958725806
-0.1459999999999999 0.07489888622060724
-0.14700000000000024 0.07549173074476861
-0.1479999999999997 0.07606819665195745
-0.14900000000000002 0.07662540140607554
-0.15000000000000036 0.07716278711998217
-0.1509999999999998 0.07768138998986121
-0.15200000000000014 0.07818475414282489
-0.15300000000000047 0.07867731952551965
-0.15399999999999991 0.0791641269958998
-0.15500000000000025 0.07965052755209419
-0.1559999999999997 0.0801408292765398
-0.15700000000000003 0.08063831555386368
-0.15800000000000036 0.08114567135320615
-0.1589999999999998 0.08166402971153837
-0.16000000000000014 0.08219400136145136
-0.16100000000000048 0.08273609733469249
-0.16199999999999992 0.0832911349501025
-0.16300000000000026 0.08386057327534362
-0.1639999999999997 0.08444681251785255
-0.16500000000000004 0.08505263848163747
-0.16600000000000037 0.08568116858876909
-0.16699999999999982 0.08633502405060607
-0.16800000000000015 0.08701564144438506
-0.16900000000000048 0.08772296868437413
-0.16999999999999993 0.08845527275760452
-0.17100000000000026 0.08920891362714366
-0.1719999999999997 0.08997789967040867
-0.17300000000000004 0.09075659381354713
-0.17400000000000038 0.09153804979825125
-0.17499999999999982 0.0923167449791898
-0.17600000000000016 0.09308886689957041
-0.1770000000000005 0.09385332151726242
-0.17799999999999994 0.09461195920534561
-0.17900000000000027 0.0953708203565148
-0.17999999999999972 0.09613893239889008
-0.18100000000000005 0.09692825323231187
-0.18200000000000038 0.09775205145512925
-0.18299999999999983 0.0986235420551288
-0.18400000000000016 0.09955384392442712
-0.1850000000000005 0.1005503354367678
-0.18599999999999994 0.10161460513830148
-0.18700000000000028 0.10274112019277373
-0.18799999999999972 0.10391736188260772
-0.18900000000000006 0.10512357640397986
-0.1900000000000004 0.10633419224070902
-0.19099999999999984 0.10752115071205261
-0.19200000000000017 0.10865586132804722
-0.1930000000000005 0.10971216129346736
-0.19399999999999995 0.11066975086475758
-0.19500000000000028 0.11151696624656211
-0.19599999999999973 0.1122519304334531
-0.19700000000000006 0.11288290022932089
-0.1980000000000004 0.11342755204964455
-0.19899999999999984 0.11391202517973079
-0.20000000000000018 0.11436900762629448
-0.2010000000000005 0.11483222586305886
-0.20199999999999996 0.11533582342875433
-0.2030000000000003 0.11591084353256267
-0.20399999999999974 0.11658221162423199
-0.20500000000000007 0.11736768410888233
-0.2060000000000004 0.11827622475816062
-0.20699999999999985 0.11930813344252726
-0.20800000000000018 0.12045611139937751
-0.20900000000000052 0.12170561842819294
-0.20999999999999996 0.12303707638764035
-0.2110000000000003 0.12442798439542783
-0.21199999999999974 0.12585643229034635
-0.21300000000000008 0.12729985366405638
-0.2140000000000004 0.12874104683611634
-0.21499999999999986 0.13016649874091893
-0.2160000000000002 0.1315686845147549
-0.21700000000000053 0.13294477291481338
-0.21799999999999997 0.13429602404234142
-0.2190000000000003 0.13562584472636557
-0.21999999999999975 0.13693956573469848
-0.22100000000000009 0.1382421998750108
-0.22200000000000042 0.13953699052721005
-0.22299999999999986 0.14082591503595024
-0.2240000000000002 0.14210872394464746
-0.22500000000000053 0.14338514377137485
-0.22599999999999998 0.14465430709122948
-0.2270000000000003 0.14591669155441295
-0.22799999999999976 0.14717497397306903
-0.2290000000000001 0.14843563724348116
-0.23000000000000043 0.1497056821296465
-0.23099999999999987 0.1509951250995648
-0.2320000000000002 0.15231432473409803
-0.23300000000000054 0.15367261862957438
-0.23399999999999999 0.1550770405276494
-0.23500000000000032 0.15653231511269475
-0.23599999999999977 0.15804071282497587
-0.2370000000000001 0.15959942818479694
-0.23800000000000043 0.1612045414097607
-0.23899999999999988 0.162851085241748
-0.2400000000000002 0.16453609729584284
-0.24100000000000055 0.1662587445359455
-0.242 0.16802317512434817
-0.24300000000000033 0.16983823457595132
-0.24399999999999977 0.1717170971665268
-0.2450000000000001 0.17367591323529075
-0.24600000000000044 0.17573188003958248
-0.2469999999999999 0.1778983716436433
-0.24800000000000022 0.18018280127775854
-0.24900000000000055 0.18258330053816482
-0.25 0.18508785658096397
-0.25100000000000033 0.18767338466997663
-0.2519999999999998 0.1903075081912004
-0.2530000000000001 0.19295094709779226
-0.25400000000000045 0.1955631009709169
-0.2549999999999999 0.1981070074288098
-0.2560000000000002 0.20055276817438777
-0.25700000000000056 0.20288376244337394
-0.258 0.2050966699407538
-0.25900000000000034 0.2072026075846527
-0.2599999999999998 0.2092257792429453
-0.2610000000000001 0.2111983953585822
-0.26200000000000045 0.21315695607058338
-0.2629999999999999 0.21513470325081252
-0.26400000000000023 0.2171593839681266
-0.26500000000000057 0.21924744627348255
-0.266 0.22140320936740773
-0.26700000000000035 0.22361963164234847
-0.2679999999999998 0.22588118033076215
-0.26900000000000013 0.22816750494790533
-0.27000000000000046 0.23046070170023478
-0.2709999999999999 0.232747948188543
-0.27200000000000024 0.23502805070600585
-0.2729999999999997 0.237309786043585
-0.274 0.23961403658435948
-0.27500000000000036 0.24197022301043547
-0.2759999999999998 0.24441126465361226
-0.27700000000000014 0.2469690725946538
-0.27800000000000047 0.2496660434132585
-0.2789999999999999 0.2525160302421189
-0.28000000000000025 0.2555181730164726
-0.2809999999999997 0.25865425544019294
-0.28200000000000003 0.261896007111733
-0.28300000000000036 0.2652047455489384
-0.2839999999999998 0.2685381390228827
-0.28500000000000014 0.2718540163178951
-0.2860000000000005 0.2751197937515824
-0.2869999999999999 0.27831289717362595
-0.28800000000000026 0.28142338692360813
-0.2889999999999997 0.28445555135055917
-0.29000000000000004 0.2874264918245521
-0.29100000000000037 0.2903603102845183
-0.2919999999999998 0.2932857714415448
-0.29300000000000015 0.29622825250452356
-0.2940000000000005 0.29920891619507156
-0.29499999999999993 0.30223760400873906
-0.29600000000000026 0.30531121943105166
-0.2969999999999997 0.30841641678997844
-0.29800000000000004 0.3115293505166166
-0.2990000000000004 0.3146187424302389
-0.2999999999999998 0.31765177042927
-0.30100000000000016 0.32060055411536065
-0.3020000000000005 0.323442825561772
-0.30299999999999994 0.3261708852589685
-0.30400000000000027 0.3287843426445769
-0.3049999999999997 0.3313000829232276
-0.30600000000000005 0.3337419570881375
-0.3070000000000004 0.3361420373218654
-0.30799999999999983 0.33853696229888575
-0.30900000000000016 0.3409600089190942
-0.3100000000000005 0.3434421356206744
-0.31099999999999994 0.34600874630988976
-0.3120000000000003 0.34867508431392286
-0.3129999999999997 0.3514512807055448
-0.31400000000000006 0.3543388806136663
-0.3150000000000004 0.357333934874268
-0.31599999999999984 0.36042650109765795
-0.31700000000000017 0.3635997950260113
-0.3180000000000005 0.3668358389791484
-0.31899999999999995 0.37010594689066756
-0.3200000000000003 0.3733805889535404
-0.32099999999999973 0.3766236579440009
-0.32200000000000006 0.37979847412546325
-0.3230000000000004 0.3828669507939494
-0.32399999999999984 0.3857946510017859
-0.3250000000000002 0.38855651205397707
-0.3260000000000005 0.39113537182903874
-0.32699999999999996 0.39352666940664255
-0.3280000000000003 0.3957365819335283
-0.32899999999999974 0.3977842611203325
-0.33000000000000007 0.3996969042672895
-0.3310000000000004 0.40150315807428716
-0.33199999999999985 0.4032305528455853
-0.3330000000000002 0.40490299404353475
-0.3340000000000005 0.4065403679204328
-0.33499999999999996 0.4081519357731972
-0.3360000000000003 0.40974107551852107
-0.33699999999999974 0.41130986366178246
-0.3380000000000001 0.412859415999354
-0.3390000000000004 0.41439417000455603
-0.33999999999999986 0.41592017063285697
-0.3410000000000002 0.41745281994431643
-0.3420000000000005 0.4190100542335631
-0.34299999999999997 0.4206124325022492
-0.3440000000000003 0.4222835044207057
-0.34499999999999975 0.424047034984392
-0.3460000000000001 0.4259222503443005
-0.3470000000000004 0.42792945680108674
-0.34799999999999986 0.4300837471714453
-0.3490000000000002 0.4324007748528591
-0.35000000000000053 0.4348894052612917
-0.351 0.43755666643768915
-0.3520000000000003 0.4403992746631038
-0.35299999999999976 0.44340845216296026
-0.3540000000000001 0.4465563608125549
-0.3550000000000004 0.4498064591510697
-0.35599999999999987 0.45310315014816815
-0.3570000000000002 0.45637909591123854
-0.35800000000000054 0.45955524339884185
-0.359 0.4625469973019998
-0.3600000000000003 0.4652722187625343
-0.36099999999999977 0.46765988300010064
-0.3620000000000001 0.4696528112529768
-0.36300000000000043 0.4712192165744378
-0.3639999999999999 0.4723530994448872
-0.3650000000000002 0.47307871875732
-0.36600000000000055 0.4734452832552473
-0.367 0.4735256883133481
-0.3680000000000003 0.473413414450341
-0.3689999999999998 0.473209615400026
-0.3700000000000001 0.4730170172061619
-0.37100000000000044 0.4729299817997652
-0.3719999999999999 0.4730281282685823
-0.3730000000000002 0.4733698359957334
-0.37400000000000055 0.4739868665517091
-0.375 0.47488547974874157
-0.37600000000000033 0.47604378302633715
-0.3769999999999998 0.47741815553748657
-0.3780000000000001 0.4789418563282766
-0.37900000000000045 0.4805361422392921
-0.3799999999999999 0.4821122336075782
-0.3810000000000002 0.48357700189200037
-0.38200000000000056 0.4848361966974148
-0.383 0.48580497846141507
-0.38400000000000034 0.486411718472741
-0.3849999999999998 0.4866041400102082
-0.3860000000000001 0.48635084848139315
-0.38700000000000045 0.48564701920624237
-0.3879999999999999 0.4845202375258166
-0.38900000000000023 0.48303224099443764
-0.39000000000000057 0.48126781619133296
-0.391 0.4793403169358712
-0.39200000000000035 0.4773776187459686
-0.3929999999999998 0.4755153787362883
-0.39400000000000013 0.4738812812487344
-0.39500000000000046 0.4725895274476055
-0.3959999999999999 0.47172362011670815
-0.39700000000000024 0.471334291095429
-0.3980000000000006 0.4714236798368902
-0.399 0.47195844650905006
-0.40000000000000036 0.4728632953201847
-0.4009999999999998 0.4740296588113739
-0.40200000000000014 0.4753267478985362
-0.40300000000000047 0.4766139327386265
-0.4039999999999999 0.4777507238638719
-0.40500000000000025 0.47861401594188174
-0.4059999999999997 0.479104355182905
-0.40700000000000003 0.47915803981248284
-0.40800000000000036 0.4787480775437163
-0.4089999999999998 0.477883396322624
-0.41000000000000014 0.476608410636224
-0.4110000000000005 0.47499867058546197
-0.4119999999999999 0.47314700279440247
-0.41300000000000026 0.4711579380722925
-0.4139999999999997 0.4691341547009376
-0.41500000000000004 0.46717583049719924
-0.41600000000000037 0.4653636670164686
-0.4169999999999998 0.46376232664049166
-0.41800000000000015 0.46241370995803516
-0.4190000000000005 0.46134377093473194
-0.41999999999999993 0.46056094688246135
-0.42100000000000026 0.46005801332032187
-0.4219999999999997 0.4598178578551855
-0.42300000000000004 0.4598134491536807
-0.4240000000000004 0.46001331357603775
-0.4249999999999998 0.4603792406266271
-0.42600000000000016 0.4608689078723852
-0.4270000000000005 0.4614383630929108
-0.42799999999999994 0.46203992468169225
-0.42900000000000027 0.46262580876701304
-0.4299999999999997 0.46315123010758197
-0.43100000000000005 0.4635751617657253
-0.4320000000000004 0.4638616589468192
-0.43299999999999983 0.46398542206317145
-0.43400000000000016 0.4639303834163503
-0.4350000000000005 0.46369161824817096
-0.43599999999999994 0.4632758464306691
-0.4370000000000003 0.46269612794967024
-0.4379999999999997 0.46196993159225114
-0.43900000000000006 0.46111698615039015
-0.4400000000000004 0.460157254146543
-0.44099999999999984 0.4591060216279501
-0.44200000000000017 0.45797231674361755
-0.4430000000000005 0.456762107904119
-0.44399999999999995 0.45547917914148267
-0.4450000000000003 0.4541284078076155
-0.44599999999999973 0.45272162317364883
-0.44700000000000006 0.4512807401024397
-0.4480000000000004 0.44983565317337987
-0.44899999999999984 0.44843023878844984
-0.4500000000000002 0.44711476984650916
-0.4510000000000005 0.4459398100779349
-0.45199999999999996 0.4449504160736776
-0.4530000000000003 0.4441739025751349
-0.45399999999999974 0.44362053297141524
-0.45500000000000007 0.4432738223761809
-0.4560000000000004 0.4430976923987583
-0.45699999999999985 0.44303595693050696
-0.4580000000000002 0.4430269047660715
-0.4590000000000005 0.44300678220560646
-0.45999999999999996 0.4429177933010202
-0.4610000000000003 0.4427244356318367
-0.46199999999999974 0.4424107257089307
-0.4630000000000001 0.44198349314276864
-0.4640000000000004 0.44146916245508017
-0.46499999999999986 0.44091269876008843
-0.4660000000000002 0.4403666491695506
-0.4670000000000005 0.43988720904632367
-0.46799999999999997 0.439524677875503
-0.4690000000000003 0.4393216657031485
-0.46999999999999975 0.4393105824349667
-0.4710000000000001 0.4395112610839806
-0.4720000000000004 0.439932330805692
-0.47299999999999986 0.4405716864750739
-0.4740000000000002 0.4414223258788168
-0.47500000000000053 0.4424666670169685
-0.476 0.44368993279646546
-0.4770000000000003 0.4450711264431328
-0.47799999999999976 0.44659068165361154
-0.4790000000000001 0.44822714531839025
-0.4800000000000004 0.44995771567758813
-0.48099999999999987 0.4517578778575252
-0.4820000000000002 0.45360013843048297
-0.48300000000000054 0.4554529848598429
-0.484 0.4572835888466834
-0.4850000000000003 0.45905471561716354
-0.48599999999999977 0.460726629873154
-0.4870000000000001 0.46226085213124085
-0.48800000000000043 0.4636180937376551
-0.4889999999999999 0.464764597837463
-0.4900000000000002 0.46566987372690527
-0.49100000000000055 0.46631714173498434
-0.492 0.4666987646576768
-0.4930000000000003 0.4668163315647218
-0.4939999999999998 0.46669030734670597
-0.4950000000000001 0.46635233661702014
-0.49600000000000044 0.46584723469715106
-0.4969999999999999 0.465233930825594
-0.4980000000000002 0.4645769643988766
-0.49900000000000055 0.463948524464935
-0.5 0.4634227322767139
-0.5010000000000003 0.46306935075768296
-0.5019999999999998 0.46295826942193163
-0.5030000000000001 0.46314227870730995
-0.5040000000000004 0.4636693438620071
-0.5049999999999999 0.46456387467325444
-0.5060000000000002 0.4658397931531784
-0.5070000000000006 0.46749196977946733
-0.508 0.46949908235585025
-0.5090000000000003 0.47182950429107023
-0.5099999999999998 0.4744354681338531
-0.5110000000000001 0.4772650354014559
-0.5120000000000005 0.480261408407775
-0.5129999999999999 0.4833653171670362
-0.5140000000000002 0.48651941082921896
-0.5150000000000006 0.48966959923281045
-0.516 0.4927653219794156
-0.5170000000000003 0.49576501758587954
-0.5179999999999998 0.4986335911632073
-0.5190000000000001 0.5013452351325628
-0.5200000000000005 0.5038805491281394
-0.5209999999999999 0.5062283999576725
-0.5220000000000002 0.508385940000423
-0.5230000000000006 0.510354231435187
-0.524 0.5121439559669446
-0.5250000000000004 0.5137682265368773
-0.5259999999999998 0.5152487309107487
-0.5270000000000001 0.5166105978461323
-0.5280000000000005 0.517887314865708
-0.5289999999999999 0.5191183955234413
-0.5300000000000002 0.5203502407125535
-0.5309999999999997 0.5216358949376728
-0.532 0.5230316397698455
-0.5330000000000004 0.5245943583391978
-0.5339999999999998 0.5263715550164528
-0.5350000000000001 0.5284018371666676
-0.5360000000000005 0.5307087174156181
-0.5369999999999999 0.5332955071502292
-0.5380000000000003 0.5361432538311264
-0.5389999999999997 0.5392175565694622
-0.54 0.5424663874875094
-0.5410000000000004 0.5458290077204494
-0.5419999999999998 0.5492407576254144
-0.5430000000000001 0.552639318346282
-0.5440000000000005 0.555968166379669
-0.5449999999999999 0.5591848460006901
-0.5460000000000003 0.562257209993417
-0.5469999999999997 0.565170881455393
-0.548 0.5679267756817806
-0.5490000000000004 0.5705413504904322
-0.5499999999999998 0.5730448413900529
-0.5510000000000002 0.5754766759044095
-0.5520000000000005 0.5778905239932224
-0.5529999999999999 0.5803423819348897
-0.5540000000000003 0.5828909993350224
-0.5549999999999997 0.5855924749595712
-0.556 0.5884940232876036
-0.5570000000000004 0.5916361075590039
-0.5579999999999998 0.5950415875430503
-0.5590000000000002 0.5987242997090783
-0.5600000000000005 0.6026846219288083
-0.5609999999999999 0.6069149652458572
-0.5620000000000003 0.6114068338181489
-0.5629999999999997 0.6161488249431476
-0.5640000000000001 0.6211309874577661
-0.5650000000000004 0.6263424623590168
-0.5659999999999998 0.6317689299747634
-0.5670000000000002 0.6373952941760577
-0.5680000000000005 0.6431917165187403
-0.569 0.649120687853713
-0.5700000000000003 0.655132831838403
-0.5709999999999997 0.6611660304760094
-0.5720000000000001 0.6671548451985247
-0.5730000000000004 0.6730328752173843
-0.5739999999999998 0.6787422816596069
-0.5750000000000002 0.6842429697733962
-0.5760000000000005 0.6895101308698229
-0.577 0.6945422269966033
-0.5780000000000003 0.6993533336488189
-0.5789999999999997 0.7039772508487903
-0.5800000000000001 0.7084581238655385
-0.5810000000000004 0.7128423472407943
-0.5819999999999999 0.7171813980755704
-0.5830000000000002 0.7215283712808034
-0.5840000000000005 0.7259336579133736
-0.585 0.7304433092237396
-0.5860000000000003 0.7351119151665771
-0.5869999999999997 0.7399877621583894
-0.5880000000000001 0.7451152570245165
-0.5890000000000004 0.7505342069684411
-0.5899999999999999 0.7562804266696848
-0.5910000000000002 0.7623695004957985
-0.5920000000000005 0.7688040074119405
-0.593 0.775563039074515
-0.5940000000000003 0.7826095946029009
-0.5949999999999998 0.7898838523053923
-0.5960000000000001 0.7973163624605136
-0.5970000000000004 0.8048243709397336
-0.5979999999999999 0.8123250429590997
-0.5990000000000002 0.8197376540422677
-0.6000000000000005 0.8269911282997233
-0.601 0.8340305186647256
-0.6020000000000003 0.8408205724788875
-0.6029999999999998 0.8473542612805622
-0.6040000000000001 0.8536435313975875
-0.6050000000000004 0.8597233662256485
-0.6059999999999999 0.8656463396870328
-0.6070000000000002 0.8714756467216836
-0.6080000000000005 0.8772657051829628
-0.609 0.8830643292492083
-0.6100000000000003 0.8888942282822323
-0.6109999999999998 0.8947507013867662
-0.6120000000000001 0.9006004455570062
-0.6130000000000004 0.9063907028475783
-0.6139999999999999 0.9120506534050097
-0.6150000000000002 0.917505277961193
-0.6160000000000005 0.9226896208265924
-0.617 0.9275670412936075
-0.6180000000000003 0.9321225896815394
-0.6189999999999998 0.9363766850395084
-0.6200000000000001 0.9403736574949831
-0.6210000000000004 0.9441759970960698
-0.6219999999999999 0.947850117749339
-0.6230000000000002 0.9514569371981423
-0.6240000000000006 0.9550374528780344
-0.625 0.9586165157227675
-0.6260000000000003 0.9621913462336396
-0.6269999999999998 0.9657417974474952
-0.6280000000000001 0.9692286710560563
-0.6290000000000004 0.9726104095529778
-0.6299999999999999 0.9758398556753035
-0.6310000000000002 0.9788808762937368
-0.6320000000000006 0.9817036491391947
-0.633 0.9842918200632146
-0.6340000000000003 0.9866440406401229
-0.6349999999999998 0.9887611125947127
-0.6360000000000001 0.990655667557675
-0.6370000000000005 0.9923451243474648
-0.6379999999999999 0.9938416004800434
-0.6390000000000002 0.995159872589682
-0.6400000000000006 0.9963112081450538
-0.641 0.9973001580759701
-0.6420000000000003 0.9981342316886012
-0.6429999999999998 0.998813236059698
-0.6440000000000001 0.9993435198146896
-0.6450000000000005 0.9997212860693206
-0.6459999999999999 0.9999430454034651
-0.6470000000000002 1.0
-0.6480000000000006 0.9998744378709324
-0.649 0.9995373171701247
-0.6500000000000004 0.9989335497579322
-0.6509999999999998 0.998001187569762
-0.6520000000000001 0.9966600076898493
-0.6530000000000005 0.9948263904646153
-0.6539999999999999 0.9924210589713486
-0.6550000000000002 0.9893777228595151
-0.6560000000000006 0.985649590521877
-0.657 0.9812185196074945
-0.6580000000000004 0.9760894110482179
-0.6589999999999998 0.9702883650665047
-0.6600000000000001 0.9638553141158469
-0.6610000000000005 0.9568328517614647
-0.6619999999999999 0.9492631016121829
-0.6630000000000003 0.9411880893224694
-0.6639999999999997 0.9326444960098345
-0.665 0.9236737874408615
-0.6660000000000004 0.9143222247035577
-0.6669999999999998 0.9046618225263956
-0.6680000000000001 0.894778436639455
-0.6690000000000005 0.8847834245532809
-0.6699999999999999 0.8747991010353374
-0.6710000000000003 0.8649531935789576
-0.6719999999999997 0.8553613680690313
-0.673 0.8461164854273237
-0.6740000000000004 0.8372697844427868
-0.6749999999999998 0.8288304888865048
-0.6760000000000002 0.8207577823334957
-0.6770000000000005 0.8129642340091026
-0.6779999999999999 0.8053285912282622
-0.6790000000000003 0.7977137947897167
-0.6799999999999997 0.7899736431929322
-0.681 0.7819816633024673
-0.6820000000000004 0.7736370597297489
-0.6829999999999998 0.7648815713171853
-0.6840000000000002 0.7557032093848871
-0.6850000000000005 0.7461339684955204
-0.6859999999999999 0.7362411011465771
-0.6870000000000003 0.726114588924124
-0.6879999999999997 0.7158487854249378
-0.6890000000000001 0.7055372877475077
-0.6900000000000004 0.6952479466027346
-0.6909999999999998 0.6850277883134162
-0.6920000000000002 0.6748971220663211
-0.6930000000000005 0.6648561997716453
-0.694 0.6548961950481378
-0.6950000000000003 0.6450053268894207
-0.6959999999999997 0.6351760259107188
-0.6970000000000001 0.6254118497328875
-0.6980000000000004 0.6157284347113653
-0.6989999999999998 0.6061541233797411
-0.7000000000000002 0.5967112452220624
-0.7010000000000005 0.5874241823853114
-0.702 0.5783065097026306
-0.7030000000000003 0.5693618402150834
-0.7039999999999997 0.5605821747075654
-0.7050000000000001 0.5519533545307449
-0.7060000000000004 0.5434583400153373
-0.7069999999999999 0.5350770518167018
-0.7080000000000002 0.5267964519967783
-0.7090000000000005 0.518603717013178
-0.71 0.5104906399891942
-0.7110000000000003 0.5024463419422052
-0.7119999999999997 0.4944600429809309
-0.7130000000000001 0.4865184628432803
-0.7140000000000004 0.47860503289863326
-0.7149999999999999 0.47070744589300945
-0.7160000000000002 0.462810282821432
-0.7170000000000005 0.45491184260285294
-0.718 0.44701748130840924
-0.7190000000000003 0.43914640488824325
-0.7199999999999998 0.4313295684931453
-0.7210000000000001 0.42360634951597026
-0.7220000000000004 0.41602397428951077
-0.7229999999999999 0.40862796474167995
-0.7240000000000002 0.40146121594119766
-0.7250000000000005 0.3945595119692268
-0.726 0.38794729546902285
-0.7270000000000003 0.38163590108301326
-0.7279999999999998 0.3756279552328218
-0.7290000000000001 0.3699134450921664
-0.7300000000000004 0.364481172261423
-0.7309999999999999 0.35931621295300425
-0.7320000000000002 0.3543986313913556
-0.7330000000000005 0.3497151317861388
-0.734 0.3452474439131853
-0.7350000000000003 0.34097623957702894
-0.7359999999999998 0.3368820897534344
-0.7370000000000001 0.3329401410252665
-0.7380000000000004 0.32912144134105403
-0.7389999999999999 0.3253965426844921
-0.7400000000000002 0.32173252903979205
-0.7410000000000005 0.3181019012392137
-0.742 0.31448232011229615
-0.7430000000000003 0.3108610871880081
-0.7439999999999998 0.30723666854355025
-0.7450000000000001 0.3036157494162797
-0.7460000000000004 0.300014633875805
-0.7469999999999999 0.2964503909662502
-0.7480000000000002 0.29294215368192583
-0.7490000000000006 0.289502305259853
-0.75 0.2861341851936032
-0.7510000000000003 0.2828306539489986
-0.7519999999999998 0.27957510698724297
-0.7530000000000001 0.2763392548693898
-0.7540000000000004 0.273092371841287
-0.7549999999999999 0.26979736548759436
-0.7560000000000002 0.2664226776766792
-0.7570000000000006 0.2629414543541906
-0.758 0.2593383532439429
-0.7590000000000003 0.2556109829428921
-0.7599999999999998 0.251769790713871
-0.7610000000000001 0.24783784546637133
-0.7620000000000005 0.2438514072123545
-0.7629999999999999 0.23985140801207644
-0.7640000000000002 0.23588312664692396
-0.7650000000000006 0.2319906523280891
-0.766 0.2282102966870847
-0.7670000000000003 0.22457209602503075
-0.7679999999999998 0.22109305298936333
-0.7690000000000001 0.2177778727358926
-0.7700000000000005 0.21462289758478528
-0.7709999999999999 0.21161391491018183
-0.7720000000000002 0.20873398089712183
-0.7730000000000006 0.2059626077588593
-0.774 0.20328000240556574
-0.7750000000000004 0.20067118588168237
-0.7759999999999998 0.19812376480193267
-0.7770000000000001 0.19563071737014084
-0.7780000000000005 0.19319007914286881
-0.7789999999999999 0.19080066820793953
-0.7800000000000002 0.18846441338007927
-0.7810000000000006 0.18618632086182768
-0.782 0.18396824861457978
-0.7830000000000004 0.1818148034785662
-0.7839999999999998 0.17972878356890984
-0.7850000000000001 0.17771086595025223
-0.7860000000000005 0.17576115593556987
-0.7869999999999999 0.17387684181486407
-0.7880000000000003 0.1720518653641842
-0.7889999999999997 0.17027632678376717
-0.79 0.16853717196331047
-0.7910000000000004 0.1668188591627561
-0.7919999999999998 0.1651039035211903
-0.7930000000000001 0.16337389281646456
-0.7940000000000005 0.16161485753279217
-0.7949999999999999 0.1598168343222186
-0.7960000000000003 0.15797609701092652
-0.7969999999999997 0.15609533748999957
-0.798 0.15418513054941113
-0.7990000000000004 0.15226197109152811
-0.7999999999999998 0.15034437176078586
-0.8010000000000002 0.1484510184176592
-0.8020000000000005 0.14659932731482941
-0.8029999999999999 0.14480101478915086
-0.8040000000000003 0.1430640812103627
-0.8049999999999997 0.1413880003429856
-0.806 0.1397692396175628
-0.8070000000000004 0.13819961927192959
-0.8079999999999998 0.13667115806513533
-0.8090000000000002 0.13517660178989147
-0.8100000000000005 0.13371304621127633
-0.8109999999999999 0.13228123506062794
-0.8120000000000003 0.1308860723799043
-0.8129999999999997 0.1295363495649227
-0.8140000000000001 0.1282435712422836
-0.8150000000000004 0.12701909208154563
-0.8159999999999998 0.12587262317116976
-0.8170000000000002 0.12481050591467112
-0.8180000000000005 0.1238353341740009
-0.819 0.12294409613565166
-0.8200000000000003 0.1221281728530825
-0.8209999999999997 0.121375432211344
-0.8220000000000001 0.12066871664720086
-0.8230000000000004 0.11998852898222906
-0.8239999999999998 0.11931381879961903
-0.8250000000000002 0.1186233195197343
-0.8260000000000005 0.11789702663192667
-0.827 0.11711833345213307
-0.8280000000000003 0.11627431710726696
-0.8289999999999997 0.11535756070751893
-0.8300000000000001 0.1143659029796478
-0.8310000000000004 0.11330223621616496
-0.8319999999999999 0.11217602254145496
-0.8330000000000002 0.1110004184883608
-0.8340000000000005 0.10979206676598172
-0.835 0.10856828688632113
-0.8360000000000003 0.10734831082676544
-0.8369999999999997 0.10614865720522403
-0.8380000000000001 0.10498304022329713
-0.8390000000000004 0.10386146199818312
-0.8399999999999999 0.10278958126347502
-0.8410000000000002 0.10176817627077393
-0.8420000000000005 0.10079450865937242
-0.843 0.09986257981376788
-0.8440000000000003 0.09896451679358183
-0.8449999999999998 0.09809321633095763
-0.8460000000000001 0.0972420847460961
-0.8470000000000004 0.09640651231256599
-0.8479999999999999 0.09558510805396832
-0.8490000000000002 0.09477903776961048
-0.8500000000000005 0.0939909654449598
-0.851 0.09322438611461027
-0.8520000000000003 0.09248192340151809
-0.8529999999999998 0.0917646198044775
-0.8540000000000001 0.09107226723873746
-0.8550000000000004 0.09040175730553221
-0.8559999999999999 0.08974863104429641
-0.8570000000000002 0.08910818765471959
-0.8580000000000005 0.08847601687477402
-0.859 0.087849623443869
-0.8600000000000003 0.08722852325463254
-0.8609999999999998 0.0866151256539667
-0.8620000000000001 0.08601354735454378
-0.8630000000000004 0.08542889079673843
-0.8639999999999999 0.08486695137613433
-0.8650000000000002 0.08433192829688953
-0.8660000000000005 0.08382657489757393
-0.867 0.08335025499830657
-0.8680000000000003 0.08290026904236199
-0.8689999999999998 0.08247142809574243
-0.8700000000000001 0.08205737341026076
-0.8710000000000004 0.0816513709460207
-0.8719999999999999 0.0812475840709323
-0.8730000000000002 0.08084188756349099
-0.8740000000000006 0.080432298962629
-0.875 0.08001846357621148
-0.8760000000000003 0.07960152704736373
-0.8769999999999998 0.07918398343208624
-0.8780000000000001 0.07876698624486791
-0.8790000000000004 0.07835119763452071
-0.8799999999999999 0.07793532306490399
-0.8810000000000002 0.07751568270667068
-0.8820000000000006 0.07708706408638909
-0.883 0.07664296579540883
-0.8840000000000003 0.07617727975719718
-0.8849999999999998 0.07568453537933928
-0.8860000000000001 0.0751619177721398
-0.8870000000000005 0.07460895479572159
-0.8879999999999999 0.0740285237439764
-0.8890000000000002 0.07342550304386158
-0.8900000000000006 0.07280796845754518
-0.891 0.07218470947428758
-0.8920000000000003 0.07156521615243867
-0.8929999999999998 0.07095862618590758
-0.8940000000000001 0.07037305663196256
-0.8950000000000005 0.06981576719692592
-0.8959999999999999 0.06929246033581689
-0.8970000000000002 0.06880812712451526
-0.8980000000000006 0.0683661354811802
-0.899 0.06796947835610999
-0.9000000000000004 0.06762001356398992
-0.9009999999999998 0.06731850905185034
-0.9020000000000001 0.06706406463640878
-0.9030000000000005 0.06685444243264248
-0.9039999999999999 0.06668521143256448
-0.9050000000000002 0.06655071020088854
-0.9060000000000006 0.06644347809955531
-0.907 0.06635489232774626
-0.9080000000000004 0.06627611133406507
-0.9089999999999998 0.06619827297665029
-0.9100000000000001 0.06611430565856945
-0.9110000000000005 0.06601750698216619
-0.9119999999999999 0.06590412266797174
-0.9130000000000003 0.06577149803775881
-0.9139999999999997 0.06561928350707223
-0.915 0.06544904620567953
-0.9160000000000004 0.06526358465740173
-0.9169999999999998 0.06506668178325124
-0.9180000000000001 0.06486299868148011
-0.9190000000000005 0.06465611469393225
-0.9199999999999999 0.06445016497209921
-0.9210000000000003 0.06424782762498056
-0.9219999999999997 0.06404977407900732
-0.923 0.06385574272121544
-0.9240000000000004 0.06366288380497687
-0.9249999999999998 0.06346688114111203
-0.9260000000000002 0.06326217266071525
-0.9270000000000005 0.06304297060657248
-0.9279999999999999 0.06280456592182261
-0.9290000000000003 0.0625440655305563
-0.9299999999999997 0.06226164621457153
-0.931 0.06196125115416644
-0.9320000000000004 0.06165082676576262
-0.9329999999999998 0.061341580621741054
-0.9340000000000002 0.06104651070826547
-0.9350000000000005 0.060779333409789284
-0.9359999999999999 0.060553363230349634
-0.9370000000000003 0.06037769899759622
-0.9379999999999997 0.06025848684347159
-0.9390000000000001 0.06019551201755623
-0.9400000000000004 0.06018379098649249
-0.9409999999999998 0.06021389000213721
-0.9420000000000002 0.06027297784805569
-0.9430000000000005 0.06034598948181343
-0.944 0.060418353484549436
-0.9450000000000003 0.06047686333721931
-0.9459999999999997 0.060511020422187534
-0.9470000000000001 0.06051394336839841
-0.9480000000000004 0.06048222903820901
-0.9489999999999998 0.060415076366231286
-0.9500000000000002 0.06031473313436494
-0.9510000000000005 0.06018453165490763
-0.952 0.060027760126627985
-0.9530000000000003 0.05984805779244465
-0.9539999999999997 0.05964841603666198
-0.9550000000000001 0.059430952288954106
-0.9560000000000004 0.059197548661968656
-0.9569999999999999 0.05894997959273304
-0.9580000000000002 0.05869007208495501
-0.9590000000000005 0.05842007675334156
-0.96 0.05814312852616272
-0.9610000000000003 0.057862639084092955
-0.9619999999999997 0.05758294773502214
-0.9630000000000001 0.05730822963701228
-0.9640000000000004 0.0570428681672253
-0.9649999999999999 0.05679178835597936
-0.9660000000000002 0.056559681228973105
-0.9670000000000005 0.05635093878204001
-0.968 0.056169737644434996
-0.9690000000000003 0.05601859836005933
-0.9699999999999998 0.055898874160868514
-0.9710000000000001 0.05580963551890531
-0.9720000000000004 0.05574707206352202
-0.9729999999999999 0.05570523298293667
-0.9740000000000002 0.05567577086914899
-0.9750000000000005 0.055648998098645756
-0.976 0.05561541539538136
-0.9770000000000003 0.05556646277388318
-0.9779999999999998 0.05549597490501185
-0.9790000000000001 0.05540110949017182
-0.9800000000000004 0.055282016591615815
-0.9809999999999999 0.0551423543876794
-0.9820000000000002 0.0549878792476277
-0.9830000000000005 0.05482656826858058
-0.984 0.054666057331043315
-0.9850000000000003 0.05451383858913132
-0.9859999999999998 0.05437668476892509
-0.9870000000000001 0.05425997127476968
-0.9880000000000004 0.054168330893035424
-0.9889999999999999 0.05410547309313136
-0.9900000000000002 0.05407412546019113
-0.9910000000000005 0.05407708005957573
-0.992 0.05411568741517811
-0.9930000000000003 0.05419018535222821
-0.9939999999999998 0.054298592576230376
-0.9950000000000001 0.05443727372362787
-0.9960000000000004 0.05460007254878689
-0.9969999999999999 0.05477851491368333
-0.9980000000000002 0.05496302158714841
-0.9990000000000006 0.05514330669784999
-1.0 0.055309745482936865
-1.0010000000000003 0.05545469334500061
-1.0019999999999998 0.05557218148427034
-1.0030000000000001 0.05565954037310379
-1.0040000000000004 0.05571706623493866
-1.005 0.05574727847939062
-1.0060000000000002 0.055754461818412655
-1.0070000000000006 0.05574429457697573
-1.008 0.05572178670479969
-1.0090000000000003 0.0556920290858282
-1.0099999999999998 0.05565890009578374
-1.0110000000000001 0.055624869531652577
-1.0120000000000005 0.05559163687448958
-1.013 0.0555598120951436
-1.0140000000000002 0.055528985419311165
-1.0150000000000006 0.055498544813329026
-1.016 0.05546803501939623
-1.0170000000000003 0.05543637619477354
-1.0179999999999998 0.05540340281663104
-1.0190000000000001 0.05536872594679891
-1.0200000000000005 0.055332515462467216
-1.021 0.05529486746818508
-1.0220000000000002 0.05525615012132565
-1.0230000000000006 0.055216882275040624
-1.024 0.05517730497373103
-1.0250000000000004 0.055137423895040324
-1.0259999999999998 0.05509739516248523
-1.0270000000000001 0.05505686470039555
-1.0280000000000005 0.0550157561483606
-1.029 0.05497395227859395
-1.0300000000000002 0.05493165827694712
-1.0310000000000006 0.05488958428462976
-1.032 0.05484872216327147
-1.0330000000000004 0.054810949737312924
-1.0339999999999998 0.05477800212437039
-1.0350000000000001 0.05475213923854251
-1.0360000000000005 0.05473546761866641
-1.037 0.05473020387260031
-1.0380000000000003 0.05473864289304737
-1.0390000000000006 0.05476303410846931
-1.04 0.05480586916515225
-1.0410000000000004 0.05487045881861881
-1.0419999999999998 0.05496049939931348
-1.0430000000000001 0.05507970660505495
-1.0440000000000005 0.05523152065185364
-1.045 0.055418736864428164
-1.0460000000000003 0.055642080947451
-1.0469999999999997 0.05590013800560487
-1.048 0.056187898645573865
-1.0490000000000004 0.0564976019784845
-1.0499999999999998 0.05681858969181919
-1.0510000000000002 0.05713849411695686
-1.0520000000000005 0.057443562273006614
-1.053 0.057720618620483125
-1.0540000000000003 0.05795859435836518
-1.0549999999999997 0.05814912838606293
-1.056 0.058287866144036034
-1.0570000000000004 0.05837523377509149
-1.0579999999999998 0.05841562755442645
-1.0590000000000002 0.05841779683887918
-1.0600000000000005 0.058394395570327086
-1.061 0.05835988136532985
-1.0620000000000003 0.058329440969076156
-1.0629999999999997 0.05831894951203729
-1.064 0.058341536867616964
-1.0650000000000004 0.05840818120543814
-1.0659999999999998 0.05852552698048617
-1.0670000000000002 0.058695613682087235
-1.0680000000000005 0.05891632966405875
-1.069 0.05918103596252259
-1.0700000000000003 0.05947956094608522
-1.0709999999999997 0.059799290731157556
-1.072 0.060126570059523626
-1.0730000000000004 0.06044835115614342
-1.0739999999999998 0.06075257257906707
-1.0750000000000002 0.06103019791349363
-1.0760000000000005 0.061275430210627896
-1.077 0.061485622179443894
-1.0780000000000003 0.061661800662385594
-1.0789999999999997 0.061807507490597186
-1.08 0.061928997337211474
-1.0810000000000004 0.062033511797980334
-1.0819999999999999 0.06212957240354651
-1.0830000000000002 0.062225457241386825
-1.0840000000000005 0.06232971349018001
-1.085 0.06244962216244155
-1.0860000000000003 0.06259154191836606
-1.0869999999999997 0.06276035956949969
-1.088 0.06295948383361333
-1.0890000000000004 0.06318982419416315
-1.0899999999999999 0.06345015605536648
-1.0910000000000002 0.0637367143801342
-1.0920000000000005 0.06404381389356442
-1.093 0.06436375418034089
-1.0940000000000003 0.06468785755296548
-1.0949999999999998 0.06500770691288468
-1.096 0.06531584811846201
-1.0970000000000004 0.06560717512075302
-1.0979999999999999 0.06587861942042908
-1.0990000000000002 0.06613036142421791
-1.1000000000000005 0.06636484197231572
-1.101 0.06658667462716321
-1.1020000000000003 0.06680187397136417
-1.1029999999999998 0.06701600970643448
-1.104 0.06723466086166643
-1.1050000000000004 0.0674617102328348
-1.1059999999999999 0.06769964241740585
-1.1070000000000002 0.06794923011602884
-1.1080000000000005 0.06820998998787557
-1.109 0.06847986160146173
-1.1100000000000003 0.06875673204143253
-1.1109999999999998 0.06903864554404131
-1.112 0.06932325039221486
-1.1130000000000004 0.06960954706395381
-1.1139999999999999 0.06989713765271743
-1.1150000000000002 0.07018662585838159
-1.1160000000000005 0.07048006184513049
-1.117 0.07077952077568626
-1.1180000000000003 0.07108855711893285
-1.1189999999999998 0.07141020216545144
-1.12 0.07174711555187135
-1.1210000000000004 0.07210134331497563
-1.1219999999999999 0.07247302751224054
-1.1230000000000002 0.07286140808526793
-1.1240000000000006 0.0732630938272608
-1.125 0.07367349477035896
-1.1260000000000003 0.07408671356777269
-1.1269999999999998 0.07449618982446368
-1.1280000000000001 0.0748958095805494
-1.1290000000000004 0.07528089028628879
-1.13 0.0756489955243933
-1.1310000000000002 0.07600037581900573
-1.1320000000000006 0.0763386914772595
-1.133 0.07667054337697786
-1.1340000000000003 0.07700487925190985
-1.1349999999999998 0.0773519748992216
-1.1360000000000001 0.07772230804166681
-1.1370000000000005 0.07812477417063093
-1.138 0.07856590861301462
-1.1390000000000002 0.0790492793571451
-1.1400000000000006 0.07957425502857973
-1.141 0.08013773046904374
-1.1420000000000003 0.0807327825228249
-1.1429999999999998 0.08135095363410921
-1.1440000000000001 0.08198251554026
-1.1450000000000005 0.08261776290078193
-1.146 0.0832476139830168
-1.1470000000000002 0.08386509041974972
-1.1480000000000006 0.08446459954184736
-1.149 0.08504337246527993
-1.1500000000000004 0.08560113538645048
-1.1509999999999998 0.08613928274393923
-1.1520000000000001 0.08666187375299167
-1.1530000000000005 0.08717385585299024
-1.154 0.0876807493265552
-1.1550000000000002 0.08818833741747453
-1.1560000000000006 0.08870120260623149
-1.157 0.08922275534012555
-1.1580000000000004 0.08975572235391008
-1.1589999999999998 0.09030110385767112
-1.1600000000000001 0.09085931394602392
-1.1610000000000005 0.09143064687481697
-1.162 0.09201571879281202
-1.1630000000000003 0.09261583603688342
-1.1640000000000006 0.09323333120955109
-1.165 0.09387093594998146
-1.1660000000000004 0.09453175699606658
-1.1669999999999998 0.09521835313001102
-1.1680000000000001 0.09593202945661077
-1.1690000000000005 0.09667250655052997
-1.17 0.09743773897650491
-1.1710000000000003 0.09822371187498483
-1.1719999999999997 0.0990239464520806
-1.173 0.0998324913095411
-1.1740000000000004 0.1006420921965382
-1.1749999999999998 0.1014471619507229
-1.1760000000000002 0.10224405646785742
-1.1770000000000005 0.10303213719704248
-1.178 0.10381397060957359
-1.1790000000000003 0.1045966480262272
-1.1799999999999997 0.10539042983639076
-1.181 0.10620865023338262
-1.1820000000000004 0.10706595643735985
-1.1829999999999998 0.10797681775533355
-1.1840000000000002 0.10895329677006681
-1.1850000000000005 0.11000327843258549
-1.186 0.11112826808100604
-1.1870000000000003 0.11232195220197243
-1.1879999999999997 0.11357035363093644
-1.189 0.11485159777821302
-1.1900000000000004 0.11613743370477915
-1.1909999999999998 0.11739689719797515
-1.1920000000000002 0.11859841882285149
-1.1930000000000005 0.11971306802428668
-1.194 0.12071829109524324
-1.1950000000000003 0.12160095026021997
-1.1959999999999997 0.12235859344098214
-1.197 0.12299985034807062
-1.1980000000000004 0.1235436931222395
-1.1989999999999998 0.12401841836693951
-1.2000000000000002 0.12445959886117462
-1.2010000000000005 0.12490411705726973
-1.202 0.12538947751334042
-1.2030000000000003 0.12595000036110457
-1.2039999999999997 0.1266135079488676
-1.205 0.12740016136772922
-1.2060000000000004 0.12832063955067838
-1.2069999999999999 0.1293762345909399
-1.2080000000000002 0.13055996492070843
-1.2090000000000005 0.13185691037839364
-1.21 0.13324655462629706
-1.2110000000000003 0.1347050675045034
-1.2119999999999997 0.1362090524800513
-1.213 0.1377342157159193
-1.2140000000000004 0.13926182055876768
-1.2149999999999999 0.1407769084422738
-1.2160000000000002 0.14227074516063457
-1.2170000000000005 0.14373946492736236
-1.218 0.1451834124827822
-1.2190000000000003 0.1466050936515333
-1.2199999999999998 0.14800898330593534
-1.221 0.149399156311276
-1.2220000000000004 0.15077777789552685
-1.2229999999999999 0.15214573778258095
-1.2240000000000002 0.15350165313191272
-1.2250000000000005 0.15484430010160166
-1.226 0.1561720603328136
-1.2270000000000003 0.15748503965873029
-1.2279999999999998 0.15878600257039285
-1.229 0.16008211002388514
-1.2300000000000004 0.16138139396983922
-1.2309999999999999 0.1626953821744536
-1.2320000000000002 0.16403621065422594
-1.2330000000000005 0.1654150731448234
-1.234 0.16684077333355643
-1.2350000000000003 0.16831963137992065
-1.2359999999999998 0.1698552320184664
-1.237 0.17144554858148284
-1.2380000000000004 0.1730871222452225
-1.2389999999999999 0.17477512052835356
-1.2400000000000002 0.17650657227921476
-1.2410000000000005 0.17828053929963136
-1.242 0.18010120642869987
-1.2430000000000003 0.18197761547280286
-1.2439999999999998 0.18392332934157904
-1.245 0.18595501790444796
-1.2460000000000004 0.1880904553884647
-1.2469999999999999 0.19034330884032835
-1.2480000000000002 0.19272084863227565
-1.2490000000000006 0.1952204148254182
-1.25 0.19782850863669504
-1.2510000000000003 0.2005197538551817
-1.2519999999999998 0.203258842097691
-1.2530000000000001 0.20600311160212464
-1.2540000000000004 0.20870854373946027
-1.255 0.21133510458618304
-1.2560000000000002 0.21385048060153597
-1.2570000000000006 0.2162367494353667
-1.258 0.2184904786802271
-1.2590000000000003 0.22062394905547666
-1.2599999999999998 0.2226636852063111
-1.2610000000000001 0.22464502609580217
-1.2620000000000005 0.22660812469217684
-1.263 0.22858974089866996
-1.2640000000000002 0.23062080671949525
-1.2650000000000006 0.2327200777179046
-1.266 0.23489324452534255
-1.2670000000000003 0.2371335949916128
-1.2679999999999998 0.23942506040212974
-1.2690000000000001 0.24174610028200888
-1.2700000000000005 0.2440774221345829
-1.271 0.24640484356434783
-1.2720000000000002 0.2487262770868243
-1.2730000000000006 0.25105004911930573
-1.274 0.2533971821437422
-1.2750000000000004 0.25579769696899574
-1.2759999999999998 0.2582852894560515
-1.2770000000000001 0.260892568821969
-1.2780000000000005 0.263642123981558
-1.279 0.2665475618612616
-1.2800000000000002 0.26960699538234045
-1.2810000000000006 0.27280038261020934
-1.282 0.27609721990191016
-1.2830000000000004 0.2794562972676735
-1.2839999999999998 0.28283286906613797
-1.2850000000000001 0.2861827454420772
-1.2860000000000005 0.2894722480037509
-1.287 0.2926786282296664
-1.2880000000000003 0.2957927485619027
-1.2890000000000006 0.2988206871929397
-1.29 0.3017821143231815
-1.2910000000000004 0.30470404166070203
-1.2919999999999998 0.3076181824910192
-1.2930000000000001 0.3105524821859011
-1.2940000000000005 0.3135300668384519
-1.295 0.31656181275457546
-1.2960000000000003 0.31964466426099525
-1.2969999999999997 0.32276442163118
-1.298 0.3258955940023923
-1.2990000000000004 0.32900467589617505
-1.2999999999999998 0.3320563313765242
-1.3010000000000002 0.33502024100230904
-1.3020000000000005 0.33787188673779883
-1.303 0.3406018405599983
-1.3040000000000003 0.3432083122588261
-1.3049999999999997 0.34570749834634756
-1.306 0.34812290049440237
-1.3070000000000004 0.3504866954349006
-1.3079999999999998 0.35283594616456676
-1.3090000000000002 0.3552044764932085
-1.3100000000000005 0.3576240220110673
-1.311 0.3601209648000821
-1.3120000000000003 0.3627116106554515
-1.3129999999999997 0.3654074075695531
-1.314 0.368211390907113
-1.3150000000000004 0.3711212863409499
-1.3159999999999998 0.3741288990707924
-1.3170000000000002 0.3772191096770106
-1.3180000000000005 0.38037554429763654
-1.319 0.38357057441759657
-1.3200000000000003 0.3867754798680586
-1.3209999999999997 0.38995438861763504
-1.322 0.3930705052612272
-1.3230000000000004 0.396085236170584
-1.3239999999999998 0.39896350783715173
-1.3250000000000002 0.40167969039497337
-1.3260000000000005 0.4042161411889638
-1.327 0.40656808754356466
-1.3280000000000003 0.4087416124015345
-1.3289999999999997 0.41075588650920625
-1.33 0.4126380462715892
-1.3310000000000004 0.41441618413761805
-1.3319999999999999 0.416116732435329
-1.3330000000000002 0.4177618079724
-1.3340000000000005 0.41936889828098606
-1.335 0.4209442348300083
-1.3360000000000003 0.4224879463391968
-1.3369999999999997 0.4239990624024312
-1.338 0.42547618334350346
-1.3390000000000004 0.4269221814264202
-1.3399999999999999 0.42834266708678687
-1.3410000000000002 0.4297539499387176
-1.3420000000000005 0.43117601022326985
-1.343 0.4326323835944273
-1.3440000000000003 0.4341502728282114
-1.3449999999999998 0.4357573042769582
-1.346 0.43747637222745395
-1.3470000000000004 0.43933105722741744
-1.3479999999999999 0.4413390209149912
-1.3490000000000002 0.443517702750283
-1.3500000000000005 0.4458768661248492
-1.351 0.44842371669617737
-1.3520000000000003 0.451154280387676
-1.3529999999999998 0.4540585657666643
-1.354 0.457106741203518
-1.3550000000000004 0.4602598662766186
-1.3559999999999999 0.46345943007806323
-1.3570000000000002 0.46663482696011865
-1.3580000000000005 0.46970355662623886
-1.359 0.4725775113957535
-1.3600000000000003 0.47517125198613974
-1.3609999999999998 0.47741091482796133
-1.362 0.47923715470868294
-1.3630000000000004 0.48061698452300305
-1.3639999999999999 0.4815442971722652
-1.3650000000000002 0.48204443692985655
-1.3660000000000005 0.48216889371036803
-1.367 0.4819938100944476
-1.3680000000000003 0.4816168684632366
-1.3689999999999998 0.4811437621142424
-1.37 0.4806819308755433
-1.3710000000000004 0.48033011506736084
-1.3719999999999999 0.48017173458422974
-1.3730000000000002 0.48026806937260824
-1.3740000000000006 0.4806526745259807
-1.375 0.48133255596752955
-1.3760000000000003 0.4822855228605508
-1.3769999999999998 0.48346672134558827
-1.3780000000000001 0.4848074221547064
-1.3790000000000004 0.486226451730028
-1.38 0.487632253380155
-1.3810000000000002 0.4889288313237604
-1.3820000000000006 0.4900190221586973
-1.383 0.49081517670341185
-1.3840000000000003 0.49124312378009494
-1.3849999999999998 0.491248314568086
-1.3860000000000001 0.4907974157676105
-1.3870000000000005 0.4898841565941823
-1.388 0.4885352441103747
-1.3890000000000002 0.4868122431745314
-1.3900000000000006 0.48480039187357005
-1.391 0.4826143418005492
-1.3920000000000003 0.4803839346859073
-1.3929999999999998 0.47824741388531516
-1.3940000000000001 0.47633552273420315
-1.3950000000000005 0.4747656837045205
-1.396 0.473624586072184
-1.3970000000000002 0.4729659757249152
-1.3980000000000006 0.4727944125111021
-1.399 0.4730783984393162
-1.4000000000000004 0.4737437524593676
-1.4009999999999998 0.47468230911903875
-1.4020000000000001 0.47576304788251683
-1.4030000000000005 0.4768445934199756
-1.404 0.4777852899310272
-1.4050000000000002 0.47846067537104786
-1.4060000000000006 0.47876979746530857
-1.407 0.47864752901112867
-1.4080000000000004 0.4780655198829661
-1.4089999999999998 0.4770315239851878
-1.4100000000000001 0.47558897101760694
-1.4110000000000005 0.4738126541726541
-1.412 0.4717948923508949
-1.4130000000000003 0.46963995342125825
-1.4140000000000006 0.4674504798421953
-1.415 0.4653268147764396
-1.4160000000000004 0.46334995896894876
-1.4169999999999998 0.46158496498906226
-1.4180000000000001 0.4600741411637425
-1.4190000000000005 0.458843761189586
-1.42 0.4579024484204946
-1.4210000000000003 0.4572429171320854
-1.4220000000000006 0.4568478511535511
-1.423 0.4566898339813749
-1.4240000000000004 0.45673686291576227
-1.4249999999999998 0.4569501769297733
-1.4260000000000002 0.45728684366353617
-1.4270000000000005 0.45770237595324603
-1.428 0.45814866074668187
-1.4290000000000003 0.45857753725043865
-1.4299999999999997 0.45894389565211324
-1.431 0.45920635598840154
-1.4320000000000004 0.4593285247901215
-1.4329999999999998 0.4592845371692592
-1.4340000000000002 0.45905758648918943
-1.4350000000000005 0.45864187575011417
-1.436 0.45804315587515304
-1.4370000000000003 0.4572735402114264
-1.4379999999999997 0.4563497611550025
-1.439 0.45529118345144853
-1.4400000000000004 0.45411787256239405
-1.4409999999999998 0.45284584227111585
-1.4420000000000002 0.45148552071613335
-1.4430000000000005 0.4500448655637287
-1.444 0.44853000818247446
-1.4450000000000003 0.44694843999912737
-1.4459999999999997 0.4453143659055436
-1.447 0.44365182942075837
-1.4480000000000004 0.44199222952645467
-1.4489999999999998 0.4403801635159002
-1.4500000000000002 0.43886590440711165
-1.4510000000000005 0.43749938136509503
-1.452 0.4363245108989421
-1.4530000000000003 0.43536732037699527
-1.4539999999999997 0.4346366772342107
-1.455 0.43411492450974465
-1.4560000000000004 0.4337649848472757
-1.4569999999999999 0.4335299313871571
-1.4580000000000002 0.43334733183698254
-1.4590000000000005 0.4331527189057827
-1.46 0.43288754139233926
-1.4610000000000003 0.432515178651759
-1.4619999999999997 0.4320183443992147
-1.463 0.4314024214717489
-1.4640000000000004 0.4306923865395096
-1.4649999999999999 0.42993189614951816
-1.4660000000000002 0.42917264336509026
-1.4670000000000005 0.4284705092936088
-1.468 0.4278762075165113
-1.4690000000000003 0.42743336953942557
-1.4699999999999998 0.42717598216544517
-1.471 0.42712584303840356
-1.4720000000000004 0.4272937338008002
-1.4729999999999999 0.42767966133127494
-1.4740000000000002 0.4282784196716433
-1.4750000000000005 0.42907398485361553
-1.476 0.43005250783725335
-1.4770000000000003 0.431193675806604
-1.4779999999999998 0.4324781359693164
-1.479 0.433884462548219
-1.4800000000000004 0.43538976042150535
-1.4809999999999999 0.43696941015302687
-1.4820000000000002 0.43859592333678465
-1.4830000000000005 0.4402379207361967
-1.484 0.4418627307969367
-1.4850000000000003 0.4434333649151102
-1.4859999999999998 0.4449103406324679
-1.487 0.44625529557918586
-1.4880000000000004 0.447429025939522
-1.4889999999999999 0.44839759648984534
-1.4900000000000002 0.4491303426613805
-1.4910000000000005 0.44960998666340674
-1.492 0.44982837573918183
-1.4930000000000003 0.4497866233490497
-1.4939999999999998 0.4495044577881767
-1.495 0.44901282662558917
-1.4960000000000004 0.44835568260257846
-1.4969999999999999 0.44759077283166565
-1.4980000000000002 0.44678132942659143
-1.4990000000000006 0.4459978626964123
-1.5 0.4453125096255324
-1.5010000000000003 0.44479287864688893
-1.5019999999999998 0.44450625593914567
-1.5030000000000001 0.44450307859991744
-1.5040000000000004 0.44482866607067123
-1.505 0.4455053840893115
-1.5060000000000002 0.4465451512697204
-1.5070000000000006 0.44794135706107724
-1.508 0.449671767287854
-1.5090000000000003 0.45170427410619235
-1.5099999999999998 0.45399144433684346
-1.5110000000000001 0.45648216312013085
-1.5120000000000005 0.4591211358452635
-1.513 0.46185130840581695
-1.5140000000000002 0.46461814862776346
-1.5150000000000006 0.467371018324098
-1.516 0.47006336526205394
-1.5170000000000003 0.47265779373172667
-1.5179999999999998 0.4751235212488786
-1.5190000000000001 0.47743882799905
-1.5200000000000005 0.4795880066210804
-1.521 0.4815629731294671
-1.5220000000000002 0.4833630155332844
-1.5230000000000006 0.48499052631315415
-1.524 0.48645632790150656
-1.5250000000000004 0.48777279426659764
-1.5259999999999998 0.4889598379460891
-1.5270000000000001 0.49003996977922565
-1.5280000000000005 0.4910431773264354
-1.529 0.49200479040062406
-1.5300000000000002 0.49296641991768475
-1.5310000000000006 0.49397589783856083
-1.532 0.4950840573672521
-1.5330000000000004 0.49634242960119523
-1.5339999999999998 0.49779401011146746
-1.5350000000000001 0.49947381242193695
-1.5360000000000005 0.5014031556489914
-1.537 0.5035850405588251
-1.5380000000000003 0.506002227508385
-1.5390000000000006 0.5086238326425111
-1.54 0.51140314006059
-1.5410000000000004 0.5142859994639527
-1.5419999999999998 0.5172152344745463
-1.5430000000000001 0.5201361952101436
-1.5440000000000005 0.5229997766640905
-1.545 0.5257699235579524
-1.5460000000000003 0.5284197499537086
-1.5470000000000006 0.5309383200535986
-1.548 0.5333280199473301
-1.5490000000000004 0.5356046254189593
-1.5499999999999998 0.5377955500373035
-1.5510000000000002 0.5399354702454476
-1.5520000000000005 0.5420712170470492
-1.553 0.5442506449724297
-1.5540000000000003 0.5465234802743159
-1.5549999999999997 0.5489363614114442
-1.556 0.5515275781987181
-1.5570000000000004 0.5543294397365712
-1.5579999999999998 0.5573585409412727
-1.5590000000000002 0.5606241469168467
-1.5600000000000005 0.5641243140713852
-1.561 0.5678512115457504
-1.5620000000000003 0.5717976843694478
-1.5629999999999997 0.5759552847503298
-1.564 0.5803180489397741
-1.5650000000000004 0.584880041019166
-1.5659999999999998 0.5896324217129173
-1.5670000000000002 0.5945656000467172
-1.5680000000000005 0.5996558311473855
-1.569 0.6048715136019972
-1.5700000000000003 0.6101690322944817
-1.5709999999999997 0.6154918602954051
-1.572 0.6207793321859729
-1.5730000000000004 0.6259688846271522
-1.5739999999999998 0.6310050845745511
-1.5750000000000002 0.6358483307555333
-1.5760000000000005 0.640472766881972
-1.577 0.6448739004095376
-1.5780000000000003 0.6490617292738199
-1.5789999999999997 0.6530646645577125
-1.58 0.6569210324762932
-1.5810000000000004 0.660671838903585
-1.5819999999999999 0.6643633973503744
-1.5830000000000002 0.6680444228843071
-1.5840000000000005 0.6717619694042352
-1.585 0.6755600327245631
-1.5860000000000003 0.6794913468592034
-1.5869999999999997 0.6836035520467268
-1.588 0.6879412273915113
-1.5890000000000004 0.6925448802846952
-1.5899999999999999 0.6974512469240186
-1.5910000000000002 0.7026779840690125
-1.5920000000000005 0.7082300797872448
-1.593 0.7140901441271279
-1.5940000000000003 0.720225019720956
-1.5949999999999998 0.7265797745418682
-1.596 0.7330898649067912
-1.5970000000000004 0.7396779946011252
-1.5979999999999999 0.7462664428745918
-1.5990000000000002 0.752779313981712
-1.6000000000000005 0.7591496007528548
-1.601 0.7653252426272789
-1.6020000000000003 0.7712724749872926
-1.6029999999999998 0.7769837160913354
-1.604 0.7824689572969058
-1.6050000000000004 0.7877596367002111
-1.6059999999999999 0.7929034627557154
-1.6070000000000002 0.7979580780671015
-1.6080000000000005 0.8029732242768958
-1.609 0.8079926846189938
-1.6100000000000003 0.8130373105597674
-1.6109999999999998 0.8181029343775615
-1.612 0.8231592390289327
-1.6130000000000004 0.8281580490031102
-1.6139999999999999 0.8330345493346725
-1.6150000000000002 0.8377200076691916
-1.6160000000000005 0.8421547091816197
-1.617 0.8463046403531903
-1.6180000000000003 0.8501553991040486
-1.6189999999999998 0.8537245925081639
-1.62 0.8570514569272036
-1.6210000000000004 0.8601915109590016
-1.6219999999999999 0.8632036155927394
-1.6230000000000002 0.8661414013812077
-1.6240000000000006 0.8690402290374794
-1.625 0.8719207181815701
-1.6260000000000003 0.8747785275381248
-1.6269999999999998 0.8775939423577441
-1.6280000000000001 0.8803305447015884
-1.6290000000000004 0.8829506771793239
-1.63 0.8854127983838951
-1.6310000000000002 0.8876864519755794
-1.6320000000000006 0.8897480998115967
-1.633 0.8915874137004097
-1.6340000000000003 0.893208281511811
-1.6349999999999998 0.8946167492195608
-1.6360000000000001 0.8958294091947986
-1.6370000000000005 0.8968665098956968
-1.638 0.8977425336514692
-1.6390000000000002 0.8984729527055768
-1.6400000000000006 0.8990688297538034
-1.641 0.899533705756009
-1.6420000000000003 0.899872632270821
-1.6429999999999998 0.9000826532750406
-1.6440000000000001 0.9001660811389409
-1.6450000000000005 0.9001157319825671
-1.646 0.8999248076261198
-1.6470000000000002 0.8995821271827074
-1.6480000000000006 0.8990693549864547
-1.649 0.8983590883217045
-1.6500000000000004 0.8974019813932216
-1.6509999999999998 0.8961440287941036
-1.6520000000000001 0.894516409241525
-1.6530000000000005 0.8924486383103188
-1.654 0.8898751976367691
-1.6550000000000002 0.8867427600299722
-1.6560000000000006 0.883015461469485
-1.657 0.8786824393594314
-1.6580000000000004 0.8737520823178382
-1.6589999999999998 0.8682500861329908
-1.6600000000000001 0.8622122951689608
-1.6610000000000005 0.8556749206135454
-1.662 0.8486717263611933
-1.6630000000000003 0.8412348552471929
-1.6640000000000006 0.833390647786874
-1.665 0.8251692304421554
-1.6660000000000004 0.8166051781424308
-1.6669999999999998 0.8077566540903239
-1.6680000000000001 0.7986951551015441
-1.6690000000000005 0.7895162113551996
-1.67 0.78032648103069
-1.6710000000000003 0.7712388600579175
-1.6720000000000006 0.7623568548230263
-1.673 0.7537649416130635
-1.6740000000000004 0.7455116481016996
-1.6749999999999998 0.7376091035068193
-1.6760000000000002 0.7300256247896402
-1.6770000000000005 0.722688625972118
-1.678 0.7154955777344789
-1.6790000000000003 0.7083298347847427
-1.6799999999999997 0.7010660263896633
-1.681 0.6935956595500145
-1.6820000000000004 0.6858318968292499
-1.6829999999999998 0.6777245611950591
-1.6840000000000002 0.6692633989703558
-1.6850000000000005 0.6604760584012714
-1.686 0.6514205234948527
-1.6870000000000003 0.6421741737857046
-1.6879999999999997 0.6328178323275715
-1.689 0.6234314242886321
-1.6900000000000004 0.6140720600613835
-1.6909999999999998 0.6047785967104519
-1.6920000000000002 0.5955666497197735
-1.6930000000000005 0.5864346352495211
-1.694 0.577373681660466
-1.6950000000000003 0.5683731285605218
-1.6959999999999997 0.5594269309583826
-1.697 0.5505398853137088
-1.6980000000000004 0.5417282933639083
-1.6989999999999998 0.5330205530937872
-1.7000000000000002 0.5244401359110465
-1.7010000000000005 0.5160125570872327
-1.702 0.507753537451959
-1.7030000000000003 0.4996694378724448
-1.7039999999999997 0.4917552849779563
-1.705 0.48399951683727727
-1.7060000000000004 0.4763865904734268
-1.7069999999999999 0.46889689881659996
-1.7080000000000002 0.4615157863618802
-1.7090000000000005 0.4542277761952552
-1.71 0.44702086813779396
-1.7110000000000003 0.4398804275820139
-1.7119999999999997 0.43279208222189475
-1.713 0.4257398101065374
-1.7140000000000004 0.41870546422535526
-1.7149999999999999 0.41167565704016107
-1.7160000000000002 0.4046353478547182
-1.7170000000000005 0.3975826333911811
-1.718 0.3905228552611052
-1.7190000000000003 0.3834743744841739
-1.7199999999999998 0.37646650367168166
-1.721 0.3695364444561947
-1.7220000000000004 0.36272842245005593
-1.7229999999999999 0.3560851832549511
-1.7240000000000002 0.3496468894040546
-1.7250000000000005 0.34344705097776007
-1.726 0.33750865958535864
-1.7270000000000003 0.3318426095271656
-1.7279999999999998 0.3264515147341487
-1.729 0.32132633759824264
-1.7300000000000004 0.31645644086702873
-1.7309999999999999 0.3118275062718413
-1.7320000000000002 0.3074205743104029
-1.7330000000000005 0.30322228677223906
-1.734 0.2992149864880756
-1.7350000000000003 0.2953802095033648
-1.7359999999999998 0.29169970542532747
-1.737 0.2881508233648114
-1.7380000000000004 0.28470780399644086
-1.7389999999999999 0.28134495510542956
-1.7400000000000002 0.2780340489778025
-1.7410000000000005 0.2747520576550623
-1.742 0.27148089222370575
-1.7430000000000003 0.2682111739795526
-1.7439999999999998 0.2649434076065889
-1.745 0.26168530938935713
-1.7460000000000004 0.2584528485911273
-1.7469999999999999 0.2552623945962849
-1.7480000000000002 0.25213166779602414
-1.7490000000000006 0.24907201866982145
-1.75 0.24608637801139577
-1.7510000000000003 0.24316795288377288
-1.7519999999999998 0.24030114809502898
-1.7530000000000001 0.23745973717453825
-1.7540000000000004 0.2346149839061126
-1.755 0.23173243293587564
-1.7560000000000002 0.2287823629903515
-1.7570000000000006 0.22573927834129054
-1.758 0.2225879308258701
-1.7590000000000003 0.21932474396872464
-1.7599999999999998 0.2159577590188163
-1.7610000000000001 0.2125065310926937
-1.7620000000000005 0.2090025576943535
-1.763 0.2054818998801232
-1.7640000000000002 0.20198475417230438
-1.7650000000000006 0.19855056758077838
-1.766 0.19521219306176196
-1.7670000000000003 0.19199703993724965
-1.7679999999999998 0.1889211179678713
-1.7690000000000001 0.1859895956917312
-1.7700000000000005 0.18320006664605049
-1.771 0.18054068573219137
-1.7720000000000002 0.17799690186903233
-1.7730000000000006 0.17555077034973915
-1.774 0.17318469043327134
-1.7750000000000004 0.17088498637499222
-1.7759999999999998 0.1686401083406117
-1.7770000000000001 0.16644309248871111
-1.7780000000000005 0.16429138553842124
-1.779 0.16218325657171329
-1.7800000000000002 0.16011982933877006
-1.7810000000000006 0.15810515858112284
-1.782 0.15614083948805393
-1.7830000000000004 0.1542311329825559
-1.7839999999999998 0.15237902261926817
-1.7850000000000001 0.15058591103722743
-1.7860000000000005 0.1488528774146382
-1.787 0.14717863224734345
-1.7880000000000003 0.1455591133030904
-1.7890000000000006 0.14398690805716666
-1.79 0.1424517463454315
-1.7910000000000004 0.14094096554162774
-1.7919999999999998 0.1394399328036506
-1.7930000000000001 0.13793285630919666
-1.7940000000000005 0.13640733625465032
-1.795 0.1348540115911566
-1.7960000000000003 0.1332685111352725
-1.7970000000000006 0.13165169421649806
-1.798 0.1300109905765398
-1.7990000000000004 0.1283588816165692
-1.7999999999999998 0.1267097013549269
-1.8010000000000002 0.1250781967385773
-1.8020000000000005 0.12347839039905417
-1.803 0.12191987299457545
-1.8040000000000003 0.12040948696013709
-1.8050000000000006 0.11894724198776667
-1.806 0.11753087360169576
-1.8070000000000004 0.1161543755229686
-1.8079999999999998 0.11481198726970773
-1.8090000000000002 0.11349850989638297
-1.8100000000000005 0.112212291540957
-1.811 0.11095454720823114
-1.8120000000000003 0.1097297702139371
-1.8129999999999997 0.10854548119770412
-1.814 0.10741126032582156
-1.8150000000000004 0.10633638401124307
-1.8159999999999998 0.10532859076232946
-1.8170000000000002 0.10439270913718342
-1.8180000000000005 0.10353038471047339
-1.819 0.10273857386458782
-1.8200000000000003 0.10200960829526394
-1.8209999999999997 0.10133298525400238
-1.822 0.10069414335402409
-1.8230000000000004 0.10007674268836511
-1.8239999999999998 0.09946334708397307
-1.8250000000000002 0.09883653117519152
-1.8260000000000005 0.09818010260684029
-1.827 0.09748085087770206
-1.8280000000000003 0.0967287428325102
-1.8289999999999997 0.0959183500971936
-1.83 0.09504860289595854
-1.8310000000000004 0.09412252412668687
-1.8319999999999999 0.09314845285681246
-1.8330000000000002 0.09213756321022379
-1.8340000000000005 0.09110368944995141
-1.835 0.09006096780742841
-1.8360000000000003 0.08902487863728979
-1.8369999999999997 0.08800843148525657
-1.838 0.087022154849837
-1.8390000000000004 0.0860733998243318
-1.8399999999999999 0.08516590015043345
-1.8410000000000002 0.08429940343584494
-1.8420000000000005 0.08347086995009322
-1.843 0.08267473846821104
-1.8440000000000003 0.08190412345643312
-1.8449999999999998 0.08115300504957346
-1.846 0.0804160334101033
-1.8470000000000004 0.07968969513201685
-1.8479999999999999 0.07897331414050447
-1.8490000000000002 0.07826843389157646
-1.8500000000000005 0.07757788823712901
-1.851 0.07690517684338032
-1.8520000000000003 0.07625301767582682
-1.8529999999999998 0.07562270875634847
-1.854 0.07501437221924592
-1.8550000000000004 0.07442557182750995
-1.8559999999999999 0.07385261332303684
-1.8570000000000002 0.0732914636830866
-1.8580000000000005 0.07273821863572456
-1.859 0.0721904839007207
-1.8600000000000003 0.07164749463154492
-1.8609999999999998 0.07111089778587487
-1.862 0.07058379642107143
-1.8630000000000004 0.07007021310911925
-1.8639999999999999 0.06957486589443579
-1.8650000000000002 0.06910131277836111
-1.8660000000000005 0.06865205960072479
-1.867 0.0682269630623748
-1.8680000000000003 0.06782427558161915
-1.8689999999999998 0.06744027203464167
-1.87 0.06707024745572042
-1.8710000000000004 0.0667091390763929
-1.8719999999999999 0.0663525041584373
-1.8730000000000002 0.0659971406360009
-1.8740000000000006 0.06564142815816851
-1.875 0.0652848730324205
-1.8760000000000003 0.06492803665688175
-1.8769999999999998 0.06457243370799784
-1.8780000000000001 0.06421837109562233
-1.8790000000000004 0.06386571324472336
-1.88 0.06351272431082733
-1.8810000000000002 0.06315577978831628
-1.8820000000000006 0.0627901075615837
-1.883 0.06241002408915963
-1.8840000000000003 0.06201032713159897
-1.8849999999999998 0.06158649454628519
-1.8860000000000001 0.0611363274835544
-1.8870000000000005 0.06065968807918929
-1.888 0.06015926581135591
-1.8890000000000002 0.05963946875091285
-1.8900000000000006 0.05910733653951154
-1.891 0.05857048951762351
-1.8920000000000003 0.058037067741140674
-1.8929999999999998 0.05751485866277892
-1.8940000000000001 0.05701071123425441
-1.8950000000000005 0.05653066898081472
-1.896 0.05607939275092838
-1.8970000000000002 0.055660860917018114
-1.8980000000000006 0.05527764864773965
-1.899 0.05493196675404363
-1.9000000000000004 0.05462507266785194
-1.9009999999999998 0.054357351591267054
-1.9020000000000001 0.05412787195876861
-1.9030000000000005 0.05393467974803856
-1.904 0.05377413641105974
-1.9050000000000002 0.053641703784768284
-1.9060000000000006 0.05353147524729603
-1.907 0.053436691213148466
-1.9080000000000004 0.05335047063853197
-1.9089999999999998 0.05326594137149313
-1.9100000000000001 0.05317765879987951
-1.9110000000000005 0.05308041956783339
-1.912 0.05297131158962156
-1.9130000000000003 0.05284820154060663
-1.9140000000000006 0.05271069139032321
-1.915 0.05255980961009515
-1.9160000000000004 0.05239748078311098
-1.9169999999999998 0.052226348788895864
-1.9180000000000001 0.052049736806252384
-1.9190000000000005 0.05187009577454513
-1.92 0.051690361454468994
-1.9210000000000003 0.05151236329591095
-1.9220000000000006 0.05133640723697193
-1.923 0.05116214837782488
-1.9240000000000004 0.050987271356026924
-1.9249999999999998 0.05080838647449813
-1.9260000000000002 0.050621194942082906
-1.9270000000000005 0.05042130449434205
-1.928 0.05020524128101315
-1.9290000000000003 0.0499710154809623
-1.9300000000000006 0.04971910765238658
-1.931 0.04945298954183733
-1.9320000000000004 0.049179295853796226
-1.9329999999999998 0.048907205857049184
-1.9340000000000002 0.048647261442977006
-1.9350000000000005 0.048410508127837766
-1.936 0.048207594551839796
-1.9370000000000003 0.04804574963769201
-1.9379999999999997 0.04792980189054295
-1.939 0.04785947825037582
-1.9400000000000004 0.04783069338566819
-1.9409999999999998 0.047835821952010193
-1.9420000000000002 0.047864549636497826
-1.9430000000000005 0.04790480527909633
-1.944 0.04794494393381649
-1.9450000000000003 0.047974431545910995
-1.9459999999999997 0.047984911961475085
-1.947 0.04797093157462763
-1.9480000000000004 0.0479298047102909
-1.9489999999999998 0.04786091797865876
-1.9500000000000002 0.04776607212289729
-1.9510000000000005 0.047647911715082814
-1.952 0.04750902639599432
-1.9530000000000003 0.04735225994033821
-1.9539999999999997 0.0471799162041109
-1.955 0.04699358483548688
-1.9560000000000004 0.04679464304826729
-1.9569999999999999 0.04658436815855846
-1.9580000000000002 0.04636407277297553
-1.9590000000000005 0.04613539183824648
-1.96 0.04590066473959475
-1.9610000000000003 0.04566245430737121
-1.9619999999999997 0.04542407927859388
-1.963 0.045188747778003024
-1.9640000000000004 0.04495986647629198
-1.9649999999999999 0.044741315215751976
-1.9660000000000002 0.04453683840453564
-1.9670000000000005 0.0443500079277994
-1.968 0.044184279066558106
-1.9690000000000003 0.04404185665070577
-1.9699999999999998 0.04392406984913987
-1.971 0.04383048138383301
-1.9720000000000004 0.04375839254300064
-1.9729999999999999 0.0437034124446284
-1.9740000000000002 0.04365923038204368
-1.9750000000000005 0.0436184344663658
-1.976 0.04357368876922671
-1.9770000000000003 0.043518330295847715
-1.9779999999999998 0.04344749081597736
-1.979 0.04335883861518331
-1.9800000000000004 0.043252320518622295
-1.9809999999999999 0.043130578183728
-1.9820000000000002 0.04299785851741882
-1.9830000000000005 0.04286012508750788
-1.984 0.042723075428830366
-1.9850000000000003 0.042592303700719245
-1.9859999999999998 0.04247288643346998
-1.987 0.04236885091211204
-1.9880000000000004 0.04228370759254758
-1.9889999999999999 0.04222030711259985
-1.9900000000000002 0.04218079196873707
-1.9910000000000005 0.04216740476675092
-1.992 0.04218129764249251
-1.9930000000000003 0.04222276825267039
-1.9939999999999998 0.04229038149147212
-1.995 0.04238139040460799
-1.9960000000000004 0.042491050268144176
-1.9969999999999999 0.04261276635324798
-1.9980000000000002 0.04273904641225717
-1.9990000000000006 0.04286180865421441
-2.0 0.04297346595238477
-2.0009999999999994 0.043067967014295695
-2.0020000000000007 0.043140580971378836
-2.003 0.043189178392725125
-2.0039999999999996 0.04321398855955579
-2.005000000000001 0.04321704198795118
-2.0060000000000002 0.043201814643382005
-2.0069999999999997 0.043172937408404624
-2.008000000000001 0.04313458509959701
-2.0090000000000003 0.04309103359200522
-2.01 0.04304563318442644
-2.011000000000001 0.04300062170858645
-2.0120000000000005 0.042957590467675805
-2.013 0.04291719850136388
-2.0139999999999993 0.042879214522284145
-2.0150000000000006 0.042843122136350255
-2.016 0.04280840724221148
-2.0169999999999995 0.04277395575834385
-2.0180000000000007 0.0427392650386312
-2.019 0.0427035969328292
-2.0199999999999996 0.04266662111945104
-2.021000000000001 0.04262796696498119
-2.0220000000000002 0.042587531182119796
-2.0229999999999997 0.04254541547116545
-2.024000000000001 0.04250163005893174
-2.0250000000000004 0.04245612779400149
-2.026 0.042409102262958506
-2.027000000000001 0.0423604615932974
-2.0280000000000005 0.04231040512571749
-2.029 0.042259150885833374
-2.0299999999999994 0.042207162470682166
-2.0310000000000006 0.04215526757497185
-2.032 0.04210445100386499
-2.0329999999999995 0.042056309653060106
-2.0340000000000007 0.04201224580409507
-2.035 0.04197398735254531
-2.0359999999999996 0.041943080066664244
-2.037000000000001 0.04192110976011853
-2.0380000000000003 0.041909699524698946
-2.0389999999999997 0.04191044305425039
-2.040000000000001 0.04192514533512168
-2.0410000000000004 0.04195628993363694
-2.042 0.042006715341282856
-2.043000000000001 0.042079352811455265
-2.0440000000000005 0.04217698675435838
-2.045 0.042301964104624876
-2.0459999999999994 0.04245508925348768
-2.0470000000000006 0.042635527678530766
-2.048 0.04283967191727045
-2.0489999999999995 0.043061748977024035
-2.0500000000000007 0.0432936841370512
-2.051 0.043525993725947926
-2.0519999999999996 0.04374802302906059
-2.053000000000001 0.0439494590902226
-2.0540000000000003 0.044121511250953524
-2.0549999999999997 0.04425740689099381
-2.056000000000001 0.04435341008636283
-2.0570000000000004 0.04440944897408823
-2.058 0.04442852838700835
-2.059000000000001 0.04441704781635106
-2.0600000000000005 0.044384471605174364
-2.061 0.04434174061829748
-2.0619999999999994 0.044300456475582305
-2.0630000000000006 0.04427283579584363
-2.064 0.04426908840816842
-2.0649999999999995 0.044297843107320364
-2.0660000000000007 0.044364474246173215
-2.067 0.04447086332671145
-2.0679999999999996 0.04461572563038453
-2.069000000000001 0.04479430522693463
-2.0700000000000003 0.04499911661871111
-2.0709999999999997 0.04522076086687091
-2.072000000000001 0.04544898915842708
-2.0730000000000004 0.045673950675837294
-2.074 0.04588649658048936
-2.0749999999999993 0.04607972474342315
-2.0760000000000005 0.04624915839792831
-2.077 0.04639269032683475
-2.0779999999999994 0.04651098309104116
-2.0790000000000006 0.04660660675568222
-2.08 0.04668418079914318
-2.0809999999999995 0.04674908614427083
-2.0820000000000007 0.04680767665221428
-2.083 0.046866132588019985
-2.0839999999999996 0.046930840028426964
-2.085000000000001 0.04700723816501303
-2.0860000000000003 0.047100071846704644
-2.0869999999999997 0.04721297500103576
-2.088000000000001 0.04734846561979518
-2.0890000000000004 0.04750717277691486
-2.09 0.04768810900835401
-2.0909999999999993 0.04788836407729976
-2.0920000000000005 0.04810357281397613
-2.093 0.048327836073263075
-2.0939999999999994 0.04855451441443735
-2.0950000000000006 0.04877716432552949
-2.096 0.0489900735170025
-2.0969999999999995 0.0491893223763982
-2.0980000000000008 0.04937256410174983
-2.099 0.04953994639670427
-2.0999999999999996 0.04969339441728496
-2.101000000000001 0.049836542965200535
-2.1020000000000003 0.049974156182652024
-2.1029999999999998 0.05011073906891667
-2.104000000000001 0.050250851934427514
-2.1050000000000004 0.05039780704031592
-2.106 0.05055385759685475
-2.1069999999999993 0.05071993048053938
-2.1080000000000005 0.050895928584221935
-2.109 0.05108046514401923
-2.1099999999999994 0.051271982923125695
-2.1110000000000007 0.05146890416063415
-2.112 0.051669213687983676
-2.1129999999999995 0.051871789093407165
-2.1140000000000008 0.05207586011018142
-2.115 0.05228135746838374
-2.1159999999999997 0.052489276783036345
-2.117000000000001 0.05270067771139682
-2.1180000000000003 0.05291779968841029
-2.1189999999999998 0.053142622781457545
-2.120000000000001 0.0533769882659923
-2.1210000000000004 0.053622426115548356
-2.122 0.053879193007494566
-2.1229999999999993 0.05414697613567596
-2.1240000000000006 0.05442357834474512
-2.125 0.05470594041828336
-2.1259999999999994 0.054990019220431285
-2.1270000000000007 0.05527122582643519
-2.128 0.05554522681203295
-2.1289999999999996 0.055808660019509924
-2.130000000000001 0.05605974145649894
-2.1310000000000002 0.056298603979636985
-2.1319999999999997 0.05652785870711787
-2.133000000000001 0.05675227038330758
-2.1340000000000003 0.05697835899469948
-2.135 0.057213664681867435
-2.136000000000001 0.05746593507406541
-2.1370000000000005 0.05774182819436804
-2.138 0.05804632936107297
-2.1389999999999993 0.05838228478571022
-2.1400000000000006 0.05874947546061473
-2.141 0.05914584329899571
-2.1419999999999995 0.05956648093741084
-2.1430000000000007 0.06000526561811038
-2.144 0.06045503091565072
-2.1449999999999996 0.06090850332220143
-2.146000000000001 0.0613587490904584
-2.1470000000000002 0.061800273915338266
-2.1479999999999997 0.06222852339362213
-2.149000000000001 0.06264097398059315
-2.1500000000000004 0.06303693468703946
-2.151 0.06341698168070786
-2.152000000000001 0.06378373258576733
-2.1530000000000005 0.06414055359354728
-2.154 0.06449136353135634
-2.1549999999999994 0.06484040325617534
-2.1560000000000006 0.0651911766058054
-2.157 0.06554644575958407
-2.1579999999999995 0.06590857349967966
-2.1590000000000007 0.06627873204984139
-2.16 0.06665770788426356
-2.1609999999999996 0.0670462106041326
-2.162000000000001 0.06744516239037474
-2.1630000000000003 0.06785594024672971
-2.1639999999999997 0.06828060235989235
-2.165000000000001 0.06872140205481655
-2.1660000000000004 0.06918077411160158
-2.167 0.06966064179122446
-2.168000000000001 0.07016190953633288
-2.1690000000000005 0.07068422264313624
-2.17 0.0712258404641432
-2.1709999999999994 0.0717835079696267
-2.1720000000000006 0.07235211437807627
-2.173 0.07292688544995238
-2.1739999999999995 0.07350210163494406
-2.1750000000000007 0.07407328041994579
-2.176 0.07463741024057406
-2.1769999999999996 0.0751937526671857
-2.178000000000001 0.07574400447079374
-2.1790000000000003 0.07629326260134452
-2.1799999999999997 0.07684902528467043
-2.181000000000001 0.07742110475079154
-2.1820000000000004 0.07802030025212772
-2.183 0.07865729532956711
-2.184000000000001 0.07934099114474637
-2.1850000000000005 0.08007719880612812
-2.186 0.0808670250996913
-2.1869999999999994 0.08170583667059546
-2.1880000000000006 0.08258338486268055
-2.189 0.0834836809054791
-2.1899999999999995 0.08438612937741367
-2.1910000000000007 0.08526824564773988
-2.192 0.08610720639681302
-2.1929999999999996 0.0868822546272236
-2.194000000000001 0.08757740066887883
-2.1950000000000003 0.08818361911521953
-2.1959999999999997 0.08869972479530064
-2.197000000000001 0.0891326109391079
-2.1980000000000004 0.08949663461741694
-2.199 0.08981279760268457
-2.1999999999999993 0.09010719171688408
-2.2010000000000005 0.09040662469814072
-2.202 0.09073808823161895
-2.2029999999999994 0.09112599431592293
-2.2040000000000006 0.09158980708230859
-2.205 0.0921432569888351
-2.2059999999999995 0.0927931017763666
-2.2070000000000007 0.09353928277630098
-2.208 0.09437582557770614
-2.2089999999999996 0.09529116164602865
-2.210000000000001 0.09626989041544923
-2.2110000000000003 0.09729446880144568
-2.2119999999999997 0.09834793030582344
-2.213000000000001 0.09941293691834074
-2.2140000000000004 0.10047637590675469
-2.215 0.10152805323180045
-2.2159999999999993 0.10256237017868967
-2.2170000000000005 0.10357729878006092
-2.218 0.10457382478297776
-2.2189999999999994 0.10555442396430063
-2.2200000000000006 0.10652288085543356
-2.221 0.10748255231213216
-2.2219999999999995 0.10843527095580437
-2.2230000000000008 0.10938180927416025
-2.224 0.1103211819398977
-2.2249999999999996 0.11125241310018202
-2.226000000000001 0.11217417469932325
-2.2270000000000003 0.1130863330911832
-2.2279999999999998 0.11399063200945546
-2.229000000000001 0.1148919727878233
-2.2300000000000004 0.1157958928145934
-2.231 0.11671045267987956
-2.2319999999999993 0.11764416388032439
-2.2330000000000005 0.11860486828135675
-2.234 0.11959870061184111
-2.2349999999999994 0.12063001096425074
-2.2360000000000007 0.12170116558669897
-2.237 0.1228104879852243
-2.2379999999999995 0.12395525488315491
-2.2390000000000008 0.12513169289229945
-2.24 0.12633732063534597
-2.2409999999999997 0.12757108001788056
-2.242000000000001 0.12883555358130186
-2.2430000000000003 0.13013681383213732
-2.2439999999999998 0.13148422183119973
-2.245000000000001 0.13288946388995695
-2.2460000000000004 0.1343651650469074
-2.247 0.13592124205694334
-2.2479999999999993 0.13756327125439835
-2.2490000000000006 0.1392899957885628
-2.25 0.14109267246874405
-2.2509999999999994 0.14295426390282917
-2.2520000000000007 0.14485076838638172
-2.253 0.1467529594078611
-2.2539999999999996 0.14863054272991136
-2.255000000000001 0.15045584146343619
-2.2560000000000002 0.15220635789369866
-2.2569999999999997 0.15386943532002245
-2.258000000000001 0.15544229647429184
-2.2590000000000003 0.15693290743207736
-2.26 0.15835898325522013
-2.261000000000001 0.1597442175138581
-2.2620000000000005 0.1611155955775916
-2.263 0.16249766927410017
-2.2639999999999993 0.1639110014168965
-2.2650000000000006 0.16536781174923879
-2.266 0.16687141512770032
-2.2669999999999995 0.16841676091336935
-2.2680000000000007 0.16999260324062554
-2.269 0.17158420466700947
-2.2699999999999996 0.17317872200565057
-2.271000000000001 0.17476712506912437
-2.2720000000000002 0.17634902333119062
-2.2729999999999997 0.17793135815984812
-2.274000000000001 0.17952991712515448
-2.2750000000000004 0.18116666755513014
-2.276 0.18286595216898205
-2.277000000000001 0.18465112391606472
-2.2780000000000005 0.1865382572755151
-2.279 0.18853694989376157
-2.2799999999999994 0.19064575308261122
-2.2810000000000006 0.19285036812458434
-2.282 0.1951290842475383
-2.2829999999999995 0.19745268260608453
-2.2840000000000007 0.199789464965479
-2.285 0.2021081503081499
-2.2859999999999996 0.20438487675684355
-2.287000000000001 0.20660345460373253
-2.2880000000000003 0.2087572519687011
-2.2889999999999997 0.21085026839904117
-2.290000000000001 0.21289599225657851
-2.2910000000000004 0.21491298443709675
-2.292 0.21692303178364394
-2.293000000000001 0.21894516490913588
-2.2940000000000005 0.22099496259263443
-2.295 0.22307936009382254
-2.2959999999999994 0.22519549071931277
-2.2970000000000006 0.2273327111372003
-2.298 0.22947256763170046
-2.2989999999999995 0.23159115311691256
-2.3000000000000007 0.2336635605710108
-2.301 0.23566873049400777
-2.3019999999999996 0.23759007900302298
-2.303000000000001 0.23942200133726457
-2.3040000000000003 0.24116465332566592
-2.3049999999999997 0.24283111570011376
-2.306000000000001 0.24443978393734725
-2.3070000000000004 0.2460151711067376
-2.308 0.24758503541330798
-2.309000000000001 0.24917450542995767
-2.3100000000000005 0.2508066996837727
-2.311 0.2525003144398502
-2.3119999999999994 0.2542662401900014
-2.3130000000000006 0.2561112461009233
-2.314 0.25803556623943774
-2.3149999999999995 0.2600353139971507
-2.3160000000000007 0.2621022320734346
-2.317 0.2642232742131708
-2.3179999999999996 0.2663848403697853
-2.319000000000001 0.2685660230238052
-2.3200000000000003 0.27074580235739837
-2.3209999999999997 0.2728989129507172
-2.322000000000001 0.2750001622593258
-2.3230000000000004 0.2770236840834074
-2.324 0.27894649599065546
-2.3249999999999993 0.28075240458120626
-2.3260000000000005 0.28243079123761305
-2.327 0.28397985421025396
-2.3279999999999994 0.2854050515408056
-2.3290000000000006 0.28672059911648085
-2.33 0.2879459289156294
-2.3309999999999995 0.2891008145898225
-2.3320000000000007 0.2902036568287361
-2.333 0.29126974936726086
-2.3339999999999996 0.292311154309914
-2.335000000000001 0.2933321469426233
-2.3360000000000003 0.29433291283442553
-2.3369999999999997 0.2953129805309827
-2.338000000000001 0.29627166760680995
-2.3390000000000004 0.29721128937915064
-2.34 0.29813602273791934
-2.3409999999999993 0.2990572891878684
-2.3420000000000005 0.2999888718599819
-2.343 0.30094668894637155
-2.3439999999999994 0.30194889817578285
-2.3450000000000006 0.3030136659813851
-2.346 0.30415556757808027
-2.3469999999999995 0.30538949554287226
-2.3480000000000008 0.30672617859461326
-2.349 0.30817618952580467
-2.3499999999999996 0.30974496230077786
-2.351000000000001 0.31143645447449336
-2.3520000000000003 0.31324722791666826
-2.3529999999999998 0.3151702225930371
-2.354000000000001 0.31718516392784013
-2.3550000000000004 0.3192660679449986
-2.356 0.32137398745919044
-2.3569999999999993 0.3234621006475643
-2.3580000000000005 0.32547576892568436
-2.359 0.32735667607204877
-2.3599999999999994 0.3290483461098707
-2.3610000000000007 0.33050205446342007
-2.362 0.331678607201504
-2.3629999999999995 0.33255632457203804
-2.3640000000000008 0.3331312422609295
-2.365 0.3334201856530102
-2.3659999999999997 0.3334571801703169
-2.367000000000001 0.33329247325073036
-2.3680000000000003 0.33299069140577453
-2.3689999999999998 0.33262176575715624
-2.370000000000001 0.3322568938878402
-2.3710000000000004 0.33196171269632463
-2.372 0.33179189814010307
-2.3729999999999993 0.33178868710144527
-2.3740000000000006 0.3319750604084596
-2.375 0.3323565394716265
-2.3759999999999994 0.3329192146485412
-2.3770000000000007 0.3336340204302723
-2.378 0.3344556723753812
-2.3789999999999996 0.3353303270270511
-2.380000000000001 0.33619677331031456
-2.3810000000000002 0.3369904135190988
-2.3819999999999997 0.3376454157901139
-2.383000000000001 0.33810206652036984
-2.3840000000000003 0.3383095918788163
-2.385 0.33823040084871453
-2.386000000000001 0.33784134202143606
-2.3870000000000005 0.33713779462561794
-2.388 0.3361378518694394
-2.3889999999999993 0.3348836238691844
-2.3900000000000006 0.3334335490949703
-2.391 0.33186634946455096
-2.3919999999999995 0.33027117594405947
-2.3930000000000007 0.32874289040976445
-2.394 0.3273710788422504
-2.3949999999999996 0.3262360206490375
-2.396000000000001 0.3253966850426909
-2.3970000000000002 0.3248891935301046
-2.3979999999999997 0.3247157033221087
-2.399000000000001 0.32485349923922213
-2.4000000000000004 0.3252504971375655
-2.401 0.32583132481095
-2.402000000000001 0.3265050282960589
-2.4030000000000005 0.3271738074361443
-2.404 0.3277399804770542
-2.4049999999999994 0.32811813277676966
-2.4060000000000006 0.32823945796378473
-2.407 0.328060283602055
-2.4079999999999995 0.32756267983137927
-2.4090000000000007 0.32675394775670896
-2.41 0.32566617673432324
-2.4109999999999996 0.3243531012214061
-2.412000000000001 0.32288038778709244
-2.4130000000000003 0.32132155454263894
-2.4139999999999997 0.3197484268260486
-2.415000000000001 0.31823047296361023
-2.4160000000000004 0.3168230012622065
-2.417 0.3155694616289654
-2.418000000000001 0.3144968744820697
-2.4190000000000005 0.3136206082828831
-2.42 0.31294349025513896
-2.4209999999999994 0.31245741718825176
-2.4220000000000006 0.31214762854080613
-2.423 0.3119929913219723
-2.4239999999999995 0.31197000297676103
-2.4250000000000007 0.312051452055567
-2.426 0.3122081795528775
-2.4269999999999996 0.3124108174861911
-2.428000000000001 0.3126281945320014
-2.4290000000000003 0.312829538075293
-2.4299999999999997 0.312986352417659
-2.431000000000001 0.31307262523484874
-2.4320000000000004 0.3130654787701893
-2.433 0.31294883739374446
-2.434000000000001 0.31271232998810006
-2.4350000000000005 0.3123526272709827
-2.436 0.3118738615291986
-2.4369999999999994 0.31128411455835914
-2.4380000000000006 0.3105943929158277
-2.439 0.30981732682504837
-2.4399999999999995 0.30896596287939104
-2.4410000000000007 0.3080505608363003
-2.442 0.30707760231408093
-2.4429999999999996 0.30605193123002256
-2.444000000000001 0.30497716318354345
-2.4450000000000003 0.30385787661700403
-2.4459999999999997 0.3027032648355692
-2.447000000000001 0.30152917528322115
-2.4480000000000004 0.30035643839838766
-2.449 0.29921483733944754
-2.4499999999999993 0.29813798885333914
-2.4510000000000005 0.2971592542960597
-2.452 0.29630790628670883
-2.4529999999999994 0.29560111393067995
-2.4540000000000006 0.29504445145612024
-2.455 0.29462565640287774
-2.4559999999999995 0.2943194998090725
-2.4570000000000007 0.2940876145869485
-2.458 0.2938882542009725
-2.4589999999999996 0.2936786938393198
-2.460000000000001 0.2934206224144902
-2.4610000000000003 0.2930909099740632
-2.4619999999999997 0.29267972133357023
-2.463000000000001 0.29219258926925523
-2.4640000000000004 0.2916480991892944
-2.465 0.2910770515181297
-2.4659999999999993 0.2905150604829296
-2.4670000000000005 0.2899998097887003
-2.468 0.289564669315499
-2.4689999999999994 0.28923745839207166
-2.4700000000000006 0.28903888160237595
-2.471 0.28898098827636853
-2.4719999999999995 0.289068286493008
-2.4730000000000008 0.2892981642077161
-2.474 0.28966496924362356
-2.4749999999999996 0.2901563912797525
-2.476000000000001 0.29076239404143106
-2.4770000000000003 0.29146943833991174
-2.4779999999999998 0.2922654269307158
-2.479000000000001 0.2931375501660178
-2.4800000000000004 0.2940725005397329
-2.481 0.2950560828501866
-2.4819999999999993 0.29607221778237236
-2.4830000000000005 0.2971020246754219
-2.484 0.2981253879713574
-2.4849999999999994 0.2991187710245873
-2.4860000000000007 0.3000563619553138
-2.487 0.30091247468448534
-2.4879999999999995 0.3016602580358068
-2.4890000000000008 0.3022758340264083
-2.49 0.3027371114255893
-2.4909999999999997 0.303030753599371
-2.492000000000001 0.3031494537405916
-2.4930000000000003 0.3030922084167923
-2.4939999999999998 0.3028707951707416
-2.495000000000001 0.3025048509664329
-2.4960000000000004 0.3020232397071588
-2.497 0.30146452875157226
-2.4979999999999993 0.3008713786811799
-2.4990000000000006 0.3002916646474382
-2.5 0.29977454367180556
-2.5009999999999994 0.2993661799320159
-2.5020000000000007 0.2991124685207427
-2.503 0.2990478316857522
-2.5039999999999996 0.2992030951329863
-2.505000000000001 0.2995935291235908
-2.5060000000000002 0.30022729162351347
-2.5069999999999997 0.30110011249194263
-2.508000000000001 0.30219738992650713
-2.5090000000000003 0.30349808611792045
-2.51 0.3049711030153713
-2.511000000000001 0.30658308115491895
-2.5120000000000005 0.3082979754184744
-2.513 0.31007853945603814
-2.5139999999999993 0.3118890230848034
-2.5150000000000006 0.3136959358697251
-2.516 0.3154680224047521
-2.5169999999999995 0.3171795736078005
-2.5180000000000007 0.3188087375057958
-2.519 0.32033916849414795
-2.5199999999999996 0.32175820545841294
-2.521000000000001 0.3230580972588865
-2.5220000000000002 0.3242360874161536
-2.5229999999999997 0.32529173071187917
-2.524000000000001 0.32623076351160746
-2.5250000000000004 0.327060582851355
-2.526 0.3277943979051996
-2.527000000000001 0.3284479188850831
-2.5280000000000005 0.3290426132275768
-2.529 0.32960416194669356
-2.5299999999999994 0.33016292527929525
-2.5310000000000006 0.3307536959806998
-2.532 0.3314132912605059
-2.5329999999999995 0.33217875452193746
-2.5340000000000007 0.3330809548722199
-2.535 0.3341447357309206
-2.5359999999999996 0.33538494245821965
-2.537000000000001 0.3368032773965095
-2.5380000000000003 0.33838701447736064
-2.5389999999999997 0.3401135665361376
-2.540000000000001 0.3419491383783688
-2.5410000000000004 0.3438547629941669
-2.542 0.34578941736045055
-2.543000000000001 0.34771407750322353
-2.5440000000000005 0.34959403009650847
-2.545 0.35140400195594984
-2.5459999999999994 0.35312565879514346
-2.5470000000000006 0.35475211393853656
-2.548 0.35628602712988316
-2.5489999999999995 0.35773945532934626
-2.5500000000000007 0.3591324564708219
-2.551 0.36048992948767544
-2.5519999999999996 0.36184472417936336
-2.553000000000001 0.363230052240985
-2.5540000000000003 0.3646800499873812
-2.5549999999999997 0.36622642224994234
-2.556000000000001 0.3678950430304119
-2.5570000000000004 0.36970753389007593
-2.558 0.3716749688370687
-2.559000000000001 0.373803449115745
-2.5600000000000005 0.3760915701595823
-2.561 0.37853397595990357
-2.5619999999999994 0.38112569190633083
-2.5630000000000006 0.38386077911651717
-2.564 0.38673483147384446
-2.5649999999999995 0.38974322110744614
-2.5660000000000007 0.3928791753954071
-2.567 0.3961351927730769
-2.5679999999999996 0.39949418735026004
-2.569000000000001 0.4029336993468472
-2.5700000000000003 0.4064232322964302
-2.5709999999999997 0.40992376933515795
-2.572000000000001 0.413393770350794
-2.5730000000000004 0.41679072065107997
-2.574 0.4200774107369955
-2.575000000000001 0.4232277673887287
-2.5760000000000005 0.42622556104730847
-2.577 0.42906949712317355
-2.5779999999999994 0.4317685875839886
-2.5790000000000006 0.4343445899242703
-2.58 0.43682611241896546
-2.5809999999999995 0.4392434914886494
-2.5820000000000007 0.4416301626308955
-2.583 0.44402040367550033
-2.5839999999999996 0.44644631410868385
-2.585000000000001 0.4489367254586682
-2.5860000000000003 0.4515249901959846
-2.5869999999999997 0.45423996420607454
-2.588000000000001 0.45710754577755786
-2.5890000000000004 0.46015048156899824
-2.59 0.4633889220670759
-2.5909999999999993 0.46683090957743445
-2.5920000000000005 0.470476891707329
-2.593 0.47431365484549787
-2.5939999999999994 0.4783188535922331
-2.5950000000000006 0.48245705844862957
-2.596 0.48668766965329363
-2.5969999999999995 0.49096257729550186
-2.5980000000000008 0.4952339865739193
-2.599 0.49945552419820993
-2.5999999999999996 0.503586534775293
-2.601000000000001 0.5075957486631076
-2.6020000000000003 0.5114632315152081
-2.6029999999999998 0.5151854364526758
-2.604000000000001 0.5187693824581538
-2.6050000000000004 0.522235273817059
-2.606 0.5256131630144741
-2.6069999999999993 0.5289388631819661
-2.6080000000000005 0.53224253351808
-2.609 0.5355501443318319
-2.6099999999999994 0.5388726156313499
-2.6110000000000007 0.5422046050228375
-2.612 0.5455240686487195
-2.6129999999999995 0.5487978418766495
-2.6140000000000008 0.5519825489837018
-2.615 0.5550328837234517
-2.6159999999999997 0.5579100567489872
-2.617000000000001 0.5605926613459105
-2.6180000000000003 0.5630724047082614
-2.6189999999999998 0.5653621403296092
-2.620000000000001 0.5674888789488884
-2.6210000000000004 0.5694901966127636
-2.622 0.5714057274752119
-2.6229999999999993 0.5732714940361746
-2.6240000000000006 0.5751115715273953
-2.625 0.5769404368211514
-2.6259999999999994 0.5787563156148289
-2.6270000000000007 0.580547531919242
-2.628 0.5822915312946685
-2.6289999999999996 0.5839649466861851
-2.630000000000001 0.5855416328807888
-2.6310000000000002 0.587002272652569
-2.6319999999999997 0.5883314664806267
-2.633000000000001 0.5895216131417763
-2.6340000000000003 0.5905736098699036
-2.635 0.5914889180009246
-2.636000000000001 0.592275294965825
-2.6370000000000005 0.5929426071886934
-2.638 0.5934968709358845
-2.6389999999999993 0.5939451323231386
-2.6400000000000006 0.5942923076897002
-2.641 0.5945394069811712
-2.6419999999999995 0.5946897180031512
-2.6430000000000007 0.594742580151951
-2.644 0.5947021178220834
-2.6449999999999996 0.594567285786498
-2.646000000000001 0.5943380828488005
-2.6470000000000002 0.594011964661316
-2.6479999999999997 0.5935815393948584
-2.649000000000001 0.5930327910581356
-2.6500000000000004 0.592336131093677
-2.651 0.5914574326288163
-2.652000000000001 0.5903511374832737
-2.6530000000000005 0.5889689140472981
-2.654 0.5872642611613957
-2.6549999999999994 0.5851975673528923
-2.6560000000000006 0.5827401628945061
-2.657 0.5798798617900298
-2.6579999999999995 0.5766177777525723
-2.6590000000000007 0.5729675057799413
-2.66 0.5689508155313214
-2.6609999999999996 0.564591273830843
-2.662000000000001 0.5599123663518182
-2.6630000000000003 0.5549378224494943
-2.6639999999999997 0.549688480597165
-2.665000000000001 0.5441881569001837
-2.6660000000000004 0.5384636290008122
-2.667 0.5325568454767023
-2.668000000000001 0.5265178329448834
-2.6690000000000005 0.5204115594325847
-2.67 0.5143093215660952
-2.6709999999999994 0.5082855477793218
-2.6720000000000006 0.5024075949766443
-2.673 0.49672955086987913
-2.6739999999999995 0.4912813384844817
-2.6750000000000007 0.48606862357600855
-2.676 0.48106818730886114
-2.6769999999999996 0.47623000102711105
-2.678000000000001 0.4714846578179867
-2.6790000000000003 0.466753911059351
-2.6799999999999997 0.46195427125369043
-2.681000000000001 0.45701384687010793
-2.6820000000000004 0.451875496972344
-2.683 0.44650650994259317
-2.684000000000001 0.4409006816953617
-2.6850000000000005 0.43507686256712724
-2.686 0.4290738893289524
-2.6869999999999994 0.42294335223013146
-2.6880000000000006 0.41673909033737666
-2.689 0.4105143712920073
-2.6899999999999995 0.4043075592051444
-2.6910000000000007 0.3981451445175215
-2.692 0.3920384881834264
-2.6929999999999996 0.3859877626140046
-2.694000000000001 0.3799883912051016
-2.6950000000000003 0.3740345265260524
-2.6959999999999997 0.36812309180054553
-2.697000000000001 0.3622577214427367
-2.6980000000000004 0.35644906662415504
-2.699 0.3507150907686525
-2.700000000000001 0.3450698925891585
-2.7010000000000005 0.3395283937959131
-2.702 0.3340987208576787
-2.7029999999999994 0.328782706845164
-2.7040000000000006 0.3235749030269536
-2.705 0.3184658890919496
-2.7059999999999995 0.3134441909710043
-2.7070000000000007 0.3084964151358132
-2.708 0.3036132169605364
-2.7089999999999996 0.298785477059156
-2.710000000000001 0.2940070310807489
-2.7110000000000003 0.28927046401710604
-2.7119999999999997 0.2845687994361372
-2.713000000000001 0.2798939911203853
-2.7140000000000004 0.27523635169462
-2.715 0.27058886036459895
-2.7159999999999993 0.26594275851726423
-2.7170000000000005 0.26129716995908303
-2.718 0.2566551931890077
-2.7189999999999994 0.2520277491252081
-2.7200000000000006 0.24743236202120436
-2.721 0.24289131661611713
-2.7219999999999995 0.2384313246982085
-2.7230000000000008 0.23407821556454297
-2.724 0.22985642339759063
-2.7249999999999996 0.2257864861457511
-2.726000000000001 0.22188267407410803
-2.7270000000000003 0.21815194169305482
-2.7279999999999998 0.2145964286370133
-2.729000000000001 0.21121113840678393
-2.7300000000000004 0.20799039677908449
-2.731 0.2049263006225247
-2.7319999999999993 0.2020079142413802
-2.7330000000000005 0.199227842346695
-2.734 0.19657560619608122
-2.7349999999999994 0.19403986475257248
-2.7360000000000007 0.19160906368990535
-2.737 0.18926841125948354
-2.7379999999999995 0.18700076680841676
-2.7390000000000008 0.1847888134577378
-2.74 0.18261340961734174
-2.7409999999999997 0.18045875872844816
-2.742000000000001 0.17831228671429294
-2.7430000000000003 0.1761671923629908
-2.7439999999999998 0.17402325456209794
-2.745000000000001 0.17188509974067973
-2.7460000000000004 0.16976289097780717
-2.747 0.16766715610969854
-2.7479999999999993 0.1656094239790399
-2.7490000000000006 0.16359709247758053
-2.75 0.16163208341608104
-2.7509999999999994 0.15970997178590488
-2.7520000000000007 0.15782059380822827
-2.753 0.1559468434220295
-2.7539999999999996 0.15407005173935664
-2.755000000000001 0.15216785562139798
-2.7560000000000002 0.15022110744103445
-2.7569999999999997 0.14821352766195645
-2.758000000000001 0.14613563068647983
-2.7590000000000003 0.1439856219278813
-2.76 0.14176929742029445
-2.761000000000001 0.13949990812278878
-2.7620000000000005 0.13719838005968582
-2.763 0.134888402600117
-2.7639999999999993 0.13259613271891516
-2.7650000000000006 0.1303469909180693
-2.766 0.12816186215216993
-2.7669999999999995 0.1260579211696773
-2.7680000000000007 0.12404481090928521
-2.769 0.12212509462829779
-2.7699999999999996 0.12029653656988186
-2.771000000000001 0.11855089525649465
-2.7720000000000002 0.11687843976128624
-2.7729999999999997 0.11526750628309168
-2.774000000000001 0.11370694302439227
-2.7750000000000004 0.11218841875309013
-2.776 0.1107051724697786
-2.777000000000001 0.10925354035887754
-2.7780000000000005 0.10783274254166872
-2.779 0.1064424284795863
-2.7799999999999994 0.10508392301091281
-2.7810000000000006 0.10376021383520263
-2.782 0.10247237331455548
-2.7829999999999995 0.10122293021144037
-2.7840000000000007 0.10001330237131563
-2.785 0.09884366867833161
-2.7859999999999996 0.09771389729544791
-2.787000000000001 0.09662227769277475
-2.7880000000000003 0.09556537832559951
-2.7889999999999997 0.0945377445230805
-2.790000000000001 0.09353227429434514
-2.7910000000000004 0.09254056895196017
-2.792 0.09155318387918855
-2.793000000000001 0.09056013161729227
-2.7940000000000005 0.0895538106246601
-2.795 0.08852869751580958
-2.7959999999999994 0.0874825523863895
-2.7970000000000006 0.08641650695676001
-2.798 0.08533589157978502
-2.7989999999999995 0.08424920196887821
-2.8000000000000007 0.08316598400889257
-2.801 0.08209588968912238
-2.8019999999999996 0.08104796477430798
-2.803000000000001 0.08002822610481256
-2.8040000000000003 0.07904082749974449
-2.8049999999999997 0.07808540580147436
-2.806000000000001 0.07716011849305954
-2.8070000000000004 0.07626071347262238
-2.808 0.07538316684208907
-2.809000000000001 0.07452390534016431
-2.8100000000000005 0.07368176475442405
-2.811 0.07285753279512609
-2.8119999999999994 0.0720542135203281
-2.8130000000000006 0.07127683049583504
-2.814 0.0705317794524025
-2.8149999999999995 0.06982526431079071
-2.8160000000000007 0.06916247915274695
-2.817 0.06854670546127914
-2.8179999999999996 0.06797914778777032
-2.819000000000001 0.06745793443320348
-2.8200000000000003 0.06697817956056112
-2.8209999999999997 0.06653315120974317
-2.822000000000001 0.06611346036212494
-2.8230000000000004 0.06570854153726496
-2.824 0.06530707920976261
-2.825000000000001 0.06489771395729603
-2.8260000000000005 0.06446981638449144
-2.827 0.0640146278045453
-2.8279999999999994 0.06352538182914343
-2.8290000000000006 0.06299825434673674
-2.83 0.06243221906255018
-2.8309999999999995 0.06182890713077699
-2.8320000000000007 0.061193441382441253
-2.833 0.06053286218689648
-2.8339999999999996 0.059856033962990336
-2.835000000000001 0.05917212167955958
-2.8360000000000003 0.058491302583672196
-2.8369999999999997 0.057822259994744094
-2.838000000000001 0.05717216604620165
-2.8390000000000004 0.056546200494856105
-2.84 0.05594722713176913
-2.8409999999999993 0.05537550683112588
-2.8420000000000005 0.05482943904175319
-2.843 0.05430569093392442
-2.8439999999999994 0.05379994460188123
-2.8450000000000006 0.05330831532872672
-2.846 0.05282720567623725
-2.8469999999999995 0.052354089397062646
-2.8480000000000008 0.05188819035780406
-2.849 0.05143012666436174
-2.8499999999999996 0.050981346445309154
-2.851000000000001 0.05054376481297703
-2.8520000000000003 0.050118868401762016
-2.8529999999999998 0.04970732391466236
-2.854000000000001 0.0493091649869516
-2.8550000000000004 0.04892287516231955
-2.856 0.04854622835108234
-2.8569999999999993 0.04817686232150852
-2.8580000000000005 0.04781254658373333
-2.859 0.0474520464466665
-2.8599999999999994 0.04709516202916233
-2.8610000000000007 0.04674320828398371
-2.862 0.046398365060885814
-2.8629999999999995 0.0460633132084697
-2.8640000000000008 0.04574108725559616
-2.865 0.04543387473381062
-2.8659999999999997 0.04514310880020788
-2.867000000000001 0.044868435890469634
-2.8680000000000003 0.044608447036736325
-2.8689999999999998 0.04436045442228076
-2.870000000000001 0.04412117534715846
-2.8710000000000004 0.043887153764896145
-2.872 0.04365541101242399
-2.8729999999999993 0.04342385216409117
-2.8740000000000006 0.0431914749384051
-2.875 0.04295806191196351
-2.8759999999999994 0.04272410652780708
-2.8770000000000007 0.042490733015870516
-2.878 0.04225826152563955
-2.8789999999999996 0.04202670423137899
-2.880000000000001 0.041795001664978904
-2.8810000000000002 0.0415608403178904
-2.8819999999999997 0.04132113751716063
-2.883000000000001 0.0410722078349835
-2.8840000000000003 0.04081067947303399
-2.885 0.04053362455138697
-2.886000000000001 0.040239636498647376
-2.8870000000000005 0.039928643137468856
-2.888 0.039602410330152354
-2.8889999999999993 0.03926379927748755
-2.8900000000000006 0.03891736708049712
-2.891 0.038568017009273786
-2.8919999999999995 0.03822096510150003
-2.8930000000000007 0.0378811781020728
-2.894 0.03755300355884606
-2.8949999999999996 0.03724027783786802
-2.896000000000001 0.03694596263841246
-2.8970000000000002 0.036672622944710416
-2.8979999999999997 0.03642195737354854
-2.899000000000001 0.036195494205443726
-2.9000000000000004 0.035994197043162084
-2.901 0.03581850633375425
-2.902000000000001 0.03566802837586991
-2.9030000000000005 0.03554170498892505
-2.904 0.03543734825504324
-2.9049999999999994 0.03535213021789986
-2.9060000000000006 0.035282253467952246
-2.907 0.03522326913369342
-2.9079999999999995 0.03517055909674779
-2.9090000000000007 0.035119426115488725
-2.91 0.035066050732949834
-2.9109999999999996 0.03500673411664614
-2.912000000000001 0.03493928771838722
-2.9130000000000003 0.03486206952215737
-2.9139999999999997 0.034774640786833885
-2.915000000000001 0.0346775913429459
-2.9160000000000004 0.03457220123195053
-2.917 0.034460318884605254
-2.918000000000001 0.03434432228143015
-2.9190000000000005 0.03422607364363349
-2.92 0.03410778404821726
-2.9209999999999994 0.03399093031518436
-2.9220000000000006 0.033875948115471614
-2.923 0.033762781322530355
-2.9239999999999995 0.03364999168780169
-2.9250000000000007 0.033535342016287335
-2.926 0.033415907681063624
-2.9269999999999996 0.03328862585258207
-2.928000000000001 0.033150985287506395
-2.9290000000000003 0.033001428464397235
-2.9299999999999997 0.03284002760993778
-2.931000000000001 0.0326688620623454
-2.9320000000000004 0.03249215227395493
-2.933 0.03231586823733597
-2.934000000000001 0.032146953490957024
-2.9350000000000005 0.031992752775816424
-2.936 0.03186041044313902
-2.9369999999999994 0.0317548485664886
-2.9380000000000006 0.031679423066999134
-2.939 0.03163411787586347
-2.9399999999999995 0.03161637940435685
-2.9410000000000007 0.031621285744699
-2.942 0.03164209821037859
-2.9429999999999996 0.03167088366240031
-2.944000000000001 0.03169995609826018
-2.9450000000000003 0.03172233362126592
-2.9459999999999997 0.031732456846015604
-2.947000000000001 0.03172666860096583
-2.9480000000000004 0.031703135608756726
-2.949 0.03166138985142361
-2.950000000000001 0.03160255874058521
-2.9510000000000005 0.031528328405606786
-2.952 0.03144034898295339
-2.9529999999999994 0.03134044122121229
-2.9540000000000006 0.031230072305472763
-2.955 0.031110241755089335
-2.9559999999999995 0.030981820958412343
-2.9570000000000007 0.030845625761172033
-2.958 0.03070251758595221
-2.9589999999999996 0.030553594625333632
-2.960000000000001 0.030400450454166027
-2.9610000000000003 0.030244852910335566
-2.9619999999999997 0.03008909790816594
-2.963000000000001 0.029935426587177134
-2.9640000000000004 0.029786218402470085
-2.965 0.029644159222723274
-2.9659999999999993 0.02951181873418133
-2.9670000000000005 0.029391612025328154
-2.968 0.029285826604612968
-2.9689999999999994 0.029195864394183025
-2.9700000000000006 0.029122493995104134
-2.971 0.029065269552369516
-2.9719999999999995 0.0290222228860069
-2.9730000000000008 0.028990260568377
-2.974 0.028965040968590944
-2.9749999999999996 0.028941536755593793
-2.976000000000001 0.028914834015648944
-2.9770000000000003 0.028880590220098826
-2.9779999999999998 0.028835572273136267
-2.979000000000001 0.028778438673515483
-2.9800000000000004 0.028709391164275715
-2.981 0.028630354319040343
-2.9819999999999993 0.028544439417670354
-2.9830000000000005 0.028455636576832383
-2.984 0.02836792146073014
-2.9849999999999994 0.028284932941784153
-2.9860000000000007 0.02820987937314253
-2.987 0.02814519044849725
-2.9879999999999995 0.028092573022327903
-2.9890000000000008 0.028053324943188254
-2.99 0.02802806097499189
-2.9909999999999997 0.0280171948850269
-2.992000000000001 0.028020374950134992
-2.9930000000000003 0.02803657625482045
-2.9939999999999998 0.028063808787608193
-2.995000000000001 0.028099176021915872
-2.9960000000000004 0.028139021400688424
-2.997 0.02817869854097109
-2.9979999999999993 0.028213718519332076
-2.9990000000000006 0.028239789585518826
-3.0 0.028253637400020036
