# Supplementary material for: Pressure-tuning of α-RuCl3 towards a quantum spin liquid
Source: Nat Commun. 2024 Sep 17;15:8142. doi: 10.1038/s41467-024-52169-w (PMC11408671; doi:10.1038/s41467-024-52169-w)
Supplement: Supplementary file 3 — Source Data [file 41467_2024_52169_MOESM3_ESM.zip › fig4/FIG4_ExpData_300K_1p26GPa_Stripe-13l.dat]

1.32711101	25724.23306
1.29724206	25689.08675
1.26577791	19515.32684
1.23688202	17939.78429
1.20848169	13090.4934
1.1781075	11232.17077
1.1455913	6604.636199
1.11849495	8270.369292
1.09357411	8223.385131
1.06555219	6706.858997
1.0342231	6705.792122
1.00883212	9575.432231
0.98192129	7982.018059
0.95359756	6133.193118
0.92693579	4290.808355
0.90088116	6290.122005
0.87462056	7902.634131
0.84766191	8855.613137
0.82232663	11916.35963
0.79591924	11642.86576
0.77130689	14071.75361
0.74528108	20591.86014
0.72034258	27450.911
0.69382145	41230.46361
0.66768093	57981.46803
0.6425435	53806.78043
0.61783805	57596.31227
0.59194432	50223.00812
0.56632462	39498.36649
0.54093725	33920.88228
0.51684599	30529.43928
0.49331496	26803.19129
0.46965917	22734.4823
0.445286	25596.5397
0.42025759	22597.9073
0.39712742	29989.2264
0.37233095	23092.35386
0.34885107	23596.15137
0.3251725	22039.02945
0.29992741	16187.38336
0.27484606	12623.28464
0.24850165	11973.81617
0.21728078	10384.19772
0.19042114	9752.040968
0.15982703	11035.27549
0.09525893	10332.15015
0.06387234	8618.958173
0.03565593	10509.46476
0.01196814	11350.21479
-0.02247854	11575.03912
-0.05138335	11135.08582
-0.07930397	8811.205606
-0.10632624	8748.446653
-0.13141858	12581.91292
-0.1570868	16426.78711
-0.17936564	16809.19023
-0.20279196	18721.91157
-0.22555351	20749.89955
-0.2493962	25884.79161
-0.27271004	31848.32155
-0.29686719	44899.39142
-0.32300954	73452.03082
-0.34691703	79774.51644
-0.37274561	87532.81151
-0.39752457	65058.24464
-0.42136343	59047.98333
-0.44442288	49153.26216
-0.47034468	50502.09336
-0.49715606	36360.25279
-0.51839614	39123.55212
-0.53831	42387.63752
-0.56121845	31365.36132
-0.58493857	42294.15722
-0.60899504	35775.43577
-0.63473198	30088.70622
-0.65915173	30555.00764
-0.68291667	30101.78955
-0.70767488	19353.38997
-0.73352145	13958.08214
-0.75684772	0
-0.78455331	0
-0.80604346	0
-0.83063228	0
-0.85581107	0
