# Supplementary material for: Pressure-tuning of α-RuCl3 towards a quantum spin liquid
Source: Nat Commun. 2024 Sep 17;15:8142. doi: 10.1038/s41467-024-52169-w (PMC11408671; doi:10.1038/s41467-024-52169-w)
Supplement: Supplementary file 3 — Source Data [file 41467_2024_52169_MOESM3_ESM.zip › fig4/FIG4_SimuData_1-3l_CLdelta_12my.dat]

6.0 0.011019135133823441
5.999 0.01101674381374143
5.998 0.011011492428680068
5.997 0.01100270745083
5.996 0.010989383982228002
5.995 0.010970796859484658
5.994 0.0109463650163862
5.993 0.010915994813718974
5.992 0.010880254737247323
5.991 0.01084026225664881
5.99 0.010797765603530475
5.989 0.01075500989853399
5.988 0.010714343801332245
5.987 0.010678074857423798
5.986 0.010648397631471958
5.985 0.010626888247658626
5.984 0.010614598067454916
5.983 0.01061200013022088
5.982 0.010618885267631033
5.981 0.01063464681627103
5.98 0.010658271733967897
5.979 0.010688559010796198
5.978 0.010724200539077423
5.977 0.010763986031230967
5.976 0.010806681108051074
5.975 0.010851194758406521
5.974 0.010896537184476581
5.973 0.010941791824567766
5.972 0.010986139259866882
5.971 0.011028723832984654
5.97 0.01106887829202972
5.969 0.011105888261154669
5.968 0.011139355997430973
5.967 0.011168842884485497
5.966 0.01119425873573424
5.965 0.011215521459565655
5.964 0.011232651104179547
5.963 0.011245791567461794
5.962 0.011254942289055657
5.961 0.011260103233468828
5.96 0.01126132050351941
5.959 0.011258616503571251
5.958 0.011252059039388822
5.957 0.011242080845457927
5.956 0.01122932930627858
5.955 0.011214675154416296
5.954 0.011199427789761244
5.953 0.011184933147442538
5.952 0.011172641228764811
5.951 0.011163764602614062
5.95 0.011159245883623357
5.949 0.011159581846903596
5.948 0.011164675586087115
5.947 0.011174056987694596
5.946 0.011186764043950309
5.945 0.011201732745964244
5.944 0.011217853826577766
5.943 0.011234233099485525
5.942 0.011250317494373756
5.941 0.011265908956781598
5.94 0.011281226836640101
5.939 0.011296993624327458
5.938 0.011314013252822516
5.937 0.011333205619984547
5.936 0.011355442102830692
5.935 0.011381277262827562
5.934 0.01141096567273739
5.933 0.011444319457092005
5.932 0.011480879062413069
5.931 0.011519770400639145
5.93 0.011560154094909889
5.929 0.011601014463954472
5.928 0.011641429300625216
5.927 0.011680561783261127
5.926 0.011717740762095197
5.925 0.011752350423005585
5.924 0.011783826758058568
5.923 0.011811665787026093
5.922 0.011835443582990829
5.921 0.01185480935708321
5.92 0.011869602241480495
5.919 0.011879942322348768
5.918 0.011886374537348653
5.917 0.011889768479192186
5.916 0.01189146441518762
5.915 0.011893165015353483
5.914 0.011896699301981215
5.913 0.011903856596653545
5.912 0.011916210313613658
5.911 0.01193491997642934
5.91 0.011960644438852627
5.909 0.011993495263363577
5.908 0.012032982355388305
5.907 0.012078258506811853
5.906 0.012128184439606301
5.905 0.012181476637227177
5.904 0.012236950431996036
5.903 0.012293647018652118
5.902 0.012350885249241321
5.901 0.012408309646643405
5.9 0.012465957779451305
5.899 0.012524217596950191
5.898 0.01258359487298946
5.897 0.012644782525283331
5.896 0.01270845078780701
5.895 0.012775207827257492
5.894 0.01284552652172331
5.893 0.012919663131253626
5.892 0.012997931060514199
5.891 0.013080342134215052
5.89 0.013166891185510036
5.889 0.01325768052812087
5.888 0.013352618226605661
5.887 0.013451482995031967
5.886 0.013553989274691937
5.885 0.01365947862121887
5.884 0.013766904113769352
5.883 0.01387479630776746
5.882 0.013981364682366819
5.881 0.014084490161342705
5.88 0.014182060719830632
5.879 0.014272159486942748
5.878 0.01435334958705669
5.877 0.014424889930373781
5.876 0.014486912923292976
5.875 0.014540464935566785
5.874 0.014587389734614476
5.873 0.014630266686801393
5.872 0.014671865676429134
5.871 0.014715220322626524
5.87 0.014763072191729822
5.869 0.014817579232628438
5.868 0.014880339120217854
5.867 0.014952044802351164
5.866 0.015032551225710662
5.865 0.015121011146403858
5.864 0.015216021370972267
5.8629999999999995 0.015315813290971295
5.862 0.015418299179018678
5.861 0.015521682115543476
5.86 0.01562438726075519
5.859 0.01572521486281473
5.858 0.015823448429150448
5.857 0.015918971855666635
5.856 0.016012053765108756
5.855 0.01610328067650846
5.854 0.016193553145590248
5.853 0.01628395154515481
5.852 0.01637563079517825
5.851 0.016469803701261117
5.85 0.01656753668781455
5.849 0.01667002314049079
5.848 0.016778292568281557
5.847 0.016893097520746577
5.846 0.01701502568503799
5.845 0.017144321345521702
5.844 0.017281030628866094
5.843 0.017424677540633225
5.842 0.017574748199264193
5.841 0.01773034465684234
5.84 0.01789050629080181
5.839 0.018054286462946493
5.838 0.018220864700612304
5.837 0.018389177792770457
5.836 0.01855826685389408
5.835 0.018727025221996797
5.834 0.018894248805271532
5.833 0.01905853845479713
5.832 0.019218396999495013
5.831 0.01937247268606859
5.83 0.019519535230055163
5.829 0.01965893907912152
5.828 0.019790390988044308
5.827 0.019914486204762147
5.826 0.02003239465789075
5.825 0.020146079301244176
5.824 0.020257877344811704
5.823 0.02037040760240178
5.822 0.020486276982392394
5.821 0.02060785124187744
5.82 0.020737089701752594
5.819 0.02087510064802733
5.818 0.021022637069984793
5.817 0.021179411235802834
5.816 0.021344621247224946
5.815 0.021516988735178804
5.814 0.021695037645085787
5.813 0.021877415621911044
5.812 0.022062915955699747
5.811 0.022251118131169634
5.81 0.022442372570592478
5.809 0.022637735589180644
5.808 0.02283880351405764
5.807 0.023047456238360756
5.806 0.0232657453328185
5.805 0.02349504756725187
5.804 0.023736110181701884
5.803 0.02398882663015178
5.802 0.02425189365370356
5.801 0.024523424114757726
5.8 0.0248011146978484
5.799 0.025082656656090888
5.798 0.025366030699372048
5.797 0.025650294381430395
5.796 0.0259351409626233
5.795 0.026221361052029494
5.794 0.026510513334628547
5.793 0.026804557436596533
5.792 0.027105307591477053
5.791 0.027414223376259234
5.79 0.02773208701646118
5.789 0.028058591426283124
5.788 0.028392464180903614
5.787 0.028731738764289572
5.786 0.02907404928698656
5.785 0.029416711943781194
5.784 0.029757516393191498
5.783 0.030094941416808293
5.782 0.030428235108598642
5.781 0.030757895818887434
5.78 0.031084868879158647
5.779 0.03141106903953225
5.778 0.03173822786034066
5.777 0.03206829958066676
5.776 0.03240255473888826
5.775 0.032741486561042914
5.774 0.03308530106561019
5.773 0.03343314915982573
5.772 0.0337841236980949
5.771 0.03413718248480494
5.77 0.03449164540234409
5.769 0.03484743495746785
5.768 0.03520540045856444
5.767 0.0355671918888405
5.766 0.03593552189124806
5.765 0.03631375866576325
5.764 0.036705860315881605
5.763 0.03711566203134191
5.762 0.03754630671547141
5.761 0.03800055154720521
5.76 0.03847944022198144
5.759 0.03898295029941383
5.758 0.03950965523814926
5.757 0.04005641498449611
5.756 0.04061974856477569
5.755 0.04119564062294907
5.754 0.041780387164027995
5.753 0.04237112938002745
5.752 0.04296636069503741
5.751 0.04356565616398861
5.75 0.04416998622961329
5.749 0.044781837160637404
5.748 0.04540369208321977
5.747 0.04603887279282016
5.746 0.04669003458859552
5.745 0.04735988318323399
5.744 0.048050163721391176
5.743 0.04876205506569759
5.742 0.04949622093090749
5.741 0.050252199507109185
5.74 0.05102931883513113
5.739 0.051826020710013784
5.7379999999999995 0.05264002225409416
5.737 0.053468039347413815
5.736 0.05430613748197492
5.735 0.055149765928723754
5.734 0.05599364509440601
5.733 0.056833094554800144
5.732 0.05766361919719577
5.731 0.05848288174645158
5.73 0.05928995738406359
5.729 0.060086755783978804
5.728 0.060876783435894345
5.727 0.06166543371271039
5.726 0.062459747356276664
5.725 0.06326636046002455
5.724 0.06409132077702973
5.723 0.06493944038909039
5.7219999999999995 0.0658139898120881
5.721 0.06671683015295807
5.72 0.06764812972414316
5.719 0.06860871557018927
5.718 0.06959900548037085
5.717 0.0706204647295966
5.716 0.07167449166451949
5.715 0.07276283626134532
5.714 0.07388610139596626
5.713 0.07504373700405739
5.712 0.07623134302739111
5.711 0.0774415270740034
5.71 0.0786640774400807
5.709 0.07988652338249452
5.708 0.08109566142361764
5.707 0.08227905816859864
5.706 0.08342800175944116
5.705 0.08453755631609954
5.704 0.08560900213443255
5.703 0.08664925131785856
5.702 0.08767029394588867
5.701 0.0886877812323435
5.7 0.08971852244709799
5.699 0.0907793541267801
5.698 0.09188378275982718
5.697 0.09304173547247899
5.696 0.094257743685461
5.695 0.09553152690258677
5.694 0.09685861238008027
5.693 0.09823063413312952
5.692 0.09963880327038707
5.691 0.10107318603805943
5.69 0.1025260821309539
5.689 0.1039902167658264
5.688 0.10546115565246186
5.687 0.1069364550756965
5.686 0.10841394208258893
5.685 0.10989244632565158
5.684 0.11137017741655271
5.683 0.11284390865257535
5.682 0.11430933053393683
5.681 0.11576108468529288
5.68 0.11719207285567522
5.679 0.11859528864079812
5.678 0.11996372037749303
5.677 0.12129016470156412
5.676 0.12256909013621395
5.675 0.12379643490315817
5.674 0.12496869539175112
5.673 0.12608440469540128
5.672 0.12714390450864727
5.671 0.12814908999992036
5.67 0.12910318938554236
5.669 0.13001252468112062
5.668 0.13088458574808592
5.667 0.13173023941539272
5.666 0.13255959781750085
5.665 0.13338460671473054
5.664 0.13421493873218285
5.663 0.13505813130620803
5.662 0.13591833361625738
5.661 0.1367933660110756
5.66 0.13767580880779573
5.659 0.13855405068820162
5.658 0.13941224871904007
5.657 0.14023259062265775
5.656 0.14099912492878366
5.655 0.14169866314605134
5.654 0.14232378223356265
5.653 0.14287467264270032
5.652 0.14335844627505112
5.651 0.14378970597214522
5.65 0.14418715414798197
5.649 0.14457291559286967
5.648 0.14496746647342507
5.647 0.14538753402955706
5.646 0.14584331142457868
5.645 0.1463367946004259
5.644 0.14686137731814977
5.643 0.14740108578484998
5.642 0.14793612056096683
5.641 0.14844074582237848
5.64 0.14889117997710846
5.639 0.1492640223662524
5.638 0.14954119268914004
5.6370000000000005 0.14970969751769025
5.636 0.14976235960783446
5.635 0.14969648975612754
5.634 0.14951318045594644
5.633 0.1492145544679625
5.632 0.14880373981105824
5.631 0.1482833685563772
5.63 0.14765545008179706
5.629 0.1469205121307134
5.628 0.14608002208664547
5.627 0.1451359971126822
5.626 0.14409204860245012
5.625 0.1429564101732528
5.624 0.14173889882339205
5.623 0.14045439569961446
5.622 0.13912252633705754
5.621 0.13776556592332112
5.62 0.1364086478775451
5.619 0.13507813204425392
5.618 0.13379984919453786
5.617 0.13259807752549618
5.616 0.13149188396916814
5.615 0.13049517764386864
5.614 0.12961462719891595
5.6129999999999995 0.12884862871890856
5.612 0.12818846188490005
5.611 0.12761792956871928
5.61 0.12711408668370672
5.609 0.12665071803589292
5.608 0.12619827607115386
5.607 0.12572723256831142
5.606 0.1252095195601062
5.605 0.12462140154498434
5.604 0.12394440579559961
5.603 0.12316671865704108
5.602 0.1222844805298638
5.601 0.12130165943814006
5.6 0.12022909131112426
5.599 0.11908373868497076
5.598 0.11788676691747076
5.5969999999999995 0.11666113873855616
5.596 0.11542910586503306
5.595 0.11421066639482925
5.594 0.1130217158130571
5.593 0.11187165378109308
5.592 0.11076523364150674
5.591 0.10970068205431215
5.59 0.10867205030183075
5.589 0.10766925119309054
5.588 0.1066815582165598
5.587 0.1056972851030664
5.586 0.10470614674216805
5.585 0.10370120786101432
5.584 0.10267790342505478
5.583 0.1016353485924177
5.582 0.10057574711266165
5.581 0.09950413376398957
5.58 0.0984276949354192
5.579 0.09735386388044939
5.578 0.09629092999641668
5.577 0.09524683717274415
5.576 0.09422784376054726
5.575 0.09324011614348884
5.574 0.09228667196104033
5.573 0.09136951550236583
5.572 0.09048883985721436
5.571 0.089642776928599
5.57 0.08882876837858056
5.569 0.08804213665221233
5.568 0.08727820062678188
5.567 0.08653170526651631
5.566 0.08579802347581846
5.565 0.08507425427578716
5.564 0.08435855363150593
5.563 0.08365154135051549
5.562 0.08295628377526736
5.561 0.08227797204552907
5.56 0.08162242972232167
5.559 0.08099727075112084
5.558 0.08040836416403421
5.557 0.07986087537257129
5.556 0.07935661563127598
5.555 0.07889456173888675
5.554 0.07847083184967599
5.553 0.07807698095004235
5.552 0.07770306183137062
5.551 0.07733796312840645
5.55 0.07697054663665058
5.549 0.07659110911802793
5.548 0.07619301671292669
5.547 0.07577326478575634
5.546 0.07533296794100251
5.545 0.07487722190437733
5.544 0.07441458374392473
5.543 0.07395643787721597
5.542 0.073514849143946
5.541 0.07310250317315058
5.54 0.07273011272429736
5.539 0.07240602837357647
5.538 0.07213464503957674
5.537 0.07191700540668107
5.536 0.07174869971955297
5.535 0.07162170272335606
5.534 0.07152391513741904
5.533 0.0714411181146358
5.532 0.07135699382914906
5.531 0.07125704144779738
5.53 0.07112787315543635
5.529 0.07095944241774545
5.528 0.07074641362485383
5.527 0.07048757620839041
5.526 0.07018676070478552
5.525 0.06985069483354225
5.524 0.0694881767500319
5.523 0.06910895336816786
5.522 0.0687213800412805
5.521 0.06833145306675967
5.52 0.06794323746460146
5.519 0.06755748837572204
5.518 0.06717292113976182
5.517 0.06678723971749835
5.516 0.06639782514595961
5.515 0.06600325293505713
5.514 0.06560380945644256
5.513 0.06520148099635154
5.5120000000000005 0.06480005889201719
5.511 0.06440527664464087
5.51 0.06402278588693018
5.509 0.0636585468727951
5.508 0.0633174315593849
5.507 0.06300353697234656
5.506 0.06271920873680895
5.505 0.0624655103928069
5.504 0.06224243087581166
5.503 0.06204898879113119
5.502 0.0618830572271683
5.501 0.06174280624061117
5.5 0.06162559365202991
5.499 0.061528787858761605
5.498 0.06144948576508044
5.497 0.06138449516245712
5.496 0.061330756113238905
5.495 0.06128519470603548
5.494 0.061244972943810726
5.493 0.06120792592456561
5.492 0.06117179985713935
5.491 0.06113516431757857
5.49 0.06109674740200752
5.489 0.06105560512305742
5.4879999999999995 0.061010488250398905
5.487 0.060959826138439255
5.486 0.06090171702066932
5.485 0.060833419184900636
5.484 0.060751730512961705
5.483 0.060653317646514666
5.482 0.06053445832571166
5.481 0.060392693211888226
5.48 0.060226289509752326
5.479 0.06003472965587161
5.478 0.05981978764437663
5.477 0.05958419499033844
5.476 0.059333410390557395
5.475 0.05907367810549353
5.474 0.05881282565923802
5.473 0.05855927100177001
5.4719999999999995 0.05832138323923156
5.471 0.058106887559664804
5.47 0.057923451778986376
5.469 0.05777700711494304
5.468 0.05767187666059704
5.467 0.05761087018312445
5.466 0.057595534268415516
5.465 0.05762503267515729
5.464 0.057697552373434075
5.463 0.05780982174738313
5.462 0.057957181329805166
5.461 0.05813435218814514
5.46 0.058335039325002946
5.459 0.05855251561997232
5.458 0.05877971112888158
5.457 0.0590100692185867
5.4559999999999995 0.05923739319666189
5.455 0.05945650888181581
5.454 0.05966333092737362
5.453 0.05985536800697891
5.452 0.060030867126172824
5.451 0.06018945184246624
5.45 0.060330756779575466
5.449 0.06045453437316635
5.448 0.06056041194528747
5.447 0.060646681974636914
5.446 0.0607113152751874
5.445 0.06075183024532719
5.444 0.06076591077706109
5.443 0.06075248780664382
5.442 0.06071165360742312
5.441 0.06064573644152102
5.4399999999999995 0.06055915124105498
5.439 0.06045823699501488
5.438 0.06035109696515469
5.437 0.06024627264422894
5.436 0.060152270311350634
5.435 0.060076084640840584
5.434 0.06002336981728932
5.433 0.05999734367301668
5.432 0.059999006620655916
5.431 0.06002677917666033
5.43 0.060077406477301816
5.429 0.06014569410922381
5.428 0.06022647672796385
5.427 0.06031343229496196
5.426 0.06040105331791706
5.425 0.060484099378302646
5.4239999999999995 0.0605588688718372
5.423 0.060622827171227814
5.422 0.06067474924551302
5.421 0.06071414950574261
5.42 0.060742485945886215
5.4190000000000005 0.06076124684013792
5.418 0.0607724943421929
5.417 0.060778289410388084
5.416 0.06078089540284449
5.415 0.06078149521431904
5.414 0.06078142254760473
5.413 0.06078107758271759
5.412 0.060780800460677215
5.411 0.0607806769869148
5.41 0.06078085017333326
5.409 0.06078166379523115
5.408 0.06078360930488312
5.407 0.06078747519066615
5.406 0.06079481401612684
5.405 0.06080685545237114
5.404 0.060825023403570926
5.4030000000000005 0.060851260266131885
5.402 0.06088653457580555
5.401 0.06093211476241864
5.4 0.06098848422772396
5.399 0.06105527185738402
5.398 0.06113182259504709
5.397 0.06121601673406071
5.396 0.06130540666532581
5.395 0.06139595375716896
5.394 0.061483815956079324
5.393 0.061564975840995115
5.392 0.06163578519752295
5.391 0.061693943886970457
5.39 0.061738942430888614
5.389 0.0617730437937424
5.388 0.061800632663056285
5.3870000000000005 0.06182847903413008
5.386 0.06186467381027406
5.385 0.06191643370099671
5.384 0.0619898522114494
5.383 0.062086903822112835
5.382 0.062205567532638034
5.381 0.06233789726042873
5.38 0.06247132350101639
5.379 0.06258884044768304
5.378 0.06267206765451913
5.377 0.06270302512068454
5.376 0.06266665950046853
5.375 0.06255331883545906
5.374 0.062359792946416664
5.373 0.062090205884561454
5.372 0.06175573515477479
5.371 0.06137224845944206
5.37 0.06095971143708021
5.369 0.060538624822505445
5.368 0.060128691160917555
5.367 0.059746720403139414
5.366 0.05940582719944949
5.365 0.05911373722515078
5.364 0.0588735851667277
5.3629999999999995 0.05868383495780939
5.362 0.058539190389446154
5.361 0.058431406267822616
5.36 0.05835097023763861
5.359 0.05828794775471981
5.358 0.05823279306544591
5.357 0.058177347121845024
5.356 0.05811568042071344
5.355 0.058043707616620165
5.354 0.057959237154342196
5.353 0.057861733824612856
5.352 0.057751277428011734
5.351 0.057628528730868094
5.35 0.05749383593337582
5.349 0.057347092633327046
5.348 0.057187882676900295
5.3469999999999995 0.057015085865394055
5.346 0.05682867288275133
5.345 0.05662802987381939
5.344 0.05641424593691988
5.343 0.05618888515120874
5.342 0.0559551625192691
5.341 0.055716409051954824
5.34 0.05547633831760003
5.339 0.05523818841491233
5.338 0.055004634117756655
5.337 0.05477707182658838
5.336 0.05455554416618729
5.335 0.05433825641082573
5.334 0.054123147608789876
5.333 0.053906379806402234
5.332 0.05368483483570091
5.3309999999999995 0.05345472786597672
5.33 0.053213444204332744
5.329 0.05295879809503768
5.328 0.052689032022188435
5.327 0.05240312596812458
5.326 0.05209938422589289
5.325 0.05177666139658593
5.324 0.05143265434116864
5.323 0.0510651203921483
5.322 0.05067212369118957
5.321 0.05025215361223612
5.32 0.04980509489379273
5.319 0.049332412773580595
5.318 0.048837926850686726
5.317 0.04832710603646599
5.316 0.04780738651269391
5.3149999999999995 0.0472870133344953
5.314 0.046774191682554214
5.313 0.046276426739151694
5.312 0.045799184903348
5.311 0.04534579098268092
5.31 0.04491670328319942
5.309 0.04451007591043747
5.308 0.04412158756962543
5.307 0.04374547640390086
5.306 0.0433749485050092
5.305 0.04300285854550214
5.304 0.042622989200251586
5.303 0.042229951294860985
5.302 0.041819980526208056
5.301 0.041391197035516844
5.3 0.04094370917425553
5.2989999999999995 0.04047946829196584
5.298 0.04000194177231132
5.297 0.03951551272161011
5.296 0.039025553301298026
5.295 0.03853688833368693
5.2940000000000005 0.03805427441464197
5.293 0.03758084762474875
5.292 0.037118897004178024
5.291 0.03666907882046103
5.29 0.036231096374683136
5.289 0.03580338150588732
5.288 0.03538408160094978
5.287 0.03497129359103906
5.286 0.03456341428679991
5.285 0.034159115448871076
5.284 0.03375812108120238
5.283 0.03336010359473795
5.282 0.03296548220524773
5.281 0.032574398044505196
5.28 0.03218704512055666
5.279 0.03180348830021269
5.2780000000000005 0.031423289294021724
5.277 0.031046208890150234
5.276 0.030671727758719104
5.275 0.0303000765636054
5.274 0.029931677128273253
5.273 0.029567575478493185
5.272 0.0292094602145894
5.271 0.02885925468206353
5.27 0.02851893848947382
5.269 0.02819010648511645
5.268 0.027873859021678608
5.267 0.027570508145463104
5.266 0.02727961956355523
5.265 0.02699990102119428
5.264 0.026729716863657008
5.263 0.026467368650671893
5.2620000000000005 0.026211186045894487
5.261 0.025959924578179566
5.26 0.025712890422346733
5.259 0.025469903441646066
5.258 0.02523107495541482
5.257 0.024997085002486864
5.256 0.02476848662240771
5.255 0.024545537435179003
5.254 0.024328376590460717
5.253 0.024116859040455654
5.252 0.023910678483645007
5.251 0.02370955849762342
5.25 0.023513525988594564
5.249 0.023323106416061435
5.248 0.023139133818699354
5.247 0.02296301842201048
5.246 0.022796249949957628
5.245 0.02264025455629884
5.244 0.02249590718180411
5.243 0.02236325839557896
5.242 0.022241174125892944
5.241 0.022127383322623283
5.24 0.022018280321014147
5.239 0.021909615151462104
5.2379999999999995 0.021796375995252845
5.237 0.021673669383127644
5.236 0.021536987723590622
5.235 0.02138262606397712
5.234 0.021208076365485252
5.233 0.021012199225688585
5.232 0.02079513043243385
5.231 0.020558473719039922
5.23 0.020305019167236017
5.229 0.020038617713267058
5.228 0.01976366352510158
5.227 0.01948518626224631
5.226 0.019208239351660036
5.225 0.018937502877442846
5.224 0.018677143804861653
5.223 0.01843024327573093
5.2219999999999995 0.01819879569607467
5.221 0.017983424220937672
5.22 0.017783324103508653
5.219 0.017596683726828242
5.218 0.017420541488183193
5.217 0.017251439891913283
5.216 0.017085751222222664
5.215 0.016920139795423783
5.214 0.016751900106327246
5.213 0.016579486410146217
5.212 0.016402506796838304
5.211 0.01622166581513726
5.21 0.01603886310622737
5.209 0.01585678442892385
5.208 0.015678450226077854
5.207 0.015506973118247133
5.2059999999999995 0.015345081014897285
5.205 0.015194887276311998
5.204 0.01505755814049323
5.203 0.01493334440953837
5.202 0.014821619069508163
5.201 0.014720937229537316
5.2 0.014629318492900537
5.199 0.01454435948463688
5.198 0.01446355648690726
5.197 0.014384433549141247
5.196 0.014304617769545998
5.195 0.014222025920450633
5.194 0.014134865795992184
5.193 0.014041553836539713
5.192 0.013940884227842142
5.191 0.013831913746538072
5.1899999999999995 0.013713988084441483
5.189 0.013586992338668804
5.188 0.013450980819542649
5.187 0.013306686674617443
5.186 0.013155293634883714
5.185 0.012998447423707201
5.184 0.012838198771492448
5.183 0.01267694233507176
5.182 0.012517230981088662
5.181 0.012361504032114503
5.18 0.012212036271906456
5.179 0.012070734944767252
5.178 0.011939023640612596
5.177 0.011817852669382642
5.176 0.011707644186466836
5.175 0.011608435842719676
5.1739999999999995 0.011519873405797357
5.173 0.011441249739486086
5.172 0.011371643826041257
5.171 0.01130987064591938
5.17 0.011254501613386935
5.169 0.011203887281346248
5.168 0.01115629161362709
5.167 0.011109754093825865
5.166 0.011062417211785533
5.165 0.011012706006890702
5.164 0.010959319738002795
5.163 0.010901611731861001
5.162 0.01083951830592249
5.161 0.010773643951876003
5.16 0.0107051336977436
5.159 0.010635547369133929
5.158 0.010566663436257853
5.157 0.01050020366395192
5.156 0.010437598658220418
5.155 0.010379905579231073
5.154 0.010327616607243479
5.1530000000000005 0.010280675664200259
5.152 0.010238487770901283
5.151 0.010200119525456061
5.15 0.010164318227665196
5.149 0.010129650067404856
5.148 0.010094797028844455
5.147 0.010058477283775357
5.146 0.010019750678388421
5.145 0.009977928508114943
5.144 0.009932713920617895
5.143 0.00988408457223806
5.142 0.00983234663601021
5.141 0.009778046756834214
5.14 0.009721896135569905
5.139 0.009664656958294387
5.138 0.009607130224535663
5.1370000000000005 0.009550002371211022
5.136 0.009493975282314281
5.135 0.00943959646450503
5.134 0.009387304291271709
5.133 0.009337406417744205
5.132 0.009290131877468074
5.131 0.009245306745125179
5.13 0.009202579585365175
5.129 0.009161188655478736
5.128 0.009119970384324582
5.127 0.009077505144974178
5.126 0.009032145941876273
5.125 0.00898214548424355
5.124 0.008926022271863137
5.123 0.008862664183889939
5.122 0.008791569659374941
5.121 0.008712984882329697
5.12 0.00862796445437788
5.119 0.008538201667320031
5.118 0.008445985968303555
5.117 0.00835386758907311
5.116 0.008264327717143177
5.115 0.008179564550817458
5.114 0.008101282052949977
5.1129999999999995 0.00803047630406804
5.112 0.007967452877577122
5.111 0.007911979830127097
5.11 0.00786332295231319
5.109 0.007820401691003929
5.108 0.007782120833842085
5.107 0.0077474151019262345
5.106 0.007715391415741639
5.105 0.007685448342481684
5.104 0.007657197543963606
5.103 0.0076305278884768605
5.102 0.007605502693346989
5.101 0.007582380359718526
5.1 0.007561578069348182
5.099 0.007543554523551136
5.098 0.0075289052370548235
5.0969999999999995 0.007518163241568188
5.096 0.007511861393057072
5.095 0.007510379835327601
5.094 0.00751389559753712
5.093 0.007522285487973006
5.092 0.0075349875700428046
5.091 0.007551088734446545
5.09 0.00756937165819462
5.089 0.007588182427425683
5.088 0.007605852997568657
5.087 0.007620594045362404
5.086 0.0076307983537884415
5.085 0.007635084011635296
5.084 0.007632446810390766
5.083 0.00762224182590874
5.082 0.007604368112247455
5.0809999999999995 0.007579100976374595
5.08 0.007547104240344688
5.079 0.007509421055622761
5.078 0.007467374216510793
5.077 0.0074224494681895715
5.076 0.007376327700363584
5.075 0.007330603986847034
5.074 0.007286859030092053
5.073 0.007246442068713374
5.072 0.0072103473341213415
5.071 0.007179231389458689
5.07 0.007153289754274917
5.069 0.007132261895612965
5.068 0.007115512477692423
5.067 0.007102156640895019
5.066 0.007091157083727945
5.0649999999999995 0.007081491510496335
5.064 0.007072277875433935
5.063 0.007062865516523001
5.062 0.007052862212995379
5.061 0.007042215882750815
5.06 0.007031101130444979
5.059 0.00701983164449437
5.058 0.007008848844058242
5.057 0.006998615051697357
5.056 0.006989465475920875
5.055 0.006981666421163342
5.054 0.006975302421039421
5.053 0.006970317709894929
5.052 0.006966530022058759
5.051 0.006963593142703852
5.05 0.006961097728361975
5.0489999999999995 0.00695856245476535
5.048 0.006955492168414922
5.047 0.0069514473257528825
5.046 0.0069460857800302
5.045 0.006939181984418048
5.044 0.0069306756020881335
5.043 0.0069207043019674855
5.042 0.006909528184211457
5.041 0.006897501127649749
5.04 0.006885099275375122
5.039 0.006872718858040517
5.038 0.00686076111811809
5.037 0.006849475337514939
5.036 0.006839026994105443
5.035 0.006829467088325315
5.034 0.006820761858103162
5.033 0.006812878911210905
5.032 0.006805733894034635
5.031 0.006799357834114107
5.03 0.0067937889191921255
5.029 0.006789124267181695
5.0280000000000005 0.006785547137218126
5.027 0.00678321502834688
5.026 0.006782236533264318
5.025 0.006782669147273246
5.024 0.006784522653627457
5.023 0.006787714117869464
5.022 0.006792068535954025
5.021 0.006797358179989903
5.02 0.00680330892849484
5.019 0.006809553798626657
5.018 0.006815764058383211
5.017 0.0068214886306138985
5.016 0.0068263621946574515
5.015 0.00682994492457533
5.014 0.006831904336411014
5.013 0.006831969379114355
5.0120000000000005 0.006829958734760129
5.011 0.006825907019644921
5.01 0.006820016626324527
5.009 0.006812648174476297
5.008 0.006804333536304094
5.007 0.006795802901947959
5.006 0.0067877615769871965
5.005 0.006780912106852363
5.004 0.006775857686451379
5.003 0.006772946034005415
5.002 0.006772338477899892
5.001 0.006773832616829504
5.0 0.006776963509557684
4.999 0.006781007078392736
4.998 0.006784981400566355
4.997 0.006787850107810564
4.996 0.006788581561607878
4.995 0.0067863811779869596
4.994 0.0067807143840878156
4.993 0.0067714169167761564
4.992 0.006758785186067949
4.991 0.006743552851191203
4.99 0.006726832456401078
4.989 0.006710029215578402
4.9879999999999995 0.006694645011893622
4.987 0.006682139052128215
4.986 0.006673837477048289
4.984999999999999 0.006670748374543151
4.984 0.006673494062890391
4.983 0.006682341634177677
4.982 0.00669718150592029
4.981 0.0067176007011643885
4.98 0.006743016307685486
4.979 0.006772649992634041
4.978 0.00680571283084533
4.977 0.0068414746906254945
4.976 0.006879187727380989
4.975 0.006918163262446294
4.974 0.006957782269752854
4.973 0.006997460028847299
4.9719999999999995 0.007036664266736249
4.971 0.007074833387598037
4.97 0.007111526449785104
4.969 0.007146275240317455
4.968 0.007178817060813899
4.9670000000000005 0.0072088701644385435
4.966 0.007236379812837334
4.965 0.007261297589723878
4.964 0.0072836385828970165
4.963 0.007303490958622736
4.962 0.007320843331385347
4.961 0.007335676344548633
4.96 0.007347996241886359
4.959 0.007357793143728724
4.958 0.007365089560571022
4.957 0.007370153281893313
4.9559999999999995 0.007373403618830929
4.955 0.007375416409937331
4.954 0.0073770626015478005
4.953 0.007379246773787224
4.952 0.007382940603734718
4.9510000000000005 0.007388957815213537
4.95 0.007397930324267941
4.949 0.007410184509120471
4.948 0.007425649221848059
4.947 0.0074439994584376236
4.946 0.007464583801239349
4.945 0.007486686290565281
4.944 0.007509562390384872
4.943 0.00753262324065918
4.942 0.007555517162469004
4.941 0.007578134732917881
4.9399999999999995 0.007600651250004729
4.939 0.007623580493264674
4.938 0.007647484426971221
4.937 0.00767300046572828
4.936 0.007700721628017774
4.9350000000000005 0.007731019909850073
4.934 0.007764058412723937
4.933 0.007799698135499319
4.932 0.007837617620852525
4.931 0.00787721746389135
4.93 0.007917927316290102
4.929 0.007959060791264882
4.928 0.007999999809493103
4.927 0.008040178738141132
4.926 0.008079143020433843
4.925 0.00811646638355021
4.9239999999999995 0.008151747777882334
4.923 0.008184617574901415
4.922 0.008214754728004049
4.921 0.008241891494524563
4.92 0.008265893663196315
4.9190000000000005 0.008286832993804307
4.918 0.008305087874443144
4.917 0.008321276024939334
4.916 0.008336352776526853
4.915 0.008351535107088123
4.914 0.00836813033694721
4.913 0.008387412341100504
4.912 0.008410498643342706
4.911 0.008438209203062229
4.91 0.008471002094457147
4.909 0.008508944287763979
4.9079999999999995 0.00855167789325218
4.907 0.008598595884433468
4.906 0.008648888545330621
4.905 0.008701652991365627
4.904 0.008756066720627698
4.9030000000000005 0.008811473249378704
4.902 0.008867418034519079
4.901 0.008923681071034454
4.9 0.008980316429367703
4.899 0.009037625836662498
4.898 0.00909598558017401
4.897 0.009155899377581338
4.896 0.009217851529290715
4.895 0.009282276199681899
4.894 0.009349517879443037
4.893 0.009419766502508626
4.8919999999999995 0.009493263957892238
4.891 0.009570037237422134
4.89 0.009650110105292596
4.889 0.009733584730303429
4.888 0.009820419856260833
4.8870000000000005 0.009910465755758647
4.886 0.010003516742011455
4.885 0.010099077524757675
4.884 0.010196351103610043
4.883 0.010294220892479585
4.882 0.010391327111420325
4.881 0.010486068912882188
4.88 0.010576854123510676
4.879 0.010662248200724369
4.878 0.010741179159359024
4.877 0.01081310933723339
4.8759999999999994 0.010878156778534988
4.875 0.010937126060710593
4.874 0.010991417227657263
4.873 0.01104298214357317
4.872 0.011093906306603266
4.871 0.011146472405834235
4.87 0.01120274156800888
4.869 0.01126433304984202
4.868 0.011332448914165676
4.867 0.011407611561737755
4.866 0.011489713536175044
4.865 0.011578119856415993
4.864 0.011671775627506265
4.8629999999999995 0.011769352583896666
4.862 0.011869270117274601
4.861 0.011970170703678324
4.859999999999999 0.01207085916672352
4.859 0.012170418507181525
4.858 0.012268298130704462
4.857 0.012364405723963455
4.856 0.012458945164794644
4.855 0.01255236749345467
4.854 0.012645373683927992
4.853 0.012738810740146017
4.852 0.012833594980984785
4.851 0.012930695688885259
4.85 0.013030973019396434
4.849 0.013135390579409474
4.848 0.013244785376808762
4.8469999999999995 0.013359769404149823
4.846 0.013480819295032195
4.845 0.013608140471825675
4.844 0.01374177668415851
4.843 0.01388135852400317
4.8420000000000005 0.01402648700520925
4.841 0.014176461520342234
4.84 0.014330536840552128
4.839 0.014487978659571837
4.838 0.014648154290376978
4.837 0.014810231722565554
4.836 0.014973453413141194
4.835 0.0151369302838845
4.834 0.015299689473649914
4.833 0.01546058831077399
4.832 0.015618396682001927
4.8309999999999995 0.01577200181398742
4.83 0.01592039030570131
4.829 0.016063028393141728
4.828 0.016199673059201856
4.827 0.01633081475433344
4.8260000000000005 0.01645741615403889
4.825 0.016581099571398215
4.824 0.01670379882439342
4.823 0.01682767210244239
4.822 0.01695487954710456
4.821 0.017087378339092036
4.82 0.017226787878610633
4.819 0.017374022052942008
4.818 0.017529708273122994
4.817 0.017693602265295334
4.816 0.01786503807098317
4.8149999999999995 0.018042962540607076
4.814 0.018226168526614087
4.813 0.01841355702873397
4.812 0.018604170083014546
4.811 0.018797721263277604
4.8100000000000005 0.018994580294782393
4.809 0.019195716580554013
4.808 0.019402551254366882
4.807 0.019616728323547068
4.806 0.019840030866588414
4.805 0.02007364413204005
4.804 0.020318204961126837
4.803 0.02057361720345215
4.802 0.020838748920972247
4.801 0.0211119749051856
4.8 0.021391334006967497
4.7989999999999995 0.02167487196231788
4.798 0.021960886542794374
4.797 0.02224863585109101
4.796 0.022537922613293158
4.795 0.022829503031552425
4.7940000000000005 0.023124784462383436
4.793 0.023425514640290693
4.792 0.02373328277568346
4.791 0.024049361184538584
4.79 0.024374418021451315
4.789 0.024708160292797814
4.788 0.02504943752106387
4.787 0.025396511245427845
4.786 0.025747307913073034
4.785 0.026099488589341434
4.784 0.026451149071483823
4.7829999999999995 0.02680100800582208
4.782 0.027148469940050882
4.781 0.027494050572383116
4.78 0.027838636795467397
4.779 0.02818395964066162
4.7780000000000005 0.02853156230969461
4.777 0.0288831709060749
4.776 0.02923989025803499
4.775 0.029602110319844194
4.774 0.02996998964141715
4.773 0.030342750359408442
4.772 0.030719596734438838
4.771 0.031099637251679326
4.77 0.03148233093704826
4.769 0.031867718886680406
4.768 0.03225666850110205
4.7669999999999995 0.03265078159270965
4.766 0.03305262520869136
4.765 0.033465352181023665
4.764 0.033892643810555
4.763 0.0343380608175351
4.7620000000000005 0.03480451745429228
4.761 0.035294600833167475
4.76 0.035809303591135995
4.759 0.03634866409257861
4.758 0.036911436126923915
4.757 0.037494788443551925
4.756 0.0380955837206723
4.755 0.03871018862175738
4.754 0.0393352497354505
4.753 0.039968175129060896
4.752 0.040607651154224864
4.7509999999999994 0.041253352093977215
4.75 0.04190625289834952
4.749 0.04256877047271185
4.748 0.04324333401211407
4.747 0.043933190624802956
4.746 0.04464097599001323
4.745 0.0453694189718616
4.744 0.04612033958319669
4.743 0.04689500935537259
4.742 0.0476942093214343
4.741 0.04851758533890848
4.74 0.049364538606595086
4.739 0.05023355534973873
4.7379999999999995 0.051122396382908275
4.737 0.052027815769931
4.736 0.05294592260833434
4.734999999999999 0.053872263104250834
4.734 0.05480169628872558
4.733 0.055729734377000475
4.732 0.05665210398434371
4.731 0.0575666875212806
4.73 0.05847276747609416
4.729 0.05937239877216304
4.728 0.060269171851913654
4.727 0.06116847025628422
4.726 0.06207727594785349
4.725 0.06300213682852907
4.724 0.06394898938024408
4.723 0.06492259759096954
4.7219999999999995 0.06592625620658206
4.721 0.06696195781162619
4.72 0.06803008169876625
4.719 0.0691317808198617
4.718 0.07026782453034561
4.7170000000000005 0.07144005255496065
4.716 0.07265013993716304
4.715 0.07390002445391158
4.714 0.07519032013537606
4.713 0.07652037759242042
4.712 0.07788551535444348
4.711 0.0792779224992275
4.71 0.08068697037447545
4.709 0.08209977919540828
4.708 0.08350280371665765
4.707 0.08488342039523611
4.7059999999999995 0.0862329550478034
4.705 0.0875466451946427
4.704 0.08882616391077738
4.703 0.09007899988901986
4.702 0.09131778511891328
4.7010000000000005 0.09255886477205116
4.7 0.0938197111492909
4.699 0.09511777047069923
4.698 0.09646701551542511
4.697 0.09787773164911888
4.696 0.09935468291442842
4.695 0.10089769006727224
4.694 0.10250230877142001
4.693 0.10416006850556227
4.692 0.10586209220872378
4.691 0.10759825417208362
4.6899999999999995 0.10936073188308706
4.689 0.1111419568410125
4.688 0.11293723241496705
4.687 0.11474386736106874
4.686 0.11655931582713171
4.6850000000000005 0.11838207268926257
4.684 0.12021001168629679
4.683 0.12203946528074065
4.682 0.12386575054420046
4.681 0.12568311575480748
4.68 0.1274839625764518
4.679 0.12926076222706936
4.678 0.1310059340681233
4.677 0.13271156055731437
4.676 0.13437139058525588
4.675 0.1359806412860126
4.6739999999999995 0.1375350410030128
4.673 0.13903252478528763
4.672 0.14047308817773632
4.671 0.14185849884955895
4.67 0.14319221907868235
4.6690000000000005 0.1444813022348896
4.668 0.1457342486815625
4.667 0.1469633933812781
4.666 0.14818018702325195
4.665 0.14939806928472626
4.664 0.15062776055890437
4.663 0.15187731771275964
4.662 0.1531508500866868
4.661 0.1544452246846617
4.66 0.15575131460672498
4.659 0.157055357298066
4.6579999999999995 0.15833892715652265
4.657 0.15958160175074979
4.656 0.16076526834539476
4.655 0.16187519032289996
4.654 0.16290330686521118
4.6530000000000005 0.16385028088414486
4.652 0.16472461013953305
4.651 0.16554325861728098
4.65 0.1663276888440491
4.649 0.16710313527019716
4.648 0.16789279730684187
4.647 0.16871546441010915
4.646 0.16958237439431598
4.645 0.170495361835355
4.644 0.17144637554755743
4.643 0.172416599774603
4.6419999999999995 0.17338290965860487
4.641 0.1743152268889188
4.64 0.175185705393568
4.639 0.1759667748882293
4.638 0.17663694351227954
4.6370000000000005 0.17718033247722445
4.636 0.1775877409316051
4.635 0.17785506558244485
4.634 0.17798251339721993
4.633 0.17797156287300167
4.632 0.17782496628849032
4.631 0.1775450126789136
4.63 0.1771335035888597
4.629 0.17659057162232103
4.628 0.1759176395347882
4.627 0.1751168668617504
4.6259999999999994 0.17419230683673576
4.625 0.173153619360828
4.624 0.17201228582314754
4.623 0.17078599048531456
4.622 0.16949825520641995
4.621 0.16817595856870896
4.62 0.16684971582838815
4.619 0.16555180559861812
4.618 0.16431416867541881
4.617 0.16316690807650355
4.616 0.16213396535781632
4.615 0.16123289429382076
4.614 0.16047225315579408
4.6129999999999995 0.15985030294757208
4.612 0.15935627322523896
4.611 0.15896993302783186
4.609999999999999 0.15866252428537667
4.609 0.15840111356204975
4.608 0.1581485076130873
4.607 0.157867579377532
4.606 0.15752304431791508
4.605 0.15708514638919413
4.604 0.15653077374944668
4.603 0.15584519127225366
4.602 0.1550237611835567
4.601 0.15407160275067106
4.6 0.15300249736482413
4.599 0.1518378214666417
4.598 0.1506042190119387
4.5969999999999995 0.1493305420101568
4.596 0.1480447430240164
4.595 0.14677192604896672
4.593999999999999 0.14553203690156585
4.593 0.144336943828324
4.5920000000000005 0.14319254078898244
4.591 0.14209661168352222
4.59 0.1410415680734069
4.589 0.14001460496098675
4.588 0.13900203199142602
4.587 0.13798892683464592
4.586 0.13696204096778095
4.585 0.13591242923299543
4.584 0.1348341157126813
4.583 0.13372592286824547
4.582 0.13259063846928476
4.5809999999999995 0.13143485731067248
4.58 0.1302679862069144
4.579 0.12909985057238188
4.578 0.12794151515052135
4.577 0.12680363437806902
4.5760000000000005 0.1256947610294041
4.575 0.12462324287749281
4.574 0.1235933097051614
4.573 0.12260784106268491
4.572 0.12166718341434003
4.571 0.12076891279640495
4.57 0.11990965416593875
4.569 0.11908317051458443
4.568 0.11828321653637872
4.567 0.1175028249931692
4.566 0.11673589958086171
4.5649999999999995 0.11597876852913279
4.564 0.11522921738381878
4.563 0.11448841196055808
4.562 0.11376085632190311
4.561 0.11305395168088016
4.5600000000000005 0.11237591985026774
4.559 0.11173737524061264
4.558 0.11114647167775736
4.557 0.11061034018388825
4.556 0.11013145902395714
4.555 0.10970833559908587
4.554 0.10933552402314693
4.553 0.10900127856522643
4.552 0.10869176303493211
4.551 0.10839161933188028
4.55 0.10808542501066715
4.5489999999999995 0.10775983044952633
4.548 0.10740579706029915
4.547 0.10701937837210793
4.546 0.10660242856610944
4.545 0.10616239073968621
4.5440000000000005 0.10571160228547828
4.543 0.10526635765550921
4.542 0.10484393133925947
4.541 0.10446247316940104
4.54 0.10413732223946225
4.539 0.10388045996458527
4.538 0.10369817179780062
4.537 0.1035919410882093
4.536 0.10355541553553911
4.535 0.10357696052806287
4.534 0.10363907099499592
4.5329999999999995 0.10372112332018095
4.532 0.10379943794287151
4.531 0.10385295872452462
4.53 0.10386221283830745
4.529 0.10381261275560891
4.5280000000000005 0.10369644219790544
4.527 0.1035119969904662
4.526 0.10326493702865504
4.525 0.10296511642154349
4.524 0.10262545791191746
4.523 0.10226018801912005
4.522 0.10188146202929019
4.521 0.10149794022286526
4.52 0.10111542156529613
4.519 0.10073480855460937
4.518 0.10035400793491102
4.5169999999999995 0.0999694619235201
4.516 0.09957722193318677
4.515 0.09917511546622382
4.514 0.0987636343490672
4.513 0.09834584417015542
4.5120000000000005 0.09792756813663275
4.511 0.09751759433619228
4.51 0.09712464152454396
4.509 0.09675787900240598
4.508 0.09642490885042669
4.507 0.09613215775666463
4.506 0.09588338189928093
4.505 0.09568041607420054
4.504 0.09552335877064858
4.503 0.0954108522156184
4.502 0.09533974791363904
4.5009999999999994 0.09530729982265689
4.5 0.0953095126235504
4.499 0.0953424397495233
4.498 0.09540171986138912
4.497 0.09548257739596318
4.496 0.0955804724074851
4.495 0.09569087019097984
4.494 0.09580956360331548
4.493 0.09593339204263522
4.492 0.09605894385297262
4.491 0.09618401239222027
4.49 0.09630654240987017
4.489 0.09642486463027737
4.4879999999999995 0.09653681650146924
4.487 0.09663961634675866
4.486 0.09672998911990542
4.484999999999999 0.09680335807106294
4.484 0.09685447548525022
4.483 0.09687792600701318
4.482 0.09686778448897346
4.481 0.09682011585359745
4.48 0.09673220680463479
4.479 0.09660325091462131
4.478 0.09643609676118467
4.477 0.09623509393924282
4.476 0.09600897181627485
4.475 0.09576776189795999
4.474 0.09552408640182526
4.473 0.09529160405658488
4.4719999999999995 0.095083999633474
4.471 0.0949140426205098
4.47 0.09479451646381454
4.468999999999999 0.0947354322471958
4.468 0.09474420800366734
4.467 0.09482578348062212
4.466 0.09498297241438353
4.465 0.09521459892933554
4.464 0.09551779782110816
4.463 0.09588722604411168
4.462 0.0963152100192143
4.461 0.09679302319275099
4.46 0.09731024065354175
4.459 0.09785580373304059
4.458 0.09841810469550721
4.457 0.09898641625972371
4.4559999999999995 0.09955064673648212
4.455 0.10010232642292145
4.454 0.10063477266823365
4.453 0.10114385075119915
4.452 0.10162650463382343
4.4510000000000005 0.10208187742824144
4.45 0.10250899847512351
4.449 0.10290699267356967
4.448 0.10327479640983805
4.447 0.10360908928593095
4.446 0.10390613908993658
4.445 0.10416155229503575
4.444 0.10437140947506707
4.443 0.10453401164301747
4.442 0.10464973408932059
4.441 0.10472282736017909
4.4399999999999995 0.10476107811767217
4.439 0.10477553463104135
4.438 0.10478016476595636
4.437 0.10478964602451875
4.436 0.10481853671387031
4.4350000000000005 0.10487876166993125
4.434 0.10497999554626022
4.433 0.10512778095838228
4.432 0.10532391307129946
4.431 0.10556577945528531
4.43 0.10584789741556874
4.429 0.10616137938094922
4.428 0.10649736254318248
4.427 0.10684485988812328
4.426 0.10719417214595962
4.425 0.10753592961113301
4.4239999999999995 0.10786339571198292
4.423 0.10817183501255341
4.422 0.10845885165090544
4.421 0.10872342096836875
4.42 0.10896807903928671
4.4190000000000005 0.1091954845469354
4.418 0.10940946410718974
4.417 0.1096139035843918
4.416 0.10981303134064813
4.415 0.11000910119760131
4.414 0.11020459290178693
4.413 0.11040015400874371
4.412 0.11059625336768941
4.411 0.1107928093253487
4.41 0.11098988203707771
4.409 0.11118790290821402
4.4079999999999995 0.11138768527036869
4.407 0.11159070536877327
4.406 0.11179998143359401
4.405 0.11201806690307027
4.404 0.11224792485270998
4.4030000000000005 0.11249348985316288
4.402 0.11275684642474924
4.401 0.1130405241707771
4.4 0.11334544041770746
4.399 0.11367080484375068
4.398 0.11401514569759044
4.397 0.11437420474318741
4.396 0.11474310496024204
4.395 0.11511403034082561
4.394 0.115479660226431
4.393 0.1158324765717317
4.3919999999999995 0.11616582181684004
4.391 0.11647565877504841
4.39 0.11676142519074352
4.389 0.11702780413209388
4.388 0.11728340943609393
4.3870000000000005 0.11754125451554101
4.386 0.11781666448890943
4.385 0.11812314763918255
4.384 0.11847193293167138
4.383 0.11886622974345877
4.382 0.11930159812785004
4.381 0.11976225592092027
4.38 0.1202236412559538
4.379 0.12065280159766126
4.378 0.12101422268796601
4.377 0.12127327541044332
4.3759999999999994 0.12140096322396358
4.375 0.12137878914860856
4.374 0.12120060150127776
4.373 0.1208743936478028
4.372 0.12042176250595353
4.371 0.11987338567246214
4.37 0.11926788052607239
4.369 0.11864499841604385
4.368 0.11804304991327856
4.367 0.1174948332250296
4.366 0.11702606057216684
4.365 0.11665205053274638
4.364 0.11637912054367959
4.3629999999999995 0.1162044759146351
4.362 0.11611783675428669
4.361 0.11610305869062285
4.359999999999999 0.11614136934170542
4.359 0.11621307981102932
4.358 0.11629919833079924
4.357 0.11638346630132722
4.356 0.11645404642343846
4.355 0.11650279312905687
4.354 0.11652539760276555
4.353 0.11652082144474066
4.352 0.11648931174316444
4.351 0.11643223754528012
4.35 0.11635031501298092
4.349 0.116243293149692
4.348 0.11611024305611353
4.3469999999999995 0.1159487753026374
4.346 0.11575869464456146
4.345 0.1155386286907108
4.343999999999999 0.11529070647772247
4.343 0.11501801987154314
4.342 0.11472713136571817
4.341 0.11442485348682972
4.34 0.11411884216012251
4.339 0.1138157256925467
4.338 0.11352101100583797
4.337 0.1132375065956839
4.336 0.11296516224871653
4.335 0.11270011287552392
4.334 0.1124378693662111
4.333 0.1121702483133046
4.332 0.11189055522106232
4.3309999999999995 0.11159072624297657
4.33 0.11126518335656757
4.329 0.11090927932399798
4.328 0.11051926587378831
4.327 0.1100929513243472
4.3260000000000005 0.10962675216841936
4.325 0.10911820433364447
4.324 0.10856236526495497
4.323 0.10795442437658048
4.322 0.10729016676216369
4.321 0.10656627827717258
4.32 0.10578239562621551
4.319 0.10494152092100241
4.318 0.10405170958365692
4.317 0.10312454543979006
4.316 0.10217583527359413
4.3149999999999995 0.10122312290149144
4.314 0.10028394192752826
4.313 0.09937433511264908
4.312 0.0985060030765481
4.311 0.0976860805592618
4.3100000000000005 0.09691553771938591
4.309 0.09619038647737399
4.308 0.09550130430353211
4.307 0.09483586180246474
4.306 0.09417934207159513
4.305 0.0935162679648857
4.304 0.09283314618865023
4.303 0.09211825888094909
4.302 0.09136341407316262
4.301 0.0905645282932143
4.3 0.0897218527096655
4.2989999999999995 0.08883967812890689
4.298 0.08792559467806219
4.297 0.08698925130758418
4.296 0.08604241209610443
4.295 0.08509567867070192
4.2940000000000005 0.08415945833924954
4.293 0.08324063422887952
4.292 0.0823441688751694
4.291 0.08147147095249813
4.29 0.08062180759588115
4.289 0.07979172026209864
4.288 0.0789771216826068
4.287 0.07817384567650305
4.286 0.07737843299713547
4.285 0.07658806093753592
4.284 0.07580223936031226
4.2829999999999995 0.07502038435004
4.282 0.07424352290119061
4.281 0.07347207972990545
4.28 0.07270653547414663
4.279 0.07194704873960019
4.2780000000000005 0.0711926363262745
4.277 0.07044275779366029
4.276 0.06969625195566785
4.275 0.0689536399355359
4.274 0.06821595268172294
4.273 0.0674856378976376
4.272 0.06676664308142644
4.271 0.06606347554627674
4.27 0.0653807804771541
4.269 0.06472235174272627
4.268 0.06409080544084676
4.2669999999999995 0.06348696140903314
4.266 0.06290987299313529
4.265 0.06235661963271813
4.264 0.06182345177221772
4.263 0.06130645330331946
4.2620000000000005 0.06080177950109981
4.261 0.06030654804073106
4.26 0.05981919155959025
4.259 0.059339342963599356
4.258 0.05886735164639789
4.257 0.05840490461648406
4.256 0.057953425444126176
4.255 0.057513671299846116
4.254 0.057086106482055865
4.253 0.05667052717074565
4.252 0.05626632176805333
4.2509999999999994 0.05587292803030816
4.25 0.05549046645681427
4.249 0.05512019626037177
4.248 0.054764111006871834
4.247 0.054425544338191516
4.246 0.05410802397243761
4.245 0.05381494514135207
4.244 0.05354840400850793
4.243 0.05330853763073242
4.242 0.0530926721604698
4.241 0.05289540710662904
4.24 0.05270813701398538
4.239 0.05252067732451315
4.2379999999999995 0.052320971812561456
4.237 0.05209721641993724
4.236 0.05183847893373679
4.234999999999999 0.051535740827017444
4.234 0.05118285142458663
4.233 0.050776973632058985
4.232 0.05031838864591112
4.231 0.049810955118707846
4.23 0.04926145309487616
4.229 0.04867926977544861
4.228 0.04807513791311707
4.227 0.04746132241356183
4.226 0.046850139475404645
4.225 0.046252978946382084
4.224 0.04567994006510028
4.223 0.04513845336987915
4.2219999999999995 0.044633287178899965
4.221 0.044165865379686885
4.22 0.04373414761685609
4.218999999999999 0.04333366366491785
4.218 0.042957186527691586
4.217 0.042596306215604736
4.216 0.042242250442744426
4.215 0.04188698460772476
4.214 0.041524015908777606
4.213 0.041149707370261114
4.212 0.04076321327777327
4.211 0.04036637626308645
4.21 0.0399639389756477
4.209 0.03956256498089998
4.208 0.03916973417901627
4.207 0.038793159691438116
4.2059999999999995 0.038439615151767026
4.205 0.03811438291462765
4.204 0.03782041811532245
4.203 0.03755842083569108
4.202 0.037326907858086185
4.2010000000000005 0.03712234488871194
4.2 0.03693982762120725
4.199 0.03677334573685549
4.198 0.03661659122079179
4.197 0.03646326827806757
4.196 0.03630730776162902
4.195 0.03614334363468419
4.194 0.03596674361325004
4.193 0.035773414875058446
4.192 0.035560260074047875
4.191 0.03532487723473932
4.1899999999999995 0.03506564418038279
4.189 0.03478232092239611
4.188 0.034475122027213215
4.187 0.034145985081939036
4.186 0.033797988597778876
4.1850000000000005 0.03343536230244003
4.184 0.033063357952847997
4.183 0.03268809174845821
4.182 0.032316085963850515
4.181 0.03195358374271445
4.18 0.03160644028941763
4.179 0.031279593527276384
4.178 0.03097678301723848
4.177 0.030700564994283315
4.176 0.03045214409560962
4.175 0.030231733693311273
4.1739999999999995 0.03003851458411279
4.173 0.029870720042699483
4.172 0.02972597779619733
4.171 0.02960118399295664
4.17 0.029492563563068893
4.1690000000000005 0.029395737143019476
4.168 0.029306098553260114
4.167 0.029218474614981137
4.166 0.029127986982420855
4.165 0.02903053872682142
4.164 0.028922802969965418
4.163 0.028803181426513454
4.162 0.02867163458666963
4.161 0.02852987325486182
4.16 0.028381008769855262
4.159 0.028229206255861398
4.1579999999999995 0.02807917380249936
4.157 0.027935433888540893
4.156 0.02780171828532631
4.155 0.027680760968073138
4.154 0.027573808320640956
4.1530000000000005 0.02748067595876926
4.152 0.027399768267544318
4.151 0.0273286204084786
4.15 0.02726392746054728
4.149 0.027201907568530654
4.148 0.027139078547654533
4.147 0.02707202679686584
4.146 0.026998229218358104
4.145 0.02691580115027292
4.144 0.026823888322930013
4.143 0.026722365613801778
4.1419999999999995 0.026611985320520323
4.141 0.02649417150768306
4.14 0.02637081733690744
4.139 0.02624398404284724
4.138 0.026115880682403614
4.1370000000000005 0.02598842737341721
4.136 0.02586360445742135
4.135 0.02574297651457135
4.134 0.025627800343481097
4.133 0.02551895225650397
4.132 0.025417065457397883
4.131 0.025321636741519077
4.13 0.025231653010174628
4.129 0.025144961198772037
4.128 0.025058299040239793
4.127 0.024967705583622837
4.1259999999999994 0.024868617901940754
4.125 0.02475620817476835
4.124 0.02462641177999669
4.123 0.02447619845689159
4.122 0.024304231162280202
4.121 0.024111242170717067
4.12 0.02390018833418485
4.119 0.023675781929151603
4.118 0.023444365459817616
4.117 0.023212994592298242
4.116 0.022988523408170383
4.115 0.02277702083751064
4.114 0.022583186123845814
4.1129999999999995 0.02240977020304562
4.112 0.022257616326096095
4.111 0.0221260931558659
4.109999999999999 0.022013183731920807
4.109 0.021915915999224263
4.108 0.02183127843948606
4.107 0.02175633716407756
4.106 0.021688628552247208
4.105 0.021626494729647137
4.104 0.02156886082905513
4.103 0.021515423535690883
4.102 0.021466375490763145
4.101 0.02142245879857532
4.1 0.021384877989041273
4.099 0.02135497396406806
4.098 0.021334482406441434
4.0969999999999995 0.02132497719778739
4.096 0.02132802727620881
4.095 0.021344765246367144
4.093999999999999 0.02137573519597777
4.093 0.021420605643391554
4.092 0.021477779830222653
4.091 0.021544639775267813
4.09 0.02161768473814233
4.089 0.021692159814224773
4.088 0.02176326114067049
4.087 0.02182583701616776
4.086 0.021875258346437828
4.085 0.021907546246302066
4.084 0.02191980707648606
4.083 0.021910180756750632
4.082 0.021878364078305738
4.0809999999999995 0.02182514398180859
4.08 0.02175242026885699
4.079 0.021663184404746655
4.078 0.021561238718376324
4.077 0.021450855796140512
4.0760000000000005 0.021336874490981386
4.075 0.02122389533641249
4.074 0.021116478974126957
4.073 0.02101852126271596
4.072 0.02093289822437833
4.071 0.020861516184001092
4.07 0.020804947442027807
4.069 0.020762448788435816
4.068 0.020732195294298917
4.067 0.0207116402412322
4.066 0.02069779698961389
4.0649999999999995 0.02068772000677795
4.064 0.020678868988025127
4.063 0.020669366107422475
4.062 0.020658084310089864
4.061 0.020644871223644327
4.0600000000000005 0.02063022588800332
4.059 0.02061504964050875
4.058 0.02060061415215436
4.057 0.020588254748455107
4.056 0.020578941049950696
4.055 0.02057344895704217
4.054 0.020572032554919576
4.053 0.020574547460357435
4.052 0.020580480467872753
4.051 0.020588840056682985
4.05 0.020598444692204818
4.0489999999999995 0.020607890591681853
4.048 0.020615721749049336
4.047 0.020620632703328885
4.046 0.020621599457450738
4.045 0.0206179352141854
4.0440000000000005 0.020609438446754988
4.043 0.020596498716604447
4.042 0.02057987695001231
4.041 0.020560622256576417
4.04 0.020540153956743974
4.039 0.020519664072346653
4.038 0.020500361297445664
4.037 0.020483002177221436
4.036 0.020468085355155537
4.035 0.020455762906315334
4.034 0.02044592236271689
4.0329999999999995 0.02043845096686232
4.032 0.020433075701923147
4.031 0.020429868920719754
4.03 0.020428931349138535
4.029 0.02043055126644891
4.0280000000000005 0.020435288482024156
4.027 0.020443640028044975
4.026 0.020455964976476202
4.025 0.020472475110221235
4.024 0.020493237428537134
4.023 0.020518028776958283
4.022 0.020546336694517057
4.021 0.020577470193871475
4.02 0.020610580576784606
4.019 0.020644522708032083
4.018 0.020678264490290667
4.0169999999999995 0.02071040125264061
4.016 0.020739801257761366
4.015 0.020765121829791497
4.014 0.02078536820435169
4.013 0.020799753514592907
4.0120000000000005 0.020807773419501862
4.011 0.020809588114469684
4.01 0.020805861480527793
4.009 0.02079772346505893
4.008 0.02078680753800707
4.007 0.020775327931556238
4.006 0.02076540131036127
4.005 0.02075912451190352
4.004 0.020758292987777836
4.003 0.02076392412373426
4.002 0.02077648518841652
4.0009999999999994 0.02079534860349364
4.0 0.020819102523758407
3.999 0.020845556695479977
3.9979999999999998 0.020871732188877168
3.997 0.020894479619696288
3.996 0.020910644967165364
3.995 0.020917784401472506
3.9939999999999998 0.020914234732551294
3.993 0.020899450445267545
3.992 0.020874297100901138
3.991 0.020840990475740694
3.9899999999999998 0.02080292869784352
3.989 0.020764440794031995
3.988 0.020730178267752915
3.987 0.020704691355605518
3.9859999999999998 0.02069214493122033
3.985 0.020695728089658093
3.984 0.020717440431079957
3.983 0.020758164229495623
3.9819999999999998 0.020817595915428762
3.981 0.020894458979420712
3.98 0.020986928732638008
3.979 0.021092548685070846
3.9779999999999998 0.02120881921443955
3.977 0.021333426762525764
3.976 0.02146401593561301
3.975 0.0215984386710771
3.9739999999999998 0.021734787687304972
3.973 0.021871287714819204
3.972 0.022006338047867818
3.971 0.022138248220138927
3.9699999999999998 0.02226569249674663
3.969 0.02238723887573867
3.968 0.022502061599246496
3.967 0.02260924621419654
3.9659999999999997 0.02270855770163401
3.965 0.02279976377954497
3.964 0.02288282692511405
3.963 0.022957948742049608
3.9619999999999997 0.023025046237824476
3.961 0.02308404142442739
3.96 0.02313497490966477
3.959 0.023177866453636214
3.9579999999999997 0.023212859568098765
3.957 0.023240874031010494
3.956 0.02326330152845778
3.955 0.02328200395844214
3.9539999999999997 0.02329974060090441
3.953 0.02331935089263238
3.952 0.023343854902730023
3.951 0.02337575897005476
3.95 0.02341699494257349
3.949 0.023468537075644946
3.948 0.023530128822985337
3.947 0.023600735431614474
3.946 0.023678316452888995
3.945 0.023760647109808415
3.944 0.02384541804486234
3.943 0.023930811308885757
3.942 0.024015745771030845
3.941 0.024099882265383902
3.94 0.024183760883105757
3.939 0.02426897695961614
3.938 0.024357263465100615
3.937 0.024450598046186447
3.936 0.024550826956830696
3.935 0.024659116656219005
3.934 0.024775998272114012
3.933 0.0249010631680876
3.932 0.025033341898428027
3.931 0.02517098975178189
3.93 0.025312248577903235
3.929 0.025454973460350243
3.928 0.025597214490213824
3.927 0.025737156714880794
3.926 0.0258733167182947
3.925 0.026004284051495102
3.924 0.026128720834230807
3.923 0.026245394797609338
3.922 0.0263532447441705
3.921 0.02645140709493723
3.92 0.026539468399448048
3.919 0.02661769516646283
3.918 0.026687352298825764
3.917 0.02675047414694485
3.916 0.026810168355801963
3.915 0.026870366091773023
3.914 0.026935266534308108
3.913 0.027008935955234674
3.912 0.02709492438204323
3.911 0.027195815795764532
3.91 0.027313030367004984
3.909 0.027446740068676645
3.908 0.02759576914235932
3.907 0.027758159344454403
3.906 0.027931319952668062
3.905 0.02811237719270227
3.904 0.028298727062769348
3.903 0.028488301622064054
3.902 0.02867967817761454
3.901 0.028872181256045203
3.9 0.02906600353965544
3.899 0.029262124767299752
3.898 0.029461754428022624
3.897 0.02966650558936155
3.896 0.029877929361990282
3.895 0.03009741339408214
3.894 0.03032606909092491
3.893 0.03056451496482684
3.892 0.030813551430510688
3.891 0.03107329009251772
3.89 0.03134384100102507
3.889 0.03162556949712111
3.888 0.03191837447912082
3.887 0.03222179236728793
3.886 0.03253516954594243
3.885 0.0328568974004752
3.884 0.033184374803206726
3.883 0.03351395121723805
3.882 0.03384117408270202
3.881 0.034160804490974576
3.88 0.03446762663098395
3.879 0.03475694706159062
3.878 0.03502525115678199
3.877 0.03527077454445604
3.876 0.035493893867766295
3.875 0.03569722841991368
3.874 0.03588534180198569
3.8729999999999998 0.036064600984889464
3.872 0.03624180640141562
3.871 0.03642440128328092
3.87 0.03661910759196929
3.8689999999999998 0.036831199181068947
3.868 0.03706459070033428
3.867 0.037320976520355875
3.866 0.037600000681767706
3.8649999999999998 0.03789959069048488
3.864 0.03821630610477095
3.863 0.03854582503692783
3.862 0.03888300502820807
3.8609999999999998 0.039223441478668034
3.86 0.03956326213205413
3.859 0.03989949933968127
3.858 0.040230375864652945
3.8569999999999998 0.04055560010793245
3.856 0.04087583330275827
3.855 0.041192528498587365
3.854 0.041507941445125665
3.8529999999999998 0.04182480198075233
3.852 0.04214606794974826
3.851 0.042474884912639864
3.85 0.04281405523919423
3.8489999999999998 0.04316674747048242
3.848 0.0435357413580457
3.847 0.04392309721269133
3.846 0.04433044375204926
3.8449999999999998 0.04475852117569256
3.844 0.04520752645065366
3.843 0.04567627537523604
3.842 0.04616345638343863
3.8409999999999997 0.0466667316272487
3.84 0.04718359356370957
3.839 0.0477115514517529
3.838 0.04824844641057465
3.8369999999999997 0.04879148092041065
3.836 0.04933812471264816
3.835 0.04988545164718584
3.834 0.050430299708469954
3.8329999999999997 0.05096897775602037
3.832 0.0514975243167369
3.831 0.05201236623859857
3.83 0.05251023389552103
3.8289999999999997 0.052989407213308366
3.828 0.05344907214996676
3.827 0.053890791146411196
3.826 0.05431764429962866
3.8249999999999997 0.05473486944421442
3.824 0.05514873564826806
3.823 0.055566283163720254
3.822 0.05599460214238409
3.821 0.056440171112108445
3.82 0.056908407542768276
3.819 0.057402439908075614
3.818 0.05792447157716555
3.817 0.058473809944569376
3.816 0.05904833338482083
3.815 0.059644582617893134
3.814 0.06025852692970451
3.813 0.06088642917405277
3.812 0.06152497997466399
3.811 0.06217307773658887
3.81 0.06283181209675927
3.809 0.06350431303884467
3.808 0.06419527005881859
3.807 0.06491018732521718
3.806 0.06565509769997294
3.805 0.06643409593827382
3.804 0.06724946449290167
3.803 0.06810103033316897
3.802 0.06898511834090615
3.801 0.06989634783247056
3.8 0.07082813450186708
3.799 0.07177384764068447
3.798 0.07272765371237004
3.797 0.07368690537911969
3.796 0.0746508069820266
3.795 0.07562180785508212
3.794 0.07660460497037477
3.793 0.077605121345054
3.792 0.07862882436155622
3.791 0.07968015717732205
3.79 0.0807615425834381
3.789 0.08187214210092122
3.788 0.08300817658545676
3.787 0.08416380069239221
3.786 0.08533194727158748
3.785 0.08650459626830391
3.784 0.08767514655550875
3.783 0.08883909699678165
3.782 0.08999430933223805
3.781 0.09114245965981631
3.78 0.0922865827202187
3.779 0.09343263546616845
3.778 0.09458602416109159
3.777 0.09575278166611481
3.776 0.09693682479157291
3.775 0.09813960548919405
3.774 0.09936165896679981
3.773 0.10060027623899773
3.772 0.1018525599391146
3.771 0.10311522312378628
3.77 0.10438613466253048
3.769 0.10566515578094367
3.768 0.10695500752216827
3.767 0.10826100573838215
3.766 0.10959180963616488
3.765 0.11095813959518606
3.764 0.11237253209649245
3.763 0.113847101683015
3.762 0.11539174830952836
3.761 0.117015139249711
3.76 0.11872048749967343
3.759 0.12050768928621544
3.758 0.12237226085854173
3.757 0.12430441755358475
3.756 0.1262933899264963
3.755 0.12832687059481343
3.754 0.13039363796137166
3.753 0.13248519021423358
3.752 0.13459740432778902
3.751 0.13672955560283087
3.75 0.13888525747905475
3.749 0.1410728688045837
3.7479999999999998 0.14330066307728623
3.747 0.14557944979693746
3.746 0.14791782453046426
3.745 0.1503245333218014
3.7439999999999998 0.15280520201609846
3.743 0.1553636172506441
3.742 0.15800199800429657
3.741 0.1607189404478222
3.7399999999999998 0.16351241150474768
3.739 0.16637753763759655
3.738 0.16930718375080464
3.737 0.17229096263135593
3.7359999999999998 0.17531636925181449
3.735 0.17836893979225077
3.734 0.18143178524421963
3.733 0.18448998194351543
3.7319999999999998 0.18752912692422719
3.731 0.1905418110641439
3.73 0.1935251789926953
3.729 0.19648556396407024
3.7279999999999998 0.19943448212233897
3.727 0.20238955622318497
3.726 0.205373878443058
3.725 0.20840931948900443
3.7239999999999998 0.21151583104606841
3.723 0.21470957663083193
3.722 0.21800182702507925
3.721 0.22139943783554025
3.7199999999999998 0.22490377071884932
3.719 0.22851854608652117
3.718 0.2322460428956197
3.717 0.2360919568654647
3.7159999999999997 0.24006139219603526
3.715 0.2441603491884708
3.714 0.24839057171386453
3.713 0.252749762577039
3.7119999999999997 0.2572224920453065
3.711 0.2617831536788895
3.71 0.26639692192736125
3.709 0.2710215761428279
3.7079999999999997 0.27561266190850875
3.707 0.28012866408989434
3.706 0.2845409524753198
3.705 0.2888336658512906
3.7039999999999997 0.2930120320233884
3.703 0.29710038248921766
3.702 0.30113998333416137
3.701 0.3051843763946154
3.6999999999999997 0.30929088695976287
3.699 0.3135168768957926
3.698 0.3179083600330004
3.697 0.32249935797537793
3.6959999999999997 0.3273057248798552
3.695 0.33232708181615495
3.694 0.33754898473896455
3.693 0.3429436859692939
3.692 0.3484820154856621
3.691 0.3541306043729359
3.69 0.359863554484304
3.689 0.3656557591741606
3.688 0.37149149559444017
3.687 0.3773615889385351
3.686 0.38325737309085817
3.685 0.38917361835418135
3.684 0.3951031393174145
3.683 0.4010337925354297
3.682 0.4069502092781994
3.681 0.41283359463730557
3.68 0.4186592085309657
3.679 0.424402614467966
3.678 0.43003922813853995
3.677 0.4355433311498334
3.676 0.44089457394875353
3.675 0.4460773104799709
3.674 0.45107735652832753
3.673 0.4558875924700515
3.672 0.4605074639944679
3.671 0.4649421962015136
3.67 0.4692025452531424
3.669 0.4733111565864588
3.668 0.47729568516696586
3.667 0.4811966198631133
3.666 0.4850519507624379
3.665 0.488906493506755
3.664 0.49279640669374175
3.663 0.49674925129221603
3.662 0.5007795602020861
3.661 0.5048779049317089
3.66 0.5090148476640615
3.659 0.5131452500184249
3.658 0.5172082883050609
3.657 0.5211362114940731
3.656 0.5248686311570231
3.655 0.5283562160501964
3.654 0.531571745387365
3.653 0.5345169089499981
3.652 0.5372195547959182
3.651 0.5397356910967991
3.65 0.5421364285861984
3.649 0.5445053716298787
3.648 0.546919368594677
3.647 0.5494406103334873
3.646 0.5521060971451227
3.645 0.5549215955148361
3.644 0.5578601002499323
3.643 0.5608591653443908
3.642 0.5638421443567302
3.641 0.5667099966156278
3.64 0.5693714361487687
3.639 0.5717367392376504
3.638 0.5737367021389576
3.637 0.5753211125784097
3.636 0.5764619127090613
3.635 0.5771477429507169
3.634 0.5773810944142684
3.633 0.5771680170807433
3.632 0.5765180416205536
3.631 0.5754383904025498
3.63 0.5739339837230095
3.629 0.5720039264907022
3.628 0.5696513880441737
3.627 0.5668821714124896
3.626 0.5637088140473396
3.625 0.5601626658349803
3.624 0.5562817656410076
3.6229999999999998 0.5521247945162063
3.622 0.5477695781539997
3.621 0.5433047672688984
3.62 0.5388306265848617
3.6189999999999998 0.5344521494613894
3.618 0.530272387839889
3.617 0.5263876884537665
3.616 0.5228738304605144
3.6149999999999998 0.519785712538991
3.614 0.517149283244795
3.613 0.5149576673233771
3.612 0.5131755787834476
3.6109999999999998 0.5117380724871864
3.61 0.5105534576835568
3.609 0.5095171352246084
3.608 0.5085110963990594
3.6069999999999998 0.5074174279325169
3.606 0.5061237236442021
3.605 0.5045346974271471
3.604 0.5025757254744241
3.6029999999999998 0.5001984484177278
3.602 0.49738643840173646
3.601 0.4941545166488085
3.6 0.49054547573745244
3.5989999999999998 0.4866270369316175
3.598 0.4824845118969809
3.597 0.47821111179309633
3.596 0.4738977770051451
3.5949999999999998 0.4696268147167904
3.594 0.46546415069827635
3.593 0.46144956534600984
3.592 0.4576033015380498
3.5909999999999997 0.4539188279744833
3.59 0.45037172957971117
3.589 0.44692010681220323
3.588 0.4435187456740225
3.5869999999999997 0.440118215582551
3.586 0.43667456367041346
3.585 0.43315791727743563
3.584 0.4295485061239374
3.5829999999999997 0.4258424931503531
3.582 0.42204934548042783
3.581 0.41819109682206485
3.58 0.4142989888408849
3.5789999999999997 0.41040554664969964
3.578 0.4065469126373496
3.577 0.40275744276639747
3.576 0.3990642363056781
3.5749999999999997 0.39549328364193137
3.574 0.3920570757527397
3.573 0.38876364432136384
3.572 0.3856131192864252
3.5709999999999997 0.3825971172191695
3.57 0.3797046242161923
3.569 0.3769160558661762
3.568 0.37421217795223827
3.567 0.37157169664641376
3.566 0.36897617172584407
3.565 0.3664146501881914
3.564 0.3638804980932555
3.563 0.3613773553076792
3.562 0.3589189795727209
3.561 0.35652796494117606
3.56 0.3542292780568298
3.559 0.3520554249774673
3.558 0.3500313171922433
3.557 0.3481789469737722
3.556 0.34650598727728144
3.555 0.3450080176703585
3.554 0.34366844985850514
3.553 0.34245103757804446
3.552 0.34131298637893104
3.551 0.3402065285987141
3.55 0.33908348495854207
3.549 0.33790184550335933
3.548 0.33663281555612823
3.547 0.3352633683625036
3.546 0.3337984983371171
3.545 0.3322607114989174
3.544 0.3306879421798783
3.543 0.3291307168635859
3.542 0.3276428595967596
3.541 0.3262811719903369
3.54 0.32509391656012704
3.539 0.3241189660065368
3.538 0.32337651049969385
3.537 0.3228717287586202
3.536 0.32258527638887374
3.535 0.3224812591902215
3.534 0.32250531399160276
3.533 0.32259327014209527
3.532 0.3226712934749125
3.531 0.3226736220769841
3.53 0.322539367862771
3.529 0.32222280277419424
3.528 0.321699585478366
3.527 0.3209641254068487
3.526 0.3200338181266654
3.525 0.31893926140361517
3.524 0.31772065483075773
3.523 0.31642244062763664
3.522 0.31508274600374214
3.521 0.31372892274343667
3.52 0.31237943298948634
3.519 0.31103752936041895
3.518 0.30969702950176936
3.517 0.30834699840195795
3.516 0.30697506173282724
3.515 0.30557417829330447
3.514 0.3041453239290253
3.513 0.3026973741998225
3.512 0.301247712227123
3.511 0.2998229612914328
3.51 0.29844966118467814
3.509 0.2971559824179196
3.508 0.29596542065849685
3.507 0.2948980226875005
3.506 0.2939657214423036
3.505 0.2931745071788491
3.504 0.2925250088598775
3.503 0.29201317004544053
3.502 0.2916292395137109
3.501 0.2913644942427699
3.5 0.2912062203194942
3.499 0.2911417189145031
3.4979999999999998 0.29115704167270706
3.497 0.291237092094023
3.496 0.2913676596519839
3.495 0.2915347954624478
3.4939999999999998 0.29172583327672963
3.493 0.29193148171831546
3.492 0.2921418548441129
3.491 0.2923507342557433
3.4899999999999998 0.29255230436364404
3.489 0.29274175341491815
3.488 0.2929124642314559
3.487 0.29305578244260855
3.4859999999999998 0.29316132865144695
3.485 0.2932146908296204
3.484 0.293199455185681
3.483 0.2930988853044666
3.4819999999999998 0.29289492883890567
3.481 0.29257590259953126
3.48 0.2921340783125014
3.479 0.2915677193838516
3.4779999999999998 0.290886219403276
3.477 0.29010341767074815
3.476 0.2892461276116412
3.475 0.28834472882484735
3.4739999999999998 0.287437008781046
3.473 0.2865634837799116
3.472 0.28576445229369335
3.471 0.28507729853269215
3.4699999999999998 0.2845394773122873
3.469 0.28418033981630064
3.468 0.28402181243118374
3.467 0.28407874871552863
3.4659999999999997 0.2843600210569003
3.465 0.2848628361954382
3.464 0.2855794423450195
3.463 0.2864946078628092
3.4619999999999997 0.2875858638788706
3.461 0.28882723587089465
3.46 0.29018727583750864
3.459 0.29163219848475014
3.4579999999999997 0.29312633515631215
3.457 0.29463656434871194
3.456 0.29613175318911983
3.455 0.2975859788016141
3.4539999999999997 0.29897904581012624
3.453 0.3002988957911358
3.452 0.30153716396284896
3.451 0.30269234597245454
3.4499999999999997 0.30376277978799715
3.449 0.30474703915850915
3.448 0.3056427914865841
3.447 0.30644064473762944
3.4459999999999997 0.307129404580473
3.445 0.30769545295747247
3.444 0.30812615029075596
3.443 0.30841528945763147
3.4419999999999997 0.3085628366386137
3.441 0.30858046074515766
3.44 0.3084907354470494
3.439 0.30832636997399127
3.438 0.3081291691778516
3.437 0.30794338666816823
3.436 0.3078131080548306
3.435 0.30777462154092394
3.434 0.3078573106081088
3.433 0.3080779521635781
3.432 0.30844181746226157
3.431 0.3089407462694821
3.43 0.3095578033113264
3.429 0.3102659081958475
3.428 0.311038083937572
3.427 0.3118413781050615
3.426 0.31264703318964837
3.425 0.31342772857750734
3.424 0.3141642764063822
3.423 0.3148436387026611
3.422 0.3154597378018532
3.421 0.31601042005352215
3.42 0.3165036617691491
3.419 0.31694745433688515
3.418 0.31735273308222006
3.417 0.3177302089851632
3.416 0.3180913424577263
3.415 0.3184417769852157
3.414 0.3187878564915495
3.413 0.31913093635144346
3.412 0.31947220387788416
3.411 0.31981168711801494
3.41 0.32015014530834474
3.409 0.3204897235256688
3.408 0.3208336998006313
3.407 0.3211872012978842
3.406 0.3215595179299344
3.405 0.3219582081938465
3.404 0.3223915792299689
3.403 0.32287033720293806
3.402 0.3233995573314701
3.401 0.32398543559268955
3.4 0.32462958692090255
3.399 0.32532890050744095
3.398 0.32607866199152113
3.397 0.32686657826093
3.396 0.3276789785127462
3.395 0.3284941669709606
3.394 0.3292920394443968
3.393 0.3300520067424856
3.392 0.33075581843718627
3.391 0.3313924954383638
3.39 0.33196061934260807
3.389 0.33247338133468557
3.388 0.3329548697459861
3.387 0.3334414828103371
3.386 0.3339761634075104
3.385 0.33459674444105514
3.384 0.3353347756693254
3.383 0.33619942408792386
3.382 0.3371784552153458
3.381 0.33822783274627394
3.38 0.339278916078155
3.379 0.34023940160396204
3.378 0.3410097920377679
3.377 0.34149297419337893
3.376 0.3416076263868931
3.375 0.34130173447377093
3.374 0.3405579716481073
3.3729999999999998 0.33939863499925793
3.372 0.3378841835882005
3.371 0.3361005068593824
3.37 0.3341558205758166
3.3689999999999998 0.3321614909494618
3.368 0.33022484560823456
3.367 0.3284378128861906
3.366 0.32687249814051744
3.3649999999999998 0.3255718895510579
3.364 0.32455391321732574
3.363 0.32381098863448177
3.362 0.32331469136778285
3.3609999999999998 0.3230201800593716
3.36 0.3228752641761702
3.359 0.32282514371038806
3.358 0.3228168338298236
3.3569999999999998 0.3228048384507129
3.356 0.3227558764457977
3.355 0.3226468638948854
3.354 0.32246535101783685
3.3529999999999998 0.32220809656491173
3.352 0.3218755166727903
3.351 0.3214713673118708
3.35 0.320997773097035
3.3489999999999998 0.3204543884648166
3.348 0.3198391399437202
3.347 0.319145984614399
3.346 0.31837487594574854
3.3449999999999998 0.3175224029602469
3.344 0.3165945601171667
3.343 0.31559980713296176
3.342 0.31455583710855584
3.3409999999999997 0.3134808712188195
3.34 0.3123953275186185
3.339 0.3113169312286532
3.338 0.3102604183792267
3.3369999999999997 0.30923345127589613
3.336 0.30823624323900634
3.335 0.3072588709289014
3.334 0.306290037450385
3.3329999999999997 0.30530852991267127
3.332 0.3042972254186485
3.331 0.3032351229466376
3.33 0.3021077158816619
3.3289999999999997 0.3009026471511221
3.328 0.2996096121179989
3.327 0.29822220111028164
3.326 0.29672993340527054
3.3249999999999997 0.29512528370788915
3.324 0.2933941132704978
3.323 0.29152281901607385
3.322 0.2894997927993137
3.3209999999999997 0.28731626277335515
3.32 0.2849717942373992
3.319 0.28247534583451706
3.318 0.2798496042503471
3.3169999999999997 0.27712676185174523
3.316 0.2743501987395577
3.315 0.2715676402859011
3.314 0.26882631436172516
3.3129999999999997 0.2661690298069103
3.312 0.26362656767648335
3.311 0.2612172076125355
3.31 0.25894267269818605
3.309 0.25679153799467486
3.308 0.2547383946678611
3.307 0.2527499168644579
3.306 0.2507871504162501
3.305 0.24880946787497737
3.304 0.24678181771736168
3.303 0.24467397516397663
3.302 0.2424650060610317
3.301 0.2401446591575468
3.3 0.23771383756659856
3.299 0.23518375943457212
3.298 0.23257408175672956
3.297 0.22990961128692536
3.296 0.2272207590470654
3.295 0.2245348858200608
3.294 0.22187912362656612
3.293 0.21927153662583487
3.292 0.21672553670562228
3.291 0.21424535046432688
3.29 0.21182977359106875
3.289 0.20947034161320185
3.288 0.20715681072033806
3.287 0.20487844736123514
3.286 0.20262602799010107
3.285 0.20039164447627583
3.284 0.19817327697285142
3.283 0.1959684812443891
3.282 0.19377911099144585
3.281 0.19160553618921394
3.28 0.18944860048112644
3.279 0.18730865736936392
3.278 0.18518338263484593
3.277 0.18307188534678712
3.276 0.18097179663054766
3.275 0.1788851875281074
3.274 0.17681526587070823
3.273 0.17476874282090768
3.272 0.17275591726885903
3.271 0.170788267529712
3.27 0.1688773788337286
3.269 0.16703243456164724
3.268 0.1652595802709808
3.267 0.1635603293468069
3.266 0.1619318326027225
3.265 0.16036629876187067
3.264 0.1588540447911224
3.263 0.15738516116284862
3.262 0.15595004327645795
3.261 0.1545416420561012
3.26 0.15315623261116504
3.259 0.15179309007552563
3.258 0.15045315805868797
3.257 0.14914066692259156
3.256 0.14785898581718404
3.255 0.1466096396226175
3.254 0.14539335663411776
3.253 0.14420913967526308
3.252 0.14305500698097884
3.251 0.1419291912295619
3.25 0.1408317912581654
3.249 0.13976594996698766
3.2479999999999998 0.13873675733676702
3.247 0.13775282154368698
3.246 0.13682328029301657
3.245 0.13595693467774
3.2439999999999998 0.13515927490683563
3.243 0.13443079161868324
3.242 0.13376480949424704
3.241 0.13314771141626203
3.2399999999999998 0.13255773929504028
3.239 0.1319691433494092
3.238 0.13135148595293264
3.237 0.13067498772546848
3.2359999999999998 0.12991215879421444
3.235 0.12904038634131526
3.234 0.12804435146444787
3.233 0.12691711762143135
3.2319999999999998 0.1256596058246842
3.231 0.1242817238378155
3.23 0.12280067061759875
3.229 0.12124011995684653
3.2279999999999998 0.11962703130965328
3.227 0.11799213079651404
3.226 0.11636616329005288
3.225 0.11477746542247548
3.2239999999999998 0.11325109138120493
3.223 0.1118053852037054
3.222 0.11045202734121201
3.221 0.10919437203159303
3.2199999999999998 0.10802718555883635
3.219 0.10693925018348653
3.218 0.10591255172481973
3.217 0.1049262419476654
3.2159999999999997 0.10395860577144203
3.215 0.1029898140028279
3.214 0.10200389232245044
3.213 0.10099188830081311
3.2119999999999997 0.09995176251751482
3.211 0.09888799693763081
3.21 0.0978121701722742
3.209 0.09674049568132682
3.2079999999999997 0.09569111749859108
3.207 0.09468269159939369
3.206 0.09373155068708328
3.205 0.09285036970909125
3.2039999999999997 0.09204617511304301
3.203 0.09132055791289491
3.202 0.09066988211066486
3.201 0.09008561124492422
3.1999999999999997 0.08955597858456397
3.199 0.08906660539160763
3.198 0.08860241224916571
3.197 0.08814836722602601
3.1959999999999997 0.08768992115525057
3.195 0.08721415846028324
3.194 0.08670983949126897
3.193 0.08616694486706387
3.1919999999999997 0.08557777446669118
3.191 0.08493628626554312
3.19 0.08423831342282682
3.189 0.08348309727760582
3.1879999999999997 0.08267104628142309
3.187 0.08180683418574199
3.186 0.08089796491001706
3.185 0.07995480261154446
3.184 0.0789901885140715
3.183 0.07801902739499049
3.182 0.07705713935344034
3.181 0.07611957018628233
3.18 0.07522029048599592
3.179 0.07437096264013451
3.178 0.07358025204485924
3.177 0.07285391519466876
3.176 0.07219446731118788
3.175 0.07160209063156159
3.174 0.07107459529223926
3.173 0.07060765394921023
3.172 0.07019565300963514
3.171 0.0698313648521288
3.17 0.06950606981933265
3.169 0.06920967863075021
3.168 0.06893154782121474
3.167 0.06865963188648329
3.166 0.06838248333901875
3.165 0.06809036764979819
3.164 0.0677752193893344
3.163 0.06743297846520516
3.162 0.06706318155043094
3.161 0.06666949478054336
3.16 0.06625893960672274
3.159 0.06584113056229535
3.158 0.06542707546985639
3.157 0.0650274817566678
3.156 0.06465130044305066
3.155 0.06430520899862939
3.154 0.06399240820618256
3.153 0.06371270051397081
3.152 0.06346252655918426
3.151 0.06323617207308636
3.15 0.0630258721393362
3.149 0.06282266765175133
3.148 0.06261824357438968
3.147 0.062404457275361924
3.146 0.06217526289670264
3.145 0.06192618588940117
3.144 0.061655229000021454
3.143 0.061362172657342166
3.142 0.061048923433932194
3.141 0.06071896465790705
3.14 0.06037687122340923
3.139 0.060027574773219884
3.138 0.05967624847586601
3.137 0.059327324854309235
3.136 0.05898526740738406
3.135 0.058653500455360136
3.134 0.058334690531173884
3.133 0.05803062671718475
3.132 0.05774257390818999
3.131 0.05746929556350465
3.13 0.057208488413724015
3.129 0.05695536518191644
3.128 0.056702723282029785
3.127 0.05644184947422084
3.126 0.05616267794477874
3.125 0.05585454690210002
3.124 0.05550844451427254
3.1229999999999998 0.05511761298200816
3.122 0.05467902384924162
3.121 0.054194208155641896
3.12 0.05366963843843317
3.1189999999999998 0.053115689409090616
3.118 0.05254640083434018
3.117 0.05197742835702067
3.116 0.051424026339054484
3.1149999999999998 0.05089974654016353
3.114 0.05041514020653475
3.113 0.04997643524985614
3.112 0.04958562919338373
3.1109999999999998 0.04924141491072326
3.11 0.04893938020700839
3.109 0.04867294173123851
3.108 0.04843538053454558
3.1069999999999998 0.04822011160457229
3.106 0.0480215573804621
3.105 0.0478359026191446
3.104 0.0476606237779046
3.1029999999999998 0.047494910755649315
3.102 0.04733905411846974
3.101 0.047194595314551
3.1 0.04706410937582823
3.0989999999999998 0.04695048275809142
3.098 0.04685750256007358
3.097 0.046788598120105794
3.096 0.04674721394236535
3.0949999999999998 0.046735832077514326
3.094 0.046755646266684506
3.093 0.04680594017286733
3.092 0.04688322447593395
3.0909999999999997 0.046981774426494
3.09 0.04709393209967521
3.089 0.04720929372609335
3.088 0.04731735433728513
3.0869999999999997 0.047406853699227376
3.086 0.04746767884721958
3.085 0.0474911500012914
3.084 0.04747097413023507
3.0829999999999997 0.04740313560513529
3.082 0.04728704750309364
3.081 0.04712450506417592
3.08 0.046919751202166446
3.0789999999999997 0.046679410602900345
3.078 0.04641185117878542
3.077 0.0461264486367361
3.076 0.04583376397496473
3.0749999999999997 0.045543782151158375
3.074 0.04526634918332
3.073 0.04500982061941454
3.072 0.04478030343932654
3.0709999999999997 0.04458177125560004
3.07 0.044415322200576826
3.069 0.044279229198627416
3.068 0.04416946744253855
3.0669999999999997 0.044080505594201
3.066 0.0440059188511815
3.065 0.0439394222827937
3.064 0.04387563736372775
3.0629999999999997 0.04381063516271013
3.062 0.043742085271832674
3.061 0.043669728485031346
3.06 0.04359465952266067
3.0589999999999997 0.04351877534734962
3.058 0.043444704387664186
3.057 0.04337515750268286
3.056 0.04331203719572796
3.055 0.04325682697826872
3.054 0.04320992349351326
3.053 0.04317091330437116
3.052 0.04313867909098412
3.051 0.043111165566867865
3.05 0.04308598959753443
3.049 0.04306036003444261
3.048 0.043031409055719505
3.047 0.0429965834567306
3.046 0.04295388231319381
3.045 0.0429019479250019
3.044 0.04284036873813303
3.043 0.042769888132337314
3.042 0.04269196141054612
3.041 0.0426086073573263
3.04 0.042522621236619755
3.039 0.04243635015513765
3.038 0.042352236174075984
3.037 0.04227185600825002
3.036 0.042196327640985055
3.035 0.04212610435402346
3.034 0.04206113108782272
3.033 0.042001338405737255
3.032 0.04194629143927868
3.031 0.04189620517860258
3.03 0.04185126727307666
3.029 0.04181196421848882
3.028 0.04177926841831247
3.027 0.04175397295937035
3.026 0.041736581490325206
3.025 0.04172731627665142
3.024 0.04172616361300542
3.023 0.04173260131541755
3.022 0.041745602804799865
3.021 0.04176387630930016
3.02 0.0417858823343426
3.019 0.0418095234405317
3.018 0.041832929160990726
3.017 0.04185345703399026
3.016 0.04186895048024302
3.015 0.04187675261177733
3.014 0.041874817283889025
3.013 0.04186142949357229
3.012 0.04183539649402006
3.011 0.041796827598988395
3.01 0.04174684963114926
3.009 0.041687567998172026
3.008 0.04162215891640488
3.007 0.04155504004600626
3.006 0.04149051690467769
3.005 0.04143291634211194
3.004 0.04138599278260941
3.003 0.041351971350915694
3.002 0.04133195020050838
3.001 0.041324815426237796
3.0 0.04132783310159461
2.999 0.041336656462356396
2.9979999999999998 0.041345327229502654
2.997 0.04134750057559511
2.996 0.041336818224689306
2.995 0.04130832563549967
2.9939999999999998 0.04125862453414546
2.993 0.04118657156155246
2.992 0.04109384536206458
2.991 0.04098482113506691
2.9899999999999998 0.0408662324164549
2.989 0.04074664784028284
2.988 0.04063527560777989
2.987 0.04054110318119924
2.9859999999999998 0.04047231671847314
2.985 0.0404351640892593
2.984 0.04043350662861162
2.983 0.04046899216993799
2.9819999999999998 0.04054091642255337
2.981 0.040646671947728176
2.98 0.04078256555671811
2.979 0.040943702746187284
2.9779999999999998 0.0411251321024502
2.977 0.04132229709197455
2.976 0.04153060099970691
2.975 0.04174588195204865
2.9739999999999998 0.041964478387111336
2.973 0.042183000495140496
2.972 0.04239840680030207
2.971 0.04260748426261535
2.9699999999999998 0.04280771350585531
2.969 0.04299634880286115
2.968 0.04317180971022268
2.967 0.04333231920118626
2.9659999999999997 0.04347740463852063
2.965 0.04360659273707502
2.964 0.04371979275179226
2.963 0.04381738639965
2.9619999999999997 0.043899221203492794
2.961 0.043965177627363655
2.96 0.04401537252780423
2.959 0.04404989534697523
2.9579999999999997 0.044069082863315796
2.957 0.0440747494597678
2.956 0.04406960036169141
2.955 0.044057226833987745
2.9539999999999997 0.04404292378270316
2.953 0.04403209895320215
2.952 0.04403049308731905
2.951 0.04404284365771412
2.9499999999999997 0.04407276218732111
2.949 0.04412203448670482
2.948 0.044190088347048
2.947 0.04427487659243165
2.9459999999999997 0.044372453530602256
2.945 0.04447853761916851
2.944 0.04458873570153266
2.943 0.044699601695884786
2.9419999999999997 0.044809119430851016
2.941 0.044916709112076736
2.94 0.04502346186247214
2.939 0.04513245140418309
2.9379999999999997 0.04524700516997203
2.937 0.04537085675195353
2.936 0.045507453419124176
2.935 0.04565891302169014
2.9339999999999997 0.04582610983463833
2.933 0.04600813215454447
2.932 0.04620300048430284
2.931 0.04640712054522528
2.9299999999999997 0.04661709757854169
2.929 0.046828892948651835
2.928 0.047038904412431935
2.927 0.04724389243317806
2.926 0.04744129894481049
2.925 0.047628762633394425
2.924 0.04780408344625399
2.923 0.04796524545899901
2.922 0.04811049075871042
2.921 0.04823832163227947
2.92 0.048347966926597104
2.919 0.0484397891417685
2.918 0.048515887994808576
2.917 0.04857971457704843
2.916 0.048636672412038846
2.915 0.04869369192804305
2.914 0.04875826450925635
2.913 0.04883774312942431
2.912 0.04893863047123275
2.911 0.04906575585264718
2.91 0.04922188881758097
2.909 0.049407542763813886
2.908 0.049620754652563236
2.907 0.04985806603266032
2.906 0.050114784025338276
2.905 0.050385598703460294
2.904 0.050665590912673815
2.903 0.050950748415881965
2.902 0.051238205795310264
2.901 0.0515264607764215
2.9 0.05181565216273901
2.899 0.05210741897515065
2.898 0.05240393353175297
2.897 0.052708198208692214
2.896 0.05302318124950121
2.895 0.05335162034369153
2.894 0.05369572964767065
2.893 0.054056802477445334
2.892 0.05443635872921447
2.891 0.054834586784621456
2.89 0.05525153961116532
2.889 0.05568762629228994
2.888 0.05614236041949456
2.887 0.05661462112335241
2.886 0.05710297713470943
2.885 0.057604407600811876
2.884 0.05811426903816436
2.883 0.05862619882979437
2.882 0.059132553010603994
2.881 0.0596243959518569
2.88 0.060092894479008105
2.879 0.060530120155151135
2.878 0.06093017821887733
2.877 0.06129013860960024
2.876 0.061610716025335494
2.875 0.06189642987337721
2.874 0.062155097097736534
2.8729999999999998 0.06239759066248912
2.872 0.06263551901266158
2.871 0.06288159278891828
2.87 0.06314729066983618
2.8689999999999998 0.06344164353517233
2.868 0.06377137527425057
2.867 0.06413943780540296
2.866 0.06454528903799477
2.8649999999999998 0.06498546445881462
2.864 0.06545417288439838
2.863 0.06594408291690387
2.862 0.06644646033322098
2.8609999999999998 0.06695379398843342
2.86 0.06745945386771038
2.859 0.06795833144290299
2.858 0.06844731925951314
2.8569999999999998 0.06892582279746899
2.856 0.0693948527437675
2.855 0.06985676255703079
2.854 0.07031526546529905
2.8529999999999998 0.0707748819069899
2.852 0.07124051780867734
2.851 0.0717174023078917
2.85 0.07221020688096391
2.8489999999999998 0.07272423037592983
2.848 0.07326413262736604
2.847 0.07383338486246512
2.846 0.07443475029561701
2.8449999999999998 0.07506949078826844
2.844 0.07573795298429149
2.843 0.07643813387216399
2.842 0.07716779044753598
2.8409999999999997 0.07792291383684209
2.84 0.07869916390664596
2.839 0.07949220604650108
2.838 0.08029824325979691
2.8369999999999997 0.08111242579429892
2.836 0.0819304061920722
2.835 0.0827472566538174
2.834 0.08355772915173074
2.8329999999999997 0.08435580343823867
2.832 0.08513511260264948
2.831 0.08588998244856513
2.83 0.08661528105484992
2.8289999999999997 0.08730842595334559
2.828 0.08796829096501586
2.827 0.08859756900406159
2.826 0.08920134890736585
2.8249999999999997 0.08978812460653536
2.824 0.09036795534238598
2.823 0.09095209391092902
2.822 0.09155179087602296
2.8209999999999997 0.0921773042464656
2.82 0.09283721510423676
2.819 0.0935364728174571
2.818 0.09427862869303374
2.8169999999999997 0.09506269775361219
2.816 0.09588549407118895
2.815 0.09674172538393376
2.814 0.09762519752186373
2.8129999999999997 0.09853015765727847
2.812 0.099451398963266
2.811 0.10038710787723179
2.81 0.10133880875931695
2.8089999999999997 0.10231110808851038
2.808 0.10331098614666331
2.807 0.10434667215161432
2.806 0.10542723075474969
2.8049999999999997 0.10655873443960619
2.804 0.10774450969842411
2.803 0.10898414873867918
2.802 0.1102718994378425
2.8009999999999997 0.1115994574157708
2.8 0.11295671259179944
2.799 0.11433352475615886
2.798 0.1157210247624357
2.797 0.11711522258046805
2.796 0.11851490354231338
2.795 0.11992375424275177
2.794 0.12134883348838546
2.793 0.12279893567428146
2.792 0.12428207160230641
2.791 0.12580460429532375
2.79 0.12736979638534363
2.789 0.12897595734868622
2.788 0.13061704311455719
2.787 0.13228397696161814
2.786 0.1339660038986831
2.785 0.13565105521839196
2.784 0.13732938423887392
2.783 0.13899448559442193
2.782 0.14064343515195113
2.781 0.14227902768912418
2.78 0.14390596618776877
2.779 0.1455332317461658
2.778 0.14716873713184972
2.777 0.1488212098607274
2.776 0.15049603268267528
2.775 0.15219486107242922
2.774 0.15391804473358275
2.773 0.15566113720670963
2.772 0.1574196390723421
2.771 0.15918869171869082
2.77 0.16096540700226808
2.769 0.16275000860620575
2.768 0.16454719728907122
2.767 0.16636548587080704
2.766 0.16821834877238862
2.765 0.17012216054584162
2.764 0.17209581321694106
2.763 0.17415732490349162
2.762 0.17632117034048264
2.761 0.17859981116705717
2.76 0.1809974722741005
2.759 0.18351337921605684
2.758 0.18614026023182237
2.757 0.18886299091657366
2.756 0.19166513615967298
2.755 0.19452807454251822
2.754 0.19743492505972182
2.753 0.20037299815257975
2.752 0.20333616019437661
2.751 0.20632332253906704
2.75 0.20933986582932715
2.749 0.21239814624058653
2.7479999999999998 0.21551023084199328
2.747 0.2186918842557639
2.746 0.22195545622149596
2.745 0.22531340065707378
2.7439999999999998 0.22877350458274356
2.743 0.23234085792879405
2.742 0.23601821093172198
2.741 0.2398030841685813
2.7399999999999998 0.24369219014238672
2.739 0.24767818429492272
2.738 0.25175048500690994
2.737 0.2558938486081201
2.7359999999999998 0.26009000852254355
2.735 0.26431782296737355
2.734 0.2685525860232332
2.733 0.27277238669084264
2.7319999999999998 0.27695599940643706
2.731 0.28109233112723087
2.73 0.28517680796715705
2.729 0.2892181826110008
2.7279999999999998 0.2932326732839328
2.727 0.297245392015319
2.726 0.30128938015639983
2.725 0.30539586832975785
2.7239999999999998 0.309593484673409
2.723 0.3139053757181227
2.722 0.3183477585008921
2.721 0.3229306050833203
2.7199999999999998 0.32765615619272137
2.719 0.33253022348993505
2.718 0.33755669374298086
2.717 0.34274436792315394
2.7159999999999997 0.3481012443891452
2.715 0.35363638732255986
2.714 0.3593524646437472
2.713 0.3652458255793054
2.7119999999999997 0.37129344839161277
2.711 0.3774573053049189
2.71 0.3836856677191685
2.709 0.3899160587738005
2.7079999999999997 0.39608295110611363
2.707 0.4021253519156913
2.706 0.4080012698789059
2.705 0.41368783959188876
2.7039999999999997 0.41919309553180467
2.703 0.42455298124431506
2.702 0.429828150115086
2.701 0.4350968577954973
2.6999999999999997 0.44044248720744755
2.699 0.4459478848327868
2.698 0.4516788830981287
2.697 0.45768320996682393
2.6959999999999997 0.4639817760004344
2.695 0.4705717038946609
2.694 0.4774296709103848
2.693 0.48451353266404124
2.6919999999999997 0.49177952897428984
2.691 0.4991788321330197
2.69 0.5066741751472289
2.689 0.514230728568411
2.6879999999999997 0.5218279471695845
2.687 0.5294552226252456
2.686 0.5371031391726078
2.685 0.5447669260690872
2.6839999999999997 0.5524383587336343
2.683 0.560101455350728
2.682 0.5677343616527559
2.681 0.5753093973046781
2.6799999999999997 0.5827897042921513
2.679 0.590138406646775
2.678 0.5973184507249265
2.677 0.6042918178207096
2.6759999999999997 0.6110290450957198
2.675 0.6175085101701316
2.674 0.6237120993869983
2.673 0.6296327339951758
2.6719999999999997 0.6352732910847444
2.671 0.640645153361472
2.67 0.6457670643878249
2.669 0.6506734423832395
2.668 0.655404407641789
2.667 0.6600163465862554
2.666 0.6645609066823197
2.665 0.6690977500874201
2.664 0.6736738445401064
2.663 0.6783242128903019
2.662 0.6830661159951444
2.661 0.6878846995829938
2.66 0.6927389389193223
2.659 0.6975675079894564
2.658 0.70228892291405
2.657 0.7068131912300177
2.656 0.7110610068268794
2.655 0.7149681796155847
2.654 0.7185002562428169
2.653 0.7216614205559545
2.652 0.7244904123857163
2.651 0.7270630393541555
2.65 0.729474705276309
2.649 0.7318369451989581
2.648 0.7342518503304111
2.647 0.7368017182780191
2.646 0.7395353210281946
2.645 0.7424599352562371
2.644 0.7455396135631269
2.643 0.7486916304549619
2.642 0.7518147206974911
2.641 0.7547783552219067
2.64 0.7574626274037234
2.639 0.7597500169011849
2.638 0.7615502352264821
2.637 0.7627985539033083
2.636 0.7634594350069683
2.635 0.7635194381542134
2.634 0.7629835126014396
2.633 0.7618610675429879
2.632 0.7601659069351794
2.631 0.7579087021773184
2.63 0.755096713424942
2.629 0.7517294528855952
2.628 0.7478115629412667
2.627 0.7433510080045471
2.626 0.7383646228186332
2.625 0.7328938833625368
2.624 0.7269893533656833
2.6229999999999998 0.7207286451530477
2.622 0.7142146161668204
2.621 0.7075644075903034
2.62 0.7009103495184938
2.6189999999999998 0.6943909026710078
2.618 0.6881414997238767
2.617 0.6822886057768727
2.616 0.676930984076776
2.6149999999999998 0.6721395775523484
2.614 0.6679469046512727
2.613 0.6643420347480753
2.612 0.661276805983636
2.6109999999999998 0.6586644752895654
2.61 0.6563839734097101
2.609 0.6542982152289994
2.608 0.6522540068015555
2.6069999999999998 0.6500995109995709
2.606 0.6476915051042932
2.605 0.6449099964730187
2.604 0.6416626124170735
2.6029999999999998 0.6378912828406847
2.602 0.633578653785655
2.601 0.6287469591935755
2.6 0.6234529813082668
2.5989999999999998 0.6177840911329584
2.598 0.6118485116654365
2.597 0.6057631104430877
2.596 0.5996407848366458
2.5949999999999998 0.5935828195025733
2.594 0.5876696401558708
2.593 0.5819487456992035
2.592 0.5764441290916064
2.5909999999999997 0.5711468471198193
2.59 0.5660268432517853
2.589 0.5610330702837227
2.588 0.5561112947807034
2.5869999999999997 0.551202377464475
2.586 0.5462540820474868
2.585 0.5412312325396622
2.584 0.5361104559261504
2.5829999999999997 0.5308870384326155
2.582 0.525571823962439
2.581 0.5201900807734853
2.58 0.5147779972419533
2.5789999999999997 0.5093729302573846
2.578 0.5040168585427055
2.577 0.4987501965380208
2.576 0.4936050327736977
2.5749999999999997 0.488613435457744
2.574 0.4837916761530292
2.573 0.4791513502826858
2.572 0.4746950451219688
2.5709999999999997 0.47041494201190776
2.57 0.4662998394248319
2.569 0.462327272907264
2.568 0.4584744250611795
2.5669999999999997 0.4547148544274947
2.566 0.451024691861808
2.565 0.4473883315445948
2.564 0.44379495478356457
2.5629999999999997 0.4402461003317663
2.562 0.43675584795616834
2.561 0.4333494659635177
2.56 0.4300558718275313
2.5589999999999997 0.4269139951510547
2.558 0.4239543631536737
2.557 0.42120462836256506
2.556 0.41867553552673065
2.5549999999999997 0.41636343669535075
2.554 0.4142499269688058
2.553 0.41229250681863705
2.552 0.41044041549488924
2.5509999999999997 0.4086362398717907
2.55 0.4068216989462961
2.549 0.40494541208395807
2.548 0.40297159668301424
2.5469999999999997 0.4008832135953579
2.546 0.3986848167559931
2.545 0.3964020631786843
2.544 0.394079216257387
2.543 0.39177592262543076
2.542 0.38955592634697256
2.541 0.38748677871491816
2.54 0.3856259936316265
2.539 0.3840188350214289
2.538 0.38268965803936267
2.537 0.3816450276577675
2.536 0.38086232003029735
2.535 0.38029938293517535
2.534 0.37989207416031373
2.533 0.37956459602347203
2.532 0.3792296549055378
2.531 0.37880933865124555
2.53 0.37823146899028076
2.529 0.37744155965945003
2.528 0.37641026821844165
2.527 0.37513037495572193
2.526 0.3736217673336427
2.525 0.3719201206279498
2.524 0.37007258468299514
2.523 0.3681317621801202
2.522 0.36614323646740055
2.521 0.3641403018930583
2.52 0.36214613896497305
2.519 0.3601661846249486
2.518 0.3581947682465634
2.517 0.3562203483253655
2.516 0.35422913645813053
2.515 0.3522130438422608
2.514 0.35017253186224173
2.513 0.34811665324923885
2.512 0.34606383998251306
2.511 0.34404289003299937
2.51 0.34208244747964045
2.509 0.34021329193322436
2.508 0.3384610743264225
2.507 0.3368480181958293
2.506 0.3353876422309789
2.505 0.3340871311181805
2.504 0.3329481663552366
2.503 0.33196729290720983
2.502 0.33113464810811655
2.501 0.33044149278899265
2.5 0.32987416921817647
2.499 0.3294184692885298
2.4979999999999998 0.329058188733706
2.497 0.3287751798647683
2.496 0.32855180445703774
2.495 0.3283703645204138
2.4939999999999998 0.3282146183799946
2.493 0.3280722891420887
2.492 0.3279309975339892
2.491 0.32778322696353407
2.4899999999999998 0.32762267847923265
2.489 0.32744507111239596
2.488 0.32724464198894126
2.487 0.32701394100056225
2.4859999999999998 0.32674365313921944
2.485 0.3264197471231863
2.484 0.3260254780170142
2.483 0.32554309390287667
2.4819999999999998 0.3249524570428903
2.481 0.32423989281035065
2.48 0.32339538749599606
2.479 0.3224152222002193
2.4779999999999998 0.32130791876041115
2.477 0.320087147324478
2.476 0.31878136037422244
2.475 0.3174235025727205
2.4739999999999998 0.3160553794520647
2.473 0.31472240076775515
2.472 0.3134701546474456
2.471 0.3123411580985328
2.4699999999999998 0.3113779250893863
2.469 0.31061373415570215
2.468 0.31007317321399824
2.467 0.30977237258786094
2.4659999999999997 0.30972022749854017
2.465 0.30991227958410406
2.464 0.31033821711579973
2.463 0.3109793471816626
2.4619999999999997 0.31180913148574324
2.461 0.3127975200774818
2.46 0.3139090628495747
2.459 0.3151062994386706
2.4579999999999997 0.3163504173720071
2.457 0.3176059697616965
2.456 0.3188400837472293
2.455 0.3200259424818527
2.4539999999999997 0.3211429588954911
2.453 0.32217937072402464
2.452 0.32312733712449987
2.451 0.3239861993684034
2.4499999999999997 0.32475492459075894
2.449 0.325432603859097
2.448 0.3260171183396551
2.447 0.32649866298419866
2.4459999999999997 0.32686531304366717
2.445 0.32710246150870453
2.444 0.32719631900371343
2.443 0.32713990292922157
2.4419999999999997 0.3269326857647747
2.441 0.32658650034611153
2.44 0.32612480918376163
2.439 0.3255818195712303
2.4379999999999997 0.3250015904179595
2.437 0.3244308424624312
2.436 0.3239163523613955
2.435 0.3234968719650158
2.4339999999999997 0.3232039651034129
2.433 0.3230559569406089
2.432 0.3230590295424639
2.431 0.32320515682719664
2.4299999999999997 0.32347690339527824
2.429 0.3238459188704233
2.428 0.3242836141009989
2.427 0.324754805690596
2.4259999999999997 0.32522846561163354
2.425 0.3256749535830998
2.424 0.3260730497497543
2.423 0.32640815404446255
2.4219999999999997 0.32667320686866663
2.421 0.32686571225036654
2.42 0.3269942208388863
2.419 0.3270679495676788
2.4179999999999997 0.3270995634543268
2.417 0.327101849455958
2.416 0.3270884831155239
2.415 0.3270670054699417
2.414 0.32704520446801527
2.413 0.3270252108177202
2.412 0.3270081934461042
2.411 0.32699343878460346
2.41 0.3269802160522861
2.409 0.3269687958083227
2.408 0.32696041672239806
2.407 0.3269583013849508
2.406 0.3269703106202478
2.405 0.327003152836732
2.404 0.32706510229869706
2.403 0.327167620625417
2.402 0.3273171751132114
2.401 0.3275218841091916
2.4 0.32778546495033667
2.399 0.3281067425740642
2.398 0.32848258127501523
2.397 0.32890154858026993
2.396 0.3293500399276179
2.395 0.32980558070297755
2.394 0.3302465265797295
2.393 0.330650195010135
2.392 0.33099590883698793
2.391 0.33127032479145707
2.39 0.3314699527654278
2.389 0.33160644213190854
2.388 0.33170314468708456
2.387 0.33179654883803167
2.386 0.3319305627352821
2.385 0.3321447201554116
2.384 0.3324728016375369
2.383 0.3329266778888913
2.382 0.3334968742855625
2.381 0.3341420530827883
2.38 0.33479587704605834
2.379 0.33536783527999187
2.378 0.33575957180075283
2.377 0.33587435838411916
2.376 0.3356306450563423
2.375 0.3349754026090902
2.374 0.3338899051188412
2.3729999999999998 0.3323947127125208
2.372 0.3305483973251608
2.371 0.3284350972449418
2.37 0.32616147635847165
2.3689999999999998 0.3238376901391917
2.368 0.3215701786758445
2.367 0.31945036222875983
2.366 0.3175500265319618
2.3649999999999998 0.31591209575785206
2.364 0.3145546695641461
2.363 0.31347032890311854
2.362 0.3126309587233368
2.3609999999999998 0.31199203312094015
2.36 0.31150170345658207
2.359 0.3111054557350432
2.358 0.3107506568333402
2.3569999999999998 0.3103921019316491
2.356 0.30999673767718877
2.355 0.3095417640730423
2.354 0.309014987718221
2.3529999999999998 0.30841357019894067
2.352 0.30773846924454756
2.351 0.3069941360815213
2.35 0.3061836204175647
2.3489999999999998 0.3053077185555921
2.348 0.3043655607957382
2.347 0.3033524210001158
2.346 0.30226917109391227
2.3449999999999998 0.30111325675948936
2.344 0.2998908388881672
2.343 0.29861023802972664
2.342 0.29728815529229746
2.3409999999999997 0.2959415449638084
2.34 0.29458909456499405
2.339 0.29324683042575134
2.338 0.2919277001641699
2.3369999999999997 0.2906379780458766
2.336 0.2893770002162107
2.335 0.28813472595071005
2.334 0.2869001673290385
2.3329999999999997 0.28565339756283625
2.332 0.28437879192995574
2.331 0.2830575551054225
2.33 0.2816772894576789
2.3289999999999997 0.28022793894952447
2.328 0.27870151020133044
2.327 0.2770936225150715
2.326 0.2753958260105608
2.3249999999999997 0.2736020589881334
2.324 0.2716996206063389
2.323 0.26967567764761946
2.322 0.2675187507313379
2.3209999999999997 0.2652195228677884
2.32 0.26277616542911847
2.319 0.26019549852292395
2.318 0.25749718508650604
2.3169999999999997 0.25471008917967175
2.316 0.25187389958897705
2.315 0.2490329489913333
2.314 0.246231606455008
2.3129999999999997 0.24351060302463726
2.312 0.24089982661477674
2.311 0.23841765312019395
2.31 0.23606702906583965
2.3089999999999997 0.2338384137288415
2.308 0.23170889086285193
2.307 0.22964766132557302
2.306 0.22761832024294928
2.3049999999999997 0.22558251055090875
2.304 0.22350675985928126
2.303 0.22136201718674894
2.302 0.21912792999642478
2.3009999999999997 0.21679423949008086
2.3 0.21436134379327135
2.299 0.2118395291322203
2.298 0.20924726649237566
2.2969999999999997 0.20660798260652571
2.296 0.20395050224252753
2.295 0.20130084496920356
2.294 0.19868473605554465
2.2929999999999997 0.1961193560245785
2.292 0.19361734592052335
2.291 0.19118258804324056
2.29 0.1888136982004666
2.2889999999999997 0.18650231468806275
2.288 0.1842382915712607
2.287 0.18201094862745396
2.286 0.17981097811110944
2.285 0.17763045718368403
2.284 0.17546703822159065
2.283 0.17331830167568682
2.282 0.1711860510692949
2.281 0.1690709778500357
2.28 0.16697442052814546
2.279 0.16489738101531165
2.278 0.16283841596256773
2.277 0.1607971901985172
2.276 0.15877185735268448
2.275 0.1567643020703028
2.274 0.154777084426333
2.273 0.15281570039729825
2.272 0.15088865896320078
2.271 0.14900541885412177
2.27 0.14717555397490692
2.269 0.1454065477158654
2.268 0.1437033768546902
2.267 0.14206702429092388
2.266 0.14049481204000738
2.265 0.13897979745780956
2.264 0.13751347065968156
2.263 0.1360871816726048
2.262 0.13469254249399212
2.261 0.13332349553669234
2.26 0.1319768380457753
2.259 0.130652041377337
2.258 0.12935005871795738
2.257 0.1280747316674463
2.256 0.12682915853110252
2.255 0.12561481417258077
2.254 0.12443244104378297
2.253 0.12328117146731414
2.252 0.12215914040730054
2.251 0.12106450077014225
2.25 0.11999683842641831
2.249 0.11895823863386934
2.2479999999999998 0.11795235731111557
2.247 0.11698588256782481
2.246 0.11606606462472123
2.245 0.11520002951520349
2.2439999999999998 0.11439232502569481
2.243 0.11364354626769246
2.242 0.11294843220756191
2.241 0.11229607148754832
2.2399999999999998 0.11166879185431208
2.239 0.1110456044323117
2.238 0.11040153610897888
2.237 0.10971201413158993
2.2359999999999998 0.10895422840416952
2.235 0.10810922515118394
2.234 0.10716396011586066
2.233 0.10611220937003199
2.2319999999999998 0.10495416952458807
2.231 0.1036975117571592
2.23 0.10235600361555118
2.229 0.10094891404490727
2.2279999999999998 0.09949841141421283
2.227 0.09803001564636765
2.226 0.09656947005025661
2.225 0.09514070886224651
2.2239999999999998 0.09376510391544549
2.223 0.09245852101714173
2.222 0.09123129286175193
2.221 0.09008676627605068
2.2199999999999998 0.08902101210235074
2.219 0.08802494390136224
2.218 0.08708360054769157
2.217 0.08617947234269269
2.2159999999999997 0.08529411974997594
2.215 0.08441053243460965
2.214 0.08351483877901046
2.213 0.0825989566700356
2.2119999999999997 0.08166062693937369
2.211 0.08070309266570895
2.21 0.07973564396977818
2.209 0.07877156987347021
2.2079999999999997 0.0778259212768496
2.207 0.07691431373555804
2.206 0.07605053251260588
2.205 0.07524537003189703
2.2039999999999997 0.07450494918797923
2.203 0.07383084775723266
2.202 0.0732202409362443
2.201 0.07266616083880578
2.1999999999999997 0.07215887848516539
2.199 0.07168643894355811
2.198 0.07123625812735777
2.197 0.07079578842004489
2.1959999999999997 0.07035291598367095
2.195 0.06989694944373623
2.194 0.06941867505793511
2.193 0.06891000487366562
2.1919999999999997 0.0683648370500691
2.191 0.06777852240674057
2.19 0.06714797113389633
2.189 0.06647288315901152
2.1879999999999997 0.06575386005453103
2.187 0.0649948748889637
2.186 0.06420208352133895
2.185 0.06338384911819266
2.1839999999999997 0.06255041492199047
2.183 0.061713594147491835
2.182 0.06088585030641251
2.181 0.060078990343364704
2.1799999999999997 0.05930391819577932
2.179 0.058569694073093655
2.178 0.05788297192505431
2.177 0.0572480862963068
2.1759999999999997 0.05666681000897585
2.175 0.05613907320067847
2.174 0.05566295002531335
2.173 0.055234853484268286
2.1719999999999997 0.05485023322970765
2.171 0.054503336181680656
2.17 0.05418731135732912
2.169 0.05389432337933456
2.1679999999999997 0.05361617874303995
2.167 0.05334364712567773
2.166 0.053068020186721916
2.165 0.05278194038065667
2.1639999999999997 0.052479305474686995
2.163 0.05215710201194762
2.162 0.05181500999991519
2.161 0.05145582063829475
2.16 0.05108482450449988
2.159 0.05070923884888557
2.158 0.0503372810343617
2.157 0.049976906448609186
2.156 0.04963471668674596
2.155 0.04931560492064737
2.154 0.04902186087615558
2.153 0.04875325917795424
2.152 0.04850711484847791
2.151 0.04827919049225748
2.15 0.04806378310451424
2.149 0.04785434039913419
2.148 0.04764482508734814
2.147 0.04742932248837291
2.146 0.04720344967516232
2.145 0.046963928989738515
2.144 0.04670925277246363
2.143 0.04643913247240484
2.142 0.04615479814660433
2.141 0.04585858583206822
2.14 0.04555362088344259
2.139 0.04524331230574017
2.138 0.04493127970711719
2.137 0.04462067525387168
2.136 0.044314782619308456
2.135 0.04401621720257101
2.134 0.04372713301212731
2.133 0.04344912273849239
2.132 0.04318344320276651
2.131 0.0429295123499899
2.13 0.04268593887748778
2.129 0.042449424537993295
2.128 0.04221479798244833
2.127 0.04197567105154193
2.126 0.04172453765917862
2.125 0.04145336439814173
2.124 0.04115525266031671
2.1229999999999998 0.04082493215483757
2.122 0.040459879529590216
2.121 0.0400609633150676
2.12 0.03963276062248495
2.1189999999999998 0.03918279948568983
2.118 0.03872139917744643
2.117 0.03826014402241394
2.116 0.03781038239147225
2.1149999999999998 0.037382250403915844
2.114 0.03698369432583094
2.113 0.036619461420712845
2.112 0.03629116416450699
2.1109999999999998 0.035997935991036026
2.11 0.03573658584408081
2.109 0.03550227652109486
2.108 0.035290031216229055
2.1069999999999998 0.03509493263750061
2.106 0.034912783910537766
2.105 0.03474066109076497
2.104 0.034576583873881836
2.1029999999999998 0.03441982468078832
2.102 0.03427045009532175
2.101 0.03412945279186854
2.1 0.03399857386719263
2.0989999999999998 0.0338797822441777
2.098 0.033775718982222654
2.097 0.033688774195955555
2.096 0.03362138981265202
2.0949999999999998 0.033575345343864096
2.094 0.03355153345771906
2.093 0.033549528161884404
2.092 0.03356694642281871
2.0909999999999997 0.033599840329096534
2.09 0.03364289298309135
2.089 0.03368882189972333
2.088 0.033730252205654655
2.0869999999999997 0.03375923003981128
2.086 0.033768567541945675
2.085 0.0337520417388199
2.084 0.033705072251544434
2.0829999999999997 0.03362465300232768
2.082 0.033510197349250384
2.081 0.03336278577990817
2.08 0.03318525979163955
2.0789999999999997 0.03298218356069978
2.078 0.03275939947467699
2.077 0.03252352838766528
2.076 0.032282098109905503
2.0749999999999997 0.0320422797224439
2.074 0.031811201161837555
2.073 0.03159497136942815
2.072 0.03139812124402913
2.0709999999999997 0.03122365534087862
2.07 0.031072516859061892
2.069 0.030943590597555953
2.068 0.03083406595755558
2.0669999999999997 0.03073998949804247
2.066 0.030656697996512928
2.065 0.030579571678957203
2.064 0.030504588537228042
2.0629999999999997 0.030428746893533268
2.062 0.03035018449749063
2.061 0.030268554393907254
2.06 0.03018453575732857
2.0589999999999997 0.030099450669585085
2.058 0.030015217360106893
2.057 0.029933872514566966
2.056 0.029856935450105666
2.0549999999999997 0.029785650439514897
2.054 0.029720493091537178
2.053 0.029661329827059518
2.052 0.02960748896414503
2.0509999999999997 0.02955757820873944
2.05 0.029509912565804815
2.049 0.029462470706909726
2.048 0.029413136467884432
2.0469999999999997 0.02935999126386566
2.046 0.02930148965892265
2.045 0.029236552131190904
2.044 0.02916479248761912
2.0429999999999997 0.029086659984207654
2.042 0.029003143680080373
2.041 0.02891566542083142
2.04 0.028826219623640997
2.0389999999999997 0.028736518588797406
2.038 0.02864834765782029
2.037 0.028562896854061066
2.036 0.028481026506421696
2.0349999999999997 0.028403112492419242
2.034 0.02832916287663
2.033 0.02825913343865356
2.032 0.02819271015811986
2.031 0.02812999098136653
2.03 0.028071043471601765
2.029 0.028016124551551686
2.028 0.0279658162232587
2.027 0.02792057869854083
2.026 0.027880685312887954
2.025 0.02784622339423794
2.024 0.02781713004676977
2.023 0.027793011151237508
2.022 0.02777313994602391
2.021 0.027756631908410295
2.02 0.027742453101837903
2.019 0.027729222336205322
2.018 0.027715723476872452
2.017 0.027700264476170276
2.016 0.027681486080297718
2.015 0.02765772298853918
2.014 0.027627718182163936
2.013 0.02759042373088474
2.012 0.027545128260589666
2.011 0.027491942434295674
2.01 0.027431607822510463
2.009 0.0273654669087441
2.008 0.027295521821214933
2.007 0.02722455274308643
2.006 0.027155245870393727
2.005 0.027090293308813015
2.004 0.02703201520294908
2.003 0.02698177710907965
2.002 0.026940244964304166
2.001 0.026906705720277323
2.0 0.02687945271937589
1.9989999999999997 0.026855785824718047
1.9980000000000002 0.026832010777893163
1.9969999999999999 0.02680420724097082
1.9959999999999996 0.026768463355836408
1.995 0.02672175699347045
1.9939999999999998 0.026662029347493656
1.9930000000000003 0.026588628155675434
1.992 0.026502647078629146
1.9909999999999997 0.02640684180339212
1.9900000000000002 0.02630541683480081
1.9889999999999999 0.02620369169652037
1.9879999999999995 0.02610736650230689
1.987 0.026021983109721508
1.9859999999999998 0.025952575087983123
1.9850000000000003 0.025902972509064398
1.984 0.025875524165656343
1.9829999999999997 0.02587123131415232
1.9820000000000002 0.025889656939662956
1.9809999999999999 0.025929213982015815
1.9799999999999995 0.025987662949664182
1.979 0.026062035525860956
1.9779999999999998 0.026149336734031126
1.9770000000000003 0.026246809717408465
1.976 0.026351641657981956
1.9749999999999996 0.02646124924376034
1.9740000000000002 0.026573313824950328
1.9729999999999999 0.026685631527194272
1.9719999999999995 0.026796174387999132
1.971 0.026902773633992443
1.9699999999999998 0.027003678385874457
1.9690000000000003 0.027096997913959437
1.968 0.027181607728565246
1.9669999999999996 0.027256294739093908
1.9660000000000002 0.02732072252979155
1.9649999999999999 0.02737460753486934
1.9639999999999995 0.027417961375823512
1.963 0.027451135831869505
1.9619999999999997 0.02747417539919296
1.9610000000000003 0.027487155714590563
1.96 0.027490291907620847
1.9589999999999996 0.027483760251584423
1.9580000000000002 0.02746785866199002
1.9569999999999999 0.027443774922482095
1.9559999999999995 0.0274132116998448
1.955 0.02737839410061033
1.9539999999999997 0.02734258685789829
1.9530000000000003 0.027309102767797182
1.952 0.02728145678170576
1.9509999999999996 0.02726253596748717
1.9500000000000002 0.027254522612043024
1.9489999999999998 0.027258473652092236
1.9479999999999995 0.02727397906286931
1.947 0.027299715494351694
1.9459999999999997 0.027333180815403525
1.9450000000000003 0.027371661997889752
1.944 0.027412386776719394
1.9429999999999996 0.02745316866488566
1.9420000000000002 0.02749271328515384
1.9409999999999998 0.027530641769607317
1.9399999999999995 0.027567630894313105
1.939 0.027605609301650146
1.9379999999999997 0.027646705468513704
1.9370000000000003 0.027693320114136288
1.936 0.027747705986263405
1.9349999999999996 0.02781130588587637
1.9340000000000002 0.027884787617417695
1.9329999999999998 0.027967696372613062
1.9319999999999995 0.02805886969843619
1.931 0.02815609791705161
1.9299999999999997 0.028257228050643173
1.9290000000000003 0.02835965812017734
1.928 0.028461004571485066
1.9269999999999996 0.028559092991719656
1.9260000000000002 0.028652168615763165
1.9249999999999998 0.028738632720213514
1.9239999999999995 0.028817044140520415
1.923 0.028886149333536892
1.9219999999999997 0.02894493164008713
1.9210000000000003 0.028992598796730135
1.92 0.02902886370071779
1.9189999999999996 0.02905415665909681
1.9180000000000001 0.029069967034244765
1.9169999999999998 0.029078580779856547
1.9159999999999995 0.029083417690459197
1.915 0.029088746350324976
1.9139999999999997 0.029099094739885343
1.9130000000000003 0.029118830875946522
1.912 0.029151728556747976
1.9109999999999996 0.029200490467796287
1.9100000000000001 0.029266549848459653
1.9089999999999998 0.029349973457238727
1.9079999999999995 0.029449357146424777
1.907 0.029562442535391913
1.9059999999999997 0.02968630015927905
1.9050000000000002 0.029817702758297475
1.904 0.029953729392693917
1.9029999999999996 0.030092071537802936
1.9020000000000001 0.03023115727946595
1.9009999999999998 0.030370254050419196
1.9000000000000004 0.03050961955700778
1.899 0.0306503814932232
1.8979999999999997 0.030793956750919536
1.8970000000000002 0.03094220602530781
1.896 0.031096912583141584
1.8949999999999996 0.031259673959347554
1.8940000000000001 0.031431718665935124
1.8929999999999998 0.03161369836438281
1.8920000000000003 0.03180636125366629
1.891 0.0320096643671606
1.8899999999999997 0.03222348170322788
1.8890000000000002 0.03244791457195451
1.888 0.03268256653809494
1.8869999999999996 0.032926717559492905
1.8860000000000001 0.03317950126010069
1.8849999999999998 0.033439167070779305
1.8840000000000003 0.033703056521873546
1.883 0.03396753430075823
1.8819999999999997 0.03422823611138737
1.8810000000000002 0.0344800498302923
1.88 0.0347179282935977
1.8789999999999996 0.03493733622547924
1.8780000000000001 0.03513492694024869
1.8769999999999998 0.03530905578040314
1.8760000000000003 0.03546019548376982
1.875 0.0355910195513398
1.8739999999999997 0.035706107501445344
1.8730000000000002 0.03581178877091208
1.8719999999999999 0.03591481247531226
1.8709999999999996 0.03602252499156586
1.87 0.03614152433948457
1.8689999999999998 0.036276958641580016
1.8680000000000003 0.03643259429667501
1.867 0.03660998925228921
1.8659999999999997 0.0368086599199401
1.8650000000000002 0.03702643305768478
1.8639999999999999 0.03725980344201728
1.8629999999999995 0.0375044102848378
1.862 0.03775514795451852
1.8609999999999998 0.038007661892742385
1.8600000000000003 0.03825818199353207
1.859 0.03850388904156862
1.8579999999999997 0.03874317559945375
1.8570000000000002 0.03897592049787349
1.8559999999999999 0.03920294911388348
1.8549999999999995 0.0394258512030569
1.854 0.03964695287022553
1.8529999999999998 0.03986897009551244
1.8520000000000003 0.040094738360119654
1.851 0.0403271677643956
1.8499999999999996 0.04056873607420702
1.8490000000000002 0.04082217450780782
1.8479999999999999 0.041089775090208204
1.8469999999999995 0.04137313733622045
1.846 0.041673473445504546
1.8449999999999998 0.041991193920613026
1.8440000000000003 0.042326286362672536
1.843 0.04267752805512298
1.8419999999999996 0.04304368406994214
1.8410000000000002 0.043422638675631405
1.8399999999999999 0.04381218057229214
1.8389999999999995 0.04421016953690461
1.838 0.044614793434333506
1.8369999999999997 0.04502365124884916
1.8360000000000003 0.04543458920660319
1.835 0.0458450745931007
1.8339999999999996 0.046252309991492546
1.8330000000000002 0.04665298527400083
1.8319999999999999 0.04704350942307474
1.8309999999999995 0.04742059686440443
1.83 0.04778120584713462
1.8289999999999997 0.0481236580179439
1.8280000000000003 0.048447081088949386
1.827 0.04875272470425449
1.8259999999999996 0.04904320821298971
1.8250000000000002 0.04932307835756252
1.8239999999999998 0.04959780542293349
1.8229999999999995 0.04987358955206948
1.822 0.050156666480945855
1.8209999999999997 0.05045276396745084
1.8200000000000003 0.05076670696189323
1.819 0.051101329835014545
1.8179999999999996 0.05145867929883639
1.8170000000000002 0.051838316948096784
1.8159999999999998 0.05223857329512898
1.8149999999999995 0.05265662008188187
1.814 0.05308911591495613
1.8129999999999997 0.05353296447460623
1.8120000000000003 0.053985350281884774
1.811 0.05444529107175698
1.8099999999999996 0.05491360080644011
1.8090000000000002 0.055392741720392116
1.8079999999999998 0.05588642188601087
1.8069999999999995 0.05639899307274722
1.806 0.05693520263573555
1.8049999999999997 0.057498141643450414
1.8040000000000003 0.058089373017635566
1.803 0.05870840918084894
1.8019999999999996 0.05935188058483489
1.8010000000000002 0.06001505475040816
1.7999999999999998 0.06069224531718537
1.7989999999999995 0.06137782883217824
1.798 0.06206696731743397
1.7969999999999997 0.06275753210843277
1.7960000000000003 0.06344901896568639
1.795 0.0641436612056994
1.7939999999999996 0.06484560239748247
1.7930000000000001 0.06555996468246597
1.7919999999999998 0.06629147707699938
1.7909999999999995 0.0670439303654293
1.79 0.06781935193598047
1.7889999999999997 0.0686169759579417
1.7880000000000003 0.06943354903469753
1.787 0.0702639858479289
1.7859999999999996 0.07110213372518255
1.7850000000000001 0.07194100922776972
1.7839999999999998 0.07277478683924753
1.7829999999999995 0.07359937223270528
1.782 0.07441264265612674
1.7809999999999997 0.0752156484601034
1.7800000000000002 0.0760106701838744
1.779 0.07680246919939025
1.7779999999999996 0.07759547415768886
1.7770000000000001 0.07839473447637005
1.7759999999999998 0.07920367577101094
1.7750000000000004 0.08002384978467574
1.774 0.08085610108349316
1.7729999999999997 0.08169867992868342
1.7720000000000002 0.08254965832625444
1.771 0.08340673128240682
1.7699999999999996 0.08426841246769685
1.7690000000000001 0.08513460499755107
1.7679999999999998 0.08600737716561498
1.7670000000000003 0.08689064276461253
1.766 0.08779078559984192
1.7649999999999997 0.08871568175128293
1.7640000000000002 0.08967455595610095
1.763 0.09067627735739964
1.7619999999999996 0.0917280174450902
1.7610000000000001 0.09283604837729673
1.7599999999999998 0.0940025485758558
1.7590000000000003 0.09522723835400053
1.758 0.0965065677703687
1.7569999999999997 0.09783297643179323
1.7560000000000002 0.09919823484691911
1.755 0.10059294748666493
1.7539999999999996 0.1020085617368859
1.7530000000000001 0.10343864957144804
1.7519999999999998 0.10488007229014064
1.7510000000000003 0.10633227863404682
1.75 0.10779802683812854
1.7489999999999997 0.10928364905326614
1.7480000000000002 0.1107953179769093
1.7469999999999999 0.1123410969233802
1.7459999999999996 0.11392726941327672
1.745 0.11556011233021388
1.7439999999999998 0.11724343098276142
1.7430000000000003 0.11897957496537565
1.742 0.12076957784548305
1.7409999999999997 0.12261173433608241
1.7400000000000002 0.12450386002881268
1.7389999999999999 0.1264416792469977
1.7379999999999995 0.1284192713698481
1.737 0.13042841637506966
1.7359999999999998 0.13245948501621085
1.7350000000000003 0.1345015314009506
1.734 0.13654203110595664
1.7329999999999997 0.13857009627785918
1.7320000000000002 0.14057543942561757
1.7309999999999999 0.14255312758174934
1.7299999999999995 0.1445016989895521
1.729 0.1464265315167696
1.7279999999999998 0.1483367781485005
1.7270000000000003 0.15024598273436954
1.726 0.15217144079549655
1.7249999999999996 0.15412918534098913
1.7240000000000002 0.15613354698926904
1.7229999999999999 0.15819562759096673
1.7219999999999995 0.16032259812058566
1.721 0.16251812908454888
1.7199999999999998 0.16478178190768442
1.7190000000000003 0.16711481043748766
1.718 0.16951761843510774
1.7169999999999996 0.17199333150677568
1.7160000000000002 0.17454512023721963
1.7149999999999999 0.17717718980774552
1.7139999999999995 0.17989112391088385
1.713 0.182685848874608
1.7119999999999997 0.1855510637662908
1.7110000000000003 0.1884693204807853
1.71 0.19141642203332626
1.7089999999999996 0.19436278537599186
1.7080000000000002 0.19727711612582588
1.7069999999999999 0.20013001160095575
1.7059999999999995 0.20290105760506347
1.705 0.2055788854287544
1.7039999999999997 0.20816697610864088
1.7030000000000003 0.21068220023701645
1.702 0.2131534046445461
1.7009999999999996 0.21561797943967426
1.7000000000000002 0.21811578649550648
1.6989999999999998 0.2206865441704
1.6979999999999995 0.22336178772564838
1.697 0.22616441602728382
1.6959999999999997 0.2291044046045751
1.6950000000000003 0.2321803558064846
1.694 0.2353810432724598
1.6929999999999996 0.23868616666198655
1.6920000000000002 0.24207472741896413
1.6909999999999998 0.24552325036646727
1.6899999999999995 0.24901387673928962
1.689 0.252529906444204
1.6879999999999997 0.2560615794379208
1.6870000000000003 0.2596039559338837
1.686 0.26315269839303007
1.6849999999999996 0.26670580841910413
1.6840000000000002 0.2702596405675133
1.6829999999999998 0.2738068859578702
1.6819999999999995 0.27733736004713305
1.681 0.2808380367797417
1.6799999999999997 0.28429132980323657
1.6790000000000003 0.2876795062184887
1.678 0.29098447090865376
1.6769999999999996 0.29418739022715507
1.6760000000000002 0.2972733148859905
1.6749999999999998 0.30023084638911557
1.6739999999999995 0.30305008794688926
1.673 0.3057264111763911
1.6719999999999997 0.3082600069830699
1.6710000000000003 0.3106553631310869
1.67 0.31292073897804773
1.6689999999999996 0.31507239009841204
1.6680000000000001 0.3171298067610731
1.6669999999999998 0.31912088032423624
1.6659999999999995 0.3210718139176597
1.665 0.32301317628494003
1.6639999999999997 0.3249698357649398
1.6630000000000003 0.3269612047995573
1.662 0.32899811500419696
1.6609999999999996 0.3310756768186359
1.6600000000000001 0.3331759163030048
1.6589999999999998 0.33527032166156506
1.6579999999999995 0.33731979187361727
1.657 0.3392801870224003
1.6559999999999997 0.34111160774292915
1.6550000000000002 0.3427806968952475
1.654 0.3442679389680161
1.6529999999999996 0.34557229469998485
1.6520000000000001 0.3467095784397139
1.6509999999999998 0.34771398246603846
1.6499999999999995 0.3486299494949437
1.649 0.34951063846356323
1.6479999999999997 0.35040573055783086
1.6470000000000002 0.3513563888726322
1.646 0.35238850928500853
1.6449999999999996 0.3535086175534837
1.6440000000000001 0.35470278441254477
1.6429999999999998 0.35593460619752765
1.6420000000000003 0.35715835188934764
1.641 0.3583137390918702
1.6399999999999997 0.3593447524427705
1.6390000000000002 0.3601957147045189
1.638 0.3608231152276827
1.6369999999999996 0.36119506580366545
1.6360000000000001 0.3612930954326633
1.6349999999999998 0.36110909177728806
1.6340000000000003 0.36064380530813156
1.633 0.3599003382710461
1.6319999999999997 0.35888433474365294
1.6310000000000002 0.3576005079642464
1.63 0.35605243873980336
1.6289999999999996 0.35424057346501797
1.6280000000000001 0.3521680842770472
1.6269999999999998 0.3498398787372309
1.6260000000000003 0.34726508097623454
1.625 0.3444642582776101
1.6239999999999997 0.3414620653997932
1.6230000000000002 0.3382955628857697
1.6219999999999999 0.33501341738743506
1.6209999999999996 0.33167080621418443
1.62 0.3283298489591405
1.6189999999999998 0.32505560504076825
1.6180000000000003 0.3219117247903336
1.617 0.31895783280341455
1.6159999999999997 0.31624062686419047
1.6150000000000002 0.31379388374486994
1.6139999999999999 0.3116333810816368
1.6129999999999995 0.30975441060682507
1.612 0.30813464347794484
1.6109999999999998 0.30673341862476206
1.6100000000000003 0.30549364307135174
1.609 0.3043504010847112
1.6079999999999997 0.303230982525877
1.6070000000000002 0.3020631360250372
1.6059999999999999 0.30077858450275424
1.6049999999999995 0.29931997868131566
1.604 0.2976430475266426
1.6029999999999998 0.2957199460873302
1.6020000000000003 0.2935421858039455
1.601 0.2911202648515845
1.5999999999999996 0.28848124636974104
1.5990000000000002 0.2856669480586465
1.5979999999999999 0.2827292705065465
1.5969999999999995 0.27972441682958826
1.596 0.27670685754234986
1.5949999999999998 0.27372559127790136
1.5940000000000003 0.27081966124557466
1.593 0.2680123253136832
1.5919999999999996 0.2653154017021431
1.5910000000000002 0.2627246889381506
1.5899999999999999 0.26022555795607605
1.5889999999999995 0.25779300699770813
1.588 0.25540013643367726
1.5869999999999997 0.2530174434081669
1.5860000000000003 0.25061867615856803
1.585 0.24818563408377983
1.5839999999999996 0.24570605009707525
1.5830000000000002 0.2431767912556082
1.5819999999999999 0.24060256194467025
1.5809999999999995 0.23799528549790158
1.58 0.23537247740849637
1.5789999999999997 0.2327525449108471
1.5780000000000003 0.23015619924577055
1.577 0.22760345214938985
1.5759999999999996 0.2251103006414486
1.5750000000000002 0.22269250714101502
1.5739999999999998 0.22035821863543056
1.5729999999999995 0.21811305668977238
1.572 0.21595821562443412
1.5709999999999997 0.2138898361417168
1.5700000000000003 0.21190225543900137
1.569 0.2099845635444231
1.5679999999999996 0.2081256149034446
1.5670000000000002 0.20631259464665946
1.5659999999999998 0.2045339155114078
1.5649999999999995 0.2027818176879528
1.564 0.2010508169320934
1.5629999999999997 0.19934114969120306
1.5620000000000003 0.19765883362544864
1.561 0.19601505890087192
1.5599999999999996 0.19442271032828193
1.5590000000000002 0.19289924928028082
1.5579999999999998 0.19145834650015064
1.5569999999999995 0.19011237844754245
1.556 0.1888660812954675
1.5549999999999997 0.18771774526098922
1.5540000000000003 0.1866590192090173
1.553 0.18567081034822067
1.5519999999999996 0.1847304487697937
1.5510000000000002 0.1838124055268898
1.5499999999999998 0.18289096348637465
1.5489999999999995 0.18194364453919154
1.548 0.18095508415834333
1.5469999999999997 0.17991835700378975
1.5460000000000003 0.17883613962973857
1.545 0.17772038502311352
1.5439999999999996 0.17659108716178826
1.5430000000000001 0.1754747951693192
1.5419999999999998 0.17439949016630604
1.5409999999999995 0.1733945237106097
1.54 0.17248445899832662
1.5389999999999997 0.17168821717368477
1.5380000000000003 0.17101539079479697
1.537 0.17046771870626679
1.5359999999999996 0.17003418666656822
1.5350000000000001 0.16969545357025942
1.5339999999999998 0.16942278307693978
1.5329999999999995 0.1691826980569415
1.532 0.1689370003024429
1.5309999999999997 0.168652003203271
1.5300000000000002 0.16829681214370784
1.529 0.16784849185507184
1.5279999999999996 0.1672952722947896
1.5270000000000001 0.16663508307508468
1.5259999999999998 0.1658776611481373
1.5249999999999995 0.1650394569568732
1.524 0.1641416374226547
1.5229999999999997 0.16320745030608166
1.5220000000000002 0.1622566783620404
1.521 0.16130336352851057
1.5199999999999996 0.16035682438314222
1.5190000000000001 0.1594184200314664
1.5179999999999998 0.158484567816241
1.5170000000000003 0.15754918446196242
1.516 0.1566053459536525
1.5149999999999997 0.15564894227489498
1.5140000000000002 0.15467990262265485
1.513 0.15370223963350757
1.5119999999999996 0.15272435066255152
1.5110000000000001 0.15175938294064767
1.5099999999999998 0.15082049044096646
1.5090000000000003 0.14992178764451786
1.508 0.14907503020040755
1.5069999999999997 0.14829034957204268
1.5060000000000002 0.14757390565030618
1.505 0.1469289390819649
1.5039999999999996 0.1463561951287677
1.5030000000000001 0.14585411357015748
1.5019999999999998 0.14541835643946924
1.5010000000000003 0.14504515388467423
1.5 0.1447286608112556
1.4989999999999997 0.14446286602649927
1.4980000000000002 0.1442409408148511
1.4969999999999999 0.1440552003129864
1.4959999999999996 0.1438981150141946
1.495 0.1437619944869971
1.4939999999999998 0.14363961697437092
1.4930000000000003 0.1435252883530614
1.492 0.1434130596909367
1.4909999999999997 0.14329896181674254
1.4900000000000002 0.14317943084210022
1.4889999999999999 0.14305176075803935
1.4879999999999995 0.14291262786287318
1.487 0.14275810793069313
1.4859999999999998 0.14258365339122497
1.4850000000000003 0.14238292473078146
1.484 0.142148683186379
1.4829999999999997 0.14187356015814215
1.4820000000000002 0.14154941679450794
1.4809999999999999 0.1411711953574715
1.4799999999999995 0.14073559495755827
1.479 0.14024214761210152
1.4779999999999998 0.1396956973156777
1.4770000000000003 0.1391032016095352
1.476 0.13847781226974323
1.4749999999999996 0.13783430567046423
1.4740000000000002 0.13719093080937217
1.4729999999999999 0.1365671010538264
1.4719999999999995 0.1359819247265297
1.471 0.13545285853980413
1.4699999999999998 0.1349971290760125
1.4690000000000003 0.13462787543860838
1.468 0.13435450572076182
1.4669999999999996 0.1341829407272164
1.4660000000000002 0.1341162345592997
1.4649999999999999 0.1341520004160218
1.4639999999999995 0.13428568840181487
1.463 0.13450946716070433
1.4619999999999997 0.13481239732042566
1.4610000000000003 0.13518222899067597
1.46 0.13560448298162261
1.4589999999999996 0.1360638008135021
1.4580000000000002 0.13654415933762923
1.4569999999999999 0.13703084361789558
1.4559999999999995 0.13751005879139047
1.455 0.13797044949781614
1.4539999999999997 0.13840316955754414
1.4530000000000003 0.13880303737161107
1.452 0.13916648446489158
1.4509999999999996 0.13949298015261166
1.4500000000000002 0.13978184030105936
1.4489999999999998 0.14003245891447802
1.4479999999999995 0.1402437404177233
1.447 0.14041133360361702
1.4459999999999997 0.1405300058391944
1.4450000000000003 0.14059340140820506
1.444 0.14059550591534284
1.4429999999999996 0.140533247587675
1.4420000000000002 0.1404062733887636
1.4409999999999998 0.1402194983617737
1.4399999999999995 0.13998278535649175
1.439 0.13971055276010533
1.4379999999999997 0.13942141658354282
1.4370000000000003 0.13913510978521346
1.436 0.13887139260669876
1.4349999999999996 0.13864664669615132
1.4340000000000002 0.13847425646144415
1.4329999999999998 0.1383620856920621
1.4319999999999995 0.13831297365380196
1.431 0.1383238837086041
1.4299999999999997 0.13838796283056118
1.4290000000000003 0.13849387082348602
1.428 0.13863029235610758
1.4269999999999996 0.13878313178896617
1.4260000000000002 0.13894001737666983
1.4249999999999998 0.13908900805082947
1.4239999999999995 0.13922149196372677
1.423 0.13933134696925228
1.4219999999999997 0.13941528966978356
1.4210000000000003 0.13947161212322826
1.42 0.1395030028341545
1.4189999999999996 0.1395122153565677
1.4180000000000001 0.13950336963810167
1.4169999999999998 0.13948065368149032
1.4159999999999995 0.13944881870468517
1.415 0.13941027118561314
1.4139999999999997 0.139367868765498
1.4130000000000003 0.13932245190228149
1.412 0.1392748206058091
1.4109999999999996 0.13922530148955578
1.4100000000000001 0.1391744428448517
1.4089999999999998 0.13912336159228125
1.4079999999999995 0.13907361307006136
1.407 0.13902752579181565
1.4059999999999997 0.13898925151800684
1.4050000000000002 0.13896224177307928
1.404 0.13895038318998548
1.4029999999999996 0.13895868379133916
1.4020000000000001 0.13898981969756413
1.4009999999999998 0.139046984133489
1.3999999999999995 0.1391313842198852
1.399 0.13924206052038926
1.3979999999999997 0.1393772139545307
1.3970000000000002 0.1395315360530425
1.396 0.1396988488611939
1.3949999999999996 0.13986929603130574
1.3940000000000001 0.14003345262829828
1.3929999999999998 0.14018155543544475
1.3919999999999995 0.14030476087183638
1.391 0.14039737658685605
1.3899999999999997 0.14045790576016373
1.3890000000000002 0.14049125537585247
1.388 0.14050725220755875
1.3869999999999996 0.1405212361286967
1.3860000000000001 0.1405516393741908
1.3849999999999998 0.14061500524895598
1.3840000000000003 0.14072542622856532
1.383 0.14088777273900818
1.3819999999999997 0.1410979631303061
1.3810000000000002 0.1413385885093638
1.38 0.1415818375331924
1.3789999999999996 0.1417898722304184
1.3780000000000001 0.141921734155395
1.3769999999999998 0.1419373088502677
1.3760000000000003 0.14180299616308398
1.375 0.14149724596338958
1.3739999999999997 0.1410129122345346
1.3730000000000002 0.140359246257746
1.3719999999999999 0.13956127104534985
1.3709999999999996 0.13865446376014587
1.37 0.13768345741360088
1.3689999999999998 0.1366940167520903
1.3680000000000003 0.13573008738381773
1.367 0.13482909273321408
1.3659999999999997 0.13402014369676718
1.3650000000000002 0.13332024600196746
1.3639999999999999 0.13273613383167615
1.3629999999999995 0.1322640747459082
1.362 0.13189195106719295
1.3609999999999998 0.13160107946497912
1.3600000000000003 0.13137002542721327
1.359 0.13117650303676692
1.3579999999999997 0.13099920910243712
1.3570000000000002 0.13082006397950321
1.3559999999999999 0.130626110534823
1.3549999999999995 0.1304086259457622
1.354 0.13016320011511784
1.3529999999999998 0.12988917091412455
1.3520000000000003 0.1295872514794642
1.351 0.1292594077908835
1.3499999999999996 0.12890681507946733
1.3490000000000002 0.12852950951752742
1.3479999999999999 0.12812669730778956
1.3469999999999995 0.12769586564884922
1.346 0.12723680058695436
1.3449999999999998 0.126747854784463
1.3440000000000003 0.12623108474270953
1.343 0.12568953566718805
1.3419999999999996 0.12512989743526562
1.3410000000000002 0.12455908835158677
1.3399999999999999 0.12398488209916635
1.3389999999999995 0.1234140588566848
1.338 0.12285217701854718
1.3369999999999997 0.12230203937391655
1.3360000000000003 0.12176353345964362
1.335 0.12123256309018193
1.3339999999999996 0.12070457324291774
1.3330000000000002 0.12017116803182169
1.3319999999999999 0.11962567936782977
1.3309999999999995 0.11906006192127778
1.33 0.11846895116592877
1.3289999999999997 0.1178480006444115
1.3280000000000003 0.1171938306667917
1.327 0.11650471204799047
1.3259999999999996 0.11577736398094038
1.3250000000000002 0.11500967585727667
1.3239999999999998 0.11419688703340126
1.3229999999999995 0.11333427192644091
1.322 0.11241769488493161
1.3209999999999997 0.11144386600228376
1.3200000000000003 0.11041249459663559
1.319 0.10932670466248319
1.3179999999999996 0.10819474847212211
1.3170000000000002 0.10702845452096531
1.3159999999999998 0.10584394247703865
1.3149999999999995 0.10465906652119635
1.314 0.10349154691278233
1.3129999999999997 0.10235754339491596
1.3120000000000003 0.10126872128799512
1.311 0.10023204776782516
1.3099999999999996 0.09924823528722497
1.3090000000000002 0.0983130105865938
1.3079999999999998 0.09741675519975436
1.3069999999999995 0.09654679489378797
1.306 0.0956883112431177
1.3049999999999997 0.09482581316579645
1.3040000000000003 0.09394593764739642
1.303 0.093037180401884
1.3019999999999996 0.09209162997868287
1.3010000000000002 0.0911055029126684
1.2999999999999998 0.09007935045734144
1.2989999999999995 0.08901772118576842
1.298 0.08792844919453724
1.2969999999999997 0.08682131939016452
1.2960000000000003 0.08570826412424042
1.295 0.08459996666645923
1.2939999999999996 0.0835069369417374
1.2930000000000001 0.08243607544516399
1.2919999999999998 0.08139238550924965
1.2909999999999995 0.08037721891293621
1.29 0.07938975452772562
1.2889999999999997 0.07842630281842693
1.2880000000000003 0.07748247676733379
1.287 0.07655372049165034
1.2859999999999996 0.07563610009134036
1.2850000000000001 0.07472629884451144
1.2839999999999998 0.07382335541276872
1.2829999999999995 0.07292627461526138
1.282 0.07203581811903487
1.2809999999999997 0.07115224988441775
1.2800000000000002 0.07027607460912161
1.279 0.06940761669340342
1.2779999999999996 0.06854616215972298
1.2770000000000001 0.06769146824821391
1.2759999999999998 0.06684268465784467
1.2749999999999995 0.06600058056052482
1.274 0.06516629408111035
1.2729999999999997 0.06434228597563227
1.2720000000000002 0.0635323802843838
1.271 0.06274088447336283
1.2699999999999996 0.061972213897712965
1.2690000000000001 0.06122992862931527
1.2679999999999998 0.06051651045076183
1.2669999999999995 0.059832693974173796
1.266 0.0591775614160927
1.2649999999999997 0.05854825942861063
1.2640000000000002 0.0579411163416006
1.263 0.057352243092175424
1.2619999999999996 0.05677773530878925
1.2610000000000001 0.05621455783622611
1.2599999999999998 0.05566083491447847
1.2590000000000003 0.05511581756258995
1.258 0.054579436612704
1.2569999999999997 0.05405293802686223
1.2560000000000002 0.05353738674220102
1.255 0.053033312427905446
1.2539999999999996 0.05254108325413258
1.2530000000000001 0.05206052326591644
1.2519999999999998 0.05159114272802751
1.2510000000000003 0.05113252907423202
1.25 0.050684905427998736
1.2489999999999997 0.05024954043340266
1.2480000000000002 0.049828324787068404
1.2469999999999999 0.04942436052136317
1.2459999999999996 0.04904090385557555
1.245 0.04868107219086782
1.2439999999999998 0.048346812688295666
1.2430000000000003 0.04803832617786482
1.242 0.04775329018670789
1.2409999999999997 0.047486958765607996
1.2400000000000002 0.0472317133498878
1.2389999999999999 0.046978530301321375
1.2379999999999995 0.046716714220103324
1.237 0.04643575897643372
1.2359999999999998 0.04612592230685494
1.2350000000000003 0.045779120281698456
1.234 0.045389784480254596
1.2329999999999997 0.04495524702525543
1.2320000000000002 0.044475566529189076
1.2309999999999999 0.043953966773886806
1.2299999999999995 0.04339625004655134
1.229 0.04281054058091414
1.2279999999999998 0.04220618099041587
1.2270000000000003 0.041593918723940054
1.226 0.040984588406105964
1.2249999999999996 0.040388247504448714
1.2240000000000002 0.03981386895374779
1.2229999999999999 0.03926810083495167
1.2219999999999995 0.038755266607044266
1.221 0.03827675802445476
1.2199999999999998 0.03783092214445186
1.2190000000000003 0.03741397076418412
1.218 0.03701967778711423
1.2169999999999996 0.03664078581541266
1.2160000000000002 0.03626968965081097
1.2149999999999999 0.035899420093662676
1.2139999999999995 0.03552434982663392
1.213 0.03514130112433515
1.2119999999999997 0.03474953072718739
1.2110000000000003 0.03435057841418398
1.21 0.03394847769733172
1.2089999999999996 0.03354887731236898
1.2080000000000002 0.03315808734178615
1.2069999999999999 0.032782575479696506
1.2059999999999995 0.03242796319704261
1.205 0.03209855381305204
1.2039999999999997 0.031796643239914615
1.2030000000000003 0.03152260203593982
1.202 0.031274961679349594
1.2009999999999996 0.031050551128069627
1.2000000000000002 0.030845097848843327
1.1989999999999998 0.030653465272791607
1.1979999999999995 0.030470328391935763
1.197 0.03029044671718265
1.1959999999999997 0.030108816206756907
1.1950000000000003 0.029921066218072914
1.194 0.029723459384838818
1.1929999999999996 0.029512718546629613
1.1920000000000002 0.029286380357562085
1.1909999999999998 0.029042553554297152
1.1899999999999995 0.02877996756832488
1.189 0.02849849436609238
1.1879999999999997 0.028198361657337963
1.1870000000000003 0.027881218195529058
1.186 0.027549643949180115
1.1849999999999996 0.027207171744222623
1.1840000000000002 0.02685816181640569
1.1829999999999998 0.026507673557047542
1.1819999999999995 0.02616107668764446
1.181 0.02582348447753256
1.1799999999999997 0.025499642131438856
1.1790000000000003 0.025193508994249936
1.178 0.024908011065436164
1.1769999999999996 0.024645061170462352
1.1760000000000002 0.024405444648988205
1.1749999999999998 0.024189123470022847
1.1739999999999995 0.023995226904825362
1.173 0.023822137318914312
1.1719999999999997 0.02366779430491615
1.1710000000000003 0.02352960033655848
1.17 0.02340447257725729
1.1689999999999996 0.023288905626659435
1.1680000000000001 0.02317924899752261
1.1669999999999998 0.023071425580841708
1.1659999999999995 0.022961610410065003
1.165 0.022846595448109016
1.1639999999999997 0.022723758447674373
1.1630000000000003 0.02259184777581303
1.162 0.022450818961440046
1.1609999999999996 0.022302006607092292
1.1600000000000001 0.022147853532609868
1.1589999999999998 0.02199165152240755
1.1579999999999995 0.021837131187787302
1.157 0.021687900366551688
1.1559999999999997 0.02154696120746592
1.1550000000000002 0.021416544024162026
1.154 0.02129771173071099
1.1529999999999996 0.021190393947165397
1.1520000000000001 0.021093403549237402
1.1509999999999998 0.02100483925355937
1.1499999999999995 0.020922121551474635
1.149 0.02084227335688442
1.1479999999999997 0.020762521284140478
1.1470000000000002 0.020680136638667256
1.146 0.02059306501851027
1.1449999999999996 0.020499753161813922
1.1440000000000001 0.020399449076885127
1.1429999999999998 0.02029197142997448
1.1419999999999995 0.020177839054245698
1.141 0.020058093776263768
1.1399999999999997 0.01993415272070809
1.1390000000000002 0.019807577394555496
1.138 0.019680033678507743
1.1369999999999996 0.019552978399663908
1.1360000000000001 0.0194279134025269
1.1349999999999998 0.01930602753206238
1.1340000000000003 0.01918828377392726
1.133 0.019075371980174165
1.1319999999999997 0.018967815393622363
1.1310000000000002 0.018865313683113668
1.13 0.01876720560899795
1.1289999999999996 0.01867199699344545
1.1280000000000001 0.018577383444476837
1.1269999999999998 0.01848054596961661
1.1260000000000003 0.018378204640258817
1.125 0.018266874090391842
1.1239999999999997 0.018143598643650213
1.1230000000000002 0.018006158902365735
1.1219999999999999 0.017853554635704354
1.1209999999999996 0.017686277640334012
1.12 0.017506435275942898
1.1189999999999998 0.017317407340648013
1.1180000000000003 0.017123762830657696
1.117 0.016930584848931705
1.1159999999999997 0.016742808700466634
1.1150000000000002 0.016564795745934727
1.1139999999999999 0.01639991309759422
1.1129999999999995 0.016250103571012597
1.112 0.016115925256621963
1.1109999999999998 0.01599685972407341
1.1100000000000003 0.015891388697002483
1.109 0.01579730415190678
1.1079999999999997 0.015712379301700954
1.1070000000000002 0.015634456161239717
1.1059999999999999 0.015561734512260908
1.1049999999999995 0.015493011636573358
1.104 0.015427524967512152
1.1029999999999998 0.015365080261065228
1.1020000000000003 0.015305841632169076
1.101 0.015250375441761888
1.0999999999999996 0.015199569357409454
1.0990000000000002 0.015154393796640664
1.0979999999999999 0.015116094385260329
1.0969999999999995 0.015085783223403412
1.096 0.015064567985913137
1.0949999999999998 0.015053241173047677
1.0940000000000003 0.015052181409935033
1.093 0.015061161283463593
1.0919999999999996 0.015079068590147552
1.0910000000000002 0.015104083958282643
1.0899999999999999 0.0151337731195543
1.0889999999999995 0.015164821156993778
1.088 0.015193875497411937
1.0869999999999997 0.01521732790466432
1.0860000000000003 0.015231919442661052
1.085 0.015234828831294135
1.0839999999999996 0.015223977832670623
1.0830000000000002 0.015197998166614046
1.0819999999999999 0.01515660990070654
1.0809999999999995 0.015100287204725008
1.08 0.015030294984370095
1.0789999999999997 0.014948673736240016
1.0780000000000003 0.014858041641510826
1.077 0.014761365174381355
1.0759999999999996 0.014662021191633998
1.0750000000000002 0.014563227373494744
1.0739999999999998 0.014468184005836115
1.0729999999999995 0.014379634237901182
1.072 0.01429961402911764
1.0709999999999997 0.014229480207832134
1.0700000000000003 0.014169666519276742
1.069 0.0141196911555837
1.0679999999999996 0.014078321093543905
1.0670000000000002 0.014043822092979798
1.0659999999999998 0.014014154063772264
1.0649999999999995 0.013987307829727484
1.064 0.01396155254391582
1.0629999999999997 0.013935618053586715
1.0620000000000003 0.013908746028784594
1.061 0.01388084898184599
1.0599999999999996 0.013852282779639636
1.0590000000000002 0.013823668592597075
1.0579999999999998 0.013795868425296197
1.0569999999999995 0.013769768770014785
1.056 0.013745990906207518
1.0549999999999997 0.013725007278218845
1.0540000000000003 0.013706923602474882
1.053 0.01369156314521629
1.0519999999999996 0.01367850521221557
1.0510000000000002 0.0136670131609092
1.0499999999999998 0.013656240006972542
1.0489999999999995 0.01364521189523129
1.048 0.013632943534691537
1.0469999999999997 0.013618571789316664
1.0460000000000003 0.013601434203000766
1.045 0.013581102252399448
1.0439999999999996 0.013557475395617366
1.0430000000000001 0.01353084099884943
1.0419999999999998 0.01350172493989104
1.0409999999999995 0.013470836021559865
1.04 0.013439125341660387
1.0389999999999997 0.013407389605903415
1.0380000000000003 0.013376438086814239
1.037 0.013346787567694455
1.0359999999999996 0.013318792133375725
1.0350000000000001 0.013292581151804867
1.0339999999999998 0.013268118863790626
1.0329999999999995 0.013245364154391428
1.032 0.01322416990844345
1.0309999999999997 0.01320460729765311
1.0300000000000002 0.013186757404581763
1.029 0.01317081291279452
1.0279999999999996 0.013157133801457662
1.0270000000000001 0.013146030240749477
1.0259999999999998 0.013137721323946968
1.0249999999999995 0.013132324970874344
1.024 0.013129865140868722
1.0229999999999997 0.013130178553435644
1.0220000000000002 0.013132911953029779
1.021 0.01313759941295008
1.0199999999999996 0.013143671202147605
1.0190000000000001 0.013150366158225037
1.0179999999999998 0.013156987339920344
1.0169999999999995 0.013162601848898484
1.016 0.013166443236977098
1.0149999999999997 0.013167613904024282
1.0140000000000002 0.01316543704306444
1.013 0.013159369023142827
1.0119999999999996 0.013149058074279721
1.0110000000000001 0.01313458175319519
1.0099999999999998 0.013116349118560047
1.0089999999999995 0.013095080829721849
1.008 0.013071827786335187
1.0069999999999997 0.013048020138318708
1.0060000000000002 0.013025037982023714
1.005 0.013004253273293393
1.0039999999999996 0.012986845064909587
1.0030000000000001 0.012973506530078482
1.0019999999999998 0.012964575602814386
1.0010000000000003 0.012959701208504712
1.0 0.012958035387609828
0.9989999999999997 0.012958238736213474
0.9980000000000002 0.012958481951428628
0.9969999999999999 0.012956828145214793
0.9959999999999996 0.012951346043692143
0.9950000000000001 0.012940546942551753
0.9939999999999998 0.01292342451294741
0.9930000000000003 0.012899667338136425
0.992 0.012869828259195502
0.9909999999999997 0.012835279825979571
0.9900000000000002 0.01279810678283508
0.9889999999999999 0.01276094127817621
0.9879999999999995 0.012726594615668175
0.9870000000000001 0.012697793134683692
0.9859999999999998 0.01267700455133959
0.9850000000000003 0.01266609170318956
0.984 0.012666181815673128
0.9829999999999997 0.012677728002180448
0.9820000000000002 0.012700470674998235
0.9809999999999999 0.012733579164011754
0.9799999999999995 0.012775905910168953
0.9790000000000001 0.012825945336746386
0.9779999999999998 0.012882184863922822
0.9770000000000003 0.012943239037871581
0.976 0.013007705732441543
0.9749999999999996 0.013074309077017976
0.9740000000000002 0.013141918641529797
0.9729999999999999 0.013209475347916352
0.9719999999999995 0.013276021264055419
0.9710000000000001 0.013340540253779787
0.9699999999999998 0.013402233570272672
0.9690000000000003 0.013460239359686916
0.968 0.013514072163027425
0.9669999999999996 0.013563198740292805
0.9660000000000002 0.013607508172442075
0.9649999999999999 0.013646900698479446
0.9639999999999995 0.013681404041697884
0.9630000000000001 0.01371119520092011
0.9619999999999997 0.013736280905394109
0.9610000000000003 0.013756668721074533
0.96 0.013772427203352734
0.9589999999999996 0.013783602103045495
0.9580000000000002 0.013790299416725304
0.9569999999999999 0.01379307421092752
0.9559999999999995 0.013792747649493379
0.9550000000000001 0.013790408858064394
0.9539999999999997 0.013787673906494213
0.9530000000000003 0.013786192268489664
0.952 0.013787717754196257
0.9509999999999996 0.01379369267533701
0.9500000000000002 0.013805210767483974
0.9489999999999998 0.013822797868610983
0.9479999999999995 0.013846245449219701
0.9470000000000001 0.013874885242867
0.9459999999999997 0.013907455987275816
0.9450000000000003 0.013942591610465696
0.944 0.013978890913256664
0.9429999999999996 0.014015250026590143
0.9420000000000002 0.014051015179970407
0.9409999999999998 0.014085988269498625
0.9399999999999995 0.014120503510546912
0.9390000000000001 0.014155526804086976
0.9379999999999997 0.014192118606769501
0.9370000000000003 0.014231481733325153
0.9359999999999999 0.014274742857682588
0.9349999999999996 0.01432262321489197
0.9340000000000002 0.014375460442687001
0.9329999999999998 0.014433032053328566
0.9319999999999995 0.014494774443467313
0.931 0.01455960545887942
0.9299999999999997 0.0146264896382631
0.9290000000000003 0.014694171926107722
0.9279999999999999 0.01476151839474533
0.9269999999999996 0.014827494670647565
0.9260000000000002 0.014891276472985404
0.9249999999999998 0.014952100856808327
0.9239999999999995 0.0150092647830407
0.923 0.015062134649427865
0.9219999999999997 0.015110174304044485
0.9210000000000003 0.015152945405219359
0.9199999999999999 0.015190248186297124
0.9189999999999996 0.015222242245220353
0.9180000000000001 0.015249627355949492
0.9169999999999998 0.015273512414533659
0.9159999999999995 0.015295596089656648
0.915 0.015318028095348936
0.9139999999999997 0.015343104804641322
0.9130000000000003 0.015373051295195282
0.9119999999999999 0.01540980725067916
0.9109999999999996 0.01545477704878644
0.9100000000000001 0.015508722818109602
0.9089999999999998 0.01557171265517146
0.9079999999999995 0.015643061824448332
0.907 0.015721648847665148
0.9059999999999997 0.015805999805157095
0.9050000000000002 0.015894480928602257
0.9039999999999999 0.015985610662746074
0.9029999999999996 0.016078211917057935
0.9020000000000001 0.01617147717215993
0.9009999999999998 0.016265027028433583
0.8999999999999995 0.016358983389647582
0.899 0.01645392129232173
0.8979999999999997 0.01655055751578742
0.8970000000000002 0.0166498445568252
0.8959999999999999 0.01675270278054888
0.8949999999999996 0.01685996179872565
0.8940000000000001 0.016972284259027488
0.8929999999999998 0.017090045773128455
0.8919999999999995 0.01721370961089145
0.891 0.017343341999004974
0.8899999999999997 0.01747899626605417
0.8890000000000002 0.01762086641962429
0.8879999999999999 0.01776888944490649
0.8869999999999996 0.017922814622530554
0.8860000000000001 0.018082297440396154
0.8849999999999998 0.018246478412440568
0.8839999999999995 0.01841395840954828
0.883 0.018582757537735112
0.8819999999999997 0.01875044482194724
0.8810000000000002 0.01891413308379648
0.8799999999999999 0.019070923053749512
0.8789999999999996 0.019218167586696037
0.8780000000000001 0.01935384501856155
0.8769999999999998 0.019476869137606254
0.8760000000000003 0.019587323734920906
0.875 0.01968652855089308
0.8739999999999997 0.01977688960783572
0.8730000000000002 0.019861830303238553
0.8719999999999999 0.019945050559678736
0.8709999999999996 0.020030639821946552
0.8700000000000001 0.020122322547406857
0.8689999999999998 0.020223056616157475
0.8680000000000003 0.020335064963804717
0.867 0.020459355544372226
0.8659999999999997 0.020595800477726408
0.8650000000000002 0.02074331387954868
0.8639999999999999 0.020900040973499262
0.8629999999999995 0.021063619107319246
0.8620000000000001 0.021231226169894205
0.8609999999999998 0.021400428355155703
0.8600000000000003 0.021569085063602285
0.859 0.021735558107208508
0.8579999999999997 0.021898872372190965
0.8570000000000002 0.02205887975457257
0.8559999999999999 0.022215966694937476
0.8549999999999995 0.022370963848223156
0.8540000000000001 0.022525144214955214
0.8529999999999998 0.02268003685538919
0.8520000000000003 0.02283728514206755
0.851 0.02299862277594567
0.8499999999999996 0.023165585588396022
0.8490000000000002 0.023339895338307763
0.8479999999999999 0.023523055466986537
0.8469999999999995 0.02371618142561919
0.8460000000000001 0.02392016071150327
0.8449999999999998 0.024135402806963732
0.8440000000000003 0.024362031804216117
0.843 0.024599423123999355
0.8419999999999996 0.024846879058313637
0.8410000000000002 0.025103130923943975
0.8399999999999999 0.025366792506341027
0.8389999999999995 0.025636458631199014
0.8380000000000001 0.02591087083507289
0.8369999999999997 0.02618839933559621
0.8360000000000003 0.026467544624862595
0.835 0.026746592267501295
0.8339999999999996 0.027023709709656188
0.8330000000000002 0.027296808404835813
0.8319999999999999 0.027563694831372765
0.8309999999999995 0.027822427346468375
0.8300000000000001 0.028071275113729123
0.8289999999999997 0.028309375937294785
0.8280000000000003 0.028536388406525576
0.827 0.028753257124145098
0.8259999999999996 0.028961742404415937
0.8250000000000002 0.029164741190015022
0.8239999999999998 0.029365672624774273
0.8229999999999995 0.029568338227043956
0.8220000000000001 0.02977652531802961
0.8209999999999997 0.029993668279046974
0.8200000000000003 0.030222611481548086
0.819 0.03046497393061092
0.8179999999999996 0.030721883195973167
0.8170000000000002 0.030992950373765135
0.8159999999999998 0.03127705071933794
0.8149999999999995 0.031572375394426914
0.8140000000000001 0.03187683757872681
0.8129999999999997 0.03218852508160257
0.8120000000000003 0.03250575788838946
0.8109999999999999 0.03282801826137044
0.8099999999999996 0.03315593505630442
0.8090000000000002 0.033491193737762395
0.8079999999999998 0.0338362882581325
0.8069999999999995 0.03419412823106144
0.806 0.03456788971268422
0.8049999999999997 0.03495972682257661
0.8040000000000003 0.03537083919697697
0.8029999999999999 0.03580113302747323
0.8019999999999996 0.036248676865040665
0.8010000000000002 0.03671063095209023
0.7999999999999998 0.037183502845264046
0.7989999999999995 0.037663751788720556
0.798 0.03814822738523816
0.7969999999999997 0.03863540727644359
0.7960000000000003 0.03912471159243841
0.7949999999999999 0.03961723201147745
0.7939999999999996 0.04011523360649443
0.7930000000000001 0.040621623500163524
0.7919999999999998 0.04113910025034492
0.7909999999999995 0.041669863487364255
0.79 0.04221510805056135
0.7889999999999997 0.042774383812975963
0.7880000000000003 0.04334576983469657
0.7869999999999999 0.043926308088714235
0.7859999999999996 0.04451244129839678
0.7850000000000001 0.045100133857098844
0.7839999999999998 0.04568608964774749
0.7829999999999995 0.04626808536204802
0.782 0.04684509406751078
0.7809999999999997 0.04741802634571272
0.7800000000000002 0.04798846738530013
0.7789999999999999 0.048559480755412054
0.7779999999999996 0.04913382708143084
0.7770000000000001 0.04971457897077007
0.7759999999999998 0.05030371982323938
0.7749999999999995 0.05090198314557864
0.774 0.05150965483987535
0.7729999999999997 0.05212537310910883
0.7720000000000002 0.052747708142947915
0.7709999999999999 0.053375054536679435
0.7699999999999996 0.05400641277084951
0.7690000000000001 0.05464180496365222
0.7679999999999998 0.05528272726157102
0.7669999999999995 0.05593199021341548
0.766 0.056594118148701175
0.7649999999999997 0.057274684513909976
0.7640000000000002 0.05798019579497341
0.7629999999999999 0.058716946179920855
0.7619999999999996 0.05949009967821497
0.7610000000000001 0.060304189756091794
0.7599999999999998 0.061160948519361005
0.7589999999999995 0.06206038002628314
0.758 0.06300020004228163
0.7569999999999997 0.06397534010873816
0.7560000000000002 0.06498014995821418
0.7549999999999999 0.06600810270420858
0.7539999999999996 0.06705314520627889
0.7530000000000001 0.06811055529845815
0.7519999999999998 0.06917781729091248
0.7510000000000003 0.07025415415810657
0.75 0.07134104999728658
0.7489999999999997 0.07244249086077162
0.7480000000000002 0.07356251053142587
0.7469999999999999 0.07470655824225134
0.7459999999999996 0.0758790633867591
0.7450000000000001 0.07708462563502029
0.7439999999999998 0.07832632575839257
0.7430000000000003 0.07960634740236988
0.742 0.0809260685236142
0.7409999999999997 0.08228498640222469
0.7400000000000002 0.08368221690798196
0.7389999999999999 0.08511534144939051
0.7379999999999995 0.08658070889325424
0.7370000000000001 0.08807293816509892
0.7359999999999998 0.08958552377314251
0.7350000000000003 0.09111094077687594
0.734 0.09264045368574189
0.7329999999999997 0.09416638305872103
0.7320000000000002 0.0956813816337965
0.7309999999999999 0.09718174788007479
0.7299999999999995 0.09866617492864106
0.7290000000000001 0.10013808720343052
0.7279999999999998 0.10160357400257702
0.7270000000000003 0.10307182295249373
0.726 0.1045547637286472
0.7249999999999996 0.10606363417650432
0.7240000000000002 0.10760865322984611
0.7229999999999999 0.10919805342816354
0.7219999999999995 0.11083756214029365
0.7210000000000001 0.11253067859132876
0.7199999999999998 0.11427816814470496
0.7190000000000003 0.11608207383016379
0.718 0.11794380244056059
0.7169999999999996 0.11986656104534499
0.7160000000000002 0.1218533051055841
0.7149999999999999 0.12390741774317764
0.7139999999999995 0.12603002927631754
0.7130000000000001 0.12822004914321475
0.7119999999999997 0.13046950642197402
0.7110000000000003 0.1327650239303231
0.71 0.13508831882913735
0.7089999999999996 0.13741717847652335
0.7080000000000002 0.13972816438565464
0.7069999999999999 0.14199933138011853
0.7059999999999995 0.14421536924276382
0.7050000000000001 0.1463676474283466
0.7039999999999997 0.1484584768948964
0.7030000000000003 0.15050010980454076
0.702 0.15251364057663946
0.7009999999999996 0.15452656650981442
0.7000000000000002 0.15656840509876482
0.6989999999999998 0.1586687018309966
0.6979999999999995 0.16085118034771825
0.6970000000000001 0.16313334202990237
0.6959999999999997 0.16552333374795977
0.6950000000000003 0.16802092123097642
0.694 0.17061862642605372
0.6929999999999996 0.17330218723385105
0.6920000000000002 0.17605663549367373
0.6909999999999998 0.17886496791697853
0.6899999999999995 0.1817140925603943
0.6890000000000001 0.1845914786405591
0.6879999999999997 0.1874894841218171
0.6870000000000003 0.19040387293013716
0.6859999999999999 0.19333070382098988
0.6849999999999996 0.1962677410553226
0.6840000000000002 0.19921162596530906
0.6829999999999998 0.20215636401210332
0.6819999999999995 0.20509413651863426
0.681 0.20801527123541746
0.6799999999999997 0.2109070039339855
0.6790000000000003 0.21375672640231222
0.6779999999999999 0.21655184970032737
0.6769999999999996 0.2192793988467839
0.6760000000000002 0.22192936387387777
0.6749999999999998 0.2244943775158635
0.6739999999999995 0.22696808520142156
0.673 0.2293478984213838
0.6719999999999997 0.2316346458235151
0.6710000000000003 0.23383205650251138
0.6699999999999999 0.23594649750226612
0.6689999999999996 0.23799005893159147
0.6680000000000001 0.2399769816424756
0.6669999999999998 0.24192757028759437
0.6659999999999995 0.24386045721554156
0.665 0.24579733661404068
0.6639999999999997 0.2477552653151007
0.6630000000000003 0.24974682638515397
0.6619999999999999 0.2517780230381908
0.6609999999999996 0.2538428925966003
0.6600000000000001 0.25592562367015087
0.6589999999999998 0.25800276894288093
0.6579999999999995 0.2600432708398477
0.657 0.26201283813345094
0.6559999999999997 0.26388106742249084
0.6550000000000002 0.2656232183151451
0.6539999999999999 0.26722567516167967
0.6529999999999996 0.2686893499537518
0.6520000000000001 0.27002824314596974
0.6509999999999998 0.27127046692087037
0.6499999999999995 0.2724517369381376
0.649 0.2736141178355147
0.6479999999999997 0.2747964225098982
0.6470000000000002 0.27603026727728486
0.6459999999999999 0.2773348175996057
0.6449999999999996 0.27871370437768944
0.6440000000000001 0.2801541888760435
0.6429999999999998 0.28162572482448833
0.6419999999999995 0.28309051782604366
0.641 0.28449932240798775
0.6399999999999997 0.28580650748489494
0.6390000000000002 0.28696696468529376
0.6379999999999999 0.28794562902539655
0.6369999999999996 0.2887168094232091
0.6360000000000001 0.28926586496969453
0.6349999999999998 0.28958661247665474
0.6339999999999995 0.28967999446003995
0.633 0.28954894978018486
0.6319999999999997 0.2891984189179457
0.6310000000000002 0.28863242992349303
0.6299999999999999 0.28785402250416375
0.6289999999999996 0.2868633842913597
0.6280000000000001 0.2856627133927484
0.6269999999999998 0.2842554050785429
0.6259999999999994 0.2826480374009884
0.625 0.28085645597024955
0.6239999999999997 0.27889969327404374
0.6230000000000002 0.27680705213133566
0.6219999999999999 0.2746174531049044
0.6209999999999996 0.27237535137053964
0.6200000000000001 0.27013120841495136
0.6189999999999998 0.2679380751655354
0.6180000000000003 0.2658481977553881
0.617 0.26391057291821624
0.6159999999999997 0.26216386134557357
0.6150000000000002 0.2606360823856038
0.6139999999999999 0.2593404213786433
0.6129999999999995 0.25827318168271246
0.6120000000000001 0.2574159476207818
0.6109999999999998 0.25673496688831254
0.6100000000000003 0.25618273764920696
0.609 0.25570508501160294
0.6079999999999997 0.25524110142588274
0.6070000000000002 0.25473012370296394
0.6059999999999999 0.2541146131240538
0.6049999999999995 0.25334610831087523
0.6040000000000001 0.2523870061290409
0.6029999999999998 0.2512133787215463
0.6020000000000003 0.2498177039790361
0.601 0.24820837279859628
0.5999999999999996 0.24640788430068905
0.5990000000000002 0.24445115829786693
0.5979999999999999 0.2423817323503283
0.5969999999999995 0.2402468120422381
0.5960000000000001 0.23809217899935192
0.5949999999999998 0.23595900838761025
0.5940000000000003 0.23388007037406253
0.593 0.23187493728102493
0.5919999999999996 0.22995339958922337
0.5910000000000002 0.22811194297963017
0.5899999999999999 0.22633824076591091
0.5889999999999995 0.22461141334281592
0.5880000000000001 0.22290909998066877
0.5869999999999997 0.2212069552425173
0.5860000000000003 0.21948342693650674
0.585 0.2177239818934891
0.5839999999999996 0.2159190567067439
0.5830000000000002 0.21406688438699492
0.5819999999999999 0.2121721863730051
0.5809999999999995 0.21024580577847965
0.5800000000000001 0.20830307445201343
0.5789999999999997 0.20635990495271805
0.5780000000000003 0.20443406379606913
0.577 0.20254251987416041
0.5759999999999996 0.20069874645866936
0.5750000000000002 0.1989158561077257
0.5739999999999998 0.19720035701259891
0.5729999999999995 0.19555666200619654
0.5720000000000001 0.19398527605955432
0.5709999999999997 0.19248243178695332
0.5700000000000003 0.19104298123116378
0.569 0.18965734994955766
0.5679999999999996 0.18831603335981423
0.5670000000000002 0.18700838528960922
0.5659999999999998 0.18572513179109854
0.5649999999999995 0.18446076979045864
0.5640000000000001 0.18321202104211415
0.5629999999999997 0.18198087352890066
0.5620000000000003 0.18077452457705068
0.5609999999999999 0.17960469061415338
0.5599999999999996 0.1784843169726088
0.5590000000000002 0.17743009121999354
0.5579999999999998 0.17645472018697764
0.5569999999999995 0.17556920839735057
0.556 0.17477705099607668
0.5549999999999997 0.17407534446666473
0.5540000000000003 0.17345477588714622
0.5529999999999999 0.1728959470976081
0.5519999999999996 0.17237608127187073
0.5510000000000002 0.171869967883465
0.5499999999999998 0.17135237346247487
0.5489999999999995 0.17080148051972363
0.548 0.17020250509951274
0.5469999999999997 0.16954897376342307
0.5460000000000003 0.1688438530983492
0.5449999999999999 0.16809919499630335
0.5439999999999996 0.1673349852819615
0.5430000000000001 0.16657758011162574
0.5419999999999998 0.16585491591418514
0.5409999999999995 0.165196255464579
0.54 0.1646263124741636
0.5389999999999997 0.16416433046747994
0.5380000000000003 0.16382039678906687
0.5369999999999999 0.16359686809696342
0.5359999999999996 0.16348363211773503
0.5350000000000001 0.16346221086165993
0.5339999999999998 0.16350487542010536
0.5329999999999995 0.1635790499075847
0.532 0.16364742844518576
0.5309999999999997 0.1636769324420083
0.5300000000000002 0.16363704160758272
0.5289999999999999 0.16350495712557572
0.5279999999999996 0.16326869715741155
0.5270000000000001 0.16292567884074038
0.5259999999999998 0.16248483991113596
0.5249999999999995 0.16196164253459464
0.524 0.16137629519185506
0.5229999999999997 0.1607510443217964
0.5220000000000002 0.1601048868134755
0.5209999999999999 0.15945137612295704
0.5199999999999996 0.15879964801553714
0.5190000000000001 0.1581512353698412
0.5179999999999998 0.15750304431507572
0.5169999999999995 0.15684971197168235
0.516 0.15618525783259948
0.5149999999999997 0.15550645879262195
0.5140000000000002 0.15481415039667126
0.5129999999999999 0.15411310118770258
0.5119999999999996 0.15341227974180777
0.5110000000000001 0.15272520145148613
0.5099999999999998 0.15206520803636092
0.5089999999999995 0.15144635844092288
0.508 0.15088030078769538
0.5069999999999997 0.15037696312322485
0.5060000000000002 0.14994224316956598
0.5049999999999999 0.14957919929260438
0.5039999999999996 0.14928833428783936
0.5030000000000001 0.1490679937190554
0.5019999999999998 0.14891379693723097
0.5009999999999994 0.1488219958711512
0.5 0.1487868389040566
0.49899999999999967 0.1488025203447018
0.4980000000000002 0.14886243162838433
0.4969999999999999 0.14895912989055168
0.49599999999999955 0.1490853523912095
0.4950000000000001 0.14923367248503333
0.4939999999999998 0.14939704636526657
0.4930000000000003 0.14956996298439368
0.492 0.1497464818295577
0.49099999999999966 0.14992252552054702
0.4900000000000002 0.15009428806016728
0.4889999999999999 0.15025862477884622
0.48799999999999955 0.15041167194852964
0.4870000000000001 0.15054870240546053
0.48599999999999977 0.15066429116173025
0.4850000000000003 0.1507510752588275
0.484 0.15080074154545298
0.48299999999999965 0.1508048256395686
0.4820000000000002 0.1507541738770662
0.48099999999999987 0.15064285826520377
0.47999999999999954 0.15046695522080636
0.4790000000000001 0.15022560355736211
0.47799999999999976 0.1499236933646864
0.4770000000000003 0.14956845385647657
0.476 0.14917389123003935
0.47499999999999964 0.14875594035788758
0.4740000000000002 0.14833444521735095
0.47299999999999986 0.14793071347197104
0.47199999999999953 0.1475659502144275
0.4710000000000001 0.14725982231013177
0.46999999999999975 0.1470319452083518
0.4690000000000003 0.14689761972305768
0.46799999999999997 0.14686816140819525
0.46699999999999964 0.14695111569272473
0.4660000000000002 0.14715082078401132
0.46499999999999986 0.14746554017068925
0.4639999999999995 0.14789096973981206
0.4630000000000001 0.1484189952361387
0.46199999999999974 0.1490378707505982
0.4610000000000003 0.1497341519788017
0.45999999999999996 0.1504916929091192
0.45899999999999963 0.15129326145560024
0.4580000000000002 0.1521207078161926
0.45699999999999985 0.15295720837119628
0.4559999999999995 0.1537869299839748
0.45500000000000007 0.15459662022357454
0.45399999999999974 0.15537587988253326
0.4530000000000003 0.15611836932862064
0.45199999999999996 0.15681954189784472
0.4509999999999996 0.15747832234014308
0.4500000000000002 0.1580935149742981
0.44899999999999984 0.1586640638916728
0.4479999999999995 0.15918854538635566
0.44700000000000006 0.15966196950662032
0.44599999999999973 0.1600785766037502
0.4450000000000003 0.16043147473896524
0.44399999999999995 0.16071441284529137
0.4429999999999996 0.1609245170814338
0.44200000000000017 0.16106212112659757
0.44099999999999984 0.1611335889376047
0.4399999999999995 0.16115083364044672
0.43900000000000006 0.16113090876777914
0.4379999999999997 0.16109546851565912
0.4370000000000003 0.1610673498029926
0.43599999999999994 0.1610692559282011
0.4349999999999996 0.16111984343381394
0.43400000000000016 0.16123428969228795
0.43299999999999983 0.16142137061094403
0.4319999999999995 0.16168405581435186
0.43100000000000005 0.1620185140155829
0.4299999999999997 0.16241650054191714
0.42900000000000027 0.16286455848436526
0.42799999999999994 0.16334930185388177
0.4269999999999996 0.16385409716162172
0.42600000000000016 0.16436429043384818
0.4249999999999998 0.16486566729037067
0.4239999999999995 0.16534793834271794
0.42300000000000004 0.16580370912405595
0.4219999999999997 0.16622895489735764
0.42100000000000026 0.16662151502081848
0.41999999999999993 0.16698449758849546
0.4189999999999996 0.1673210623109996
0.41800000000000015 0.16763609724977901
0.4169999999999998 0.1679346398384098
0.4159999999999995 0.16822240648215706
0.41500000000000004 0.1685023281706602
0.4139999999999997 0.1687779572563755
0.41300000000000026 0.16905034114699838
0.4119999999999999 0.16932050660538048
0.4109999999999996 0.16958881951250562
0.41000000000000014 0.1698559631646221
0.4089999999999998 0.17012319269700818
0.4079999999999995 0.17039225505950115
0.40700000000000003 0.17066577838862712
0.4059999999999997 0.17094856631071992
0.40500000000000025 0.17124453729893088
0.4039999999999999 0.1715581007205882
0.4029999999999996 0.17189506440573973
0.40200000000000014 0.1722583929999072
0.4009999999999998 0.17265177560115674
0.39999999999999947 0.1730765323338558
0.399 0.17353149015915995
0.3979999999999997 0.17401453963628652
0.39700000000000024 0.17451941193030093
0.3959999999999999 0.1750389283009499
0.3949999999999996 0.1755614080291672
0.39400000000000013 0.17607588347383565
0.3929999999999998 0.1765709818853145
0.39199999999999946 0.17703653409724912
0.391 0.1774662802609263
0.3899999999999997 0.17785919233380265
0.38900000000000023 0.1782222201512118
0.3879999999999999 0.17856833684900272
0.38699999999999957 0.17891729498838882
0.3860000000000001 0.17929247050234293
0.3849999999999998 0.1797145625997934
0.38399999999999945 0.18020087862298084
0.383 0.1807565677651087
0.3819999999999997 0.18137512521981358
0.3810000000000002 0.1820327291052909
0.3799999999999999 0.18269212126120435
0.37899999999999956 0.1833031745239207
0.3780000000000001 0.18381177984226652
0.3769999999999998 0.18416511442928793
0.37599999999999945 0.18431891587644442
0.375 0.1842449058984794
0.37399999999999967 0.1839336585793709
0.3730000000000002 0.18339734232857968
0.3719999999999999 0.1826688984783186
0.37099999999999955 0.18179512923208813
0.3700000000000001 0.18083493717215499
0.3689999999999998 0.1798489223600915
0.3680000000000003 0.17889541037232182
0.367 0.17802426004032892
0.36599999999999966 0.17727443245287952
0.3650000000000002 0.17666899356069482
0.3639999999999999 0.1762172775375012
0.36299999999999955 0.17591475516858812
0.3620000000000001 0.17574557951052333
0.36099999999999977 0.17568508588967963
0.3600000000000003 0.1757047497604623
0.359 0.17577480079558447
0.35799999999999965 0.17586661256305788
0.3570000000000002 0.17595578802596554
0.35599999999999987 0.17602465461487354
0.35499999999999954 0.17606109182035687
0.3540000000000001 0.176058721951824
0.35299999999999976 0.176016027174571
0.3520000000000003 0.1759333421972502
0.351 0.1758126465947634
0.34999999999999964 0.17565493263489682
0.3490000000000002 0.17545978889654007
0.34799999999999986 0.1752258992564422
0.34699999999999953 0.17494989911302572
0.3460000000000001 0.17463190568643044
0.34499999999999975 0.17427038255751826
0.3440000000000003 0.1738691672500833
0.34299999999999997 0.17343354231367702
0.34199999999999964 0.17297391562709152
0.3410000000000002 0.17250086573374387
0.33999999999999986 0.17202598014600393
0.3389999999999995 0.1715590005603825
0.3380000000000001 0.17110767626670384
0.33699999999999974 0.17067545476315157
0.3360000000000003 0.1702613197991955
0.33499999999999996 0.16985845993141016
0.33399999999999963 0.1694591876474876
0.3330000000000002 0.16905039375246356
0.33199999999999985 0.16862143112863248
0.3309999999999995 0.1681598125096016
0.33000000000000007 0.1676570130843897
0.32899999999999974 0.16710608912423724
0.3280000000000003 0.16650155406682957
0.32699999999999996 0.16584033065516451
0.3259999999999996 0.16511723296416608
0.3250000000000002 0.16432873570011883
0.32399999999999984 0.16346754603809074
0.3229999999999995 0.16252654265077057
0.32200000000000006 0.16149950956674322
0.32099999999999973 0.16038162658743307
0.3200000000000003 0.15917257262793905
0.31899999999999995 0.15787716569102966
0.3179999999999996 0.15650786744669581
0.31700000000000017 0.1550824843815017
0.31599999999999984 0.15362515853791206
0.3149999999999995 0.1521625760998611
0.31400000000000006 0.15072130951270257
0.3129999999999997 0.14932556179721684
0.3120000000000003 0.14799287876700773
0.31099999999999994 0.14673383378162327
0.3099999999999996 0.1455496619340823
0.30900000000000016 0.1444341410775765
0.30799999999999983 0.14337305741670128
0.3069999999999995 0.14234759667210645
0.30600000000000005 0.14133561824107266
0.3049999999999997 0.14031392455566907
0.30400000000000027 0.13926238321739667
0.30299999999999994 0.13816357137100044
0.3019999999999996 0.13700536247284056
0.30100000000000016 0.13578174735681103
0.2999999999999998 0.13449316539176787
0.2989999999999995 0.13314603167400632
0.29800000000000004 0.13175164635665051
0.2969999999999997 0.130324344079162
0.29600000000000026 0.12888163500863167
0.29499999999999993 0.12743930896809547
0.2939999999999996 0.12601293328054303
0.29300000000000015 0.12461286315835539
0.2919999999999998 0.12324666560657625
0.2909999999999995 0.12191662434091383
0.29000000000000004 0.12062184757586183
0.2889999999999997 0.11935733278388182
0.28800000000000026 0.11811708083520359
0.2869999999999999 0.11689489767741182
0.2859999999999996 0.11568554143049445
0.28500000000000014 0.11448464056562449
0.2839999999999998 0.11329125500160643
0.2829999999999995 0.11210427616312907
0.28200000000000003 0.11092503058420644
0.2809999999999997 0.10975399239042413
0.28000000000000025 0.10859180444752164
0.2789999999999999 0.10743872156796494
0.2779999999999996 0.10629336051552853
0.27700000000000014 0.10515506030090777
0.2759999999999998 0.10402224937795701
0.27499999999999947 0.10289585336414882
0.274 0.10177749926735562
0.2729999999999997 0.10067086340364674
0.27200000000000024 0.099581784846291
0.2709999999999999 0.09851687337879061
0.2699999999999996 0.09748290855187612
0.26900000000000013 0.096485388685597
0.2679999999999998 0.09552809006242823
0.26699999999999946 0.09461215393267573
0.266 0.09373616268922107
0.2649999999999997 0.0928958047874598
0.26400000000000023 0.09208558663860818
0.2629999999999999 0.09129978892847071
0.26199999999999957 0.09053278874659168
0.2610000000000001 0.08978036219801196
0.2599999999999998 0.08904019471252153
0.25899999999999945 0.08831169851099506
0.258 0.08759530463367117
0.2569999999999997 0.08689340021934813
0.2560000000000002 0.08620797159064748
0.2549999999999999 0.08554003228803317
0.25399999999999956 0.08489019901970708
0.2530000000000001 0.08425814823639603
0.2519999999999998 0.08364300997390865
0.25099999999999945 0.08304402390888395
0.25 0.08246147707413376
0.24899999999999967 0.08189735439836651
0.24800000000000022 0.08135470435939667
0.2469999999999999 0.0808385286028727
0.24599999999999955 0.08035406370577272
0.2450000000000001 0.07990629555449819
0.24399999999999977 0.07949823850934004
0.24299999999999944 0.07912998015962236
0.242 0.07879743051924501
0.24099999999999966 0.07849248244455663
0.2400000000000002 0.07820231689588593
0.23899999999999988 0.07791183277765087
0.23799999999999955 0.07760320303986881
0.2370000000000001 0.07725903038564286
0.23599999999999977 0.07686324482343986
0.23500000000000032 0.07640262711573666
0.23399999999999999 0.07586820621113531
0.23299999999999965 0.07525590905490781
0.2320000000000002 0.07456626252094307
0.23099999999999987 0.07380507546780984
0.22999999999999954 0.0729824764157596
0.2290000000000001 0.07211245868402723
0.22799999999999976 0.0712110167497389
0.2270000000000003 0.07029642881503716
0.22599999999999998 0.06938705148534166
0.22499999999999964 0.06849985540603001
0.2240000000000002 0.0676498583996795
0.22299999999999986 0.06684805809710512
0.22199999999999953 0.06610142166500213
0.22100000000000009 0.06541185158379946
0.21999999999999975 0.06477601912530721
0.2190000000000003 0.06418690871747917
0.21799999999999997 0.06363336446511793
0.21699999999999964 0.06310246944164655
0.2160000000000002 0.06258080512983487
0.21499999999999986 0.06205612663057264
0.21399999999999952 0.061518589239737444
0.21300000000000008 0.060962709610956636
0.21199999999999974 0.06038727822435286
0.2110000000000003 0.0597951724735788
0.20999999999999996 0.05919365377893336
0.20899999999999963 0.05859286956433008
0.20800000000000018 0.0580041801314991
0.20699999999999985 0.05743925384419891
0.20599999999999952 0.05690831387053907
0.20500000000000007 0.0564193050239861
0.20399999999999974 0.055976660338208216
0.2030000000000003 0.055581423617305815
0.20199999999999996 0.05523137809288382
0.20099999999999962 0.054921265871700035
0.20000000000000018 0.05464381522409568
0.19899999999999984 0.05439014778365444
0.1979999999999995 0.05415096983608942
0.19700000000000006 0.05391703300190994
0.19599999999999973 0.05367943338220891
0.19500000000000028 0.05343030091121379
0.19399999999999995 0.05316282147876417
0.19299999999999962 0.05287095202849473
0.19200000000000017 0.052550075090191814
0.19099999999999984 0.05219656539412854
0.1899999999999995 0.05180792521276035
0.18900000000000006 0.051383692680587525
0.18799999999999972 0.050924088654916794
0.18700000000000028 0.05043190682215089
0.18599999999999994 0.04991166578987328
0.1849999999999996 0.0493696296998538
0.18400000000000016 0.04881360644040427
0.18299999999999983 0.048252710946511464
0.1819999999999995 0.047696669886877756
0.18100000000000005 0.04715479382262027
0.17999999999999972 0.04663579284856426
0.17900000000000027 0.04614699853593607
0.17799999999999994 0.04569393400009188
0.1769999999999996 0.04528034353935423
0.17600000000000016 0.04490795240757108
0.17499999999999982 0.04457701335342864
0.1739999999999995 0.0442862592724292
0.17300000000000004 0.04403303969237438
0.1719999999999997 0.04381383740972433
0.17100000000000026 0.0436240769620142
0.16999999999999993 0.0434582150281779
0.1689999999999996 0.04330983164722882
0.16800000000000015 0.04317216996078745
0.16699999999999982 0.04303762481305274
0.16599999999999948 0.04289900953426143
0.16500000000000004 0.04275026466308317
0.1639999999999997 0.04258644190534402
0.16300000000000026 0.04240513034751805
0.16199999999999992 0.042206214054055405
0.1609999999999996 0.041992166500811785
0.16000000000000014 0.04176754775659773
0.1589999999999998 0.04153850248957462
0.15799999999999947 0.04131200418814437
0.15700000000000003 0.041094776615106764
0.1559999999999997 0.04089239731773388
0.15500000000000025 0.0407089737403935
0.15399999999999991 0.040546407738711925
0.15299999999999958 0.040404466784147344
0.15200000000000014 0.04028080975304313
0.1509999999999998 0.040171779879440116
0.14999999999999947 0.040072456838867586
0.14900000000000002 0.03997720247234048
0.1479999999999997 0.03988081553543718
0.14700000000000024 0.03977820881525184
0.1459999999999999 0.03966562652798722
0.14499999999999957 0.03954028265856142
0.14400000000000013 0.03940093233613464
0.1429999999999998 0.03924742586151224
0.14199999999999946 0.03908091554934362
0.14100000000000001 0.03890353897300678
0.13999999999999968 0.03871810957587417
0.13900000000000023 0.038527665315808694
0.1379999999999999 0.038335435693884944
0.13699999999999957 0.038144203745145905
0.13600000000000012 0.03795682535826156
0.1349999999999998 0.037775543758580145
0.13399999999999945 0.03760216202625416
0.133 0.03743794762131132
0.13199999999999967 0.037283842485792654
0.13100000000000023 0.03713915742203423
0.1299999999999999 0.03700248097479198
0.12899999999999956 0.03687074888084176
0.1280000000000001 0.036739276119995674
0.12699999999999978 0.036602340860104776
0.12599999999999945 0.036453310306353105
0.125 0.03628513206728579
0.12399999999999967 0.036091831692454064
0.12300000000000022 0.035868915295157434
0.12199999999999989 0.035614344322317325
0.12099999999999955 0.03532909753528179
0.1200000000000001 0.03501741474545953
0.11899999999999977 0.03468612006851924
0.11799999999999944 0.03434444967392722
0.11699999999999999 0.03400270763785783
0.11599999999999966 0.03367092970607557
0.11500000000000021 0.03335802142140945
0.11399999999999988 0.03307089302972476
0.11299999999999955 0.03281360341872901
0.1120000000000001 0.032587409175046746
0.11099999999999977 0.0323913946764392
0.11000000000000032 0.03222260280034631
0.10899999999999999 0.03207666565674551
0.10799999999999965 0.031949150924256944
0.1070000000000002 0.03183574183375606
0.10599999999999987 0.03173282071230102
0.10499999999999954 0.0316379657126423
0.10400000000000009 0.03154962936445489
0.10299999999999976 0.03146740785405844
0.10200000000000031 0.03139163903192699
0.10099999999999998 0.03132346937334741
0.09999999999999964 0.03126471791524142
0.0990000000000002 0.031217386178991276
0.09799999999999986 0.031184035849812237
0.09699999999999953 0.031166965793284235
0.09600000000000009 0.031168447480932948
0.09499999999999975 0.031190095827168775
0.0940000000000003 0.03123265756361148
0.09299999999999997 0.03129560094841711
0.09199999999999964 0.03137655370000858
0.09100000000000019 0.031471666839588935
0.08999999999999986 0.03157582013832513
0.08899999999999952 0.03168207392141228
0.08800000000000008 0.03178342771391161
0.08699999999999974 0.03187237647016763
0.0860000000000003 0.03194217033042365
0.08499999999999996 0.03198699439276484
0.08399999999999963 0.032002605348517704
0.08300000000000018 0.03198625009366983
0.08199999999999985 0.031937439097671015
0.08099999999999952 0.031857268418607435
0.08000000000000007 0.03174846551765102
0.07899999999999974 0.03161536642396666
0.07800000000000029 0.031463511345115734
0.07699999999999996 0.031299154532025614
0.07599999999999962 0.031129399457033972
0.07500000000000018 0.030961020346162393
0.07399999999999984 0.030800746442021434
0.07299999999999951 0.030654337551542794
0.07200000000000006 0.030526056628212568
0.07099999999999973 0.030418732760767207
0.07000000000000028 0.03033323069192999
0.06899999999999995 0.030268471455333405
0.06799999999999962 0.03022177993696857
0.06700000000000017 0.03018941229769802
0.06599999999999984 0.030166975264316668
0.0649999999999995 0.030150137943632953
0.06400000000000006 0.03013516575118542
0.06299999999999972 0.030119300440917846
0.06200000000000028 0.030100888262596003
0.06099999999999994 0.03007970480660566
0.05999999999999961 0.030056478523123462
0.05900000000000016 0.030032520229678596
0.05799999999999983 0.03000967017453557
0.056999999999999496 0.029989848426041372
0.05600000000000005 0.029974427781897933
0.054999999999999716 0.029964486149913244
0.05400000000000027 0.02996033738070179
0.052999999999999936 0.029961715622113024
0.0519999999999996 0.029967833490499182
0.051000000000000156 0.029977226741580362
0.04999999999999982 0.02998818340449023
0.04899999999999949 0.029998693508986544
0.04800000000000004 0.03000669670120809
0.04699999999999971 0.030010368389979135
0.04600000000000026 0.030008298914703687
0.04499999999999993 0.029999561579576263
0.043999999999999595 0.029983917980098834
0.04300000000000015 0.029961968004381927
0.041999999999999815 0.02993482552889393
0.04099999999999948 0.029903999091002508
0.040000000000000036 0.029871522514586465
0.0389999999999997 0.029839094105469043
0.038000000000000256 0.029808439082145942
0.03699999999999992 0.02978064074703041
0.03599999999999959 0.029756425638224254
0.03500000000000014 0.029736031225078948
0.03399999999999981 0.02971932710365087
0.032999999999999474 0.029706184539230105
0.03200000000000003 0.02969623779694964
0.030999999999999694 0.02968960720581813
0.03000000000000025 0.029686431801265237
0.028999999999999915 0.029687101683085793
0.02799999999999958 0.02969237933340642
0.027000000000000135 0.029702922106304246
0.0259999999999998 0.02971918612263911
0.024999999999999467 0.029741421138372526
0.02400000000000002 0.02976968873431422
0.022999999999999687 0.029803655892277545
0.02200000000000024 0.029842599869983912
0.020999999999999908 0.029885563119267943
0.019999999999999574 0.02993137982705577
0.019000000000000128 0.02997845792792587
0.017999999999999794 0.030025362045657825
0.01699999999999946 0.030070094125756106
0.016000000000000014 0.03011102164680633
0.01499999999999968 0.030146174110062398
0.014000000000000234 0.03017405372008817
0.0129999999999999 0.030193438118305712
0.011999999999999567 0.030203505612484808
0.01100000000000012 0.030204401725048832
0.009999999999999787 0.030197018639890442
0.008999999999999453 0.030182955332242963
0.008000000000000007 0.03016457366384245
0.006999999999999673 0.030145114216997736
0.006000000000000227 0.030127705017102255
0.004999999999999893 0.03011546487527038
0.0039999999999995595 0.030111083116236715
0.0030000000000001137 0.030116113089252553
0.0019999999999997797 0.030131296117412346
0.0009999999999994458 0.030155765609611192
0.0 0.03018749397257723
-0.001000000000000334 0.030223305827067788
-0.0019999999999997797 0.030258869507858846
-0.0030000000000001137 0.030289601841681103
-0.004000000000000448 0.030310918420728056
-0.004999999999999893 0.030319272595140348
-0.006000000000000227 0.030312257219479246
-0.007000000000000561 0.030289094626571977
-0.008000000000000007 0.030251056267732026
-0.009000000000000341 0.030201363354928068
-0.009999999999999787 0.030144939519952348
-0.01100000000000012 0.03008803632854512
-0.012000000000000455 0.03003735391929503
-0.0129999999999999 0.029999427941418952
-0.014000000000000234 0.029980218304916862
-0.015000000000000568 0.029984270659604108
-0.016000000000000014 0.030014412703749046
-0.017000000000000348 0.030071871453042374
-0.017999999999999794 0.030156183515814894
-0.019000000000000128 0.03026550626742978
-0.020000000000000462 0.03039723151623214
-0.020999999999999908 0.030547862657514326
-0.02200000000000024 0.030713854247562386
-0.022999999999999687 0.0308919343648377
-0.02400000000000002 0.031078760831789606
-0.025000000000000355 0.03127126768878924
-0.0259999999999998 0.03146671470087433
-0.027000000000000135 0.031662522860578406
-0.02800000000000047 0.031856340956399457
-0.028999999999999915 0.03204567145383636
-0.03000000000000025 0.032228537854519256
-0.030999999999999694 0.03240281469316743
-0.03200000000000003 0.03256727211818124
-0.03300000000000036 0.03272056983828986
-0.03399999999999981 0.032862375639832915
-0.03500000000000014 0.0329923797827629
-0.036000000000000476 0.03311056868176772
-0.03699999999999992 0.033217275009889566
-0.038000000000000256 0.03331241469454209
-0.0389999999999997 0.0333958967832032
-0.040000000000000036 0.0334677824529321
-0.04100000000000037 0.03352808519991241
-0.041999999999999815 0.033576985650219965
-0.04300000000000015 0.03361578045738546
-0.04400000000000048 0.033646453620108534
-0.04499999999999993 0.033671679185280655
-0.04600000000000026 0.03369544915934773
-0.04699999999999971 0.0337218858893505
-0.04800000000000004 0.03375538855672077
-0.04900000000000038 0.03379962094997035
-0.04999999999999982 0.0338574131897228
-0.051000000000000156 0.033930197604300015
-0.05200000000000049 0.03401760619312289
-0.052999999999999936 0.03411812211920461
-0.05400000000000027 0.03422875272646219
-0.054999999999999716 0.03434622162361408
-0.05600000000000005 0.034467126673122295
-0.057000000000000384 0.034588780260551365
-0.05799999999999983 0.034709582002290226
-0.05900000000000016 0.03482902898211303
-0.0600000000000005 0.03494792265131458
-0.06099999999999994 0.035068616009617866
-0.06200000000000028 0.03519368236475365
-0.06299999999999972 0.03532606018832212
-0.06400000000000006 0.0354684907611112
-0.06500000000000039 0.03562271574665422
-0.06599999999999984 0.03578952910922535
-0.06700000000000017 0.03596833736389693
-0.0680000000000005 0.036157704077742756
-0.06899999999999995 0.03635490577446063
-0.07000000000000028 0.03655733227111151
-0.07099999999999973 0.03676181920070242
-0.07200000000000006 0.03696549869644728
-0.0730000000000004 0.03716572450069195
-0.07399999999999984 0.037360363981063016
-0.07500000000000018 0.03754741737921918
-0.07600000000000051 0.03772501688483374
-0.07699999999999996 0.03789146098846327
-0.07800000000000029 0.038045294667982024
-0.07899999999999974 0.03818533654426464
-0.08000000000000007 0.038311029505885955
-0.0810000000000004 0.03842276864903257
-0.08199999999999985 0.038522359807528175
-0.08300000000000018 0.038612694852004935
-0.08400000000000052 0.038698198742142434
-0.08499999999999996 0.03878447776644969
-0.0860000000000003 0.038877533096100016
-0.08699999999999974 0.038983186269291155
-0.08800000000000008 0.03910653179482096
-0.08900000000000041 0.039251288619643825
-0.08999999999999986 0.039419510062791235
-0.09100000000000019 0.03961144928246931
-0.09200000000000053 0.03982541280778091
-0.09299999999999997 0.040058562173894655
-0.0940000000000003 0.04030712891880899
-0.09499999999999975 0.04056692134099101
-0.09600000000000009 0.04083412682217198
-0.09700000000000042 0.04110570336560618
-0.09799999999999986 0.04137955306497708
-0.0990000000000002 0.041654679770328766
-0.10000000000000053 0.041931373137609716
-0.10099999999999998 0.04221109414044797
-0.10200000000000031 0.042495668231254786
-0.10299999999999976 0.04278752797915172
-0.10400000000000009 0.04308902932509189
-0.10500000000000043 0.04340228434909624
-0.10599999999999987 0.04372898671013181
-0.1070000000000002 0.04407007918486953
-0.10800000000000054 0.044426730898688004
-0.10899999999999999 0.04479907461520649
-0.11000000000000032 0.04518720623731684
-0.11099999999999977 0.04559156885689524
-0.1120000000000001 0.04601192857746258
-0.11300000000000043 0.04644754205304919
-0.11399999999999988 0.046897416742600125
-0.11500000000000021 0.04735921771954368
-0.11600000000000055 0.04782921092079293
-0.11699999999999999 0.04830217891385568
-0.11800000000000033 0.04877176246768984
-0.11899999999999977 0.049230467677148566
-0.1200000000000001 0.049670816784657276
-0.12100000000000044 0.050086052597611334
-0.12199999999999989 0.05047108798908852
-0.12300000000000022 0.05082332085908985
-0.12400000000000055 0.051143213146975744
-0.125 0.05143444981054195
-0.12600000000000033 0.05170352782051137
-0.12699999999999978 0.05195957020274295
-0.1280000000000001 0.052212364966346125
-0.12900000000000045 0.05247267087782963
-0.1299999999999999 0.052750243417210935
-0.13100000000000023 0.053052784202138346
-0.13200000000000056 0.05338604436337518
-0.133 0.053752570233064643
-0.13400000000000034 0.054151924452786715
-0.1349999999999998 0.05458115652797184
-0.13600000000000012 0.05503530663257455
-0.13700000000000045 0.05550810303585672
-0.1379999999999999 0.055992065703535335
-0.13900000000000023 0.0564807653815758
-0.14000000000000057 0.056968551927891076
-0.14100000000000001 0.05745110019241134
-0.14200000000000035 0.05792583607261737
-0.1429999999999998 0.05839236301675737
-0.14400000000000013 0.05885168717900782
-0.14500000000000046 0.05930597620520069
-0.1459999999999999 0.05975855524572417
-0.14700000000000024 0.060213412031640386
-0.1479999999999997 0.06067482859664332
-0.14900000000000002 0.06114730873869956
-0.15000000000000036 0.061634821715547086
-0.1509999999999998 0.06214182116335962
-0.15200000000000014 0.06267217981633204
-0.15300000000000047 0.06322873355238579
-0.15399999999999991 0.06381372291655289
-0.15500000000000025 0.06442814971685906
-0.1559999999999997 0.06507229547536124
-0.15700000000000003 0.06574450522817886
-0.15800000000000036 0.06644299708072848
-0.1589999999999998 0.06716454330010994
-0.16000000000000014 0.06790567622453353
-0.16100000000000048 0.0686629323737183
-0.16199999999999992 0.06943327922441564
-0.16300000000000026 0.07021269885316496
-0.1639999999999997 0.07099749825773696
-0.16500000000000004 0.07178335669650919
-0.16600000000000037 0.07256557766056235
-0.16699999999999982 0.07333869436128404
-0.16800000000000015 0.0740968767369889
-0.16900000000000048 0.07483490427251113
-0.16999999999999993 0.07554806454590797
-0.17100000000000026 0.07623394303435502
-0.1719999999999997 0.07689149862611643
-0.17300000000000004 0.07752315036595184
-0.17400000000000038 0.07813351301308397
-0.17499999999999982 0.07873028702146051
-0.17600000000000016 0.07932259961743443
-0.1770000000000005 0.07992061761763168
-0.17799999999999994 0.0805345058088951
-0.17900000000000027 0.08117348265876782
-0.17999999999999972 0.08184519381846514
-0.18100000000000005 0.08255398002834213
-0.18200000000000038 0.08330287174333983
-0.18299999999999983 0.08409078630169313
-0.18400000000000016 0.08491465579780698
-0.1850000000000005 0.08576955762278125
-0.18599999999999994 0.08664981612217437
-0.18700000000000028 0.08755021250016287
-0.18799999999999972 0.0884661490334777
-0.18900000000000006 0.0893961684487812
-0.1900000000000004 0.09034190343337398
-0.19099999999999984 0.09130783255953659
-0.19200000000000017 0.09230060136764132
-0.1930000000000005 0.09332794785649647
-0.19399999999999995 0.09439832886427658
-0.19500000000000028 0.09551740729895444
-0.19599999999999973 0.096688266278275
-0.19700000000000006 0.09791053216272076
-0.1980000000000004 0.09917888651151043
-0.19899999999999984 0.10048564353482436
-0.20000000000000018 0.10182146502772832
-0.2010000000000005 0.10317699315675517
-0.20199999999999996 0.10454401733669749
-0.2030000000000003 0.10591885435789868
-0.20399999999999974 0.10730039372676478
-0.20500000000000007 0.10869205277113399
-0.2060000000000004 0.11010034929698383
-0.20699999999999985 0.11153341814791252
-0.20800000000000018 0.11299863459488124
-0.20900000000000052 0.11450183654249652
-0.20999999999999996 0.11604595017311027
-0.2110000000000003 0.11762926914076123
-0.21199999999999974 0.1192459844420351
-0.21300000000000008 0.12088746490847868
-0.2140000000000004 0.12254352122086526
-0.21499999999999986 0.12420279667152083
-0.2160000000000002 0.12585616641543584
-0.21700000000000053 0.12749767928403294
-0.21799999999999997 0.12912489509096517
-0.2190000000000003 0.13074090219772697
-0.21999999999999975 0.13235076887329783
-0.22100000000000009 0.13396370570279167
-0.22200000000000042 0.1355880617914373
-0.22299999999999986 0.13723298500706307
-0.2240000000000002 0.13890447582466725
-0.22500000000000053 0.1406049017445327
-0.22599999999999998 0.14233521583554637
-0.2270000000000003 0.14409163295385238
-0.22799999999999976 0.14587002598749044
-0.2290000000000001 0.1476656414219059
-0.23000000000000043 0.14947530670020498
-0.23099999999999987 0.1512986258800395
-0.2320000000000002 0.15313922101411576
-0.23300000000000054 0.15500434193204438
-0.23399999999999999 0.156905983359333
-0.23500000000000032 0.15885905290307806
-0.23599999999999977 0.16088106609503497
-0.2370000000000001 0.16298898826683766
-0.23800000000000043 0.1651967124276587
-0.23899999999999988 0.16751649454601275
-0.2400000000000002 0.16995292885378077
-0.24100000000000055 0.1725059940020386
-0.242 0.1751695106826437
-0.24300000000000033 0.17792977155816433
-0.24399999999999977 0.18077166165169486
-0.2450000000000001 0.18367781477554446
-0.24600000000000044 0.18663229981320992
-0.2469999999999999 0.18962294065014845
-0.24800000000000022 0.192643709247804
-0.24900000000000055 0.19569331696969203
-0.25 0.1987766111070444
-0.25100000000000033 0.2019052266398318
-0.2519999999999998 0.20509072167882503
-0.2530000000000001 0.20834839614241665
-0.25400000000000045 0.2116905279149332
-0.2549999999999999 0.21512975484661512
-0.2560000000000002 0.21867438520594262
-0.25700000000000056 0.22233017814483033
-0.258 0.22610066413714114
-0.25900000000000034 0.2299841234790965
-0.2599999999999998 0.23397781790734123
-0.2610000000000001 0.238074750917848
-0.26200000000000045 0.24226453657845465
-0.2629999999999999 0.24653197092657864
-0.26400000000000023 0.2508587274321026
-0.26500000000000057 0.25522365866395597
-0.266 0.25960223656532466
-0.26700000000000035 0.2639729017454881
-0.2679999999999998 0.2683150642973143
-0.26900000000000013 0.272618357017845
-0.27000000000000046 0.2768791365416996
-0.2709999999999999 0.2811070295961913
-0.27200000000000024 0.2853190991177893
-0.2729999999999997 0.2895410570668498
-0.274 0.29380624929260835
-0.27500000000000036 0.29814599640436534
-0.2759999999999998 0.3025886275681476
-0.27700000000000014 0.3071567931792152
-0.27800000000000047 0.3118659823556995
-0.2789999999999999 0.31672532359420263
-0.28000000000000025 0.32173617391688736
-0.2809999999999997 0.3269034582876841
-0.28200000000000003 0.33223032379412737
-0.28300000000000036 0.3377250858207732
-0.2839999999999998 0.34339549260979346
-0.28500000000000014 0.3492507495802651
-0.2860000000000005 0.35529401743356565
-0.2869999999999999 0.3615225898218761
-0.28800000000000026 0.3679147680347521
-0.2889999999999997 0.3744339772767052
-0.29000000000000004 0.3810301733414825
-0.29100000000000037 0.3876424576180765
-0.2919999999999998 0.39420656395466264
-0.29300000000000015 0.40066240606394515
-0.2940000000000005 0.4069684407967059
-0.29499999999999993 0.41310165097799945
-0.29600000000000026 0.4190695237900756
-0.2969999999999997 0.42490720192021886
-0.29800000000000004 0.43067436618673466
-0.2990000000000004 0.4364484234051769
-0.2999999999999998 0.44231220867263543
-0.30100000000000016 0.4483484494020893
-0.3020000000000005 0.45462332760191104
-0.30299999999999994 0.46118544185740906
-0.30400000000000027 0.46805702472763794
-0.3049999999999997 0.4752367164744056
-0.30600000000000005 0.4827028222928526
-0.3070000000000004 0.4904145956967872
-0.30799999999999983 0.49832943816285524
-0.30900000000000016 0.5063990925969858
-0.3100000000000005 0.5145864749451885
-0.31099999999999994 0.5228561101498461
-0.3120000000000003 0.531186342435146
-0.3129999999999997 0.5395652168681392
-0.31400000000000006 0.5479815393025612
-0.3150000000000004 0.5564288444933558
-0.31599999999999984 0.5648974638681027
-0.31700000000000017 0.5733700874391303
-0.3180000000000005 0.5818241160023765
-0.31899999999999995 0.5902314958478206
-0.3200000000000003 0.5985551746958948
-0.32099999999999973 0.606758230416797
-0.32200000000000006 0.6148034347381769
-0.3230000000000004 0.6226520582405465
-0.32399999999999984 0.6302733146693615
-0.3250000000000002 0.6376434653590417
-0.3260000000000005 0.6447412658151349
-0.32699999999999996 0.6515558877571627
-0.3280000000000003 0.6580861422360008
-0.32899999999999974 0.6643392849676433
-0.33000000000000007 0.6703306259329855
-0.3310000000000004 0.6760926078167446
-0.33199999999999985 0.6816650284360717
-0.3330000000000002 0.6871063771950433
-0.3340000000000005 0.6924720472823659
-0.33499999999999996 0.6978277304617844
-0.3360000000000003 0.703227384754126
-0.33699999999999974 0.7087133309735164
-0.3380000000000001 0.7143098016540808
-0.3390000000000004 0.720007108196076
-0.33999999999999986 0.7257670871471424
-0.3410000000000002 0.7315289003355111
-0.3420000000000005 0.737208746442486
-0.34299999999999997 0.7427120854399495
-0.3440000000000003 0.747953809750842
-0.34499999999999975 0.7528634094534158
-0.3460000000000001 0.7574007091114054
-0.3470000000000004 0.761565844509134
-0.34799999999999986 0.7653955151681049
-0.3490000000000002 0.7689662174221085
-0.35000000000000053 0.7723760449187721
-0.351 0.7757413479572576
-0.3520000000000003 0.7791696114469238
-0.35299999999999976 0.7827483381546211
-0.3540000000000001 0.7865301492431935
-0.3550000000000004 0.7905240007620213
-0.35599999999999987 0.7946927650522165
-0.3570000000000002 0.7989490654675725
-0.35800000000000054 0.8031852061687873
-0.359 0.8072611323688746
-0.3600000000000003 0.811047183166815
-0.36099999999999977 0.8144152462298467
-0.3620000000000001 0.8172656886543228
-0.36300000000000043 0.81952552234517
-0.3639999999999999 0.821153134750181
-0.3650000000000002 0.8221308449981962
-0.36600000000000055 0.8224611537943082
-0.367 0.8221522641435568
-0.3680000000000003 0.8212180005742526
-0.3689999999999998 0.8196695630311888
-0.3700000000000001 0.8175153108109188
-0.37100000000000044 0.8147554689829656
-0.3719999999999999 0.8113959055858674
-0.3730000000000002 0.8074458136376432
-0.37400000000000055 0.802923320738659
-0.375 0.7978727186579313
-0.37600000000000033 0.7923472052442719
-0.3769999999999998 0.7864289497281814
-0.3780000000000001 0.7802272440471338
-0.37900000000000045 0.7738669503122747
-0.3799999999999999 0.7674898917959272
-0.3810000000000002 0.7612452582244785
-0.38200000000000056 0.7552801051251556
-0.383 0.7497325767832981
-0.38400000000000034 0.7447119643448393
-0.3849999999999998 0.7402979936864623
-0.3860000000000001 0.7365290374596025
-0.38700000000000045 0.7333963445872969
-0.3879999999999999 0.7308501394064045
-0.38900000000000023 0.7287977402135931
-0.39000000000000057 0.7271078519681811
-0.391 0.7256303798406225
-0.39200000000000035 0.724195978765184
-0.3929999999999998 0.7226355735476773
-0.39400000000000013 0.7207883207997339
-0.39500000000000046 0.7185183510189981
-0.3959999999999999 0.715719772902354
-0.39700000000000024 0.712324672661942
-0.3980000000000006 0.7083110268395959
-0.399 0.70370142171069
-0.40000000000000036 0.6985580875826146
-0.4009999999999998 0.6929783153692078
-0.40200000000000014 0.6870837750933023
-0.40300000000000047 0.681006589263355
-0.4039999999999999 0.674874940385463
-0.40500000000000025 0.66880405004902
-0.4059999999999997 0.6628853894186099
-0.40700000000000003 0.6571730137135169
-0.40800000000000036 0.6516932664574486
-0.4089999999999998 0.6464346750415759
-0.41000000000000014 0.6413607552897173
-0.4110000000000005 0.6364107204447519
-0.4119999999999999 0.6315196500449498
-0.41300000000000026 0.6266171465617436
-0.4139999999999997 0.6216410806778891
-0.41500000000000004 0.6165497086445779
-0.41600000000000037 0.611315982186431
-0.4169999999999998 0.6059357326398412
-0.41800000000000015 0.6004239957205314
-0.4190000000000005 0.5948138879847998
-0.41999999999999993 0.589151891987608
-0.42100000000000026 0.5834865420853229
-0.4219999999999997 0.5778717200834326
-0.42300000000000004 0.5723589307306907
-0.4240000000000004 0.566989299359436
-0.4249999999999998 0.5618022916773276
-0.42600000000000016 0.5568178630361891
-0.4270000000000005 0.5520491488674799
-0.42799999999999994 0.5474974323413168
-0.42900000000000027 0.5431511741033827
-0.4299999999999997 0.5389943330201994
-0.43100000000000005 0.5349979391781255
-0.4320000000000004 0.5311329429805837
-0.43299999999999983 0.5273669152867759
-0.43400000000000016 0.5236712747360435
-0.4350000000000005 0.5200281080602743
-0.43599999999999994 0.5164259205605408
-0.4370000000000003 0.5128682694882071
-0.4379999999999997 0.5093736911599189
-0.43900000000000006 0.5059738408413665
-0.4400000000000004 0.5027043237775201
-0.44099999999999984 0.4996118671163745
-0.44200000000000017 0.49673262128531265
-0.4430000000000005 0.4940985876756872
-0.44399999999999995 0.49172121877694125
-0.4450000000000003 0.48959446788287264
-0.44599999999999973 0.4876945883046274
-0.44700000000000006 0.4859695197155297
-0.4480000000000004 0.48435765223514565
-0.44899999999999984 0.482790201512388
-0.4500000000000002 0.4811978827718308
-0.4510000000000005 0.47952043589179727
-0.45199999999999996 0.47771677455256933
-0.4530000000000003 0.47576860456087516
-0.45399999999999974 0.4736836699793823
-0.45500000000000007 0.4714948786418636
-0.4560000000000004 0.46925718211927414
-0.45699999999999985 0.4670433387878578
-0.4580000000000002 0.46493053275590907
-0.4590000000000005 0.46299976915653146
-0.45999999999999996 0.46131942913949764
-0.4610000000000003 0.45994271045592194
-0.46199999999999974 0.45889732013339396
-0.4630000000000001 0.45818944356115426
-0.4640000000000004 0.457790446697457
-0.46499999999999986 0.45764839171147403
-0.4660000000000002 0.4576854921467784
-0.4670000000000005 0.45781046418210153
-0.46799999999999997 0.4579187893063931
-0.4690000000000003 0.45791783024127203
-0.46999999999999975 0.45772213622079216
-0.4710000000000001 0.4572678466401415
-0.4720000000000004 0.456521316366175
-0.47299999999999986 0.4554752119446594
-0.4740000000000002 0.4541543676267937
-0.47500000000000053 0.4526018406311656
-0.476 0.45087384777632744
-0.4770000000000003 0.44903223229237027
-0.47799999999999976 0.4471296255538209
-0.4790000000000001 0.44520329336780445
-0.4800000000000004 0.4432779762595471
-0.48099999999999987 0.44135703003134846
-0.4820000000000002 0.43943075990210767
-0.48300000000000054 0.4374830772152374
-0.484 0.43549619846067744
-0.4850000000000003 0.4334602256526635
-0.48599999999999977 0.4313769014677187
-0.4870000000000001 0.4292593895272831
-0.48800000000000043 0.4271331099875946
-0.4889999999999999 0.42503672237751555
-0.4900000000000002 0.4230089498947837
-0.49100000000000055 0.42109097960282177
-0.492 0.419317499213101
-0.4930000000000003 0.4177184404652997
-0.4939999999999998 0.41631231701942323
-0.4950000000000001 0.4151092663216697
-0.49600000000000044 0.4141117614852135
-0.4969999999999999 0.41331551866132077
-0.4980000000000002 0.4127079692458411
-0.49900000000000055 0.41227767507092067
-0.5 0.4120071476270609
-0.5010000000000003 0.41187845323820477
-0.5019999999999998 0.4118714205236313
-0.5030000000000001 0.41196376926405803
-0.5040000000000004 0.4121341251661499
-0.5049999999999999 0.4123612084511302
-0.5060000000000002 0.412625463076931
-0.5070000000000006 0.4129121780835392
-0.508 0.41320604576129244
-0.5090000000000003 0.41349734151621204
-0.5099999999999998 0.4137773301628587
-0.5110000000000001 0.41403919230265207
-0.5120000000000005 0.4142739429221234
-0.5129999999999999 0.4144699981168691
-0.5140000000000002 0.41461343906417564
-0.5150000000000006 0.4146845757274781
-0.516 0.41466067000915025
-0.5170000000000003 0.4145182280515802
-0.5179999999999998 0.41423147911940583
-0.5190000000000001 0.41378340417736126
-0.5200000000000005 0.4131623523773137
-0.5209999999999999 0.41236507865507915
-0.5220000000000002 0.41140418011583985
-0.5230000000000006 0.41029876262252724
-0.524 0.4090866267134125
-0.5250000000000004 0.40781094397067896
-0.5259999999999998 0.40652569873292377
-0.5270000000000001 0.40528895596804587
-0.5280000000000005 0.4041585395113722
-0.5289999999999999 0.40318806603462604
-0.5300000000000002 0.4024310231289127
-0.5309999999999997 0.40192905746683566
-0.532 0.40171294777265165
-0.5330000000000004 0.40180311014132697
-0.5339999999999998 0.402211183677757
-0.5350000000000001 0.402932152162787
-0.5360000000000005 0.4039539702391637
-0.5369999999999999 0.4052541293675144
-0.5380000000000003 0.4068001316168334
-0.5389999999999997 0.40855476508632593
-0.54 0.4104733549268731
-0.5410000000000004 0.4125080874306219
-0.5419999999999998 0.41460851866230647
-0.5430000000000001 0.41672767436062935
-0.5440000000000005 0.41882113330822535
-0.5449999999999999 0.4208514930314032
-0.5460000000000003 0.42278910692359556
-0.5469999999999997 0.42461555181665356
-0.548 0.426317616271815
-0.5490000000000004 0.42789196829243686
-0.5499999999999998 0.42933555305602694
-0.5510000000000002 0.4306463963629258
-0.5520000000000005 0.43182218368589714
-0.5529999999999999 0.4328515853498669
-0.5540000000000003 0.43372164209646663
-0.5549999999999997 0.4344166367615179
-0.556 0.4349225555914383
-0.5570000000000004 0.4352344002718843
-0.5579999999999998 0.43535540455523336
-0.5590000000000002 0.43530450539051013
-0.5600000000000005 0.4351149865477772
-0.5609999999999999 0.43483328412653066
-0.5620000000000003 0.4345176346912483
-0.5629999999999997 0.4342288460622232
-0.5640000000000001 0.43402691120951414
-0.5650000000000004 0.43396059140833443
-0.5659999999999998 0.4340689937852277
-0.5670000000000002 0.43437382907322347
-0.5680000000000005 0.43488110589372453
-0.569 0.43557854450115474
-0.5700000000000003 0.4364420845066814
-0.5709999999999997 0.4374338168750451
-0.5720000000000001 0.4385162643074619
-0.5730000000000004 0.43964355761394225
-0.5739999999999998 0.4407756160124037
-0.5750000000000002 0.44187409966005076
-0.5760000000000005 0.4429117681486791
-0.577 0.4438697649899245
-0.5780000000000003 0.44473881209967964
-0.5789999999999997 0.4455150885200137
-0.5800000000000001 0.4462092018357887
-0.5810000000000004 0.44683202167903363
-0.5819999999999999 0.4473989372845884
-0.5830000000000002 0.44792547300140334
-0.5840000000000005 0.4484285622465503
-0.585 0.44891719011221803
-0.5860000000000003 0.44940139677173574
-0.5869999999999997 0.449884028301123
-0.5880000000000001 0.45036742218316816
-0.5890000000000004 0.45085181887064285
-0.5899999999999999 0.45133798107401757
-0.5910000000000002 0.45182810016795266
-0.5920000000000005 0.4523256083200736
-0.593 0.4528362815457857
-0.5940000000000003 0.45337169373284614
-0.5949999999999998 0.45394108014957724
-0.5960000000000001 0.4545549882732964
-0.5970000000000004 0.45522761457759364
-0.5979999999999999 0.4559655576858401
-0.5990000000000002 0.45677723375850604
-0.6000000000000005 0.45766473243653494
-0.601 0.4586234783354805
-0.6020000000000003 0.4596465233252082
-0.6029999999999998 0.460716077934911
-0.6040000000000001 0.4618122506943889
-0.6050000000000004 0.46290377291214196
-0.6059999999999999 0.4639617467968487
-0.6070000000000002 0.4649568857924778
-0.6080000000000005 0.4658636959475977
-0.609 0.46666759116765466
-0.6100000000000003 0.4673681865951795
-0.6109999999999998 0.4679863383204905
-0.6120000000000001 0.4685588259460569
-0.6130000000000004 0.4691400967473361
-0.6139999999999999 0.4697938328394795
-0.6150000000000002 0.47057625721567153
-0.6160000000000005 0.4715341685701472
-0.617 0.47268207669728457
-0.6180000000000003 0.474003464100903
-0.6189999999999998 0.4754361321426234
-0.6200000000000001 0.4768824035177671
-0.6210000000000004 0.4782107041816024
-0.6219999999999999 0.4792789493864883
-0.6230000000000002 0.4799483143631083
-0.6240000000000006 0.4801023732863588
-0.625 0.47966633828729816
-0.6260000000000003 0.4786147373071362
-0.6269999999999998 0.47697846321114057
-0.6280000000000001 0.4748426424964337
-0.6290000000000004 0.47232860146044375
-0.6299999999999999 0.4695893096957398
-0.6310000000000002 0.4667821922503752
-0.6320000000000006 0.46405881465663396
-0.633 0.4615487615331748
-0.6340000000000003 0.45935329442543776
-0.6349999999999998 0.45753233201300036
-0.6360000000000001 0.4561102286615337
-0.6370000000000005 0.45507522463586997
-0.6379999999999999 0.4543862421765274
-0.6390000000000002 0.45397933168775645
-0.6400000000000006 0.45378053539567287
-0.641 0.45371259894957006
-0.6420000000000003 0.4537012587526905
-0.6429999999999998 0.4536831076936166
-0.6440000000000001 0.4536120868104088
-0.6450000000000005 0.453456447705796
-0.6459999999999999 0.4531991413531527
-0.6470000000000002 0.45283563845354186
-0.6480000000000006 0.4523659992578677
-0.649 0.45179436753624075
-0.6500000000000004 0.45112211022439397
-0.6509999999999998 0.4503467404214184
-0.6520000000000001 0.44946321165313874
-0.6530000000000005 0.4484610515377619
-0.6539999999999999 0.44733861628589466
-0.6550000000000002 0.4460901609498093
-0.6560000000000006 0.4447239781982417
-0.657 0.44325270272569356
-0.6580000000000004 0.4417027591487778
-0.6589999999999998 0.4401020211846927
-0.6600000000000001 0.4384819229909219
-0.6610000000000005 0.43687034024655025
-0.6619999999999999 0.4352908737510292
-0.6630000000000003 0.43375687608769126
-0.6639999999999997 0.4322706913755063
-0.665 0.4308198388033096
-0.6660000000000004 0.429389241352087
-0.6669999999999998 0.42794931643637185
-0.6680000000000001 0.4264757785843862
-0.6690000000000005 0.4249386560422415
-0.6699999999999999 0.42331694394412384
-0.6710000000000003 0.4215927517055982
-0.6719999999999997 0.41975120591101756
-0.673 0.41778307851634083
-0.6740000000000004 0.4156735368853917
-0.6749999999999998 0.41341194912082524
-0.6760000000000002 0.410978317069177
-0.6770000000000005 0.40835321431778776
-0.6779999999999999 0.40551976785540245
-0.6790000000000003 0.4024648108539033
-0.6799999999999997 0.3991866811910264
-0.681 0.3956967745151705
-0.6820000000000004 0.3920257638797615
-0.6829999999999998 0.388217837680718
-0.6840000000000002 0.38433315193106965
-0.6850000000000005 0.380438357139606
-0.6859999999999999 0.3765997817449516
-0.6870000000000003 0.3728779594391231
-0.6879999999999997 0.3693167444650492
-0.6890000000000001 0.36594258592188544
-0.6900000000000004 0.3627586405069719
-0.6909999999999998 0.35974938642705523
-0.6920000000000002 0.35687934127628884
-0.6930000000000005 0.35410146039074736
-0.694 0.351360403077637
-0.6950000000000003 0.3485980988265249
-0.6959999999999997 0.3457640151088912
-0.6970000000000001 0.34281426760841843
-0.6980000000000004 0.3397180452342328
-0.6989999999999998 0.33645964841101794
-0.7000000000000002 0.33303934287925696
-0.7010000000000005 0.32947221852203123
-0.702 0.3257856073016673
-0.7030000000000003 0.3220144594275054
-0.7039999999999997 0.31820194774730465
-0.7050000000000001 0.31438727928735977
-0.7060000000000004 0.31060957641451886
-0.7069999999999999 0.3068954283021475
-0.7080000000000002 0.30326499785921635
-0.7090000000000005 0.2997256495788513
-0.71 0.29627713783915505
-0.7110000000000003 0.2929089993835833
-0.7119999999999997 0.2896082230972824
-0.7130000000000001 0.2863610250199598
-0.7140000000000004 0.2831555575021394
-0.7149999999999999 0.2799816795978607
-0.7160000000000002 0.2768372807632421
-0.7170000000000005 0.2737194122382165
-0.718 0.2706308622124709
-0.7190000000000003 0.26757203817712333
-0.7199999999999998 0.26454369418584234
-0.7210000000000001 0.26154559693643253
-0.7220000000000004 0.25857350602580664
-0.7229999999999999 0.25562498256710514
-0.7240000000000002 0.25269542652344895
-0.7250000000000005 0.24978645403866098
-0.726 0.246901381782232
-0.7270000000000003 0.24404863617477762
-0.7279999999999998 0.2412419692172112
-0.7290000000000001 0.23849708018398708
-0.7300000000000004 0.23583016582704802
-0.7309999999999999 0.23325432104114235
-0.7320000000000002 0.23077861177664694
-0.7330000000000005 0.22840568752899337
-0.734 0.22613207426717258
-0.7350000000000003 0.2239472481628533
-0.7359999999999998 0.2218377875780027
-0.7370000000000001 0.21978970825711
-0.7380000000000004 0.21778917547002094
-0.7389999999999999 0.21582572485604345
-0.7400000000000002 0.21389338595546806
-0.7410000000000005 0.21199032940939508
-0.742 0.21011712462145726
-0.7430000000000003 0.208279025792874
-0.7439999999999998 0.20648028566343934
-0.7450000000000001 0.20472279454442466
-0.7460000000000004 0.20300751938194914
-0.7469999999999999 0.20133319252206963
-0.7480000000000002 0.19969730758927526
-0.7490000000000006 0.19809773891207286
-0.75 0.19653502308700938
-0.7510000000000003 0.19501398492780836
-0.7519999999999998 0.19354219474064446
-0.7530000000000001 0.19213215237912906
-0.7540000000000004 0.1907971548248299
-0.7549999999999999 0.18955007464657742
-0.7560000000000002 0.18839921733063908
-0.7570000000000006 0.1873459653794017
-0.758 0.18638171284148417
-0.7590000000000003 0.18548817887809885
-0.7599999999999998 0.1846356877834483
-0.7610000000000001 0.18378890853875382
-0.7620000000000005 0.18290584739612
-0.7629999999999999 0.18194526291539417
-0.7640000000000002 0.18086891029758134
-0.7650000000000006 0.1796451274048103
-0.766 0.17825221269267352
-0.7670000000000003 0.17667995269737796
-0.7679999999999998 0.1749289318267182
-0.7690000000000001 0.17301217369879215
-0.7700000000000005 0.17095283998706168
-0.7709999999999999 0.1687831708014404
-0.7720000000000002 0.16654011086986678
-0.7730000000000006 0.16426601936093818
-0.774 0.1620034879832412
-0.7750000000000004 0.15979196773078183
-0.7759999999999998 0.1576665181779661
-0.7770000000000001 0.15565296545826382
-0.7780000000000005 0.15376791356746775
-0.7789999999999999 0.15201633781381266
-0.7800000000000002 0.15039116413580708
-0.7810000000000006 0.14887681598232083
-0.782 0.147448080963882
-0.7830000000000004 0.14607561270998723
-0.7839999999999998 0.1447287089365363
-0.7850000000000001 0.1433791839297952
-0.7860000000000005 0.1420041850414449
-0.7869999999999999 0.14059066957153082
-0.7880000000000003 0.13913531339607121
-0.7889999999999997 0.137644030457383
-0.79 0.1361328042376359
-0.7910000000000004 0.13462426823181428
-0.7919999999999998 0.13314394180490527
-0.7930000000000001 0.13171821916013582
-0.7940000000000005 0.13037038614213223
-0.7949999999999999 0.12911871411897471
-0.7960000000000003 0.12797363551617555
-0.7969999999999997 0.12693799617482807
-0.798 0.12600730267442356
-0.7990000000000004 0.12517016252329158
-0.7999999999999998 0.12441058320168479
-0.8010000000000002 0.12370884041562348
-0.8020000000000005 0.1230441510446045
-0.8029999999999999 0.12239571853285758
-0.8040000000000003 0.12174337729041682
-0.8049999999999997 0.12106920714070038
-0.806 0.1203575981415552
-0.8070000000000004 0.1195946186813378
-0.8079999999999998 0.1187695352522731
-0.8090000000000002 0.11787387457031169
-0.8100000000000005 0.1169017102103629
-0.8109999999999999 0.11585177699891253
-0.8120000000000003 0.11472435469318919
-0.8129999999999997 0.11352557355060287
-0.8140000000000001 0.11226545948953448
-0.8150000000000004 0.11095799184165256
-0.8159999999999998 0.10962063118533422
-0.8170000000000002 0.10827377630959643
-0.8180000000000005 0.10693919384828861
-0.819 0.10563771093402695
-0.8200000000000003 0.10438877238610175
-0.8209999999999997 0.10320872759774329
-0.8220000000000001 0.1021098175525436
-0.8230000000000004 0.10110025530494901
-0.8239999999999998 0.10018368657254993
-0.8250000000000002 0.09936042145724691
-0.8260000000000005 0.09862733259186347
-0.827 0.09797816379210916
-0.8280000000000003 0.09740472013074111
-0.8289999999999997 0.0968964590066204
-0.8300000000000001 0.09644070619692441
-0.8310000000000004 0.0960229128510953
-0.8319999999999999 0.09562785676356117
-0.8330000000000002 0.0952385365851742
-0.8340000000000005 0.09483901236255995
-0.835 0.09441597268563108
-0.8360000000000003 0.09395866768835538
-0.8369999999999997 0.09346211718756472
-0.8380000000000001 0.09292647972591422
-0.8390000000000004 0.09235770183399702
-0.8399999999999999 0.09176635810221406
-0.8410000000000002 0.09116651306892949
-0.8420000000000005 0.09057398243338662
-0.843 0.09000395020598308
-0.8440000000000003 0.08946895404164318
-0.8449999999999998 0.08897817768340494
-0.8460000000000001 0.0885358326928852
-0.8470000000000004 0.08814133424454207
-0.8479999999999999 0.08778940195314358
-0.8490000000000002 0.08747180124955674
-0.8500000000000005 0.08717752155861638
-0.851 0.08689398156102736
-0.8520000000000003 0.08660956788787293
-0.8529999999999998 0.08631296346123517
-0.8540000000000001 0.08599577164033667
-0.8550000000000004 0.08565176737536949
-0.8559999999999999 0.08527811138882523
-0.8570000000000002 0.0848743597573304
-0.8580000000000005 0.0844429445135976
-0.859 0.08398842825512388
-0.8600000000000003 0.08351685090976407
-0.8609999999999998 0.08303474904579661
-0.8620000000000001 0.08254902133311214
-0.8630000000000004 0.08206559612604017
-0.8639999999999999 0.0815905247781182
-0.8650000000000002 0.08112848768433163
-0.8660000000000005 0.0806831908408517
-0.867 0.08025716914554021
-0.8680000000000003 0.0798522490527023
-0.8689999999999998 0.07946679578877845
-0.8700000000000001 0.07909767171853245
-0.8710000000000004 0.07873827034099064
-0.8719999999999999 0.07837862444141498
-0.8730000000000002 0.07800666646165194
-0.8740000000000006 0.07760848360238294
-0.875 0.07716939294319039
-0.8760000000000003 0.07667706764042104
-0.8769999999999998 0.0761223918799423
-0.8780000000000001 0.07550149044666077
-0.8790000000000004 0.07481686681714775
-0.8799999999999999 0.07407789651288192
-0.8810000000000002 0.073299346433929
-0.8820000000000006 0.0725009994921749
-0.883 0.07170478251109579
-0.8840000000000003 0.07093194471196683
-0.8849999999999998 0.07020124492797708
-0.8860000000000001 0.06952715723440012
-0.8870000000000005 0.06891806272601031
-0.8879999999999999 0.06837640315241113
-0.8890000000000002 0.06790000374700365
-0.8900000000000006 0.06748239496839499
-0.891 0.0671141342748825
-0.8920000000000003 0.06678566482742888
-0.8929999999999998 0.0664876942229385
-0.8940000000000001 0.06621242614464358
-0.8950000000000005 0.0659545913246286
-0.8959999999999999 0.06571078351825216
-0.8970000000000002 0.06548000950952813
-0.8980000000000006 0.06526281218175792
-0.899 0.06506144108015874
-0.9000000000000004 0.06487951949997406
-0.9009999999999998 0.06472101835451566
-0.9020000000000001 0.06459106256847327
-0.9030000000000005 0.06449419170620192
-0.9039999999999999 0.06443488430397841
-0.9050000000000002 0.06441625173310027
-0.9060000000000006 0.06443961921952941
-0.907 0.06450371631483487
-0.9080000000000004 0.06460352070945044
-0.9089999999999998 0.06473104512428289
-0.9100000000000001 0.06487577251505677
-0.9110000000000005 0.06502354492964972
-0.9119999999999999 0.06516019238354796
-0.9130000000000003 0.06527061074937213
-0.9139999999999997 0.06534133226661944
-0.915 0.06536087339158987
-0.9160000000000004 0.06532099970764375
-0.9169999999999998 0.0652165232877237
-0.9180000000000001 0.0650468638658517
-0.9190000000000005 0.06481458230783738
-0.9199999999999999 0.06452548803878613
-0.9210000000000003 0.06418856199759088
-0.9219999999999997 0.06381511404116508
-0.923 0.06341781149281597
-0.9240000000000004 0.06301097247732056
-0.9249999999999998 0.06260816841872216
-0.9260000000000002 0.062222858305563795
-0.9270000000000005 0.061866526601822326
-0.9279999999999999 0.06154764324846974
-0.9290000000000003 0.06127178874320418
-0.9299999999999997 0.06104060995878575
-0.931 0.06085184797303364
-0.9320000000000004 0.06070003698233408
-0.9329999999999998 0.060577561721065265
-0.9340000000000002 0.06047548569901539
-0.9350000000000005 0.06038498714813521
-0.9359999999999999 0.06029841349736288
-0.9370000000000003 0.06021005802543552
-0.9379999999999997 0.06011638929388921
-0.9390000000000001 0.060016736534094804
-0.9400000000000004 0.05991233192583937
-0.9409999999999998 0.059805559820249904
-0.9420000000000002 0.05969988389893194
-0.9430000000000005 0.059598949344507185
-0.944 0.05950535888546315
-0.9450000000000003 0.05942119523245884
-0.9459999999999997 0.05934709990633954
-0.9470000000000001 0.059282637377545015
-0.9480000000000004 0.05922644442076481
-0.9489999999999998 0.059175894255666286
-0.9500000000000002 0.05912794444475235
-0.9510000000000005 0.05907901659968985
-0.952 0.05902544942761112
-0.9530000000000003 0.05896403279695666
-0.9539999999999997 0.05889231656240877
-0.9550000000000001 0.058808729160517735
-0.9560000000000004 0.058712977168239096
-0.9569999999999999 0.058606313784293255
-0.9580000000000002 0.05849091519820021
-0.9590000000000005 0.05836965782076313
-0.96 0.058246406975908244
-0.9610000000000003 0.058124329217666415
-0.9619999999999997 0.05800662940157923
-0.9630000000000001 0.05789526240930714
-0.9640000000000004 0.05779149482431283
-0.9649999999999999 0.05769564376446615
-0.9660000000000002 0.057607334803386825
-0.9670000000000005 0.057526187024503336
-0.968 0.05745136991123769
-0.9690000000000003 0.05738299869539059
-0.9699999999999998 0.05732122447140045
-0.9710000000000001 0.0572666713331953
-0.9720000000000004 0.05722067752199252
-0.9729999999999999 0.057184361110291536
-0.9740000000000002 0.05715844746285723
-0.9750000000000005 0.05714324716935813
-0.976 0.05713870868374217
-0.9770000000000003 0.05714402298674006
-0.9779999999999998 0.0571576438135243
-0.9790000000000001 0.057177627297947585
-0.9800000000000004 0.057201682695071344
-0.9809999999999999 0.05722678498323299
-0.9820000000000002 0.0572502786224389
-0.9830000000000005 0.05726854728595724
-0.984 0.0572787365919402
-0.9850000000000003 0.05727742957582908
-0.9859999999999998 0.05726214318324225
-0.9870000000000001 0.057230915914457024
-0.9880000000000004 0.05718253924016093
-0.9889999999999999 0.05711757700686842
-0.9900000000000002 0.057037932133324726
-0.9910000000000005 0.05694676344695219
-0.992 0.056848585297923276
-0.9930000000000003 0.056749493343814295
-0.9939999999999998 0.05665531917189882
-0.9950000000000001 0.05657183382391755
-0.9960000000000004 0.05650395778968453
-0.9969999999999999 0.05645450585340555
-0.9980000000000002 0.05642475301888734
-0.9990000000000006 0.05641298850148212
-1.0 0.05641534377527022
-1.0010000000000003 0.056425810469717785
-1.0019999999999998 0.05643623903707849
-1.0030000000000001 0.05643799523284847
-1.0040000000000004 0.05642245172137402
-1.005 0.05638288642146996
-1.0060000000000002 0.0563146640330505
-1.0070000000000006 0.05621616628852413
-1.008 0.05608955158825396
-1.0090000000000003 0.055940572801558536
-1.0099999999999998 0.05577813157346228
-1.0110000000000001 0.05561357986630296
-1.0120000000000005 0.05545912515370209
-1.013 0.055326704349723664
-1.0140000000000002 0.055227222313331596
-1.0150000000000006 0.055169048143970716
-1.016 0.055157433055826745
-1.0170000000000003 0.055194759828253274
-1.0179999999999998 0.05528035413770058
-1.0190000000000001 0.055411069775864796
-1.0200000000000005 0.05558236885824829
-1.021 0.0557881145631616
-1.0220000000000002 0.056022073475701574
-1.0230000000000006 0.05627848383291196
-1.024 0.056551418437966516
-1.0250000000000004 0.05683540222885795
-1.0259999999999998 0.05712550123368962
-1.0270000000000001 0.057417016260682206
-1.0280000000000005 0.057705622903157845
-1.029 0.05798669378005342
-1.0300000000000002 0.058256522127713505
-1.0310000000000006 0.058511110733605216
-1.032 0.05874809944513165
-1.0330000000000004 0.05896492565722974
-1.0339999999999998 0.059160872789415904
-1.0350000000000001 0.059335280963087426
-1.0360000000000005 0.059488051768442046
-1.037 0.05961973300962451
-1.0380000000000003 0.05973012798934074
-1.0390000000000006 0.05981903006282659
-1.04 0.05988648538717421
-1.0410000000000004 0.059932428006890526
-1.0419999999999998 0.059957059327230965
-1.0430000000000001 0.05996254784045907
-1.0440000000000005 0.05995225899876219
-1.045 0.05993079032847522
-1.0460000000000003 0.059905115844709055
-1.0469999999999997 0.05988247066720361
-1.048 0.059870668405563314
-1.0490000000000004 0.05987629777526541
-1.0499999999999998 0.05990454615968267
-1.0510000000000002 0.05995822442678125
-1.0520000000000005 0.06003700761864844
-1.053 0.06013858025224789
-1.0540000000000003 0.06025801776437539
-1.0549999999999997 0.060389860876386696
-1.056 0.06052839289862846
-1.0570000000000004 0.060669055816900776
-1.0579999999999998 0.060809115630718454
-1.0590000000000002 0.06094769209242702
-1.0600000000000005 0.061086111529708595
-1.061 0.061228357179420205
-1.0620000000000003 0.061378779897084776
-1.0629999999999997 0.061542325231818656
-1.064 0.06172360784415418
-1.0650000000000004 0.061925501386460996
-1.0659999999999998 0.06214923959025568
-1.0670000000000002 0.06239365378273673
-1.0680000000000005 0.06265611229578713
-1.069 0.06293174629824669
-1.0700000000000003 0.06321588131695795
-1.0709999999999997 0.06350287849841953
-1.072 0.0637875908563322
-1.0730000000000004 0.06406527628691094
-1.0739999999999998 0.06433206803922642
-1.0750000000000002 0.06458434459191587
-1.0760000000000005 0.06481873605866183
-1.077 0.06503219639032289
-1.0780000000000003 0.06522215292525675
-1.0789999999999997 0.06538652970809357
-1.08 0.06552440347999812
-1.0810000000000004 0.06563653817933067
-1.0819999999999999 0.06572618367816341
-1.0830000000000002 0.06579850970952816
-1.0840000000000005 0.06586136501737319
-1.085 0.06592463872116078
-1.0860000000000003 0.06599890609604794
-1.0869999999999997 0.06609443082881708
-1.088 0.06622018749032374
-1.0890000000000004 0.06638273423569742
-1.0899999999999999 0.0665857246834487
-1.0910000000000002 0.0668296630768127
-1.0920000000000005 0.06711165279952098
-1.093 0.06742678110625959
-1.0940000000000003 0.06776851145803127
-1.0949999999999998 0.0681295405684832
-1.096 0.06850317877188945
-1.0970000000000004 0.06888403307332833
-1.0979999999999999 0.06926831229189191
-1.0990000000000002 0.06965407877679196
-1.1000000000000005 0.0700415844552935
-1.101 0.07043303503693236
-1.1020000000000003 0.07083126037077442
-1.1029999999999998 0.07124009475142785
-1.104 0.07166321813391831
-1.1050000000000004 0.07210390630792207
-1.1059999999999999 0.07256468716959018
-1.1070000000000002 0.07304684933981452
-1.1080000000000005 0.0735520497932719
-1.109 0.07408027186290154
-1.1100000000000003 0.07463148249636245
-1.1109999999999998 0.07520631561292025
-1.112 0.07580439792403171
-1.1130000000000004 0.07642467667465595
-1.1139999999999999 0.07706580972990064
-1.1150000000000002 0.07772437914443667
-1.1160000000000005 0.07839477685232552
-1.117 0.07906900320572745
-1.1180000000000003 0.07973719901259672
-1.1189999999999998 0.08038759122757885
-1.12 0.0810083606934772
-1.1210000000000004 0.08158872862746454
-1.1219999999999999 0.08212052838975954
-1.1230000000000002 0.08259949832112241
-1.1240000000000006 0.08302626747192814
-1.125 0.08340662014866712
-1.1260000000000003 0.08375085735102283
-1.1269999999999998 0.08407349260856989
-1.1280000000000001 0.08439013028452157
-1.1290000000000004 0.08471793147507908
-1.13 0.0850724307336693
-1.1310000000000002 0.08546585585475029
-1.1320000000000006 0.0859072585415002
-1.133 0.08640051124143726
-1.1340000000000003 0.08694464703786954
-1.1349999999999998 0.08753463892728369
-1.1360000000000001 0.0881622143163645
-1.1370000000000005 0.08881696982789475
-1.138 0.08948661598454886
-1.1390000000000002 0.0901605703560752
-1.1400000000000006 0.09082958772668598
-1.141 0.09148666740701142
-1.1420000000000003 0.09212772916404571
-1.1429999999999998 0.09275231581828138
-1.1440000000000001 0.09336234791144365
-1.1450000000000005 0.09396171167237446
-1.146 0.09455620645976605
-1.1470000000000002 0.09515270846919498
-1.1480000000000006 0.09575851923608704
-1.149 0.0963812101596338
-1.1500000000000004 0.09702738873926742
-1.1509999999999998 0.09770427775440661
-1.1520000000000001 0.09841801531786386
-1.1530000000000005 0.09917300153240105
-1.154 0.09997258713692378
-1.1550000000000002 0.10081806843563207
-1.1560000000000006 0.10170956402711301
-1.157 0.10264412099620653
-1.1580000000000004 0.10361858036457133
-1.1589999999999998 0.10462751490181335
-1.1600000000000001 0.10566511848992564
-1.1610000000000005 0.10672561137756989
-1.162 0.10780388612603216
-1.1630000000000003 0.10889331622557591
-1.1640000000000006 0.10998780025640764
-1.165 0.11108029359849546
-1.1660000000000004 0.11216316779825644
-1.1669999999999998 0.11322765067043784
-1.1680000000000001 0.11426446933713165
-1.1690000000000005 0.11526535334037373
-1.17 0.11622291995707108
-1.1710000000000003 0.11713344971652988
-1.1719999999999997 0.11799549217449788
-1.173 0.11881306212240682
-1.1740000000000004 0.11959371462178926
-1.1749999999999998 0.12034983762450603
-1.1760000000000002 0.12109607651051393
-1.1770000000000005 0.12184873492364787
-1.178 0.12262402231795175
-1.1790000000000003 0.12343662664054408
-1.1799999999999997 0.12429869968846648
-1.181 0.12521718144035604
-1.1820000000000004 0.12619680942725472
-1.1829999999999998 0.12723594097620025
-1.1840000000000002 0.12832973908648573
-1.1850000000000005 0.12947042173015477
-1.186 0.13064894469372118
-1.1870000000000003 0.13185690662001157
-1.1879999999999997 0.13308675230433323
-1.189 0.13433561445372943
-1.1900000000000004 0.1356052498583614
-1.1909999999999998 0.13690166611181676
-1.1920000000000002 0.1382341202293942
-1.1930000000000005 0.13961354156175632
-1.194 0.14105191662812014
-1.1950000000000003 0.14255711393790904
-1.1959999999999997 0.1441331893186831
-1.197 0.14577906653996808
-1.1980000000000004 0.14748643885837528
-1.1989999999999998 0.1492435800069716
-1.2000000000000002 0.15103642206327403
-1.2010000000000005 0.1528510812362872
-1.202 0.15467563611212104
-1.2030000000000003 0.15650504608609622
-1.2039999999999997 0.15833835714317568
-1.205 0.160181503894023
-1.2060000000000004 0.1620451926249349
-1.2069999999999999 0.16394258896452765
-1.2080000000000002 0.1658858191514538
-1.2090000000000005 0.1678846669739329
-1.21 0.16994448378331062
-1.2110000000000003 0.172063650385867
-1.2119999999999997 0.1742343090684317
-1.213 0.17644411043455283
-1.2140000000000004 0.17867808198544152
-1.2149999999999999 0.18091919829680167
-1.2160000000000002 0.1831533395191714
-1.2170000000000005 0.18537067023103485
-1.218 0.187566173379158
-1.2190000000000003 0.18974261848821317
-1.2199999999999998 0.1919055515251477
-1.221 0.19406645132300746
-1.2220000000000004 0.19623560047946792
-1.2229999999999999 0.19842453510064656
-1.2240000000000002 0.200640422236342
-1.2250000000000005 0.20288549016803464
-1.226 0.2051601669474424
-1.2270000000000003 0.2074584101763649
-1.2279999999999998 0.20977401435949888
-1.229 0.2121002471833549
-1.2300000000000004 0.21443301718409952
-1.2309999999999999 0.21677245704622622
-1.2320000000000002 0.21912483602882318
-1.2330000000000005 0.2215017793756827
-1.234 0.223921783317995
-1.2350000000000003 0.22640750673174143
-1.2359999999999998 0.22898521194106886
-1.237 0.23168018103151247
-1.2380000000000004 0.2345130408034631
-1.2389999999999999 0.23750171390395658
-1.2400000000000002 0.24065298940803057
-1.2410000000000005 0.24396671593889357
-1.242 0.2474337142015507
-1.2430000000000003 0.25103392254688267
-1.2439999999999998 0.2547450603827459
-1.245 0.258541489734749
-1.2460000000000004 0.2623994808003753
-1.2469999999999999 0.26630057726408457
-1.2480000000000002 0.27023480228951896
-1.2490000000000006 0.27419885497644614
-1.25 0.2781980639566904
-1.2510000000000003 0.2822472229784738
-1.2519999999999998 0.28636102413901693
-1.2530000000000001 0.2905594495445435
-1.2540000000000004 0.2948583754218012
-1.255 0.2992742660331557
-1.2560000000000002 0.30381782958144327
-1.2570000000000006 0.3084965997998122
-1.258 0.3133153211749573
-1.2590000000000003 0.3182720346100639
-1.2599999999999998 0.32336381454024005
-1.2610000000000001 0.3285823609835547
-1.2620000000000005 0.33391497614896243
-1.263 0.33934259343413237
-1.2640000000000002 0.34484191479609205
-1.2650000000000006 0.3503855261936327
-1.266 0.3559411739528173
-1.2670000000000003 0.3614801411365074
-1.2679999999999998 0.36697458640861286
-1.2690000000000001 0.3724101067683775
-1.2700000000000005 0.3777810028849752
-1.271 0.3830992718095195
-1.2720000000000002 0.3883867775359457
-1.2730000000000006 0.39367702124954923
-1.274 0.3990136823067523
-1.2750000000000004 0.40443756890103344
-1.2759999999999998 0.40998543623458267
-1.2770000000000001 0.41568608158179554
-1.2780000000000005 0.4215584590621623
-1.279 0.42761270710354715
-1.2800000000000002 0.433848417560044
-1.2810000000000006 0.4402698805673852
-1.282 0.44687923776962685
-1.2830000000000004 0.4536858754323796
-1.2839999999999998 0.4606992340973149
-1.2850000000000001 0.4679314903535779
-1.2860000000000005 0.475387793084537
-1.287 0.4830662877789573
-1.2880000000000003 0.49094058340885816
-1.2890000000000006 0.49896518104852855
-1.29 0.5070766576327309
-1.2910000000000004 0.5151970821356788
-1.2919999999999998 0.5232436361368219
-1.2930000000000001 0.5311383954493923
-1.2940000000000005 0.5388271061188162
-1.295 0.5462793864687295
-1.2960000000000003 0.5535043817893488
-1.2969999999999997 0.5605470579521442
-1.298 0.567484442502234
-1.2990000000000004 0.5744165657786496
-1.2999999999999998 0.5814503761229155
-1.3010000000000002 0.5886925303327857
-1.3020000000000005 0.5962278017849525
-1.303 0.6041176678594387
-1.3040000000000003 0.6123886974203228
-1.3049999999999997 0.6210363912796549
-1.306 0.6300293607200849
-1.3070000000000004 0.639311285397133
-1.3079999999999998 0.6488234950745154
-1.3090000000000002 0.6585003741348964
-1.3100000000000005 0.668291416748161
-1.311 0.6781494003554059
-1.3120000000000003 0.6880462884874902
-1.3129999999999997 0.6979678046889699
-1.314 0.707902147330219
-1.3150000000000004 0.7178447399639377
-1.3159999999999998 0.7277876359910309
-1.3170000000000002 0.7377137464055771
-1.3180000000000005 0.7475990691255214
-1.319 0.7574123366626505
-1.3200000000000003 0.7671103332792327
-1.3209999999999997 0.7766493578613102
-1.322 0.7859845941821014
-1.3230000000000004 0.7950687069988257
-1.3239999999999998 0.8038640771872665
-1.3250000000000002 0.8123417221664594
-1.3260000000000005 0.8204755732787412
-1.327 0.828252487223565
-1.3280000000000003 0.8356710743135114
-1.3289999999999997 0.842740148779692
-1.33 0.8494775902093068
-1.3310000000000004 0.8559218292055422
-1.3319999999999999 0.8621192271655551
-1.3330000000000002 0.868138406663126
-1.3340000000000005 0.8740431390631952
-1.335 0.8799093965419345
-1.3360000000000003 0.8857983612104928
-1.3369999999999997 0.891757517446025
-1.338 0.8978128382016424
-1.3390000000000004 0.9039496485063956
-1.3399999999999999 0.9101200190060762
-1.3410000000000002 0.9162499336328893
-1.3420000000000005 0.9222387735189798
-1.343 0.9279741751722925
-1.3440000000000003 0.9333567063745034
-1.3449999999999998 0.9383052854121903
-1.346 0.9427763846063817
-1.3470000000000004 0.9467757560815133
-1.3479999999999999 0.9503533847963651
-1.3490000000000002 0.9536071438100469
-1.3500000000000005 0.9566603737752667
-1.351 0.9596576837005656
-1.3520000000000003 0.9627316906988144
-1.3529999999999998 0.9659895305646774
-1.354 0.969494729536464
-1.3550000000000004 0.973256430079795
-1.3559999999999999 0.9772267769621943
-1.3570000000000002 0.9812958355986553
-1.3580000000000005 0.9853283058437069
-1.359 0.9891493675074612
-1.3600000000000003 0.9925971211519442
-1.3609999999999998 0.9955121438100044
-1.362 0.9977706775978737
-1.3630000000000004 0.9992832202351534
-1.3639999999999999 1.0
-1.3650000000000002 0.9999024088207058
-1.3660000000000005 0.9989985751026221
-1.367 0.9973051520330326
-1.3680000000000003 0.994847066048288
-1.3689999999999998 0.9916469217947025
-1.37 0.9877239106602159
-1.3710000000000004 0.983087017153271
-1.3719999999999999 0.9777509876826521
-1.3730000000000002 0.9717329721731875
-1.3740000000000006 0.9650592047374681
-1.375 0.9577852828076354
-1.3760000000000003 0.9499759092200523
-1.3769999999999998 0.9417286417725537
-1.3780000000000001 0.933172131737794
-1.3790000000000004 0.9244525134472823
-1.38 0.9157351663765863
-1.3810000000000002 0.9071938510670574
-1.3820000000000006 0.8989991312766713
-1.383 0.8913111072976461
-1.3840000000000003 0.8842551168223374
-1.3849999999999998 0.8779217073789286
-1.3860000000000001 0.872352673286298
-1.3870000000000005 0.867534287820569
-1.388 0.8634052122345135
-1.3890000000000002 0.8598544487854033
-1.3900000000000006 0.8567266259904253
-1.391 0.8538457135994935
-1.3920000000000003 0.8510147051905703
-1.3929999999999998 0.8480382742645207
-1.3940000000000001 0.8447321977520922
-1.3950000000000005 0.8409422518371983
-1.396 0.8365498143579129
-1.3970000000000002 0.8314809149198956
-1.3980000000000006 0.825714277506303
-1.399 0.8192800294753342
-1.4000000000000004 0.812253117991042
-1.4009999999999998 0.8047482530756703
-1.4020000000000001 0.7969071825237991
-1.4030000000000005 0.7888827704809349
-1.404 0.7808224640796633
-1.4050000000000002 0.7728581594116768
-1.4060000000000006 0.7650939903738775
-1.407 0.7575903832616728
-1.4080000000000004 0.7503762936018824
-1.4089999999999998 0.7434367998534073
-1.4100000000000001 0.7367287385681031
-1.4110000000000005 0.7301810437362387
-1.412 0.7237184673261176
-1.4130000000000003 0.717259635090032
-1.4140000000000006 0.7107332405518008
-1.415 0.7040915566080946
-1.4160000000000004 0.6973040354798175
-1.4169999999999998 0.6903663227347621
-1.4180000000000001 0.6832961781624793
-1.4190000000000005 0.6761316331817699
-1.42 0.6689259993183978
-1.4210000000000003 0.6617343088239842
-1.4220000000000006 0.6546173439314481
-1.423 0.6476328250938678
-1.4240000000000004 0.6408260846376129
-1.4249999999999998 0.6342406314091353
-1.4260000000000002 0.6278975099479346
-1.4270000000000005 0.6218099131103381
-1.428 0.6159779225121724
-1.4290000000000003 0.6103871486952805
-1.4299999999999997 0.6050182337078539
-1.431 0.5998373244287383
-1.4320000000000004 0.5948105249815886
-1.4329999999999998 0.5898999853430679
-1.4340000000000002 0.5850721294262696
-1.4350000000000005 0.5803050703993294
-1.436 0.5755840786697738
-1.4370000000000003 0.5709112380301332
-1.4379999999999997 0.5663055179141402
-1.439 0.5618008309435252
-1.4400000000000004 0.5574360699696809
-1.4409999999999998 0.5532632392564362
-1.4420000000000002 0.5493234567099352
-1.4430000000000005 0.5456540599165939
-1.444 0.5422703524760117
-1.4450000000000003 0.5391689467037001
-1.4459999999999997 0.5363269764844759
-1.447 0.5336904416050758
-1.4480000000000004 0.5311944761298893
-1.4489999999999998 0.5287654916620422
-1.4500000000000002 0.5263287405204589
-1.4510000000000005 0.5238183642239029
-1.452 0.5211886490189473
-1.4530000000000003 0.5184180519919593
-1.4539999999999997 0.5155127945321449
-1.455 0.5125060989978547
-1.4560000000000004 0.5094548074194015
-1.4569999999999999 0.5064350916808551
-1.4580000000000002 0.5035277322792127
-1.4590000000000005 0.5008177567432694
-1.46 0.49837661890976415
-1.4610000000000003 0.49625954687816803
-1.4619999999999997 0.49449468619457826
-1.463 0.4930874113528022
-1.4640000000000004 0.4920061433226152
-1.4649999999999999 0.4911951235221071
-1.4660000000000002 0.49057149382144466
-1.4670000000000005 0.49003879089685914
-1.468 0.4894870781233553
-1.4690000000000003 0.48881967116083685
-1.4699999999999998 0.4879480350108302
-1.471 0.48680670134807674
-1.4720000000000004 0.4853623821911503
-1.4729999999999999 0.4836095766004274
-1.4740000000000002 0.4815765832796885
-1.4750000000000005 0.4793106887607523
-1.476 0.4768724958058879
-1.4770000000000003 0.47432830764214623
-1.4779999999999998 0.47173425604620467
-1.479 0.46912987499213626
-1.4800000000000004 0.4665411977946736
-1.4809999999999999 0.4639714533237459
-1.4820000000000002 0.46140986384306204
-1.4830000000000005 0.4588386726013053
-1.484 0.4562379751241208
-1.4850000000000003 0.45359606982438844
-1.4859999999999998 0.4509130937563026
-1.487 0.44820100780110617
-1.4880000000000004 0.4454844924298365
-1.4889999999999999 0.44280205384307475
-1.4900000000000002 0.44019229589130326
-1.4910000000000005 0.4376967333183752
-1.492 0.43535023329110895
-1.4930000000000003 0.4331831162084228
-1.4939999999999998 0.43121420703057817
-1.495 0.4294539310344136
-1.4960000000000004 0.4279052088527331
-1.4969999999999999 0.42656405333060277
-1.4980000000000002 0.4254180304552418
-1.4990000000000006 0.4244559531363366
-1.5 0.42366024141653585
-1.5010000000000003 0.4230125872608502
-1.5019999999999998 0.42249216961991504
-1.5030000000000001 0.4220756901390922
-1.5040000000000004 0.42174045918622727
-1.505 0.4214635538318223
-1.5060000000000002 0.42122365500596726
-1.5070000000000006 0.4210041273967847
-1.508 0.4207877489087851
-1.5090000000000003 0.42056308082120547
-1.5099999999999998 0.4203198768844266
-1.5110000000000001 0.42005031159205813
-1.5120000000000005 0.4197447174955536
-1.513 0.4193916117251949
-1.5140000000000002 0.4189777583768417
-1.5150000000000006 0.41848479019688006
-1.516 0.4178918753299197
-1.5170000000000003 0.4171779570699688
-1.5179999999999998 0.4163198274868475
-1.5190000000000001 0.41530335979340405
-1.5200000000000005 0.4141194388032752
-1.521 0.41276706601402924
-1.5220000000000002 0.4112605467442402
-1.5230000000000006 0.40962005210287766
-1.524 0.4078836783252998
-1.5250000000000004 0.40609410919865363
-1.5259999999999998 0.40430416687304876
-1.5270000000000001 0.4025701680024282
-1.5280000000000005 0.4009477083124592
-1.529 0.3994877805149232
-1.5300000000000002 0.3982409780835922
-1.5310000000000006 0.39724607311015675
-1.532 0.3965309934957002
-1.5330000000000004 0.396113478437528
-1.5339999999999998 0.3960028289619316
-1.5350000000000001 0.3961922773378563
-1.5360000000000005 0.3966686600788786
-1.537 0.39740915339353916
-1.5380000000000003 0.3983818529814468
-1.5390000000000006 0.3995511135326113
-1.54 0.4008748549991073
-1.5410000000000004 0.402308532942476
-1.5419999999999998 0.4038057249723952
-1.5430000000000001 0.4053238097233684
-1.5440000000000005 0.40682266510253784
-1.545 0.40826904923667834
-1.5460000000000003 0.4096367414458667
-1.5470000000000006 0.4109098750868075
-1.548 0.41207691779541455
-1.5490000000000004 0.4131349860101245
-1.5499999999999998 0.41408054604618155
-1.5510000000000002 0.4149102491877012
-1.5520000000000005 0.4156194555404931
-1.553 0.41619414837243174
-1.5540000000000003 0.416618084014148
-1.5549999999999997 0.4168720881831897
-1.556 0.4169384314262381
-1.5570000000000004 0.4168083908914223
-1.5579999999999998 0.41648165814213345
-1.5590000000000002 0.41597376276652764
-1.5600000000000005 0.41531507251117494
-1.561 0.41454961345882
-1.5620000000000003 0.4137339384892325
-1.5629999999999997 0.412927988804198
-1.564 0.41219173954583105
-1.5650000000000004 0.41157509344752174
-1.5659999999999998 0.4111188426377994
-1.5670000000000002 0.4108470977632265
-1.5680000000000005 0.41076858327567295
-1.569 0.410874086597184
-1.5700000000000003 0.4111424870069298
-1.5709999999999997 0.41153878540196587
-1.572 0.4120275790455063
-1.5730000000000004 0.41256486399107106
-1.5739999999999998 0.41311158448378216
-1.5750000000000002 0.4136299907821988
-1.5760000000000005 0.4140924548242437
-1.577 0.41447914646541933
-1.5780000000000003 0.41477921187640626
-1.5789999999999997 0.4149870902455223
-1.58 0.4151109519703315
-1.5810000000000004 0.4151597915187997
-1.5819999999999999 0.4151471852987325
-1.5830000000000002 0.41508744941978915
-1.5840000000000005 0.4149969025350312
-1.585 0.4148851168232662
-1.5860000000000003 0.41476309015407004
-1.5869999999999997 0.41463571048553965
-1.588 0.4145075619013486
-1.5890000000000004 0.4143814310199978
-1.5899999999999999 0.41426028647414725
-1.5910000000000002 0.4141481326229938
-1.5920000000000005 0.41404962805831413
-1.593 0.41397101662174823
-1.5940000000000003 0.41392327182203464
-1.5949999999999998 0.4139146561162807
-1.596 0.41395421219717377
-1.5970000000000004 0.41405396078573287
-1.5979999999999999 0.4142188017397655
-1.5990000000000002 0.4144552108370492
-1.6000000000000005 0.4147639893264861
-1.601 0.41513993933122667
-1.6020000000000003 0.4155759958839525
-1.6029999999999998 0.41605543100442327
-1.604 0.4165598148014659
-1.6050000000000004 0.41706067338233754
-1.6059999999999999 0.4175317303673842
-1.6070000000000002 0.41794644460920316
-1.6080000000000005 0.4182816220523389
-1.609 0.4185238664789674
-1.6100000000000003 0.41867235689210436
-1.6109999999999998 0.41874522682150256
-1.612 0.4187748294683289
-1.6130000000000004 0.4188093242156584
-1.6139999999999999 0.418905217677477
-1.6150000000000002 0.4191125239485727
-1.6160000000000005 0.41947299648495173
-1.617 0.42000000081334454
-1.6180000000000003 0.4206794062672891
-1.6189999999999998 0.4214566794062194
-1.62 0.42224575585336793
-1.6210000000000004 0.42293035050285505
-1.6219999999999999 0.42338472286784956
-1.6230000000000002 0.42348570496628846
-1.6240000000000006 0.4231298033359823
-1.625 0.42224992691950697
-1.6260000000000003 0.4208225967226246
-1.6269999999999998 0.4188740842722741
-1.6280000000000001 0.41647868977251074
-1.6290000000000004 0.4137429668002884
-1.63 0.4108018557809904
-1.6310000000000002 0.4077946677731352
-1.6320000000000006 0.4048560229303782
-1.633 0.4021016689833991
-1.6340000000000003 0.39962269796798616
-1.6349999999999998 0.39747395611190484
-1.6360000000000001 0.39567915818242505
-1.6370000000000005 0.3942299814255052
-1.638 0.39309215849685614
-1.6390000000000002 0.39221078676866666
-1.6400000000000006 0.39152170884925463
-1.641 0.39095726641173223
-1.6420000000000003 0.3904519075394322
-1.6429999999999998 0.38994903971317907
-1.6440000000000001 0.38940687747080693
-1.6450000000000005 0.38879597616075323
-1.646 0.38809963682985554
-1.6470000000000002 0.3873124094756357
-1.6480000000000006 0.38643319493125206
-1.649 0.38546507214278286
-1.6500000000000004 0.38440940173462484
-1.6509999999999998 0.38326495996260584
-1.6520000000000001 0.3820290119201051
-1.6530000000000005 0.3806947493081948
-1.654 0.37926323618933794
-1.6550000000000002 0.3777322462137976
-1.6560000000000006 0.3761113280140986
-1.657 0.37441346608750076
-1.6580000000000004 0.3726625887659431
-1.6589999999999998 0.37088312767288223
-1.6600000000000001 0.3691014786031702
-1.6610000000000005 0.36734029489484593
-1.662 0.36561764134458263
-1.6630000000000003 0.3639423508615913
-1.6640000000000006 0.3623135862700892
-1.665 0.36071779736007364
-1.6660000000000004 0.3591393737259302
-1.6669999999999998 0.3575508022353881
-1.6680000000000001 0.3559294487348856
-1.6690000000000005 0.3542485468577789
-1.67 0.3524894330710874
-1.6710000000000003 0.3506367906816054
-1.6720000000000006 0.34867861583092435
-1.673 0.34660836033435993
-1.6740000000000004 0.344415440204323
-1.6749999999999998 0.3420933835560971
-1.6760000000000002 0.33962840688695095
-1.6770000000000005 0.3370073810838785
-1.678 0.3342193675877158
-1.6790000000000003 0.33125626966560073
-1.6799999999999997 0.3281191020058962
-1.681 0.32481911356076637
-1.6820000000000004 0.32138269955721427
-1.6829999999999998 0.317846759962938
-1.6840000000000002 0.31426065953997945
-1.6850000000000005 0.31067859963560873
-1.686 0.3071539793347902
-1.6870000000000003 0.3037351282726349
-1.6879999999999997 0.3004565627320058
-1.689 0.29733843128836196
-1.6900000000000004 0.29438192668988483
-1.6909999999999998 0.29157314545761676
-1.6920000000000002 0.2888821493064882
-1.6930000000000005 0.2862698870537314
-1.694 0.2836910737803404
-1.6950000000000003 0.28109867484637224
-1.6959999999999997 0.27845231470086207
-1.697 0.2757175332876641
-1.6980000000000004 0.27287091550914067
-1.6989999999999998 0.2699016365665868
-1.7000000000000002 0.26681196250799927
-1.7010000000000005 0.26361611421348097
-1.702 0.2603380452420801
-1.7030000000000003 0.2570073508768799
-1.7039999999999997 0.25365977412000873
-1.705 0.2503271338867188
-1.7060000000000004 0.24704052579534444
-1.7069999999999999 0.24382017977276393
-1.7080000000000002 0.24068063109053775
-1.7090000000000005 0.23762558094021663
-1.71 0.23465236446762158
-1.7110000000000003 0.23174986662629596
-1.7119999999999997 0.2289050378936997
-1.713 0.22610442005470008
-1.7140000000000004 0.2233364567425335
-1.7149999999999999 0.2205914733202457
-1.7160000000000002 0.21786682469326865
-1.7170000000000005 0.21515981057609512
-1.718 0.21247300396126306
-1.7190000000000003 0.20980757415017212
-1.7199999999999998 0.2071654847555908
-1.721 0.20454825099500532
-1.7220000000000004 0.20195434471635929
-1.7229999999999999 0.19938359178021875
-1.7240000000000002 0.19683391962224686
-1.7250000000000005 0.1943078772809207
-1.726 0.1918088119786912
-1.7270000000000003 0.18934371108871545
-1.7279999999999998 0.18692328455968357
-1.729 0.18455939684768333
-1.7300000000000004 0.1822640219262242
-1.7309999999999999 0.18004647133343038
-1.7320000000000002 0.17791286738487694
-1.7330000000000005 0.175864237719972
-1.734 0.17389692684125987
-1.7350000000000003 0.17200181446906965
-1.7359999999999998 0.17016768144345545
-1.737 0.16838302213981804
-1.7380000000000004 0.16663661065526417
-1.7389999999999999 0.16492013619437282
-1.7400000000000002 0.16322897519645885
-1.7410000000000005 0.1615620336589439
-1.742 0.15992037275045648
-1.7430000000000003 0.15830894741050838
-1.7439999999999998 0.15673213758587418
-1.745 0.1551926019329045
-1.7460000000000004 0.153692300188796
-1.7469999999999999 0.15223131018744807
-1.7480000000000002 0.15080844692531403
-1.7490000000000006 0.14942242027650895
-1.75 0.14807347202426144
-1.7510000000000003 0.14676462007255983
-1.7519999999999998 0.14550045348769938
-1.7530000000000001 0.144288929616654
-1.7540000000000004 0.14313835140218886
-1.755 0.14205657398790117
-1.7560000000000002 0.14104806842316955
-1.7570000000000006 0.14011231340553187
-1.758 0.1392415895813226
-1.7590000000000003 0.13842134826907163
-1.7599999999999998 0.13762895498665842
-1.7610000000000001 0.13683802266853917
-1.7620000000000005 0.13601766519537867
-1.763 0.13513791743675993
-1.7640000000000002 0.13417139080068413
-1.7650000000000006 0.13309577419988422
-1.766 0.13189626541036933
-1.7670000000000003 0.1305665437950043
-1.7679999999999998 0.12910813714788952
-1.7690000000000001 0.1275315838136405
-1.7700000000000005 0.12585460024256612
-1.771 0.1241012960375286
-1.7720000000000002 0.12229892634673353
-1.7730000000000006 0.12047846555473579
-1.774 0.11867081448746608
-1.7750000000000004 0.11690436952822894
-1.7759999999999998 0.11520423919878925
-1.7770000000000001 0.11358872326466582
-1.7780000000000005 0.11206941440655445
-1.779 0.11064951266896858
-1.7800000000000002 0.10932355843861567
-1.7810000000000006 0.10808011147165748
-1.782 0.10690087734234305
-1.7830000000000004 0.10576478977651069
-1.7839999999999998 0.10464994993990309
-1.7850000000000001 0.10353643640116258
-1.7860000000000005 0.10240830527790032
-1.787 0.10125671497273198
-1.7880000000000003 0.10007987275532766
-1.7890000000000006 0.09888251511252377
-1.79 0.09767652866293333
-1.7910000000000004 0.09647836557037312
-1.7919999999999998 0.09530632952913692
-1.7930000000000001 0.09417910512171544
-1.7940000000000005 0.09311289797165156
-1.795 0.09212007623533824
-1.7960000000000003 0.09120720110391538
-1.7970000000000006 0.09037527104427925
-1.798 0.08961997874399744
-1.7990000000000004 0.08893211211253975
-1.7999999999999998 0.08829929582069271
-1.8010000000000002 0.08770668759480081
-1.8020000000000005 0.08713894290037093
-1.803 0.08658101891251964
-1.8040000000000003 0.0860186121015947
-1.8050000000000006 0.08543932650856856
-1.806 0.08483265307536791
-1.8070000000000004 0.0841894613549734
-1.8079999999999998 0.08350297076025852
-1.8090000000000002 0.08276803331395959
-1.8100000000000005 0.08198121498407085
-1.811 0.08114226942953329
-1.8120000000000003 0.08025183079677498
-1.8129999999999997 0.07931446062490248
-1.814 0.078337236434178
-1.8150000000000004 0.07732983702164786
-1.8159999999999998 0.07630420412560816
-1.8170000000000002 0.0752742208165779
-1.8180000000000005 0.07425465086720186
-1.819 0.07325957959085912
-1.8200000000000003 0.07230212744538815
-1.8209999999999997 0.07139332564814128
-1.822 0.07054140827514978
-1.8230000000000004 0.06975190157928426
-1.8239999999999998 0.06902729385713192
-1.8250000000000002 0.06836787208501785
-1.8260000000000005 0.06777167324223007
-1.827 0.06723467240217028
-1.8280000000000003 0.06675160729719519
-1.8289999999999997 0.06631566080250696
-1.83 0.06591855972713281
-1.8310000000000004 0.06555073119261719
-1.8319999999999999 0.0652020607549398
-1.8330000000000002 0.06486108100133813
-1.8340000000000005 0.0645169086130688
-1.835 0.0641602755215347
-1.8360000000000003 0.06378345053121676
-1.8369999999999997 0.06338250331792875
-1.838 0.06295684352800741
-1.8390000000000004 0.06250974286228907
-1.8399999999999999 0.06204759747853316
-1.8410000000000002 0.06157922921066519
-1.8420000000000005 0.06111473629755045
-1.843 0.06066394863109587
-1.8440000000000003 0.06023507824063738
-1.8449999999999998 0.0598342632235677
-1.846 0.05946446937838194
-1.8470000000000004 0.05912558184281078
-1.8479999999999999 0.05881445621362654
-1.8490000000000002 0.05852602187864891
-1.8500000000000005 0.058253385292077416
-1.851 0.05798857977455109
-1.8520000000000003 0.05772422403815677
-1.8529999999999998 0.0574530625718716
-1.854 0.05716966996137481
-1.8550000000000004 0.056869967670214225
-1.8559999999999999 0.05655202927838261
-1.8570000000000002 0.05621541927110052
-1.8580000000000005 0.05586156545313442
-1.859 0.055493253295406234
-1.8600000000000003 0.055114241342753015
-1.8609999999999998 0.054728644796364544
-1.862 0.05434083471630386
-1.8630000000000004 0.05395462076239024
-1.8639999999999999 0.05357397221315097
-1.8650000000000002 0.0532020533898291
-1.8660000000000005 0.0528414790747594
-1.867 0.052494197706026986
-1.8680000000000003 0.052161770397827975
-1.8689999999999998 0.051843558810088765
-1.87 0.05153796368747532
-1.8710000000000004 0.051241094369200546
-1.8719999999999999 0.05094681018629784
-1.8730000000000002 0.0506475015689555
-1.8740000000000006 0.050334209530767865
-1.875 0.049997327115509874
-1.8760000000000003 0.04962860341836118
-1.8769999999999998 0.04922173193461557
-1.8780000000000001 0.04877369282144205
-1.8790000000000004 0.04828551981392339
-1.88 0.047762678907163895
-1.8810000000000002 0.047214147748661665
-1.8820000000000006 0.04665222505147062
-1.883 0.046090696551961324
-1.8840000000000003 0.04554303920314156
-1.8849999999999998 0.04502125815302207
-1.8860000000000001 0.04453473455273132
-1.8870000000000005 0.044089033171609615
-1.888 0.04368599326800852
-1.8890000000000002 0.04332452673744327
-1.8900000000000006 0.04300081698559113
-1.891 0.04270912760846368
-1.8920000000000003 0.04244360375712137
-1.8929999999999998 0.04219850375580913
-1.8940000000000001 0.04196897403269936
-1.8950000000000005 0.041751688067857375
-1.896 0.04154444086974169
-1.8970000000000002 0.04134649752027205
-1.8980000000000006 0.041158029207633805
-1.899 0.040980264527049
-1.9000000000000004 0.0408152707501056
-1.9009999999999998 0.04066532798949499
-1.9020000000000001 0.040533476916426246
-1.9030000000000005 0.04042241942055844
-1.904 0.04033490153787371
-1.9050000000000002 0.04027287745089163
-1.9060000000000006 0.040237258211466946
-1.907 0.04022741655454624
-1.9080000000000004 0.04024042806323816
-1.9089999999999998 0.04027155174385276
-1.9100000000000001 0.04031446545038486
-1.9110000000000005 0.04036054177419382
-1.912 0.04040108931521503
-1.9130000000000003 0.040426751509170765
-1.9140000000000006 0.04042909740699796
-1.915 0.040400844937508354
-1.9160000000000004 0.04033664919222992
-1.9169999999999998 0.040233006801412736
-1.9180000000000001 0.04008925674489539
-1.9190000000000005 0.03990666395462538
-1.92 0.039688535940973095
-1.9210000000000003 0.03944018026632502
-1.9220000000000006 0.039168384631180116
-1.923 0.038880837936829574
-1.9240000000000004 0.03858631343204452
-1.9249999999999998 0.03829317670674047
-1.9260000000000002 0.03800979147493571
-1.9270000000000005 0.03774337598929407
-1.928 0.03749934515804465
-1.9290000000000003 0.03728137674731372
-1.9300000000000006 0.03709076851353946
-1.931 0.03692642776834843
-1.9320000000000004 0.03678528035630684
-1.9329999999999998 0.036662899367870046
-1.9340000000000002 0.03655399141973986
-1.9350000000000005 0.03645327206770275
-1.936 0.03635609309372972
-1.9370000000000003 0.03625893756007268
-1.9379999999999997 0.036159551972978474
-1.939 0.03605739558343825
-1.9400000000000004 0.03595306949152394
-1.9409999999999998 0.03584787788106072
-1.9420000000000002 0.03574379479067967
-1.9430000000000005 0.0356429269078255
-1.944 0.03554678519734421
-1.9450000000000003 0.03545660014697893
-1.9459999999999997 0.03537275814252069
-1.947 0.03529500858252072
-1.9480000000000004 0.035222561474337895
-1.9489999999999998 0.03515386334990843
-1.9500000000000002 0.03508710581128055
-1.9510000000000005 0.03502015088115318
-1.952 0.0349507935631554
-1.9530000000000003 0.034877080331329205
-1.9539999999999997 0.03479748415953578
-1.955 0.03471098558502242
-1.9560000000000004 0.03461731622433234
-1.9569999999999999 0.03451711156404225
-1.9580000000000002 0.03441154969166621
-1.9590000000000005 0.03430222224262385
-1.96 0.034191317434199175
-1.9610000000000003 0.03408061610947438
-1.9619999999999997 0.03397194174433719
-1.963 0.033866399577627
-1.9640000000000004 0.03376471939969638
-1.9649999999999999 0.033667098208313456
-1.9660000000000002 0.03357337379165369
-1.9670000000000005 0.033483404860655534
-1.968 0.03339682743892696
-1.9690000000000003 0.03331386326418272
-1.9699999999999998 0.033234781699139765
-1.971 0.033160138408441675
-1.9720000000000004 0.03309090848957096
-1.9729999999999999 0.033027924407961144
-1.9740000000000002 0.032971770895559055
-1.9750000000000005 0.03292275366059218
-1.976 0.032880921160684966
-1.9770000000000003 0.03284584103938548
-1.9779999999999998 0.032816593409778064
-1.979 0.03279198957741149
-1.9800000000000004 0.03277059379559649
-1.9809999999999999 0.0327505162102885
-1.9820000000000002 0.032730043948332704
-1.9830000000000005 0.032706914841147204
-1.984 0.0326792939184886
-1.9850000000000003 0.03264504744522153
-1.9859999999999998 0.032602604156138526
-1.987 0.03255072218330077
-1.9880000000000004 0.03248864563893976
-1.9889999999999999 0.032416668921480735
-1.9900000000000002 0.03233589012954374
-1.9910000000000005 0.032248157080998985
-1.992 0.032156107237677756
-1.9930000000000003 0.032063279842634344
-1.9939999999999998 0.03197306324667723
-1.995 0.031888791857913365
-1.9960000000000004 0.031813281580376156
-1.9969999999999999 0.03174814536439775
-1.9980000000000002 0.031694089344509686
-1.9990000000000006 0.03165012364161081
-2.0 0.03161403182291343
-2.0009999999999994 0.03158239079752381
-2.0020000000000007 0.03155059390473831
-2.003 0.031513778839131264
-2.0039999999999996 0.03146712944099672
-2.005000000000001 0.031406932715423
-2.0060000000000002 0.03133067907025155
-2.0069999999999997 0.031237593002765553
-2.008000000000001 0.031129037628697665
-2.0090000000000003 0.031008399524296213
-2.01 0.03088082613978558
-2.011000000000001 0.030752805280298015
-2.0120000000000005 0.030631277200393922
-2.013 0.03052297293151514
-2.0139999999999993 0.03043397065195644
-2.0150000000000006 0.030368864481981367
-2.016 0.0303304243726751
-2.0169999999999995 0.030319753742342567
-2.0180000000000007 0.030336187215456303
-2.019 0.030377649563066947
-2.0199999999999996 0.030441262222163003
-2.021000000000001 0.030523284595751925
-2.0220000000000002 0.030619964705168295
-2.0229999999999997 0.03072787708145583
-2.024000000000001 0.030843604944838177
-2.0250000000000004 0.03096408280656689
-2.026 0.0310866475384885
-2.027000000000001 0.03120885363087465
-2.0280000000000005 0.031328535465089985
-2.029 0.031443410889727214
-2.0299999999999994 0.03155170538443381
-2.0310000000000006 0.03165147036484239
-2.032 0.03174161840677088
-2.0329999999999995 0.03182089464092998
-2.0340000000000007 0.03188899381154984
-2.035 0.03194558308878824
-2.0359999999999996 0.03199059621049027
-2.037000000000001 0.03202429084302108
-2.0380000000000003 0.03204651133369744
-2.0389999999999997 0.03205710551688856
-2.040000000000001 0.03205607534687633
-2.0410000000000004 0.032043394338916634
-2.042 0.032019216324818994
-2.043000000000001 0.03198479245261224
-2.0440000000000005 0.03194204486197295
-2.045 0.031893581257064825
-2.0459999999999994 0.03184330010573529
-2.0470000000000006 0.03179521809525326
-2.048 0.031753642467421364
-2.0489999999999995 0.03172217715117658
-2.0500000000000007 0.03170360721169961
-2.051 0.0316993869312866
-2.0519999999999996 0.03170921662881332
-2.053000000000001 0.03173166854194133
-2.0540000000000003 0.03176386506155741
-2.0549999999999997 0.03180260377476607
-2.056000000000001 0.03184454275460158
-2.0570000000000004 0.03188695190281609
-2.058 0.03192810027702083
-2.059000000000001 0.03196729941071521
-2.0600000000000005 0.03200509344680595
-2.061 0.032043507188367557
-2.0619999999999994 0.03208485027278348
-2.0630000000000006 0.03213181272079428
-2.064 0.03218698603718985
-2.0649999999999995 0.03225209758880969
-2.0660000000000007 0.03232804522319862
-2.067 0.03241447885568677
-2.0679999999999996 0.03251026811891342
-2.069000000000001 0.03261308380827441
-2.0700000000000003 0.0327206554494578
-2.0709999999999997 0.03283016505217553
-2.072000000000001 0.032938998462861725
-2.0730000000000004 0.033044722206041204
-2.074 0.033145323320932445
-2.0749999999999993 0.03323890104592394
-2.0760000000000005 0.03332367875655195
-2.077 0.033398048658593235
-2.0779999999999994 0.03346064950627136
-2.0790000000000006 0.03351037075487323
-2.08 0.033546696367798196
-2.0809999999999995 0.03356996868022389
-2.0820000000000007 0.03358179704072066
-2.083 0.03358476351541055
-2.0839999999999996 0.03358281560392113
-2.085000000000001 0.03358093042515703
-2.0860000000000003 0.03358443056939721
-2.0869999999999997 0.03359848130642702
-2.088000000000001 0.033627583355474895
-2.0890000000000004 0.03367499776694016
-2.09 0.03374250740567359
-2.0909999999999993 0.03383028698902521
-2.0920000000000005 0.03393677314413101
-2.093 0.03405936880828841
-2.0939999999999994 0.03419465775555317
-2.0950000000000006 0.0343388334658661
-2.096 0.03448840988651717
-2.0969999999999995 0.03464058024804981
-2.0980000000000008 0.03479338377132751
-2.099 0.03494583296652303
-2.0999999999999996 0.03509811049664723
-2.101000000000001 0.03525143219000477
-2.1020000000000003 0.0354073928039953
-2.1029999999999998 0.03556814142313989
-2.104000000000001 0.03573578217340297
-2.1050000000000004 0.03591224338493902
-2.106 0.03609905659329347
-2.1069999999999993 0.03629710831000522
-2.1080000000000005 0.03650740146077295
-2.109 0.036730030056089574
-2.1099999999999994 0.03696497472811145
-2.1110000000000007 0.037212449171853
-2.112 0.0374720629578694
-2.1129999999999995 0.03774301691961986
-2.1140000000000008 0.03802429987961112
-2.115 0.03831384673630978
-2.1159999999999997 0.03860852011439821
-2.117000000000001 0.03890403523110114
-2.1180000000000003 0.039195259849054094
-2.1189999999999998 0.039476209446599624
-2.120000000000001 0.03974098683080769
-2.1210000000000004 0.03998430164972512
-2.122 0.04020225590419
-2.1229999999999993 0.040392925331022546
-2.1240000000000006 0.04055683920996492
-2.125 0.04069706772728221
-2.1259999999999994 0.040818880212005644
-2.1270000000000007 0.04092955951529872
-2.128 0.04103687566576251
-2.1289999999999996 0.0411492889407997
-2.130000000000001 0.04127439763251146
-2.1310000000000002 0.04141814402509782
-2.1319999999999997 0.04158488002883761
-2.133000000000001 0.04177642736329869
-2.1340000000000003 0.04199226112617002
-2.135 0.04222991796519887
-2.136000000000001 0.04248540288502275
-2.1370000000000005 0.04275373627678196
-2.138 0.04302909062399423
-2.1389999999999993 0.043306491426035876
-2.1400000000000006 0.04358163566553674
-2.141 0.04385130318132066
-2.1419999999999995 0.044113651250709464
-2.1430000000000007 0.04436851982256096
-2.144 0.04461681418312454
-2.1449999999999996 0.04486029217105948
-2.146000000000001 0.04510153341388597
-2.1470000000000002 0.045343547489038315
-2.1479999999999997 0.04558947594842464
-2.149000000000001 0.045842543512287365
-2.1500000000000004 0.046105507061685216
-2.151 0.04638143303366442
-2.152000000000001 0.046672920936511576
-2.1530000000000005 0.04698182040168628
-2.154 0.047309580128577694
-2.1549999999999994 0.0476567637050915
-2.1560000000000006 0.04802348772734654
-2.157 0.04840850680900834
-2.1579999999999995 0.04881056324497947
-2.1590000000000007 0.049227388960543225
-2.16 0.04965657611383375
-2.1609999999999996 0.05009575471306014
-2.162000000000001 0.05054286770668858
-2.1630000000000003 0.05099512569582692
-2.1639999999999997 0.051449953926862343
-2.165000000000001 0.05190429184686147
-2.1660000000000004 0.05235473491940103
-2.167 0.05279728031370994
-2.168000000000001 0.05322761375801064
-2.1690000000000005 0.053641805941050426
-2.17 0.054036263351449204
-2.1709999999999994 0.05440902156134591
-2.1720000000000006 0.05475912329402756
-2.173 0.055088099946058
-2.1739999999999995 0.0553991262094922
-2.1750000000000007 0.05569762051750235
-2.176 0.055990083512890934
-2.1769999999999996 0.05628386441526943
-2.178000000000001 0.056586320024330033
-2.1790000000000003 0.05690418980470534
-2.1799999999999997 0.05724311312298491
-2.181000000000001 0.05760638140866954
-2.1820000000000004 0.05799627669583851
-2.183 0.05841216119910511
-2.184000000000001 0.05885189028471661
-2.1850000000000005 0.059311916617622064
-2.186 0.05978804138446488
-2.1869999999999994 0.0602763142453635
-2.1880000000000006 0.0607731131904562
-2.189 0.06127693903326065
-2.1899999999999995 0.06178842043415491
-2.1910000000000007 0.06231017605744992
-2.192 0.06284639146072914
-2.1929999999999996 0.06340215095639304
-2.194000000000001 0.06398313400204052
-2.1950000000000003 0.06459328503478835
-2.1959999999999997 0.0652349064984184
-2.197000000000001 0.06590801129331894
-2.1980000000000004 0.06660933960282701
-2.199 0.06733399352364729
-2.1999999999999993 0.06807585405460823
-2.2010000000000005 0.06882869411828993
-2.202 0.0695869767499748
-2.2029999999999994 0.07034800699000889
-2.2040000000000006 0.07111075245686059
-2.205 0.07187711874900743
-2.2059999999999995 0.07265108631977298
-2.2070000000000007 0.07343771768743806
-2.208 0.07424169402348668
-2.2089999999999996 0.07506676247382921
-2.210000000000001 0.07591486099327475
-2.2110000000000003 0.07678502028344755
-2.2119999999999997 0.07767371748285096
-2.213000000000001 0.07857560945787101
-2.2140000000000004 0.07948435690087294
-2.215 0.08039284178545984
-2.2159999999999993 0.08129532356141424
-2.2170000000000005 0.08218799480121407
-2.218 0.08306917126930387
-2.2189999999999994 0.08394055987000998
-2.2200000000000006 0.08480503445504613
-2.221 0.08566799230790978
-2.2219999999999995 0.0865342093046015
-2.2230000000000008 0.08740890528224039
-2.224 0.08829528472399964
-2.2249999999999996 0.08919431951381536
-2.226000000000001 0.09010610561715209
-2.2270000000000003 0.0910278524059511
-2.2279999999999998 0.09195664224486884
-2.229000000000001 0.0928893098938567
-2.2300000000000004 0.09382382265674755
-2.231 0.09475995874946476
-2.2319999999999993 0.09570020314024567
-2.2330000000000005 0.09664935731008195
-2.234 0.09761520975403373
-2.2349999999999994 0.09860736017393423
-2.2360000000000007 0.09963696907062365
-2.237 0.10071476232067225
-2.2379999999999995 0.1018494418497419
-2.2390000000000008 0.10304847728815564
-2.24 0.10431451940611379
-2.2409999999999997 0.10564717446604013
-2.242000000000001 0.10704211504285241
-2.2430000000000003 0.1084903165176468
-2.2439999999999998 0.10998182259269373
-2.245000000000001 0.11150528832779608
-2.2460000000000004 0.11305028995219024
-2.247 0.11460887583328824
-2.2479999999999993 0.11617689949110412
-2.2490000000000006 0.11775332297179153
-2.25 0.11934104799933253
-2.2509999999999994 0.12094721240472647
-2.2520000000000007 0.12257902723166235
-2.253 0.12424600632364301
-2.2539999999999996 0.12595583245964898
-2.255000000000001 0.12771622352947434
-2.2560000000000002 0.129532151627873
-2.2569999999999997 0.13140687329693532
-2.258000000000001 0.13334200724457798
-2.2590000000000003 0.13533594161125484
-2.26 0.13738629448703937
-2.261000000000001 0.13948815867796435
-2.2620000000000005 0.1416346055557152
-2.263 0.14381604145866106
-2.2639999999999993 0.14602123627597477
-2.2650000000000006 0.14823750954379997
-2.266 0.15045050274576036
-2.2669999999999995 0.1526477541327872
-2.2680000000000007 0.1548176027521504
-2.269 0.15695441950080044
-2.2699999999999996 0.15905652463157097
-2.271000000000001 0.1611298678929178
-2.2720000000000002 0.16318462628543
-2.2729999999999997 0.165235856074814
-2.274000000000001 0.16730274941084347
-2.2750000000000004 0.16940310685164447
-2.276 0.1715528533789572
-2.277000000000001 0.17376432449319934
-2.2780000000000005 0.17604552516125227
-2.279 0.17840059112179624
-2.2799999999999994 0.18082913967984576
-2.2810000000000006 0.1833326305588818
-2.282 0.185911596530036
-2.2829999999999995 0.18856957664830332
-2.2840000000000007 0.1913102169452849
-2.285 0.1941383303668233
-2.2859999999999996 0.19705589496217032
-2.287000000000001 0.20006196215478092
-2.2880000000000003 0.20314543666248586
-2.2889999999999997 0.20628730080703564
-2.290000000000001 0.20946095298317305
-2.2910000000000004 0.21263368661196597
-2.292 0.2157706835471863
-2.293000000000001 0.21883896187195925
-2.2940000000000005 0.22181518440381218
-2.295 0.2246858408971048
-2.2959999999999994 0.22745366695894853
-2.2970000000000006 0.23013619874440502
-2.298 0.2327643611914179
-2.2989999999999995 0.2353787501706424
-2.3000000000000007 0.23802316227610165
-2.301 0.24074166745863965
-2.3019999999999996 0.24356981315554632
-2.303000000000001 0.24653403333528304
-2.3040000000000003 0.24964683208818886
-2.3049999999999997 0.252908316297926
-2.306000000000001 0.25630771687146137
-2.3070000000000004 0.2598240559732846
-2.308 0.26343512547789855
-2.309000000000001 0.26711545569336465
-2.3100000000000005 0.27084506925582236
-2.311 0.2746046629213684
-2.3119999999999994 0.27838194519472315
-2.3130000000000006 0.2821694644083778
-2.314 0.2859601940664769
-2.3149999999999995 0.2897496650096189
-2.3160000000000007 0.29353185337457877
-2.317 0.2972972384625469
-2.3179999999999996 0.3010338829127532
-2.319000000000001 0.3047276006913931
-2.3200000000000003 0.3083601636500982
-2.3209999999999997 0.31191403019000563
-2.322000000000001 0.3153720120887792
-2.3230000000000004 0.31871659529298013
-2.324 0.3219346613049833
-2.3249999999999993 0.32501679998301486
-2.3260000000000005 0.3279547827788389
-2.327 0.33074534549530477
-2.3279999999999994 0.33338955190432573
-2.3290000000000006 0.3358921494393405
-2.33 0.338260994617784
-2.3309999999999995 0.34051176555200896
-2.3320000000000007 0.3426629855928442
-2.333 0.3447418824353578
-2.3339999999999996 0.34677378684135374
-2.335000000000001 0.3487889043262289
-2.3360000000000003 0.3508117809142228
-2.3369999999999997 0.35286177492868487
-2.338000000000001 0.3549498116946103
-2.3390000000000004 0.35707077987305835
-2.34 0.35920638172807967
-2.3409999999999993 0.3613277565693801
-2.3420000000000005 0.363395253731541
-2.343 0.36536413430923237
-2.3439999999999994 0.36719434858980804
-2.3450000000000006 0.3688526455827496
-2.346 0.37032018647388637
-2.3469999999999995 0.3715973346844435
-2.3480000000000008 0.3727017971624879
-2.349 0.37367014305110796
-2.3499999999999996 0.37454925070554956
-2.351000000000001 0.37539474861975436
-2.3520000000000003 0.37625810957257116
-2.3529999999999998 0.37718153640795626
-2.354000000000001 0.3781909072290819
-2.3550000000000004 0.37929156394883246
-2.356 0.38046732061431476
-2.3569999999999993 0.38167836252744264
-2.3580000000000005 0.38287534036134746
-2.359 0.3839937634863743
-2.3599999999999994 0.3849740842693306
-2.3610000000000007 0.38575738492463557
-2.362 0.3862979396801672
-2.3629999999999995 0.38656259910991386
-2.3640000000000008 0.3865325779616692
-2.365 0.386200158528859
-2.3659999999999997 0.3855670647789498
-2.367000000000001 0.38463742883083274
-2.3680000000000003 0.3834180283627963
-2.3689999999999998 0.38191457309611665
-2.370000000000001 0.38013146430507483
-2.3710000000000004 0.3780697238964939
-2.372 0.375733267735633
-2.3729999999999993 0.3731278553980725
-2.3740000000000006 0.37026374975372656
-2.375 0.3671633571673976
-2.3759999999999994 0.36385336941429586
-2.3770000000000007 0.360373488250606
-2.378 0.3567755001483432
-2.3789999999999996 0.3531177544382127
-2.380000000000001 0.349465553877509
-2.3810000000000002 0.34588692570235996
-2.3819999999999997 0.3424480151641006
-2.383000000000001 0.3392104873481772
-2.3840000000000003 0.33622217737166693
-2.385 0.333517330553766
-2.386000000000001 0.3311114508223499
-2.3870000000000005 0.3289987938952257
-2.388 0.3271556195060328
-2.3889999999999993 0.32553943721424383
-2.3900000000000006 0.3240910427318257
-2.391 0.32274352383574156
-2.3919999999999995 0.3214221430165126
-2.3930000000000007 0.32005278642590224
-2.394 0.31856551501879615
-2.3949999999999996 0.3169016327436448
-2.396000000000001 0.3150157524067717
-2.3970000000000002 0.31287920097633354
-2.3979999999999997 0.3104829745065622
-2.399000000000001 0.30783739840668545
-2.4000000000000004 0.30496957903690025
-2.401 0.3019216905801055
-2.402000000000001 0.298746147773469
-2.4030000000000005 0.2954997949105019
-2.404 0.29223773472712594
-2.4049999999999994 0.2890096465416662
-2.4060000000000006 0.2858552413374422
-2.407 0.28279823464744497
-2.4079999999999995 0.279851102402917
-2.4090000000000007 0.2770101644719732
-2.41 0.2742614943896811
-2.4109999999999996 0.27158075410572835
-2.412000000000001 0.2689419605363724
-2.4130000000000003 0.2663164613427122
-2.4139999999999997 0.2636788789825381
-2.415000000000001 0.2610119015790725
-2.4160000000000004 0.2583038717269688
-2.417 0.25555206548890486
-2.418000000000001 0.25276131879418184
-2.4190000000000005 0.249943410624413
-2.42 0.2471154940315903
-2.4209999999999994 0.24429532247132402
-2.4220000000000006 0.24150294286830626
-2.423 0.23875771681794514
-2.4239999999999995 0.23607496461592195
-2.4250000000000007 0.23347010896547757
-2.426 0.23095093150851073
-2.4269999999999996 0.2285229377128149
-2.428000000000001 0.2261873634683205
-2.4290000000000003 0.22394042530526093
-2.4299999999999997 0.2217766575108986
-2.431000000000001 0.2196852216706472
-2.4320000000000004 0.21765508483156304
-2.433 0.21567344024972723
-2.434000000000001 0.21372870857732326
-2.4350000000000005 0.21181319602087278
-2.436 0.20992151026143144
-2.4369999999999994 0.2080540993154368
-2.4380000000000006 0.20621738573487833
-2.439 0.2044230910186239
-2.4399999999999995 0.20268470602566632
-2.4410000000000007 0.20102048564738118
-2.442 0.199444760389362
-2.4429999999999996 0.19797053514273755
-2.444000000000001 0.19660286790655734
-2.4450000000000003 0.19534010075177055
-2.4459999999999997 0.19417358705828713
-2.447000000000001 0.1930833790955874
-2.4480000000000004 0.19204564374214406
-2.449 0.19103334941095346
-2.4499999999999993 0.1900190765773907
-2.4510000000000005 0.18897858174368484
-2.452 0.18789490244364285
-2.4529999999999994 0.18675983281124042
-2.4540000000000006 0.18557520944215852
-2.455 0.18435271965103944
-2.4559999999999995 0.18311268178986528
-2.4570000000000007 0.18188260772199713
-2.458 0.18069186671767348
-2.4589999999999996 0.17957161496823604
-2.460000000000001 0.17854836344870778
-2.4610000000000003 0.17764297835119858
-2.4619999999999997 0.17686673766541092
-2.463000000000001 0.17622273892957846
-2.4640000000000004 0.17570069751339482
-2.465 0.17528143641942465
-2.4659999999999993 0.17493568240134721
-2.4670000000000005 0.17462885873578574
-2.468 0.1743210933096167
-2.4689999999999994 0.17397679238594302
-2.4700000000000006 0.17356295563061525
-2.471 0.17305456109605785
-2.4719999999999995 0.17243802867912028
-2.4730000000000008 0.17170981832561386
-2.474 0.1708787386499948
-2.4749999999999996 0.16996080932190405
-2.476000000000001 0.16897726538850916
-2.4770000000000003 0.16795193716769335
-2.4779999999999998 0.16690552886704302
-2.479000000000001 0.16585324763674428
-2.4800000000000004 0.1648057755314478
-2.481 0.1637658305247316
-2.4819999999999993 0.16273112934170664
-2.4830000000000005 0.161696744628266
-2.484 0.16065668823997065
-2.4849999999999994 0.15960755490649373
-2.4860000000000007 0.15854970772729737
-2.487 0.15748730913805126
-2.4879999999999995 0.15642866339198908
-2.4890000000000008 0.15538663424801424
-2.49 0.15437389044926045
-2.4909999999999997 0.15340402198951206
-2.492000000000001 0.1524881943881436
-2.4930000000000003 0.15163601622006578
-2.4939999999999998 0.150853190257909
-2.495000000000001 0.15014260510496308
-2.4960000000000004 0.14950479489824028
-2.497 0.1489380621415136
-2.4979999999999993 0.14843797201611933
-2.4990000000000006 0.1480007246976454
-2.5 0.1476204015561708
-2.5009999999999994 0.14729088120188072
-2.5020000000000007 0.1470051842981978
-2.503 0.14675543296281174
-2.5039999999999996 0.14653390975989397
-2.505000000000001 0.14633276901964085
-2.5060000000000002 0.14614470794453352
-2.5069999999999997 0.14596405730906142
-2.508000000000001 0.14578503528035996
-2.5090000000000003 0.14560396547515297
-2.51 0.1454176913852639
-2.511000000000001 0.14522401291228243
-2.5120000000000005 0.14502011905291134
-2.513 0.14480259690683936
-2.5139999999999993 0.14456732253173707
-2.5150000000000006 0.14430823216124852
-2.516 0.14401817470344555
-2.5169999999999995 0.14368966040889694
-2.5180000000000007 0.14331416442679817
-2.519 0.14288606217892177
-2.5199999999999996 0.1424012765567305
-2.521000000000001 0.14185843355404074
-2.5220000000000002 0.141261449235742
-2.5229999999999997 0.14061635190472313
-2.524000000000001 0.139935549382813
-2.5250000000000004 0.139233277485769
-2.526 0.13852756092772023
-2.527000000000001 0.13783793976110026
-2.5280000000000005 0.13718400088207844
-2.529 0.13658399359130444
-2.5299999999999994 0.13605620791536038
-2.5310000000000006 0.1356149864154749
-2.532 0.13527095775199668
-2.5329999999999995 0.13503115413004213
-2.5340000000000007 0.13489952508197434
-2.535 0.1348742552203637
-2.5359999999999996 0.13495101291904973
-2.537000000000001 0.13512181039766455
-2.5380000000000003 0.13537521576417144
-2.5389999999999997 0.1356982423093016
-2.540000000000001 0.13607549039215644
-2.5410000000000004 0.1364906303381102
-2.542 0.13692670554023148
-2.543000000000001 0.1373681891669877
-2.5440000000000005 0.13780064068268752
-2.545 0.1382122767393395
-2.5459999999999994 0.13859401201719707
-2.5470000000000006 0.13894061092356302
-2.548 0.1392486000378282
-2.5489999999999995 0.13951764130292407
-2.5500000000000007 0.13974730635362423
-2.551 0.1399372797929577
-2.5519999999999996 0.14008675609912136
-2.553000000000001 0.14019167510899283
-2.5540000000000003 0.14024707858897703
-2.5549999999999997 0.14024688452994064
-2.556000000000001 0.14018534394891777
-2.5570000000000004 0.14005962231089242
-2.558 0.13986964228631396
-2.559000000000001 0.13962057926959415
-2.5600000000000005 0.1393225636465872
-2.561 0.13899026964824998
-2.5619999999999994 0.13864255863230926
-2.5630000000000006 0.13829937159180458
-2.564 0.13798062269324768
-2.5649999999999995 0.13770277922237736
-2.5660000000000007 0.13747918067153164
-2.567 0.13731750531886172
-2.5679999999999996 0.13722023816719636
-2.569000000000001 0.13718382377461824
-2.5700000000000003 0.13720073053231185
-2.5709999999999997 0.13725882685321453
-2.572000000000001 0.13734593397209302
-2.5730000000000004 0.13744709848431802
-2.574 0.137549213033903
-2.575000000000001 0.13763981094744576
-2.5760000000000005 0.13771001257837603
-2.577 0.1377537648095474
-2.5779999999999994 0.13776819951001623
-2.5790000000000006 0.13775236325508325
-2.58 0.13770994118686597
-2.5809999999999995 0.13764488698251234
-2.5820000000000007 0.13756252748173212
-2.583 0.1374682006587461
-2.5839999999999996 0.13736759122442832
-2.585000000000001 0.1372637698691179
-2.5860000000000003 0.13715987595301232
-2.5869999999999997 0.13705670294729977
-2.588000000000001 0.13695465487766897
-2.5890000000000004 0.13685341806540144
-2.59 0.136752693510673
-2.5909999999999993 0.13665270488032755
-2.5920000000000005 0.13655413570250197
-2.593 0.13645854323929993
-2.5939999999999994 0.13636944121632366
-2.5950000000000006 0.1362898378775169
-2.596 0.136223350407648
-2.5969999999999995 0.1361748397840514
-2.5980000000000008 0.13614698411575174
-2.599 0.13614302877535972
-2.5999999999999996 0.13616429894925391
-2.601000000000001 0.13620998594550815
-2.6020000000000003 0.1362784596663571
-2.6029999999999998 0.13636464219281166
-2.604000000000001 0.1364626103489196
-2.6050000000000004 0.13656287391982347
-2.606 0.1366564075097176
-2.6069999999999993 0.13673387694332953
-2.6080000000000005 0.13678691165220616
-2.609 0.13681027936340354
-2.6099999999999994 0.13680286902088007
-2.6110000000000007 0.13676983297193454
-2.612 0.13672112532090225
-2.6129999999999995 0.13667204969145397
-2.6140000000000008 0.13664087382505746
-2.615 0.13664394645709158
-2.6159999999999997 0.13669510461024076
-2.617000000000001 0.13679908576106864
-2.6180000000000003 0.13695174341470756
-2.6189999999999998 0.13713580276766765
-2.620000000000001 0.13732369783454787
-2.6210000000000004 0.137477966231715
-2.622 0.137558024835462
-2.6229999999999993 0.13752405116981692
-2.6240000000000006 0.1373426264090043
-2.625 0.13699213613036368
-2.6259999999999994 0.1364651786502463
-2.6270000000000007 0.13577053886574747
-2.628 0.13493261790139163
-2.6289999999999996 0.13398627794397958
-2.630000000000001 0.13297554548258256
-2.6310000000000002 0.1319457495421372
-2.6319999999999997 0.13094054773578645
-2.633000000000001 0.12999727563229665
-2.6340000000000003 0.12914507559127406
-2.635 0.12840115026368226
-2.636000000000001 0.12777248411672568
-2.6370000000000005 0.12725561098104882
-2.638 0.12683867218068393
-2.6389999999999993 0.12650320935123982
-2.6400000000000006 0.12622794516979274
-2.641 0.12599070163658263
-2.6419999999999995 0.12577025965909208
-2.6430000000000007 0.12554858046812784
-2.644 0.12531269122089705
-2.6449999999999996 0.12505384863352187
-2.646000000000001 0.12476759083334266
-2.6470000000000002 0.12445318999195075
-2.6479999999999997 0.12411130174015665
-2.649000000000001 0.12374381620186696
-2.6500000000000004 0.12335184974952715
-2.651 0.12293538713500249
-2.652000000000001 0.12249357626728463
-2.6530000000000005 0.1220238932428371
-2.654 0.12152601640308064
-2.6549999999999994 0.12099829922513829
-2.6560000000000006 0.12044272218686584
-2.657 0.11986235106799244
-2.6579999999999995 0.11926385270508379
-2.6590000000000007 0.11865427320739402
-2.66 0.11804158811093357
-2.6609999999999996 0.1174329247212634
-2.662000000000001 0.11683426865570355
-2.6630000000000003 0.11624895876160986
-2.6639999999999997 0.11567746914400505
-2.665000000000001 0.11511633309819426
-2.6660000000000004 0.11456146349198618
-2.667 0.11400490306294205
-2.668000000000001 0.1134401145290141
-2.6690000000000005 0.11285905225363277
-2.67 0.11225603294141982
-2.6709999999999994 0.11162622441208774
-2.6720000000000006 0.11096565572420881
-2.673 0.11027193163923028
-2.6739999999999995 0.10954125619123294
-2.6750000000000007 0.10877108100058963
-2.676 0.10795652917885638
-2.6769999999999996 0.1070929497095896
-2.678000000000001 0.1061764674117043
-2.6790000000000003 0.10520420465554453
-2.6799999999999997 0.10417628733997963
-2.681000000000001 0.10309619367379007
-2.6820000000000004 0.10197231097523494
-2.683 0.10081642250685208
-2.684000000000001 0.09964431212351472
-2.6850000000000005 0.09847332285547354
-2.686 0.09732053582890733
-2.6869999999999994 0.09620142533153428
-2.6880000000000006 0.09512708203114725
-2.689 0.09410404772415329
-2.6899999999999995 0.09313289028720013
-2.6910000000000007 0.092209432461979
-2.692 0.09132446059301609
-2.6929999999999996 0.09046590574518382
-2.694000000000001 0.08961974555262352
-2.6950000000000003 0.08877137970967373
-2.6959999999999997 0.08790825067389665
-2.697000000000001 0.08701956684346854
-2.6980000000000004 0.08609789460472775
-2.699 0.08513961733156264
-2.700000000000001 0.0841451043021322
-2.7010000000000005 0.08311837016511023
-2.702 0.08206642050232045
-2.7029999999999994 0.08099800082580969
-2.7040000000000006 0.07992385161126
-2.705 0.07885355340568952
-2.7059999999999995 0.07779660785513906
-2.7070000000000007 0.0767592662782228
-2.708 0.0757461880662765
-2.7089999999999996 0.07475880199423295
-2.710000000000001 0.07379670102708615
-2.7110000000000003 0.07285692831565403
-2.7119999999999997 0.07193599125781747
-2.713000000000001 0.07103027384298312
-2.7140000000000004 0.07013669943042873
-2.715 0.0692526698032294
-2.7159999999999993 0.06837764118953472
-2.7170000000000005 0.06751085701938324
-2.718 0.06665302319272567
-2.7189999999999994 0.06580420451315974
-2.7200000000000006 0.0649645615173685
-2.721 0.06413399521650381
-2.7219999999999995 0.06331139311816683
-2.7230000000000008 0.06249608071573135
-2.724 0.061686860313033616
-2.7249999999999996 0.060884108746639264
-2.726000000000001 0.06008861752762876
-2.7270000000000003 0.059302494319163124
-2.7279999999999998 0.05852918602970041
-2.729000000000001 0.05777264882503336
-2.7300000000000004 0.05703698266008192
-2.731 0.056325510319771455
-2.7319999999999993 0.055640573027887205
-2.7330000000000005 0.054982878721160824
-2.734 0.05435160528815349
-2.7349999999999994 0.05374412476609024
-2.7360000000000007 0.0531570526707878
-2.737 0.05258681650582452
-2.7379999999999995 0.0520298383924145
-2.7390000000000008 0.05148338974779601
-2.74 0.05094584328629832
-2.7409999999999997 0.05041665478139941
-2.742000000000001 0.049895944968047744
-2.7430000000000003 0.04938506592711558
-2.7439999999999998 0.048885214415175966
-2.745000000000001 0.04839708076655552
-2.7460000000000004 0.04792117074093792
-2.747 0.047457430218191196
-2.7479999999999993 0.04700544115714311
-2.7490000000000006 0.046564767097237295
-2.75 0.04613546329697126
-2.7509999999999994 0.045718464420619866
-2.7520000000000007 0.04531520547000095
-2.753 0.04492818931390351
-2.7539999999999996 0.04456005618807372
-2.755000000000001 0.044213332135538096
-2.7560000000000002 0.04388952826564788
-2.7569999999999997 0.043588635123799055
-2.758000000000001 0.043308426336304204
-2.7590000000000003 0.043044559642743556
-2.76 0.0427901640793125
-2.761000000000001 0.042537165535977514
-2.7620000000000005 0.04227603654274888
-2.763 0.041997457899936155
-2.7639999999999993 0.041692832048022814
-2.7650000000000006 0.04135506018478944
-2.766 0.04097931312477163
-2.7669999999999995 0.04056335487401495
-2.7680000000000007 0.04010737483829722
-2.769 0.03961437770490655
-2.7699999999999996 0.039089654713775984
-2.771000000000001 0.038540547855474026
-2.7720000000000002 0.03797546803621004
-2.7729999999999997 0.03740407784490003
-2.774000000000001 0.03683610792822052
-2.7750000000000004 0.03628058778568531
-2.776 0.03574558237121374
-2.777000000000001 0.035237067634159444
-2.7780000000000005 0.03475893194269804
-2.779 0.03431242071864639
-2.7799999999999994 0.03389602573183398
-2.7810000000000006 0.033506296825688495
-2.782 0.0331375577014357
-2.7829999999999995 0.032783176942403666
-2.7840000000000007 0.032436175196015805
-2.785 0.032090121453167135
-2.7859999999999996 0.03173978745726331
-2.787000000000001 0.03138214097448514
-2.7880000000000003 0.03101637008378934
-2.7889999999999997 0.030643745680573112
-2.790000000000001 0.030267832475842534
-2.7910000000000004 0.02989370149920688
-2.792 0.02952707952325077
-2.793000000000001 0.029173883775341077
-2.7940000000000005 0.02883931535220137
-2.795 0.02852741367732261
-2.7959999999999994 0.028240420875301882
-2.7970000000000006 0.027978835193730386
-2.798 0.027741472928925294
-2.7989999999999995 0.027525580908684448
-2.8000000000000007 0.027327371383182288
-2.801 0.02714223769858788
-2.8019999999999996 0.02696537323169085
-2.803000000000001 0.026792024839777114
-2.8040000000000003 0.02661764761028846
-2.8049999999999997 0.026438275477886918
-2.806000000000001 0.026250530291557366
-2.8070000000000004 0.026051474972130537
-2.808 0.025838922561123315
-2.809000000000001 0.025611218502803384
-2.8100000000000005 0.025367266942173318
-2.811 0.02510698267454762
-2.8119999999999994 0.024830576153088143
-2.8130000000000006 0.02453948556452472
-2.814 0.024235935576806117
-2.8149999999999995 0.02392295916087651
-2.8160000000000007 0.023604290007007745
-2.817 0.023284261848982316
-2.8179999999999996 0.022967484799335754
-2.819000000000001 0.022658360013995432
-2.8200000000000003 0.02236099612301674
-2.8209999999999997 0.022078860660843677
-2.822000000000001 0.021814557628877147
-2.8230000000000004 0.021569850357877056
-2.824 0.02134555215452877
-2.825000000000001 0.021141778614421007
-2.8260000000000005 0.02095792254107398
-2.827 0.020792709646530846
-2.8279999999999994 0.020644451751640792
-2.8290000000000006 0.02051095124433622
-2.83 0.020389538676172766
-2.8309999999999995 0.02027713173222519
-2.8320000000000007 0.02017048010542693
-2.833 0.020065933547963613
-2.8339999999999996 0.019960048451569134
-2.835000000000001 0.019849915822927222
-2.8360000000000003 0.019733146697779595
-2.8369999999999997 0.019608572679620153
-2.838000000000001 0.019476100364068195
-2.8390000000000004 0.01933686435549713
-2.84 0.019192987031982883
-2.8409999999999993 0.019047347031146935
-2.8420000000000005 0.01890320655549707
-2.843 0.018763717399620575
-2.8439999999999994 0.018631489898009165
-2.8450000000000006 0.018508443570324117
-2.846 0.01839546197852209
-2.8469999999999995 0.01829242717108554
-2.8480000000000008 0.018198243580196137
-2.849 0.018111197740895008
-2.8499999999999996 0.018029006851299267
-2.851000000000001 0.017949068169981507
-2.8520000000000003 0.017868991588979206
-2.8529999999999998 0.01778646741097047
-2.854000000000001 0.017699802938099887
-2.8550000000000004 0.017607768801641246
-2.856 0.017509843410081976
-2.8569999999999993 0.01740599660332546
-2.8580000000000005 0.01729679030439767
-2.859 0.01718320730074225
-2.8599999999999994 0.01706651771448892
-2.8610000000000007 0.016948076635462644
-2.862 0.016829286179620265
-2.8629999999999995 0.01671133819648692
-2.8640000000000008 0.016595438325126284
-2.865 0.016482513843206623
-2.8659999999999997 0.016373300549681828
-2.867000000000001 0.01626831244443071
-2.8680000000000003 0.016167942991140306
-2.8689999999999998 0.01607191124221464
-2.870000000000001 0.015979654001982056
-2.8710000000000004 0.01588991882126397
-2.872 0.01580077885494401
-2.8729999999999993 0.015709873810229657
-2.8740000000000006 0.015614443511974547
-2.875 0.015511541337161374
-2.8759999999999994 0.015398648398162068
-2.8770000000000007 0.015273850689277526
-2.878 0.015136251552098462
-2.8789999999999996 0.014986207468929934
-2.880000000000001 0.014825443949387397
-2.8810000000000002 0.014656773141242897
-2.8819999999999997 0.014484032320315582
-2.883000000000001 0.01431151940362187
-2.8840000000000003 0.014143434929800856
-2.885 0.01398352067365719
-2.886000000000001 0.013834700621997296
-2.8870000000000005 0.013698707309841575
-2.888 0.013576107611177298
-2.8889999999999993 0.01346654894778124
-2.8900000000000006 0.013368818899764138
-2.891 0.013281097075143125
-2.8919999999999995 0.013201516851332588
-2.8930000000000007 0.013128240978248431
-2.894 0.013059707258107608
-2.8949999999999996 0.012994834868941135
-2.896000000000001 0.012932903196984506
-2.8970000000000002 0.012873666169508047
-2.8979999999999997 0.012817180551427767
-2.899000000000001 0.012763855725684179
-2.9000000000000004 0.012714385512138503
-2.901 0.012669549513934834
-2.902000000000001 0.012630376672686124
-2.9030000000000005 0.012597795176402351
-2.904 0.012572740434948873
-2.9049999999999994 0.012555884930965329
-2.9060000000000006 0.012547551651368989
-2.907 0.012547550883847897
-2.9079999999999995 0.012554943149096947
-2.9090000000000007 0.012568190234839256
-2.91 0.012585235490090186
-2.9109999999999996 0.01260328641963748
-2.912000000000001 0.012619528278859005
-2.9130000000000003 0.012630948601789546
-2.9139999999999997 0.012634843911039617
-2.915000000000001 0.01262889972227821
-2.9160000000000004 0.012611442909843425
-2.917 0.012581409463195083
-2.918000000000001 0.012538653817928748
-2.9190000000000005 0.012483656277380828
-2.92 0.012417547489345981
-2.9209999999999994 0.012342084162745485
-2.9220000000000006 0.012259475710569791
-2.923 0.012172192695535766
-2.9239999999999995 0.012083017135869045
-2.9250000000000007 0.011994572646923855
-2.926 0.011909451060997866
-2.9269999999999996 0.01182985799983193
-2.928000000000001 0.011757414146627485
-2.9290000000000003 0.011693186161117431
-2.9299999999999997 0.011637493132103093
-2.931000000000001 0.011589915647476008
-2.9320000000000004 0.011549431657649536
-2.933 0.011514618568651516
-2.934000000000001 0.01148380851189934
-2.9350000000000005 0.01145536074231829
-2.936 0.011427856205746963
-2.9369999999999994 0.01140024361544763
-2.9380000000000006 0.01137187605511928
-2.939 0.011342643087312688
-2.9399999999999995 0.01131278607188107
-2.9410000000000007 0.01128275646046192
-2.942 0.011253202480403755
-2.9429999999999996 0.011224801558015158
-2.944000000000001 0.011198031569133333
-2.9450000000000003 0.011173270716969396
-2.9459999999999997 0.011150625595727959
-2.947000000000001 0.011129996947529126
-2.9480000000000004 0.011111112425081664
-2.949 0.011093458306307018
-2.950000000000001 0.011076440297684296
-2.9510000000000005 0.011059360214794225
-2.952 0.011041499707222124
-2.9529999999999994 0.011022221053514802
-2.9540000000000006 0.011001023890238179
-2.955 0.010977570310916588
-2.9559999999999995 0.010951763784079246
-2.9570000000000007 0.010923798191812951
-2.958 0.010894046809059895
-2.9589999999999996 0.010863021866862563
-2.960000000000001 0.010831434178331276
-2.9610000000000003 0.010799875315150543
-2.9619999999999997 0.010768959604585968
-2.963000000000001 0.010739080904473787
-2.9640000000000004 0.010710516374468812
-2.965 0.010683372662072302
-2.9659999999999993 0.010657632251691142
-2.9670000000000005 0.010633271398741102
-2.968 0.01061017673182538
-2.9689999999999994 0.01058839979678343
-2.9700000000000006 0.010567986920390968
-2.971 0.010549059461699201
-2.9719999999999995 0.010531861831205205
-2.9730000000000008 0.010516591025774905
-2.974 0.01050337314464729
-2.9749999999999996 0.010492261315813043
-2.976000000000001 0.010483249611567063
-2.9770000000000003 0.010476213177361533
-2.9779999999999998 0.01047086336843687
-2.979000000000001 0.010466904767495955
-2.9800000000000004 0.010463947156669068
-2.981 0.010461478368194487
-2.9819999999999993 0.010458945919707788
-2.9830000000000005 0.010455770518869301
-2.984 0.010451345926537117
-2.9849999999999994 0.010445003755130168
-2.9860000000000007 0.010436186038074387
-2.987 0.010424336045587493
-2.9879999999999995 0.010409159231335322
-2.9890000000000008 0.010390522862529304
-2.99 0.01036858040294523
-2.9909999999999997 0.010343750342090051
-2.992000000000001 0.0103167046697347
-2.9930000000000003 0.010288437870261362
-2.9939999999999998 0.010260065824149739
-2.995000000000001 0.010232816073281348
-2.9960000000000004 0.010207863506807448
-2.997 0.01018635576610465
-2.9979999999999993 0.010169309518854204
-2.9990000000000006 0.01015747242031929
-3.0 0.010151399233345888
