# Supplementary material for: Pressure-tuning of α-RuCl3 towards a quantum spin liquid
Source: Nat Commun. 2024 Sep 17;15:8142. doi: 10.1038/s41467-024-52169-w (PMC11408671; doi:10.1038/s41467-024-52169-w)
Supplement: Supplementary file 3 — Source Data [file 41467_2024_52169_MOESM3_ESM.zip › fig4/FIG4_SimuData_1-4l_CLdelta_9my.dat]

6.0 0.011171888286451563
5.999 0.011165049314896591
5.998 0.011152063770262923
5.997 0.011134246704664525
5.996 0.011113229776389658
5.995 0.011090810822187033
5.994 0.011068729052136015
5.993 0.01104825173131276
5.992 0.011030169391468517
5.991 0.011014690327637678
5.99 0.011001433720313295
5.989 0.010989644627110084
5.988 0.01097833152075648
5.987 0.01096659884600289
5.986 0.010953791082393916
5.985 0.010939704772207206
5.984 0.010924703283696054
5.983 0.010909678430175354
5.982 0.01089595833232565
5.981 0.010885082223303562
5.98 0.0108786477238806
5.979 0.010878183370525157
5.978 0.010884731376113716
5.977 0.01089902769780819
5.976 0.010921271213492822
5.975 0.010951262205412773
5.974 0.01098833875886829
5.973 0.011031651692173945
5.972 0.011080107077731044
5.971 0.011132447824621956
5.97 0.01118746903789645
5.969 0.011243842769024981
5.968 0.011300209673947981
5.967 0.011355231069685811
5.966 0.011407620948945155
5.965 0.011456206016275457
5.964 0.011500033194729715
5.963 0.011538465202777506
5.962 0.011571255931338134
5.961 0.01159866897093844
5.96 0.011621398479187714
5.959 0.011640528731989884
5.958 0.011657351588410447
5.957 0.011673245717088308
5.956 0.011689488533826543
5.955 0.011707000194652357
5.954 0.011726458983823193
5.953 0.01174808514429349
5.952 0.011771739725473736
5.951 0.011797095249564833
5.95 0.011823759366142755
5.949 0.011851397681941246
5.948 0.011879909669802789
5.947 0.01190955908196634
5.946 0.011940972944034246
5.945 0.011974992402910115
5.944 0.012012825698868024
5.943 0.012055607899098786
5.942 0.012104574226153826
5.941 0.01216077013168967
5.94 0.012224885105858521
5.939 0.012297298718074428
5.938 0.01237785345763075
5.937 0.012465973951382743
5.936 0.012560543324235552
5.935 0.01266005400845053
5.934 0.012762609100322295
5.933 0.012866283446996644
5.932 0.012969034642844067
5.931 0.013068948823655804
5.93 0.013164398421479855
5.929 0.013254233606270894
5.928 0.013337707223131077
5.927 0.013414606245749196
5.926 0.013485062615473171
5.925 0.013549532417420825
5.924 0.013608613873633397
5.923 0.013663019603702175
5.922 0.013713293850638913
5.921 0.01376007410178374
5.92 0.01380375517883991
5.919 0.01384487326484556
5.918 0.013883994200857308
5.917 0.013921774716361546
5.916 0.013959119361201911
5.915 0.013996997019486259
5.914 0.014036522354713603
5.913 0.014078727268581951
5.912 0.014124520012853123
5.911 0.014174653463153762
5.91 0.014229533669416053
5.909 0.01428940168364199
5.908 0.01435411187281678
5.907 0.014423461174537926
5.906 0.014497085864444285
5.905 0.014574478653225626
5.904 0.01465521080367252
5.903 0.01473888504891272
5.902 0.014824991941614149
5.901 0.014913131751130732
5.9 0.015002826264677265
5.899 0.015093738398816588
5.898 0.015185573432969423
5.897 0.015278209525160754
5.896 0.015371649554872104
5.895 0.015466148584041222
5.894 0.015562079528529596
5.893 0.015659795899439097
5.892 0.015759576404464175
5.891 0.015861697587926313
5.89 0.015965897035597275
5.889 0.016071765049660243
5.888 0.016178408922550958
5.887 0.016284669991996344
5.886 0.01638930730915412
5.885 0.01649107036391683
5.884 0.016588855643506508
5.883 0.016682278532586275
5.882 0.01677121248901883
5.881 0.016856369025870732
5.88 0.01693894523685871
5.879 0.0170207747816336
5.878 0.017104006843723592
5.877 0.01719110233040914
5.876 0.017284604042736868
5.875 0.01738694067310762
5.874 0.017500099466602654
5.873 0.017625764115272207
5.872 0.017764888990536427
5.871 0.01791789020374285
5.87 0.01808402490363586
5.869 0.018261838609169814
5.868 0.018448742517182596
5.867 0.018641393346232802
5.866 0.018835652049009975
5.865 0.019027154639259112
5.864 0.019211352462992742
5.8629999999999995 0.019384247329190613
5.862 0.019542669786394726
5.861 0.019684708943485972
5.86 0.019809859959982044
5.859 0.019919184277067747
5.858 0.02001510169337371
5.857 0.020101393327295387
5.856 0.02018270084103671
5.855 0.02026394765250151
5.854 0.020350272434598925
5.853 0.02044636973691785
5.852 0.020556369413587076
5.851 0.020683528482670084
5.85 0.020830474165936738
5.849 0.020998915731690045
5.848 0.021189891803189025
5.847 0.021404025542740224
5.846 0.02164142072369868
5.845 0.02190151168851066
5.844 0.022183243583978517
5.843 0.022484954916024088
5.842 0.022803686307502402
5.841 0.02313607905778967
5.84 0.023477597188417337
5.839 0.02382299936400769
5.838 0.024166877108352774
5.837 0.02450354246006678
5.836 0.024828007218942884
5.835 0.025136153825355466
5.834 0.025424908775855026
5.833 0.0256930848039877
5.832 0.025940525246373084
5.831 0.026168577847330145
5.83 0.026379594163659353
5.829 0.026576743257882778
5.828 0.026763284033327107
5.827 0.026942787287772725
5.826 0.027118463209037016
5.825 0.02729321198477983
5.824 0.027469118822018256
5.823 0.027647661258681303
5.822 0.02782958157567253
5.821 0.0280146071681736
5.82 0.02820179403010942
5.819 0.028389455654160567
5.818 0.028575137863465473
5.817 0.028756475693602634
5.816 0.028930891950221273
5.815 0.029096678095940014
5.814 0.02925271313318741
5.813 0.029399354727229647
5.812 0.029538272326541715
5.811 0.029672618481733536
5.81 0.029806615881213406
5.809 0.029945348468742156
5.808 0.03009428778662383
5.807 0.030258652206434478
5.806 0.030443169408717753
5.805 0.030651319935189453
5.804 0.030885633892046363
5.803 0.031147391373813428
5.802 0.03143681836706546
5.801 0.0317530883867366
5.8 0.03209470560033595
5.799 0.03245977526301554
5.798 0.032846095050594055
5.797 0.03325132524491935
5.796 0.03367310346861668
5.795 0.03410902661041375
5.794 0.034556856883991516
5.793 0.03501437312485402
5.792 0.035479284818394435
5.791 0.035949320407450684
5.79 0.03642250761795924
5.789 0.03689679291296618
5.788 0.037370327348425415
5.787 0.037841754838389974
5.786 0.03830987832113032
5.785 0.03877414204326639
5.784 0.03923416693659054
5.783 0.03969042780482486
5.782 0.04014386373278113
5.781 0.04059602689966887
5.78 0.041048978845170704
5.779 0.041505307410042394
5.778 0.041967691318669946
5.777 0.04243954503093068
5.776 0.04292390706651736
5.775 0.0434237830512556
5.774 0.04394143984939059
5.773 0.044478311263609606
5.772 0.04503513624030297
5.771 0.04561080710547875
5.77 0.04620404688048121
5.769 0.04681199029835047
5.768 0.04743134278881911
5.767 0.04805871722612184
5.766 0.04869048805279099
5.765 0.049323665077364645
5.764 0.049955696532375964
5.763 0.05058415100683215
5.762 0.051206740649531034
5.761 0.05182120008637719
5.76 0.05242452261045078
5.759 0.05301318388059653
5.758 0.05358332017393253
5.757 0.0541302341078986
5.756 0.054649719197443644
5.755 0.05513817005767881
5.754 0.05559353037628504
5.753 0.056015381638146663
5.752 0.05640545577975611
5.751 0.05676819290073854
5.75 0.05711028708563122
5.749 0.0574400214424092
5.748 0.05776759617206611
5.747 0.058103741023779305
5.746 0.058458975488059915
5.745 0.058843748977567126
5.744 0.059267475586933016
5.743 0.0597375976197562
5.742 0.06026096298167133
5.741 0.06084167796493964
5.74 0.061482380033102794
5.739 0.06218432685062542
5.7379999999999995 0.06294602852859142
5.737 0.06376540179035027
5.736 0.06463843308579326
5.735 0.0655596402222047
5.734 0.06652258003300046
5.733 0.06751958041878679
5.732 0.06854195918187701
5.731 0.06958089933335748
5.73 0.07062664727566138
5.729 0.07166965342571151
5.728 0.072700736849296
5.727 0.07371111026519099
5.726 0.07469358519864516
5.725 0.07564233311158701
5.724 0.07655333460289619
5.723 0.07742520755173658
5.7219999999999995 0.07825992882369957
5.721 0.07906098157701924
5.72 0.07983617031552002
5.719 0.08059469137433581
5.718 0.08134922565473972
5.717 0.08211200829611119
5.716 0.0828960773493703
5.715 0.08371264875773146
5.714 0.08457047330436385
5.713 0.08547451052379429
5.712 0.08642568408142408
5.711 0.08742055558989525
5.71 0.0884520646887098
5.709 0.08951106333253304
5.708 0.09058803313848553
5.707 0.09167428999430609
5.706 0.09276378557958431
5.705 0.09385375548719792
5.704 0.09494461733348838
5.703 0.0960393543826173
5.702 0.09714225221955411
5.701 0.09825721028785885
5.7 0.09938707834930255
5.699 0.10053153855829368
5.698 0.10168760233485027
5.697 0.10284979919326158
5.696 0.10401130279202833
5.695 0.10516483986597094
5.694 0.10630377866812404
5.693 0.10742318576341753
5.692 0.1085195421970456
5.691 0.10959138843700099
5.69 0.11063794929826026
5.689 0.11165908403898984
5.688 0.11265386697448646
5.687 0.11362123806337704
5.686 0.11456004196889827
5.685 0.11546873636324566
5.684 0.11634868280571961
5.683 0.1172023330278466
5.682 0.11803630585312563
5.681 0.11885961493263464
5.68 0.11968462383704168
5.679 0.12052683258297818
5.678 0.1214024782429604
5.677 0.1223286537597427
5.676 0.12332220037692825
5.675 0.12439795471896543
5.674 0.12556809751210612
5.673 0.12684114767979993
5.672 0.1282210852223847
5.671 0.12970556716699536
5.67 0.13128627617157188
5.669 0.1329466826923298
5.668 0.13466421076381943
5.667 0.13640883326772799
5.666 0.1381465475104427
5.665 0.1398416446064245
5.664 0.14145904712146157
5.663 0.14296840274173644
5.662 0.14434725870457654
5.661 0.14558140893653404
5.66 0.14666738327009995
5.659 0.14761131210177172
5.658 0.14842664981570042
5.657 0.14913285260428852
5.656 0.1497522505693595
5.655 0.1503083482089477
5.654 0.15082245291513177
5.653 0.15131303454798262
5.652 0.15179690141094254
5.651 0.1522873728636407
5.65 0.15279609671445105
5.649 0.1533319171666816
5.648 0.1539020835841091
5.647 0.15451097043859863
5.646 0.155160855707532
5.645 0.15585089134698255
5.644 0.15657609451026658
5.643 0.15733076644006125
5.642 0.15810537983329195
5.641 0.15889074419672916
5.64 0.15967809932065355
5.639 0.16046079795754534
5.638 0.16123549502131357
5.6370000000000005 0.16200163890367075
5.636 0.16276110911977898
5.635 0.16351738564003684
5.634 0.16427548557995952
5.633 0.1650374790342568
5.632 0.1658054945129589
5.631 0.1665771375062351
5.63 0.16734665230264104
5.629 0.16810634559748633
5.628 0.16884631999437
5.627 0.1695536600789821
5.626 0.17021739685360995
5.625 0.17082759160347366
5.624 0.17137653408950812
5.623 0.17186054326158065
5.622 0.17228017807201615
5.621 0.17263933310339383
5.62 0.17294540841157566
5.619 0.17320633463543664
5.618 0.17343070061706228
5.617 0.17362458918235119
5.616 0.17379013476684552
5.615 0.1739262204587296
5.614 0.17402685502237042
5.6129999999999995 0.17408445132514555
5.612 0.17409052323054217
5.611 0.1740383731090892
5.61 0.17392494105456757
5.609 0.17375297283044522
5.608 0.17353101779838276
5.607 0.17327268661648154
5.606 0.17299577132359864
5.605 0.17271955231114497
5.604 0.1724602117918488
5.603 0.17223014140497456
5.602 0.17203511250785025
5.601 0.1718736452569546
5.6 0.17173744600050148
5.599 0.1716108365558707
5.598 0.1714757320881571
5.5969999999999995 0.17131335276570164
5.596 0.1711078066314997
5.595 0.17084974232598668
5.594 0.17053610529910013
5.593 0.17017545696374098
5.592 0.16978263909563684
5.591 0.16938039169182004
5.59 0.16899508422077136
5.589 0.16865231847212728
5.588 0.16837537919814605
5.587 0.16818042109885256
5.586 0.16807501448050233
5.585 0.1680571183570211
5.584 0.16811620358094326
5.583 0.16823619387696412
5.582 0.16839714075147802
5.581 0.16857771802144156
5.58 0.1687587533774963
5.579 0.16892351139872275
5.578 0.16906132764345785
5.577 0.16916221447175506
5.576 0.16921992211152778
5.575 0.1692297882741095
5.574 0.1691870238635677
5.573 0.169088075748309
5.572 0.16893015586699664
5.571 0.1687128770126145
5.57 0.16844189840628013
5.569 0.16812741486906838
5.568 0.16778830094495603
5.567 0.16744892240921194
5.566 0.167140164016854
5.565 0.16689525155799917
5.564 0.16674647250780283
5.563 0.16672174889110936
5.562 0.16684020909319733
5.561 0.16710942632525566
5.56 0.16752404822312436
5.559 0.1680642585213233
5.558 0.1686997966867684
5.557 0.16939074186179376
5.556 0.1700941671795327
5.555 0.1707665135611673
5.554 0.17136911189830883
5.553 0.17187277894686026
5.552 0.17226017721822867
5.551 0.17252812958953678
5.55 0.17268688618769323
5.549 0.17275824481546698
5.548 0.17277335805384045
5.547 0.17276777118792483
5.546 0.17277724626423507
5.545 0.17283567708934097
5.544 0.1729670862990306
5.543 0.17318650475011932
5.542 0.17349627437141235
5.541 0.17388604263412372
5.54 0.1743353150448855
5.539 0.17481409707609805
5.538 0.175288123230898
5.537 0.17572082703849157
5.536 0.1760815128005112
5.535 0.17634675941659267
5.534 0.17650242804303323
5.533 0.17654939877208353
5.532 0.1765004347678882
5.531 0.17637914193661028
5.53 0.17621780546467605
5.529 0.1760518919062536
5.528 0.1759169134802659
5.527 0.17584267728733508
5.526 0.17585267590679662
5.525 0.17595792878586386
5.524 0.17615917135491851
5.523 0.17644716185874543
5.522 0.17680522736327983
5.521 0.1772098877940657
5.52 0.17763652894887386
5.519 0.1780610711510625
5.518 0.17846498054513796
5.517 0.17883457073119505
5.516 0.17916470835761625
5.515 0.1794576661803014
5.514 0.1797223022774976
5.513 0.1799728603577514
5.5120000000000005 0.18022815500214706
5.511 0.18050495854458667
5.51 0.18082043602448677
5.509 0.18118442028635515
5.508 0.18160006744271184
5.507 0.18206315940718182
5.506 0.1825620443564277
5.505 0.18307748589737569
5.504 0.18358678047167104
5.503 0.1840659086375767
5.502 0.18449383153992596
5.501 0.1848565522221534
5.5 0.1851493049925334
5.499 0.18537930878271383
5.498 0.1855661505070517
5.497 0.18573771080024068
5.496 0.18592744348672027
5.495 0.18617262316032426
5.494 0.18650572721239056
5.493 0.18695049732876876
5.492 0.18751894264153482
5.491 0.1882093917148645
5.49 0.18900753415470983
5.489 0.18988874633806696
5.4879999999999995 0.19082312737983995
5.487 0.1917785213350761
5.486 0.19272728350549784
5.485 0.19364851179652084
5.484 0.19452973669169615
5.483 0.19536885722903022
5.482 0.19617201635225326
5.481 0.19695045407379444
5.48 0.1977190454164325
5.479 0.19849287003467475
5.478 0.1992865203412313
5.477 0.20011117532248307
5.476 0.20097730701458477
5.475 0.20189421134355212
5.474 0.2028698043328386
5.473 0.2039114832696776
5.4719999999999995 0.2050271857785946
5.471 0.2062234334442001
5.47 0.20750729415169772
5.469 0.20887954224656594
5.468 0.21033687514429938
5.467 0.21187057314018723
5.466 0.21346439739051265
5.465 0.2150988996369498
5.464 0.2167501933252612
5.463 0.21839215213775454
5.462 0.2200018092195877
5.461 0.2215601632113552
5.46 0.22305633515824205
5.459 0.22448772178382517
5.458 0.22585861274348898
5.457 0.22718277327286665
5.4559999999999995 0.22847786503743592
5.455 0.2297634455256203
5.454 0.23105951402396016
5.453 0.23238300588404107
5.452 0.23374597649168302
5.451 0.23515747803989964
5.45 0.23662350208882604
5.449 0.2381465653857981
5.448 0.2397313534607001
5.447 0.24138204479260328
5.446 0.24310247949144767
5.445 0.24489906844143197
5.444 0.24677836872964262
5.443 0.24874306197145882
5.442 0.25079393011113665
5.441 0.2529291597889083
5.4399999999999995 0.25514117529999214
5.439 0.25741820141124905
5.438 0.2597460847786154
5.437 0.26210766542395747
5.436 0.26448584584220963
5.435 0.2668624491416673
5.434 0.2692186131742389
5.433 0.27153598017250685
5.432 0.2737968755751963
5.431 0.27598600314333804
5.43 0.278089148026857
5.429 0.28009428866202485
5.428 0.28199442437688516
5.427 0.28378655553794097
5.426 0.2854737643763113
5.425 0.2870652391191681
5.4239999999999995 0.28857493697840614
5.423 0.29002472529187295
5.422 0.2914408268500192
5.421 0.29285489333322756
5.42 0.2943039634434912
5.4190000000000005 0.2958248576788871
5.418 0.29745691306838656
5.417 0.2992366694522435
5.416 0.3011958289177252
5.415 0.3033596331536132
5.414 0.30574494439430344
5.413 0.3083601422294207
5.412 0.3112007304456749
5.411 0.3142553530992572
5.41 0.3175067857618507
5.409 0.32092919818548576
5.408 0.3244930995687559
5.407 0.3281686607124743
5.406 0.33192377942536627
5.405 0.3357263868529513
5.404 0.3395433684925829
5.4030000000000005 0.34334251815304384
5.402 0.34709100343723537
5.401 0.3507606510095133
5.4 0.3543246809712864
5.399 0.357762121089258
5.398 0.36105890170548754
5.397 0.3642096164643943
5.396 0.3672177018000831
5.395 0.3700957017807258
5.394 0.3728672951881776
5.393 0.3755626131801729
5.392 0.37821263844442565
5.391 0.3808568201396566
5.39 0.38353022527776737
5.389 0.386263646272546
5.388 0.38908184497739645
5.3870000000000005 0.39199639982213896
5.386 0.3950097856415488
5.385 0.3981111068223887
5.384 0.4012780277421374
5.383 0.4044792448731952
5.382 0.4076810886790273
5.381 0.4108456998463614
5.38 0.41394297997172025
5.379 0.4169474916338408
5.378 0.4198441190534882
5.377 0.4226229441624323
5.376 0.42528258310853495
5.375 0.4278214215787248
5.374 0.43023755693358745
5.373 0.43252498437388365
5.372 0.43466868377595747
5.371 0.43665009583340847
5.37 0.43844493638365606
5.369 0.4400271018175027
5.368 0.44137584828424964
5.367 0.4424794206100179
5.366 0.44333762879620403
5.365 0.44396688236927523
5.364 0.44439385420088007
5.3629999999999995 0.4446584302987339
5.362 0.4448049678634635
5.361 0.44487279184887
5.36 0.44489949813952184
5.359 0.44490339380572813
5.358 0.4448840219137784
5.357 0.4448267909284533
5.356 0.4446957026447348
5.355 0.444449368213369
5.354 0.4440381155829008
5.353 0.4434176757346569
5.352 0.44255421257284466
5.351 0.44143288891463667
5.35 0.4400529720910792
5.349 0.43843422276738775
5.348 0.436609801682651
5.3469999999999995 0.43461900752677085
5.346 0.43250569966746844
5.345 0.4303079954103134
5.344 0.4280572481155033
5.343 0.4257742975683614
5.342 0.4234651869799286
5.341 0.42112767488109476
5.34 0.41875270323687164
5.339 0.416324599096009
5.338 0.41382935065220916
5.337 0.4112552589491439
5.336 0.40859686880870955
5.335 0.4058552026952321
5.334 0.4030387887935727
5.333 0.4001558017295606
5.332 0.39722268875813715
5.3309999999999995 0.39424889958816467
5.33 0.39124311916685733
5.329 0.38820214344594006
5.328 0.3851195692340177
5.327 0.38197995623207254
5.326 0.37876337942461547
5.325 0.37544661930054213
5.324 0.37200888058920545
5.323 0.36843815225355686
5.322 0.36472902961596637
5.321 0.36088895211189875
5.32 0.3569371232595926
5.319 0.3529026286342649
5.318 0.34882082466810466
5.317 0.3447319496808494
5.316 0.3406721744290517
5.3149999999999995 0.3366717970893833
5.314 0.33274734766462044
5.313 0.32889903042557483
5.312 0.3251116365761214
5.311 0.3213495748796103
5.31 0.3175688477716081
5.309 0.3137174133944906
5.308 0.30974186199564385
5.307 0.30560216351632874
5.306 0.3012700766061254
5.305 0.2967419853663736
5.304 0.2920324430176473
5.303 0.28717774764391146
5.302 0.2822313784664635
5.301 0.2772561099470829
5.3 0.27231661347075636
5.2989999999999995 0.26747294039403474
5.298 0.2627772878420196
5.297 0.2582669759710852
5.296 0.2539669112271501
5.295 0.24988817053873866
5.2940000000000005 0.24603359943337064
5.293 0.2423974150489015
5.292 0.23897001565468584
5.291 0.23573868021153016
5.29 0.23269433237831502
5.289 0.22982619097617893
5.288 0.2271233989571507
5.287 0.22457482199911527
5.286 0.22216638090345858
5.285 0.21988030980432532
5.284 0.21769533491959386
5.283 0.21558234638451665
5.282 0.21350972679599955
5.281 0.2114421862968637
5.28 0.20934811310357834
5.279 0.20719431937083924
5.2780000000000005 0.20495657319212243
5.277 0.20261790241806074
5.276 0.20017058304496535
5.275 0.19761763349477626
5.274 0.19496804136568818
5.273 0.19223947762737315
5.272 0.18945309643961988
5.271 0.18662973004509298
5.27 0.18379052110580374
5.269 0.1809530650326848
5.268 0.17812969685742214
5.267 0.17532806982770446
5.266 0.17255225315820952
5.265 0.16980231780641833
5.264 0.16707705531426897
5.263 0.1643753178458786
5.2620000000000005 0.16169714808715918
5.261 0.1590441036410092
5.26 0.15642241236685664
5.259 0.1538414603248084
5.258 0.15131400801367076
5.257 0.14885670360006967
5.256 0.14648768020665748
5.255 0.14422686378080612
5.254 0.14209100566698168
5.253 0.14009361414527194
5.252 0.13824298408789423
5.251 0.1365388513362609
5.25 0.13497229464389618
5.249 0.1335244785154619
5.248 0.1321677255324611
5.247 0.13086821069619275
5.246 0.12958698904378474
5.245 0.12828630814445274
5.244 0.12693171455426033
5.243 0.1254970135699819
5.242 0.12396636565832957
5.241 0.12233534288457859
5.24 0.12061286099554967
5.239 0.11881832114482002
5.2379999999999995 0.11698044937260155
5.237 0.11513291015843727
5.236 0.11331105029410668
5.235 0.11154909304617604
5.234 0.10987574397228571
5.233 0.10831210933059172
5.232 0.1068697926950054
5.231 0.10555083392097166
5.23 0.10434764280856389
5.229 0.10324372495087428
5.228 0.10221776751850602
5.227 0.10124430134200657
5.226 0.10029787090160629
5.225 0.09935627692641298
5.224 0.09840129015087797
5.223 0.09742193065008593
5.2219999999999995 0.0964148436903811
5.221 0.09538284666122077
5.22 0.09433405775806436
5.219 0.0932798659785442
5.218 0.0922322273267082
5.217 0.0912005918884596
5.216 0.09019060356091657
5.215 0.08920285712662898
5.214 0.08823309259879644
5.213 0.08727353790804812
5.212 0.08631396609760511
5.211 0.08534365530237548
5.21 0.08435477426857435
5.209 0.08334275179924124
5.208 0.08230805091015876
5.207 0.08125627570179875
5.2059999999999995 0.08019733538155234
5.205 0.07914446227590201
5.204 0.07811239843525897
5.203 0.07711514940064584
5.202 0.07616442462931017
5.201 0.07526856321926326
5.2 0.07443089858692618
5.199 0.07365016323407628
5.198 0.0729204999881309
5.197 0.0722329714595241
5.196 0.07157598393202402
5.195 0.07093772693644065
5.194 0.07030780024696912
5.193 0.06967788031657512
5.192 0.06904366457064988
5.191 0.06840538148894708
5.1899999999999995 0.06776643728305431
5.189 0.06713372385471764
5.188 0.06651588434715625
5.187 0.06592134769808528
5.186 0.06535712961414668
5.185 0.06482707815173952
5.184 0.06433073039405711
5.183 0.06386383392844881
5.182 0.06341761754648859
5.181 0.06298142444944912
5.18 0.0625439831708265
5.179 0.062094703353029156
5.178 0.06162588841128092
5.177 0.061134700505311335
5.176 0.060622534624962664
5.175 0.06009554318649378
5.1739999999999995 0.05956262112657748
5.173 0.05903483356441804
5.172 0.058522675829812756
5.171 0.05803458888161344
5.17 0.05757535239648354
5.169 0.057145046133534216
5.168 0.05673950553952903
5.167 0.05635137488009274
5.166 0.055970514067206496
5.165 0.055586228924198094
5.164 0.055189232369475684
5.163 0.054772830738148086
5.162 0.05433367975874038
5.161 0.053872384933187835
5.16 0.05339323909315432
5.159 0.05290304560108784
5.158 0.052410565159336675
5.157 0.051924768214483726
5.156 0.05145359750130975
5.155 0.05100366964988093
5.154 0.0505799632425249
5.1530000000000005 0.05018477557929547
5.152 0.04981887289861342
5.151 0.04948134487991098
5.15 0.04916991037818965
5.149 0.0488820816648512
5.148 0.0486146155199072
5.147 0.04836377222196765
5.146 0.048126095341298095
5.145 0.047897516768300084
5.144 0.047674091218875836
5.143 0.04745194117673466
5.142 0.047227602857371195
5.141 0.0469981744096645
5.14 0.04676112166816334
5.139 0.04651497963418454
5.138 0.04625914354078701
5.1370000000000005 0.04599375205786993
5.136 0.04571990913329319
5.135 0.04543933653609847
5.134 0.04515423670307063
5.133 0.04486745975204456
5.132 0.04458229138489242
5.131 0.044301907424070405
5.13 0.04402976512651631
5.129 0.04376910588619741
5.128 0.04352194663080451
5.127 0.04328980003258075
5.126 0.04307287066056493
5.125 0.04287023203928856
5.124 0.042679331658803096
5.123 0.04249686029702139
5.122 0.04231826536493063
5.121 0.04213964059666149
5.12 0.04195682497160911
5.119 0.041766684870232114
5.118 0.04156715335870218
5.117 0.041357701586837055
5.116 0.04113921618585573
5.115 0.04091339215818407
5.114 0.04068285245206294
5.1129999999999995 0.04045078034489125
5.112 0.04022008162870281
5.111 0.039993434588742084
5.11 0.039772913784894136
5.109 0.039560220348653224
5.108 0.03935628996432067
5.107 0.039162096270012825
5.106 0.03897780393835568
5.105 0.038803554387033506
5.104 0.03863906740909852
5.103 0.03848369309681917
5.102 0.038336434294560344
5.101 0.03819583764947263
5.1 0.03805965513145977
5.099 0.03792547000659253
5.098 0.03779049831457434
5.0969999999999995 0.03765160511244957
5.096 0.03750577803256613
5.095 0.03735039426717358
5.094 0.037182938791500655
5.093 0.03700163353642164
5.092 0.03680576087943571
5.091 0.03659565774470901
5.09 0.03637264994156232
5.089 0.036139580865487166
5.088 0.03590042588099475
5.087 0.03566047900619954
5.086 0.03542549582172743
5.085 0.03520147960961329
5.084 0.034994105620351004
5.083 0.03480827815261352
5.082 0.03464767415830635
5.0809999999999995 0.03451475689439746
5.08 0.03441067483851838
5.079 0.03433557130637994
5.078 0.03428879716218004
5.077 0.03426880258056665
5.076 0.03427392305796205
5.075 0.03430196489390393
5.074 0.03435014458484049
5.073 0.03441512590815863
5.072 0.034492148885373275
5.071 0.034576209922943114
5.07 0.03466112060138992
5.069 0.03474034596797236
5.068 0.034807298375512094
5.067 0.03485601671371617
5.066 0.034881756722051876
5.0649999999999995 0.03488138802211823
5.064 0.0348535740198131
5.063 0.034799309994553815
5.062 0.03472142203046628
5.061 0.03462415328461587
5.06 0.034512597430321174
5.059 0.03439256947340869
5.058 0.03426936451640031
5.057 0.034147600049617303
5.056 0.03403053863734672
5.055 0.03392031855564161
5.054 0.03381738023003411
5.053 0.03372062000887812
5.052 0.033627929042747084
5.051 0.03353644801084064
5.05 0.033442836557949246
5.0489999999999995 0.03334364815325217
5.048 0.03323631920296113
5.047 0.03311874422590582
5.046 0.03299009507211281
5.045 0.032851021010523986
5.044 0.03270310839485372
5.043 0.032549713931732366
5.042 0.03239510593267903
5.041 0.03224459145042849
5.04 0.03210381673878609
5.039 0.031978509110960014
5.038 0.03187386100174182
5.037 0.03179401876223508
5.036 0.031741749117797924
5.035 0.031717800402934086
5.034 0.031721107090137354
5.033 0.031748506434230286
5.032 0.031795010317563224
5.031 0.03185440656999577
5.03 0.03191951998387548
5.029 0.03198319553264331
5.0280000000000005 0.03203864107406075
5.027 0.03207995127061612
5.026 0.03210298985033864
5.025 0.032105122446447615
5.024 0.032085727311281745
5.023 0.03204575151888419
5.022 0.031987422379537604
5.021 0.0319139818103164
5.02 0.031829540701157975
5.019 0.031738108805858777
5.018 0.03164374431586943
5.017 0.03155018474040289
5.016 0.03146053938931553
5.015 0.031377520903523734
5.014 0.03130315157499345
5.013 0.031239161143184188
5.0120000000000005 0.031187028902831326
5.011 0.031147847667331963
5.01 0.03112273368520101
5.009 0.03111263075025723
5.008 0.031118391598913317
5.007 0.031140277536560644
5.006 0.031177993296904297
5.005 0.031230251745428542
5.004 0.03129487367541155
5.003 0.031368581187959134
5.002 0.031447313437221965
5.001 0.0315265243083426
5.0 0.03160185510294691
4.999 0.03166903722273656
4.998 0.03172536870051732
4.997 0.03176916110973319
4.996 0.031800049704351914
4.995 0.03181889500991325
4.994 0.03182729493620849
4.993 0.031826850718826336
4.992 0.03181900599709172
4.991 0.03180464598887207
4.99 0.03178371649403971
4.989 0.03175551692531148
4.9879999999999995 0.03171912005358885
4.987 0.03167374366143917
4.986 0.031619191635056554
4.984999999999999 0.03155644920679789
4.984 0.03148779566482234
4.983 0.0314167901337627
4.982 0.031347889319971886
4.981 0.031286135964497475
4.98 0.03123640129076893
4.979 0.03120322854118791
4.978 0.031189948384375943
4.977 0.031198669177412115
4.976 0.031229947729633
4.975 0.03128322889359935
4.974 0.0313566434002872
4.973 0.03144772002861429
4.9719999999999995 0.03155329334058016
4.971 0.031669734902902334
4.97 0.03179359370227122
4.969 0.0319210794882509
4.968 0.03204833446668658
4.9670000000000005 0.032171582972659055
4.966 0.03228720663072935
4.965 0.03239191786940855
4.964 0.03248304998522692
4.963 0.03255882674652428
4.962 0.03261856878047089
4.961 0.0326630146978651
4.96 0.03269411468672215
4.959 0.03271490394129025
4.958 0.0327290040661396
4.957 0.03274027745999967
4.9559999999999995 0.03275231242453719
4.955 0.03276769828902459
4.954 0.03278834891523476
4.953 0.0328148951067227
4.952 0.03284696902893328
4.9510000000000005 0.032883662305547144
4.95 0.03292388050367864
4.949 0.03296667110020112
4.948 0.03301172077079693
4.947 0.03305971600243437
4.946 0.033112337302858924
4.945 0.03317184463440946
4.944 0.0332415243236993
4.943 0.033324456124343524
4.942 0.033424001761703646
4.941 0.03354301344754695
4.9399999999999995 0.03368337858079768
4.939 0.033846140864621246
4.938 0.03403088293343266
4.937 0.0342360485165317
4.936 0.034458596123480546
4.9350000000000005 0.034694404130139876
4.934 0.034938280203003776
4.933 0.035184931845388255
4.932 0.03542873507014852
4.931 0.03566440399635738
4.93 0.035887431992898365
4.929 0.03609462329665842
4.928 0.03628390245938064
4.927 0.03645468329211616
4.926 0.03660734813268575
4.925 0.036743214529794614
4.9239999999999995 0.036864011253584586
4.923 0.036971799502820465
4.922 0.03706819355198659
4.921 0.03715503059156575
4.92 0.0372334718754293
4.9190000000000005 0.03730500185317687
4.918 0.037371133193131026
4.917 0.03743357391563828
4.916 0.03749466079960932
4.915 0.03755688616382929
4.914 0.037623133659896855
4.913 0.03769608701313715
4.912 0.037778122651775846
4.911 0.03787124528924863
4.91 0.03797656452522338
4.909 0.038094775399127354
4.9079999999999995 0.038225549336121586
4.907 0.03836839413309282
4.906 0.0385223740146841
4.905 0.03868612980522444
4.904 0.03885847972328717
4.9030000000000005 0.03903829595601261
4.902 0.039224129430248
4.901 0.039414815047686035
4.9 0.039608994651779805
4.899 0.03980570632435555
4.898 0.04000413524544628
4.897 0.04020396090583574
4.896 0.04040523644638252
4.895 0.0406086976513121
4.894 0.04081540670359269
4.893 0.04102636192290594
4.8919999999999995 0.04124235153330505
4.891 0.04146411846684068
4.89 0.04169096532749681
4.889 0.04192177506465883
4.888 0.0421541523594254
4.8870000000000005 0.04238500811827448
4.886 0.04261104532115534
4.885 0.04282898129158254
4.884 0.04303594708452542
4.883 0.04323097204015958
4.882 0.043413801651489184
4.881 0.04358634433354285
4.88 0.043751764574346
4.879 0.043914837751447985
4.878 0.04408110222109757
4.877 0.044256837976763996
4.8759999999999994 0.04444847669768906
4.875 0.04466209592690967
4.874 0.04490262109281907
4.873 0.04517420011239336
4.872 0.04547913019574865
4.871 0.04581839720374339
4.87 0.046190095680780016
4.869 0.04659057353527696
4.868 0.04701336209052654
4.867 0.04745010565559014
4.866 0.04789045319901639
4.865 0.04832344689579496
4.864 0.04873763627506746
4.8629999999999995 0.04912289411592295
4.862 0.04947113428736353
4.861 0.049777401519229936
4.859999999999999 0.05004026053163522
4.859 0.0502622353342532
4.858 0.050449295277821826
4.857 0.05061088700492888
4.856 0.05075868128357753
4.855 0.050905110755929274
4.854 0.05106318001232613
4.853 0.05124479590870104
4.852 0.05146041285766622
4.851 0.0517182548307668
4.85 0.052024868539603454
4.849 0.05238443538471728
4.848 0.05279937449045856
4.8469999999999995 0.05327100771385935
4.846 0.053799326212353955
4.845 0.05438268928897903
4.844 0.055018283993071584
4.843 0.05570186967679256
4.8420000000000005 0.05642609628284936
4.841 0.05718270408228964
4.84 0.05796058722175096
4.839 0.058746948881851335
4.838 0.05952855774204978
4.837 0.060291474826970136
4.836 0.06102342720813282
4.835 0.0617142157206164
4.834 0.06235615540777191
4.833 0.0629461660293765
4.832 0.06348368400177261
4.8309999999999995 0.06397187625450712
4.83 0.06441642037422822
4.829 0.06482507209671996
4.828 0.06520589595369819
4.827 0.06556778324621589
4.8260000000000005 0.06591879309560283
4.825 0.06626625730024377
4.824 0.06661550603829318
4.823 0.06697034645113467
4.822 0.06733273191225057
4.821 0.06770210977278374
4.82 0.06807620654618018
4.819 0.06845092218041493
4.818 0.06882026451542207
4.817 0.06917844590220365
4.816 0.06951917647363473
4.8149999999999995 0.0698382888882689
4.814 0.07013306017417324
4.813 0.07040434934422099
4.812 0.07065617823821328
4.811 0.07089611720796667
4.8100000000000005 0.07113429188421656
4.809 0.07138283589565714
4.808 0.07165473852053465
4.807 0.07196232579468576
4.806 0.07231669605204638
4.805 0.0727259188472014
4.804 0.07319577367708338
4.803 0.07372905203632397
4.802 0.07432607805079651
4.801 0.07498469606112458
4.8 0.07570125384593165
4.7989999999999995 0.07647119502334758
4.798 0.07728928202242911
4.797 0.07814997730798158
4.796 0.07904773245863174
4.795 0.0799768708513698
4.7940000000000005 0.08093206844447917
4.793 0.08190804221426656
4.792 0.08289927147602517
4.791 0.08390030193370189
4.79 0.0849063650104888
4.789 0.08591251107513564
4.788 0.08691434139919059
4.787 0.08790862583096573
4.786 0.08889257841936234
4.785 0.08986495032008293
4.784 0.09082493947741663
4.7829999999999995 0.091773740263952
4.782 0.0927136078957319
4.781 0.09364817669167484
4.78 0.09458220755215535
4.779 0.09552163395246174
4.7780000000000005 0.09647252687673444
4.777 0.09744259124127802
4.776 0.09843865515426749
4.775 0.0994674526914041
4.774 0.10053402538770725
4.773 0.1016415391259419
4.772 0.10279161170159978
4.771 0.10398167770755055
4.77 0.1052087936570842
4.769 0.10646646000993921
4.768 0.1077471698061908
4.7669999999999995 0.10904322133681335
4.766 0.11034637780210402
4.765 0.1116498406611359
4.764 0.11294778685067618
4.763 0.11423471165237321
4.7620000000000005 0.11550544524924328
4.761 0.11675489253842092
4.76 0.11797632084907488
4.759 0.11916185055235012
4.758 0.1203028694130977
4.757 0.12138893509770554
4.756 0.12241072609279899
4.755 0.12336028918026777
4.754 0.1242331412916352
4.753 0.12502851699586445
4.752 0.125750469962115
4.7509999999999994 0.12640910360324395
4.75 0.127019498693377
4.749 0.12760025482159093
4.748 0.1281741425439821
4.747 0.1287650205223819
4.746 0.12939615714395425
4.745 0.1300904992468104
4.744 0.13086859728237077
4.743 0.1317465472879506
4.742 0.1327390195777619
4.741 0.13385464470498215
4.74 0.13509880477041206
4.739 0.13647389149177894
4.7379999999999995 0.13797634471257839
4.737 0.1396013555639474
4.736 0.14133995684512501
4.734999999999999 0.14318004057024844
4.734 0.14510738733218992
4.733 0.14710511399066237
4.732 0.14915413041752884
4.731 0.1512350189210087
4.73 0.15332636039006212
4.729 0.1554071990308103
4.728 0.1574573979020489
4.727 0.15945784747020442
4.726 0.16139296963288352
4.725 0.16325027386262841
4.724 0.16502131539794704
4.723 0.1667033971669196
4.7219999999999995 0.1683010851497505
4.721 0.1698221511732541
4.72 0.1712835578553143
4.719 0.1727051221163102
4.718 0.17411387519179677
4.7170000000000005 0.17553582288193303
4.716 0.1769984856895315
4.715 0.17852543630025933
4.714 0.18013501692727366
4.713 0.18183753954712886
4.712 0.18363483513868267
4.711 0.18551962347662068
4.71 0.1874770639628289
4.709 0.1894879843195669
4.708 0.1915325009757934
4.707 0.19359242427090206
4.7059999999999995 0.19565505342673803
4.705 0.19771448920898707
4.704 0.19977144271991235
4.703 0.2018318705957424
4.702 0.20390436916781807
4.7010000000000005 0.20599669594509348
4.7 0.20811445569696232
4.699 0.21025670554616352
4.698 0.21241711385423825
4.697 0.2145843516348442
4.696 0.21674437485228817
4.695 0.21888243346642627
4.694 0.22098522675381455
4.693 0.22304293900656771
4.692 0.2250487609125768
4.691 0.2269999621446576
4.6899999999999995 0.2288950335584016
4.689 0.23073362900797165
4.688 0.2325135064496222
4.687 0.2342320346065304
4.686 0.23588631745336855
4.6850000000000005 0.23747269516729846
4.684 0.2389935629727531
4.683 0.24045384903004038
4.682 0.241867147338041
4.681 0.24325231729444285
4.68 0.2446351368911824
4.679 0.24604778209790823
4.678 0.24752393748747697
4.677 0.2490986666369816
4.676 0.2508062029776006
4.675 0.2526763502537458
4.6739999999999995 0.2547331207343041
4.673 0.25699285986504733
4.672 0.25946273489949706
4.671 0.26213717312293855
4.67 0.26499886799035616
4.6690000000000005 0.2680142775348121
4.668 0.27113828753182045
4.667 0.2743110539731179
4.666 0.27746509455127644
4.665 0.28052960613167105
4.664 0.2834350141436124
4.663 0.286120976688856
4.662 0.2885426779892177
4.661 0.2906715317682311
4.66 0.29250008274621586
4.659 0.29403990968819066
4.6579999999999995 0.2953172317942904
4.657 0.2963703811563218
4.656 0.2972437151442345
4.655 0.29798429360864476
4.654 0.2986351834070292
4.6530000000000005 0.29923411480706497
4.652 0.2998156082218124
4.651 0.3004072853091844
4.65 0.301033240262276
4.649 0.3017117105195704
4.648 0.3024572965901531
4.647 0.3032784572198614
4.646 0.30417912371174377
4.645 0.30515675181506763
4.644 0.30620049520046433
4.643 0.30729811145681885
4.6419999999999995 0.30843001318827823
4.641 0.30957758851931816
4.64 0.31072348128735505
4.639 0.31185486431481
4.638 0.3129656992719506
4.6370000000000005 0.3140556709118535
4.636 0.31512935771819844
4.635 0.31619430076375277
4.634 0.3172609375082062
4.633 0.3183336971264865
4.632 0.3194168465257742
4.631 0.3205055977610337
4.63 0.3215884796535812
4.629 0.32265033739716353
4.628 0.3236716942561433
4.627 0.32462767206337817
4.6259999999999994 0.3254973238340654
4.625 0.3262619656290352
4.624 0.3269074849338827
4.623 0.32742761924786823
4.622 0.32782414984612945
4.621 0.3281051568489696
4.62 0.32828514533954856
4.619 0.32837946262440215
4.618 0.3284043535052519
4.617 0.3283711187622562
4.616 0.32828347724430185
4.615 0.3281389826135643
4.614 0.3279260899508848
4.6129999999999995 0.32763038334011957
4.612 0.3272360590891486
4.611 0.32673081570534074
4.609999999999999 0.32610945989895557
4.609 0.32537783093542616
4.608 0.3245526433027494
4.607 0.3236601025559884
4.606 0.32273404929838634
4.605 0.3218109546710101
4.604 0.3209213643241455
4.603 0.3200884597602874
4.602 0.3193230535909377
4.601 0.31862233261703043
4.6 0.3179708648420857
4.599 0.31733954141241866
4.598 0.316694870279314
4.5969999999999995 0.3160021670777545
4.596 0.3152321324625522
4.595 0.31436751971673277
4.593999999999999 0.3134026537532593
4.593 0.3123530997292768
4.5920000000000005 0.3112458990507086
4.591 0.31012243380701165
4.59 0.30903057266358536
4.589 0.3080167618608335
4.588 0.3071231325688731
4.587 0.3063788477782468
4.586 0.3057973718463966
4.585 0.305374801257952
4.584 0.30509195087624896
4.583 0.30491952602012096
4.582 0.3048213849974077
4.5809999999999995 0.304758991602389
4.58 0.3046978350638036
4.579 0.3046078296999305
4.578 0.30447006444870583
4.577 0.30426685509881574
4.5760000000000005 0.3039872953350156
4.575 0.3036233852391967
4.574 0.303166879889616
4.573 0.3026115594127994
4.572 0.301952520503184
4.571 0.30118896270128387
4.57 0.30033073034391494
4.569 0.29939550608060084
4.568 0.2984163302160349
4.567 0.29743602581042144
4.566 0.2965089190059367
4.5649999999999995 0.295693610570626
4.564 0.29504706178322065
4.563 0.29461871239615006
4.562 0.29444246852860195
4.561 0.2945319946483311
4.5600000000000005 0.2948781779191475
4.559 0.2954464496131507
4.558 0.2961837833577774
4.557 0.2970200942128883
4.556 0.297879899910333
4.555 0.2986866474935583
4.554 0.29937210499412165
4.553 0.29988473782532804
4.552 0.30019365355150174
4.551 0.3002927693856225
4.55 0.30019955352569144
4.5489999999999995 0.2999516494007831
4.548 0.2996031244259205
4.547 0.29921580291583005
4.546 0.2988519459988612
4.545 0.2985705841189085
4.5440000000000005 0.2984136054309884
4.543 0.29840740460506876
4.542 0.29855629014978535
4.541 0.2988426253093745
4.54 0.2992312659413223
4.539 0.29967066543130383
4.538 0.3001019933735538
4.537 0.3004625482373467
4.536 0.3006997829482959
4.535 0.30077370774065515
4.534 0.30066026983304955
4.5329999999999995 0.3003611560197766
4.532 0.29989841052734983
4.531 0.29931244730105877
4.53 0.2986583361771732
4.529 0.2979964146529261
4.5280000000000005 0.29738690703649406
4.527 0.29688009930412235
4.526 0.29651531872055287
4.525 0.29631081458317204
4.524 0.29626728118433426
4.523 0.29636878292810126
4.522 0.2965869168537026
4.521 0.29688211553478794
4.52 0.29721314202197163
4.519 0.29753992057329764
4.518 0.29783190934320336
4.5169999999999995 0.29806661329329354
4.516 0.29823586144619063
4.515 0.29834358074767436
4.514 0.2984044837779649
4.513 0.2984418594973666
4.5120000000000005 0.29848633705287503
4.511 0.2985650239034744
4.51 0.2987055405982028
4.509 0.29892349161612847
4.508 0.29922374096871834
4.507 0.29959924824688766
4.506 0.3000312280183308
4.505 0.30048865985426804
4.504 0.3009351340241091
4.503 0.3013321508995334
4.502 0.3016460088994313
4.5009999999999994 0.3018543150691168
4.5 0.3019493336312255
4.499 0.30194243204516086
4.498 0.3018647415788544
4.497 0.3017606425397289
4.496 0.30168341821569544
4.495 0.3016926285297677
4.494 0.30184033412748923
4.493 0.30216475086222205
4.492 0.3026855686609136
4.491 0.3034006957927233
4.49 0.30428786299951927
4.489 0.3053082591951815
4.4879999999999995 0.30641445812464024
4.487 0.3075550445497413
4.486 0.30868550005013434
4.484999999999999 0.3097717095201977
4.484 0.31079269297295314
4.483 0.31174389188796736
4.482 0.3126338088263069
4.481 0.3134792159197637
4.48 0.31430303653048064
4.479 0.31512889276437217
4.478 0.3159800144565711
4.477 0.31687460110759946
4.476 0.3178300985752855
4.475 0.31886199012254446
4.474 0.31998362503781963
4.473 0.3212071741405798
4.4719999999999995 0.32254533999653295
4.471 0.3240081495743646
4.47 0.32560595278689425
4.468999999999999 0.32733898475344103
4.468 0.32920084736846045
4.467 0.3311766642023087
4.466 0.333240040265097
4.465 0.33535990202239346
4.464 0.33749865987072747
4.463 0.3396157587047833
4.462 0.3416761110225083
4.461 0.3436509196811969
4.46 0.34552427021229604
4.459 0.3472930040537372
4.458 0.3489643660940823
4.457 0.3505599569790112
4.4559999999999995 0.3521069383870439
4.455 0.353635064531162
4.454 0.3551743913108263
4.453 0.3567500992149096
4.452 0.358379885581804
4.4510000000000005 0.3600768915344516
4.45 0.36184978394846024
4.449 0.36370227819141976
4.448 0.36564170922365685
4.447 0.36767489590641794
4.446 0.36980824235295223
4.445 0.3720521013679538
4.444 0.37441678295929637
4.443 0.37690654781008465
4.442 0.379522325329235
4.441 0.38226062148921025
4.4399999999999995 0.38510898266728955
4.439 0.388048417553626
4.438 0.39105632964903725
4.437 0.39410585998651443
4.436 0.3971706487429031
4.4350000000000005 0.40022322250316045
4.434 0.40323569339011817
4.433 0.4061813894438542
4.432 0.4090351048486661
4.431 0.4117752615603593
4.43 0.4143818889687245
4.429 0.41683800908671126
4.428 0.41913374409753473
4.427 0.4212647839926787
4.426 0.42323518587485687
4.425 0.42505791557301664
4.4239999999999995 0.4267527273385512
4.423 0.42835097980102704
4.422 0.42989053896754725
4.421 0.4314173462158313
4.42 0.432985701084245
4.4190000000000005 0.43464977096080376
4.418 0.4364675316210235
4.417 0.4384929897074641
4.416 0.4407729480211482
4.415 0.44334462109481004
4.414 0.44623279098826674
4.413 0.44944942925234144
4.412 0.45298746854822486
4.411 0.4568295733867104
4.41 0.4609495838048511
4.409 0.4653089446048999
4.4079999999999995 0.4698637720922746
4.407 0.4745699074231448
4.406 0.47938030134034243
4.405 0.48424818408787035
4.404 0.4891257375135746
4.4030000000000005 0.49396676008514784
4.402 0.49872429084503805
4.401 0.5033580715551248
4.4 0.5078300436035489
4.399 0.5121102163620405
4.398 0.5161784415843815
4.397 0.5200268838315667
4.396 0.5236601851309769
4.395 0.5270959523352212
4.394 0.5303677407833581
4.393 0.5335182172177955
4.3919999999999995 0.5365915058486577
4.391 0.539643781165643
4.39 0.5427251914164897
4.389 0.5458798288014998
4.388 0.5491433743808714
4.3870000000000005 0.5525329034946852
4.386 0.5560525587945142
4.385 0.5596876322474368
4.384 0.5634071318581375
4.383 0.567167363189646
4.382 0.5709210040693091
4.381 0.5746149212344751
4.38 0.5782066074778441
4.379 0.5816601279981503
4.378 0.5849540368345827
4.377 0.5880742854657685
4.3759999999999994 0.5910191073025873
4.375 0.593786771961571
4.374 0.5963753709683112
4.373 0.5987777117461379
4.372 0.6009743307060951
4.371 0.6029410516957523
4.37 0.6046458836404268
4.369 0.6060541267274202
4.368 0.6071384678374385
4.367 0.6078835666528114
4.366 0.6082898227665071
4.365 0.6083800867953589
4.364 0.6081910767101336
4.3629999999999995 0.6077775129232917
4.362 0.6072000485740852
4.361 0.6065126508096348
4.359999999999999 0.605767068314246
4.359 0.6049890386626744
4.358 0.6041790543458944
4.357 0.6033185761847865
4.356 0.6023602945215524
4.355 0.6012495995976539
4.354 0.5999207292187559
4.353 0.5983150092775643
4.352 0.596387509431155
4.351 0.594118777885674
4.35 0.5915079766836374
4.349 0.5885815621235849
4.348 0.5853837814740476
4.3469999999999995 0.5819671661481067
4.346 0.5783903441225943
4.345 0.5747045491984482
4.343999999999999 0.57095218972799
4.343 0.5671622597523754
4.342 0.5633441202581109
4.341 0.5594965978673385
4.34 0.5556094435876929
4.339 0.5516635936754442
4.338 0.5476420412427749
4.337 0.5435301744509512
4.336 0.539321168856025
4.335 0.5350160675408806
4.334 0.5306252361708237
4.333 0.526158225861643
4.332 0.5216354320104235
4.3309999999999995 0.5170680361632545
4.33 0.5124666877321157
4.329 0.5078271625025145
4.328 0.5031416470301564
4.327 0.4983911692722804
4.3260000000000005 0.4935514639263891
4.325 0.48859403740269114
4.324 0.48349364336215733
4.323 0.4782361318157451
4.322 0.4728153458038208
4.321 0.46724114895136215
4.32 0.4615378371579389
4.319 0.45574197860647936
4.318 0.4498978039423243
4.317 0.44405579178812654
4.316 0.43826131411544267
4.3149999999999995 0.4325527620374938
4.314 0.42695142980195155
4.313 0.4214584033054102
4.312 0.4160557139618596
4.311 0.41069968963607223
4.3100000000000005 0.4053361951458414
4.309 0.399900646711282
4.308 0.3943262471299329
4.307 0.38856270789681285
4.306 0.3825738560364504
4.305 0.37635428414436006
4.304 0.3699210721057235
4.303 0.36331851995567566
4.302 0.35661269045377497
4.301 0.3498816836870833
4.3 0.3432062473723623
4.2989999999999995 0.3366618572620656
4.298 0.3303145287212243
4.297 0.32421175360021953
4.296 0.3183856459227463
4.295 0.31285076329521616
4.2940000000000005 0.30761112405566443
4.293 0.30265943420874575
4.292 0.2979831412345889
4.291 0.2935652258000616
4.29 0.28939286517054574
4.289 0.28545088691028947
4.288 0.2817239364316061
4.287 0.27819663199101263
4.286 0.2748503149945397
4.285 0.27166229535978603
4.284 0.2686061906585272
4.2829999999999995 0.26564639133573387
4.282 0.2627446465679736
4.281 0.25985838767066705
4.28 0.2569496802294731
4.279 0.25397834556047266
4.2780000000000005 0.250914991417249
4.277 0.24773877499186134
4.276 0.2444397604899781
4.275 0.2410209139255288
4.274 0.23749231066592033
4.273 0.233874656018854
4.272 0.23019300784193955
4.271 0.2264723053329085
4.27 0.22273820846626338
4.269 0.21901238616458923
4.268 0.21531041159411263
4.2669999999999995 0.21164238607603772
4.266 0.20801409581932276
4.265 0.2044264146256747
4.264 0.20087844359848206
4.263 0.19736907134214984
4.2620000000000005 0.1938982955206459
4.261 0.19046757630464642
4.26 0.18708370257205273
4.259 0.1837570769923239
4.258 0.1805020058102285
4.257 0.177337470148845
4.256 0.17428430123031358
4.255 0.17136565186552832
4.254 0.16860101841715477
4.253 0.16600624220892757
4.252 0.16359117840977985
4.2509999999999994 0.16135557394355468
4.25 0.1592890689641089
4.249 0.15736953151327412
4.248 0.15556435756971368
4.247 0.15383362932948402
4.246 0.15213131430914184
4.245 0.15041270684161073
4.244 0.14863695356564724
4.243 0.14677292896898014
4.242 0.1448016375094019
4.241 0.14271751136637148
4.24 0.14053073439498925
4.239 0.13826377228684053
4.2379999999999995 0.13595006903341747
4.237 0.13362883923268093
4.236 0.13134124370088096
4.234999999999999 0.12912711035494792
4.234 0.1270198072438829
4.233 0.1250437834026453
4.232 0.12321246425538784
4.231 0.1215280810337199
4.23 0.1199817526775661
4.229 0.1185542754522635
4.228 0.11722091481925927
4.227 0.11595214793569446
4.226 0.11471850297654457
4.225 0.11349429713211465
4.224 0.11225841123782182
4.223 0.11099804375807887
4.2219999999999995 0.10970919479123031
4.221 0.10839492542954308
4.22 0.10706439387610847
4.218999999999999 0.10573055451775683
4.218 0.10440703522728668
4.217 0.10310464579063534
4.216 0.10182993256974952
4.215 0.10058368128892232
4.214 0.09936117747794816
4.213 0.0981537124851618
4.212 0.0969497544232531
4.211 0.0957371417739238
4.21 0.09450694062619686
4.209 0.0932538350387858
4.208 0.09197814616766548
4.207 0.09068598498949612
4.2059999999999995 0.08938827990234026
4.205 0.08809970678534342
4.204 0.08683665279227845
4.203 0.08561472306698893
4.202 0.08444695914014551
4.2010000000000005 0.08334268055245879
4.2 0.08230560709048892
4.199 0.08133432350946695
4.198 0.08042230126237969
4.197 0.07955957570257031
4.196 0.07873317487070955
4.195 0.0779298926445825
4.194 0.0771380451406528
4.193 0.07634823376110583
4.192 0.07555550929834555
4.191 0.07475993384962655
4.1899999999999995 0.07396509743003576
4.189 0.07317846861173333
4.188 0.07240947953581373
4.187 0.07166737867136105
4.186 0.07095988610229138
4.1850000000000005 0.07029130164922483
4.184 0.0696612023311664
4.183 0.06906503352147926
4.182 0.06849325269685765
4.181 0.06793426075360966
4.18 0.06737572614265416
4.179 0.06680601779856613
4.178 0.06621664219341715
4.177 0.06560434011442477
4.176 0.06497047762425108
4.175 0.0643215945500549
4.1739999999999995 0.06366724559344607
4.173 0.06301938617389317
4.172 0.062389418924912794
4.171 0.06178655692746044
4.17 0.06121609768464946
4.1690000000000005 0.06067827082049624
4.168 0.06016871985004966
4.167 0.0596796141255621
4.166 0.05920007568286527
4.165 0.05871859380368552
4.164 0.05822511516183349
4.163 0.057712345886715685
4.162 0.05717657508067619
4.161 0.05661832533633795
4.16 0.056042089436176744
4.159 0.05545507493934447
4.1579999999999995 0.05486660225087825
4.157 0.05428622683359079
4.156 0.05372241837532615
4.155 0.053182199087157135
4.154 0.052670804971464154
4.1530000000000005 0.05219057246611912
4.152 0.05174217295690143
4.151 0.05132445497864194
4.15 0.05093482308030964
4.149 0.05057047560547021
4.148 0.05022787890433719
4.147 0.04990305729790689
4.146 0.049592419272837085
4.145 0.04929181163715953
4.144 0.04899728314860195
4.143 0.04870498160187739
4.1419999999999995 0.04841146727793077
4.141 0.04811387096731088
4.14 0.04780963847919518
4.139 0.047497234732623336
4.138 0.04717595296613772
4.1370000000000005 0.046845778612035975
4.136 0.04650767111073761
4.135 0.046163204226211424
4.134 0.04581447332666744
4.133 0.04546427003905159
4.132 0.045115907332402054
4.131 0.044772638900198204
4.13 0.04443807607385698
4.129 0.04411565557988774
4.128 0.04380757996959765
4.127 0.04351555441512029
4.1259999999999994 0.043239915946864174
4.125 0.04297980304276614
4.124 0.042732654805436955
4.123 0.042495076600060404
4.122 0.04226237984340909
4.121 0.042030471896957425
4.12 0.041795016932921675
4.119 0.041552718047116334
4.118 0.041301390300175114
4.117 0.041040443775703025
4.116 0.040770770953908214
4.115 0.04049412659635099
4.114 0.040213231357065886
4.1129999999999995 0.0399313756264862
4.112 0.039651561329047305
4.111 0.03937652865640439
4.109999999999999 0.039108373697273865
4.109 0.03884874135756989
4.108 0.03859847251858643
4.107 0.038358400564834576
4.106 0.03812853962836033
4.105 0.03790888111912754
4.104 0.03769905343879215
4.103 0.03749836703717713
4.102 0.037305846307402676
4.101 0.037120138344501785
4.1 0.03693915250404512
4.099 0.03676066751318025
4.098 0.0365821042999998
4.0969999999999995 0.036400521286527855
4.096 0.0362130663981714
4.095 0.03601722053934169
4.093999999999999 0.03581052317664517
4.093 0.035591176770703774
4.092 0.03535839156296236
4.091 0.035112375460927686
4.09 0.03485428369389166
4.089 0.034586753365772334
4.088 0.03431353446541259
4.087 0.034039677281538866
4.086 0.03377070261421637
4.085 0.03351239837771398
4.084 0.03327023791395784
4.083 0.033048961379245116
4.082 0.032852115209901216
4.0809999999999995 0.03268204802638661
4.08 0.0325398209101839
4.079 0.03242549315747006
4.078 0.03233834033608955
4.077 0.032276760973985026
4.0760000000000005 0.032239039524410755
4.075 0.03222299070117228
4.074 0.03222589759623748
4.073 0.032244581584850204
4.072 0.032274557795647106
4.071 0.03231117513327165
4.07 0.03234869611201217
4.069 0.032381079508745234
4.068 0.03240224263887605
4.067 0.032406680397842315
4.066 0.03239000700731581
4.0649999999999995 0.032349318192834854
4.064 0.03228335625394258
4.063 0.03219301484786114
4.062 0.032080875935439686
4.061 0.03195083874694989
4.0600000000000005 0.03180758332671707
4.059 0.031656475325500685
4.058 0.0315024095465461
4.057 0.03134967785400371
4.056 0.031201331597966044
4.055 0.031059404533169233
4.054 0.030924373621206404
4.053 0.03079529887556421
4.052 0.030670324312041607
4.051 0.030546898759338758
4.05 0.03042202276501461
4.0489999999999995 0.030292596745027194
4.048 0.030156301099059382
4.047 0.03001122618415182
4.046 0.029856597787832242
4.045 0.02969296781044069
4.0440000000000005 0.029521719067110746
4.043 0.029345815930973244
4.042 0.029169035986913377
4.041 0.028996081285020587
4.04 0.028831967257170184
4.039 0.028681783175341872
4.038 0.02855014822519975
4.037 0.028440764601541907
4.036 0.028356112390312896
4.035 0.02829687603219054
4.034 0.0282621400083449
4.0329999999999995 0.028249115644546872
4.032 0.028253384216307683
4.031 0.028269429875744517
4.03 0.028290867653650527
4.029 0.028311313232216875
4.0280000000000005 0.028324695710948096
4.027 0.02832571556297319
4.026 0.02831065186901674
4.025 0.028277117513333935
4.024 0.02822452655884683
4.023 0.02815370376783769
4.022 0.028066637371783817
4.021 0.02796623760735574
4.02 0.02785619248133105
4.019 0.027740120024742423
4.018 0.027621675471325716
4.0169999999999995 0.027504209864501063
4.016 0.027390495431207702
4.015 0.027282913849859695
4.014 0.02718319798056857
4.013 0.027092783150744294
4.0120000000000005 0.027012856730010165
4.011 0.026944246363313586
4.01 0.02688779621582275
4.009 0.02684422329798999
4.008 0.02681419379815531
4.007 0.026797905755983325
4.006 0.02679512046592739
4.005 0.02680478560673146
4.004 0.026825107678275315
4.003 0.026853365499211065
4.002 0.02688614877405553
4.0009999999999994 0.026919611429997343
4.0 0.0269500282016761
3.999 0.026973706034090914
3.9979999999999998 0.026988260165749952
3.997 0.02699214182265326
3.996 0.026984931803297824
3.995 0.02696727807762202
3.9939999999999998 0.02694047517910664
3.993 0.026905887766222762
3.992 0.026864788900547158
3.991 0.02681802995208259
3.9899999999999998 0.026765699755727936
3.989 0.026707353431910816
3.988 0.026642346859763247
3.987 0.02657012549496351
3.9859999999999998 0.026490583586638024
3.985 0.026404551566493326
3.984 0.02631388738530168
3.983 0.02622147135232845
3.9819999999999998 0.026130901919172916
3.981 0.02604625331731765
3.98 0.025971458341389652
3.979 0.025910198629041852
3.9779999999999998 0.025865182428743888
3.977 0.02583813963448987
3.976 0.02582955792442644
3.975 0.025839030296320186
3.9739999999999998 0.025865089652197734
3.973 0.025905775186712564
3.972 0.025958548038115217
3.971 0.0260204590377766
3.9699999999999998 0.026088685626820877
3.969 0.02616008910111444
3.968 0.026231446015090133
3.967 0.026299584432268364
3.9659999999999997 0.026361446317657203
3.965 0.026414254282692264
3.964 0.026455754792448008
3.963 0.026484457089592607
3.9619999999999997 0.026499799947110728
3.961 0.026502411109871213
3.96 0.026493944495869164
3.959 0.026476953380805305
3.9579999999999997 0.026454480269422792
3.957 0.026429748613168942
3.956 0.026405741035797056
3.955 0.02638459647732288
3.9539999999999997 0.02636786100780673
3.953 0.026356000039899654
3.952 0.02634864654729724
3.951 0.026344967851065056
3.95 0.026343980203878934
3.949 0.026344817805847513
3.948 0.02634715190188971
3.947 0.026351488084434938
3.946 0.026359157618536515
3.945 0.0263719795897558
3.944 0.02639261976577215
3.943 0.02642358127092505
3.942 0.02646757813203953
3.941 0.026526897913211913
3.94 0.026603041747305694
3.939 0.026696803539463486
3.938 0.026807799008944627
3.937 0.026934727943500655
3.936 0.027075113111717477
3.935 0.027225635024673386
3.934 0.02738215623299822
3.933 0.027540485110139113
3.932 0.027696208775798172
3.931 0.02784521250204201
3.93 0.027984017956288916
3.929 0.02811019153009695
3.928 0.028222187047800825
3.927 0.028319617249017
3.926 0.028402835192859067
3.925 0.028472918601713835
3.924 0.02853123530862372
3.923 0.02857939141814612
3.922 0.028618632765046035
3.921 0.028650353831349434
3.92 0.028675427027299916
3.919 0.028694963952421926
3.918 0.028710103961432004
3.917 0.028722143280624408
3.916 0.028732873339091455
3.915 0.02874421902493182
3.914 0.028758414532444758
3.913 0.02877754565011395
3.912 0.028803459297538452
3.911 0.028837711998006926
3.91 0.02888116030991464
3.909 0.02893432880571208
3.908 0.0289969427913986
3.907 0.02906858445445042
3.906 0.029148490016551398
3.905 0.029235566568262927
3.904 0.02932885993075975
3.903 0.029427468084340404
3.902 0.02953025653836225
3.901 0.029636318591057698
3.9 0.02974461852576144
3.899 0.029854424900585447
3.898 0.02996512796436583
3.897 0.03007649142918499
3.896 0.030188571646892162
3.895 0.0303019323763378
3.894 0.030417388316057586
3.893 0.030535704171173704
3.892 0.030657495953637707
3.891 0.030783336092984635
3.89 0.030912726259095472
3.889 0.031044846406075185
3.888 0.031177918959133914
3.887 0.03130964268780518
3.886 0.03143754506685176
3.885 0.03155916470070988
3.884 0.031672335679028794
3.883 0.031776295037713224
3.882 0.03187083304553387
3.881 0.03195733152569708
3.88 0.03203812302468428
3.879 0.03211673378935348
3.878 0.03219726427051913
3.877 0.032284350080054376
3.876 0.03238273013799246
3.875 0.03249685138306246
3.874 0.03263029499141034
3.8729999999999998 0.03278603949834665
3.872 0.032965673701674574
3.871 0.033169817050463644
3.87 0.0333969773988797
3.8689999999999998 0.0336444028146951
3.868 0.03390733722312271
3.867 0.03417969043138301
3.866 0.03445399444398574
3.8649999999999998 0.034722381212192975
3.864 0.03497669339918605
3.863 0.03520974540111681
3.862 0.0354158476313662
3.8609999999999998 0.03559155572801745
3.86 0.03573592746691759
3.859 0.035850825166935864
3.858 0.03594052271911613
3.8569999999999998 0.03601172477223312
3.856 0.036072667256295494
3.855 0.036132095265974266
3.854 0.036199124713227546
3.8529999999999998 0.03628208863113598
3.852 0.036388285864563386
3.851 0.03652346695650598
3.85 0.036692204905894275
3.8489999999999998 0.0368974434633397
3.848 0.0371409086477484
3.847 0.037423563399434846
3.846 0.03774543048176083
3.8449999999999998 0.038105384350181695
3.844 0.03850144362288777
3.843 0.03893058907918325
3.842 0.03938759677294642
3.8409999999999997 0.0398665660157764
3.84 0.040359591072597394
3.839 0.04085759776687626
3.838 0.04135121776871246
3.8369999999999997 0.04183064594968399
3.836 0.04228730268854385
3.835 0.04271412563979763
3.834 0.043105876907242296
3.8329999999999997 0.04346058709535946
3.832 0.04377807563931318
3.831 0.044060766520856325
3.83 0.044312803823179245
3.8289999999999997 0.04453971759344057
3.828 0.044747184772842834
3.827 0.04494135421060774
3.826 0.045127717870353294
3.8249999999999997 0.04531119804970538
3.824 0.04549529367119952
3.823 0.04568244023399009
3.822 0.045873824368233715
3.821 0.04606899646675283
3.82 0.04626638574205813
3.819 0.04646328169069702
3.818 0.04665576093141014
3.817 0.0468400933082876
3.816 0.04701223153589725
3.815 0.047169554409847665
3.814 0.04731037027090063
3.813 0.04743532724727546
3.812 0.04754712256109414
3.811 0.04765075054687916
3.81 0.04775285503082273
3.809 0.04786137068598788
3.808 0.04798477403334131
3.807 0.048131110627751966
3.806 0.04830763613970078
3.805 0.048519629753618045
3.804 0.048770901472148326
3.803 0.04906331496807692
3.802 0.04939714123038559
3.801 0.04977100709459991
3.8 0.050182568545206654
3.799 0.05062884046451416
3.798 0.05110634074176311
3.797 0.051611339656934034
3.796 0.0521400634614612
3.795 0.052688595525297456
3.794 0.05325321934798924
3.793 0.05383026735072968
3.792 0.054415906801508276
3.791 0.055006415751944183
3.79 0.05559857627369021
3.789 0.056189109594727706
3.788 0.0567751877864958
3.787 0.05735477765118306
3.786 0.057926182241644385
3.785 0.05848871631810472
3.784 0.05904197259276804
3.783 0.05958680909080711
3.782 0.06012472236504952
3.781 0.0606580384718923
3.78 0.061189755073073025
3.779 0.06172359137649705
3.778 0.062263313276594935
3.777 0.06281371693995848
3.776 0.06337905579609666
3.775 0.06396354303393856
3.774 0.06457033965106575
3.773 0.06520144983000878
3.772 0.06585793353813663
3.771 0.06653820591979
3.77 0.0672404467324097
3.769 0.06796058911836277
3.768 0.06869390491177343
3.767 0.06943552638848306
3.766 0.07018023767460936
3.765 0.07092372080585899
3.764 0.07166225772462277
3.763 0.07239234882376969
3.762 0.07311071360241234
3.761 0.07381413704033085
3.76 0.07449838845877663
3.759 0.07515852587948971
3.758 0.07578916520514296
3.757 0.076383796948263
3.756 0.07693662002508073
3.755 0.07744269417999249
3.754 0.07789926015452463
3.753 0.07830591261820094
3.752 0.07866527249386072
3.751 0.07898374031936535
3.75 0.07927080813591138
3.749 0.07953816083454554
3.7479999999999998 0.07980003279269998
3.747 0.08007130469501601
3.746 0.08036642412726294
3.745 0.08069954704240269
3.7439999999999998 0.08108328536447308
3.743 0.08152741856034729
3.742 0.0820407697052053
3.741 0.0826284032269468
3.7399999999999998 0.0832933710955538
3.739 0.0840368978509552
3.738 0.08485659989523489
3.737 0.08574938055000504
3.7359999999999998 0.08670967384475373
3.735 0.08773007042260687
3.734 0.0888019110558528
3.733 0.08991495409515893
3.7319999999999998 0.09105762106334436
3.731 0.0922180993322519
3.73 0.09338333248518364
3.729 0.09454047228902539
3.7279999999999998 0.09567708390456746
3.727 0.0967813534910604
3.726 0.09784355332593563
3.725 0.09885586947355342
3.7239999999999998 0.09981300576197222
3.723 0.10071322489622894
3.722 0.10155929567489382
3.721 0.1023560493473861
3.7199999999999998 0.10311397886225011
3.719 0.1038453580017926
3.718 0.10456679413178838
3.717 0.10529430245976859
3.7159999999999997 0.10604467173702752
3.715 0.10683220115093554
3.714 0.10766791105301166
3.713 0.10855783579854483
3.7119999999999997 0.1095027694066365
3.711 0.1104979749783243
3.71 0.11153413637988312
3.709 0.1125993597330057
3.7079999999999997 0.11368141700988807
3.707 0.11476919575096509
3.706 0.1158550188361364
3.705 0.11693542330722477
3.7039999999999997 0.11801107314600118
3.703 0.11908586548132619
3.702 0.1201653115558372
3.701 0.12125441678812962
3.6999999999999997 0.12235682583476726
3.699 0.12347214926951475
3.698 0.12459664165243717
3.697 0.12572339852379694
3.6959999999999997 0.12684372254501075
3.695 0.1279484349081913
3.694 0.12902922132340564
3.693 0.13007986900562696
3.692 0.1310962079178016
3.691 0.1320766688652822
3.69 0.13302069664829927
3.689 0.13392869952611153
3.688 0.13480013415686654
3.687 0.13563433490242185
3.686 0.13643043258202403
3.685 0.137186951582488
3.684 0.13790564059800287
3.683 0.13858943109036706
3.682 0.1392458854302682
3.681 0.13988538185539146
3.68 0.14052202634276667
3.679 0.1411734590980623
3.678 0.14185824603550665
3.677 0.14259577261323342
3.676 0.14340513201708915
3.675 0.14430312042201285
3.674 0.14530343630724607
3.673 0.1464156158618931
3.672 0.14764417259450252
3.671 0.14898642960547534
3.67 0.15043307173602838
3.669 0.15196545225190253
3.668 0.15355829505364296
3.667 0.1551777556050089
3.666 0.15678551205735491
3.665 0.1583412113688375
3.664 0.15980512549944212
3.663 0.16114273623604505
3.662 0.16232838527132348
3.661 0.16334577534605305
3.66 0.1641907226486288
3.659 0.16487001815370392
3.658 0.16539892893068786
3.657 0.1657996862355375
3.656 0.16609798017966218
3.655 0.16632097921500805
3.654 0.1664934819874135
3.653 0.16663706421689434
3.652 0.16677120914189464
3.651 0.16691127037265463
3.65 0.16707037030165908
3.649 0.1672582112588996
3.648 0.16748235722204613
3.647 0.16774696009883103
3.646 0.16805378572465957
3.645 0.16840117053730919
3.644 0.16878304148032808
3.643 0.16919274294500966
3.642 0.16961970639882504
3.641 0.17005400044977287
3.64 0.17048643899028806
3.639 0.17091028266722358
3.638 0.17132247056060698
3.637 0.17172299168166097
3.636 0.17211443325379253
3.635 0.17250085523714292
3.634 0.172887871441673
3.633 0.17327772916402928
3.632 0.1736725980605939
3.631 0.1740697026790342
3.63 0.17446266219939072
3.629 0.17484320374572715
3.628 0.1752007017965426
3.627 0.17552176480983156
3.626 0.17579517301522932
3.625 0.17601098558708117
3.624 0.17616179609362323
3.6229999999999998 0.17624449396830758
3.622 0.1762602969814109
3.621 0.17621384700016207
3.62 0.17611323287437697
3.6189999999999998 0.17596705108441857
3.618 0.1757843089259412
3.617 0.17557135870236618
3.616 0.175330452462893
3.6149999999999998 0.1750604735022472
3.614 0.17475536239038375
3.613 0.1744074096287243
3.612 0.17400811939943453
3.6109999999999998 0.17355073871726867
3.61 0.17303228079688351
3.609 0.1724556498419138
3.608 0.17182955082428872
3.6069999999999998 0.1711678354126954
3.606 0.1704884891081771
3.605 0.1698110255628543
3.604 0.16915195660948004
3.6029999999999998 0.1685238851492263
3.602 0.16793294831761296
3.601 0.16737801431688148
3.6 0.16685121217795842
3.5989999999999998 0.16633732137736307
3.598 0.16581864167880767
3.597 0.16527669114010796
3.596 0.16469568146807115
3.5949999999999998 0.16406604831660573
3.594 0.16338430112078958
3.593 0.16265810479192702
3.592 0.1619012963298147
3.5909999999999997 0.16113538065602154
3.59 0.16038544682727057
3.589 0.15967606364967626
3.588 0.15902969954107568
3.5869999999999997 0.15846216714670147
3.586 0.1579810534479562
3.585 0.15758483704524265
3.584 0.1572638813435932
3.5829999999999997 0.15700298458105294
3.582 0.1567831606653406
3.581 0.1565839579607678
3.58 0.1563868452582483
3.5789999999999997 0.15617552774178856
3.578 0.15593960540020402
3.577 0.15566949553985657
3.576 0.1553593881585027
3.5749999999999997 0.15500531950676505
3.574 0.15460350027252562
3.573 0.15415137353860742
3.572 0.15364723962267987
3.5709999999999997 0.1530914460397448
3.57 0.15248963450438366
3.569 0.15185113971968064
3.568 0.15119278131776742
3.567 0.15053603240273608
3.566 0.14990782393937546
3.565 0.149337053953507
3.564 0.14885161568467226
3.563 0.14847563283001064
3.562 0.14822546271073322
3.561 0.14810752229604032
3.56 0.14811702499870008
3.559 0.1482367240410103
3.558 0.14844039266641257
3.557 0.1486934794343428
3.556 0.14895885658507588
3.555 0.1491989673386333
3.554 0.14938024450754156
3.553 0.14947733531502033
3.552 0.1494749114938095
3.551 0.14936973886519544
3.55 0.14917008508633137
3.549 0.14889402402202542
3.548 0.14856769656915012
3.547 0.14822110254055662
3.546 0.14788456651105059
3.545 0.14758699565777894
3.544 0.14734906273594506
3.543 0.14718410157383097
3.542 0.14709474917846047
3.541 0.14707301436825987
3.54 0.14710238514503643
3.539 0.14715826219363573
3.538 0.14721235587078654
3.537 0.14723428609327371
3.536 0.14719840267501227
3.535 0.14708495795084314
3.534 0.146881745929447
3.533 0.1465889870244063
3.532 0.14621678446453762
3.531 0.1457842059253921
3.53 0.1453175490038269
3.529 0.14484587647660024
3.528 0.1443984202314935
3.527 0.14399977995403626
3.526 0.143669397085585
3.525 0.14341665537971943
3.524 0.14324241838085963
3.523 0.14313950077480495
3.522 0.14309454517589623
3.521 0.14308861172018902
3.52 0.14310176530347793
3.519 0.14311443449955077
3.518 0.14311150560325808
3.517 0.1430815898665207
3.516 0.14302016895631345
3.515 0.14292855526149112
3.514 0.1428133729583081
3.513 0.14268548692931737
3.512 0.14255946403192624
3.511 0.14244839412446778
3.51 0.1423657469319189
3.509 0.1423193826830423
3.508 0.1423121241211068
3.507 0.1423410859959772
3.506 0.1423977968536193
3.505 0.1424678346374685
3.504 0.1425340967681412
3.503 0.14257832994308847
3.502 0.142584415712421
3.501 0.1425414638949549
3.5 0.14244541338655908
3.499 0.1423011708087895
3.4979999999999998 0.14212295962317656
3.497 0.14193130312157937
3.496 0.14175097896885777
3.495 0.14160981853255217
3.4939999999999998 0.141532250566399
3.493 0.14153628724795977
3.492 0.14163134455730275
3.491 0.14181669609023848
3.4899999999999998 0.14208219356200655
3.489 0.14240998204990196
3.488 0.1427781537516368
3.487 0.14316288710851635
3.4859999999999998 0.1435435360190315
3.485 0.1439042633959506
3.484 0.1442352693998795
3.483 0.144534345254506
3.4819999999999998 0.14480525678796635
3.481 0.14505553684943379
3.48 0.14529552823629963
3.479 0.14553583898897532
3.4779999999999998 0.14578685464389565
3.477 0.14605662776173692
3.476 0.14635296713315823
3.475 0.14668276709831268
3.4739999999999998 0.14705209586263188
3.473 0.1474665571835835
3.472 0.14793217251317187
3.471 0.1484537854517226
3.4699999999999998 0.14903642578647666
3.469 0.1496805187733037
3.468 0.1503833722207412
3.467 0.1511383004663649
3.4659999999999997 0.15193321509021407
3.465 0.1527537179454759
3.464 0.15358226738774206
3.463 0.15439988014827147
3.4619999999999997 0.1551900454609087
3.461 0.1559391093756312
3.46 0.15663943613128617
3.459 0.15728936596438964
3.4579999999999997 0.1578921927671655
3.457 0.15845796017120048
3.456 0.15899944693782495
3.455 0.15953079999670078
3.4539999999999997 0.16006632049648295
3.453 0.16061806585040458
3.452 0.1611945618727861
3.451 0.16180199342489296
3.4499999999999997 0.16244419696168422
3.449 0.16312247101023333
3.448 0.1638394443559915
3.447 0.16459729722358082
3.4459999999999997 0.16539795411094324
3.445 0.1662451735402865
3.444 0.16714285537305798
3.443 0.1680925277250434
3.4419999999999997 0.1690945394337218
3.441 0.1701475916694555
3.44 0.17124671378357326
3.439 0.17238423834321676
3.438 0.17355097457677832
3.437 0.17473579688107427
3.436 0.17592763967804495
3.435 0.1771146815431914
3.434 0.17828460988197187
3.433 0.1794253117631181
3.432 0.18052505195399973
3.431 0.18157350521055196
3.43 0.18256098540182722
3.429 0.18347919002949176
3.428 0.18432315884145073
3.427 0.1850906933049175
3.426 0.1857835809858959
3.425 0.18640795133552793
3.424 0.18697320733399408
3.423 0.18749402591596553
3.422 0.18798801405996207
3.421 0.18847617869025954
3.42 0.18898298525557622
3.419 0.1895324748423927
3.418 0.19014989359348267
3.417 0.1908583742990924
3.416 0.19167749034234147
3.415 0.19262237889784217
3.414 0.19370265647800652
3.413 0.19492236174654579
3.412 0.19627743134689474
3.411 0.19775964320766534
3.41 0.19935727919203852
3.409 0.2010536876415074
3.408 0.20283024712884556
3.407 0.20466849650524307
3.406 0.20654892248657905
3.405 0.2084521526430745
3.404 0.2103583207699571
3.403 0.2122480443031006
3.402 0.2141013625066879
3.401 0.2159008813431477
3.4 0.21762995600154186
3.399 0.21927515675144532
3.398 0.22082720972878922
3.397 0.2222821201516101
3.396 0.22364134447101514
3.395 0.22491207789690562
3.394 0.2261085939002462
3.393 0.2272492547793117
3.392 0.2283532973378681
3.391 0.22944521369247928
3.39 0.2305470175269937
3.389 0.23167810353065782
3.388 0.23285419826519457
3.387 0.2340830128532616
3.386 0.23536654385823533
3.385 0.2366986340785841
3.384 0.2380660349712244
3.383 0.23945000517742016
3.382 0.24083011350894637
3.381 0.24218351707782182
3.38 0.24349183679026853
3.379 0.24473956665675403
3.378 0.24591743420952197
3.377 0.24701943489373443
3.376 0.24804494357191492
3.375 0.2489935410631499
3.374 0.24986484749002114
3.3729999999999998 0.2506563982261587
3.372 0.2513606750247869
3.371 0.2519682325180382
3.37 0.2524663614270613
3.3689999999999998 0.25284112152611177
3.368 0.2530816005419272
3.367 0.25318174707861657
3.366 0.2531419645058587
3.3649999999999998 0.25297185059062577
3.364 0.2526866439230783
3.363 0.25230896715811496
3.362 0.25186379060667413
3.3609999999999998 0.2513732847769166
3.36 0.2508587050910938
3.359 0.25033058682915793
3.358 0.24978910439867558
3.3569999999999998 0.249226702087357
3.356 0.24862411643397045
3.355 0.24795921269179216
3.354 0.2472054668558566
3.3529999999999998 0.24633936539157444
3.352 0.24534310453820157
3.351 0.2442094210857063
3.35 0.24293861291105975
3.3489999999999998 0.2415420451407078
3.348 0.24003817123047475
3.347 0.2384486038824467
3.346 0.23679717239619896
3.3449999999999998 0.2351044581681129
3.344 0.23338723691725125
3.343 0.23165676981089126
3.342 0.22991627832223804
3.3409999999999997 0.22816487582711692
3.34 0.22639816805113225
3.339 0.22460849119101536
3.338 0.22278932298519163
3.3369999999999997 0.22093537601445504
3.336 0.21904474385456227
3.335 0.2171187933402647
3.334 0.21516262027886776
3.3329999999999997 0.21318081922132415
3.332 0.21118213331232752
3.331 0.20917118519285516
3.33 0.2071520419721869
3.3289999999999997 0.2051224546230406
3.328 0.20307846176744876
3.327 0.20101149761096174
3.326 0.19891089503239195
3.3249999999999997 0.19676440780964946
3.324 0.19456141368216306
3.323 0.1922960856315014
3.322 0.1899661985880347
3.3209999999999997 0.18757631461312607
3.32 0.18513705247060486
3.319 0.18266410553344073
3.318 0.18017624133830462
3.3169999999999997 0.17769460334604117
3.316 0.17523802648047448
3.315 0.1728222455712324
3.314 0.17045577973836235
3.3129999999999997 0.16813872067858698
3.312 0.16586330177160027
3.311 0.16361129283847764
3.31 0.161360263072489
3.309 0.15908368566616937
3.308 0.1567543038783195
3.307 0.15435172631793978
3.306 0.15186144685359873
3.305 0.14928151315670984
3.304 0.14661914381141708
3.303 0.14389252998977467
3.302 0.14112855549216966
3.301 0.13835884466005233
3.3 0.13561587684784157
3.299 0.13292982601069042
3.298 0.1303268398786228
3.297 0.12782542933564903
3.296 0.12543779483938902
3.295 0.12316899424891585
3.294 0.12101985744305034
3.293 0.11898672815860586
3.292 0.11706399957002318
3.291 0.11524446133870175
3.29 0.11352277820766514
3.289 0.11189291686885378
3.288 0.11034895867909428
3.287 0.10888514854379261
3.286 0.10749452397259947
3.285 0.10616856782663815
3.284 0.10489728484735532
3.283 0.10366694066594309
3.282 0.10246264329708972
3.281 0.10126767376294533
3.28 0.100067012250574
3.279 0.0988446444056431
3.278 0.09758872267488251
3.277 0.09629075529274639
3.276 0.09494654708728373
3.275 0.0935570329423536
3.274 0.09212603213451344
3.273 0.09066162908255006
3.272 0.08917370407185629
3.271 0.0876721732589557
3.27 0.08616727878243287
3.269 0.08466770245169843
3.268 0.08317972945734574
3.267 0.08170744314529349
3.266 0.08025316376389721
3.265 0.078817204291254
3.264 0.07739909580906054
3.263 0.07599820011767906
3.262 0.07461426137185351
3.261 0.0732475555240536
3.26 0.07190041307493376
3.259 0.07057658532953967
3.258 0.06928136029024709
3.257 0.06802187787762229
3.256 0.06680604238130684
3.255 0.06564270280142928
3.254 0.06453933544957234
3.253 0.0635020506498709
3.252 0.06253469065110931
3.251 0.061637239400269564
3.25 0.06080583155595462
3.249 0.060032097687802495
3.2479999999999998 0.05930365378229791
3.247 0.058605321122763614
3.246 0.0579195687808566
3.245 0.05722934642016447
3.2439999999999998 0.05651904498683565
3.243 0.05577673417895974
3.242 0.05499506405067363
3.241 0.05417176409151989
3.2399999999999998 0.05331054595451503
3.239 0.05241977242044109
3.238 0.0515119877779687
3.237 0.05060194092420917
3.2359999999999998 0.04970515023136676
3.235 0.04883666646375959
3.234 0.04800914271070835
3.233 0.0472318885173448
3.2319999999999998 0.04651007953188964
3.231 0.045844672282354594
3.23 0.04523243321413823
3.229 0.04466621187470815
3.2279999999999998 0.04413673929670456
3.227 0.04363288844393971
3.226 0.04314349714075148
3.225 0.04265877863426851
3.2239999999999998 0.04217061340603027
3.223 0.0416739802590885
3.222 0.041167166270416
3.221 0.040651128837840514
3.2199999999999998 0.0401291592925061
3.219 0.03960604077640847
3.218 0.03908688282918674
3.217 0.03857580527867629
3.2159999999999997 0.038075409581950485
3.215 0.037586177606926535
3.214 0.03710655454711984
3.213 0.03663348677662933
3.2119999999999997 0.036162825274278054
3.211 0.03569012249132739
3.21 0.035212064220210504
3.209 0.034726603973576756
3.2079999999999997 0.03423372391481882
3.207 0.033735509816400486
3.206 0.03323580868498594
3.205 0.03273985855896174
3.2039999999999997 0.03225355788888557
3.203 0.03178256669199683
3.202 0.03133165006334072
3.201 0.030904270660240235
3.1999999999999997 0.03050187611878434
3.199 0.03012406831703157
3.198 0.029768589108330367
3.197 0.029431921573618056
3.1959999999999997 0.02910941678366008
3.195 0.028796306577220453
3.194 0.02848832925737799
3.193 0.02818200343465825
3.1919999999999997 0.027875429325799797
3.191 0.027568501777481876
3.19 0.027262379683623817
3.189 0.02695963713057994
3.1879999999999997 0.026663580138929607
3.187 0.02637747591358354
3.186 0.026104076362026336
3.185 0.025844935564095547
3.184 0.025599926657387393
3.183 0.025367458519626802
3.182 0.02514413763532856
3.181 0.02492584114048437
3.18 0.02470816866365661
3.179 0.024486952833007943
3.178 0.02425914218257166
3.177 0.024023552860904598
3.176 0.023780648086475852
3.175 0.023532743433897756
3.174 0.023283223937435576
3.173 0.023036339220017178
3.172 0.02279613516237221
3.171 0.022565873700070984
3.17 0.022347416768965053
3.169 0.02214081137653844
3.168 0.021944471314965575
3.167 0.021755579956224565
3.166 0.021570236422620185
3.165 0.021384328933945294
3.164 0.02119428115385185
3.163 0.02099751882505827
3.162 0.020792754782730752
3.161 0.020580218483112915
3.16 0.020361560414026536
3.159 0.020139390351661336
3.158 0.019917064393979615
3.157 0.019698003389100008
3.156 0.019485225130867714
3.155 0.019281217045684106
3.154 0.019087821344406373
3.153 0.018905835415739543
3.152 0.018735466229692466
3.151 0.018576272310438863
3.15 0.018427304268187148
3.149 0.018287550650110913
3.148 0.018155745869598793
3.147 0.018030471210850947
3.146 0.017910453435563044
3.145 0.017794214575504966
3.144 0.017680351622932754
3.143 0.01756749383527806
3.142 0.01745441556902962
3.141 0.017340092748848204
3.14 0.01722361022567463
3.139 0.017104413701594465
3.138 0.016982242023398618
3.137 0.01685707518319447
3.136 0.016729238955271144
3.135 0.016599272735147177
3.134 0.0164678994385777
3.133 0.016336089108585253
3.132 0.01620500124742831
3.131 0.016075776946757204
3.13 0.015949693818814996
3.129 0.015827978145310694
3.128 0.01571142476651365
3.127 0.015600665665414893
3.126 0.015495850902059379
3.125 0.015396711441495344
3.124 0.015302372590477136
3.1229999999999998 0.015211659676823544
3.122 0.015122927751720798
3.121 0.015034731353519662
3.12 0.014945522605834673
3.1189999999999998 0.014854106000749037
3.118 0.014759665988906323
3.117 0.014661943503618293
3.116 0.014561201310592216
3.1149999999999998 0.01445800819018249
3.114 0.01435328599451765
3.113 0.014248173129392675
3.112 0.014143724337811628
3.1109999999999998 0.014040921089142563
3.11 0.013940539200304664
3.109 0.013843208772136404
3.108 0.01374928579205697
3.1069999999999998 0.013659127630134113
3.106 0.013572793237992133
3.105 0.013490319846593485
3.104 0.013411596576449535
3.1029999999999998 0.01333637475057135
3.102 0.013264279261395034
3.101 0.013194780295599375
3.1 0.013127070209638868
3.0989999999999998 0.013060289024713607
3.098 0.012993454182470556
3.097 0.012925467271001112
3.096 0.01285528404742403
3.0949999999999998 0.01278200389498323
3.094 0.012704775573576138
3.093 0.012623007500487412
3.092 0.012536486846266431
3.0909999999999997 0.012445363723939635
3.09 0.012350123374997066
3.089 0.012251766863000876
3.088 0.012151668713671895
3.0869999999999997 0.012051638359358076
3.086 0.011953622109161675
3.085 0.011859632490552618
3.084 0.011771545228528649
3.0829999999999997 0.011690961677482044
3.082 0.011619053443395741
3.081 0.011556572076678085
3.08 0.01150382696004083
3.0789999999999997 0.011460795258645358
3.078 0.011427203731348402
3.077 0.011402496883193265
3.076 0.011386104239165432
3.0749999999999997 0.011377311344307802
3.074 0.011375226785678335
3.073 0.011378799893585954
3.072 0.011386510527281093
3.0709999999999997 0.011396765842139618
3.07 0.011407567611908576
3.069 0.01141678520835524
3.068 0.01142224840605239
3.0669999999999997 0.011421970961766075
3.066 0.011414347423127283
3.065 0.011398287778687025
3.064 0.011373286481324916
3.0629999999999997 0.011339607660989875
3.062 0.011298128053037242
3.061 0.011250210137742982
3.06 0.011197512775493582
3.0589999999999997 0.011141955994724308
3.058 0.011085308058942384
3.057 0.011029134211677637
3.056 0.010974563443449416
3.055 0.010922361984314899
3.054 0.010872737595479192
3.053 0.01082538457469233
3.052 0.01077966104948979
3.051 0.010734664007528904
3.05 0.010689319541134293
3.049 0.010642507681234595
3.048 0.010593376498343935
3.047 0.010541216317099452
3.046 0.01048571836506039
3.045 0.010427045739910722
3.044 0.010365661494402824
3.043 0.010302593771089953
3.042 0.010239165946709101
3.041 0.0101770345043517
3.04 0.010117973000877523
3.039 0.010063786307636716
3.038 0.010016116457248219
3.037 0.009976284108469036
3.036 0.00994518073994976
3.035 0.009923065483926996
3.034 0.009909633262199435
3.033 0.00990391766381006
3.032 0.009904376544013247
3.031 0.009909077960385098
3.03 0.009915779843491127
3.029 0.009922234983772728
3.028 0.00992630080449209
3.027 0.009926100509484632
3.026 0.009920307942331471
3.025 0.00990806290532119
3.024 0.009889137543735079
3.023 0.00986380157704163
3.022 0.009832737501078704
3.021 0.009796958600271551
3.02 0.009757759334404769
3.019 0.00971641840845964
3.018 0.009674234703423512
3.017 0.009632406871292706
3.016 0.009591934657430188
3.015 0.009553679791345608
3.014 0.009518272855590029
3.013 0.009486232504535867
3.012 0.00945797981316977
3.011 0.00943379758201738
3.01 0.009413962256433863
3.009 0.009398695684828871
3.008 0.009388194909130596
3.007 0.00938249106029837
3.006 0.009381465168394979
3.005 0.009384722265770676
3.004 0.009391620659801586
3.003 0.009401208494528001
3.002 0.009412309978948513
3.001 0.009423611426514527
3.0 0.009433852590159903
2.999 0.00944179068295317
2.9979999999999998 0.009446640653093993
2.997 0.009447903568993207
2.996 0.009445461885937576
2.995 0.009439554110092153
2.9939999999999998 0.009430625057127186
2.993 0.009419124051487902
2.992 0.009405451675127102
2.991 0.009389849421819422
2.9899999999999998 0.009372287086692226
2.989 0.009352551744608998
2.988 0.009330371666839041
2.987 0.009305522984871887
2.9859999999999998 0.009277960091708514
2.985 0.00924798720899671
2.984 0.009216289643155712
2.983 0.009183926338312767
2.9819999999999998 0.009152217825342063
2.981 0.00912265355006634
2.98 0.009096668054815365
2.979 0.009075595647026294
2.9779999999999998 0.009060410712078082
2.977 0.009051723728161366
2.976 0.009049687759946079
2.975 0.0090541228852235
2.9739999999999998 0.009064463352565754
2.973 0.009079962927049717
2.972 0.009099672295159627
2.971 0.009122506972145433
2.9699999999999998 0.009147441203626667
2.969 0.009173357910255602
2.968 0.009199131191769757
2.967 0.009223673047108298
2.9659999999999997 0.009245952620664664
2.965 0.009265047404697819
2.964 0.009280222282551421
2.963 0.009291005822506906
2.9619999999999997 0.009297242309197078
2.961 0.009299178028087423
2.96 0.009297401399334219
2.959 0.009292797306454437
2.9579999999999997 0.009286406514238878
2.957 0.009279321508659056
2.956 0.009272543005700067
2.955 0.009266775567017967
2.9539999999999997 0.009262521550878939
2.953 0.009259914368899318
2.952 0.009258808433414971
2.951 0.009258909786483907
2.9499999999999997 0.009259885174654025
2.949 0.009261454406556792
2.948 0.009263533250299504
2.947 0.009266334844910802
2.9459999999999997 0.009270361375614409
2.945 0.00927628232581806
2.944 0.00928505779949261
2.943 0.009297581881310978
2.9419999999999997 0.009314815711334471
2.941 0.009337561484900215
2.94 0.009366337558165223
2.939 0.009401409411222967
2.9379999999999997 0.0094426245967285
2.937 0.0094895075199348
2.936 0.009541169104953081
2.935 0.009596426257051743
2.9339999999999997 0.009653810979244852
2.933 0.009711840783691979
2.932 0.009768959011206009
2.931 0.009823717669071018
2.9299999999999997 0.009874896507728076
2.929 0.00992164634317369
2.928 0.009963431637872182
2.927 0.010000126931474316
2.926 0.010031867943015707
2.925 0.010059044176435654
2.924 0.010082146692720041
2.923 0.010101749003380857
2.922 0.010118293107636216
2.921 0.01013227108242844
2.92 0.010143985191625985
2.919 0.010153818428668783
2.918 0.010162158659063588
2.917 0.010169445214320783
2.916 0.010176289627538216
2.915 0.010183349096750309
2.914 0.010191391734599318
2.913 0.010201136808048811
2.912 0.010213226294863244
2.911 0.010228209048756065
2.91 0.010246398603918532
2.909 0.010268002571614872
2.908 0.010292957572173312
2.907 0.01032115925080684
2.906 0.010352385397193131
2.905 0.010386296878655476
2.904 0.010422597905468295
2.903 0.010460997436165314
2.902 0.010501105019559077
2.901 0.010542591192098006
2.9 0.010585060144483424
2.899 0.010628207068160995
2.898 0.010671757867072652
2.897 0.010715566317903937
2.896 0.010759591563902333
2.895 0.010803985186725911
2.894 0.010849004889642652
2.893 0.010894911938681825
2.892 0.010941939117859465
2.891 0.010990327048755704
2.89 0.011039953562193958
2.889 0.011090595685806861
2.888 0.011141693769896812
2.887 0.011192497477979192
2.886 0.011242184472784383
2.885 0.011289914459866062
2.884 0.011334928439855608
2.883 0.011376942542325904
2.882 0.011415842090725383
2.881 0.011452062647423968
2.88 0.011486365009042898
2.879 0.011519934850644035
2.878 0.011554169380628917
2.877 0.011590675630873862
2.876 0.01163112172411475
2.875 0.011677101726402874
2.874 0.011729927567048192
2.8729999999999998 0.0117907223302485
2.872 0.011860129980831998
2.871 0.011938455322607651
2.87 0.012025242850617365
2.8689999999999998 0.012119572422817207
2.868 0.012219779822975577
2.867 0.012323694365692325
2.866 0.012428615073130691
2.8649999999999998 0.01253166940847738
2.864 0.01262985228066552
2.863 0.01272049487212204
2.862 0.012801459662284857
2.8609999999999998 0.012871424475879755
2.86 0.012929985618623385
2.859 0.012977774767904678
2.858 0.013016324290109299
2.8569999999999998 0.013048075459213356
2.856 0.013076051706664406
2.855 0.01310348208017704
2.854 0.013133746835198861
2.8529999999999998 0.013169946941028984
2.852 0.013214806929510084
2.851 0.013270477440422463
2.85 0.013338667954540678
2.8489999999999998 0.013420474150754017
2.848 0.013516528365583898
2.847 0.013627165907596439
2.846 0.013752364216512459
2.8449999999999998 0.013891669632796895
2.844 0.014044312876191184
2.843 0.014209148185589894
2.842 0.014384230868683163
2.8409999999999997 0.014567382729313943
2.84 0.014755707812242962
2.839 0.01494589640289267
2.838 0.015134546903959186
2.8369999999999997 0.015318105636437384
2.836 0.015493473377733226
2.835 0.01565810592190343
2.834 0.015810122218119865
2.8329999999999997 0.015948830656267052
2.832 0.016074184575212116
2.831 0.01618708234580628
2.83 0.016289042561847752
2.8289999999999997 0.016382085816538272
2.828 0.016468277258197776
2.827 0.016549853214533804
2.826 0.016628805203964033
2.8249999999999997 0.016706912735251697
2.824 0.016785431073451065
2.823 0.01686522494423367
2.822 0.01694670001925372
2.8209999999999997 0.01702965603988302
2.82 0.017113485939461204
2.819 0.0171971625234699
2.818 0.017279217099280254
2.8169999999999997 0.017358263211243466
2.816 0.017432807090805233
2.815 0.017501897595119973
2.814 0.017564941165369104
2.8129999999999997 0.017622226274254697
2.812 0.017674811554658186
2.811 0.01772461453645373
2.81 0.017774163313699264
2.8089999999999997 0.017826460300917855
2.808 0.017884695694192324
2.807 0.017951879255183007
2.806 0.0180307046032236
2.8049999999999997 0.018123107847173078
2.804 0.018230458231482328
2.803 0.018353388779459162
2.802 0.01849193187831438
2.8009999999999997 0.018645514573442844
2.8 0.018813209913952248
2.799 0.018993879146990446
2.798 0.019186228117587495
2.797 0.019388903072666847
2.796 0.01960056416020787
2.795 0.01981985052121611
2.794 0.020045499229714943
2.793 0.020276270975750084
2.792 0.02051086628420051
2.791 0.020748002635252755
2.79 0.02098655669842791
2.789 0.021225336985088303
2.788 0.02146326480162838
2.787 0.021699514592505565
2.786 0.021933337740973734
2.785 0.022164334647242184
2.784 0.022392192117449132
2.783 0.022617081132424947
2.782 0.022839437113200294
2.781 0.02306005408891072
2.78 0.023280035450330056
2.779 0.023500819316212854
2.778 0.023723922924576833
2.777 0.023951309936962126
2.776 0.024184770172195145
2.775 0.024426095891981164
2.774 0.024676672723528727
2.773 0.0249374160901796
2.772 0.025208834118845766
2.771 0.025490365703793278
2.77 0.025781300144039544
2.769 0.02607999942710819
2.768 0.0263845272274506
2.767 0.02669286030460003
2.766 0.027002825225961445
2.765 0.027312602282674625
2.764 0.02762063335632084
2.763 0.02792548154928154
2.762 0.028225846630066272
2.761 0.02852050641566972
2.76 0.028807893508506432
2.759 0.029086206524641372
2.758 0.02935349379193701
2.757 0.02960736856566681
2.756 0.029845708756432943
2.755 0.030066700158281362
2.754 0.03026933843476916
2.753 0.03045348308360453
2.752 0.030620122235395123
2.751 0.03077167779783533
2.75 0.03091174301918032
2.749 0.03104474602339489
2.7479999999999998 0.03117611259963659
2.747 0.031311531762488826
2.746 0.03145655510302154
2.745 0.03161666859643413
2.7439999999999998 0.03179679618785769
2.743 0.032000801460292286
2.742 0.03223222394351911
2.741 0.03249315750110778
2.7399999999999998 0.032784933989878084
2.739 0.03310817913110176
2.738 0.033462095898148594
2.737 0.03384560458437106
2.7359999999999998 0.0342566344908852
2.735 0.0346923689587506
2.734 0.035149481076794935
2.733 0.035623993685820365
2.7319999999999998 0.03611137793854356
2.731 0.03660698684444338
2.73 0.03710564405315301
2.729 0.03760222998001469
2.7279999999999998 0.038091765539524154
2.727 0.03856947347141997
2.726 0.03903139305727711
2.725 0.03947430152331753
2.7239999999999998 0.03989596800750914
2.723 0.04029559000725717
2.722 0.04067418253713311
2.721 0.0410336139977582
2.7199999999999998 0.041378057978286364
2.719 0.041712452333077375
2.718 0.04204353923129576
2.717 0.04237785322160439
2.7159999999999997 0.042722298254236964
2.715 0.043082799558311305
2.714 0.043463964661626636
2.713 0.04386838204619755
2.7119999999999997 0.04429649949568688
2.711 0.044746470005347816
2.71 0.045214536218209436
2.709 0.04569583193198848
2.7079999999999997 0.046185286568034556
2.707 0.04667823781740137
2.706 0.047171383178909426
2.705 0.0476631226741742
2.7039999999999997 0.04815353626854847
2.703 0.048644060384516415
2.702 0.04913685447308183
2.701 0.049633952987418316
2.6999999999999997 0.0501369211993374
2.699 0.0506457715522967
2.698 0.05115921842702661
2.697 0.05167474528420322
2.6959999999999997 0.05218914273265259
2.695 0.05269897940774281
2.694 0.053201117495032695
2.693 0.05369320187559287
2.6919999999999997 0.054173559877064376
2.691 0.05464145224132817
2.69 0.055096405705601814
2.689 0.05553820621567278
2.6879999999999997 0.05596617032022462
2.687 0.056379516663005745
2.686 0.056777403769794926
2.685 0.057158817324120655
2.6839999999999997 0.057524220966322044
2.683 0.05787471014432894
2.682 0.05821350964079234
2.681 0.058545153342000764
2.6799999999999997 0.058875890859599565
2.679 0.05921356872266404
2.678 0.0595664538675671
2.677 0.05994319600351402
2.6759999999999997 0.060352278222610065
2.675 0.06080113424226092
2.674 0.061295788699857426
2.673 0.06184037905900831
2.6719999999999997 0.06243675109185768
2.671 0.06308358545224459
2.67 0.0637766249013684
2.669 0.06450759444645326
2.668 0.06526533637781318
2.667 0.06603509424014384
2.666 0.06680025842686856
2.665 0.06754345564357958
2.664 0.06824769286796148
2.663 0.06889832019526243
2.662 0.06948456986557079
2.661 0.06999972489914141
2.66 0.07044228372056152
2.659 0.07081541960617511
2.658 0.07112587383469934
2.657 0.07138329492320918
2.656 0.07159871655504134
2.655 0.0717837154860873
2.654 0.07194876565848507
2.653 0.0721029030898906
2.652 0.0722542455276862
2.651 0.07240912968150133
2.65 0.07257296474134398
2.649 0.07274971953446238
2.648 0.0729425137118853
2.647 0.073153054585731
2.646 0.07338206608375737
2.645 0.07362883751665883
2.644 0.0738907863730365
2.643 0.07416510835475815
2.642 0.07444732270118655
2.641 0.074733238535194
2.64 0.07501898872134237
2.639 0.07530178465180344
2.638 0.07558044302359766
2.637 0.07585510135059335
2.636 0.0761270093560368
2.635 0.07639806240500976
2.634 0.07667078614321277
2.633 0.07694619268159292
2.632 0.07722519550338405
2.631 0.07750647823752323
2.63 0.07778707456272863
2.629 0.07806309846178625
2.628 0.07832961363413823
2.627 0.07858036705770355
2.626 0.07881007261136201
2.625 0.07901402135871072
2.624 0.07918864584885524
2.6229999999999998 0.07933234880867455
2.622 0.07944555157099537
2.621 0.07953028512966641
2.62 0.07959022739580404
2.6189999999999998 0.07962934239333215
2.618 0.07965188186126895
2.617 0.0796609423988459
2.616 0.07965778813422546
2.6149999999999998 0.07964215114618008
2.614 0.07961147450445234
2.613 0.07956239314778062
2.612 0.07949104766508894
2.6109999999999998 0.07939428363987987
2.61 0.07927052167594167
2.609 0.07912075211446999
2.608 0.07894854099118497
2.6069999999999998 0.07875975112182186
2.606 0.07856215518234091
2.605 0.07836426979393339
2.604 0.07817331124085808
2.6029999999999998 0.07799488197686821
2.602 0.07783173402679675
2.601 0.07768345568790297
2.6 0.07754667069266387
2.5989999999999998 0.0774147322556052
2.598 0.07727993536654622
2.597 0.07713423814752379
2.596 0.07697082357578605
2.5949999999999998 0.07678569182542783
2.594 0.07657753286791286
2.593 0.0763500868333154
2.592 0.07610977694815996
2.5909999999999997 0.07586643400281554
2.59 0.07563143028921952
2.589 0.07541576937405815
2.588 0.07522943417874173
2.5869999999999997 0.0750792905286767
2.586 0.07496845107287088
2.585 0.07489585898023254
2.584 0.07485679431072088
2.5829999999999997 0.07484415217325906
2.582 0.07484919576476126
2.581 0.07486263559429628
2.58 0.07487618745141617
2.5789999999999997 0.07488266573955071
2.578 0.07487761777648211
2.577 0.07485688751557337
2.576 0.07481797579697952
2.5749999999999997 0.07475908289166304
2.574 0.07467832236349839
2.573 0.07457428859881941
2.572 0.07444585131483564
2.5709999999999997 0.07429282914122706
2.57 0.07411759642214352
2.569 0.07392439069573523
2.568 0.07372116570673412
2.5669999999999997 0.07351821741736354
2.566 0.07332865342209385
2.565 0.0731666275715404
2.564 0.07304592178633328
2.5629999999999997 0.07297852367622334
2.562 0.07297268202322159
2.561 0.07303175139011561
2.56 0.07315357774194095
2.5589999999999997 0.07332982432381739
2.558 0.07354768561361982
2.557 0.07379019340389209
2.556 0.07403906531670668
2.5549999999999997 0.07427570738842745
2.554 0.07448352631114218
2.553 0.07464994090985509
2.552 0.07476735407601053
2.5509999999999997 0.07483417644105912
2.55 0.07485452093712563
2.549 0.07483741206302358
2.548 0.07479589372885827
2.5469999999999997 0.07474492580255764
2.546 0.0746996238355461
2.545 0.07467438856221174
2.544 0.0746794732946715
2.543 0.07472138652159917
2.542 0.07480127107407249
2.541 0.07491488773149187
2.54 0.07505369611097326
2.539 0.07520509622161284
2.538 0.07535466507807596
2.537 0.07548697925384344
2.536 0.07558911334234339
2.535 0.07565123100823118
2.534 0.07566743210867317
2.533 0.07563821271834943
2.532 0.07556911711131785
2.531 0.07547026343053495
2.53 0.07535540606856408
2.529 0.07523958591400548
2.528 0.07513778532989895
2.527 0.07506246715348949
2.526 0.07502333228658452
2.525 0.07502474659855157
2.524 0.07506667671336252
2.523 0.07514489629005477
2.522 0.0752520897900597
2.521 0.07537815662885591
2.52 0.07551264793726196
2.519 0.07564548040633799
2.518 0.07576906435805375
2.517 0.07587794526676213
2.516 0.07597036307786113
2.515 0.076047694080553
2.514 0.07611406411796802
2.513 0.07617577080279368
2.512 0.07624091788381221
2.511 0.0763165961070028
2.51 0.07640990680400137
2.509 0.0765247151371139
2.508 0.07666198097783368
2.507 0.07681949627154823
2.506 0.07699193974073296
2.505 0.07717083409861833
2.504 0.07734633780488191
2.503 0.07750816857476236
2.502 0.07764741636005254
2.501 0.07775825241120775
2.5 0.07783881232407094
2.499 0.07789232905889786
2.4979999999999998 0.07792727521977766
2.497 0.07795562560803565
2.496 0.07799169065664881
2.495 0.07805137433255388
2.4939999999999998 0.07814855147291626
2.493 0.07829339774880852
2.492 0.07849113248498904
2.491 0.07874118491286441
2.4899999999999998 0.07903761117106516
2.489 0.079370066669671
2.488 0.07972589190601861
2.487 0.08009137969572959
2.4859999999999998 0.08045462441600346
2.485 0.08080647540985318
2.484 0.08114128431838741
2.483 0.08145775666489874
2.4819999999999998 0.08175809796396066
2.481 0.08204675286266759
2.48 0.08232982032923795
2.479 0.08261363154431212
2.4779999999999998 0.08290445882326812
2.477 0.08320727950396475
2.476 0.08352687937268695
2.475 0.08386758623404424
2.4739999999999998 0.08423316307246606
2.473 0.08462709529726122
2.472 0.08505299779746062
2.471 0.08551376453057682
2.4699999999999998 0.08601235136037834
2.469 0.08654895451750846
2.468 0.08712193670326852
2.467 0.0877272944241627
2.4659999999999997 0.08835784522513823
2.465 0.08900505725586313
2.464 0.08965858779024904
2.463 0.09030724076866206
2.4619999999999997 0.09094124016748792
2.461 0.09155255873983772
2.46 0.09213666575941416
2.459 0.0926925580874216
2.4579999999999997 0.09322217016204984
2.457 0.09373143009671331
2.456 0.09422792467982943
2.455 0.09472006302589692
2.4539999999999997 0.09521645136358135
2.453 0.09572444067402874
2.452 0.09624936325525453
2.451 0.09679527723970731
2.4499999999999997 0.0973649245008507
2.449 0.09795953082799704
2.448 0.09858110295949109
2.447 0.09923130642200667
2.4459999999999997 0.09991150713358625
2.445 0.10062398740663428
2.444 0.1013709555620598
2.443 0.1021529562658061
2.4419999999999997 0.10296971564023658
2.441 0.10381992430855114
2.44 0.10470000692035968
2.439 0.10560482579211966
2.4379999999999997 0.10652845562100224
2.437 0.10746395743655374
2.436 0.1084046290437194
2.435 0.10934350115861723
2.4339999999999997 0.1102734592161201
2.433 0.11118765791346322
2.432 0.11207952636033319
2.431 0.1129433793506019
2.4299999999999997 0.11377384005042834
2.429 0.11456623685524177
2.428 0.11531774539163993
2.427 0.11602697119388557
2.4259999999999997 0.11669482226085393
2.425 0.11732456599237527
2.424 0.11792133925448767
2.423 0.1184934948163966
2.4219999999999997 0.11905119907511674
2.421 0.1196069205935518
2.42 0.12017545224979921
2.419 0.12077162341332405
2.4179999999999997 0.1214114292491587
2.417 0.12210983767598989
2.416 0.12287995255582555
2.415 0.12373233283004066
2.414 0.12467420154277355
2.413 0.12570938535268553
2.412 0.1268365152475102
2.411 0.12805146395769942
2.41 0.12934771857090618
2.409 0.13071523914186461
2.408 0.13214241010577432
2.407 0.13361735293113378
2.406 0.13512708880525187
2.405 0.13665844551961387
2.404 0.1381975842462438
2.403 0.13973082407472798
2.402 0.14124407042056522
2.401 0.14272502512457672
2.4 0.14416196207898602
2.399 0.1455456116307194
2.398 0.14686970029681282
2.397 0.1481317472835729
2.396 0.14933315711524092
2.395 0.15047934152719258
2.394 0.15158050487800262
2.393 0.15264967876028002
2.392 0.15370035977935764
2.391 0.15474950640639185
2.39 0.15581222072125803
2.389 0.15690169965241804
2.388 0.15802847664757305
2.387 0.15919746594339262
2.386 0.1604096160093338
2.385 0.16166019991265757
2.384 0.16293964183129792
2.383 0.16423459751496677
2.382 0.16553068465839252
2.381 0.16681182258301563
2.38 0.16806515287251758
2.379 0.1692798175035963
2.378 0.17044928778530138
2.377 0.17156928036407845
2.376 0.17263912643648427
2.375 0.1736581710276324
2.374 0.17462575982027
2.3729999999999998 0.1755396702964491
2.372 0.17639412122638526
2.371 0.17718199841310395
2.37 0.1778939757226601
2.3689999999999998 0.17852009343179526
2.368 0.1790526587413375
2.367 0.179487663104175
2.366 0.17982577990716245
2.3649999999999998 0.1800743158669376
2.364 0.18024455234635378
2.363 0.1803528625580319
2.362 0.1804171006611924
2.3609999999999998 0.18045275386291726
2.36 0.1804742743426011
2.359 0.1804880500698878
2.358 0.18049272162162297
2.3569999999999998 0.18048119493729553
2.356 0.18043781484603894
2.355 0.18034500749730573
2.354 0.18018215900771115
2.3529999999999998 0.17993120845772595
2.352 0.17957869670395937
2.351 0.1791191784589288
2.35 0.17855315451792486
2.3489999999999998 0.1778895700269067
2.348 0.17714282783956276
2.347 0.17632977026533914
2.346 0.17546896314752494
2.3449999999999998 0.17457647305384888
2.344 0.1736654340417644
2.343 0.17274452185841258
2.342 0.1718162259102701
2.3409999999999997 0.17087950500361487
2.34 0.16993041435175557
2.339 0.16896216907061076
2.338 0.16796855732087254
2.3369999999999997 0.1669442203048807
2.336 0.1658862728498456
2.335 0.1647944404620365
2.334 0.1636715089547551
2.3329999999999997 0.16252021104839287
2.332 0.1613467520734146
2.331 0.1601546658423715
2.33 0.1589473859657484
2.3289999999999997 0.15772374042722442
2.328 0.15648149348469811
2.327 0.15521494481334575
2.326 0.1539167338094833
2.3249999999999997 0.15257824170491005
2.324 0.15119184269435385
2.323 0.14975338824627496
2.322 0.1482612359915278
2.3209999999999997 0.14671870678885998
2.32 0.1451336057438316
2.319 0.14351745568391053
2.318 0.14188406052648167
2.3169999999999997 0.140248993404434
2.316 0.1386260665973017
2.315 0.13702669340796686
2.314 0.13545678297507166
2.3129999999999997 0.13391578676437174
2.312 0.1323971011876238
2.311 0.13088610834140732
2.31 0.12936500100063547
2.3089999999999997 0.12781290077333413
2.308 0.12620851625032548
2.307 0.12453608001842315
2.306 0.12278463639642284
2.3049999999999997 0.12095322567319347
2.304 0.11904821700481026
2.303 0.11708475225215174
2.302 0.11508488458146277
2.3009999999999997 0.1130743669947737
2.3 0.11107965265843674
2.299 0.10912524186479651
2.298 0.10723235581037374
2.2969999999999997 0.1054160890614299
2.296 0.10368640253035157
2.295 0.1020475458783918
2.294 0.10050034336584157
2.2929999999999997 0.09904205679333523
2.292 0.0976683590155899
2.291 0.09637366427751902
2.29 0.09515393205338671
2.2889999999999997 0.0940045007448096
2.288 0.09292079788163504
2.287 0.09189827127710043
2.286 0.09093130999862639
2.285 0.09001293776392974
2.284 0.08913484650220879
2.283 0.0882856111727775
2.282 0.08745281322289555
2.281 0.08662251275864732
2.28 0.08578220487245324
2.279 0.08491863196587546
2.278 0.08402205568888747
2.277 0.08308554441633384
2.276 0.08210579150430951
2.275 0.08108374104004937
2.274 0.08002266957683107
2.273 0.0789293447132646
2.272 0.07781194569913479
2.271 0.07667855304155459
2.27 0.0755374446564928
2.269 0.07439554978797212
2.268 0.073257764805507
2.267 0.07212717215635218
2.266 0.07100548710599278
2.265 0.06989285769447488
2.264 0.06878896629077692
2.263 0.06769355466628509
2.262 0.06660687007345686
2.261 0.06552979493327285
2.26 0.06446514458240671
2.259 0.06341704107111837
2.258 0.06239100582633558
2.257 0.06139416422087289
2.256 0.06043423393364313
2.255 0.0595196379922526
2.254 0.05865743612533879
2.253 0.057853265013904594
2.252 0.0571105031142348
2.251 0.05642889546765962
2.25 0.05580450137150726
2.249 0.05522920987990223
2.2479999999999998 0.05469121275540938
2.247 0.05417615275264925
2.246 0.0536675996439151
2.245 0.05314969099255857
2.2439999999999998 0.052608029044801
2.243 0.052031748063173275
2.242 0.051414378836904535
2.241 0.05075427522288886
2.2399999999999998 0.05005538055809268
2.239 0.04932602458634717
2.238 0.04857840440794981
2.237 0.047826744739586306
2.2359999999999998 0.04708592890881747
2.235 0.04637031877874505
2.234 0.04569192563065463
2.233 0.0450595500795018
2.2319999999999998 0.04447798724473728
2.231 0.04394802032261101
2.23 0.04346638937275791
2.229 0.04302610582364552
2.2279999999999998 0.042618161697776394
2.227 0.0422318132520953
2.226 0.04185632274831745
2.225 0.04148231558226827
2.2239999999999998 0.041102085967529026
2.223 0.040710975318540635
2.222 0.040307524505194245
2.221 0.03989287738370067
2.2199999999999998 0.03947042264473522
2.219 0.039044943588110365
2.218 0.03862149782236403
2.217 0.03820412990865286
2.2159999999999997 0.03779532152122516
2.215 0.03739546893311358
2.214 0.037002954738133254
2.213 0.036614694168359406
2.2119999999999997 0.03622656301743651
2.211 0.035834203804068133
2.21 0.03543442651566054
2.209 0.03502535359110894
2.2079999999999997 0.03460716137590138
2.207 0.03418212224044531
2.206 0.033754268744695365
2.205 0.03332899606374975
2.2039999999999997 0.03291231825628595
2.203 0.03250994469766595
2.202 0.03212664665955871
2.201 0.03176581381542188
2.1999999999999997 0.031428778471068744
2.199 0.03111498420832933
2.198 0.030821983198908488
2.197 0.030546062991311622
2.1959999999999997 0.03028241866120359
2.195 0.03002616239303696
2.194 0.029773010991859063
2.193 0.02951955857873252
2.1919999999999997 0.029264095620536806
2.191 0.029006827382098234
2.19 0.028749298613380214
2.189 0.028494524830742243
2.1879999999999997 0.028246255405359296
2.187 0.028008130506091525
2.186 0.027783171418530327
2.185 0.027573020545719352
2.1839999999999997 0.02737745440490644
2.183 0.027194598146322243
2.182 0.027020624129036955
2.181 0.026850862922510953
2.1799999999999997 0.026680370311210944
2.179 0.02650448775947859
2.178 0.026319799941502388
2.177 0.026124992006335578
2.1759999999999997 0.025920589398894134
2.175 0.025709194776022317
2.174 0.025494630213524463
2.173 0.025281686158773804
2.1719999999999997 0.025074947420847746
2.171 0.024878146492614307
2.17 0.024693462315684565
2.169 0.024521061721022745
2.1679999999999997 0.024359282785898728
2.167 0.024205072882398707
2.166 0.024054160928479954
2.165 0.023902003262875577
2.1639999999999997 0.023744628097664835
2.163 0.02357914576478707
2.162 0.023404077727009007
2.161 0.02321962297484296
2.16 0.023027552497722616
2.159 0.02283070978242336
2.158 0.02263278087638003
2.157 0.022437552484111223
2.156 0.022248376812320905
2.155 0.022068054204883208
2.154 0.021898694244454852
2.153 0.02174126738057085
2.152 0.021596099990164506
2.151 0.021462811832997763
2.15 0.02134044324780853
2.149 0.021227959705909308
2.148 0.021124010908006495
2.147 0.021027044183893125
2.146 0.020935638893878807
2.145 0.020848117325125537
2.144 0.02076285519144745
2.143 0.02067825469797547
2.142 0.020592886767706067
2.141 0.020505541415058334
2.14 0.020415138503670646
2.139 0.020321030177411128
2.138 0.02022290498790005
2.137 0.020120745431786942
2.136 0.020014927935830425
2.135 0.01990608776281797
2.134 0.01979507100312747
2.133 0.019683025373913234
2.132 0.019571315588075604
2.131 0.019461292959470352
2.13 0.0193544683056059
2.129 0.019252290169821294
2.128 0.019155699665427385
2.127 0.019065427467499136
2.126 0.018981641001413942
2.125 0.018904007130724897
2.124 0.018831469823271444
2.1229999999999998 0.01876263027769113
2.122 0.018695528393598452
2.121 0.018628483472520434
2.12 0.018559690807670302
2.1189999999999998 0.0184877948971701
2.118 0.01841190537132168
2.117 0.01833180225807914
2.116 0.018247879198034597
2.1149999999999998 0.018160873018612488
2.114 0.018071911668557598
2.113 0.017982352901508535
2.112 0.017893414460970494
2.1109999999999998 0.017806197297319557
2.11 0.01772152847959806
2.109 0.017640078178644034
2.108 0.0175621865084258
2.1069999999999998 0.017488232972560244
2.106 0.017418266554544936
2.105 0.017352359558083796
2.104 0.017290424436363
2.1029999999999998 0.017232234185046155
2.102 0.01717743182144205
2.101 0.017125464271548884
2.1 0.01707542700596685
2.0989999999999998 0.017026330178507625
2.098 0.016977004568076173
2.097 0.016926101709920493
2.096 0.01687230235298308
2.0949999999999998 0.016814435822808785
2.094 0.016751353855482348
2.093 0.016682222248917952
2.092 0.016606665498232483
2.0909999999999997 0.016524775835586283
2.09 0.01643709196240602
2.089 0.016344837367686358
2.088 0.01624975529187722
2.0869999999999997 0.016154192658355274
2.086 0.016060718334742815
2.085 0.01597201983302188
2.084 0.015890650409851582
2.0829999999999997 0.015818819531787723
2.082 0.01575819241452224
2.081 0.015709895075679707
2.08 0.015674469712077175
2.0789999999999997 0.0156520174919934
2.078 0.015642294666871007
2.077 0.015644664222887232
2.076 0.01565845435916479
2.0749999999999997 0.015682755972630847
2.074 0.015716398122313898
2.073 0.01575794803842613
2.072 0.015805312026693122
2.0709999999999997 0.01585625474812622
2.07 0.015907969067678347
2.069 0.015957451534395848
2.068 0.016001636012063586
2.0669999999999997 0.016037707826554195
2.066 0.016063383420725007
2.065 0.016077104518880204
2.064 0.01607813319920503
2.0629999999999997 0.016066813369300034
2.062 0.016044355071620685
2.061 0.016012645205141302
2.06 0.01597400145339258
2.0589999999999997 0.015931104713655626
2.058 0.015886425770077782
2.057 0.015842141452378538
2.056 0.015799817687981967
2.0549999999999997 0.01576050299458897
2.054 0.015724462062246158
2.053 0.015691238968422252
2.052 0.015659902617070065
2.0509999999999997 0.015629169174104545
2.05 0.015597523717373099
2.049 0.015563395312027236
2.048 0.015525622618665658
2.0469999999999997 0.015483245625075878
2.046 0.015435894602717427
2.045 0.015383876477281299
2.044 0.015327920478026636
2.0429999999999997 0.015269570057165855
2.042 0.015210778957978335
2.041 0.015153975589811823
2.04 0.015101740396822622
2.0389999999999997 0.015056691086327451
2.038 0.015021201747174575
2.037 0.014997166911567593
2.036 0.014985852182821379
2.0349999999999997 0.01498759808525649
2.034 0.01500191273632658
2.033 0.015027336977549753
2.032 0.01506157077085163
2.031 0.015101746847069292
2.03 0.015144547468118823
2.029 0.015186664368470914
2.028 0.015224950994765325
2.027 0.015256669799772339
2.026 0.015279905277994861
2.025 0.015293438953266545
2.024 0.015296991761638266
2.023 0.01529101623947766
2.022 0.015276560925821345
2.021 0.015255146985222167
2.02 0.015228706028173231
2.019 0.01519911033397172
2.018 0.015168253232412925
2.017 0.015137872178702948
2.016 0.01510940238371654
2.015 0.01508408970586092
2.014 0.015062852482610103
2.013 0.015046475444343841
2.012 0.015035629434067927
2.011 0.015030815536203617
2.01 0.015032561198307473
2.009 0.01504132672499708
2.008 0.015057545889016519
2.007 0.015081384000309738
2.006 0.015112753658133889
2.005 0.015151096161490008
2.004 0.015195430452552214
2.003 0.015244244590262206
2.002 0.015295646612996597
2.001 0.015347500676403896
2.0 0.015397748440085993
1.9989999999999997 0.015444359733701181
1.9980000000000002 0.015486041217640408
1.9969999999999999 0.015521972272219027
1.9959999999999996 0.015551947897545942
1.995 0.015576333349416896
1.9939999999999998 0.01559583906126651
1.9930000000000003 0.015611155232675191
1.992 0.015622892699457769
1.9909999999999997 0.015631387705740064
1.9900000000000002 0.01563652896823766
1.9889999999999999 0.015637905210695555
1.9879999999999995 0.01563501506214012
1.987 0.015627453137282234
1.9859999999999998 0.015615120799007648
1.9850000000000003 0.015598520300802252
1.984 0.015578804309159379
1.9829999999999997 0.015557766970863564
1.9820000000000002 0.015537651255729616
1.9809999999999999 0.015520993543777182
1.9799999999999995 0.015510253449267495
1.979 0.015507735371677059
1.9779999999999998 0.015515152967029293
1.9770000000000003 0.01553362366765739
1.976 0.01556350100059273
1.9749999999999996 0.015604594025943481
1.9740000000000002 0.015656049297939102
1.9729999999999999 0.015716701819504353
1.9719999999999995 0.0157850168567449
1.971 0.015859199421414328
1.9699999999999998 0.015937501562578088
1.9690000000000003 0.016017972769778285
1.968 0.016098594094500457
1.9669999999999996 0.01617736266319676
1.9660000000000002 0.016252348126924075
1.9649999999999999 0.016321785039330385
1.9639999999999995 0.0163842383700851
1.963 0.016438746308276415
1.9619999999999997 0.01648493140475786
1.9610000000000003 0.01652316854089361
1.96 0.01655446949776195
1.9589999999999996 0.0165804210167934
1.9580000000000002 0.01660291529456065
1.9569999999999999 0.016623974436109412
1.9559999999999995 0.01664547536318546
1.955 0.016668781478037294
1.9539999999999997 0.016694906778836973
1.9530000000000003 0.016724206621061735
1.952 0.016756520740702385
1.9509999999999996 0.016791416371847948
1.9500000000000002 0.01682836523816228
1.9489999999999998 0.016866916136560883
1.9479999999999995 0.016906942153108544
1.947 0.01694882365952253
1.9459999999999997 0.016993441348841058
1.9450000000000003 0.01704196074079251
1.944 0.017096050323922
1.9429999999999996 0.017157255780129773
1.9420000000000002 0.017227251610255453
1.9409999999999998 0.017307438413966494
1.9399999999999995 0.01739871245060875
1.939 0.017501542759252836
1.9379999999999997 0.01761565437498202
1.9370000000000003 0.017740204608188096
1.936 0.017873607778957884
1.9349999999999996 0.018013747312101418
1.9340000000000002 0.018157974515305052
1.9329999999999998 0.01830361485285317
1.9319999999999995 0.018447834494456306
1.931 0.01858798114736485
1.9299999999999997 0.018721809730999673
1.9290000000000003 0.01884774521209328
1.928 0.018964780594128393
1.9269999999999996 0.019072661911308242
1.9260000000000002 0.019171620322702268
1.9249999999999998 0.01926234498863591
1.9239999999999995 0.01934572159056564
1.923 0.019422791500146686
1.9219999999999997 0.019494346027124927
1.9210000000000003 0.019561291743345855
1.92 0.019624170080282236
1.9189999999999996 0.019683698863614298
1.9180000000000001 0.019740611906343304
1.9169999999999998 0.019795750253007654
1.9159999999999995 0.019850292368158842
1.915 0.019905497338975345
1.9139999999999997 0.01996283631250904
1.9130000000000003 0.020023675865991516
1.912 0.020089232810016212
1.9109999999999996 0.02016053407029747
1.9100000000000001 0.020238148710633036
1.9089999999999998 0.02032244674446832
1.9079999999999995 0.020413277746756636
1.907 0.020510433367814312
1.9059999999999997 0.020613490513984062
1.9050000000000002 0.02072182468007374
1.904 0.020834921235957485
1.9029999999999996 0.020952298556201697
1.9020000000000001 0.021073302013760196
1.9009999999999998 0.021197416953425908
1.9000000000000004 0.021324003058592
1.899 0.021452605853463456
1.8979999999999997 0.021582818183961756
1.8970000000000002 0.02171446644453733
1.896 0.02184754143511722
1.8949999999999996 0.02198237720650537
1.8940000000000001 0.022119461010437817
1.8929999999999998 0.022259236106185885
1.8920000000000003 0.02240202452252694
1.891 0.022548133983291155
1.8899999999999997 0.022697102669825574
1.8890000000000002 0.02284825971044884
1.888 0.023000257519141365
1.8869999999999996 0.023151388274924124
1.8860000000000001 0.023299851264946974
1.8849999999999998 0.023443859930826386
1.8840000000000003 0.023581864892431987
1.883 0.02371336639421449
1.8819999999999997 0.023838252124683483
1.8810000000000002 0.023957615421107026
1.88 0.0240732502259373
1.8789999999999996 0.024187854528978137
1.8780000000000001 0.024304570195471022
1.8769999999999998 0.024426974696669088
1.8760000000000003 0.02455874774916676
1.875 0.024703394135662523
1.8739999999999997 0.02486377595062457
1.8730000000000002 0.02504230840734429
1.8719999999999999 0.025240354817803207
1.8709999999999996 0.025458496513968587
1.87 0.02569565113203982
1.8689999999999998 0.025949706977496666
1.8680000000000003 0.02621692101921115
1.867 0.026492459701667262
1.8659999999999997 0.026770344728213866
1.8650000000000002 0.02704426345266984
1.8639999999999999 0.02730763803816025
1.8629999999999995 0.027554670503246885
1.862 0.02778075202426639
1.8609999999999998 0.027983080552894897
1.8600000000000003 0.02816087852443989
1.859 0.02831562698266384
1.8579999999999997 0.028450775072549946
1.8570000000000002 0.02857174420814225
1.8559999999999999 0.02868521432851762
1.8549999999999995 0.02879829351854405
1.854 0.028918417674998472
1.8529999999999998 0.02905240238717053
1.8520000000000003 0.02920626044112303
1.851 0.02938475400940561
1.8499999999999996 0.029591734848387043
1.8490000000000002 0.02982972814805871
1.8479999999999999 0.030100280323611252
1.8469999999999995 0.030404320952932686
1.846 0.03074201572953442
1.8449999999999998 0.031112554005288683
1.8440000000000003 0.031514406495379094
1.843 0.03194515924335207
1.8419999999999996 0.032400531091697306
1.8410000000000002 0.03287565112455842
1.8399999999999999 0.03336395830388481
1.8389999999999995 0.03385787227081124
1.838 0.03434956398518234
1.8369999999999997 0.03483080109659799
1.8360000000000003 0.03529435006354418
1.835 0.03573422777628041
1.8339999999999996 0.03614595759178388
1.8330000000000002 0.036527779504323774
1.8319999999999999 0.03687943672784634
1.8309999999999995 0.037202860103131064
1.83 0.03750145545859014
1.8289999999999997 0.0377798378904838
1.8280000000000003 0.038042788168784744
1.827 0.03829556157083297
1.8259999999999996 0.03854291530616035
1.8250000000000002 0.03878916666941753
1.8239999999999998 0.039037459346399225
1.8229999999999995 0.03929004818118392
1.822 0.039548104218559886
1.8209999999999997 0.039811312394571176
1.8200000000000003 0.04007835713557592
1.819 0.04034682119174757
1.8179999999999996 0.04061315431953349
1.8170000000000002 0.040873895830283516
1.8159999999999998 0.04112525495374363
1.8149999999999995 0.04136465036712314
1.814 0.041590326503810955
1.8129999999999997 0.04180262273141208
1.8120000000000003 0.04200374479319226
1.811 0.04219801759816816
1.8099999999999996 0.04239130162086292
1.8090000000000002 0.042590704631349355
1.8079999999999998 0.04280391456721379
1.8069999999999995 0.043038291584155376
1.806 0.04330053756263318
1.8049999999999997 0.04359562419312211
1.8040000000000003 0.043927212844123216
1.803 0.04429723437828776
1.8019999999999996 0.04470616158184727
1.8010000000000002 0.045153003637713476
1.7999999999999998 0.04563584251108505
1.7989999999999995 0.04615220750908591
1.798 0.04669918856025346
1.7969999999999997 0.04727366109549562
1.7960000000000003 0.04787244328541807
1.795 0.04849225382996309
1.7939999999999996 0.04912999573505945
1.7930000000000001 0.04978254482684486
1.7919999999999998 0.05044662283655136
1.7909999999999995 0.0511189270514973
1.79 0.05179653155688256
1.7889999999999997 0.05247635512003471
1.7880000000000003 0.05315557571541983
1.787 0.05383204930340786
1.7859999999999996 0.05450384387402954
1.7850000000000001 0.05516993771318256
1.7839999999999998 0.05582957009581086
1.7829999999999995 0.05648321057151156
1.782 0.05713201876742822
1.7809999999999997 0.05777806665162619
1.7800000000000002 0.0584241982049972
1.779 0.05907406379632787
1.7779999999999996 0.05973150512958484
1.7770000000000001 0.06040147589718034
1.7759999999999998 0.06108845773628085
1.7750000000000004 0.061796942924138135
1.774 0.06253041661014776
1.7729999999999997 0.06329120740481943
1.7720000000000002 0.06408066672915007
1.771 0.064897504284172
1.7699999999999996 0.06574016750558505
1.7690000000000001 0.06660479613246362
1.7679999999999998 0.06748686704492458
1.7670000000000003 0.06838165746392455
1.766 0.06928404113820023
1.7649999999999997 0.07018972640036078
1.7640000000000002 0.07109498192164078
1.763 0.07199618790709253
1.7619999999999996 0.07288987260985849
1.7610000000000001 0.07377255320302463
1.7599999999999998 0.07463965262506672
1.7590000000000003 0.07548583524384904
1.758 0.07630527505808579
1.7569999999999997 0.07709096916107716
1.7560000000000002 0.07783664043231668
1.755 0.07853692100033723
1.7539999999999996 0.07918871432612604
1.7530000000000001 0.07979133802975912
1.7519999999999998 0.08034726616620046
1.7510000000000003 0.08086292706941772
1.75 0.08134804854715803
1.7489999999999997 0.08181470528940268
1.7480000000000002 0.08227776524913763
1.7469999999999999 0.08275288512585907
1.7459999999999996 0.08325544086698199
1.745 0.08380069901023848
1.7439999999999998 0.08440240949598489
1.7430000000000003 0.0850714698101787
1.742 0.08581786329340027
1.7409999999999997 0.08664759589377242
1.7400000000000002 0.08756450404929404
1.7389999999999999 0.08857038432807182
1.7379999999999995 0.0896630434914784
1.737 0.09083937550751482
1.7359999999999998 0.09209345617321103
1.7350000000000003 0.09341721129102308
1.734 0.09480115171928487
1.7329999999999997 0.09623399434844537
1.7320000000000002 0.09770299270320953
1.7309999999999999 0.09919519992824508
1.7299999999999995 0.10069633650509031
1.729 0.10219246102641907
1.7279999999999998 0.10367019523478598
1.7270000000000003 0.1051167956662195
1.726 0.10652188830892556
1.7249999999999996 0.10787713674993957
1.7240000000000002 0.10917689195276073
1.7229999999999999 0.1104193688602655
1.7219999999999995 0.11160766946415764
1.721 0.11274710951423375
1.7199999999999998 0.11384922361980317
1.7190000000000003 0.11492755010748283
1.718 0.11600060075303162
1.7169999999999996 0.11708621282645224
1.7160000000000002 0.11820333980442785
1.7149999999999999 0.11936828241319994
1.7139999999999995 0.12059377353532187
1.713 0.12188708850022792
1.7119999999999997 0.12324969566319097
1.7110000000000003 0.12467678761735045
1.71 0.12615832614777903
1.7089999999999996 0.12768122027985965
1.7080000000000002 0.1292317569910472
1.7069999999999999 0.13079731025046182
1.7059999999999995 0.13236889743337654
1.705 0.13394211164986156
1.7039999999999997 0.13551699105904616
1.7030000000000003 0.13709716592471122
1.702 0.1386881131482145
1.7009999999999996 0.1402947995537758
1.7000000000000002 0.14192076459973735
1.6989999999999998 0.14356516731342508
1.6979999999999995 0.14522352519891085
1.697 0.14688800139290092
1.6959999999999997 0.1485490210953474
1.6950000000000003 0.15019654672835314
1.694 0.15182159095961956
1.6929999999999996 0.15341769805021072
1.6920000000000002 0.1549804708157786
1.6909999999999998 0.15650846199756502
1.6899999999999995 0.15800114785983768
1.689 0.15945885578981864
1.6879999999999997 0.16088070953546957
1.6870000000000003 0.16226555374100263
1.686 0.16361201659478233
1.6849999999999996 0.1649181006333285
1.6840000000000002 0.16618588742377322
1.6829999999999998 0.16741893769539773
1.6819999999999995 0.16862667657906893
1.681 0.1698218415837526
1.6799999999999997 0.17102181148535708
1.6790000000000003 0.17224831885368483
1.678 0.17352398418659715
1.6769999999999996 0.1748725228892625
1.6760000000000002 0.1763171782429284
1.6749999999999998 0.1778783054287893
1.6739999999999995 0.1795724867502104
1.673 0.18141117403760676
1.6719999999999997 0.1833995238416409
1.6710000000000003 0.1855338627151956
1.67 0.18780224157486153
1.6689999999999996 0.19018123634569817
1.6680000000000001 0.1926390049280892
1.6669999999999998 0.19513322263887625
1.6659999999999995 0.19761599590635917
1.665 0.2000370159141278
1.6639999999999997 0.202346843459483
1.6630000000000003 0.2045027035994501
1.662 0.20647299125046253
1.6609999999999996 0.20823778928888997
1.6600000000000001 0.20979243271870143
1.6589999999999998 0.2111459326052537
1.6579999999999995 0.21231776421967316
1.657 0.21333602209151534
1.6559999999999997 0.2142329495448917
1.6550000000000002 0.2150425134920511
1.654 0.21579553541256702
1.6529999999999996 0.21651869459774062
1.6520000000000001 0.2172361438036006
1.6509999999999998 0.21796682835019998
1.6499999999999995 0.21872700271230144
1.649 0.21952858981454174
1.6479999999999997 0.2203809550844911
1.6470000000000002 0.22128912157092467
1.646 0.2222549938787534
1.6449999999999996 0.22327601463652863
1.6440000000000001 0.22434385745877267
1.6429999999999998 0.2254494535437158
1.6420000000000003 0.22657858274339
1.641 0.22771791424929996
1.6399999999999997 0.22885510340756016
1.6390000000000002 0.22998116252795525
1.638 0.23109207709060092
1.6369999999999996 0.232187962280227
1.6360000000000001 0.23327244756218055
1.6349999999999998 0.23435140011372824
1.6340000000000003 0.23543279975171452
1.633 0.2365202882428296
1.6319999999999997 0.2376174975962912
1.6310000000000002 0.23872153287238304
1.63 0.23982468684782854
1.6289999999999996 0.24091651403086428
1.6280000000000001 0.24198347472376575
1.6269999999999998 0.24300773739194673
1.6260000000000003 0.24397421265904115
1.625 0.24486917814552697
1.6239999999999997 0.2456818675509113
1.6230000000000002 0.24640694336177948
1.6219999999999999 0.24704475225171263
1.6209999999999996 0.24759999389873422
1.62 0.24808199610025491
1.6189999999999998 0.24850055566167742
1.6180000000000003 0.24886627025588126
1.617 0.24918616291574958
1.6159999999999997 0.2494617935216688
1.6150000000000002 0.24969039339374585
1.6139999999999999 0.24986264715446968
1.6129999999999995 0.24996740774361037
1.612 0.2499926614472476
1.6109999999999998 0.2499293361157063
1.6100000000000003 0.24977381894671036
1.609 0.24953094509005067
1.6079999999999997 0.24921387025656583
1.6070000000000002 0.24884295600815917
1.6059999999999999 0.2484444382261295
1.6049999999999995 0.2480465743063134
1.604 0.24767309448519548
1.6029999999999998 0.24734227574634196
1.6020000000000003 0.24706292361425042
1.601 0.246833528260563
1.5999999999999996 0.24664289531050312
1.5990000000000002 0.2464692844066496
1.5979999999999999 0.246287513749758
1.5969999999999995 0.24607130203713343
1.596 0.2457983083640831
1.5949999999999998 0.24545525688691677
1.5940000000000003 0.24503753324509348
1.593 0.2445567993592416
1.5919999999999996 0.24403333201692765
1.5910000000000002 0.24349844166476411
1.5899999999999999 0.242988481068727
1.5889999999999995 0.24253866783570585
1.588 0.24218102720774617
1.5869999999999997 0.24193760372125886
1.5860000000000003 0.24181846790390316
1.585 0.24182025176449118
1.5839999999999996 0.24192777777499033
1.5830000000000002 0.2421181852301512
1.5819999999999999 0.24236326362090485
1.5809999999999995 0.24263291127318243
1.58 0.24290016057163696
1.5789999999999997 0.24314149928208773
1.5780000000000003 0.2433420804870976
1.577 0.24348798212619982
1.5759999999999996 0.24357065291409943
1.5750000000000002 0.2435838696292741
1.5739999999999998 0.24352131730242552
1.5729999999999995 0.24337860272644982
1.572 0.24315253275266147
1.5709999999999997 0.2428434719666564
1.5700000000000003 0.24246050928368806
1.569 0.24201919730878174
1.5679999999999996 0.24154742342189317
1.5670000000000002 0.24108069997773643
1.5659999999999998 0.2406636185293975
1.5649999999999995 0.24034376435982185
1.564 0.2401670299118936
1.5629999999999997 0.24017269566767016
1.5620000000000003 0.2403871531751835
1.561 0.24082002462209504
1.5599999999999996 0.24146231389162004
1.5590000000000002 0.24228429237046925
1.5579999999999998 0.24324136047878014
1.5569999999999995 0.2442752452607008
1.556 0.24532359633847162
1.5549999999999997 0.2463233706199275
1.5540000000000003 0.24721876669497128
1.553 0.24796776937370385
1.5519999999999996 0.2485455162231591
1.5510000000000002 0.2489475969652451
1.5499999999999998 0.24918898168700876
1.5489999999999995 0.2493013276773918
1.548 0.24932985108853747
1.5469999999999997 0.24932619574463571
1.5460000000000003 0.24934245984894368
1.545 0.2494281840626863
1.5439999999999996 0.24961882230678975
1.5430000000000001 0.2499369563135182
1.5419999999999998 0.25038692773908683
1.5409999999999995 0.25095474746760293
1.54 0.2516117025688452
1.5389999999999997 0.2523152366378856
1.5380000000000003 0.25301642414577563
1.537 0.25366278244659435
1.5359999999999996 0.25421005703680616
1.5350000000000001 0.25462423795550754
1.5339999999999998 0.25488451586302086
1.5329999999999995 0.2549915489540612
1.532 0.25496300505136005
1.5309999999999997 0.2548320733913902
1.5300000000000002 0.2546444158628299
1.529 0.25445024549161405
1.5279999999999996 0.25429984917558496
1.5270000000000001 0.25423531194337956
1.5259999999999998 0.2542896706768974
1.5249999999999995 0.254478071219508
1.524 0.2548009443754975
1.5229999999999997 0.2552445120771182
1.5220000000000002 0.2557844547294111
1.521 0.2563868626788753
1.5199999999999996 0.25701644090252557
1.5190000000000001 0.25763890220010927
1.5179999999999998 0.2582281970784511
1.5170000000000003 0.25876543541809327
1.516 0.2592441930346818
1.5149999999999997 0.2596687878438296
1.5140000000000002 0.2600530028403734
1.513 0.26041829882961537
1.5119999999999996 0.2607926179098455
1.5110000000000001 0.2612007844226401
1.5099999999999998 0.2616680570023403
1.5090000000000003 0.26220897505822754
1.508 0.26282834607473193
1.5069999999999997 0.26352026971320264
1.5060000000000002 0.26426805610739423
1.505 0.2650439953903821
1.5039999999999996 0.26581528072956256
1.5030000000000001 0.2665470580148638
1.5019999999999998 0.2672085832579799
1.5010000000000003 0.26777905444599415
1.5 0.268250767188409
1.4989999999999997 0.2686331025529633
1.4980000000000002 0.26895317919127054
1.4969999999999999 0.2692500248314977
1.4959999999999996 0.26957076970871596
1.495 0.2699682413929089
1.4939999999999998 0.2704885933682449
1.4930000000000003 0.27116568436831945
1.492 0.2720167685500537
1.4909999999999997 0.2730396871468192
1.4900000000000002 0.27421425474610334
1.4889999999999999 0.27550558013840515
1.4879999999999995 0.2768712381218057
1.487 0.27826553321654657
1.4859999999999998 0.2796492064295752
1.4850000000000003 0.2809925881073266
1.484 0.2822780749337275
1.4829999999999997 0.28350292512687164
1.4820000000000002 0.28467626181016487
1.4809999999999999 0.2858145944393638
1.4799999999999995 0.28693979244729173
1.479 0.28807418799678663
1.4779999999999998 0.28923962615668597
1.4770000000000003 0.2904532062104606
1.476 0.2917311180022272
1.4749999999999996 0.2930879084086275
1.4740000000000002 0.29453597892613353
1.4729999999999999 0.2960867364946484
1.4719999999999995 0.29775192029932374
1.471 0.2995407149830225
1.4699999999999998 0.3014625461318626
1.4690000000000003 0.3035171829829739
1.468 0.30569808018330147
1.4669999999999996 0.30799059920603294
1.4660000000000002 0.3103691546098226
1.4649999999999999 0.31280368643200557
1.4639999999999995 0.3152580451849048
1.463 0.31769328105497646
1.4619999999999997 0.32007554278523287
1.4610000000000003 0.3223772300281835
1.46 0.3245829138012793
1.4589999999999996 0.32668946774069985
1.4580000000000002 0.32870385366323795
1.4569999999999999 0.33064682699570785
1.4559999999999995 0.33254471671271035
1.455 0.33442648176091205
1.4539999999999997 0.33632163059649145
1.4530000000000003 0.33825518196961685
1.452 0.3402450991070173
1.4509999999999996 0.3423051048694064
1.4500000000000002 0.3444446672338808
1.4489999999999998 0.3466683743702945
1.4479999999999995 0.34898417099483076
1.447 0.35139938068289683
1.4459999999999997 0.35392086824854246
1.4450000000000003 0.3565591565220875
1.444 0.3593247860200457
1.4429999999999996 0.36222238981539234
1.4420000000000002 0.36525346250006113
1.4409999999999998 0.3684153654237867
1.4399999999999995 0.3716966497696971
1.439 0.37507938574434174
1.4379999999999997 0.37854186345013696
1.4370000000000003 0.382057758891344
1.436 0.38560068604800585
1.4349999999999996 0.3891425991027484
1.4340000000000002 0.3926544727802119
1.4329999999999998 0.39610809987687157
1.4319999999999995 0.3994763913142457
1.431 0.4027358723080498
1.4299999999999997 0.405864860103218
1.4290000000000003 0.4088450603558371
1.428 0.41166572725523015
1.4269999999999996 0.4143222077493296
1.4260000000000002 0.4168189695130506
1.4249999999999998 0.41916966829715635
1.4239999999999995 0.42139520978638034
1.423 0.4235283384698044
1.4219999999999997 0.42560838014338687
1.4210000000000003 0.4276827958575154
1.42 0.4298069977967225
1.4189999999999996 0.4320360988634211
1.4180000000000001 0.43442884455105024
1.4169999999999998 0.43703974798192397
1.4159999999999995 0.4399161705520516
1.415 0.44309591205942
1.4139999999999997 0.4466044617367916
1.4130000000000003 0.45045492394485426
1.412 0.45464162227885646
1.4109999999999996 0.4591488950883357
1.4100000000000001 0.4639524937822818
1.4089999999999998 0.46901549776320883
1.4079999999999995 0.4742953284250222
1.407 0.4797484842054893
1.4059999999999997 0.48532753760800956
1.4050000000000002 0.4909844255683878
1.404 0.4966688224189745
1.4029999999999996 0.5023310882755817
1.4020000000000001 0.5079202637362238
1.4009999999999998 0.513392011724753
1.3999999999999995 0.5187041531090978
1.399 0.5238234439776054
1.3979999999999997 0.5287274207538429
1.3970000000000002 0.5334071387229218
1.396 0.5378674963386216
1.3949999999999996 0.5421275711895919
1.3940000000000001 0.546223386072672
1.3929999999999998 0.5502009252958782
1.3919999999999995 0.5541075124871923
1.391 0.5580028109279879
1.3899999999999997 0.5619397400410816
1.3890000000000002 0.5659644956115657
1.388 0.5701139895681512
1.3869999999999996 0.5744053761139291
1.3860000000000001 0.5788422191713536
1.3849999999999998 0.5834084293575326
1.3840000000000003 0.5880713411744508
1.383 0.5927855338080423
1.3819999999999997 0.5975026932411611
1.3810000000000002 0.6021688973686313
1.38 0.606742159710973
1.3789999999999996 0.6111876484484194
1.3780000000000001 0.6154857227859841
1.3769999999999998 0.6196241110109242
1.3760000000000003 0.6236024072797332
1.375 0.6274189209156636
1.3739999999999997 0.631070479012825
1.3730000000000002 0.6345466993855053
1.3719999999999999 0.6378229073541772
1.3709999999999996 0.6408683874986265
1.37 0.6436435380351957
1.3689999999999998 0.6461060116520112
1.3680000000000003 0.6482216448392896
1.367 0.649970097006221
1.3659999999999997 0.6513488912520552
1.3650000000000002 0.6523808625892236
1.3639999999999999 0.6531047886633825
1.3629999999999995 0.6535795417259875
1.362 0.6538709931586777
1.3609999999999998 0.6540378364012818
1.3600000000000003 0.6541361645300343
1.359 0.6541936057279903
1.3579999999999997 0.6542099421403103
1.3570000000000002 0.6541640504384352
1.3559999999999999 0.6540032806275622
1.3549999999999995 0.6536671821421765
1.354 0.6530833462336973
1.3529999999999998 0.6521876001099153
1.3520000000000003 0.6509314943865638
1.351 0.6492947705241356
1.3499999999999996 0.6472781039603204
1.3490000000000002 0.6449123695210669
1.3479999999999999 0.6422480519462727
1.3469999999999995 0.6393445144642593
1.346 0.6362676032828785
1.3449999999999998 0.6330744689932735
1.3440000000000003 0.6298120810300695
1.343 0.6265117930129918
1.3419999999999996 0.623182983011419
1.3410000000000002 0.619822630074019
1.3399999999999999 0.6164174302813159
1.3389999999999995 0.6129439217023139
1.338 0.6093806212553521
1.3369999999999997 0.6057088687368539
1.3360000000000003 0.6019185685316802
1.335 0.5980085900775802
1.3339999999999996 0.5939883920375313
1.3330000000000002 0.5898667064365066
1.3319999999999999 0.5856644813153797
1.3309999999999995 0.5813927088174112
1.33 0.5770618673401646
1.3289999999999997 0.5726657226311856
1.3280000000000003 0.5681942691864053
1.327 0.5636251177913474
1.3259999999999996 0.5589301001762333
1.3250000000000002 0.5540767857927766
1.3239999999999998 0.5490367263653142
1.3229999999999995 0.5437944720927088
1.322 0.5383441602916103
1.3209999999999997 0.5326984657321021
1.3200000000000003 0.5268869058355686
1.319 0.520953055681072
1.3179999999999996 0.5149492699714823
1.3170000000000002 0.5089347745056435
1.3159999999999998 0.5029626783984187
1.3149999999999995 0.49707749506070686
1.314 0.49130368819865144
1.3129999999999997 0.4856420352322553
1.3120000000000003 0.4800709535777564
1.311 0.4745392188459678
1.3099999999999996 0.468983432899778
1.3090000000000002 0.46332846593681754
1.3079999999999998 0.4574969861672295
1.3069999999999995 0.4514310470614693
1.306 0.44508951636229627
1.3049999999999997 0.438466937457194
1.3040000000000003 0.431583926841143
1.303 0.4244925152409082
1.3019999999999996 0.4172695645049451
1.3010000000000002 0.41000532370344134
1.2999999999999998 0.4027927655055419
1.2989999999999995 0.3957182196613749
1.298 0.3888567721383842
1.2969999999999997 0.38226208155496155
1.2960000000000003 0.3759700596259953
1.295 0.3699967731070916
1.2939999999999996 0.36434659799403996
1.2930000000000001 0.35901152293151883
1.2919999999999998 0.3539780790098621
1.2909999999999995 0.3492282825110381
1.29 0.3447495079043253
1.2889999999999997 0.34052655266882575
1.2880000000000003 0.33654401423105457
1.287 0.33278603634660314
1.2859999999999996 0.32923240390326425
1.2850000000000001 0.32585750346598624
1.2839999999999998 0.322630553894149
1.2829999999999995 0.3195092608761342
1.282 0.3164476391761688
1.2809999999999997 0.3133942324447952
1.2800000000000002 0.3103029373896791
1.279 0.3071251927209455
1.2779999999999996 0.30382552849133343
1.2770000000000001 0.3003790595249099
1.2759999999999998 0.29677445782875356
1.2749999999999995 0.2930161909137151
1.274 0.28911755023670455
1.2729999999999997 0.28510466100278614
1.2720000000000002 0.28100883583046876
1.271 0.2768609107214076
1.2699999999999996 0.2726921410411182
1.2690000000000001 0.2685284489994588
1.2679999999999998 0.26438781104727943
1.2669999999999995 0.2602810513073617
1.266 0.25621345381437266
1.2649999999999997 0.2521841407068734
1.2640000000000002 0.24819018342131063
1.263 0.2442286718882521
1.2619999999999996 0.24029849961302857
1.2610000000000001 0.23640097499474727
1.2599999999999998 0.2325446226492498
1.2590000000000003 0.22874300830677124
1.258 0.2250150983142068
1.2569999999999997 0.22138601428655283
1.2560000000000002 0.21788337155472765
1.255 0.21453766281821463
1.2539999999999996 0.21137476304323952
1.2530000000000001 0.2084156941663256
1.2519999999999998 0.2056735931473564
1.2510000000000003 0.20314867008206958
1.25 0.20082802742007547
1.2489999999999997 0.19868380540945166
1.2480000000000002 0.19667482412703774
1.2469999999999999 0.194750649805301
1.2459999999999996 0.19285320496346423
1.245 0.1909262431748511
1.2439999999999998 0.18891853082742124
1.2430000000000003 0.18679126993593706
1.242 0.1845212097622662
1.2409999999999997 0.18210221696020784
1.2400000000000002 0.1795480758823979
1.2389999999999999 0.17688822620460187
1.2379999999999995 0.17416592504262057
1.237 0.17143168395426167
1.2359999999999998 0.16873838282540718
1.2350000000000003 0.16613705875692972
1.234 0.16367035511817649
1.2329999999999997 0.16136943470212334
1.2320000000000002 0.1592511560577086
1.2309999999999999 0.15731803041192832
1.2299999999999995 0.15555814952099442
1.229 0.15394630451236788
1.2279999999999998 0.15245011673658732
1.2270000000000003 0.15103106287492218
1.226 0.14965070276801018
1.2249999999999996 0.14827553467363624
1.2240000000000002 0.14687806504883955
1.2229999999999999 0.14544170086189592
1.2219999999999995 0.14396131175856386
1.221 0.14244104921991618
1.2199999999999998 0.14089305774882407
1.2190000000000003 0.13933442644805974
1.218 0.13778317055014588
1.2169999999999996 0.13625362898714435
1.2160000000000002 0.13475452077109187
1.2149999999999999 0.13328706491326603
1.2139999999999995 0.13184526889499248
1.213 0.13041788542376023
1.2119999999999997 0.12898997319907005
1.2110000000000003 0.12754579445881278
1.21 0.12607385197110618
1.2089999999999996 0.12456742914141544
1.2080000000000002 0.12302725729366275
1.2069999999999999 0.12146168644767018
1.2059999999999995 0.11988547739527693
1.205 0.11831836856676453
1.2039999999999997 0.11678240712620161
1.2030000000000003 0.11529861645966753
1.202 0.11388469669439932
1.2009999999999996 0.11255338840773543
1.2000000000000002 0.11131002656073428
1.1989999999999998 0.11015309779286901
1.1979999999999995 0.1090742048257865
1.197 0.10806026901664595
1.1959999999999997 0.1070941120833795
1.1950000000000003 0.10615806211799853
1.194 0.10523637640336052
1.1929999999999996 0.10431624104789872
1.1920000000000002 0.10339070978727208
1.1909999999999998 0.10245952347689256
1.1899999999999995 0.10152713744991297
1.189 0.10060325866937053
1.1879999999999997 0.09970030765238132
1.1870000000000003 0.09883051000651452
1.186 0.09800413723171283
1.1849999999999996 0.09722686945811888
1.1840000000000002 0.09649806104490445
1.1829999999999998 0.09581149078684603
1.1819999999999995 0.09515421967759233
1.181 0.09451048771829414
1.1799999999999997 0.09386359687772443
1.1790000000000003 0.09319783007288886
1.178 0.09250175793981352
1.1769999999999996 0.0917712002969519
1.1760000000000002 0.09100830329426404
1.1749999999999998 0.09022235880889538
1.1739999999999995 0.08942679163183903
1.173 0.08863831538438269
1.1719999999999997 0.0878728343880628
1.1710000000000003 0.08714319960046048
1.17 0.08645678744438069
1.1689999999999996 0.08581390878609371
1.1680000000000001 0.08520848207130556
1.1669999999999998 0.0846295860373086
1.1659999999999995 0.0840620774752198
1.165 0.08348992981804997
1.1639999999999997 0.08289920897811824
1.1630000000000003 0.08227986476719135
1.162 0.08162689144724818
1.1609999999999996 0.08094125241114675
1.1600000000000001 0.08022950038314594
1.1589999999999998 0.07950199444278054
1.1579999999999995 0.07877206286707267
1.157 0.07805334873324674
1.1559999999999997 0.0773579082369063
1.1550000000000002 0.0766957330575657
1.154 0.07607424855885266
1.1529999999999996 0.07549672952719651
1.1520000000000001 0.07496403705679709
1.1509999999999998 0.0744744141242072
1.1499999999999995 0.0740239828927009
1.149 0.07360853864580225
1.1479999999999997 0.07322277086908974
1.1470000000000002 0.07286070092974985
1.146 0.07251687912538331
1.1449999999999996 0.07218505683028698
1.1440000000000001 0.07185928823507264
1.1429999999999998 0.07153383384503932
1.1419999999999995 0.07120364799719386
1.141 0.07086457007872453
1.1399999999999997 0.07051299416223358
1.1390000000000002 0.0701469025193143
1.138 0.06976553274858452
1.1369999999999996 0.06936919864180219
1.1360000000000001 0.06895962595791179
1.1349999999999998 0.0685394519508113
1.1340000000000003 0.06811202558676585
1.133 0.06768169114483986
1.1319999999999997 0.06725347442203773
1.1310000000000002 0.06683226853342944
1.13 0.0664234248246183
1.1289999999999996 0.06603198906432407
1.1280000000000001 0.06566117304277973
1.1269999999999998 0.06531341015309897
1.1260000000000003 0.06498914117669416
1.125 0.06468706864102643
1.1239999999999997 0.06440340450821117
1.1230000000000002 0.0641331897181248
1.1219999999999999 0.06386956752901359
1.1209999999999996 0.06360665300640438
1.12 0.06333818128761466
1.1189999999999998 0.0630594508962727
1.1180000000000003 0.06276738277595059
1.117 0.0624612184650604
1.1159999999999997 0.062142319840741256
1.1150000000000002 0.06181323199350764
1.1139999999999999 0.06147784171914838
1.1129999999999995 0.06114081087767822
1.112 0.06080630474094923
1.1109999999999998 0.0604780722405042
1.1100000000000003 0.060158910363789
1.109 0.05985103620381693
1.1079999999999997 0.059555533441542255
1.1070000000000002 0.05927359950927612
1.1059999999999999 0.059005300023415204
1.1049999999999995 0.05875077218588755
1.104 0.058509627624017034
1.1029999999999998 0.05828100796031877
1.1020000000000003 0.05806361527221681
1.101 0.05785549852322078
1.0999999999999996 0.05765351321393905
1.0990000000000002 0.05745422858636439
1.0979999999999999 0.05725360651346364
1.0969999999999995 0.057047006893101174
1.096 0.05682990574921007
1.0949999999999998 0.05659830438695
1.0940000000000003 0.05634832370503296
1.093 0.05607718208527014
1.0919999999999996 0.05578370858937339
1.0910000000000002 0.055468359708967734
1.0899999999999999 0.05513313997692849
1.0889999999999995 0.05478239671129411
1.088 0.05442224946341026
1.0869999999999997 0.054060850749367007
1.0860000000000003 0.05370707562877271
1.085 0.05337017929115696
1.0839999999999996 0.05305890860475294
1.0830000000000002 0.05278081486115769
1.0819999999999999 0.05254156479622477
1.0809999999999995 0.052344955619390614
1.08 0.052192775503238996
1.0789999999999997 0.05208527878770251
1.0780000000000003 0.05202151555396619
1.077 0.0519991706346918
1.0759999999999996 0.052015762918635355
1.0750000000000002 0.05206799294035415
1.0739999999999998 0.0521516506804069
1.0729999999999995 0.05226164970297522
1.072 0.05239069398836601
1.0709999999999997 0.05253105255213089
1.0700000000000003 0.052673132668275426
1.069 0.0528067587435588
1.0679999999999996 0.052921631343143906
1.0670000000000002 0.053008383387954876
1.0659999999999998 0.053059506502366696
1.0649999999999995 0.05306997678576574
1.064 0.05303756074771755
1.0629999999999997 0.05296364720057634
1.0620000000000003 0.052852497696829
1.061 0.0527106084787091
1.0599999999999996 0.052545851315003965
1.0590000000000002 0.052367248622694255
1.0579999999999998 0.052183065874544216
1.0569999999999995 0.052000542015598575
1.056 0.051824840570256145
1.0549999999999997 0.05165937533814815
1.0540000000000003 0.05150493767920727
1.053 0.05135991712785908
1.0519999999999996 0.051221129215689644
1.0510000000000002 0.05108421827972081
1.0499999999999998 0.05094407559629363
1.0489999999999995 0.05079542243845059
1.048 0.05063433650998968
1.0469999999999997 0.05045759994207536
1.0460000000000003 0.05026396200114732
1.045 0.050054437189838576
1.0439999999999996 0.04983148071423027
1.0430000000000001 0.04960025182688783
1.0419999999999998 0.049367298394051164
1.0409999999999995 0.049140747264999146
1.04 0.04892924881367779
1.0389999999999997 0.048741575161923435
1.0380000000000003 0.04858569682979866
1.037 0.04846800518017897
1.0359999999999996 0.048392810109473404
1.0350000000000001 0.04836136916359339
1.0339999999999998 0.04837219116681709
1.0329999999999995 0.048420587010467205
1.032 0.048499076504720344
1.0309999999999997 0.0485982735029191
1.0300000000000002 0.048707264426048044
1.029 0.048815092588080214
1.0279999999999996 0.04891126549372512
1.0270000000000001 0.0489865561121799
1.0259999999999998 0.04903436901867922
1.0249999999999995 0.04905034996101592
1.024 0.04903320109452609
1.0229999999999997 0.04898403778276694
1.0220000000000002 0.048905982237714196
1.021 0.04880378363111586
1.0199999999999996 0.04868361352393307
1.0190000000000001 0.048551580432486696
1.0179999999999998 0.048413955909184625
1.0169999999999995 0.04827658670650257
1.016 0.04814440290847865
1.0149999999999997 0.04802173913653871
1.0140000000000002 0.04791186653160079
1.013 0.04781758116653954
1.0119999999999996 0.04774125171248498
1.0110000000000001 0.04768461938146531
1.0099999999999998 0.047649422541369536
1.0089999999999995 0.04763711448126834
1.008 0.047648991991097296
1.0069999999999997 0.047685450780815875
1.0060000000000002 0.04774604911947586
1.005 0.04782883303722621
1.0039999999999996 0.047930502937756844
1.0030000000000001 0.048046087458030996
1.0019999999999998 0.04816941678680078
1.0010000000000003 0.048293574948257006
1.0 0.04841192100377229
0.9989999999999997 0.048517938113949624
0.9980000000000002 0.04860749497678091
0.9969999999999999 0.048678012968893174
0.9959999999999996 0.04872894203422908
0.9950000000000001 0.04876162583490655
0.9939999999999998 0.04877856571437843
0.9930000000000003 0.048782299326739005
0.992 0.048775156543981776
0.9909999999999997 0.04875863090380346
0.9900000000000002 0.04873278828806985
0.9889999999999999 0.04869669416202184
0.9879999999999995 0.0486490322390068
0.9870000000000001 0.04858865275740853
0.9859999999999998 0.04851522511870158
0.9850000000000003 0.0484301496779578
0.984 0.04833672490928567
0.9829999999999997 0.048240140976781386
0.9820000000000002 0.048146917977715704
0.9809999999999999 0.04806445567851057
0.9799999999999995 0.04799991278975474
0.9790000000000001 0.04795999321906779
0.9779999999999998 0.04794961953137727
0.9770000000000003 0.047971927270400845
0.976 0.04802776412632526
0.9749999999999996 0.04811635971461113
0.9740000000000002 0.04823498517135963
0.9729999999999999 0.048380025140304636
0.9719999999999995 0.04854680645078954
0.9710000000000001 0.04872992591301758
0.9699999999999998 0.04892421275633622
0.9690000000000003 0.04912393260969527
0.968 0.04932319281479595
0.9669999999999996 0.04951618906191289
0.9660000000000002 0.049697331525498725
0.9649999999999999 0.04986152755854053
0.9639999999999995 0.05000464718779749
0.9630000000000001 0.05012395174720593
0.9619999999999997 0.050218415693819074
0.9610000000000003 0.050289228733223584
0.96 0.05033946476929215
0.9589999999999996 0.05037388864586251
0.9580000000000002 0.05039815697507962
0.9569999999999999 0.05041828458611607
0.9559999999999995 0.05043983621814331
0.9550000000000001 0.0504668026433819
0.9539999999999997 0.05050210322495241
0.9530000000000003 0.05054665358542525
0.952 0.05059981934404167
0.9509999999999996 0.05066014066890567
0.9500000000000002 0.0507258966367198
0.9489999999999998 0.05079562620520748
0.9479999999999995 0.050868901522560114
0.9470000000000001 0.05094689096795814
0.9459999999999997 0.05103233965869452
0.9450000000000003 0.05112891731997276
0.944 0.051241882750234106
0.9429999999999996 0.051376160137144224
0.9420000000000002 0.05153707098211521
0.9409999999999998 0.05172908547493332
0.9399999999999995 0.051955117864724495
0.9390000000000001 0.052216703857571406
0.9379999999999997 0.05251305192475848
0.9370000000000003 0.05284155997414377
0.9359999999999999 0.05319729931264176
0.9349999999999996 0.05357366739220848
0.9340000000000002 0.05396242183542809
0.9329999999999998 0.054355203887977106
0.9319999999999995 0.05474319032531877
0.931 0.055118125770694276
0.9299999999999997 0.05547301064745964
0.9290000000000003 0.05580289353150515
0.9279999999999999 0.05610457594743347
0.9269999999999996 0.056377157014271435
0.9260000000000002 0.05662122585384969
0.9249999999999998 0.05683880340356903
0.9239999999999995 0.05703253649668615
0.923 0.05720558721650161
0.9219999999999997 0.05736044150139451
0.9210000000000003 0.057499959665045036
0.9199999999999999 0.057625989244514425
0.9189999999999996 0.05774091908173771
0.9180000000000001 0.05784721241045123
0.9169999999999998 0.05794765336714835
0.9159999999999995 0.05804599644517722
0.915 0.05814621361215089
0.9139999999999997 0.05825284589947814
0.9130000000000003 0.05837006908540333
0.9119999999999999 0.058501542028218445
0.9109999999999996 0.05865029975112221
0.9100000000000001 0.058817967444073464
0.9089999999999998 0.05900552178185327
0.9079999999999995 0.05921236793225274
0.907 0.059437693824094
0.9059999999999997 0.05968004026757605
0.9050000000000002 0.05993734122157371
0.9039999999999999 0.06020785101124673
0.9029999999999996 0.0604899359193879
0.9020000000000001 0.060781483069747705
0.9009999999999998 0.061080821224950496
0.8999999999999995 0.06138597242665723
0.899 0.0616955537591638
0.8979999999999997 0.062008397459108446
0.8970000000000002 0.06232409090075376
0.8959999999999999 0.0626427945812122
0.8949999999999996 0.0629657329401142
0.8940000000000001 0.06329464498516578
0.8929999999999998 0.06363117493975116
0.8919999999999995 0.06397663933638299
0.891 0.06433226216458021
0.8899999999999997 0.06469699639975396
0.8890000000000002 0.0650690882313821
0.8879999999999999 0.06544472137339041
0.8869999999999996 0.06581891790246719
0.8860000000000001 0.06618629640911518
0.8849999999999998 0.06654142663473744
0.8839999999999995 0.06687947418302873
0.883 0.06719854838450462
0.8819999999999997 0.06749788865106822
0.8810000000000002 0.06778015797671048
0.8799999999999999 0.06805006532890813
0.8789999999999996 0.06831492788661249
0.8780000000000001 0.06858337035689412
0.8769999999999998 0.06886527845513052
0.8760000000000003 0.06917086050198562
0.875 0.06950983790600662
0.8739999999999997 0.06989015817513691
0.8730000000000002 0.07031854265555493
0.8719999999999999 0.0707987884344228
0.8709999999999996 0.0713325762329328
0.8700000000000001 0.07191700385420263
0.8689999999999998 0.07254637389870534
0.8680000000000003 0.0732105367771376
0.867 0.0738963625316984
0.8659999999999997 0.07458759999905187
0.8650000000000002 0.0752670701849423
0.8639999999999999 0.0759168643431796
0.8629999999999995 0.0765211856648508
0.8620000000000001 0.07706747829052224
0.8609999999999998 0.07754811151329861
0.8600000000000003 0.07796097885888631
0.859 0.07831014970102862
0.8579999999999997 0.07860506062529214
0.8570000000000002 0.07886052820341634
0.8559999999999999 0.07909479097971056
0.8549999999999995 0.07932723208411367
0.8540000000000001 0.07957808555361424
0.8529999999999998 0.07986585015616181
0.8520000000000003 0.08020676034781678
0.851 0.08061359947212436
0.8499999999999996 0.08109659232640397
0.8490000000000002 0.08166234230744969
0.8479999999999999 0.08231478720556783
0.8469999999999995 0.08305623228290682
0.8460000000000001 0.08388697352219418
0.8449999999999998 0.08480479515583474
0.8440000000000003 0.08580566219421178
0.843 0.08688328379052959
0.8419999999999996 0.08802644228829573
0.8410000000000002 0.08922240747784359
0.8399999999999999 0.09045389025299942
0.8389999999999995 0.0917008310555727
0.8380000000000001 0.0929423672608278
0.8369999999999997 0.09415641715721836
0.8360000000000003 0.09532341504785315
0.835 0.09642698201291505
0.8339999999999996 0.09745464251243414
0.8330000000000002 0.09840113797635634
0.8319999999999999 0.09926518175816001
0.8309999999999995 0.10005138458618573
0.8300000000000001 0.10076835438276519
0.8289999999999997 0.10142802034982387
0.8280000000000003 0.10204285698074739
0.827 0.10262668261855587
0.8259999999999996 0.1031920573373837
0.8250000000000002 0.1037504318315743
0.8239999999999998 0.10431015719707903
0.8229999999999995 0.10487723343692723
0.8220000000000001 0.10545479882473714
0.8209999999999997 0.10604211546668943
0.8200000000000003 0.10663580197683473
0.819 0.10722966116458363
0.8179999999999996 0.10781456857988407
0.8170000000000002 0.10838172721476472
0.8159999999999998 0.10892153817935654
0.8149999999999995 0.10942767600255111
0.8140000000000001 0.10989600888833015
0.8129999999999997 0.11032792613887325
0.8120000000000003 0.11072969202061775
0.8109999999999999 0.11111305549419451
0.8099999999999996 0.11149372126653888
0.8090000000000002 0.11189052563385002
0.8079999999999998 0.1123236811787855
0.8069999999999995 0.11281240962106551
0.806 0.11337408161593951
0.8049999999999997 0.11402141216373844
0.8040000000000003 0.11476359115753963
0.8029999999999999 0.11560518377705829
0.8019999999999996 0.11654691147287136
0.8010000000000002 0.11758558379854937
0.7999999999999998 0.11871561468508497
0.7989999999999995 0.1199299430021045
0.798 0.12122036184220204
0.7969999999999997 0.12257814329341893
0.7960000000000003 0.12399450903764551
0.7949999999999999 0.12546049196165882
0.7939999999999996 0.12696772778149673
0.7930000000000001 0.12850801228874514
0.7919999999999998 0.1300728930629536
0.7909999999999995 0.13165414592981098
0.79 0.1332447462659499
0.7889999999999997 0.13483747623731968
0.7880000000000003 0.13642600792240198
0.7869999999999999 0.1380058233740981
0.7859999999999996 0.13957299001690324
0.7850000000000001 0.14112582197624654
0.7839999999999998 0.14266310590862102
0.7829999999999995 0.14418652434958812
0.782 0.1456991758077435
0.7809999999999997 0.1472061152023009
0.7800000000000002 0.14871401096982728
0.7789999999999999 0.15023130045669605
0.7779999999999996 0.15176665230374783
0.7770000000000001 0.15333139256255202
0.7759999999999998 0.154935627878127
0.7749999999999995 0.15658951142823077
0.774 0.15830073853817478
0.7729999999999997 0.16007422381764916
0.7720000000000002 0.16191257815166107
0.7709999999999999 0.16381189887665099
0.7699999999999996 0.1657677210305242
0.7690000000000001 0.1677699430714064
0.7679999999999998 0.16980686705414794
0.7669999999999995 0.1718664384458943
0.766 0.17393575725789714
0.7649999999999997 0.17600420617689638
0.7640000000000002 0.17806276834708684
0.7629999999999999 0.18010299666474558
0.7619999999999996 0.1821170551711681
0.7610000000000001 0.1840972906560887
0.7599999999999998 0.18603349018224485
0.7589999999999995 0.18791361322154218
0.758 0.1897243871930883
0.7569999999999997 0.19144952577884633
0.7560000000000002 0.1930743603448009
0.7549999999999999 0.19458622466066863
0.7539999999999996 0.19597779608082147
0.7530000000000001 0.1972475090656138
0.7519999999999998 0.19840137909405547
0.7510000000000003 0.1994549856236083
0.75 0.2004318406159552
0.7489999999999997 0.2013611501445329
0.7480000000000002 0.20227884210567348
0.7469999999999999 0.20322271436257267
0.7459999999999996 0.20422976048067032
0.7450000000000001 0.20533654405260135
0.7439999999999998 0.20657585264268338
0.7430000000000003 0.20797341521414503
0.742 0.2095526061557043
0.7409999999999997 0.211327129149495
0.7400000000000002 0.2133054510428496
0.7389999999999999 0.21549121455370426
0.7379999999999995 0.21787859931372947
0.7370000000000001 0.2204598423595832
0.7359999999999998 0.22322069235855693
0.7350000000000003 0.22614210048828393
0.734 0.22920189151984693
0.7329999999999997 0.23237391090754514
0.7320000000000002 0.2356287363360411
0.7309999999999999 0.23893660408008988
0.7299999999999995 0.24226466540657537
0.7290000000000001 0.24558080379385547
0.7279999999999998 0.2488540840912403
0.7270000000000003 0.25205495721460924
0.726 0.25515914732349954
0.7249999999999996 0.25814690498566456
0.7240000000000002 0.2610044917799256
0.7229999999999999 0.26372690084882755
0.7219999999999995 0.2663203229978241
0.7210000000000001 0.26879580195729963
0.7199999999999998 0.27117884334911324
0.7190000000000003 0.27349946200956676
0.718 0.2757992396968684
0.7169999999999996 0.27811830285008526
0.7160000000000002 0.2804994267730861
0.7149999999999999 0.28297937558358127
0.7139999999999995 0.28558685113984617
0.7130000000000001 0.2883380246224329
0.7119999999999997 0.29123575457483314
0.7110000000000003 0.2942685715677223
0.71 0.29741307477264173
0.7089999999999996 0.30063905056277457
0.7080000000000002 0.3039152091360485
0.7069999999999999 0.30721302364080144
0.7059999999999995 0.3105127634279981
0.7050000000000001 0.3138055744155803
0.7039999999999997 0.31709317343798005
0.7030000000000003 0.32038565488666376
0.702 0.32369730130763125
0.7009999999999996 0.3270410009405032
0.7000000000000002 0.33042607393383877
0.6989999999999998 0.3338512593856729
0.6979999999999995 0.3373065055173331
0.6970000000000001 0.3407735776636365
0.6959999999999997 0.3442297804917876
0.6950000000000003 0.3476511683825057
0.694 0.3510160774547446
0.6929999999999996 0.3543085048472745
0.6920000000000002 0.3575173924245064
0.6909999999999998 0.3606384134111523
0.6899999999999995 0.3636694537846693
0.6890000000000001 0.36661049308160987
0.6879999999999997 0.3694586731220407
0.6870000000000003 0.37221056504016786
0.6859999999999999 0.3748622477896973
0.6849999999999996 0.3774083972706341
0.6840000000000002 0.3798530422010215
0.6829999999999998 0.38220388221787394
0.6819999999999995 0.3844821050023887
0.681 0.3867170005731419
0.6799999999999997 0.3889487046696779
0.6790000000000003 0.3912275517893481
0.6779999999999999 0.39360634140606476
0.6769999999999996 0.39614035990180785
0.6760000000000002 0.39888387329663016
0.6749999999999998 0.40188448810042215
0.6739999999999995 0.40518094511459474
0.673 0.40880006117041134
0.6719999999999997 0.4127542200890194
0.6710000000000003 0.41703559467722984
0.6699999999999999 0.4216176348488948
0.6689999999999996 0.42644786132541035
0.6680000000000001 0.4314551891338873
0.6669999999999998 0.43654501588838146
0.6659999999999995 0.4416105105189229
0.665 0.4465395486878677
0.6639999999999997 0.45122203196858623
0.6630000000000003 0.4555626403730875
0.6619999999999999 0.4594907933935456
0.6609999999999996 0.46296169502687207
0.6600000000000001 0.4659639862344354
0.6589999999999998 0.4685162327075835
0.6579999999999995 0.47065976263279535
0.657 0.4724545580480734
0.6559999999999997 0.47396949527650367
0.6550000000000002 0.4752771597073438
0.6539999999999999 0.4764433193956877
0.6529999999999996 0.47752500038503076
0.6520000000000001 0.47857422601957345
0.6509999999999998 0.47963237449398827
0.6499999999999995 0.4807358029447172
0.649 0.4819123088520449
0.6479999999999997 0.48318476343309713
0.6470000000000002 0.4845670557359445
0.6459999999999999 0.4860665747748825
0.6449999999999996 0.48768090180009555
0.6440000000000001 0.48939466787063535
0.6429999999999998 0.4911903155096296
0.6419999999999995 0.49303837933422456
0.641 0.49491058555639306
0.6399999999999997 0.49678017810068265
0.6390000000000002 0.4986270850875
0.6379999999999999 0.5004416312030971
0.6369999999999996 0.5022228814881914
0.6360000000000001 0.5039774945669848
0.6349999999999998 0.5057168257884176
0.6339999999999995 0.5074569861164415
0.633 0.509204737305962
0.6319999999999997 0.51096693618328
0.6310000000000002 0.5127363470146561
0.6299999999999999 0.5144953463377407
0.6289999999999996 0.5162206350470812
0.6280000000000001 0.5178820332641526
0.6269999999999998 0.5194405795953833
0.6259999999999994 0.5208633131318748
0.625 0.5221205266368352
0.6239999999999997 0.5231893835431238
0.6230000000000002 0.5240592645251053
0.6219999999999999 0.5247321585584105
0.6209999999999996 0.5252200405627041
0.6200000000000001 0.5255452442969697
0.6189999999999998 0.5257317059838227
0.6180000000000003 0.5258051416096037
0.617 0.5257837698530079
0.6159999999999997 0.5256740591111815
0.6150000000000002 0.5254728764237635
0.6139999999999999 0.5251626451571015
0.6129999999999995 0.5247211487274279
0.6120000000000001 0.5241237175132394
0.6109999999999998 0.5233509661249293
0.6100000000000003 0.5223944676008351
0.609 0.5212631045838639
0.6079999999999997 0.5199828504024225
0.6070000000000002 0.5185947586817149
0.6059999999999999 0.5171520692000001
0.6049999999999995 0.5157124243027321
0.6040000000000001 0.514324280722885
0.6029999999999998 0.5130246843385892
0.6020000000000003 0.511831274871039
0.601 0.5107402586193773
0.5999999999999996 0.5097278910167579
0.5990000000000002 0.5087486664115006
0.5979999999999999 0.5077500950578995
0.5969999999999995 0.5066776882232452
0.5960000000000001 0.50548544597891
0.5949999999999998 0.5041464934985438
0.5940000000000003 0.5026523800561477
0.593 0.5010286062661712
0.5919999999999996 0.49931901653260813
0.5910000000000002 0.4975904412672656
0.5899999999999999 0.4959201378911169
0.5889999999999995 0.4943829762105493
0.5880000000000001 0.4930467904664589
0.5869999999999997 0.4919583282232798
0.5860000000000003 0.491138764337973
0.585 0.49058088419288426
0.5839999999999996 0.4902523880991003
0.5830000000000002 0.4901042355567907
0.5819999999999999 0.49007596281462956
0.5809999999999995 0.4901029896379016
0.5800000000000001 0.4901271519741297
0.5789999999999997 0.4900976205620462
0.5780000000000003 0.48998192642431426
0.577 0.4897501904493621
0.5759999999999996 0.48938416242663274
0.5750000000000002 0.4888710480286148
0.5739999999999998 0.48819835353765223
0.5729999999999995 0.4873575117793873
0.5720000000000001 0.48634248292999116
0.5709999999999997 0.4851540596684699
0.5700000000000003 0.483810152008864
0.569 0.4823410704116164
0.5679999999999996 0.4808014544144539
0.5670000000000002 0.47926115515949597
0.5659999999999998 0.4778079892240013
0.5649999999999995 0.4765361686672306
0.5640000000000001 0.47553684861077705
0.5629999999999997 0.4748888144494587
0.5620000000000003 0.47464578571787064
0.5609999999999999 0.4748289869583144
0.5599999999999996 0.4754231990334635
0.5590000000000002 0.4763725656926945
0.5579999999999998 0.4775918575255221
0.5569999999999995 0.47896873202538137
0.556 0.480382356086157
0.5549999999999997 0.48171022737297675
0.5540000000000003 0.48284318534967285
0.5529999999999999 0.48369874305034916
0.5519999999999996 0.48422736405509237
0.5510000000000002 0.4844191292432077
0.5499999999999998 0.48430179119819294
0.5489999999999995 0.48393539968248034
0.548 0.48340642271006806
0.5469999999999997 0.48281390835520266
0.5460000000000003 0.48225785700922524
0.5449999999999999 0.48183335983210496
0.5439999999999996 0.48160824450435974
0.5430000000000001 0.48162565882197433
0.5419999999999998 0.48189335907483777
0.5409999999999995 0.48238376643910474
0.54 0.4830409749212028
0.5389999999999997 0.48378236785710615
0.5380000000000003 0.48451322783973877
0.5369999999999999 0.48513218238205613
0.5359999999999996 0.48555386219169494
0.5350000000000001 0.4857128917849744
0.5339999999999998 0.4855694768455533
0.5329999999999995 0.4851253746066585
0.532 0.4844154016095568
0.5309999999999997 0.4835043559301915
0.5300000000000002 0.4824810770426233
0.5289999999999999 0.4814433256059837
0.5279999999999996 0.4804890317510452
0.5270000000000001 0.47970029448398266
0.5259999999999998 0.47914162642928254
0.5249999999999995 0.4788433292634727
0.524 0.4788071233965599
0.5229999999999997 0.47900750535480885
0.5220000000000002 0.47939845760554617
0.5209999999999999 0.4799155502194168
0.5199999999999996 0.4804914708765664
0.5190000000000001 0.48106070905194104
0.5179999999999998 0.48157332136502284
0.5169999999999995 0.48199273354023076
0.516 0.4823059922830716
0.5149999999999997 0.48252033837656966
0.5140000000000002 0.4826610270194163
0.5129999999999999 0.48276768921605195
0.5119999999999996 0.48289213601544484
0.5110000000000001 0.4830805034813498
0.5099999999999998 0.483379520778817
0.5089999999999995 0.4838158949952749
0.508 0.48439813146616556
0.5069999999999997 0.48511447467881263
0.5060000000000002 0.48593314751169026
0.5049999999999999 0.48680161036098074
0.5039999999999996 0.4876578580937009
0.5030000000000001 0.4884360809711113
0.5019999999999998 0.48907818700049743
0.5009999999999994 0.48954467541487023
0.5 0.4898204365420006
0.49899999999999967 0.48992213149456737
0.4980000000000002 0.4898993624548186
0.4969999999999999 0.48982404248031464
0.49599999999999955 0.48978319974588996
0.4950000000000001 0.4898744773196635
0.4939999999999998 0.49018351948772027
0.4930000000000003 0.4907734583797649
0.492 0.49167710719313695
0.49099999999999966 0.4928916699990328
0.4900000000000002 0.4943813164760686
0.4889999999999999 0.4960831749899365
0.48799999999999955 0.49792035706570525
0.4870000000000001 0.49980963040441345
0.48599999999999977 0.5016791600999974
0.4850000000000003 0.5034743023747137
0.484 0.5051620278294203
0.48299999999999965 0.5067361359509598
0.4820000000000002 0.5082116840777116
0.48099999999999987 0.5096170245244668
0.47999999999999954 0.5109901927280459
0.4790000000000001 0.5123699342796968
0.47799999999999976 0.5137938952737585
0.4770000000000003 0.515291041944777
0.476 0.5168888248130894
0.47499999999999964 0.5186112841658267
0.4740000000000002 0.5204789776561876
0.47299999999999986 0.5225107494704881
0.47199999999999953 0.5247266723265429
0.4710000000000001 0.5271428859698649
0.46999999999999975 0.529776567823785
0.4690000000000003 0.5326288499518078
0.46799999999999997 0.5356903669103782
0.46699999999999964 0.5389380629290564
0.4660000000000002 0.542330037534655
0.46499999999999986 0.5458165044056218
0.4639999999999995 0.549336660305836
0.4630000000000001 0.5528243986488083
0.46199999999999974 0.5562220130042028
0.4610000000000003 0.5594817403599602
0.45999999999999996 0.5625765660829679
0.45899999999999963 0.5655002519539366
0.4580000000000002 0.5682637257855384
0.45699999999999985 0.5709016160064886
0.4559999999999995 0.5734581140677609
0.45500000000000007 0.5759821092017297
0.45399999999999974 0.5785234025343062
0.4530000000000003 0.5811241352071318
0.45199999999999996 0.5838143395734285
0.4509999999999996 0.5866164976604347
0.4500000000000002 0.5895454968532305
0.44899999999999984 0.5926076854751439
0.4479999999999995 0.5958148080376454
0.44700000000000006 0.5991772455881025
0.44599999999999973 0.60270438903062
0.4450000000000003 0.6064118582837923
0.44399999999999995 0.6103152518687215
0.4429999999999996 0.6144205735798105
0.44200000000000017 0.6187287889624842
0.44099999999999984 0.6232342242176391
0.4399999999999995 0.6279171326900705
0.43900000000000006 0.6327475682504003
0.4379999999999997 0.6376899862935248
0.4370000000000003 0.6427019664715466
0.43599999999999994 0.6477417158436879
0.4349999999999996 0.6527652448383473
0.43400000000000016 0.6577273464074384
0.43299999999999983 0.6625842158670053
0.4319999999999995 0.6672938482391239
0.43100000000000005 0.67181979317387
0.4299999999999997 0.6761280614194412
0.42900000000000027 0.6801895234665323
0.42799999999999994 0.6839869952285147
0.4269999999999996 0.687512829457659
0.42600000000000016 0.6907737491744016
0.4249999999999998 0.6937916565573587
0.4239999999999995 0.6966001535016637
0.42300000000000004 0.6992522682914465
0.4219999999999997 0.701811922283629
0.42100000000000026 0.7043562902800045
0.41999999999999993 0.7069760289150923
0.4189999999999996 0.7097612845799924
0.41800000000000015 0.7128080574847022
0.4169999999999998 0.7162055356661856
0.4159999999999995 0.7200308410366938
0.41500000000000004 0.7243452244785842
0.4139999999999997 0.7291894967382222
0.41300000000000026 0.7345835057314023
0.4119999999999999 0.7405158434891091
0.4109999999999996 0.7469581781866705
0.41000000000000014 0.7538674625972763
0.4089999999999998 0.7611798648167116
0.4079999999999995 0.768822220063917
0.40700000000000003 0.7767201736823792
0.4059999999999997 0.7847938848480053
0.40500000000000025 0.7929633568420394
0.4039999999999999 0.8011464086574523
0.4029999999999996 0.8092633501348285
0.40200000000000014 0.8172335396135587
0.4009999999999998 0.8249878721803454
0.39999999999999947 0.8324617181612749
0.399 0.8396048066419305
0.3979999999999997 0.8463842269628697
0.39700000000000024 0.8527883775506282
0.3959999999999999 0.8588271655814109
0.3949999999999996 0.8645324847809094
0.39400000000000013 0.8699627345111314
0.3929999999999998 0.8751912684763766
0.39199999999999946 0.8802934160472767
0.391 0.8853635599317441
0.3899999999999997 0.8904852750545574
0.38900000000000023 0.8957312330022567
0.3879999999999999 0.9011593348228701
0.38699999999999957 0.9067962967975076
0.3860000000000001 0.9126471852222944
0.3849999999999998 0.9186860653041361
0.38399999999999945 0.9248605827190348
0.383 0.9310981383959006
0.3819999999999997 0.9373209375870262
0.3810000000000002 0.9434424448918857
0.3799999999999999 0.9493943727770698
0.37899999999999956 0.9551196394683904
0.3780000000000001 0.9605851266709177
0.3769999999999998 0.9657696336174485
0.37599999999999945 0.9706715702419504
0.375 0.975288600085596
0.37399999999999967 0.9796171987126469
0.3730000000000002 0.9836442362660496
0.3719999999999999 0.9873358203801462
0.37099999999999955 0.9906499065231563
0.3700000000000001 0.9935316307482989
0.3689999999999998 0.9959220981811633
0.3680000000000003 0.9977751850557249
0.367 0.9990653849596767
0.36599999999999966 0.9997939900041114
0.3650000000000002 1.0
0.3639999999999999 0.9997457575178624
0.36299999999999955 0.9991233854122498
0.3620000000000001 0.9982345829761313
0.36099999999999977 0.997169493201249
0.3600000000000003 0.996013807939854
0.359 0.9948095306654113
0.35799999999999965 0.9935562295003019
0.3570000000000002 0.9922215450718677
0.35599999999999987 0.9907254034715361
0.35499999999999954 0.9889757495516799
0.3540000000000001 0.9868625715175362
0.35299999999999976 0.9842881583210792
0.3520000000000003 0.981178357006015
0.351 0.977501813363639
0.34999999999999964 0.9732586091304443
0.3490000000000002 0.9684942840364833
0.34799999999999986 0.9632838557817089
0.34699999999999953 0.9577157873732628
0.3460000000000001 0.9518880814183293
0.34499999999999975 0.9458857962586128
0.3440000000000003 0.939778604535463
0.34299999999999997 0.9336132066754627
0.34199999999999964 0.9274033903323171
0.3410000000000002 0.9211451916913711
0.33999999999999986 0.9148196673984009
0.3389999999999995 0.9083936860167393
0.3380000000000001 0.9018380155719317
0.33699999999999974 0.8951281675912391
0.3360000000000003 0.8882532641583001
0.33499999999999996 0.881216091361967
0.33399999999999963 0.8740352789062369
0.3330000000000002 0.8667283124029439
0.33199999999999985 0.8593304159406597
0.3309999999999995 0.8518612528993765
0.33000000000000007 0.8443390004480897
0.32899999999999974 0.8367565965009663
0.3280000000000003 0.8291003758726433
0.32699999999999996 0.8213377856802393
0.3259999999999996 0.813427218368476
0.3250000000000002 0.8053200743617717
0.32399999999999984 0.7969733817947838
0.3229999999999995 0.7883628670389738
0.32200000000000006 0.779478124893457
0.32099999999999973 0.7703357874144007
0.3200000000000003 0.7609768718535627
0.31899999999999995 0.7514630329417742
0.3179999999999996 0.7418687261855907
0.31700000000000017 0.7322785944378749
0.31599999999999984 0.7227685302329329
0.3149999999999995 0.7134023791460168
0.31400000000000006 0.7042151831107842
0.3129999999999997 0.6952080395307879
0.3120000000000003 0.6863501601894315
0.31099999999999994 0.6775680823930678
0.3099999999999996 0.6687710421271273
0.30900000000000016 0.6598512769241616
0.30799999999999983 0.6506977439460613
0.3069999999999995 0.6412272141713915
0.30600000000000005 0.6313803377273184
0.3049999999999997 0.621149033536699
0.30400000000000027 0.6105627035140261
0.30299999999999994 0.5996958175349251
0.3019999999999996 0.5886586928512113
0.30100000000000016 0.5775812445449067
0.2999999999999998 0.5665973019562814
0.2989999999999995 0.5558314907445407
0.29800000000000004 0.5453923354714961
0.2969999999999997 0.5353574251416188
0.29600000000000026 0.5257787590903095
0.29499999999999993 0.516679388091292
0.2939999999999996 0.508065205641119
0.29300000000000015 0.4999238196026466
0.2919999999999998 0.4922347272201848
0.2909999999999995 0.48497065651077975
0.29000000000000004 0.47811181774526534
0.2889999999999997 0.4716349644358256
0.28800000000000026 0.46551680125378725
0.2869999999999999 0.45973398048920106
0.2859999999999996 0.4542574989035536
0.28500000000000014 0.44905123140754427
0.2839999999999998 0.4440722948939245
0.2829999999999995 0.439261805133967
0.28200000000000003 0.4345557151484773
0.2809999999999997 0.4298821218202813
0.28000000000000025 0.42517618632450765
0.2789999999999999 0.4203689986747433
0.2779999999999996 0.4154092800567873
0.27700000000000014 0.41026001863418265
0.2759999999999998 0.4049025593560898
0.27499999999999947 0.3993400605423762
0.274 0.39358801818450895
0.2729999999999997 0.3876800917588111
0.27200000000000024 0.3816576853002017
0.2709999999999999 0.3755623913587496
0.2699999999999996 0.3694372541667977
0.26900000000000013 0.3633188062543076
0.2679999999999998 0.3572334640367339
0.26699999999999946 0.3511984500305521
0.266 0.3452237207775282
0.2649999999999997 0.33931096342568284
0.26400000000000023 0.3334588821989596
0.2629999999999999 0.3276658287931536
0.26199999999999957 0.3219321026850464
0.2610000000000001 0.31626058869815554
0.2599999999999998 0.3106631927016612
0.25899999999999945 0.3051579732460501
0.258 0.29976957739775334
0.2569999999999997 0.2945304301487547
0.2560000000000002 0.2894759486425683
0.2549999999999999 0.28464522311233875
0.25399999999999956 0.2800710504369564
0.2530000000000001 0.2757798780489521
0.2519999999999998 0.2717879034498116
0.25099999999999945 0.26809437808637526
0.25 0.2646815830019154
0.24899999999999967 0.2615122159207355
0.24800000000000022 0.258531621741647
0.2469999999999999 0.255673154199309
0.24599999999999955 0.2528602087515466
0.2450000000000001 0.25001861089401717
0.24399999999999977 0.24708077900211978
0.24299999999999944 0.24399543305222698
0.242 0.2407315134810501
0.24099999999999966 0.23728023755954916
0.2400000000000002 0.2336588787152562
0.23899999999999988 0.2299049512298781
0.23799999999999955 0.2260740079482849
0.2370000000000001 0.22223100092171663
0.23599999999999977 0.21844397554786105
0.23500000000000032 0.21477867997539346
0.23399999999999999 0.21129012637946365
0.23299999999999965 0.20801859315542817
0.2320000000000002 0.20498615179700513
0.23099999999999987 0.20219646917595602
0.22999999999999954 0.19963491553923418
0.2290000000000001 0.1972698702921259
0.22799999999999976 0.19506061771172345
0.2270000000000003 0.1929585305849969
0.22599999999999998 0.1909150310590035
0.22499999999999964 0.18888774894757043
0.2240000000000002 0.18684175637259406
0.22299999999999986 0.1847557987057366
0.22199999999999953 0.18262309466393312
0.22100000000000009 0.18044848110998896
0.21999999999999975 0.17824686779866877
0.2190000000000003 0.1760394543858683
0.21799999999999997 0.17384862300649734
0.21699999999999964 0.17169213901313604
0.2160000000000002 0.1695808090780339
0.21499999999999986 0.1675159875515923
0.21399999999999952 0.16548998828207895
0.21300000000000008 0.16348855767589002
0.21199999999999974 0.16149277224948952
0.2110000000000003 0.15948263586717956
0.20999999999999996 0.1574434603749809
0.20899999999999963 0.15536647935057538
0.20800000000000018 0.15325220096132874
0.20699999999999985 0.15111066479831803
0.20599999999999952 0.1489598666669685
0.20500000000000007 0.14682400404140492
0.20399999999999974 0.14473013744307398
0.2030000000000003 0.14270408753320946
0.20199999999999996 0.14076747601237657
0.20099999999999962 0.13893584106276627
0.20000000000000018 0.1372154952408021
0.19899999999999984 0.13560427816571338
0.1979999999999995 0.13409155989350197
0.19700000000000006 0.13266099436345294
0.19599999999999973 0.13129118860385527
0.19500000000000028 0.12996028838487084
0.19399999999999995 0.12864887730439659
0.19299999999999962 0.12734124461378837
0.19200000000000017 0.12602899900154219
0.19099999999999984 0.12471203191714346
0.1899999999999995 0.12339607938780287
0.18900000000000006 0.12209335171620013
0.18799999999999972 0.12081938329325252
0.18700000000000028 0.11958947300746074
0.18599999999999994 0.1184164805077544
0.1849999999999996 0.11730766584236546
0.18400000000000016 0.11626250262849987
0.18299999999999983 0.11527364544545382
0.1819999999999995 0.11432545270087992
0.18100000000000005 0.11339883376765096
0.17999999999999972 0.11247341931180482
0.17900000000000027 0.11152992183763547
0.17799999999999994 0.11055417538635114
0.1769999999999996 0.10954064177082044
0.17600000000000016 0.10849139944815846
0.17499999999999982 0.1074171074012653
0.1739999999999995 0.10633343055287225
0.17300000000000004 0.10526006771884154
0.1719999999999997 0.1042158515443692
0.17100000000000026 0.10321605415973369
0.16999999999999993 0.10226952505687067
0.1689999999999996 0.10137674930688238
0.16800000000000015 0.1005306460595114
0.16699999999999982 0.09971838029945546
0.16599999999999948 0.09892204008184216
0.16500000000000004 0.09812262282294483
0.1639999999999997 0.09730349299902108
0.16300000000000026 0.09645253632318311
0.16199999999999992 0.0955635232542781
0.1609999999999996 0.094637205504862
0.16000000000000014 0.09368091161468581
0.1589999999999998 0.0927064738627797
0.15799999999999947 0.09172926800649858
0.15700000000000003 0.09076510748607927
0.1559999999999997 0.08982807194503115
0.15500000000000025 0.08892991685018897
0.15399999999999991 0.08807950205093185
0.15299999999999958 0.08728091771875854
0.15200000000000014 0.08653551533007378
0.1509999999999998 0.08584160550636963
0.14999999999999947 0.0851950523958613
0.14900000000000002 0.08459130520803139
0.1479999999999997 0.0840244940546864
0.14700000000000024 0.08348791226517775
0.1459999999999999 0.08297539523156973
0.14499999999999957 0.082479768861133
0.14400000000000013 0.08199415987427239
0.1429999999999998 0.08151186399563153
0.14199999999999946 0.08102690843869141
0.14100000000000001 0.08053434547764564
0.13999999999999968 0.0800298490172481
0.13900000000000023 0.0795109008571622
0.1379999999999999 0.07897645545026047
0.13699999999999957 0.0784266959112803
0.13600000000000012 0.07786346790385368
0.1349999999999998 0.07728964618830635
0.13399999999999945 0.07670894253598592
0.133 0.07612617654331617
0.13199999999999967 0.07554696017453037
0.13100000000000023 0.07497672737610428
0.1299999999999999 0.07442143552442762
0.12899999999999956 0.07388669895978954
0.1280000000000001 0.07337603937131343
0.12699999999999978 0.07289214518218384
0.12599999999999945 0.0724354416523097
0.125 0.07200439746018933
0.12399999999999967 0.07159469733226323
0.12300000000000022 0.07120069367330613
0.12199999999999989 0.07081462430559593
0.12099999999999955 0.07042976120730701
0.1200000000000001 0.07003898085696586
0.11899999999999977 0.0696368857970495
0.11799999999999944 0.06921990431870782
0.11699999999999999 0.068787084807059
0.11599999999999966 0.06833989545357783
0.11500000000000021 0.06788118838906936
0.11399999999999988 0.06741539156659443
0.11299999999999955 0.06694786201160366
0.1120000000000001 0.06648347488029457
0.11099999999999977 0.06602668577410799
0.11000000000000032 0.0655809256155163
0.10899999999999999 0.06514893154670967
0.10799999999999965 0.06473216178348117
0.1070000000000002 0.06433212085199554
0.10599999999999987 0.06394898862168379
0.10499999999999954 0.06358292973567194
0.10400000000000009 0.06323349669274607
0.10299999999999976 0.06289967205397831
0.10200000000000031 0.0625799151293456
0.10099999999999998 0.062271983236874814
0.09999999999999964 0.06197233108168771
0.0990000000000002 0.061677130025904185
0.09799999999999986 0.06138191516359692
0.09699999999999953 0.06108159473222879
0.09600000000000009 0.06077123837261749
0.09499999999999975 0.060446503150628925
0.0940000000000003 0.06010319665129718
0.09299999999999997 0.0597383050456481
0.09199999999999964 0.05935056305980516
0.09100000000000019 0.05894042965617242
0.08999999999999986 0.05850998711205346
0.08899999999999952 0.05806380687988171
0.08800000000000008 0.05760831503488841
0.08699999999999974 0.05715207779164023
0.0860000000000003 0.056704399477998595
0.08499999999999996 0.05627496888054343
0.08399999999999963 0.05587289145231166
0.08300000000000018 0.055506001439648574
0.08199999999999985 0.05518010445507172
0.08099999999999952 0.054898994038662934
0.08000000000000007 0.054664325264394194
0.07899999999999974 0.054476117089567046
0.07800000000000029 0.05433312768648464
0.07699999999999996 0.054232701835922006
0.07599999999999962 0.05417205313217336
0.07500000000000018 0.05414764385808196
0.07399999999999984 0.054155066795004904
0.07299999999999951 0.054189136878955
0.07200000000000006 0.05424245068916508
0.07099999999999973 0.054307277947682704
0.07000000000000028 0.05437400603808916
0.06899999999999995 0.05443245396666399
0.06799999999999962 0.05447230820260533
0.06700000000000017 0.05448418882012981
0.06599999999999984 0.054460577373251204
0.0649999999999995 0.054396438710344226
0.06400000000000006 0.05428953559349689
0.06299999999999972 0.05414128731935942
0.06200000000000028 0.05395600424936969
0.06099999999999994 0.053740264043956223
0.05999999999999961 0.05350200868846344
0.05900000000000016 0.053250365981965704
0.05799999999999983 0.05299368890383414
0.056999999999999496 0.05273931017900522
0.05600000000000005 0.052492455420861034
0.054999999999999716 0.05225660093107345
0.05400000000000027 0.052032564734793584
0.052999999999999936 0.051818732710806156
0.0519999999999996 0.05161191733789505
0.051000000000000156 0.05140774054549502
0.04999999999999982 0.05120105853855137
0.04899999999999949 0.0509865653143467
0.04800000000000004 0.05076029150120137
0.04699999999999971 0.0505189852104959
0.04600000000000026 0.05026134057027658
0.04499999999999993 0.04998831730683234
0.043999999999999595 0.04970229684424027
0.04300000000000015 0.049408339596047644
0.041999999999999815 0.04911287527371593
0.04099999999999948 0.04882387734062082
0.040000000000000036 0.048549830151432924
0.0389999999999997 0.04829931055505291
0.038000000000000256 0.048080080142665266
0.03699999999999992 0.047898331014540364
0.03599999999999959 0.04775818804480619
0.03500000000000014 0.04766075594981284
0.03399999999999981 0.04760445579399046
0.032999999999999474 0.04758458228897456
0.03200000000000003 0.0475937228681265
0.030999999999999694 0.047622649081191924
0.03000000000000025 0.047660698010948896
0.028999999999999915 0.04769722695981639
0.02799999999999958 0.04772211953880698
0.027000000000000135 0.04772654083332669
0.0259999999999998 0.04770428364440185
0.024999999999999467 0.04765133962906484
0.02400000000000002 0.047566684148613286
0.022999999999999687 0.04745161859548237
0.02200000000000024 0.04730936216764299
0.020999999999999908 0.04714466561121091
0.019999999999999574 0.04696358335543939
0.019000000000000128 0.04677206837134703
0.017999999999999794 0.04657616755024476
0.01699999999999946 0.04638146388003491
0.016000000000000014 0.046192623172064
0.01499999999999968 0.04601370530730081
0.014000000000000234 0.04584772629333006
0.0129999999999999 0.04569723486076995
0.011999999999999567 0.04556437358833632
0.01100000000000012 0.04545067299851307
0.009999999999999787 0.045357664110365646
0.008999999999999453 0.04528662591948818
0.008000000000000007 0.04523869704518303
0.006999999999999673 0.04521417875494804
0.006000000000000227 0.04521258983017732
0.004999999999999893 0.04523204687561464
0.0039999999999995595 0.045269405096241326
0.0030000000000001137 0.0453199600109036
0.0019999999999997797 0.045377868939708806
0.0009999999999994458 0.04543659879405447
0.0 0.04548986269588124
-0.001000000000000334 0.04553148097965777
-0.0019999999999997797 0.04555752202624093
-0.0030000000000001137 0.045565496241423566
-0.004000000000000448 0.04555482823268435
-0.004999999999999893 0.045526734969790955
-0.006000000000000227 0.045483497987880525
-0.007000000000000561 0.045427475506029706
-0.008000000000000007 0.04536082071438663
-0.009000000000000341 0.04528492291208025
-0.009999999999999787 0.04519983896058232
-0.01100000000000012 0.04510469918259174
-0.012000000000000455 0.0449982866838756
-0.0129999999999999 0.04487954270309141
-0.014000000000000234 0.04474819218074457
-0.015000000000000568 0.0446055852694861
-0.016000000000000014 0.04445485422834807
-0.017000000000000348 0.0443009013330785
-0.017999999999999794 0.04414988115621059
-0.019000000000000128 0.04400877209676799
-0.020000000000000462 0.043884322136501695
-0.020999999999999908 0.04378283968972707
-0.02200000000000024 0.04370896207489912
-0.022999999999999687 0.043665635485618824
-0.02400000000000002 0.04365366445605788
-0.025000000000000355 0.04367230641730451
-0.0259999999999998 0.0437190008685284
-0.027000000000000135 0.0437903422612489
-0.02800000000000047 0.04388195085681166
-0.028999999999999915 0.04398877636014922
-0.03000000000000025 0.044106016324411974
-0.030999999999999694 0.04422837668280964
-0.03200000000000003 0.04435045631796348
-0.03300000000000036 0.0444669766918451
-0.03399999999999981 0.04457287031140033
-0.03500000000000014 0.04466354484216117
-0.036000000000000476 0.044735278775796174
-0.03699999999999992 0.04478561049176021
-0.038000000000000256 0.04481361107944727
-0.0389999999999997 0.0448203224756917
-0.040000000000000036 0.044808483172382695
-0.04100000000000037 0.04478232967049569
-0.041999999999999815 0.04474691629513146
-0.04300000000000015 0.04470761190501572
-0.04400000000000048 0.04466939623211595
-0.04499999999999993 0.044635854378973876
-0.04600000000000026 0.04460960683586728
-0.04699999999999971 0.0445914788324556
-0.04800000000000004 0.04458091370104807
-0.04900000000000038 0.04457658075016383
-0.04999999999999982 0.04457689302583318
-0.051000000000000156 0.04458044637425252
-0.05200000000000049 0.04458671685789552
-0.052999999999999936 0.04459655714924992
-0.05400000000000027 0.04461217819259282
-0.054999999999999716 0.044636583552635604
-0.05600000000000005 0.044674185485187395
-0.057000000000000384 0.04472910946837999
-0.05799999999999983 0.04480585040457634
-0.05900000000000016 0.04490820338017208
-0.0600000000000005 0.0450386694527609
-0.06099999999999994 0.04519860155875113
-0.06200000000000028 0.045387405605131936
-0.06299999999999972 0.04560298293108105
-0.06400000000000006 0.04584127497394533
-0.06500000000000039 0.04609681494937243
-0.06599999999999984 0.04636274997926508
-0.06700000000000017 0.046632115075116234
-0.0680000000000005 0.046897533809592114
-0.06899999999999995 0.04715208146741886
-0.07000000000000028 0.04738986222426197
-0.07099999999999973 0.047606688625981046
-0.07200000000000006 0.04779983299409921
-0.0730000000000004 0.04796850024567393
-0.07399999999999984 0.048113134143797025
-0.07500000000000018 0.04823541182877139
-0.07600000000000051 0.04833752912797117
-0.07699999999999996 0.04842212781711342
-0.07800000000000029 0.048491292046910446
-0.07899999999999974 0.04854741237615258
-0.08000000000000007 0.04859204249447703
-0.0810000000000004 0.04862717620675803
-0.08199999999999985 0.048654868595506974
-0.08300000000000018 0.04867743408312654
-0.08400000000000052 0.04869799823120344
-0.08499999999999996 0.04871986818999029
-0.0860000000000003 0.04874682628803023
-0.08699999999999974 0.048782350258708064
-0.08800000000000008 0.048829475344159906
-0.08900000000000041 0.04889072333173787
-0.08999999999999986 0.048967428658965785
-0.09100000000000019 0.04906038093786931
-0.09200000000000053 0.04916905542276187
-0.09299999999999997 0.04929273316239399
-0.0940000000000003 0.049430158452575555
-0.09499999999999975 0.04957955911903791
-0.09600000000000009 0.049739428281252204
-0.09700000000000042 0.049908353373512716
-0.09799999999999986 0.0500845166623418
-0.0990000000000002 0.05026645460555847
-0.10000000000000053 0.050452443065531066
-0.10099999999999998 0.05064122297511235
-0.10200000000000031 0.05083169461206008
-0.10299999999999976 0.05102335643431483
-0.10400000000000009 0.05121617887171813
-0.10500000000000043 0.05141099764960132
-0.10599999999999987 0.0516090950079763
-0.1070000000000002 0.051811702046151625
-0.10800000000000054 0.0520198516133852
-0.10899999999999999 0.05223455754363783
-0.11000000000000032 0.05245507175033436
-0.11099999999999977 0.05268014493817637
-0.1120000000000001 0.052906925836914476
-0.11300000000000043 0.05313167694968813
-0.11399999999999988 0.05335034926069566
-0.11500000000000021 0.05355886884332536
-0.11600000000000055 0.05375360370688501
-0.11699999999999999 0.053933238361934414
-0.11800000000000033 0.05409732624443343
-0.11899999999999977 0.05424806918397247
-0.1200000000000001 0.054389247591226125
-0.12100000000000044 0.05452665880297053
-0.12199999999999989 0.05466708923473137
-0.12300000000000022 0.05481827743169538
-0.12400000000000055 0.05498819282603012
-0.125 0.0551843806009721
-0.12600000000000033 0.05541298128408003
-0.12699999999999978 0.05567916818989705
-0.1280000000000001 0.05598579327973687
-0.12900000000000045 0.056334073607589616
-0.1299999999999999 0.056721629129623044
-0.13100000000000023 0.057143904436405386
-0.13200000000000056 0.05759288697581888
-0.133 0.05805823540354681
-0.13400000000000034 0.0585272051312762
-0.1349999999999998 0.058986320032620033
-0.13600000000000012 0.059421571077710386
-0.13700000000000045 0.059820591267830146
-0.1379999999999999 0.06017356185978566
-0.13900000000000023 0.060474513740009755
-0.14000000000000057 0.06072178069728584
-0.14100000000000001 0.06091852361861844
-0.14200000000000035 0.06107206878013544
-0.1429999999999998 0.06119392965431045
-0.14400000000000013 0.06129826318672624
-0.14500000000000046 0.061400109472389934
-0.1459999999999999 0.06151513112561568
-0.14700000000000024 0.06165762700351283
-0.1479999999999997 0.06184008324119295
-0.14900000000000002 0.062072288465271255
-0.15000000000000036 0.06236196175817515
-0.1509999999999998 0.06271399414967396
-0.15200000000000014 0.0631311607915549
-0.15300000000000047 0.06361492994232225
-0.15399999999999991 0.06416517787965799
-0.15500000000000025 0.06477986935930437
-0.1559999999999997 0.06545557555894811
-0.15700000000000003 0.0661871765393756
-0.15800000000000036 0.06696587474840512
-0.1589999999999998 0.06778178743438085
-0.16000000000000014 0.06862166255883162
-0.16100000000000048 0.0694702743792847
-0.16199999999999992 0.07031187669936381
-0.16300000000000026 0.07112992888018212
-0.1639999999999997 0.07190990014772443
-0.16500000000000004 0.07263975251366153
-0.16600000000000037 0.07331046200609452
-0.16699999999999982 0.07391849507673115
-0.16800000000000015 0.0744633033787307
-0.16900000000000048 0.07494876530141029
-0.16999999999999993 0.07538169925608267
-0.17100000000000026 0.0757713389350206
-0.1719999999999997 0.07612724854979001
-0.17300000000000004 0.07645989014849118
-0.17400000000000038 0.07677869956964954
-0.17499999999999982 0.07709222207201764
-0.17600000000000016 0.0774066350697493
-0.1770000000000005 0.07772632421064812
-0.17799999999999994 0.07805353205747505
-0.17900000000000027 0.07838766533744458
-0.17999999999999972 0.07872614862285618
-0.18100000000000005 0.07906437607618026
-0.18200000000000038 0.07939558874099376
-0.18299999999999983 0.07971327992389714
-0.18400000000000016 0.08001034651852626
-0.1850000000000005 0.08028209907301107
-0.18599999999999994 0.08052543817241611
-0.18700000000000028 0.08074129742742012
-0.18799999999999972 0.08093416940936067
-0.18900000000000006 0.08111254408596043
-0.1900000000000004 0.08128780667827144
-0.19099999999999984 0.08147361589577191
-0.19200000000000017 0.08168460708079833
-0.1930000000000005 0.08193469994491892
-0.19399999999999995 0.08223645667229243
-0.19500000000000028 0.08259903009130497
-0.19599999999999973 0.08302899375936187
-0.19700000000000006 0.083529527935626
-0.1980000000000004 0.0841010145392684
-0.19899999999999984 0.08474096624764364
-0.20000000000000018 0.08544518948624877
-0.2010000000000005 0.08620839920100408
-0.20199999999999996 0.08702447756994183
-0.2030000000000003 0.08788694314532909
-0.20399999999999974 0.08878931946950884
-0.20500000000000007 0.08972497853358034
-0.2060000000000004 0.09068771806440971
-0.20699999999999985 0.09167149480851142
-0.20800000000000018 0.09267002560007212
-0.20900000000000052 0.09367722315275366
-0.20999999999999996 0.09468782335299515
-0.2110000000000003 0.09569639222756916
-0.21199999999999974 0.09669816714460387
-0.21300000000000008 0.09768963365391645
-0.2140000000000004 0.09866774301863505
-0.21499999999999986 0.09963108644521389
-0.2160000000000002 0.10057867010676605
-0.21700000000000053 0.10151165282577672
-0.21799999999999997 0.10243230464553546
-0.2190000000000003 0.10334438750030199
-0.21999999999999975 0.1042529095253928
-0.22100000000000009 0.10516422990844945
-0.22200000000000042 0.10608490713731802
-0.22299999999999986 0.10702335402253405
-0.2240000000000002 0.10798712504147183
-0.22500000000000053 0.1089837260940089
-0.22599999999999998 0.11001884436947243
-0.2270000000000003 0.11109611816561901
-0.22799999999999976 0.1122174698537948
-0.2290000000000001 0.11338018355636222
-0.23000000000000043 0.11458102152469916
-0.23099999999999987 0.11581280704507135
-0.2320000000000002 0.11706716889320214
-0.23300000000000054 0.11833548232086938
-0.23399999999999999 0.11960855763852689
-0.23500000000000032 0.12087881466981848
-0.23599999999999977 0.12213981209342376
-0.2370000000000001 0.12338561350838975
-0.23800000000000043 0.12461078088016482
-0.23899999999999988 0.12581009321194742
-0.2400000000000002 0.1269766578989602
-0.24100000000000055 0.12810238403720245
-0.242 0.12917838772938212
-0.24300000000000033 0.13019377722362185
-0.24399999999999977 0.13113874958972993
-0.2450000000000001 0.13200484249271321
-0.24600000000000044 0.13278718216284377
-0.2469999999999999 0.1334848069909516
-0.24800000000000022 0.13410184943976802
-0.24900000000000055 0.13464889127604882
-0.25 0.13514180823369418
-0.25100000000000033 0.13560031276502948
-0.2519999999999998 0.1360485782198994
-0.2530000000000001 0.13651201366969903
-0.25400000000000045 0.13701541372617929
-0.2549999999999999 0.13758319497809576
-0.2560000000000002 0.13823719855884004
-0.25700000000000056 0.13899445430670815
-0.258 0.13987031453523188
-0.25900000000000034 0.1408736311024318
-0.2599999999999998 0.14200968001319958
-0.2610000000000001 0.14328045329206598
-0.26200000000000045 0.1446816107868999
-0.2629999999999999 0.1462074307870753
-0.26400000000000023 0.14784783218408756
-0.26500000000000057 0.1495895225670362
-0.266 0.1514170366913446
-0.26700000000000035 0.1533122509322577
-0.2679999999999998 0.15525486319367407
-0.26900000000000013 0.15722432151986124
-0.27000000000000046 0.15919814705102406
-0.2709999999999999 0.1611544304981678
-0.27200000000000024 0.16307217999195525
-0.2729999999999997 0.16493166189112926
-0.274 0.16671685466248187
-0.27500000000000036 0.16841510585136804
-0.2759999999999998 0.17001810538785075
-0.27700000000000014 0.17152358955971156
-0.27800000000000047 0.17293690454555802
-0.2789999999999999 0.1742667911085073
-0.28000000000000025 0.17553149334825432
-0.2809999999999997 0.17675216481818812
-0.28200000000000003 0.177957209462792
-0.28300000000000036 0.17917395832926558
-0.2839999999999998 0.18043102869805303
-0.28500000000000014 0.1817528223373962
-0.2860000000000005 0.18315821978409128
-0.2869999999999999 0.18465768752322625
-0.28800000000000026 0.1862528333784556
-0.2889999999999997 0.1879358793234983
-0.29000000000000004 0.18969121979905235
-0.29100000000000037 0.19149877144268596
-0.2919999999999998 0.19333773419902256
-0.29300000000000015 0.19518901541251835
-0.2940000000000005 0.19703916924000603
-0.29499999999999993 0.19888174710497544
-0.29600000000000026 0.2007172042653571
-0.2969999999999997 0.20255144866821853
-0.29800000000000004 0.20439318531614936
-0.2990000000000004 0.20625040231810524
-0.2999999999999998 0.20812897659259474
-0.30100000000000016 0.2100281728576362
-0.3020000000000005 0.21194180344056893
-0.30299999999999994 0.21385852890561136
-0.30400000000000027 0.2157641042443803
-0.3049999999999997 0.21764354187008653
-0.30600000000000005 0.2194832930522432
-0.3070000000000004 0.22127326070708256
-0.30799999999999983 0.22300662084397127
-0.30900000000000016 0.2246807373898315
-0.3100000000000005 0.22629443773129426
-0.31099999999999994 0.22784796711962235
-0.3120000000000003 0.22933978331516836
-0.3129999999999997 0.23076803672848173
-0.31400000000000006 0.23213054385561707
-0.3150000000000004 0.23342419109459944
-0.31599999999999984 0.23465152836293907
-0.31700000000000017 0.23581735529365308
-0.3180000000000005 0.23693460777758957
-0.31899999999999995 0.23802126546788938
-0.3200000000000003 0.23910184835145953
-0.32099999999999973 0.24020701945081877
-0.32200000000000006 0.2413690434513753
-0.3230000000000004 0.2426215148102003
-0.32399999999999984 0.24399736435029942
-0.3250000000000002 0.24552539581036995
-0.3260000000000005 0.24722888117308336
-0.32699999999999996 0.24912375747636764
-0.3280000000000003 0.25121721758471316
-0.32899999999999974 0.2535040805452221
-0.33000000000000007 0.2559678427248016
-0.3310000000000004 0.25857621095732736
-0.33199999999999985 0.26128577358466304
-0.3330000000000002 0.26403878576017165
-0.3340000000000005 0.26677016502072304
-0.33499999999999996 0.2694116333405194
-0.3360000000000003 0.27189620542412934
-0.33699999999999974 0.2741658901061692
-0.3380000000000001 0.27617780086373717
-0.3390000000000004 0.2779048933622935
-0.33999999999999986 0.27934053717790797
-0.3410000000000002 0.280496505140319
-0.3420000000000005 0.2813986800751408
-0.34299999999999997 0.2820844991773097
-0.3440000000000003 0.2825970252527164
-0.34499999999999975 0.2829816895225099
-0.3460000000000001 0.2832798359141031
-0.3470000000000004 0.2835274104636578
-0.34799999999999986 0.2837569895896299
-0.3490000000000002 0.2839944047883842
-0.35000000000000053 0.28426200547216013
-0.351 0.2845766429196549
-0.3520000000000003 0.2849517958761695
-0.35299999999999976 0.28539531485419334
-0.3540000000000001 0.28591104935905937
-0.3550000000000004 0.2864969484610542
-0.35599999999999987 0.2871432812681139
-0.3570000000000002 0.2878390579033952
-0.35800000000000054 0.2885663093637222
-0.359 0.28930783040619246
-0.3600000000000003 0.29004740309478866
-0.36099999999999977 0.2907727661338676
-0.3620000000000001 0.2914778254538738
-0.36300000000000043 0.29216169871866776
-0.3639999999999999 0.2928280826487733
-0.3650000000000002 0.29348342437028485
-0.36600000000000055 0.2941371295881043
-0.367 0.2947932196827265
-0.3680000000000003 0.29545590045886017
-0.3689999999999998 0.29612121966076993
-0.3700000000000001 0.2967792417040295
-0.37100000000000044 0.29741683673370234
-0.3719999999999999 0.29801676712975184
-0.3730000000000002 0.2985568733862875
-0.37400000000000055 0.2990183718795412
-0.375 0.29938430831097756
-0.37600000000000033 0.29964169299626114
-0.3769999999999998 0.2997845533633583
-0.3780000000000001 0.29981408435835494
-0.37900000000000045 0.299737244907636
-0.3799999999999999 0.2995669291035072
-0.3810000000000002 0.2993170956362461
-0.38200000000000056 0.29900269352811953
-0.383 0.2986344740784597
-0.38400000000000034 0.29821658514564087
-0.3849999999999998 0.29774771089703533
-0.3860000000000001 0.29721831742072835
-0.38700000000000045 0.296616116178694
-0.3879999999999999 0.295927400418088
-0.38900000000000023 0.29514121086856737
-0.39000000000000057 0.29425268459680115
-0.391 0.29326660455155523
-0.39200000000000035 0.29219722521053443
-0.3929999999999998 0.2910672220964777
-0.39400000000000013 0.2899060274406716
-0.39500000000000046 0.28874552327725805
-0.3959999999999999 0.28761248309795323
-0.39700000000000024 0.28652716046681187
-0.3980000000000006 0.2854990732977384
-0.399 0.2845257458720455
-0.40000000000000036 0.2835936751876994
-0.4009999999999998 0.2826773317885038
-0.40200000000000014 0.28174741315820284
-0.40300000000000047 0.2807736684621533
-0.4039999999999999 0.27973070545296436
-0.40500000000000025 0.2786038484212581
-0.4059999999999997 0.27738874782178613
-0.40700000000000003 0.27609985881944404
-0.40800000000000036 0.27476186494598515
-0.4089999999999998 0.27341211866232196
-0.41000000000000014 0.2720936801237206
-0.4110000000000005 0.2708483467128819
-0.4119999999999999 0.2697140389388068
-0.41300000000000026 0.26871717603121126
-0.4139999999999997 0.26787011337727007
-0.41500000000000004 0.2671697725234927
-0.41600000000000037 0.26659942443185464
-0.4169999999999998 0.2661330588077546
-0.41800000000000015 0.26573844646432837
-0.4190000000000005 0.2653810286856552
-0.41999999999999993 0.26502960484003296
-0.42100000000000026 0.2646567685199605
-0.4219999999999997 0.26424504200326077
-0.42300000000000004 0.2637781653941793
-0.4240000000000004 0.2632460699103534
-0.4249999999999998 0.26264160109873463
-0.42600000000000016 0.2619577012052138
-0.4270000000000005 0.2611892820045029
-0.42799999999999994 0.2603326323929982
-0.42900000000000027 0.25938760209659784
-0.4299999999999997 0.2583631645109218
-0.43100000000000005 0.25727477415246996
-0.4320000000000004 0.2561508687651613
-0.43299999999999983 0.255028033689428
-0.43400000000000016 0.25395236882580413
-0.4350000000000005 0.25297349633511657
-0.43599999999999994 0.25213941394884004
-0.4370000000000003 0.2514917127497527
-0.4379999999999997 0.251058696213847
-0.43900000000000006 0.2508516092353951
-0.4400000000000004 0.25086244924189716
-0.44099999999999984 0.2510618167140625
-0.44200000000000017 0.2514048375207724
-0.4430000000000005 0.25183233030011265
-0.44399999999999995 0.25228064751958484
-0.4450000000000003 0.2526853661260778
-0.44599999999999973 0.2529889440175775
-0.44700000000000006 0.253147930395996
-0.4480000000000004 0.2531361028298094
-0.44899999999999984 0.2529480117709241
-0.4500000000000002 0.25259797528412625
-0.4510000000000005 0.2521171597785217
-0.45199999999999996 0.25155056941963744
-0.4530000000000003 0.2509498106033927
-0.45399999999999974 0.25036700754889746
-0.45500000000000007 0.24985174545465821
-0.4560000000000004 0.2494394412272078
-0.45699999999999985 0.24915281042104667
-0.4580000000000002 0.2489961616350666
-0.4590000000000005 0.24895553518336674
-0.45999999999999996 0.24900234646921804
-0.4610000000000003 0.24909415860069234
-0.46199999999999974 0.2491822981215294
-0.4630000000000001 0.24921463131701097
-0.4640000000000004 0.24914720935139273
-0.46499999999999986 0.24894631991793484
-0.4660000000000002 0.24859130820359093
-0.4670000000000005 0.24808282026197867
-0.46799999999999997 0.2474384732941467
-0.4690000000000003 0.24669120871846856
-0.46999999999999975 0.24588626129690055
-0.4710000000000001 0.2450734900839634
-0.4720000000000004 0.24430289199981442
-0.47299999999999986 0.24361638753366371
-0.4740000000000002 0.24304689638172514
-0.47500000000000053 0.2426100491353563
-0.476 0.24230681573254723
-0.4770000000000003 0.24212441033249227
-0.47799999999999976 0.24203950878203923
-0.4790000000000001 0.24201941574195338
-0.4800000000000004 0.24202991979181002
-0.48099999999999987 0.24203764991688426
-0.4820000000000002 0.24201705703440826
-0.48300000000000054 0.2419491640911009
-0.484 0.2418268430841227
-0.4850000000000003 0.24165297210678985
-0.48599999999999977 0.2414394471167146
-0.4870000000000001 0.24120523336076305
-0.48800000000000043 0.24097533822288847
-0.4889999999999999 0.2407719662024093
-0.4900000000000002 0.2406175845004742
-0.49100000000000055 0.2405247965393768
-0.492 0.240497354900987
-0.4930000000000003 0.24052910600587213
-0.4939999999999998 0.24060436280166594
-0.4950000000000001 0.24069738839705093
-0.49600000000000044 0.24077816996111834
-0.4969999999999999 0.24081512087560658
-0.4980000000000002 0.24078076245626312
-0.49900000000000055 0.2406570225181781
-0.5 0.2404379431258404
-0.5010000000000003 0.24013321923571151
-0.5019999999999998 0.23976866129189234
-0.5030000000000001 0.23938091977576897
-0.5040000000000004 0.23901381573680006
-0.5049999999999999 0.23871611069569643
-0.5060000000000002 0.2385304377018196
-0.5070000000000006 0.23848808602840163
-0.508 0.2386052764482717
-0.5090000000000003 0.23888057071471466
-0.5099999999999998 0.23929618269625622
-0.5110000000000001 0.2398209649638418
-0.5120000000000005 0.2404168021623656
-0.5129999999999999 0.24104234348898393
-0.5140000000000002 0.241661749760015
-0.5150000000000006 0.2422475627511755
-0.516 0.2427828407420828
-0.5170000000000003 0.24326378948512756
-0.5179999999999998 0.24369698833424558
-0.5190000000000001 0.24409558636252304
-0.5200000000000005 0.24447757997951003
-0.5209999999999999 0.24486138642901306
-0.5220000000000002 0.24526491030411773
-0.5230000000000006 0.24570189047087643
-0.524 0.24618538773856855
-0.5250000000000004 0.24672662244535645
-0.5259999999999998 0.24733519062667805
-0.5270000000000001 0.24801975018088077
-0.5280000000000005 0.24878960127368938
-0.5289999999999999 0.2496521416195785
-0.5300000000000002 0.2506152682190415
-0.5309999999999997 0.25167941047946474
-0.532 0.25284006816464305
-0.5330000000000004 0.2540863408551834
-0.5339999999999998 0.25539851520110973
-0.5350000000000001 0.25675317816911125
-0.5360000000000005 0.2581216998647492
-0.5369999999999999 0.25947298063574675
-0.5380000000000003 0.26077991103356696
-0.5389999999999997 0.2620199221160112
-0.54 0.26318025017658137
-0.5410000000000004 0.26425785048252215
-0.5419999999999998 0.2652577143296765
-0.5430000000000001 0.26619595403031426
-0.5440000000000005 0.2670931716906065
-0.5449999999999999 0.2679722363314558
-0.5460000000000003 0.2688564187272317
-0.5469999999999997 0.2697654299386511
-0.548 0.27071333833469025
-0.5490000000000004 0.2717105914627018
-0.5499999999999998 0.2727640044322309
-0.5510000000000002 0.2738763882384246
-0.5520000000000005 0.27505295952648295
-0.5529999999999999 0.2762982387953465
-0.5540000000000003 0.2776162609952233
-0.5549999999999997 0.2790139695647778
-0.556 0.2804982854414002
-0.5570000000000004 0.2820718422855604
-0.5579999999999998 0.2837349615712549
-0.5590000000000002 0.28548490729988707
-0.5600000000000005 0.28731254706524906
-0.5609999999999999 0.2892041128589583
-0.5620000000000003 0.29114325324170676
-0.5629999999999997 0.2931105169721761
-0.5640000000000001 0.2950867491869523
-0.5650000000000004 0.29705181853660567
-0.5659999999999998 0.2989850878847994
-0.5670000000000002 0.30086654612639613
-0.5680000000000005 0.3026770401194097
-0.569 0.3043998829440672
-0.5700000000000003 0.3060194314741766
-0.5709999999999997 0.307522181401037
-0.5720000000000001 0.30889993264931087
-0.5730000000000004 0.3101487242050817
-0.5739999999999998 0.31127084304275887
-0.5750000000000002 0.31227548862701665
-0.5760000000000005 0.31317706729280753
-0.577 0.3139987154570983
-0.5780000000000003 0.31476855441701757
-0.5789999999999997 0.3155206837362542
-0.5800000000000001 0.31629552505138153
-0.5810000000000004 0.3171334116471091
-0.5819999999999999 0.31807738504581246
-0.5830000000000002 0.3191676408252513
-0.5840000000000005 0.3204389805263893
-0.585 0.3219191710203128
-0.5860000000000003 0.32362689106094106
-0.5869999999999997 0.32557136121812513
-0.5880000000000001 0.3277478800776762
-0.5890000000000004 0.33014421095619273
-0.5899999999999999 0.33274154811025414
-0.5910000000000002 0.3355120866945685
-0.5920000000000005 0.3384240033579488
-0.593 0.34144514323368486
-0.5940000000000003 0.3445412032953162
-0.5949999999999998 0.34767790225311435
-0.5960000000000001 0.3508201726579588
-0.5970000000000004 0.35393405291838254
-0.5979999999999999 0.35698502434613066
-0.5990000000000002 0.3599433759885191
-0.6000000000000005 0.3627812392838155
-0.601 0.3654766286909863
-0.6020000000000003 0.3680149346240799
-0.6029999999999998 0.37039062919046034
-0.6040000000000001 0.372607364532161
-0.6050000000000004 0.37467826350264954
-0.6059999999999999 0.37662799594398544
-0.6070000000000002 0.37848763775611827
-0.6080000000000005 0.38028926066696367
-0.609 0.3820732306016399
-0.6100000000000003 0.38387533786227074
-0.6109999999999998 0.38572673099411575
-0.6120000000000001 0.3876522736491586
-0.6130000000000004 0.38966349930210514
-0.6139999999999999 0.39176264985781073
-0.6150000000000002 0.3939387282521429
-0.6160000000000005 0.39616938136541946
-0.617 0.3984236180880556
-0.6180000000000003 0.40066810794677055
-0.6189999999999998 0.4028659235601654
-0.6200000000000001 0.4049878159652479
-0.6210000000000004 0.40700940444030503
-0.6219999999999999 0.4089165845107288
-0.6230000000000002 0.41070039979673817
-0.6240000000000006 0.4123604335508376
-0.625 0.41389611226666584
-0.6260000000000003 0.41530639742041325
-0.6269999999999998 0.4165863194898839
-0.6280000000000001 0.4177221697125978
-0.6290000000000004 0.4186968128094968
-0.6299999999999999 0.4194876911507788
-0.6310000000000002 0.4200704147990858
-0.6320000000000006 0.42042594904238706
-0.633 0.420543832553657
-0.6340000000000003 0.42042486014627556
-0.6349999999999998 0.42008559948309526
-0.6360000000000001 0.419552418580455
-0.6370000000000005 0.4188642180876547
-0.6379999999999999 0.4180638608828857
-0.6390000000000002 0.41718942671485393
-0.6400000000000006 0.4162771139273155
-0.641 0.4153448193380091
-0.6420000000000003 0.41439261401190436
-0.6429999999999998 0.413407075477504
-0.6440000000000001 0.41235476217468797
-0.6450000000000005 0.41119700756876904
-0.6459999999999999 0.40988757431105277
-0.6470000000000002 0.40838520995826194
-0.6480000000000006 0.40665841265336594
-0.649 0.40469368103478354
-0.6500000000000004 0.4024908031583797
-0.6509999999999998 0.400068808334476
-0.6520000000000001 0.3974594259258422
-0.6530000000000005 0.3947005209910366
-0.6539999999999999 0.3918343471726335
-0.6550000000000002 0.3888982502033571
-0.6560000000000006 0.3859234076709163
-0.657 0.38293169807098176
-0.6580000000000004 0.3799311702118814
-0.6589999999999998 0.37692235207817953
-0.6600000000000001 0.3738990639471769
-0.6610000000000005 0.3708488124752656
-0.6619999999999999 0.36776018069965993
-0.6630000000000003 0.3646230850433508
-0.6639999999999997 0.3614326516822266
-0.665 0.3581892520557079
-0.6660000000000004 0.35489954793019196
-0.6669999999999998 0.3515696980994951
-0.6680000000000001 0.3482131959093959
-0.6690000000000005 0.3448372579343585
-0.6699999999999999 0.3414487105898448
-0.6710000000000003 0.3380443871987883
-0.6719999999999997 0.33461856247583327
-0.673 0.3311580151351163
-0.6740000000000004 0.32764597555045677
-0.6749999999999998 0.3240628105731467
-0.6760000000000002 0.3203912290805364
-0.6770000000000005 0.3166214326671559
-0.6779999999999999 0.31274916694992844
-0.6790000000000003 0.3087810366661252
-0.6799999999999997 0.30473336277039936
-0.681 0.3006307755154788
-0.6820000000000004 0.2965029785299176
-0.6829999999999998 0.2923838165829308
-0.6840000000000002 0.2883036354784145
-0.6850000000000005 0.28428806658912187
-0.6859999999999999 0.28035127370344876
-0.6870000000000003 0.27649394176590936
-0.6879999999999997 0.272704148204647
-0.6890000000000001 0.2689529613701732
-0.6900000000000004 0.26520461819969665
-0.6909999999999998 0.2614165522017012
-0.6920000000000002 0.2575447949835876
-0.6930000000000005 0.2535563830610911
-0.694 0.24942766221800605
-0.6950000000000003 0.24515526614920793
-0.6959999999999997 0.2407505744686142
-0.6970000000000001 0.23624273327769713
-0.6980000000000004 0.23167503897622221
-0.6989999999999998 0.2270985376337756
-0.7000000000000002 0.22256575120534516
-0.7010000000000005 0.21812558599892284
-0.702 0.21382056555532647
-0.7030000000000003 0.20968090937572728
-0.7039999999999997 0.2057267256010644
-0.7050000000000001 0.20196657748338298
-0.7060000000000004 0.19840220099479558
-0.7069999999999999 0.19502798270433377
-0.7080000000000002 0.19183504047668914
-0.7090000000000005 0.18881170362741906
-0.71 0.18594917561072208
-0.7110000000000003 0.18323730440711472
-0.7119999999999997 0.18066593062717892
-0.7130000000000001 0.17822505275655562
-0.7140000000000004 0.17590266501964563
-0.7149999999999999 0.17368427802505793
-0.7160000000000002 0.17155317955908994
-0.7170000000000005 0.1694868096035782
-0.718 0.1674610355716498
-0.7190000000000003 0.16544906867504877
-0.7199999999999998 0.16342720382097464
-0.7210000000000001 0.16137032806814694
-0.7220000000000004 0.15926025638163632
-0.7229999999999999 0.15708429641772306
-0.7240000000000002 0.15483664535164263
-0.7250000000000005 0.15251965910744597
-0.726 0.15014010325822782
-0.7270000000000003 0.1477113725146221
-0.7279999999999998 0.1452494598157989
-0.7290000000000001 0.1427701151815066
-0.7300000000000004 0.14028939773215776
-0.7309999999999999 0.13782067359063394
-0.7320000000000002 0.13537333289582046
-0.7330000000000005 0.1329532155281222
-0.734 0.13056338592137995
-0.7350000000000003 0.1282038053605541
-0.7359999999999998 0.12587334979975923
-0.7370000000000001 0.12357082563369359
-0.7380000000000004 0.12129585277151514
-0.7389999999999999 0.11904906816793129
-0.7400000000000002 0.11683456194412253
-0.7410000000000005 0.11465878685395225
-0.742 0.11253067888340576
-0.7430000000000003 0.11046212493339355
-0.7439999999999998 0.10846614718636155
-0.7450000000000001 0.10655717972238689
-0.7460000000000004 0.10474726575782389
-0.7469999999999999 0.10304611485735149
-0.7480000000000002 0.1014596569573843
-0.7490000000000006 0.09998748291143926
-0.75 0.0986229288926216
-0.7510000000000003 0.09735204316658448
-0.7519999999999998 0.09615443731160193
-0.7530000000000001 0.09500528943323668
-0.7540000000000004 0.09387608393253813
-0.7549999999999999 0.09273920610527872
-0.7560000000000002 0.09156949871502698
-0.7570000000000006 0.09034785776806716
-0.758 0.08906265267019385
-0.7590000000000003 0.08771049100901425
-0.7599999999999998 0.0862976447511384
-0.7610000000000001 0.08483784091967828
-0.7620000000000005 0.08335147742281798
-0.7629999999999999 0.08186240119707461
-0.7640000000000002 0.08039557847042161
-0.7650000000000006 0.07897511180988803
-0.766 0.0776211293048387
-0.7670000000000003 0.07634830110605635
-0.7679999999999998 0.0751646019818361
-0.7690000000000001 0.07407120596482084
-0.7700000000000005 0.07306259094483457
-0.7709999999999999 0.07212700758343762
-0.7720000000000002 0.07124940796363463
-0.7730000000000006 0.0704118828920731
-0.774 0.06959660367373008
-0.7750000000000004 0.0687880880341782
-0.7759999999999998 0.06797363619805939
-0.7770000000000001 0.06714560417786611
-0.7780000000000005 0.06630170503992665
-0.7789999999999999 0.06544392428905414
-0.7800000000000002 0.06457794646597767
-0.7810000000000006 0.06371176168050519
-0.782 0.06285377000834
-0.7830000000000004 0.0620106522580878
-0.7839999999999998 0.06118652735247184
-0.7850000000000001 0.06038200876341419
-0.7860000000000005 0.05959436733254868
-0.7869999999999999 0.05881843207147059
-0.7880000000000003 0.05804727805424265
-0.7889999999999997 0.05727353142615748
-0.79 0.05649170333708888
-0.7910000000000004 0.05569841204101557
-0.7919999999999998 0.054893607246517914
-0.7930000000000001 0.05408068248432143
-0.7940000000000005 0.05326590051554209
-0.7949999999999999 0.0524577750728384
-0.7960000000000003 0.0516658714901768
-0.7969999999999997 0.05089934427373618
-0.798 0.05016585603834057
-0.7990000000000004 0.04947092898031219
-0.7999999999999998 0.04881679119886087
-0.8010000000000002 0.04820265439568839
-0.8020000000000005 0.04762471738037817
-0.8029999999999999 0.04707714738951813
-0.8040000000000003 0.04655229888143461
-0.8049999999999997 0.04604236487415261
-0.806 0.045540392915078595
-0.8070000000000004 0.04504073810462858
-0.8079999999999998 0.04454034972719797
-0.8090000000000002 0.044039109760860014
-0.8100000000000005 0.04353897124682554
-0.8109999999999999 0.04304418511831587
-0.8120000000000003 0.042560189949970295
-0.8129999999999997 0.042092357242117184
-0.8140000000000001 0.0416452078522759
-0.8150000000000004 0.04122131189374394
-0.8159999999999998 0.04082049960106739
-0.8170000000000002 0.04044021233069713
-0.8180000000000005 0.0400749551776354
-0.819 0.03971802414628984
-0.8200000000000003 0.039362237133105424
-0.8209999999999997 0.03900076582223357
-0.8220000000000001 0.038628559182901055
-0.8230000000000004 0.038243556354734
-0.8239999999999998 0.0378463536180603
-0.8250000000000002 0.03744054108315241
-0.8260000000000005 0.03703146281491283
-0.827 0.03662589584102227
-0.8280000000000003 0.03623034762966682
-0.8289999999999997 0.03585012286782709
-0.8300000000000001 0.035488340401831846
-0.8310000000000004 0.035145253110648075
-0.8319999999999999 0.03481852928347992
-0.8330000000000002 0.03450387419971541
-0.8340000000000005 0.034195247721312855
-0.835 0.03388624381739122
-0.8360000000000003 0.03357126651394567
-0.8369999999999997 0.033246266169511665
-0.8380000000000001 0.03290919720904722
-0.8390000000000004 0.03256038680687758
-0.8399999999999999 0.03220239509667437
-0.8410000000000002 0.03183929785148922
-0.8420000000000005 0.03147635907576714
-0.843 0.031118962810195706
-0.8440000000000003 0.030771880957702825
-0.8449999999999998 0.030439070776405005
-0.8460000000000001 0.03012348934717717
-0.8470000000000004 0.029826451496351387
-0.8479999999999999 0.02954833878443949
-0.8490000000000002 0.029288490382097822
-0.8500000000000005 0.029045418193447733
-0.851 0.028817500459143944
-0.8520000000000003 0.02860267625100857
-0.8529999999999998 0.02839860946109719
-0.8540000000000001 0.028203161299296012
-0.8550000000000004 0.028013855145393268
-0.8559999999999999 0.027828330078138792
-0.8570000000000002 0.027644287963623948
-0.8580000000000005 0.027459680973878384
-0.859 0.02727282187903185
-0.8600000000000003 0.027082237610594553
-0.8609999999999998 0.02688706643498831
-0.8620000000000001 0.02668695434383453
-0.8630000000000004 0.026481959639157927
-0.8639999999999999 0.026272711415259806
-0.8650000000000002 0.026060180813855197
-0.8660000000000005 0.025845621350595302
-0.867 0.025630652757784932
-0.8680000000000003 0.02541716146360742
-0.8689999999999998 0.0252069640077017
-0.8700000000000001 0.025002049946473055
-0.8710000000000004 0.024804288569060525
-0.8719999999999999 0.024614834556216835
-0.8730000000000002 0.02443456469209458
-0.8740000000000006 0.024263584894301898
-0.875 0.02410133965611394
-0.8760000000000003 0.023946336314063517
-0.8769999999999998 0.023796631200020457
-0.8780000000000001 0.02364957567770107
-0.8790000000000004 0.023502865468291344
-0.8799999999999999 0.023354079787881576
-0.8810000000000002 0.02320138689253144
-0.8820000000000006 0.023043585925565123
-0.883 0.02288037645834944
-0.8840000000000003 0.022712293820825135
-0.8849999999999998 0.022540359880324122
-0.8860000000000001 0.02236614468361868
-0.8870000000000005 0.02219154061074363
-0.8879999999999999 0.02201828415352371
-0.8890000000000002 0.021847966151648194
-0.8900000000000006 0.021681823823795916
-0.891 0.02152083475276557
-0.8920000000000003 0.02136552724634698
-0.8929999999999998 0.021216415305353186
-0.8940000000000001 0.021073546703509194
-0.8950000000000005 0.020936940834874296
-0.8959999999999999 0.020806405485005782
-0.8970000000000002 0.02068155117433963
-0.8980000000000006 0.020561812389921753
-0.899 0.02044639908061119
-0.9000000000000004 0.020334096300789826
-0.9009999999999998 0.020223606347494916
-0.9020000000000001 0.020113430463925504
-0.9030000000000005 0.02000187119140663
-0.9039999999999999 0.01988729304473497
-0.9050000000000002 0.019768259099429565
-0.9060000000000006 0.01964338689923302
-0.907 0.019511681045214713
-0.9080000000000004 0.01937272406997885
-0.9089999999999998 0.01922666098164678
-0.9100000000000001 0.019074163620889626
-0.9110000000000005 0.01891671707192007
-0.9119999999999999 0.018756407842881073
-0.9130000000000003 0.018596018423482373
-0.9139999999999997 0.018438569245012366
-0.915 0.01828720539980136
-0.9160000000000004 0.018144875758846612
-0.9169999999999998 0.018014116015940527
-0.9180000000000001 0.017896796759337082
-0.9190000000000005 0.017794127788368804
-0.9199999999999999 0.017706619082527165
-0.9210000000000003 0.017634241726800906
-0.9219999999999997 0.017576551751985234
-0.923 0.017532640359999067
-0.9240000000000004 0.017501551419973085
-0.9249999999999998 0.017482088966277596
-0.9260000000000002 0.01747277564440321
-0.9270000000000005 0.017471893496398185
-0.9279999999999999 0.017477014372870196
-0.9290000000000003 0.0174856240512959
-0.9299999999999997 0.017494616027496263
-0.931 0.01750072105318469
-0.9320000000000004 0.01750064764471211
-0.9329999999999998 0.017491426148477332
-0.9340000000000002 0.017470704365983653
-0.9350000000000005 0.017436941794668304
-0.9359999999999999 0.017389505953927385
-0.9370000000000003 0.017328940897223664
-0.9379999999999997 0.017256713374949068
-0.9390000000000001 0.01717500851502246
-0.9400000000000004 0.017086429411915533
-0.9409999999999998 0.01699394241987183
-0.9420000000000002 0.0169002450364243
-0.9430000000000005 0.016807691802769843
-0.944 0.016717946524494168
-0.9450000000000003 0.016632104347984827
-0.9459999999999997 0.016550402789719695
-0.9470000000000001 0.01647229842541689
-0.9480000000000004 0.016396747742557293
-0.9489999999999998 0.016322328371408915
-0.9500000000000002 0.01624737669088909
-0.9510000000000005 0.01617018196637924
-0.952 0.0160894589159564
-0.9530000000000003 0.016004155021235603
-0.9539999999999997 0.0159138351558392
-0.9550000000000001 0.015818785395057815
-0.9560000000000004 0.015719742763114802
-0.9569999999999999 0.015618292817820019
-0.9580000000000002 0.015516455214151794
-0.9590000000000005 0.015416736281139038
-0.96 0.01532180731841183
-0.9610000000000003 0.015234367936596441
-0.9619999999999997 0.015156859208648796
-0.9630000000000001 0.015091229260993802
-0.9640000000000004 0.015038773816353825
-0.9649999999999999 0.014999835038332812
-0.9660000000000002 0.01497391011954442
-0.9670000000000005 0.014959509276618214
-0.968 0.014954287723303176
-0.9690000000000003 0.014955326220150887
-0.9699999999999998 0.014959250873876244
-0.9710000000000001 0.014962689665425919
-0.9720000000000004 0.014962433579453281
-0.9729999999999999 0.014955672622861443
-0.9740000000000002 0.014940424275365032
-0.9750000000000005 0.014915398331565579
-0.976 0.014880248151982491
-0.9770000000000003 0.014835367025120526
-0.9779999999999998 0.014781764225162147
-0.9790000000000001 0.014720945610932033
-0.9800000000000004 0.014654839895262402
-0.9809999999999999 0.01458536252610511
-0.9820000000000002 0.014514469699122104
-0.9830000000000005 0.014443979301296449
-0.984 0.014375424964835948
-0.9850000000000003 0.014310145286399923
-0.9859999999999998 0.014249142057963116
-0.9870000000000001 0.014193255653488179
-0.9880000000000004 0.014143182311396774
-0.9889999999999999 0.014099407093293756
-0.9900000000000002 0.014062397087981378
-0.9910000000000005 0.014032527801482494
-0.992 0.014010119792998139
-0.9930000000000003 0.013995228229442784
-0.9939999999999998 0.013987663586144006
-0.9950000000000001 0.013986804585799437
-0.9960000000000004 0.013991643381007323
-0.9969999999999999 0.014000695907382149
-0.9980000000000002 0.014012130166844982
-0.9990000000000006 0.014023907628016623
-1.0 0.014034069973220577
-1.0010000000000003 0.014040695173803047
-1.0019999999999998 0.01404256096115094
-1.0030000000000001 0.014038891145227765
-1.0040000000000004 0.014029505807680287
-1.005 0.014014782371043946
-1.0060000000000002 0.013995425857012798
-1.0070000000000006 0.013972171195892861
-1.008 0.013945688953312824
-1.0090000000000003 0.013916413357239288
-1.0099999999999998 0.01388436552839395
-1.0110000000000001 0.013849276397914672
-1.0120000000000005 0.013810763344259791
-1.013 0.01376848356089339
-1.0140000000000002 0.013722327315550953
-1.0150000000000006 0.01367267646849348
-1.016 0.013620453907575422
-1.0170000000000003 0.013567121718172488
-1.0179999999999998 0.013514526597688559
-1.0190000000000001 0.013464771764295069
-1.0200000000000005 0.013419897172782077
-1.021 0.013381819129309814
-1.0220000000000002 0.01335195646810755
-1.0230000000000006 0.01333122562903841
-1.024 0.013319904410910596
-1.0250000000000004 0.013317810714957414
-1.0259999999999998 0.013324219857675979
-1.0270000000000001 0.013338156002813246
-1.0280000000000005 0.013358348898795535
-1.029 0.013383320297748512
-1.0300000000000002 0.013411662704659637
-1.0310000000000006 0.013441807445048005
-1.032 0.013472140497846419
-1.0330000000000004 0.01350107263729824
-1.0339999999999998 0.0135270645685679
-1.0350000000000001 0.013548710459255101
-1.0360000000000005 0.013564859351679417
-1.037 0.013574737252564608
-1.0380000000000003 0.013578031925815304
-1.0390000000000006 0.013575027833840762
-1.04 0.013566526999527288
-1.0410000000000004 0.013553788441728618
-1.0419999999999998 0.013538324759714447
-1.0430000000000001 0.013521747915553172
-1.0440000000000005 0.013505557438351209
-1.045 0.01349083388847257
-1.0460000000000003 0.013478367971472623
-1.0469999999999997 0.013468406477750093
-1.048 0.013460780344063053
-1.0490000000000004 0.013455083171632317
-1.0499999999999998 0.013450829935608801
-1.0510000000000002 0.01344758726418702
-1.0520000000000005 0.013445186037494039
-1.053 0.013443869395277239
-1.0540000000000003 0.013444288190726798
-1.0549999999999997 0.01344732937505204
-1.056 0.013454303262773647
-1.0570000000000004 0.013466430063820355
-1.0579999999999998 0.013485037573447396
-1.0590000000000002 0.013511239524211632
-1.0600000000000005 0.01354575798269359
-1.061 0.013588967048707769
-1.0620000000000003 0.013640656269507266
-1.0629999999999997 0.01370016656595929
-1.064 0.013766256810191354
-1.0650000000000004 0.013837273629665315
-1.0659999999999998 0.013911162340977924
-1.0670000000000002 0.013985850455978582
-1.0680000000000005 0.01405916024216748
-1.069 0.014129065752363293
-1.0700000000000003 0.014193863230305971
-1.0709999999999997 0.014252369663636964
-1.072 0.014303843136073776
-1.0730000000000004 0.01434811789288294
-1.0739999999999998 0.014385389703074973
-1.0750000000000002 0.014416212330999153
-1.0760000000000005 0.014441277896802749
-1.077 0.014461395466279
-1.0780000000000003 0.014477192015592819
-1.0789999999999997 0.014489371437217404
-1.08 0.01449837802593795
-1.0810000000000004 0.014504779571876934
-1.0819999999999999 0.014509158599251127
-1.0830000000000002 0.014512173905806123
-1.0840000000000005 0.01451472792403001
-1.085 0.014517780245689949
-1.0860000000000003 0.014522436164698555
-1.0869999999999997 0.014529714041639441
-1.088 0.014540502818694878
-1.0890000000000004 0.01455554336775038
-1.0899999999999999 0.014575224373395694
-1.0910000000000002 0.014599773972126041
-1.0920000000000005 0.014629029540889802
-1.093 0.014662770135380889
-1.0940000000000003 0.014700614453185344
-1.0949999999999998 0.014742024742311224
-1.096 0.014786540245444164
-1.0970000000000004 0.014833723420743721
-1.0979999999999999 0.014883012416152494
-1.0990000000000002 0.014933945440989606
-1.1000000000000005 0.014985978687857079
-1.101 0.015038701738727931
-1.1020000000000003 0.015091748961017825
-1.1029999999999998 0.015144932193518666
-1.104 0.015198207600065653
-1.1050000000000004 0.015251795646285225
-1.1059999999999999 0.015306062072462942
-1.1070000000000002 0.01536137311407022
-1.1080000000000005 0.01541805615066682
-1.109 0.015476452422958347
-1.1100000000000003 0.015536400277106354
-1.1109999999999998 0.015597605058350285
-1.112 0.015659307504465675
-1.1130000000000004 0.015720489206387984
-1.1139999999999999 0.015780034827940166
-1.1150000000000002 0.0158368113447065
-1.1160000000000005 0.015889799527315247
-1.117 0.01593864612477519
-1.1180000000000003 0.01598323505188605
-1.1189999999999998 0.01602421320596878
-1.12 0.01606267875828908
-1.1210000000000004 0.01610031388144066
-1.1219999999999999 0.016139085951225877
-1.1230000000000002 0.016181240592375176
-1.1240000000000006 0.016229092519314703
-1.125 0.016284834022428363
-1.1260000000000003 0.016350247774291712
-1.1269999999999998 0.01642683678059652
-1.1280000000000001 0.016515422494554895
-1.1290000000000004 0.016616350938938117
-1.13 0.016728909942541642
-1.1310000000000002 0.016851748406701027
-1.1320000000000006 0.016982498119967836
-1.133 0.017118103953786653
-1.1340000000000003 0.017254802518973898
-1.1349999999999998 0.017388611786818022
-1.1360000000000001 0.017515390345215445
-1.1370000000000005 0.017631475922326265
-1.138 0.01773395108338099
-1.1390000000000002 0.017821027528508164
-1.1400000000000006 0.017892178741539866
-1.141 0.017948295589304924
-1.1420000000000003 0.017991492910462367
-1.1429999999999998 0.018025118815634015
-1.1440000000000001 0.018053303766499166
-1.1450000000000005 0.018080446978612413
-1.146 0.018111143688818616
-1.1470000000000002 0.018149605075857722
-1.1480000000000006 0.018199528038163933
-1.149 0.018263836897591552
-1.1500000000000004 0.018344865596839482
-1.1509999999999998 0.018444132427685476
-1.1520000000000001 0.01856254324854753
-1.1530000000000005 0.018700622913286963
-1.154 0.01885842393039355
-1.1550000000000002 0.019035426547689787
-1.1560000000000006 0.019230685457564605
-1.157 0.01944273942993811
-1.1580000000000004 0.01966902599668011
-1.1589999999999998 0.0199066455750332
-1.1600000000000001 0.020151691954257627
-1.1610000000000005 0.020399667181027197
-1.162 0.020645912170885246
-1.1630000000000003 0.02088553010316292
-1.1640000000000006 0.02111421413539853
-1.165 0.021328391341996496
-1.1660000000000004 0.021525377202991428
-1.1669999999999998 0.021704104026728486
-1.1680000000000001 0.021864386324929992
-1.1690000000000005 0.022007343217862
-1.17 0.022134960872163087
-1.1710000000000003 0.02224993790843291
-1.1719999999999997 0.02235507189500566
-1.173 0.022453424558585067
-1.1740000000000004 0.022547754870360728
-1.1749999999999998 0.022640557580122695
-1.1760000000000002 0.02273362704705697
-1.1770000000000005 0.022828225269823643
-1.178 0.02292497576634882
-1.1790000000000003 0.023023662310881456
-1.1799999999999997 0.0231234791069644
-1.181 0.02322301896235497
-1.1820000000000004 0.02332024104945843
-1.1829999999999998 0.023413182278176934
-1.1840000000000002 0.02349971444928864
-1.1850000000000005 0.023578434607628387
-1.186 0.023648429237188316
-1.1870000000000003 0.023709996224299815
-1.1879999999999997 0.023764507425954887
-1.189 0.02381453638481557
-1.1900000000000004 0.023863530022080567
-1.1909999999999998 0.02391561884834599
-1.1920000000000002 0.023975226929352764
-1.1930000000000005 0.02404656418826924
-1.194 0.024133428764211748
-1.1950000000000003 0.024238596649367675
-1.1959999999999997 0.024364060163452883
-1.197 0.024510788135122565
-1.1980000000000004 0.024678901277259604
-1.1989999999999998 0.024867655789187874
-1.2000000000000002 0.025075789591823
-1.2010000000000005 0.025301710080434674
-1.202 0.02554357539438479
-1.2030000000000003 0.025799436873596295
-1.2039999999999997 0.026067350606111296
-1.205 0.02634533230715824
-1.2060000000000004 0.026631531113668037
-1.2069999999999999 0.02692414770997372
-1.2080000000000002 0.027221316842654587
-1.2090000000000005 0.027521233548071594
-1.21 0.027822335628695734
-1.2110000000000003 0.028123009942705987
-1.2119999999999997 0.028421836748226126
-1.213 0.02871775816402176
-1.2140000000000004 0.02900984504976659
-1.2149999999999999 0.02929764130594509
-1.2160000000000002 0.02958080298787871
-1.2170000000000005 0.029859606745178447
-1.218 0.03013464836390089
-1.2190000000000003 0.030406956897938577
-1.2199999999999998 0.030677927214531848
-1.221 0.030949357745133084
-1.2220000000000004 0.031223121001941207
-1.2229999999999999 0.0315016595453787
-1.2240000000000002 0.03178719475422811
-1.2250000000000005 0.03208197219459366
-1.226 0.03238774327891869
-1.2270000000000003 0.03270569506016205
-1.2279999999999998 0.03303654242303058
-1.229 0.03337965679475109
-1.2300000000000004 0.033734267507744845
-1.2309999999999999 0.03409843712381341
-1.2320000000000002 0.03446986012587092
-1.2330000000000005 0.0348461258668296
-1.234 0.035224619903251854
-1.2350000000000003 0.03560316155244291
-1.2359999999999998 0.03597986734323693
-1.237 0.036352966165467
-1.2380000000000004 0.036720806046449096
-1.2389999999999999 0.03708177973115901
-1.2400000000000002 0.03743377523576935
-1.2410000000000005 0.03777432453189776
-1.242 0.038100725427259334
-1.2430000000000003 0.03840969254866377
-1.2439999999999998 0.03869827016575789
-1.245 0.03896390887222123
-1.2460000000000004 0.039205128167950805
-1.2469999999999999 0.03942160868420238
-1.2480000000000002 0.03961453992524683
-1.2490000000000006 0.03978701734883061
-1.25 0.03994369838146901
-1.2510000000000003 0.04009036679098188
-1.2519999999999998 0.040234116462765666
-1.2530000000000001 0.04038239388020394
-1.2540000000000004 0.04054245658931184
-1.255 0.04072143742390021
-1.2560000000000002 0.040925704661569674
-1.2570000000000006 0.04116020688031594
-1.258 0.041429415009349393
-1.2590000000000003 0.04173590030655921
-1.2599999999999998 0.04208121746125245
-1.2610000000000001 0.04246600301839339
-1.2620000000000005 0.04288907742357827
-1.263 0.043348922712205466
-1.2640000000000002 0.043842793471215676
-1.2650000000000006 0.04436704816979628
-1.266 0.04491744771045747
-1.2670000000000003 0.04548898472554877
-1.2679999999999998 0.04607600258052373
-1.2690000000000001 0.046672744593701174
-1.2700000000000005 0.047272822636398454
-1.271 0.047869943205052466
-1.2720000000000002 0.04845799443126709
-1.2730000000000006 0.049031126384015786
-1.274 0.04958449212298476
-1.2750000000000004 0.05011414359590955
-1.2759999999999998 0.05061733791924944
-1.2770000000000001 0.05109306747374106
-1.2780000000000005 0.05154255940005987
-1.279 0.051968040780784354
-1.2800000000000002 0.0523745921072569
-1.2810000000000006 0.05276820370566561
-1.282 0.05315709724046324
-1.2830000000000004 0.053549233016512814
-1.2839999999999998 0.05395303090645926
-1.2850000000000001 0.05437570901823423
-1.2860000000000005 0.05482287807155789
-1.287 0.05529766278762021
-1.2880000000000003 0.05580055096701416
-1.2890000000000006 0.05632921626059692
-1.29 0.056878977823602746
-1.2910000000000004 0.0574438014642242
-1.2919999999999998 0.0580174203746405
-1.2930000000000001 0.05859408467879214
-1.2940000000000005 0.059169748732902865
-1.295 0.05974249389698703
-1.2960000000000003 0.060312508827530587
-1.2969999999999997 0.0608816740643522
-1.298 0.06145277181652663
-1.2990000000000004 0.06202842736994057
-1.2999999999999998 0.06261068013173969
-1.3010000000000002 0.06319961907139814
-1.3020000000000005 0.06379370265959235
-1.303 0.06438982825771002
-1.3040000000000003 0.06498399627579715
-1.3049999999999997 0.06557191962773037
-1.306 0.06614967335001494
-1.3070000000000004 0.06671430519986367
-1.3079999999999998 0.06726375945322069
-1.3090000000000002 0.067797185075338
-1.3100000000000005 0.06831411697800345
-1.311 0.0688144783109035
-1.3120000000000003 0.06929763648368296
-1.3129999999999997 0.06976286864426526
-1.314 0.07020936124086956
-1.3150000000000004 0.07063604056807403
-1.3159999999999998 0.07104357619102557
-1.3170000000000002 0.07143333394097687
-1.3180000000000005 0.07180917182952018
-1.319 0.0721764727962135
-1.3200000000000003 0.07254261029260779
-1.3209999999999997 0.07291681986865974
-1.322 0.07330879659987961
-1.3230000000000004 0.0737286353699287
-1.3239999999999998 0.07418620891491912
-1.3250000000000002 0.07469012058945933
-1.3260000000000005 0.0752472914984088
-1.327 0.07586241153500486
-1.3280000000000003 0.07653752127197497
-1.3289999999999997 0.07727093528332948
-1.33 0.07805756502780901
-1.3310000000000004 0.07888758753071573
-1.3319999999999999 0.07974785252307852
-1.3330000000000002 0.08062093673397219
-1.3340000000000005 0.0814872542019438
-1.335 0.0823263117141216
-1.3360000000000003 0.08311805128575243
-1.3369999999999997 0.08384517522592982
-1.338 0.08449497494571487
-1.3390000000000004 0.08505951868855738
-1.3399999999999999 0.08553703727484085
-1.3410000000000002 0.08593128685455244
-1.3420000000000005 0.08625023112889028
-1.343 0.08650527611954338
-1.3440000000000003 0.08670946931222029
-1.3449999999999998 0.08687653244963667
-1.346 0.08701890086568449
-1.3470000000000004 0.0871473613698721
-1.3479999999999999 0.08727169084175211
-1.3490000000000002 0.08739962442568673
-1.3500000000000005 0.08753786624183364
-1.351 0.08769145664427369
-1.3520000000000003 0.08786442838826089
-1.3529999999999998 0.08805909251695339
-1.354 0.08827651996585638
-1.3550000000000004 0.08851595019144601
-1.3559999999999999 0.08877423453213666
-1.3570000000000002 0.08904781283960236
-1.3580000000000005 0.08933094870482915
-1.359 0.08961812603947449
-1.3600000000000003 0.08990412304503015
-1.3609999999999998 0.09018495575385836
-1.362 0.09045856724775495
-1.3630000000000004 0.09072456053599612
-1.3639999999999999 0.09098401406626423
-1.3650000000000002 0.09123895488462712
-1.3660000000000005 0.09149241017516145
-1.367 0.09174584026924436
-1.3680000000000003 0.0920008504391715
-1.3689999999999998 0.09225659261042837
-1.37 0.09251040958087664
-1.3710000000000004 0.09275865035673067
-1.3719999999999999 0.09299638807657919
-1.3730000000000002 0.09321707707313508
-1.3740000000000006 0.0934151498437854
-1.375 0.09358551012057123
-1.3760000000000003 0.09372418275511402
-1.3769999999999998 0.09382927671605551
-1.3780000000000001 0.0939010614693123
-1.3790000000000004 0.09394153208859772
-1.38 0.09395448904416877
-1.3810000000000002 0.09394402652823672
-1.3820000000000006 0.09391454870187055
-1.383 0.09386914411774713
-1.3840000000000003 0.09380883175969956
-1.3849999999999998 0.0937329409159549
-1.3860000000000001 0.09363824208272777
-1.3870000000000005 0.09352068019451949
-1.388 0.0933757691598552
-1.3890000000000002 0.09319993632615521
-1.3900000000000006 0.09299154567188224
-1.391 0.09275202014568584
-1.3920000000000003 0.09248579349505766
-1.3929999999999998 0.09219996514555392
-1.3940000000000001 0.0919037931842684
-1.3950000000000005 0.09160732991065372
-1.396 0.09131901928418143
-1.3970000000000002 0.09104531298296106
-1.3980000000000006 0.0907892907234504
-1.399 0.09055029837178875
-1.4000000000000004 0.09032422970251426
-1.4009999999999998 0.0901032013873517
-1.4020000000000001 0.0898781580760211
-1.4030000000000005 0.0896397352627427
-1.404 0.08938008289824907
-1.4050000000000002 0.08909470930824184
-1.4060000000000006 0.08878232895756076
-1.407 0.08844757666636843
-1.4080000000000004 0.08809824850974557
-1.4089999999999998 0.0877461175343801
-1.4100000000000001 0.08740473609909971
-1.4110000000000005 0.08708721309047346
-1.412 0.08680542065373478
-1.4130000000000003 0.08656756923230616
-1.4140000000000006 0.08637742043610773
-1.415 0.08623382551921648
-1.4160000000000004 0.08613130195617731
-1.4169999999999998 0.08606146380878149
-1.4180000000000001 0.08601395153723942
-1.4190000000000005 0.08597767268974273
-1.42 0.08594261713581791
-1.4210000000000003 0.08589998144718348
-1.4220000000000006 0.08584410332918578
-1.423 0.08576966237547493
-1.4240000000000004 0.08567327775237808
-1.4249999999999998 0.08555244354073167
-1.4260000000000002 0.08540464109174149
-1.4270000000000005 0.08522799648801853
-1.428 0.08502108272306569
-1.4290000000000003 0.08478369796611682
-1.4299999999999997 0.08451869112306573
-1.431 0.08423116407862603
-1.4320000000000004 0.08393058155152357
-1.4329999999999998 0.08362918777795185
-1.4340000000000002 0.08334247103105076
-1.4350000000000005 0.08308714217644153
-1.436 0.0828794447836011
-1.4370000000000003 0.08273351098688395
-1.4379999999999997 0.08265909669167291
-1.439 0.08266026465969971
-1.4400000000000004 0.08273466123431815
-1.4409999999999998 0.08287277044249874
-1.4420000000000002 0.08305987164951374
-1.4430000000000005 0.08327642495362807
-1.444 0.08350133319420447
-1.4450000000000003 0.0837131606624652
-1.4459999999999997 0.08389273675559787
-1.447 0.08402551341074871
-1.4480000000000004 0.08410265969519658
-1.4489999999999998 0.08412223679235273
-1.4500000000000002 0.08408886672696532
-1.4510000000000005 0.08401279115013732
-1.452 0.08390885372570861
-1.4530000000000003 0.08379408824011325
-1.4539999999999997 0.08368569292076085
-1.455 0.08360000755525077
-1.4560000000000004 0.08354862696283792
-1.4569999999999999 0.08353886007132694
-1.4580000000000002 0.08357186535904583
-1.4590000000000005 0.08364267804255658
-1.46 0.08374144445968996
-1.4610000000000003 0.08385371784481978
-1.4619999999999997 0.08396301048167597
-1.463 0.08405176402335905
-1.4640000000000004 0.08410528562381012
-1.4649999999999999 0.0841124427184851
-1.4660000000000002 0.0840666246435903
-1.4670000000000005 0.08396849207404475
-1.468 0.08382448157278834
-1.4690000000000003 0.08364623477616465
-1.4699999999999998 0.08344953608600757
-1.471 0.08325166252146142
-1.4720000000000004 0.08306984441788867
-1.4729999999999999 0.0829184764273652
-1.4740000000000002 0.08280880540977127
-1.4750000000000005 0.08274607627710194
-1.476 0.08273049507314371
-1.4770000000000003 0.08275751021099742
-1.4779999999999998 0.08281897005812165
-1.479 0.08290351604422395
-1.4800000000000004 0.08299927809536761
-1.4809999999999999 0.08309469277728145
-1.4820000000000002 0.08318088643498561
-1.4830000000000005 0.08325128392725425
-1.484 0.08330337825679249
-1.4850000000000003 0.08333812543690493
-1.4859999999999998 0.08335956487205873
-1.487 0.08337418266296674
-1.4880000000000004 0.08339054097673036
-1.4889999999999999 0.08341621076394558
-1.4900000000000002 0.08345887602541371
-1.4910000000000005 0.08352281114230263
-1.492 0.08360923816848205
-1.4930000000000003 0.08371601128271418
-1.4939999999999998 0.08383769116200612
-1.495 0.08396544690910414
-1.4960000000000004 0.084089010629722
-1.4969999999999999 0.08419763710912594
-1.4980000000000002 0.08428205478917988
-1.4990000000000006 0.08433628635340482
-1.5 0.08435858142142076
-1.5010000000000003 0.08435261874450739
-1.5019999999999998 0.08432764573517083
-1.5030000000000001 0.08429659563906128
-1.5040000000000004 0.08427481798719846
-1.505 0.08427929909030447
-1.5060000000000002 0.08432477687891222
-1.5070000000000006 0.0844219538378013
-1.508 0.08457620551221082
-1.5090000000000003 0.08478670153571459
-1.5099999999999998 0.08504689268532402
-1.5110000000000001 0.0853455745020796
-1.5120000000000005 0.08566915493433765
-1.513 0.08600298451367643
-1.5140000000000002 0.08633441669182251
-1.5150000000000006 0.08665379840909922
-1.516 0.08695522111684309
-1.5170000000000003 0.0872374080636349
-1.5179999999999998 0.0875027421796084
-1.5190000000000001 0.08775588650467206
-1.5200000000000005 0.08800316182760243
-1.521 0.08825100329932654
-1.5220000000000002 0.08850566291099234
-1.5230000000000006 0.08877192123741492
-1.524 0.08905433645781423
-1.5250000000000004 0.08935695912068194
-1.5259999999999998 0.08968332009663695
-1.5270000000000001 0.09003677041762856
-1.5280000000000005 0.09042098352316927
-1.529 0.09083906279921374
-1.5300000000000002 0.0912943834229305
-1.5310000000000006 0.09178761064563316
-1.532 0.09231762518029511
-1.5330000000000004 0.09288093089806838
-1.5339999999999998 0.09347072625033452
-1.5350000000000001 0.0940787685669799
-1.5360000000000005 0.0946948141009835
-1.537 0.09530758559555444
-1.5380000000000003 0.09590715676789605
-1.5390000000000006 0.0964852260073397
-1.54 0.09703699502967347
-1.5410000000000004 0.09756119997379596
-1.5419999999999998 0.09805950879400194
-1.5430000000000001 0.09853766302449735
-1.5440000000000005 0.0990030504969901
-1.545 0.09946386622048335
-1.5460000000000003 0.0999284635700427
-1.5470000000000006 0.100403869156147
-1.548 0.1008950092669853
-1.5490000000000004 0.10140549977718012
-1.5499999999999998 0.1019376404380129
-1.5510000000000002 0.10249225237359894
-1.5520000000000005 0.10307110791707351
-1.553 0.1036757779599612
-1.5540000000000003 0.10430772141696953
-1.5549999999999997 0.10496955940359143
-1.556 0.10566402555162889
-1.5570000000000004 0.10639230428620165
-1.5579999999999998 0.10715484766994428
-1.5590000000000002 0.1079510873327614
-1.5600000000000005 0.10877811261371181
-1.561 0.10963131111696013
-1.5620000000000003 0.11050512074981086
-1.5629999999999997 0.1113927568318537
-1.564 0.1122874693986463
-1.5650000000000004 0.11318201818449701
-1.5659999999999998 0.11406881750457086
-1.5670000000000002 0.11494038231408893
-1.5680000000000005 0.11578941648345711
-1.569 0.11660947501663797
-1.5700000000000003 0.11739444540539241
-1.5709999999999997 0.11813901251728348
-1.572 0.1188398967431084
-1.5730000000000004 0.11949545608817103
-1.5739999999999998 0.12010655076252694
-1.5750000000000002 0.12067666664804035
-1.5760000000000005 0.12121131795838715
-1.577 0.12171938109815196
-1.5780000000000003 0.12221159639740287
-1.5789999999999997 0.12270097471913194
-1.58 0.12320281686530068
-1.5810000000000004 0.12373229104357518
-1.5819999999999999 0.12430556091665423
-1.5830000000000002 0.12493759605916187
-1.5840000000000005 0.12564131209874177
-1.585 0.12642695266105156
-1.5860000000000003 0.12730135336975668
-1.5869999999999997 0.12826790505348803
-1.588 0.12932480995759785
-1.5890000000000004 0.1304676021806871
-1.5899999999999999 0.13168954066733202
-1.5910000000000002 0.13298049475546717
-1.5920000000000005 0.13432890049915155
-1.593 0.13572309244395198
-1.5940000000000003 0.13715044618274902
-1.5949999999999998 0.13859822886697074
-1.596 0.14005312332358325
-1.5970000000000004 0.141502017988272
-1.5979999999999999 0.14293134712182293
-1.5990000000000002 0.14432927698204825
-1.6000000000000005 0.14568446584547884
-1.601 0.14698786115271562
-1.6020000000000003 0.14823325640583238
-1.6029999999999998 0.14941804157077507
-1.604 0.15054329308667042
-1.6050000000000004 0.1516138969144154
-1.6059999999999999 0.15263936967793856
-1.6070000000000002 0.15363187083388485
-1.6080000000000005 0.15460391150381117
-1.609 0.1555713929931146
-1.6100000000000003 0.1565483519665374
-1.6109999999999998 0.15754697527662404
-1.612 0.15857693855435875
-1.6130000000000004 0.15964253797750852
-1.6139999999999999 0.16074441929250205
-1.6150000000000002 0.1618779443702671
-1.6160000000000005 0.16303403712745318
-1.617 0.16420025120496995
-1.6180000000000003 0.16536345597828822
-1.6189999999999998 0.16650912113281088
-1.62 0.16762605392563848
-1.6210000000000004 0.16870507372693494
-1.6219999999999999 0.16974119102793783
-1.6230000000000002 0.17073140230264328
-1.6240000000000006 0.1716759757559811
-1.625 0.1725748085600246
-1.6260000000000003 0.17342738741537425
-1.6269999999999998 0.17423126303286307
-1.6280000000000001 0.1749801239025407
-1.6290000000000004 0.17566607231922712
-1.63 0.17627884498932975
-1.6310000000000002 0.1768074361363356
-1.6320000000000006 0.17724308588698376
-1.633 0.1775807239882011
-1.6340000000000003 0.17782005184687605
-1.6349999999999998 0.17796749779706142
-1.6360000000000001 0.17803363949316192
-1.6370000000000005 0.17803433712711889
-1.638 0.17798714908560473
-1.6390000000000002 0.1779075425390518
-1.6400000000000006 0.17781019392433542
-1.641 0.17770201178863285
-1.6420000000000003 0.17758240568768532
-1.6429999999999998 0.1774452203869642
-1.6440000000000001 0.17727593784704082
-1.6450000000000005 0.1770581379971293
-1.646 0.1767723904980513
-1.6470000000000002 0.17640171559256992
-1.6480000000000006 0.17593355687171985
-1.649 0.17536313029217493
-1.6500000000000004 0.17469134366095063
-1.6509999999999998 0.17392722465247873
-1.6520000000000001 0.17308497578996024
-1.6530000000000005 0.17218102280125783
-1.654 0.17123329667305662
-1.6550000000000002 0.1702571759085096
-1.6560000000000006 0.1692650723298984
-1.657 0.16826505871997502
-1.6580000000000004 0.1672591869145042
-1.6589999999999998 0.16624620365498563
-1.6600000000000001 0.16522214261832124
-1.6610000000000005 0.164180462244055
-1.662 0.16311533457893662
-1.6630000000000003 0.16202183763196434
-1.6640000000000006 0.16089751586880033
-1.665 0.15974240861332129
-1.6660000000000004 0.15855942887974178
-1.6669999999999998 0.15735127410327518
-1.6680000000000001 0.15612384617414748
-1.6690000000000005 0.15488025673048006
-1.67 0.1536233776920477
-1.6710000000000003 0.15235154332067072
-1.6720000000000006 0.15106201662300042
-1.673 0.14974876530276177
-1.6740000000000004 0.14840428110676046
-1.6749999999999998 0.14701997819086252
-1.6760000000000002 0.14558846729083574
-1.6770000000000005 0.14410592670995578
-1.678 0.1425711697465469
-1.6790000000000003 0.14098797894611834
-1.6799999999999997 0.139364584470911
-1.681 0.13771289047637392
-1.6820000000000004 0.1360470051796361
-1.6829999999999998 0.1343827264951266
-1.6840000000000002 0.1327340659427751
-1.6850000000000005 0.13111262254439685
-1.686 0.1295245523252046
-1.6870000000000003 0.1279696454719122
-1.6879999999999997 0.12644172389948635
-1.689 0.12492672653793785
-1.6900000000000004 0.12340738129649416
-1.6909999999999998 0.1218633104638994
-1.6920000000000002 0.12027358529961883
-1.6930000000000005 0.1186224455050462
-1.694 0.11689861471202438
-1.6950000000000003 0.11510031886397801
-1.6959999999999997 0.11323276170399432
-1.697 0.11130953702428219
-1.6980000000000004 0.10935091856206955
-1.6989999999999998 0.10738085281573957
-1.7000000000000002 0.10542411895411866
-1.7010000000000005 0.10350387217428336
-1.702 0.10164039601018528
-1.7030000000000003 0.09984837740416709
-1.7039999999999997 0.09813784383628954
-1.705 0.09651357280485127
-1.7060000000000004 0.09497720239536177
-1.7069999999999999 0.0935270087743033
-1.7080000000000002 0.09215971867485678
-1.7090000000000005 0.09087073637029203
-1.71 0.08965673581732177
-1.7110000000000003 0.08851360376064453
-1.7119999999999997 0.08743707326312936
-1.713 0.0864226984747096
-1.7140000000000004 0.08546484944309833
-1.7149999999999999 0.0845564695324036
-1.7160000000000002 0.08368916725415396
-1.7170000000000005 0.08285155758142193
-1.718 0.08203131686859037
-1.7190000000000003 0.08121471340330454
-1.7199999999999998 0.0803894232156373
-1.721 0.07954247118318375
-1.7220000000000004 0.07866427869367747
-1.7229999999999999 0.0777480128332875
-1.7240000000000002 0.07679034847898256
-1.7250000000000005 0.07579207761641345
-1.726 0.07475630585063804
-1.7270000000000003 0.07368953716145803
-1.7279999999999998 0.07259971460197859
-1.729 0.0714947846292984
-1.7300000000000004 0.07038295578289991
-1.7309999999999999 0.06927121556827218
-1.7320000000000002 0.06816464366372059
-1.7330000000000005 0.06706660501147202
-1.734 0.06597911851640018
-1.7350000000000003 0.06490264716393677
-1.7359999999999998 0.06383709925598148
-1.737 0.062782306800245
-1.7380000000000004 0.061738447020722655
-1.7389999999999999 0.06070615948771165
-1.7400000000000002 0.059687773434914285
-1.7410000000000005 0.058686753436409424
-1.742 0.057707805150579404
-1.7430000000000003 0.05675710440333442
-1.7439999999999998 0.05584138859108261
-1.745 0.054968091945237996
-1.7460000000000004 0.054143444776265134
-1.7469999999999999 0.05337244456997736
-1.7480000000000002 0.052658094092835325
-1.7490000000000006 0.0520001169611415
-1.75 0.05139492394802581
-1.7510000000000003 0.05083513048885359
-1.7519999999999998 0.05030998366257229
-1.7530000000000001 0.04980640549562493
-1.7540000000000004 0.049309404392781364
-1.755 0.04880450311219848
-1.7560000000000002 0.048278554440681305
-1.7570000000000006 0.04772164134637216
-1.758 0.04712786246245454
-1.7590000000000003 0.04649572806175307
-1.7599999999999998 0.04582886616258731
-1.7610000000000001 0.04513491076702889
-1.7620000000000005 0.04442502814796923
-1.763 0.043712222266598016
-1.7640000000000002 0.043010076141556296
-1.7650000000000006 0.04233168029474784
-1.766 0.04168796145257968
-1.7670000000000003 0.0410869020874836
-1.7679999999999998 0.040532835855528575
-1.7690000000000001 0.040026441121697766
-1.7700000000000005 0.03956473711781564
-1.771 0.03914136877781343
-1.7720000000000002 0.038748164622482234
-1.7730000000000006 0.03837538896381142
-1.774 0.038013315286962716
-1.7750000000000004 0.03765345038091053
-1.7759999999999998 0.03728879149098226
-1.7770000000000001 0.03691506612731117
-1.7780000000000005 0.036530878220697324
-1.779 0.03613715534364709
-1.7800000000000002 0.035736838485092084
-1.7810000000000006 0.03533412270131126
-1.782 0.03493345477293344
-1.7830000000000004 0.034538377681799494
-1.7839999999999998 0.034151053768293374
-1.7850000000000001 0.033771789144804706
-1.7860000000000005 0.03339910835802241
-1.787 0.033030242923235
-1.7880000000000003 0.032661516785291014
-1.7890000000000006 0.032289062661573845
-1.79 0.0319100862076629
-1.7910000000000004 0.03152298406179847
-1.7919999999999998 0.03112801204908347
-1.7930000000000001 0.03072731968894552
-1.7940000000000005 0.030324639329313233
-1.795 0.029924924613686097
-1.7960000000000003 0.02953367819898176
-1.7970000000000006 0.02915611652359416
-1.798 0.0287965860379135
-1.7990000000000004 0.028458166380917548
-1.7999999999999998 0.028142052118805307
-1.8010000000000002 0.02784770219665439
-1.8020000000000005 0.027572839494713463
-1.803 0.027314016151061462
-1.8040000000000003 0.02706676651938253
-1.8050000000000006 0.026826531062943384
-1.806 0.02658927299685039
-1.8070000000000004 0.026351738688299833
-1.8079999999999998 0.02611220384153818
-1.8090000000000002 0.025870681124046013
-1.8100000000000005 0.02562841625494176
-1.811 0.02538801874171511
-1.8120000000000003 0.02515280926527428
-1.8129999999999997 0.024926074312381967
-1.814 0.02471060450414053
-1.8150000000000004 0.024508020977831335
-1.8159999999999998 0.024318322522358177
-1.8170000000000002 0.024140067372874486
-1.8180000000000005 0.023970078371336682
-1.819 0.02380442443096919
-1.8200000000000003 0.02363889503477906
-1.8209999999999997 0.0234694892539925
-1.822 0.02329325545804134
-1.8230000000000004 0.023109045142626614
-1.8239999999999998 0.02291728866395127
-1.8250000000000002 0.022720208364401376
-1.8260000000000005 0.022521067478605807
-1.827 0.022323961037057433
-1.8280000000000003 0.022132786666082545
-1.8289999999999997 0.021950679378222135
-1.83 0.02177940449656186
-1.8310000000000004 0.021618953588361967
-1.8319999999999999 0.021467717009282114
-1.8330000000000002 0.02132287393861816
-1.8340000000000005 0.021180548964811797
-1.835 0.021036656787814013
-1.8360000000000003 0.0208876510552005
-1.8369999999999997 0.020730982555500318
-1.838 0.02056539098371551
-1.8390000000000004 0.020391139428591956
-1.8399999999999999 0.020209920002640908
-1.8410000000000002 0.0200243996672008
-1.8420000000000005 0.019838010247509422
-1.843 0.019654274611406477
-1.8440000000000003 0.01947632591660235
-1.8449999999999998 0.01930678148931152
-1.846 0.019147612401772807
-1.8470000000000004 0.018999740840439427
-1.8479999999999999 0.018863472915103444
-1.8490000000000002 0.018738442356032323
-1.8500000000000005 0.018623731778098472
-1.851 0.01851831959381469
-1.8520000000000003 0.018420880688861354
-1.8529999999999998 0.018329895760845403
-1.854 0.018243951248234778
-1.8550000000000004 0.018161408970847347
-1.8559999999999999 0.018080686826253904
-1.8570000000000002 0.01800024211175754
-1.8580000000000005 0.01791870145192926
-1.859 0.017834918705344985
-1.8600000000000003 0.01774789887757794
-1.8609999999999998 0.017657067690950615
-1.862 0.017562192377711623
-1.8630000000000004 0.017463340882964466
-1.8639999999999999 0.01736096629217262
-1.8650000000000002 0.017255777714798012
-1.8660000000000005 0.017148687177478212
-1.867 0.017040870424308536
-1.8680000000000003 0.016933681402733203
-1.8689999999999998 0.016828436827646127
-1.87 0.01672655830605322
-1.8710000000000004 0.01662937121470928
-1.8719999999999999 0.01653771620124321
-1.8730000000000002 0.016452211488012968
-1.8740000000000006 0.016372949142373684
-1.875 0.016299557320176877
-1.8760000000000003 0.016231017329788044
-1.8769999999999998 0.01616599907145232
-1.8780000000000001 0.016102682220054374
-1.8790000000000004 0.01603948470275806
-1.88 0.015974726979445464
-1.8810000000000002 0.015907127454411852
-1.8820000000000006 0.015835822995045618
-1.883 0.015760550976098762
-1.8840000000000003 0.01568160355546579
-1.8849999999999998 0.015599597000498374
-1.8860000000000001 0.015515514928914956
-1.8870000000000005 0.01543056790804145
-1.888 0.015345871704811805
-1.8890000000000002 0.015262464283599208
-1.8900000000000006 0.015181165853809561
-1.891 0.015102665257074524
-1.8920000000000003 0.015027371124794272
-1.8929999999999998 0.014955714857765878
-1.8940000000000001 0.014887829895923039
-1.8950000000000005 0.014823848141495921
-1.896 0.014763741999982642
-1.8970000000000002 0.014707335232489996
-1.8980000000000006 0.014654313102762065
-1.899 0.014604167570177903
-1.9000000000000004 0.01455606610157193
-1.9009999999999998 0.014509084218964857
-1.9020000000000001 0.014462130569613128
-1.9030000000000005 0.014413952824269069
-1.904 0.014363323395006233
-1.9050000000000002 0.014309146943991739
-1.9060000000000006 0.01425035914521865
-1.907 0.014186180554539863
-1.9080000000000004 0.014116245431740266
-1.9089999999999998 0.014040609715603067
-1.9100000000000001 0.013959733663949179
-1.9110000000000005 0.013874683378867395
-1.912 0.013786989862867189
-1.9130000000000003 0.013698714419775718
-1.9140000000000006 0.013612117995361332
-1.915 0.013529569595062834
-1.9160000000000004 0.013453322746130399
-1.9169999999999998 0.013385334256989635
-1.9180000000000001 0.013327086457374255
-1.9190000000000005 0.013279583279538017
-1.92 0.013243315339325162
-1.9210000000000003 0.013218374998033761
-1.9220000000000006 0.013204539075774388
-1.923 0.013201229582552203
-1.9240000000000004 0.013207821750094648
-1.9249999999999998 0.013223479499978921
-1.9260000000000002 0.01324713839293614
-1.9270000000000005 0.01327751515559581
-1.928 0.013312772492996765
-1.9290000000000003 0.013350965751635935
-1.9300000000000006 0.01338967998778864
-1.931 0.013426350386384628
-1.9320000000000004 0.013458372959089986
-1.9329999999999998 0.013483370004324285
-1.9340000000000002 0.013499423896079764
-1.9350000000000005 0.013505235686629735
-1.936 0.013500207167269589
-1.9370000000000003 0.013484657238025898
-1.9379999999999997 0.013459637914429017
-1.939 0.01342677738906336
-1.9400000000000004 0.01338806936275221
-1.9409999999999998 0.013345817165710875
-1.9420000000000002 0.013302149242057288
-1.9430000000000005 0.01325894755646696
-1.944 0.013217575085360601
-1.9450000000000003 0.013178954286249465
-1.9459999999999997 0.013143337560159615
-1.947 0.013110356074172654
-1.9480000000000004 0.013079225602532918
-1.9489999999999998 0.013048847946192403
-1.9500000000000002 0.013017913108810522
-1.9510000000000005 0.012985051845415327
-1.952 0.01294922685576926
-1.9530000000000003 0.01290956730253235
-1.9539999999999997 0.012865697313687807
-1.955 0.012817815528116267
-1.9560000000000004 0.012766485463697779
-1.9569999999999999 0.012712965206258219
-1.9580000000000002 0.012658871230203211
-1.9590000000000005 0.01260623001434665
-1.96 0.012557209768269679
-1.9610000000000003 0.012514018426597946
-1.9619999999999997 0.012478669860716054
-1.963 0.012452784464308647
-1.9640000000000004 0.012437462341464955
-1.9649999999999999 0.012433036031232176
-1.9660000000000002 0.01243914699084707
-1.9670000000000005 0.012454630845541213
-1.968 0.01247762209655198
-1.9690000000000003 0.012505775451856176
-1.9699999999999998 0.012536363915844295
-1.971 0.012566654822726356
-1.9720000000000004 0.012594034397922584
-1.9729999999999999 0.012616210396550972
-1.9740000000000002 0.012631557482800955
-1.9750000000000005 0.01263901314779323
-1.976 0.012638283823120804
-1.9770000000000003 0.012629677170872463
-1.9779999999999998 0.012613996331457596
-1.979 0.012592442846352461
-1.9800000000000004 0.012566567904729984
-1.9809999999999999 0.012537889853453495
-1.9820000000000002 0.012507959614144805
-1.9830000000000005 0.012478213679093453
-1.984 0.012449852825342814
-1.9850000000000003 0.012423930532289152
-1.9859999999999998 0.012401237993089221
-1.987 0.012382460636204004
-1.9880000000000004 0.01236819210858261
-1.9889999999999999 0.012358885785970525
-1.9900000000000002 0.012355015025491597
-1.9910000000000005 0.012356997404779963
-1.992 0.012365223069214646
-1.9930000000000003 0.012379856112399954
-1.9939999999999998 0.012400844172535522
-1.995 0.012427737223809594
-1.9960000000000004 0.012459724966024165
-1.9969999999999999 0.012495547679616659
-1.9980000000000002 0.01253361747393473
-1.9990000000000006 0.012572136341418424
-2.0 0.012609359908570927
-2.0009999999999994 0.01264356497745881
-2.0020000000000007 0.01267363663115627
-2.003 0.012698856947416412
-2.0039999999999996 0.012719027444862903
-2.005000000000001 0.012734435615343402
-2.0060000000000002 0.012745667642747384
-2.0069999999999997 0.012753312257376831
-2.008000000000001 0.01275790374339957
-2.0090000000000003 0.012759759048801448
-2.01 0.012758830601503202
-2.011000000000001 0.012754824042565106
-2.0120000000000005 0.01274736640921986
-2.013 0.012736156562802409
-2.0139999999999993 0.012721137713330397
-2.0150000000000006 0.012702739644981611
-2.016 0.012681918989675134
-2.0169999999999995 0.012660151393989575
-2.0180000000000007 0.012639275145770328
-2.019 0.012621362037674727
-2.0199999999999996 0.012608414732100287
-2.021000000000001 0.012602298681700114
-2.0220000000000002 0.012604387519301319
-2.0229999999999997 0.012615557183048569
-2.024000000000001 0.012636051707765104
-2.0250000000000004 0.012665664360308118
-2.026 0.012703647101826676
-2.027000000000001 0.01274900040051723
-2.0280000000000005 0.012800432123248108
-2.029 0.012856449291500581
-2.0299999999999994 0.012915613566937377
-2.0310000000000006 0.012976337741736545
-2.032 0.013036993216737926
-2.0329999999999995 0.013095979108292131
-2.0340000000000007 0.013151759799732777
-2.035 0.013202940934760059
-2.0359999999999996 0.013248397616277335
-2.037000000000001 0.013287389355555849
-2.0380000000000003 0.013319648359210026
-2.0389999999999997 0.013345514692789528
-2.040000000000001 0.013365843848166838
-2.0410000000000004 0.013381955917388876
-2.042 0.013395415888913832
-2.043000000000001 0.013407889040850673
-2.0440000000000005 0.013420915905757537
-2.045 0.013435609590412574
-2.0459999999999994 0.013452784619282107
-2.0470000000000006 0.013472704282275682
-2.048 0.013495197631773169
-2.0489999999999995 0.013519855201187887
-2.0500000000000007 0.01354617821260918
-2.051 0.013573721789287707
-2.0519999999999996 0.013602302831277465
-2.053000000000001 0.013632154576660121
-2.0540000000000003 0.013663926046297414
-2.0549999999999997 0.013698513459675042
-2.056000000000001 0.013737239826651019
-2.0570000000000004 0.013781349892332973
-2.058 0.013832212540846548
-2.059000000000001 0.01389099128405168
-2.0600000000000005 0.013958461434367053
-2.061 0.014035063690149563
-2.0619999999999994 0.014120647877759547
-2.0630000000000006 0.014214611533673666
-2.064 0.014315755231199068
-2.0649999999999995 0.01442244880240305
-2.0660000000000007 0.014532630034196574
-2.067 0.01464420344060968
-2.0679999999999996 0.014754930919438556
-2.069000000000001 0.014862701242197397
-2.0700000000000003 0.014965710142879453
-2.0709999999999997 0.015062665680071426
-2.072000000000001 0.015152711073531468
-2.0730000000000004 0.015235572718248753
-2.074 0.015311349364581874
-2.0749999999999993 0.015380499825712476
-2.0760000000000005 0.015443637237230969
-2.077 0.015501505757605769
-2.0779999999999994 0.0155546642315722
-2.0790000000000006 0.015603782044464286
-2.08 0.015649262763329744
-2.0809999999999995 0.015691676308996955
-2.0820000000000007 0.015731632320739736
-2.083 0.01576985094690659
-2.0839999999999996 0.01580734019052245
-2.085000000000001 0.015845190028777833
-2.0860000000000003 0.015884668918669288
-2.0869999999999997 0.015926964411856995
-2.088000000000001 0.01597314207042618
-2.0890000000000004 0.01602410567885313
-2.09 0.01608038079913078
-2.0909999999999993 0.016142314843421803
-2.0920000000000005 0.01620981708313762
-2.093 0.016282725078487534
-2.0939999999999994 0.016360679321381875
-2.0950000000000006 0.01644313290177546
-2.096 0.01652960257082904
-2.0969999999999995 0.016619610158777193
-2.0980000000000008 0.01671252467258678
-2.099 0.016807816309768943
-2.0999999999999996 0.016904854711508106
-2.101000000000001 0.017003161898630662
-2.1020000000000003 0.017102311694266636
-2.1029999999999998 0.017202085079990208
-2.104000000000001 0.017302422658995145
-2.1050000000000004 0.017403570762881248
-2.106 0.017505934975111704
-2.1069999999999993 0.017609921998073385
-2.1080000000000005 0.017715879178693435
-2.109 0.01782416954299641
-2.1099999999999994 0.017934568888940478
-2.1110000000000007 0.018046700889576384
-2.112 0.01815965194341132
-2.1129999999999995 0.018272214836405638
-2.1140000000000008 0.018383086208312145
-2.115 0.01849094381860843
-2.1159999999999997 0.018594616683254243
-2.117000000000001 0.01869372267192206
-2.1180000000000003 0.018788147252709303
-2.1189999999999998 0.018878687358157977
-2.120000000000001 0.018966661669880105
-2.1210000000000004 0.019054072606189888
-2.122 0.01914325311775563
-2.1229999999999993 0.019236865706680397
-2.1240000000000006 0.019337647205237153
-2.125 0.01944819876056178
-2.1259999999999994 0.019570626824585775
-2.1270000000000007 0.019706706228728582
-2.128 0.019857412621589868
-2.1289999999999996 0.020023146114866025
-2.130000000000001 0.020203044723282066
-2.1310000000000002 0.020395488464281457
-2.1319999999999997 0.020597628645348403
-2.133000000000001 0.020805807180758588
-2.1340000000000003 0.021015505911550547
-2.135 0.021221967750540964
-2.136000000000001 0.021420237780821867
-2.1370000000000005 0.021605963492988652
-2.138 0.021775701121435235
-2.1389999999999993 0.021927383730688137
-2.1400000000000006 0.02206048549119564
-2.141 0.02217620080435293
-2.1419999999999995 0.02227721693777886
-2.1430000000000007 0.022367720774698757
-2.144 0.022452845984777467
-2.1449999999999996 0.022538030798691794
-2.146000000000001 0.022628944536894673
-2.1470000000000002 0.022730754013029614
-2.1479999999999997 0.022847983692070972
-2.149000000000001 0.02298417551047821
-2.1500000000000004 0.023142157865995508
-2.151 0.023323734805098827
-2.152000000000001 0.023529966369828095
-2.1530000000000005 0.023761465372776243
-2.154 0.0240182945704233
-2.1549999999999994 0.024299814426669085
-2.1560000000000006 0.024604890096720795
-2.157 0.024931763904231158
-2.1579999999999995 0.025277279788524166
-2.1590000000000007 0.025637873486756436
-2.16 0.02600868726778503
-2.1609999999999996 0.02638407778966387
-2.162000000000001 0.026758182838287115
-2.1630000000000003 0.02712479039990466
-2.1639999999999997 0.02747840799939297
-2.165000000000001 0.02781444952814453
-2.1660000000000004 0.028129431897051763
-2.167 0.028421922817267773
-2.168000000000001 0.028691600676927977
-2.1690000000000005 0.028939803777893174
-2.17 0.029168985104930874
-2.1709999999999994 0.029382519213536514
-2.1720000000000006 0.02958390291073935
-2.173 0.02977700466073962
-2.1739999999999995 0.02996531796815229
-2.1750000000000007 0.030152017871742248
-2.176 0.030339399641115428
-2.1769999999999996 0.030529109218409255
-2.178000000000001 0.03072200191703572
-2.1790000000000003 0.030917840764120536
-2.1799999999999997 0.031115673653603088
-2.181000000000001 0.03131375670975001
-2.1820000000000004 0.03150952701765754
-2.183 0.03170053539631869
-2.184000000000001 0.03188410519292956
-2.1850000000000005 0.03205850528418751
-2.186 0.03222262974068289
-2.1869999999999994 0.03237696334189253
-2.1880000000000006 0.03252338532455165
-2.189 0.03266535037661377
-2.1899999999999995 0.03280743720136145
-2.1910000000000007 0.03295511862653484
-2.192 0.03311425187599506
-2.1929999999999996 0.03329038582204884
-2.194000000000001 0.033488518700387604
-2.1950000000000003 0.03371228303164251
-2.1959999999999997 0.03396428271457872
-2.197000000000001 0.03424578630971465
-2.1980000000000004 0.034556951269037184
-2.199 0.03489682923229931
-2.1999999999999993 0.03526379443063097
-2.2010000000000005 0.03565583734131283
-2.202 0.036070654457493086
-2.2029999999999994 0.03650582307356968
-2.2040000000000006 0.036958919895554575
-2.205 0.03742748472814086
-2.2059999999999995 0.037909226585935915
-2.2070000000000007 0.03840186421411174
-2.208 0.03890300612884749
-2.2089999999999996 0.03941025807102145
-2.210000000000001 0.039921517493472114
-2.2110000000000003 0.040434558885625596
-2.2119999999999997 0.04094734474330238
-2.213000000000001 0.04145833928418998
-2.2140000000000004 0.041966140391917935
-2.215 0.0424700087562785
-2.2159999999999993 0.042969357695443786
-2.2170000000000005 0.04346450265229
-2.218 0.04395624098555503
-2.2189999999999994 0.04444603258111011
-2.2200000000000006 0.044935903759563106
-2.221 0.04542849380349373
-2.2219999999999995 0.04592659689589614
-2.2230000000000008 0.04643388747576124
-2.224 0.046953719496852904
-2.2249999999999996 0.047489501634653486
-2.226000000000001 0.04804391212608818
-2.2270000000000003 0.048618782350390424
-2.2279999999999998 0.04921521581259721
-2.229000000000001 0.04983229148679772
-2.2300000000000004 0.05046887537497549
-2.231 0.05112203575048364
-2.2319999999999993 0.0517883023880478
-2.2330000000000005 0.052464019161544
-2.234 0.053145200955750774
-2.2349999999999994 0.0538284922034234
-2.2360000000000007 0.05451097163266411
-2.237 0.05518982462346921
-2.2379999999999995 0.05586237587663428
-2.2390000000000008 0.05652596794983827
-2.24 0.0571771311700376
-2.2409999999999997 0.05781183376984752
-2.242000000000001 0.058425681040205124
-2.2430000000000003 0.059013379630193624
-2.2439999999999998 0.059570202861875685
-2.245000000000001 0.060092127961411085
-2.2460000000000004 0.06057688154989362
-2.247 0.06102405904828347
-2.2479999999999993 0.061435692553629025
-2.2490000000000006 0.06181685254367807
-2.25 0.062175138618203625
-2.2509999999999994 0.06251993576882227
-2.2520000000000007 0.0628627253218643
-2.253 0.06321553781249831
-2.2539999999999996 0.06359010925472583
-2.255000000000001 0.06399800220563014
-2.2560000000000002 0.06444952846939461
-2.2569999999999997 0.06495273610669955
-2.258000000000001 0.06551490353259062
-2.2590000000000003 0.06614023107097625
-2.26 0.06683124749227091
-2.261000000000001 0.06758894474750946
-2.2620000000000005 0.06841131951040721
-2.263 0.06929575136533311
-2.2639999999999993 0.07023756829860583
-2.2650000000000006 0.07123057887871989
-2.266 0.07226762946941996
-2.2669999999999995 0.07334032157033629
-2.2680000000000007 0.07443925250988546
-2.269 0.0755549585942857
-2.2699999999999996 0.07667702933206173
-2.271000000000001 0.07779533894487833
-2.2720000000000002 0.0789002060467547
-2.2729999999999997 0.07998240379530713
-2.274000000000001 0.08103443987313576
-2.2750000000000004 0.08205028488448657
-2.276 0.08302583706492223
-2.277000000000001 0.08395980339485071
-2.2780000000000005 0.08485446874772161
-2.279 0.08571366140245297
-2.2799999999999994 0.0865458070538256
-2.2810000000000006 0.08736073507024458
-2.282 0.08817195251547336
-2.2829999999999995 0.08899238741262029
-2.2840000000000007 0.08983576624334351
-2.285 0.09071379437886158
-2.2859999999999996 0.09163550421126138
-2.287000000000001 0.09260586207592017
-2.2880000000000003 0.09362555087730383
-2.2889999999999997 0.09469066407512985
-2.290000000000001 0.09579353159650404
-2.2910000000000004 0.09692440095044548
-2.292 0.09807329079297997
-2.293000000000001 0.0992312480980898
-2.2940000000000005 0.10039227582277854
-2.295 0.10155395998113076
-2.2959999999999994 0.10271730140408324
-2.2970000000000006 0.10388598260896173
-2.298 0.10506496845879063
-2.2989999999999995 0.10625864565390393
-2.3000000000000007 0.10747010422089145
-2.301 0.10869886481465843
-2.3019999999999996 0.10994144602228156
-2.303000000000001 0.11119159708417951
-2.3040000000000003 0.11244155759187607
-2.3049999999999997 0.11368307302345539
-2.306000000000001 0.11490858564772201
-2.3070000000000004 0.11611239555999937
-2.308 0.11729036130244813
-2.309000000000001 0.11844060543042034
-2.3100000000000005 0.11956201832482542
-2.311 0.12065424782176042
-2.3119999999999994 0.12171616497668195
-2.3130000000000006 0.12274659535081421
-2.314 0.12374437293744381
-2.3149999999999995 0.12470806354662185
-2.3160000000000007 0.12563949819665876
-2.317 0.12654180883290134
-2.3179999999999996 0.12742269947279036
-2.319000000000001 0.12829250323214147
-2.3200000000000003 0.12916512174806086
-2.3209999999999997 0.1300577393945892
-2.322000000000001 0.13098817862305187
-2.3230000000000004 0.131974979553697
-2.324 0.1330361679615411
-2.3249999999999993 0.13418740260619397
-2.3260000000000005 0.13544127918446347
-2.327 0.13680630976264244
-2.3279999999999994 0.13828606592798098
-2.3290000000000006 0.1398773201754941
-2.33 0.14157051176860955
-2.3309999999999995 0.1433474078249404
-2.3320000000000007 0.14518348546226245
-2.333 0.1470464264099052
-2.3339999999999996 0.14889987921691894
-2.335000000000001 0.1507058465170636
-2.3360000000000003 0.15242715690296646
-2.3369999999999997 0.1540318110334863
-2.338000000000001 0.15549630980157148
-2.3390000000000004 0.15680598486186817
-2.34 0.15795759826372338
-2.3409999999999993 0.1589581005035908
-2.3420000000000005 0.15982216968068685
-2.343 0.16057079253526235
-2.3439999999999994 0.16122791769971917
-2.3450000000000006 0.1618186707580462
-2.346 0.16236574054362732
-2.3469999999999995 0.16288869470925305
-2.3480000000000008 0.16340526240627815
-2.349 0.16392936743519726
-2.3499999999999996 0.16447306714566934
-2.351000000000001 0.165045337899486
-2.3520000000000003 0.16565340187077543
-2.3529999999999998 0.16630137224033226
-2.354000000000001 0.16699114911326388
-2.3550000000000004 0.16772137871115272
-2.356 0.16848644266948815
-2.3569999999999993 0.1692801982720873
-2.3580000000000005 0.1700926474964769
-2.359 0.17091445487395746
-2.3599999999999994 0.17173697878518437
-2.3610000000000007 0.172554013951126
-2.362 0.1733629795458646
-2.3629999999999995 0.1741642498315737
-2.3640000000000008 0.17496064725459212
-2.365 0.17575646842062181
-2.3659999999999997 0.17655737691639242
-2.367000000000001 0.17736555307705582
-2.3680000000000003 0.1781829537282243
-2.3689999999999998 0.17900644465642518
-2.370000000000001 0.1798291273152195
-2.3710000000000004 0.18064195653780915
-2.372 0.18143352995803905
-2.3729999999999993 0.1821892982903552
-2.3740000000000006 0.18289691255895327
-2.375 0.18354530286226353
-2.3759999999999994 0.18412596002606146
-2.3770000000000007 0.18463486447746424
-2.378 0.18507269666219628
-2.3789999999999996 0.18544385520948056
-2.380000000000001 0.18575661946761288
-2.3810000000000002 0.1860199320353833
-2.3819999999999997 0.18624350672043907
-2.383000000000001 0.18643440109197648
-2.3840000000000003 0.18659545064203015
-2.385 0.1867259754896563
-2.386000000000001 0.18681998724554594
-2.3870000000000005 0.1868696978460726
-2.388 0.18686620325409437
-2.3889999999999993 0.18680235762104222
-2.3900000000000006 0.18667473171219578
-2.391 0.1864859308921088
-2.3919999999999995 0.18624458857624906
-2.3930000000000007 0.18596464515959887
-2.394 0.18566442272798434
-2.3949999999999996 0.18536383151542435
-2.396000000000001 0.1850795367355674
-2.3970000000000002 0.18482430097720973
-2.3979999999999997 0.18460402550662133
-2.399000000000001 0.18441713827878795
-2.4000000000000004 0.1842550629971289
-2.401 0.18410159774407553
-2.402000000000001 0.18393818811776763
-2.4030000000000005 0.18374565821651173
-2.404 0.18350794378043514
-2.4049999999999994 0.1832158730580093
-2.4060000000000006 0.18286683204013165
-2.407 0.18247037992761814
-2.4079999999999995 0.1820424915340462
-2.4090000000000007 0.18160731128091542
-2.41 0.18119263000771807
-2.4109999999999996 0.18082522368469675
-2.412000000000001 0.18052928513642572
-2.4130000000000003 0.18032134193384777
-2.4139999999999997 0.1802087656143574
-2.415000000000001 0.18018871045001944
-2.4160000000000004 0.18024936971236039
-2.417 0.18037313029150803
-2.418000000000001 0.18053839390631077
-2.4190000000000005 0.1807222320933811
-2.42 0.18090420635659918
-2.4209999999999994 0.18106663528738284
-2.4220000000000006 0.18119852735444777
-2.423 0.18128976097900756
-2.4239999999999995 0.1813343486143876
-2.4250000000000007 0.1813280953559092
-2.426 0.18126669664013964
-2.4269999999999996 0.18114714546958954
-2.428000000000001 0.18096713189907462
-2.4290000000000003 0.18072672580017166
-2.4299999999999997 0.18043223670388867
-2.431000000000001 0.1800945358378062
-2.4320000000000004 0.1797334960814747
-2.433 0.1793745679358721
-2.434000000000001 0.1790499547632628
-2.4350000000000005 0.17879420972258442
-2.436 0.1786408124598414
-2.4369999999999994 0.17861862581170582
-2.4380000000000006 0.17874726524007298
-2.439 0.17903423638234137
-2.4399999999999995 0.17947355140905608
-2.4410000000000007 0.18004411011738214
-2.442 0.18071397586192034
-2.4429999999999996 0.18144119435261544
-2.444000000000001 0.18218080244897558
-2.4450000000000003 0.18288724674881915
-2.4459999999999997 0.1835201569670837
-2.447000000000001 0.18404917081411315
-2.4480000000000004 0.1844563445950978
-2.449 0.184738596943819
-2.4499999999999993 0.18490689394696555
-2.4510000000000005 0.18498428699503175
-2.452 0.1850036294068757
-2.4529999999999994 0.1850023253739737
-2.4540000000000006 0.18501795650527034
-2.455 0.1850860989682091
-2.4559999999999995 0.18523182197919427
-2.4570000000000007 0.18547065038478572
-2.458 0.1858046275888534
-2.4589999999999996 0.18622230930911243
-2.460000000000001 0.18670150696551335
-2.4610000000000003 0.1872099889726223
-2.4619999999999997 0.18771109484119988
-2.463000000000001 0.18816584760242644
-2.4640000000000004 0.18854175166093093
-2.465 0.1888142644170279
-2.4659999999999993 0.1889689502730612
-2.4670000000000005 0.18900755782867162
-2.468 0.18894462623039726
-2.4689999999999994 0.18880625416808736
-2.4700000000000006 0.18862772713815731
-2.471 0.18844750648978054
-2.4719999999999995 0.1883038369444948
-2.4730000000000008 0.1882285229594309
-2.474 0.1882462685043317
-2.4749999999999996 0.18836813317744594
-2.476000000000001 0.18859391220384691
-2.4770000000000003 0.18891258990411533
-2.4779999999999998 0.1893051622502024
-2.479000000000001 0.18974544178754477
-2.4800000000000004 0.19020624830720875
-2.481 0.19066128221209114
-2.4819999999999993 0.19109056791109616
-2.4830000000000005 0.19147969478229354
-2.484 0.19182375948949162
-2.4849999999999994 0.19212608992241662
-2.4860000000000007 0.1923972311956438
-2.487 0.19265353302937469
-2.4879999999999995 0.19291617286070487
-2.4890000000000008 0.19320395605148252
-2.49 0.19353584929275694
-2.4909999999999997 0.19392267814883038
-2.492000000000001 0.1943678191888818
-2.4930000000000003 0.1948665056697331
-2.4939999999999998 0.19540582577655602
-2.495000000000001 0.19596461635931378
-2.4960000000000004 0.1965179298788942
-2.497 0.19703940473715562
-2.4979999999999993 0.1975058862716728
-2.4990000000000006 0.19790179834917251
-2.5 0.19822150848484815
-2.5009999999999994 0.19847227276970383
-2.5020000000000007 0.19867470050426472
-2.503 0.19885840060663906
-2.5039999999999996 0.1990591003700497
-2.505000000000001 0.19931683481333923
-2.5060000000000002 0.19966672271162306
-2.5069999999999997 0.200134755831566
-2.508000000000001 0.20073456308960946
-2.5090000000000003 0.2014652721809472
-2.51 0.20231252442591846
-2.511000000000001 0.20325086492285435
-2.5120000000000005 0.20424903552475362
-2.513 0.20527308631302993
-2.5139999999999993 0.20629357543800503
-2.5150000000000006 0.2072879011653192
-2.516 0.20824215796184903
-2.5169999999999995 0.20915323646421302
-2.5180000000000007 0.21002665440103171
-2.519 0.2108733079150996
-2.5199999999999996 0.21170804089037784
-2.521000000000001 0.2125460900545185
-2.5220000000000002 0.21340246142258415
-2.5229999999999997 0.2142888552105436
-2.524000000000001 0.21521658011781808
-2.5250000000000004 0.21619604027343578
-2.526 0.21723646043682474
-2.527000000000001 0.2183466979584484
-2.5280000000000005 0.21953625291554693
-2.529 0.2208130729681067
-2.5299999999999994 0.22218553938785757
-2.5310000000000006 0.2236550735302594
-2.532 0.22521846887534622
-2.5329999999999995 0.22686645556515006
-2.5340000000000007 0.22858145441397146
-2.535 0.23034226410796985
-2.5359999999999996 0.23212278754400578
-2.537000000000001 0.2338944298506734
-2.5380000000000003 0.2356319259652811
-2.5389999999999997 0.23731425076699322
-2.540000000000001 0.23892907411551217
-2.5410000000000004 0.24047296379381716
-2.542 0.24194993332045434
-2.543000000000001 0.24337426062763
-2.5440000000000005 0.24476456728359106
-2.545 0.24614170806868033
-2.5459999999999994 0.24752730203981813
-2.5470000000000006 0.24893998463102646
-2.548 0.25039346165805054
-2.5489999999999995 0.251898463587012
-2.5500000000000007 0.25346261489340915
-2.551 0.2550898367613329
-2.5519999999999996 0.25678628362412476
-2.553000000000001 0.2585573193890876
-2.5540000000000003 0.2604075692498213
-2.5549999999999997 0.2623439710676608
-2.556000000000001 0.26437313578960914
-2.5570000000000004 0.26649709522745374
-2.558 0.2687154694665797
-2.559000000000001 0.2710248793157858
-2.5600000000000005 0.2734157047819481
-2.561 0.2758739391851637
-2.5619999999999994 0.2783832951333539
-2.5630000000000006 0.28092468272424964
-2.564 0.2834795671299287
-2.5649999999999995 0.28602876293515445
-2.5660000000000007 0.2885528134204363
-2.567 0.29103320888190026
-2.5679999999999996 0.29345239017591884
-2.569000000000001 0.29579539651987663
-2.5700000000000003 0.2980483464565234
-2.5709999999999997 0.3001994488342926
-2.572000000000001 0.30224196075317716
-2.5730000000000004 0.30417302724560935
-2.574 0.30599594522696244
-2.575000000000001 0.3077202035730011
-2.5760000000000005 0.3093601553935545
-2.577 0.31093846448854107
-2.5779999999999994 0.31248235117314965
-2.5790000000000006 0.31402481866977233
-2.58 0.3156046324974119
-2.5809999999999995 0.3172603368423204
-2.5820000000000007 0.31903322758002167
-2.583 0.3209616599190188
-2.5839999999999996 0.32307896840586636
-2.585000000000001 0.32541176681355266
-2.5860000000000003 0.3279779570887903
-2.5869999999999997 0.33078675707897165
-2.588000000000001 0.33383397833896006
-2.5890000000000004 0.33710848852995917
-2.59 0.340593214993459
-2.5909999999999993 0.34426208177288664
-2.5920000000000005 0.3480851298319602
-2.593 0.3520319013564762
-2.5939999999999994 0.35606917430566837
-2.5950000000000006 0.3601632476888298
-2.596 0.36427868248592743
-2.5969999999999995 0.36838036102066
-2.5980000000000008 0.3724319140676623
-2.599 0.37640147099865606
-2.5999999999999996 0.38025834985879625
-2.601000000000001 0.3839780286422604
-2.6020000000000003 0.3875435557243357
-2.6029999999999998 0.3909476560958484
-2.604000000000001 0.39419311105517607
-2.6050000000000004 0.39729316313616997
-2.606 0.40027367634349115
-2.6069999999999993 0.40316814463360867
-2.6080000000000005 0.40601147013800626
-2.609 0.4088479500771927
-2.6099999999999994 0.4117172457465632
-2.6110000000000007 0.41465424958724995
-2.612 0.4176870342981224
-2.6129999999999995 0.4208289919841414
-2.6140000000000008 0.42408317781028154
-2.615 0.4274377393932628
-2.6159999999999997 0.43086803943842705
-2.617000000000001 0.4343394756771656
-2.6180000000000003 0.43781471318420223
-2.6189999999999998 0.4412518027759409
-2.620000000000001 0.444617172180367
-2.6210000000000004 0.44788232875677125
-2.622 0.4510300130407118
-2.6229999999999993 0.4540486809402843
-2.6240000000000006 0.45693612556629143
-2.625 0.4596900686138314
-2.6259999999999994 0.4623081764356636
-2.6270000000000007 0.46478401879811293
-2.628 0.46710183284847745
-2.6289999999999996 0.4692424194662985
-2.630000000000001 0.4711808220553808
-2.6310000000000002 0.4728904635673327
-2.6319999999999997 0.47435074761866186
-2.633000000000001 0.4755507819380784
-2.6340000000000003 0.47649199118225016
-2.635 0.4771933069991292
-2.636000000000001 0.4776841252204637
-2.6370000000000005 0.4780073822847109
-2.638 0.47821005298848845
-2.6389999999999993 0.4783329698645076
-2.6400000000000006 0.4784144469359089
-2.641 0.47847162476290944
-2.6419999999999995 0.47850128942704034
-2.6430000000000007 0.4784851746711626
-2.644 0.47838244458734847
-2.6449999999999996 0.47814719636164393
-2.646000000000001 0.4777255647473901
-2.6470000000000002 0.4770704539840982
-2.6479999999999997 0.4761469528444246
-2.649000000000001 0.4749413033647237
-2.6500000000000004 0.4734553700882809
-2.651 0.47171316918500394
-2.652000000000001 0.46975286351750467
-2.6530000000000005 0.4676186861921681
-2.654 0.46535902181681865
-2.6549999999999994 0.46301523933411076
-2.6560000000000006 0.4606205923012445
-2.657 0.45819636881167447
-2.6579999999999995 0.4557474916079281
-2.6590000000000007 0.4532697463869872
-2.66 0.4507516138188178
-2.6609999999999996 0.44817463946311975
-2.662000000000001 0.44552252390604036
-2.6630000000000003 0.4427818722350278
-2.6639999999999997 0.4399464443733469
-2.665000000000001 0.43701736647378786
-2.6660000000000004 0.43400420035387466
-2.667 0.4309164146125617
-2.668000000000001 0.42777257846476857
-2.6690000000000005 0.4245838707935636
-2.67 0.42136072322250606
-2.6709999999999994 0.41810076045835703
-2.6720000000000006 0.4147981136975841
-2.673 0.41143705827265536
-2.6739999999999995 0.4079968365367725
-2.6750000000000007 0.40445284075981736
-2.676 0.4007827063840098
-2.6769999999999996 0.3969731274644192
-2.678000000000001 0.39301750030187277
-2.6790000000000003 0.3889226195184771
-2.6799999999999997 0.38470761760678496
-2.681000000000001 0.380402089259513
-2.6820000000000004 0.3760423580190283
-2.683 0.37167018306908856
-2.684000000000001 0.36732334292254604
-2.6850000000000005 0.3630338355819241
-2.686 0.3588195160947028
-2.6869999999999994 0.35468135145991764
-2.6880000000000006 0.350604295762788
-2.689 0.3465518372785962
-2.6899999999999995 0.34247864482634416
-2.6910000000000007 0.33833070831933604
-2.692 0.33405227124882764
-2.6929999999999996 0.3296015193112076
-2.694000000000001 0.32494870514898655
-2.6950000000000003 0.32008991880285637
-2.6959999999999997 0.31504020305294944
-2.697000000000001 0.30983748954484347
-2.6980000000000004 0.30453787281221856
-2.699 0.29920730121026745
-2.700000000000001 0.2939138165479075
-2.7010000000000005 0.28872072086307266
-2.702 0.28368320697875443
-2.7029999999999994 0.27884088803332713
-2.7040000000000006 0.27422046532892635
-2.705 0.2698342033933658
-2.7059999999999995 0.26568584283025903
-2.7070000000000007 0.26177009476715934
-2.708 0.2580776852063783
-2.7089999999999996 0.2545960177142185
-2.710000000000001 0.25131634851431917
-2.7110000000000003 0.2482279383364266
-2.7119999999999997 0.24531976096279684
-2.713000000000001 0.24258026156317955
-2.7140000000000004 0.23999447715087896
-2.715 0.23754323750181022
-2.7159999999999993 0.2352033787784921
-2.7170000000000005 0.2329431243742845
-2.718 0.23072784188372464
-2.7189999999999994 0.22851880538664143
-2.7200000000000006 0.22628116922540384
-2.721 0.2239783475301492
-2.7219999999999995 0.22158342036069043
-2.7230000000000008 0.21907738741552504
-2.724 0.2164513668945527
-2.7249999999999996 0.21370829529642366
-2.726000000000001 0.2108578143154743
-2.7270000000000003 0.20791922543847263
-2.7279999999999998 0.20491588481818218
-2.729000000000001 0.20187102022128955
-2.7300000000000004 0.19880833961036626
-2.731 0.19574776415365952
-2.7319999999999993 0.1927034628635064
-2.7330000000000005 0.18968435276634152
-2.734 0.18669521872572015
-2.7349999999999994 0.183736172244608
-2.7360000000000007 0.18080563377941192
-2.737 0.17790180295725294
-2.7379999999999995 0.17502394481785594
-2.7390000000000008 0.1721728545628462
-2.74 0.16935440266073107
-2.7409999999999997 0.16657800519962038
-2.742000000000001 0.16385696035934919
-2.7430000000000003 0.16120907131417356
-2.7439999999999998 0.15865405804285543
-2.745000000000001 0.1562138763186392
-2.7460000000000004 0.1539072874995449
-2.747 0.15174968460261806
-2.7479999999999993 0.14975084384465923
-2.7490000000000006 0.14791122194434192
-2.75 0.14622174752150408
-2.7509999999999994 0.14466240515528989
-2.7520000000000007 0.1432033800509646
-2.753 0.14180797798027603
-2.7539999999999996 0.14043375135580838
-2.755000000000001 0.13903942464340913
-2.7560000000000002 0.1375872108853752
-2.7569999999999997 0.13604825122659736
-2.758000000000001 0.13440492334127574
-2.7590000000000003 0.13265203140676415
-2.76 0.13079891097444493
-2.761000000000001 0.12886635531941623
-2.7620000000000005 0.12688534722036968
-2.763 0.12489232922122868
-2.7639999999999993 0.12292566203144517
-2.7650000000000006 0.1210225810334085
-2.766 0.11921442773432424
-2.7669999999999995 0.1175243848009145
-2.7680000000000007 0.11596538348273358
-2.769 0.11454002414805195
-2.7699999999999996 0.11324046074567368
-2.771000000000001 0.11204915391693548
-2.7720000000000002 0.11094326121573389
-2.7729999999999997 0.10989533790560012
-2.774000000000001 0.1088778094708894
-2.7750000000000004 0.10786650365595044
-2.776 0.10684141729460042
-2.777000000000001 0.1057903021211811
-2.7780000000000005 0.10470911322563234
-2.779 0.10360047096853243
-2.7799999999999994 0.10247279348425925
-2.7810000000000006 0.10133812506562948
-2.782 0.10020926748027588
-2.7829999999999995 0.09909646143819273
-2.7840000000000007 0.0980059837308872
-2.785 0.09693877072974627
-2.7859999999999996 0.09589059892037594
-2.787000000000001 0.09485348415162405
-2.7880000000000003 0.09381676310836368
-2.7889999999999997 0.0927691587347573
-2.790000000000001 0.09170241721299154
-2.7910000000000004 0.09061167064225423
-2.792 0.08949737134623577
-2.793000000000001 0.08836540580711742
-2.7940000000000005 0.08722623894072502
-2.795 0.08609388195321108
-2.7959999999999994 0.084983974235505
-2.7970000000000006 0.08391138954418041
-2.798 0.08288857069088326
-2.7989999999999995 0.08192438882873918
-2.8000000000000007 0.08102238133633846
-2.801 0.08018118050616506
-2.8019999999999996 0.07939452248266186
-2.803000000000001 0.0786528633896259
-2.8040000000000003 0.07794381334396779
-2.8049999999999997 0.07725476609383299
-2.806000000000001 0.07657464351363405
-2.8070000000000004 0.07589460310581797
-2.808 0.0752101367449485
-2.809000000000001 0.07452162441039112
-2.8100000000000005 0.07383284360538209
-2.811 0.07315132274935585
-2.8119999999999994 0.07248644324277852
-2.8130000000000006 0.07184731191332484
-2.814 0.07124146618518473
-2.8149999999999995 0.07067296407938331
-2.8160000000000007 0.07014114299392499
-2.817 0.06964120705857156
-2.8179999999999996 0.06916342987047551
-2.819000000000001 0.06869603479383678
-2.8200000000000003 0.06822659907957548
-2.8209999999999997 0.06774348720737146
-2.822000000000001 0.06723826550456825
-2.8230000000000004 0.06670786296732417
-2.824 0.06615389214953103
-2.825000000000001 0.0655832250519575
-2.8260000000000005 0.06500578195640888
-2.827 0.06443388400674391
-2.8279999999999994 0.06387924637706635
-2.8290000000000006 0.06335131604938614
-2.83 0.06285550058971216
-2.8309999999999995 0.06239199049389358
-2.8320000000000007 0.0619562480279484
-2.833 0.061540142041173855
-2.8339999999999996 0.06113240746437331
-2.835000000000001 0.06072109241250962
-2.8360000000000003 0.06029573566974491
-2.8369999999999997 0.059848707567206984
-2.838000000000001 0.05937607313845289
-2.8390000000000004 0.058878289598001676
-2.84 0.058359961217874165
-2.8409999999999993 0.057828553735333715
-2.8420000000000005 0.05729379754298915
-2.843 0.05676576222292493
-2.8439999999999994 0.05625346386872897
-2.8450000000000006 0.055764501222242586
-2.846 0.05530466278349189
-2.8469999999999995 0.054876743922050344
-2.8480000000000008 0.05448177427716023
-2.849 0.05411883218805079
-2.8499999999999996 0.053785380434313565
-2.851000000000001 0.05347853883648308
-2.8520000000000003 0.05319451515284202
-2.8529999999999998 0.05292892443128667
-2.854000000000001 0.05267766568244637
-2.8550000000000004 0.052435987956309514
-2.856 0.05219931699963721
-2.8569999999999993 0.0519632217148651
-2.8580000000000005 0.051723802810209864
-2.859 0.051477860652394125
-2.8599999999999994 0.05122266875707266
-2.8610000000000007 0.050956736465592664
-2.862 0.05067955952105048
-2.8629999999999995 0.05039147678964397
-2.8640000000000008 0.0500938905786828
-2.865 0.04978887318092014
-2.8659999999999997 0.04947900133571088
-2.867000000000001 0.04916753517334537
-2.8680000000000003 0.04885817434989232
-2.8689999999999998 0.048554459535862585
-2.870000000000001 0.048260197606712955
-2.8710000000000004 0.04797891878008831
-2.872 0.047712779070047104
-2.8729999999999993 0.047463341828314375
-2.8740000000000006 0.04723072064217122
-2.875 0.0470137717197557
-2.8759999999999994 0.04680957115501307
-2.8770000000000007 0.04661438694312593
-2.878 0.04642315475785684
-2.8789999999999996 0.04623156330732389
-2.880000000000001 0.04603507518666669
-2.8810000000000002 0.045830329803732126
-2.8819999999999997 0.0456151800098246
-2.883000000000001 0.045389191387528886
-2.8840000000000003 0.04515348511568158
-2.885 0.04491005030766703
-2.886000000000001 0.044661850292755795
-2.8870000000000005 0.04441240433329469
-2.888 0.04416485772941745
-2.8889999999999993 0.04392202870227874
-2.8900000000000006 0.043686025447272424
-2.891 0.04345850941469253
-2.8919999999999995 0.043240296850411315
-2.8930000000000007 0.04303226690007517
-2.894 0.04283446848413068
-2.8949999999999996 0.0426469997988107
-2.896000000000001 0.04246959031682485
-2.8970000000000002 0.042301638661609346
-2.8979999999999997 0.042142247997000344
-2.899000000000001 0.04199006213989262
-2.9000000000000004 0.04184286883153162
-2.901 0.041698245424661586
-2.902000000000001 0.04155331534342304
-2.9030000000000005 0.04140473784842046
-2.904 0.041249220416988586
-2.9049999999999994 0.04108380998307798
-2.9060000000000006 0.04090559432948464
-2.907 0.04071242362894964
-2.9079999999999995 0.04050328979685105
-2.9090000000000007 0.04027835113652228
-2.91 0.040038890529677996
-2.9109999999999996 0.03978790251358156
-2.912000000000001 0.039529696588204606
-2.9130000000000003 0.03927008873686958
-2.9139999999999997 0.03901546397298505
-2.915000000000001 0.03877251557506216
-2.9160000000000004 0.03854760649295822
-2.917 0.03834625821945623
-2.918000000000001 0.038172639625930226
-2.9190000000000005 0.03802956353783119
-2.92 0.037918379350910573
-2.9209999999999994 0.03783930654737571
-2.9220000000000006 0.037791669640038314
-2.923 0.037773781596356755
-2.9239999999999995 0.03778382438980514
-2.9250000000000007 0.0378193809401538
-2.926 0.03787737758623802
-2.9269999999999996 0.03795412421171788
-2.928000000000001 0.03804435323635979
-2.9290000000000003 0.03814250918404471
-2.9299999999999997 0.03824171498982663
-2.931000000000001 0.0383346978473934
-2.9320000000000004 0.03841410753333307
-2.933 0.03847328248892096
-2.934000000000001 0.03850690949824263
-2.9350000000000005 0.0385114656658991
-2.936 0.038485438875547756
-2.9369999999999994 0.038429923167254326
-2.9380000000000006 0.038348071467146264
-2.939 0.0382446291428238
-2.9399999999999995 0.038125311399806315
-2.9410000000000007 0.03799663918232885
-2.942 0.037864555809102196
-2.9429999999999996 0.03773423331088805
-2.944000000000001 0.037609317367507764
-2.9450000000000003 0.037492164217445924
-2.9459999999999997 0.0373832207799197
-2.947000000000001 0.03728118583483788
-2.9480000000000004 0.037183621981648395
-2.949 0.03708725913444368
-2.950000000000001 0.036988294427704745
-2.9510000000000005 0.036882838633055304
-2.952 0.03676801651674182
-2.9529999999999994 0.036641497854731774
-2.9540000000000006 0.03650241199181167
-2.955 0.03635156197588527
-2.9559999999999995 0.036190809598211506
-2.9570000000000007 0.03602398858442819
-2.958 0.03585593235167594
-2.9589999999999996 0.03569259768239326
-2.960000000000001 0.03554029153607696
-2.9610000000000003 0.03540536285091169
-2.9619999999999997 0.035293535089281104
-2.963000000000001 0.035209336338350584
-2.9640000000000004 0.03515574736208467
-2.965 0.0351335112863512
-2.9659999999999993 0.03514137035821482
-2.9670000000000005 0.03517576251883713
-2.968 0.03523114345476822
-2.9689999999999994 0.035300642688399594
-2.9700000000000006 0.03537635970699274
-2.971 0.03545044526960974
-2.9719999999999995 0.03551546473923818
-2.9730000000000008 0.035564966720250606
-2.974 0.03559445526806354
-2.9749999999999996 0.03560107451551364
-2.976000000000001 0.03558417226489346
-2.9770000000000003 0.03554471818089417
-2.9779999999999998 0.03548513221768152
-2.979000000000001 0.03540904346018824
-2.9800000000000004 0.03532061118625685
-2.981 0.035224220218936994
-2.9819999999999993 0.03512406093864781
-2.9830000000000005 0.0350236918854455
-2.984 0.034926117188994674
-2.9849999999999994 0.034833452331893416
-2.9860000000000007 0.03474697287905693
-2.987 0.03466731576583137
-2.9879999999999995 0.034594677041991685
-2.9890000000000008 0.03452864860688174
-2.99 0.034468760739796295
-2.9909999999999997 0.034414667973804845
-2.992000000000001 0.03436606915664611
-2.9930000000000003 0.034322819538205915
-2.9939999999999998 0.034284924586627956
-2.995000000000001 0.03425233415007847
-2.9960000000000004 0.03422521477960711
-2.997 0.034203579926275145
-2.9979999999999993 0.03418751670283836
-2.9990000000000006 0.03417684239672221
-3.0 0.03417159774420667
