# Supplementary material for: Pressure-tuning of α-RuCl3 towards a quantum spin liquid
Source: Nat Commun. 2024 Sep 17;15:8142. doi: 10.1038/s41467-024-52169-w (PMC11408671; doi:10.1038/s41467-024-52169-w)
Supplement: Supplementary file 3 — Source Data [file 41467_2024_52169_MOESM3_ESM.zip › fig4/FIG4_SimuData_1-4l_CLdelta_0my.dat]

6.0 0.02715267499224758
5.999 0.02716924820720274
5.998 0.02720052321498109
5.997 0.02724306955078021
5.996 0.027292254076385487
5.995 0.027343024010504584
5.994 0.027390895375007634
5.993 0.027431770780577694
5.992 0.02746291527129399
5.991 0.027482861079102618
5.99 0.027491077556991168
5.989 0.027487920992856754
5.988 0.02747412137064654
5.987 0.02745041009747777
5.986 0.027417482559930886
5.985 0.027375696812895242
5.984 0.027325385364512036
5.983 0.027266774788779632
5.982 0.027200488403614952
5.981 0.027127732093754117
5.98 0.027050601020970597
5.979 0.026971811793469018
5.978 0.02689463936307413
5.977 0.026822897917342887
5.976 0.02676029904115625
5.975 0.026710096018560316
5.974 0.026674981702028335
5.973 0.026656539890371533
5.972 0.026655514626428196
5.971 0.026671557900383395
5.97 0.026703771673039854
5.969 0.026750764934291477
5.968 0.02681105173254885
5.967 0.026883011172831064
5.966 0.026965620322952428
5.965 0.02705780269883962
5.964 0.027158633949912234
5.963 0.027267222414576676
5.962 0.02738220310289093
5.961 0.027501736023690892
5.96 0.027623463014337258
5.959 0.02774428776282039
5.958 0.027860740393816745
5.957 0.02796924683337835
5.956 0.028066097705255307
5.955 0.028148719153465618
5.954 0.028215515744070867
5.953 0.028266171287463466
5.952 0.028302021024688845
5.951 0.028326101810418895
5.95 0.028342342534333848
5.949 0.028356082573569984
5.948 0.02837269700325859
5.947 0.028397549678476748
5.946 0.028435522065824934
5.945 0.02849025357655836
5.944 0.02856447845313664
5.943 0.028659430811492758
5.942 0.028774845038052718
5.941 0.028909629350116792
5.94 0.029061275069262756
5.939 0.029226474760726248
5.938 0.02940123351719927
5.937 0.02958134033660001
5.936 0.029762428456743036
5.935 0.029940569428467456
5.934 0.03011255911203612
5.933 0.03027606075243846
5.932 0.030429876636808215
5.931 0.0305736767937369
5.93 0.0307081941769023
5.929 0.030834667252227627
5.928 0.030954424722088033
5.927 0.03106868474185274
5.926 0.031178172513090213
5.925 0.03128289264245529
5.924 0.0313827158054035
5.923 0.03147702462703968
5.922 0.03156529718200013
5.921 0.031647123112600345
5.92 0.0317229038459869
5.919 0.03179346515197866
5.918 0.0318602517305395
5.917 0.03192512520312326
5.916 0.03199018970314779
5.915 0.032057698439032695
5.914 0.032129697223429524
5.913 0.0322081118106034
5.912 0.03229465459686033
5.911 0.032390663424523757
5.91 0.032497233366651446
5.909 0.032615138253929
5.908 0.032744929445737314
5.907 0.03288664545731184
5.906 0.033039590044141906
5.905 0.03320229968958973
5.904 0.03337248767649855
5.903 0.03354741848170459
5.902 0.03372342221669758
5.901 0.03389693497310211
5.9 0.03406411052087559
5.899 0.03422193384143326
5.898 0.03436805818168271
5.897 0.034501138533241035
5.896 0.03462113099516458
5.895 0.034728854191163526
5.894 0.03482582916531125
5.893 0.03491466328231131
5.892 0.034997288222285865
5.891 0.03507617192740555
5.89 0.035153507491435254
5.889 0.035231153693686956
5.888 0.035310734706109126
5.887 0.03539415019011443
5.886 0.03548350458956057
5.885 0.03558094620281131
5.884 0.035688977594624346
5.883 0.03581041112859811
5.882 0.03594820783027174
5.881 0.03610486571541044
5.88 0.03628215492475161
5.879 0.0364811968142996
5.878 0.03670214417157151
5.877 0.03694397560663509
5.876 0.037204483297215735
5.875 0.03748042154230456
5.874 0.037768146509801315
5.873 0.0380633010838562
5.872 0.03836165957257654
5.871 0.038658886641139395
5.87 0.03895115497113064
5.869 0.039235458074084247
5.868 0.03950930615213001
5.867 0.039770958612732756
5.866 0.04001956916954925
5.865 0.04025542653449697
5.864 0.04047945666269243
5.8629999999999995 0.04069302362996067
5.862 0.04089862439975875
5.861 0.04109897694953781
5.86 0.041297314424294955
5.859 0.04149679665208304
5.858 0.04170073640672176
5.857 0.04191186227764341
5.856 0.042132465054701466
5.855 0.04236466562046774
5.854 0.042609196708254256
5.853 0.04286657366958189
5.852 0.04313646471617919
5.851 0.04341823490743017
5.85 0.04371112821308784
5.849 0.04401393894059279
5.848 0.04432565875383666
5.847 0.04464520016430498
5.846 0.044971665228495
5.845 0.04530414194769031
5.844 0.04564130929286615
5.843 0.045981944629970184
5.842 0.04632473153455931
5.841 0.04666759724929241
5.84 0.047009248375388196
5.839 0.04734824863200853
5.838 0.04768381451838696
5.837 0.04801635753797912
5.836 0.04834745597588394
5.835 0.04868017922499712
5.834 0.049018193143081396
5.833 0.04936584560186177
5.832 0.049727404253905864
5.831 0.05010658266185118
5.83 0.050505608971853494
5.829 0.05092460025348312
5.828 0.05136246532270715
5.827 0.051816477762470295
5.826 0.05228290188693104
5.825 0.05275733490483526
5.824 0.05323654118038484
5.823 0.05371792038935364
5.822 0.05420010377497377
5.821 0.05468375664322618
5.82 0.055170341737783575
5.819 0.05566206776128198
5.818 0.05616142133890537
5.817 0.056670569590351966
5.816 0.057190268163485894
5.815 0.05772056817884036
5.814 0.05826028342967998
5.813 0.05880666357244903
5.812 0.059356553976853646
5.811 0.05990652502342101
5.81 0.06045315584960754
5.809 0.06099371572867617
5.808 0.06152667143226454
5.807 0.062051200480239134
5.806 0.06256727426108445
5.805 0.06307571838749082
5.804 0.06357743053133098
5.803 0.0640735817178244
5.802 0.06456481120565671
5.801 0.06505127681696367
5.8 0.06553388737665772
5.799 0.06601355076967283
5.798 0.06649189034372609
5.797 0.0669712747356507
5.796 0.06745598025455445
5.795 0.06795035364457878
5.794 0.06845981563117846
5.793 0.06898870815141023
5.792 0.06954121466818358
5.791 0.07011988353485665
5.79 0.07072529373646125
5.789 0.07135731685436023
5.788 0.07201457200866794
5.787 0.07269541487012321
5.786 0.07339857813666235
5.785 0.07412439084168543
5.784 0.07487459473862255
5.783 0.07565229891258138
5.782 0.07646117241484411
5.781 0.07730515672210528
5.78 0.07818755680201107
5.779 0.07910968830989695
5.778 0.08007108646580229
5.777 0.08106853352000909
5.776 0.0820967976374144
5.775 0.08314846575988787
5.774 0.08421471026303486
5.773 0.08528590390045668
5.772 0.0863520730111816
5.771 0.08740376874976191
5.77 0.08843258018096409
5.769 0.08943069025166427
5.768 0.09039088404240095
5.767 0.09130871872794552
5.766 0.09218123865289693
5.765 0.0930072950639331
5.764 0.09378923720505086
5.763 0.09453235898332023
5.762 0.09524440535394088
5.761 0.09593686240662815
5.76 0.09662308733402955
5.759 0.0973171269263219
5.758 0.098033459802911
5.757 0.09878391539287275
5.756 0.09957829121325232
5.755 0.10042201605605525
5.754 0.10131608309843525
5.753 0.10225808730475659
5.752 0.10324167691057737
5.751 0.1042582031258531
5.75 0.105298338600108
5.749 0.10635262986510773
5.748 0.1074134243906774
5.747 0.10847497100253053
5.746 0.10953399105292241
5.745 0.11059141361808328
5.744 0.11165121239804712
5.743 0.11272004472998327
5.742 0.1138068240191275
5.741 0.11492217256519348
5.74 0.11607656088929301
5.739 0.11727969773695868
5.7379999999999995 0.11853843913991827
5.737 0.11985773908062763
5.736 0.12123872945742266
5.735 0.12267835464765472
5.734 0.12417248201923102
5.733 0.12571595343292843
5.732 0.1273019929335585
5.731 0.12892644741484727
5.73 0.1305848596666104
5.729 0.13227372003382676
5.728 0.1339885428737418
5.727 0.13572310429603965
5.726 0.13746784039365323
5.725 0.13921127661427696
5.724 0.14093771255367613
5.723 0.14263163033400286
5.7219999999999995 0.14427819169207856
5.721 0.14586801787647038
5.72 0.14739843676506537
5.719 0.14887415231090648
5.718 0.15030799952569077
5.717 0.15171957040184586
5.716 0.1531322756696553
5.715 0.1545690400774033
5.714 0.15604841708886202
5.713 0.1575823526985808
5.712 0.15917265024478722
5.711 0.1608124286094383
5.71 0.16248582959277622
5.709 0.16417000182541383
5.708 0.16584070241908044
5.707 0.16747306032986953
5.706 0.1690463697979408
5.705 0.17054560393602033
5.704 0.17196170150546475
5.703 0.17329388501733972
5.702 0.17454728526851856
5.701 0.17573247984443197
5.7 0.17686606194650084
5.699 0.1779659029809469
5.698 0.17905391007121724
5.697 0.18015171502279115
5.696 0.18127976548841615
5.695 0.18245792144274514
5.694 0.1837017061508814
5.693 0.18502259468003565
5.692 0.18642571853288592
5.691 0.1879097133044641
5.69 0.18946779693383287
5.689 0.19108843681201823
5.688 0.19275578312091612
5.687 0.19445510619650921
5.686 0.19617245221935925
5.685 0.1978975926426852
5.684 0.19962629171961424
5.683 0.2013605103846168
5.682 0.2031034844475929
5.681 0.2048647619611411
5.68 0.2066528588018171
5.679 0.20847342355437307
5.678 0.2103279666713091
5.677 0.21221255818977924
5.676 0.2141156403053011
5.675 0.2160224594321664
5.674 0.2179119551940259
5.673 0.2197629556733363
5.672 0.22155313625753564
5.671 0.22326570190538095
5.67 0.22488564026689017
5.669 0.22640392160700526
5.668 0.2278152611628093
5.667 0.229117010251816
5.666 0.23031194740927657
5.665 0.23140456262842093
5.664 0.23240110309650702
5.663 0.23331408718984936
5.662 0.23415794865667217
5.661 0.23495414057719655
5.66 0.23573033216551023
5.659 0.2365184061752138
5.658 0.2373540669336723
5.657 0.23827324433628047
5.656 0.23931135134949424
5.655 0.24049781924769933
5.654 0.24185286837677702
5.653 0.243388272075903
5.652 0.2451016935036554
5.651 0.24698057753844518
5.65 0.24900256124478115
5.649 0.2511331404183618
5.648 0.2533324452939773
5.647 0.25555405848360785
5.646 0.25774988399427745
5.645 0.2598720038375343
5.644 0.2618745638548588
5.643 0.263719263675221
5.642 0.26537364216871456
5.641 0.2668149030521605
5.64 0.2680318494448033
5.639 0.26902031203140253
5.638 0.2697850493183642
5.6370000000000005 0.2703411923902074
5.636 0.27070717626021146
5.635 0.27090735219810463
5.634 0.2709690912150999
5.633 0.27092565664245016
5.632 0.2708092508123051
5.631 0.27065452902219345
5.63 0.27049685220094327
5.629 0.27036812657758635
5.628 0.2702953595918495
5.627 0.27029808136711675
5.626 0.2703845336146404
5.625 0.2705531749810599
5.624 0.2707890827782889
5.623 0.2710682980217233
5.622 0.27135522347155727
5.621 0.2716154288599347
5.62 0.2718100181571398
5.619 0.27190729371576206
5.618 0.27188487646257525
5.617 0.2717285316007434
5.616 0.27144080555491756
5.615 0.2710369868534569
5.614 0.270542233918725
5.6129999999999995 0.2699924948567572
5.612 0.26942753109296286
5.611 0.2688890611457591
5.61 0.2684140562729448
5.609 0.2680327345736137
5.608 0.2677642449255677
5.607 0.2676144900580157
5.606 0.267578207339728
5.605 0.2676390817487132
5.604 0.2677717787703473
5.603 0.26794988769269906
5.602 0.26814565515154615
5.601 0.2683358769846634
5.6 0.2685037866268317
5.599 0.26864044156184747
5.598 0.2687426666065683
5.5969999999999995 0.2688108724179904
5.596 0.2688464413598735
5.595 0.268849394835403
5.594 0.2688122913046741
5.593 0.26872363755846007
5.592 0.26856829638839036
5.591 0.2683280136581435
5.59 0.2679873614863603
5.589 0.2675383134563717
5.588 0.2669799950378302
5.587 0.2663248404665547
5.586 0.2655954970448046
5.585 0.2648247473057376
5.584 0.2640489634403068
5.583 0.2633059397825292
5.582 0.26262784374182896
5.581 0.26203852906252606
5.58 0.26155000319802046
5.579 0.2611635705827767
5.578 0.26087061286359764
5.577 0.2606537560254862
5.576 0.26049312012247106
5.575 0.26036698621791854
5.574 0.26025706696480716
5.573 0.26015261443883747
5.572 0.2600445536401094
5.571 0.25993506871103605
5.57 0.2598291694981408
5.569 0.25973637843837494
5.568 0.25966909647191255
5.567 0.2596378580087821
5.566 0.2596505942652459
5.565 0.25970981271613125
5.564 0.2598114228859279
5.563 0.25994223249168813
5.562 0.26007892324489346
5.561 0.2601905910997191
5.56 0.2602398831556461
5.559 0.26018628934852933
5.558 0.2599908960834896
5.557 0.25962026613518574
5.556 0.259051663421075
5.555 0.25827705001143847
5.554 0.2573039424024356
5.553 0.2561563811579875
5.552 0.2548735338175328
5.551 0.2535071017548498
5.55 0.25211658183449775
5.549 0.25076329541675796
5.548 0.24951061311540731
5.547 0.24841451296548397
5.546 0.24752540170746185
5.545 0.24688143075381275
5.544 0.24651005066658896
5.543 0.2464229878691287
5.542 0.24662011027024772
5.541 0.2470847813688005
5.54 0.24778456202310956
5.539 0.24867466415526035
5.538 0.24970002301548933
5.537 0.25079597040322843
5.536 0.2518977568658305
5.535 0.25294189152293844
5.534 0.25387361112331486
5.533 0.25465011612509125
5.532 0.25524221613040987
5.531 0.2556378306151786
5.53 0.2558368986683269
5.529 0.25585022678240177
5.528 0.25569865864967184
5.527 0.2554023583346782
5.526 0.25498393184009494
5.525 0.2544620963472141
5.524 0.25385431191613
5.523 0.25317728665179373
5.522 0.25244696580346215
5.521 0.2516853153473566
5.52 0.25091863545845206
5.519 0.2501781185396581
5.518 0.24950305669116515
5.517 0.24893209487688764
5.516 0.2485051377568435
5.515 0.24825497608864616
5.514 0.24820502052957183
5.513 0.248365449455386
5.5120000000000005 0.24873307152447854
5.511 0.2492905067565538
5.51 0.25000982644737474
5.509 0.25085463206632824
5.508 0.2517879372680605
5.507 0.25276963328562
5.506 0.2537654265450639
5.505 0.2547479437584886
5.504 0.25569609507718544
5.503 0.2565965411605461
5.502 0.25744198453010486
5.501 0.258229271356768
5.5 0.2589617934463642
5.499 0.25964230537292987
5.498 0.2602790497556866
5.497 0.2608769850735414
5.496 0.2614486795108064
5.495 0.2620032201159308
5.494 0.2625517048239888
5.493 0.26310263867328004
5.492 0.26366684769774956
5.491 0.26424765865627525
5.49 0.2648444967037458
5.489 0.2654499922845108
5.4879999999999995 0.2660524103351219
5.487 0.2666332587875065
5.486 0.2671723724850208
5.485 0.26765392028766105
5.484 0.26806699703797787
5.483 0.26840953675877627
5.482 0.26869280232197484
5.481 0.2689400789095133
5.48 0.2691877360774563
5.479 0.2694761667192153
5.478 0.2698496084356987
5.477 0.27034795360356595
5.476 0.2710023330299991
5.475 0.2718305618250339
5.474 0.2728369572359215
5.473 0.2740121396501555
5.4719999999999995 0.2753363339659291
5.471 0.2767860371996084
5.47 0.27833364753654527
5.469 0.2799535276500251
5.468 0.2816256701655057
5.467 0.2833335028063973
5.466 0.28506510413623765
5.465 0.2868147685595271
5.464 0.28857567880310947
5.463 0.29034270960496356
5.462 0.2921089394342685
5.461 0.29386877812762324
5.46 0.29561589445986997
5.459 0.2973453664659274
5.458 0.29905865115188257
5.457 0.3007575453945475
5.4559999999999995 0.30244808582117233
5.455 0.30414244196782486
5.454 0.30585432062313167
5.453 0.30759621454881164
5.452 0.3093815917706533
5.451 0.31122096167044766
5.45 0.3131224231179266
5.449 0.3150909357667963
5.448 0.31713363535524325
5.447 0.31925169094443984
5.446 0.32144995871600757
5.445 0.32373273859454665
5.444 0.32610574357166394
5.443 0.32857120239511184
5.442 0.3311312863943856
5.441 0.3337854349489726
5.4399999999999995 0.3365267484256833
5.439 0.33934737572420043
5.438 0.3422315135705549
5.437 0.34516428622056616
5.436 0.34812712154189196
5.435 0.3511000937800989
5.434 0.3540643775992618
5.433 0.3569997948662696
5.432 0.3598872966112647
5.431 0.36270944886577083
5.43 0.36544953570404487
5.429 0.368097504222731
5.428 0.3706464329891128
5.427 0.37309985682901237
5.426 0.37547044196224866
5.425 0.3777842778059839
5.4239999999999995 0.38007651711151813
5.423 0.3823916157406025
5.422 0.38477850126960045
5.421 0.38728921496823576
5.42 0.3899684247985538
5.4190000000000005 0.39285417427057534
5.418 0.3959708826314744
5.417 0.39932989386270507
5.416 0.40292291117422313
5.415 0.40673455735230685
5.414 0.41073210643019253
5.413 0.41487295617605563
5.412 0.4191105940883397
5.411 0.423391360740044
5.41 0.42766360231094896
5.409 0.4318768133700532
5.408 0.4359860296028656
5.407 0.4399560342175019
5.406 0.44375871120605126
5.405 0.4473827120294331
5.404 0.45082948219859625
5.4030000000000005 0.45411735755211435
5.402 0.4572740961460368
5.401 0.46034051090916245
5.4 0.4633577552260996
5.399 0.4663646955296498
5.398 0.4693956377923624
5.397 0.4724651269112715
5.396 0.4755759328635619
5.395 0.47870774491066315
5.394 0.4818289692573094
5.393 0.484901925241957
5.392 0.4878866657375228
5.391 0.4907509671921972
5.39 0.4934759063275263
5.389 0.4960646463279624
5.388 0.49853401783517637
5.3870000000000005 0.5009175379937487
5.386 0.5032647571793145
5.385 0.5056242965590078
5.384 0.5080434324654498
5.383 0.5105649974798648
5.382 0.5132136781434595
5.381 0.5160068946956603
5.38 0.5189420094213963
5.379 0.5220032080084509
5.378 0.5251626614108175
5.377 0.5283801233070522
5.376 0.5316023178411607
5.375 0.5347696480058255
5.374 0.5378188919361172
5.373 0.5406840012723992
5.372 0.5433045036509727
5.371 0.5456340508415739
5.37 0.5476367364087336
5.369 0.5493001924956994
5.368 0.5506309848907843
5.367 0.5516530578754935
5.366 0.5524022186944837
5.365 0.5529236428107652
5.364 0.5532625270620726
5.3629999999999995 0.5534592403029437
5.362 0.5535505721384906
5.361 0.5535606960441263
5.36 0.5535124582003355
5.359 0.5534256866523755
5.358 0.5533173437133767
5.357 0.5532050301139676
5.356 0.5531049751031197
5.355 0.5530254877223442
5.354 0.5529626585637489
5.353 0.5529022572928733
5.352 0.5528066854382805
5.351 0.5526271252909521
5.35 0.5522987074986013
5.349 0.5517549353153844
5.348 0.5509354187431942
5.3469999999999995 0.5497895892977854
5.346 0.5482916829642995
5.345 0.5464334062214367
5.344 0.5442250451600079
5.343 0.5416952323981581
5.342 0.538880582667462
5.341 0.5358185219914651
5.34 0.532540256931797
5.339 0.529073004054484
5.338 0.5254360407391743
5.337 0.521638492781682
5.336 0.5176903162203812
5.335 0.5135986453809794
5.334 0.5093692882601356
5.333 0.5050138087068845
5.332 0.5005409027330249
5.3309999999999995 0.495957213822076
5.33 0.49127106644075896
5.329 0.4864807803490009
5.328 0.4815852036410118
5.327 0.47657905063380074
5.326 0.47145579836654783
5.325 0.4662067015779284
5.324 0.46083119156107677
5.323 0.4553331405814702
5.322 0.449719084724412
5.321 0.4440091678143868
5.32 0.4382220474735267
5.319 0.43238510618390186
5.318 0.42653117652063927
5.317 0.42069354166852024
5.316 0.4149087829500588
5.3149999999999995 0.40921496795591705
5.314 0.4036439040713264
5.313 0.39822916841094014
5.312 0.39299814990220056
5.311 0.3879649029170544
5.31 0.3831328069789664
5.309 0.3784908859843494
5.308 0.37401273141056934
5.307 0.36965493853297626
5.306 0.3653650734367604
5.305 0.3610811865860895
5.304 0.3567398248966778
5.303 0.35228265689271443
5.302 0.34766023996714507
5.301 0.3428398261588133
5.3 0.3378023651249575
5.2989999999999995 0.3325500435784814
5.298 0.32710024281591554
5.297 0.32148476577542046
5.296 0.31574853911701234
5.295 0.3099414772684017
5.2940000000000005 0.30411654696975715
5.293 0.2983277921814358
5.292 0.29262423631613305
5.291 0.2870497420405084
5.29 0.28163872034118415
5.289 0.2764154060640665
5.288 0.2713962830812486
5.287 0.26658622565575874
5.286 0.26198237381526096
5.285 0.25757662883144045
5.284 0.2533566141729268
5.283 0.24930794544037133
5.282 0.24541784100319677
5.281 0.24167063174218767
5.28 0.23805516147620015
5.279 0.23455814485166163
5.2780000000000005 0.23116733378370036
5.277 0.22786951107386558
5.276 0.2246504206843609
5.275 0.22149448041536549
5.274 0.2183859876554015
5.273 0.2153137948959236
5.272 0.2122677395762216
5.271 0.20924583665221785
5.27 0.2062499562632954
5.269 0.20328745132996767
5.268 0.20037053640521807
5.267 0.19751331411983986
5.266 0.19472955859879293
5.265 0.19203296367982375
5.264 0.18943001110408553
5.263 0.1869242851386787
5.2620000000000005 0.1845159934972081
5.261 0.18219923307087948
5.26 0.17996577853844628
5.259 0.1778045316122758
5.258 0.1757024029445431
5.257 0.17364590014988512
5.256 0.17161876109238633
5.255 0.16960444609351785
5.254 0.16758611697985348
5.253 0.16554616947128808
5.252 0.16346756205396934
5.251 0.16133785835162337
5.25 0.15914788988162298
5.249 0.1568954081200397
5.248 0.15458564474574465
5.247 0.1522305154153097
5.246 0.14985201528552555
5.245 0.14747601532590732
5.244 0.14513044804673658
5.243 0.14284384457195792
5.242 0.14064134941019996
5.241 0.1385404511218313
5.24 0.13655066870134588
5.239 0.1346724878014526
5.2379999999999995 0.13289705134530247
5.237 0.1312077363297837
5.236 0.12958210041434456
5.235 0.12799530531611042
5.234 0.12642413762265053
5.233 0.12484838624648326
5.232 0.12325195777305639
5.231 0.12162629966200791
5.23 0.11996999853075525
5.229 0.11828664088175356
5.228 0.11658440190240711
5.227 0.11487492686067836
5.226 0.11317019025340579
5.225 0.11148168890098777
5.224 0.10981947252292691
5.223 0.10819259796387164
5.2219999999999995 0.1066074992534322
5.221 0.1050696588264257
5.22 0.10358401076480778
5.219 0.10215506064666696
5.218 0.10078722621737705
5.217 0.09948438682244823
5.216 0.09824985965121402
5.215 0.09708627420704943
5.214 0.09599450562842733
5.213 0.09497398715968713
5.212 0.09402311913106275
5.211 0.09313848807283685
5.21 0.09231593336796036
5.209 0.09155081789522179
5.208 0.09083744583219006
5.207 0.09016932685915832
5.2059999999999995 0.08953842441591392
5.205 0.08893505485275432
5.204 0.08834741899344348
5.203 0.08776270555152327
5.202 0.08716631762954734
5.201 0.08654327430551464
5.2 0.08587975474197027
5.199 0.08516409450531401
5.198 0.08438798192013476
5.197 0.08354727125380845
5.196 0.08264304529313903
5.195 0.08168229111833661
5.194 0.08067576148903
5.193 0.07963828014964801
5.192 0.07858695566355059
5.191 0.07754010417000552
5.1899999999999995 0.0765144688366508
5.189 0.07552533879530873
5.188 0.07458428342615218
5.187 0.07369921886756775
5.186 0.07287337099354026
5.185 0.07210544381005468
5.184 0.07139050382331777
5.183 0.07072093038234199
5.182 0.07008662939907022
5.181 0.06947726508986338
5.18 0.06888295523956857
5.179 0.06829555926088914
5.178 0.06770989354835197
5.177 0.0671227388175612
5.176 0.06653460380022588
5.175 0.065947267022716
5.1739999999999995 0.06536415180716781
5.173 0.06478923705243553
5.172 0.0642254723468989
5.171 0.06367421619985052
5.17 0.06313537980364285
5.169 0.062607142816354
5.168 0.06208611135383498
5.167 0.06156890089465715
5.166 0.0610514550649457
5.165 0.06053124513879585
5.164 0.06000749091355343
5.163 0.05948077862656401
5.162 0.058953988054738254
5.161 0.058431894259063685
5.16 0.05792042551173559
5.159 0.057426290279521876
5.158 0.0569561356766597
5.157 0.05651538028386257
5.156 0.05610777538449014
5.155 0.055734143263170596
5.154 0.05539211252913408
5.1530000000000005 0.055076220465919576
5.152 0.05477767240802732
5.151 0.05448541900212523
5.15 0.05418712228612756
5.149 0.053870748342706644
5.148 0.053525847359945776
5.147 0.053145125304363515
5.146 0.0527253397409279
5.145 0.05226779999632502
5.144 0.05177835732184618
5.143 0.05126639753479068
5.142 0.0507441849270175
5.141 0.0502250502436881
5.14 0.049722095576930525
5.139 0.04924662562555083
5.138 0.048806942110384645
5.1370000000000005 0.04840757244431598
5.136 0.04804926411775906
5.135 0.047729001648609715
5.134 0.04744056075898241
5.133 0.04717559866925808
5.132 0.046924687907604706
5.131 0.04667860041785882
5.13 0.04642882194538124
5.129 0.046169163455379365
5.128 0.04589535255408046
5.127 0.045606072302778904
5.126 0.045302488857828574
5.125 0.04498757436909508
5.124 0.04466621359152193
5.123 0.04434396972711973
5.122 0.044026338033585806
5.121 0.04371848241295412
5.12 0.04342425062377941
5.119 0.04314682584390299
5.118 0.04288728914120837
5.117 0.04264633361227517
5.116 0.04242339429334766
5.115 0.04221741138796562
5.114 0.04202735695964157
5.1129999999999995 0.04185197110609658
5.112 0.04169037003362457
5.111 0.04154142407200549
5.11 0.04140415790206428
5.109 0.041276849350751425
5.108 0.041157241893481536
5.107 0.041042238648818265
5.106 0.040928270023912534
5.105 0.040810914278182155
5.104 0.04068583974549852
5.103 0.040549065077419864
5.102 0.04039726100219166
5.101 0.04022884002735976
5.1 0.04004365508799377
5.099 0.03984333172917216
5.098 0.03963108813529054
5.0969999999999995 0.03941117850822271
5.096 0.03918885668654519
5.095 0.03896920388884275
5.094 0.03875692405680411
5.093 0.03855531592537311
5.092 0.038366668517986376
5.091 0.03819115756446775
5.09 0.03802759626877222
5.089 0.037873211035477077
5.088 0.037724302981597006
5.087 0.037576262446256725
5.086 0.03742484149052792
5.085 0.037265942227805056
5.084 0.03709630232098279
5.083 0.036913838057306664
5.082 0.036717711074060244
5.0809999999999995 0.036508509200379076
5.08 0.03628766077834014
5.079 0.03605821711887755
5.078 0.035823732864812656
5.077 0.03558829241418388
5.076 0.035356781482686235
5.075 0.03513391144146079
5.074 0.034924471936065925
5.073 0.034732762991555595
5.072 0.03456223903209367
5.071 0.034415832080714914
5.07 0.03429470533652232
5.069 0.03419913336486224
5.068 0.03412745736323201
5.067 0.034076661601405954
5.066 0.03404262966186663
5.0649999999999995 0.03402042962000123
5.064 0.03400489931147247
5.063 0.03399107821633673
5.062 0.03397509952840434
5.061 0.033954150080085545
5.06 0.033927324837218456
5.059 0.03389504225788151
5.058 0.033859197044703644
5.057 0.033822735922841476
5.056 0.03378960055591753
5.055 0.03376349072698496
5.054 0.03374804218903969
5.053 0.0337460130446642
5.052 0.033758763503955624
5.051 0.033786580530024896
5.05 0.03382824116166877
5.0489999999999995 0.03388126147819093
5.048 0.03394178857729959
5.047 0.034004973504303926
5.046 0.034065407682624976
5.045 0.03411729331836359
5.044 0.03415520727005596
5.043 0.03417432217281736
5.042 0.0341711073357519
5.041 0.03414341336399764
5.04 0.034091149562813616
5.039 0.0340160255552626
5.038 0.0339213915711948
5.037 0.03381185081043086
5.036 0.03369294056107536
5.035 0.03357032016402915
5.034 0.033449352597177545
5.033 0.033334330322601136
5.032 0.033228129373537495
5.031 0.033132279843315716
5.03 0.033046523113969994
5.029 0.03296941798472251
5.0280000000000005 0.032898369040074496
5.027 0.032830105644277845
5.026 0.03276100566685794
5.025 0.0326880008965727
5.024 0.03260832698833287
5.023 0.03252040978490623
5.022 0.032423532280257
5.021 0.032318278154384324
5.02 0.03220640495779733
5.019 0.032090652704314424
5.018 0.03197392304779203
5.017 0.031859384248082934
5.016 0.03174988423140853
5.015 0.03164729037926966
5.014 0.031552623781696175
5.013 0.031465965214236745
5.0120000000000005 0.03138650402370445
5.011 0.03131287056655061
5.01 0.031244138242049812
5.009 0.031179663530023355
5.008 0.031119803525840324
5.007 0.031065850752793767
5.006 0.031020281953483313
5.005 0.030986432138208776
5.004 0.030967486026216375
5.003 0.030966578056580225
5.002 0.03098580719111041
5.001 0.03102563175459636
5.0 0.031084685912480432
4.999 0.031160124561889335
4.998 0.03124728678395251
4.997 0.03134065121952562
4.996 0.03143421995465558
4.995 0.0315221754830444
4.994 0.03159966401064237
4.993 0.031663122015381774
4.992 0.03171045477772936
4.991 0.03174101638166725
4.99 0.03175526044236573
4.989 0.031754427727314974
4.9879999999999995 0.03174004436907826
4.987 0.031713400372468004
4.986 0.03167566731627347
4.984999999999999 0.031627471599684584
4.984 0.031569316035188054
4.983 0.03150156956040591
4.982 0.03142498059279414
4.981 0.03134096360279349
4.98 0.031251810527541606
4.979 0.031160750482972066
4.978 0.031071596338096197
4.977 0.030988807502778614
4.976 0.030916465005217754
4.975 0.030858469989269208
4.974 0.030817866060406977
4.973 0.030796475689596703
4.9719999999999995 0.03079515486960055
4.971 0.030813502071922745
4.97 0.030850488349049108
4.969 0.030904518346767506
4.968 0.03097389272010095
4.9670000000000005 0.031056760642823596
4.966 0.031151964145654024
4.965 0.03125828312247381
4.964 0.03137467176353869
4.963 0.03150011563676873
4.962 0.03163304939887223
4.961 0.03177134659190126
4.96 0.03191227443168101
4.959 0.032052238791972006
4.958 0.032187206278024204
4.957 0.03231302167730359
4.9559999999999995 0.03242537593346746
4.955 0.03252127373675633
4.954 0.03259885924430879
4.953 0.0326577631512474
4.952 0.032699532544260855
4.9510000000000005 0.03272768749996874
4.95 0.032746780674500674
4.949 0.0327629927776867
4.948 0.03278253962141347
4.947 0.032811615064288396
4.946 0.03285584540484004
4.945 0.032919411695061185
4.944 0.03300544589313677
4.943 0.03311534590320674
4.942 0.03324878360472605
4.941 0.03340448884604805
4.9399999999999995 0.03357956847748582
4.939 0.033770224102313215
4.938 0.033971877337663214
4.937 0.034179708681544435
4.936 0.03438872095995338
4.9350000000000005 0.03459441204689359
4.934 0.03479310419496645
4.933 0.03498209807465986
4.932 0.03515998673034554
4.931 0.035326343647594134
4.93 0.03548195931659455
4.929 0.03562820413222722
4.928 0.035766562916069666
4.927 0.03589841561051137
4.926 0.03602459975541401
4.925 0.03614515432006651
4.9239999999999995 0.036259993300522715
4.923 0.03636848813301951
4.922 0.036470128799065187
4.921 0.036564523524559314
4.92 0.036652197971107754
4.9190000000000005 0.036734132204817714
4.918 0.036811977904997135
4.917 0.036887831552064626
4.916 0.03696403817980003
4.915 0.03704309733187287
4.914 0.03712726994025493
4.913 0.03721869737952223
4.912 0.03731930406423977
4.911 0.03743062160729547
4.91 0.0375539406436977
4.909 0.037690213200631914
4.9079999999999995 0.037840151471607054
4.907 0.038003876463854835
4.906 0.038180648328719875
4.905 0.038368809059371886
4.904 0.03856571792590755
4.9030000000000005 0.03876818025386544
4.902 0.038971896280808355
4.901 0.03917267783509214
4.9 0.03936601538414281
4.899 0.0395483833011802
4.898 0.03971705750026929
4.897 0.0398705095598885
4.896 0.04000874761867754
4.895 0.04013279618586519
4.894 0.04024449747084387
4.893 0.04034693618798364
4.8919999999999995 0.04044238657211251
4.891 0.04053370423481577
4.89 0.0406233880726721
4.889 0.04071351712036595
4.888 0.040805881175641386
4.8870000000000005 0.04090258920183659
4.886 0.04100600708820263
4.885 0.04111858805000622
4.884 0.041243240982227376
4.883 0.04138327419687473
4.882 0.04154220300805604
4.881 0.04172302115928977
4.88 0.04192787572191868
4.879 0.042158134973510876
4.878 0.04241399910291974
4.877 0.042694260500654994
4.8759999999999994 0.04299628439142468
4.875 0.043316194974756736
4.874 0.04364963502156401
4.873 0.043991427816381254
4.872 0.044336577749733326
4.871 0.04468001292606945
4.87 0.04501731306227066
4.869 0.04534506805692438
4.868 0.045660516425860234
4.867 0.045961795406400684
4.866 0.04624808320102984
4.865 0.04651984614589736
4.864 0.04677824485252084
4.8629999999999995 0.04702488948603935
4.862 0.047262636133327186
4.861 0.0474945441835666
4.859999999999999 0.047724234763723235
4.859 0.047955235166299036
4.858 0.048191266830087856
4.857 0.048435415097497235
4.856 0.048690313725728136
4.855 0.04895844836144093
4.854 0.0492407467065262
4.853 0.04953790893470287
4.852 0.0498496554538238
4.851 0.050175329400727865
4.85 0.05051409160070805
4.849 0.05086453203534973
4.848 0.05122541519850118
4.8469999999999995 0.051595378434463934
4.846 0.05197326283694187
4.845 0.05235790587487567
4.844 0.05274770858554647
4.843 0.05314124128542252
4.8420000000000005 0.0535370267476665
4.841 0.05393277026471645
4.84 0.05432711370703349
4.839 0.05471854662211663
4.838 0.055106292805574886
4.837 0.05549091590610908
4.836 0.0558742614748892
4.835 0.05625982624449311
4.834 0.05665173352992354
4.833 0.05705484602288844
4.832 0.05747391507727098
4.8309999999999995 0.05791306535509997
4.83 0.058374747381745466
4.829 0.05885903806991304
4.828 0.05936469069385279
4.827 0.05988864528043193
4.8260000000000005 0.06042672687422661
4.825 0.06097401986163857
4.824 0.06152695372312711
4.823 0.06208266459429261
4.822 0.06263965655857809
4.821 0.06319871656478698
4.82 0.06376149215352794
4.819 0.06433043916967485
4.818 0.06490830706665865
4.817 0.06549747432881366
4.816 0.0660987153899376
4.8149999999999995 0.06671203413193948
4.814 0.06733606268249466
4.813 0.06796768295923171
4.812 0.06860334636440207
4.811 0.06923920387336627
4.8100000000000005 0.06987141367849448
4.809 0.07049689776970289
4.808 0.07111391140355058
4.807 0.07172147194376392
4.806 0.07231946146952965
4.805 0.07290870780184547
4.804 0.0734901045011369
4.803 0.07406486994651704
4.802 0.07463364293075131
4.801 0.07519655431451237
4.8 0.0757546632577874
4.7989999999999995 0.07630908350679576
4.798 0.07686180078181258
4.797 0.07741567176014776
4.796 0.07797576057796313
4.795 0.07854718250273607
4.7940000000000005 0.07913624998766425
4.793 0.0797479784717504
4.792 0.08038715138203253
4.791 0.08105663176240913
4.79 0.08175698960036305
4.789 0.0824879848552906
4.788 0.08324795167826322
4.787 0.08403496182933956
4.786 0.08484756671161413
4.785 0.08568620397907258
4.784 0.08655297414340672
4.7829999999999995 0.08745157063184451
4.782 0.08838632938973458
4.781 0.08936187880586005
4.78 0.09038207782672072
4.779 0.09144844577778721
4.7780000000000005 0.09256040490468641
4.777 0.09371416839238482
4.776 0.0949036019916705
4.775 0.0961200488938048
4.774 0.09735322605872368
4.773 0.09859195232148231
4.772 0.09982467705777444
4.771 0.10104048270486278
4.77 0.1022296844764932
4.769 0.10338330737765856
4.768 0.10449307261118954
4.7669999999999995 0.10555390644353832
4.766 0.10656244163462081
4.765 0.10751737816021771
4.764 0.10842143303038795
4.763 0.10928070358614482
4.7620000000000005 0.1101040945110483
4.761 0.11090481045452738
4.76 0.11169820918537819
4.759 0.11250044300282697
4.758 0.11332817179250995
4.757 0.11419500728071195
4.756 0.11511225039483793
4.755 0.11608619765334423
4.754 0.11711805559920134
4.753 0.1182051530524539
4.752 0.11934029624524867
4.7509999999999994 0.12051366343540608
4.75 0.12171465472785534
4.749 0.12293250311924525
4.748 0.12415849054665531
4.747 0.12538602297647472
4.746 0.12661129391070364
4.745 0.1278352848474353
4.744 0.12906242441739302
4.743 0.1303002115936314
4.742 0.13155873899169906
4.741 0.13285010645242903
4.74 0.1341862816453717
4.739 0.13557843336663267
4.7379999999999995 0.13703451224222488
4.737 0.1385603461500409
4.736 0.14015739312491635
4.734999999999999 0.14182228504963826
4.734 0.1435503867095476
4.733 0.14533582044203788
4.732 0.14717075719700554
4.731 0.1490503142727394
4.73 0.1509691763087251
4.729 0.15292308898635645
4.728 0.15490666585880958
4.727 0.15691255346393201
4.726 0.15892963200948806
4.725 0.16094467232942627
4.724 0.16293967937515288
4.723 0.16489696536145915
4.7219999999999995 0.16679968363897157
4.721 0.16863729336486233
4.72 0.17040694450474916
4.719 0.1721142080556697
4.718 0.17377390307806365
4.7170000000000005 0.17540849775057818
4.716 0.17704475625825764
4.715 0.17870879495133762
4.714 0.1804216652462794
4.713 0.1821968391235834
4.712 0.18403620053792724
4.711 0.1859317531165546
4.71 0.18786531130826373
4.709 0.18981076882842962
4.708 0.19174052436266015
4.707 0.19362627744776917
4.7059999999999995 0.1954444913246271
4.705 0.19717807549845628
4.704 0.19881664573969682
4.703 0.20035918304629002
4.702 0.20181132925719028
4.7010000000000005 0.20318489480110277
4.7 0.20449860551122057
4.699 0.2057727218781509
4.698 0.20703231117064025
4.697 0.20830233468252138
4.696 0.20960658734454024
4.695 0.2109683863541136
4.694 0.2124061433634307
4.693 0.2139336191610125
4.692 0.21555714885720262
4.691 0.21727538722172512
4.6899999999999995 0.21908046299551803
4.689 0.2209587693591595
4.688 0.22289147789977576
4.687 0.2248609173624425
4.686 0.22685029154753222
4.6850000000000005 0.2288472110688575
4.684 0.23084642827134755
4.683 0.2328501616388815
4.682 0.2348623944457818
4.681 0.23689469993706685
4.68 0.23895763388800276
4.679 0.24105850491093447
4.678 0.24319976141432678
4.677 0.2453773498957394
4.676 0.2475780996857556
4.675 0.2497848224866978
4.6739999999999995 0.2519727287655429
4.673 0.2541166872321826
4.672 0.2561901498082805
4.671 0.258173028577361
4.67 0.26004750024074674
4.6690000000000005 0.2618029561018047
4.668 0.26343347438789727
4.667 0.26493645106899727
4.666 0.2663157879192337
4.665 0.26757743077976803
4.664 0.26872927195083357
4.663 0.26978622396963
4.662 0.2707650852528394
4.661 0.27169042191021225
4.66 0.2725936575961724
4.659 0.2735108692262518
4.6579999999999995 0.27448248628318545
4.657 0.2755492978847221
4.656 0.2767517448222307
4.655 0.2781237078516217
4.654 0.27968881825776526
4.6530000000000005 0.2814613004081773
4.652 0.28343930248491017
4.651 0.28560926511694024
4.65 0.2879462027066008
4.649 0.2904108275198605
4.648 0.29295728080701805
4.647 0.2955317079382138
4.646 0.298077888656039
4.645 0.3005394930620154
4.644 0.3028624156547575
4.643 0.3050013099796246
4.6419999999999995 0.30691778890075677
4.641 0.3085849982289419
4.64 0.3099899174417267
4.639 0.31112811975422106
4.638 0.312005847039417
4.6370000000000005 0.31264158068702486
4.636 0.313057681984574
4.635 0.3132832242126437
4.634 0.3133505181784313
4.633 0.3132983395814814
4.632 0.3131638384772515
4.631 0.3129866727588971
4.63 0.31280709423569214
4.629 0.3126612838471556
4.628 0.31257983769630665
4.627 0.3125849255462863
4.6259999999999994 0.31268593604446604
4.625 0.31288126692941165
4.624 0.31315411344516647
4.623 0.3134773622437689
4.622 0.31381045192527063
4.621 0.31411406549125287
4.62 0.31434347284949093
4.619 0.3144619467426798
4.618 0.3144432364397374
4.617 0.3142702234699268
4.616 0.31394504044944854
4.615 0.3134845329146488
4.614 0.3129170812016642
4.6129999999999995 0.3122837977275792
4.612 0.31163050738885
4.611 0.3110056524697355
4.609999999999999 0.3104524994994884
4.609 0.31000669308331413
4.608 0.3096911587518072
4.607 0.30951347291765635
4.606 0.3094681283848311
4.605 0.30953659322071214
4.604 0.309689623994967
4.603 0.30989650119104983
4.602 0.31012475011283724
4.601 0.310347069168007
4.6 0.31054362277142405
4.599 0.3107037131556852
4.598 0.31082349592372766
4.5969999999999995 0.31090346892598253
4.596 0.31094543158529087
4.595 0.31094973195124287
4.593999999999999 0.3109081275042835
4.593 0.3108076433496038
4.5920000000000005 0.3106309676824344
4.591 0.31035700581736103
4.59 0.30996772530489913
4.589 0.3094535014002289
4.588 0.308812840459036
4.587 0.3080595985203865
4.586 0.30721948891591916
4.585 0.30633004352907756
4.584 0.30543313117943877
4.583 0.3045724638563187
4.582 0.30378543890268284
4.5809999999999995 0.3030999840726897
4.58 0.3025304608976065
4.579 0.3020788643867494
4.578 0.30173569163438757
4.577 0.3014812347580976
4.5760000000000005 0.3012927689641021
4.575 0.3011452995907011
4.574 0.30101768489303377
4.573 0.3008973829844146
4.572 0.3007736777022985
4.571 0.30064883395470265
4.57 0.3005283637831735
4.569 0.3004230119463467
4.568 0.3003468958754951
4.567 0.30031202614890873
4.566 0.30032751333015534
4.5649999999999995 0.3003962584105263
4.564 0.3005136243491839
4.563 0.3006645214039855
4.562 0.30082220307639007
4.561 0.30095116414606365
4.5600000000000005 0.3010084527596986
4.559 0.3009474161359726
4.558 0.30072316003794275
4.557 0.30029704535554497
4.556 0.2996427104315147
4.555 0.29875070539728255
4.554 0.29762949361448915
4.553 0.2963066348032436
4.552 0.29482718807032215
4.551 0.2932507685615154
4.55 0.29164606741979415
4.5489999999999995 0.29008397994519164
4.548 0.28863785852140655
4.547 0.28737256368592234
4.546 0.2863465395848031
4.545 0.2856040341010938
4.5440000000000005 0.2851768588977767
4.543 0.2850785455621415
4.542 0.2853088087811658
4.541 0.2858481807928846
4.54 0.2866588481766004
4.539 0.28768872604466994
4.538 0.288873896064539
4.537 0.29013945588872825
4.536 0.2914105882068002
4.535 0.2926141079499665
4.534 0.2936871092634216
4.5329999999999995 0.2945806539952068
4.532 0.29526160533309015
4.531 0.2957165473893178
4.53 0.29594585444577537
4.529 0.2959622334433044
4.5280000000000005 0.2957897308748382
4.527 0.29545133213024294
4.526 0.2949726077021614
4.525 0.2943745067671394
4.524 0.29367649503275667
4.523 0.29289727216088113
4.522 0.29205486625372284
4.521 0.29117457186912254
4.52 0.2902869907018505
4.519 0.2894286689027819
4.518 0.28864572747846934
4.5169999999999995 0.28798358422651227
4.516 0.2874890826057859
4.515 0.2872006287197162
4.514 0.2871454916769286
4.513 0.28733528908129463
4.5120000000000005 0.2877658782967399
4.511 0.28841645980034897
4.51 0.28925391872246153
4.509 0.29023537637389024
4.508 0.29131744748900723
4.507 0.2924534435275597
4.506 0.29360372996699835
4.505 0.2947370383781559
4.504 0.2958296278129098
4.503 0.2968668866103294
4.502 0.2978411861043259
4.5009999999999994 0.29874955443464574
4.5 0.29959630233758255
4.499 0.30038463883132843
4.498 0.3011237872740003
4.497 0.3018188800120988
4.496 0.30248369392551205
4.495 0.30312797947893405
4.494 0.30376397686952983
4.493 0.304401219541139
4.492 0.3050523050649626
4.491 0.3057215060549092
4.49 0.3064088593968336
4.489 0.3071067018314384
4.4879999999999995 0.30780228936477194
4.487 0.3084748617205076
4.486 0.30910139786481383
4.484999999999999 0.30966346096700675
4.484 0.3101479255207008
4.483 0.310551566040507
4.482 0.3108864085042054
4.481 0.31117840839508465
4.48 0.31146886265494966
4.479 0.3118040838256687
4.478 0.31223527737526297
4.477 0.31280909367412035
4.476 0.31356237664693726
4.475 0.3145168012268575
4.474 0.3156784416529246
4.473 0.3170373421793136
4.4719999999999995 0.31857113928176417
4.471 0.3202527262271589
4.47 0.32204974340499715
4.468999999999999 0.3239316780970793
4.468 0.32587425774435574
4.467 0.32785710305457966
4.466 0.3298653581592154
4.465 0.3318916867830235
4.464 0.33392794197529396
4.463 0.3359684266068778
4.462 0.33800586443219915
4.461 0.34003483280715324
4.46 0.3420492035786334
4.459 0.34404441083479714
4.458 0.3460229637844997
4.457 0.3479873904523151
4.4559999999999995 0.34994460997998744
4.455 0.3519081739402372
4.454 0.3538930644231073
4.453 0.3559126895811771
4.452 0.35798162467477546
4.4510000000000005 0.36011126061892945
4.45 0.3623105960281646
4.449 0.3645854431624014
4.448 0.36694458636493815
4.447 0.3693902729102314
4.446 0.37192915850672104
4.445 0.3745672402631186
4.444 0.3773119087738519
4.443 0.3801661626330758
4.442 0.38313247967482056
4.441 0.38620970745215194
4.4399999999999995 0.3893889904157759
4.439 0.3926601624714263
4.438 0.396003842037365
4.437 0.3994019051466817
4.436 0.4028323024149444
4.4350000000000005 0.40627184861193616
4.434 0.40969910813360183
4.433 0.41309147534487745
4.432 0.4164279305673835
4.431 0.41968935224601617
4.43 0.4228573657118243
4.429 0.4259210055961168
4.428 0.42887251444604
4.427 0.43171580427815104
4.426 0.4344649262229188
4.425 0.437149162487507
4.4239999999999995 0.4398081391520649
4.423 0.4424922923112726
4.422 0.44525741831875165
4.421 0.44816326313417854
4.42 0.45126143793994
4.4190000000000005 0.45459628009394437
4.418 0.45819671164421566
4.417 0.46207667180636214
4.416 0.46622747807837606
4.415 0.4706321590952897
4.414 0.4752534740745502
4.413 0.4800424778478467
4.412 0.4849454408280548
4.411 0.4899001006204726
4.41 0.49484633812713663
4.409 0.49972529477461236
4.4079999999999995 0.5044845181788958
4.407 0.5090829518384888
4.406 0.5134879074295866
4.405 0.5176862606069986
4.404 0.5216798307848768
4.4030000000000005 0.5254900676388908
4.402 0.5291493295344324
4.401 0.5327050169545762
4.4 0.536204794088812
4.399 0.5396935178481544
4.398 0.5432105869111588
4.397 0.5467724253634575
4.396 0.5503817344417958
4.395 0.5540145142381729
4.394 0.5576337591295065
4.393 0.5611955800938466
4.3919999999999995 0.5646536464761712
4.391 0.5679707629155348
4.39 0.5711253059203716
4.389 0.5741213186461313
4.388 0.576978805662466
4.3870000000000005 0.5797370350143224
4.386 0.5824537959873759
4.385 0.5851856977214253
4.384 0.5879876578758457
4.383 0.5909092890917582
4.382 0.5939790952245718
4.381 0.5972169955148159
4.38 0.6006196173611552
4.379 0.6041682772646499
4.378 0.6078303705741976
4.377 0.6115589457657543
4.3759999999999994 0.6152920438919224
4.375 0.6189604719319172
4.374 0.6224910078475911
4.373 0.62580733773884
4.372 0.6288397136412961
4.371 0.6315348929259792
4.37 0.6338518146355432
4.369 0.6357766905638894
4.368 0.6373176574328553
4.367 0.6385027965738954
4.366 0.6393737601782691
4.365 0.6399828068935096
4.364 0.6403819676929814
4.3629999999999995 0.640617465863548
4.362 0.6407311870796037
4.361 0.6407503956619176
4.359999999999999 0.6407008533125286
4.359 0.6406049973208156
4.358 0.6404822393303562
4.357 0.6403530037728328
4.356 0.6402364544883475
4.355 0.6401428284819732
4.354 0.6400683487565416
4.353 0.6399972758621304
4.352 0.639886642655496
4.351 0.639680192251017
4.35 0.6393027008984982
4.349 0.6386766737627183
4.348 0.6377313430599159
4.3469999999999995 0.6364071688998154
4.346 0.6346733314464538
4.345 0.6325194671228268
4.343999999999999 0.6299571338110385
4.343 0.627019682035574
4.342 0.6237502370640702
4.341 0.6201933662148703
4.34 0.6163867642972208
4.339 0.6123635246418422
4.338 0.6081474146024064
4.337 0.6037499582675875
4.336 0.5991830010731644
4.335 0.5944544008585846
4.334 0.5895697880118163
4.333 0.5845409677596937
4.332 0.5793761657817849
4.3309999999999995 0.5740812933854793
4.33 0.5686645589112436
4.329 0.5631231914356017
4.328 0.5574557858633574
4.327 0.5516568647325859
4.3260000000000005 0.5457201600137597
4.325 0.5396371814917119
4.324 0.5334089891873127
4.323 0.5270416000696085
4.322 0.5205435865810752
4.321 0.5139386046097126
4.32 0.5072478451371827
4.319 0.5005019766095564
4.318 0.4937375168279015
4.317 0.4869913268924638
4.316 0.48030421580020743
4.3149999999999995 0.47371911235705944
4.314 0.4672723014963207
4.313 0.46100283138119325
4.312 0.4549431777245713
4.311 0.44911090619649024
4.3100000000000005 0.44351146760129206
4.309 0.4381336377948881
4.308 0.4329480532587681
4.307 0.42790512326302327
4.306 0.4229441573468818
4.305 0.4179928348434055
4.304 0.41297657678068966
4.303 0.40782643794704365
4.302 0.4024837263644641
4.301 0.39690930762361415
4.3 0.39108035387056983
4.2989999999999995 0.3849992147572837
4.298 0.3786864171217157
4.297 0.3721797104034182
4.296 0.3655323886450559
4.295 0.3588036262477153
4.2940000000000005 0.3520559842990032
4.293 0.34535294528613
4.292 0.33875164348026804
4.291 0.33230270009616447
4.29 0.3260452787243015
4.289 0.32000639320324703
4.288 0.3142039145864116
4.287 0.3086423257731949
4.286 0.3033174163429646
4.285 0.2982193303098339
4.284 0.29333371984544154
4.2829999999999995 0.28864439186277663
4.282 0.2841373739496496
4.281 0.2797955391294288
4.28 0.27560698483613283
4.279 0.27155713387694724
4.2780000000000005 0.26763230941576865
4.277 0.2638172652853212
4.276 0.2600951283431881
4.275 0.25644713323907764
4.274 0.25285415663211097
4.273 0.24930229620315902
4.272 0.2457789094401635
4.271 0.24228109624010458
4.27 0.23881075717426203
4.269 0.23537654486565857
4.268 0.23199309104629823
4.2669999999999995 0.22867747487721046
4.266 0.2254465140741878
4.265 0.22231690950817842
4.264 0.21929686935683437
4.263 0.21639101458375953
4.2620000000000005 0.21359975455838404
4.261 0.21091613705769346
4.26 0.20833028832024442
4.259 0.20582886201951509
4.258 0.20339616429113935
4.257 0.2010161002538996
4.256 0.1986694908124164
4.255 0.19633703186600468
4.254 0.19399926937274453
4.253 0.1916360290537376
4.252 0.18922790675067033
4.2509999999999994 0.18676085457856334
4.25 0.18422458836927166
4.249 0.18161673082880064
4.248 0.17894344864232178
4.247 0.17621848839695017
4.246 0.17346713969487865
4.245 0.17071908396894503
4.244 0.16800634687110105
4.243 0.16536166579625838
4.242 0.16281390358629347
4.241 0.16038316591079693
4.24 0.15808044035665791
4.239 0.15590636297393973
4.2379999999999995 0.15385083741990116
4.237 0.15189482568393434
4.236 0.15001256221666778
4.234999999999999 0.14817548020787283
4.234 0.14635683583625278
4.233 0.14453328302983326
4.232 0.14268617798741304
4.231 0.14080553217882116
4.23 0.13888958224274003
4.229 0.13694232224247896
4.228 0.13497307456771174
4.227 0.13299520657782268
4.226 0.13102251358840353
4.225 0.12906828677528245
4.224 0.1271441917845804
4.223 0.12526077821625572
4.2219999999999995 0.12342559471514612
4.221 0.12164508594915781
4.22 0.11992505805392191
4.218999999999999 0.11827080126957938
4.218 0.11668747507909233
4.217 0.11517959441777774
4.216 0.11375099231548845
4.215 0.11240467379672352
4.214 0.11114160075971423
4.213 0.10996105546909561
4.212 0.10886112130011297
4.211 0.10783778632918138
4.21 0.10688618518533127
4.209 0.10600091374409716
4.208 0.10517536775048665
4.207 0.10440204726926659
4.2059999999999995 0.10367168027745864
4.205 0.10297310942605235
4.204 0.10229274332148204
4.203 0.10161582094373658
4.202 0.10092552136046101
4.2010000000000005 0.10020455033915483
4.2 0.09943693745704557
4.199 0.09860917625219322
4.198 0.09771160774517935
4.197 0.09673936389784808
4.196 0.09569360745636704
4.195 0.09458232386151613
4.194 0.0934178696699144
4.193 0.09221733592165408
4.192 0.09100049510416645
4.191 0.08978856590440558
4.1899999999999995 0.08860098615197415
4.189 0.0874555490497643
4.188 0.08636576327720948
4.187 0.08534090947293795
4.186 0.08438481608827492
4.1850000000000005 0.08349603567099079
4.184 0.08266885385057951
4.183 0.08189438565530562
4.182 0.08116082871628676
4.181 0.08045606179772562
4.18 0.07976847919536831
4.179 0.07908850809895647
4.178 0.07841004348675065
4.177 0.07772932151982605
4.176 0.0770469771553554
4.175 0.07636518998340788
4.1739999999999995 0.07568811249137145
4.173 0.07502056917484652
4.172 0.07436620822057238
4.171 0.07372679870825212
4.17 0.07310236931024196
4.1690000000000005 0.07249085773627019
4.168 0.07188828477981775
4.167 0.07129059181170377
4.166 0.07069288171905429
4.165 0.07009199308306287
4.164 0.06948679787964139
4.163 0.0688777973061787
4.162 0.06826822442212542
4.161 0.06766360217011456
4.16 0.06707088064539989
4.159 0.06649798617144019
4.1579999999999995 0.0659528209295298
4.157 0.06544187705115259
4.156 0.06496967961912836
4.155 0.0645372961405056
4.154 0.06414200826727857
4.1530000000000005 0.0637774222733828
4.152 0.06343320881977903
4.151 0.06309637099507702
4.15 0.06275240221491692
4.149 0.062387170249510175
4.148 0.06198843613672418
4.147 0.061547698834791706
4.146 0.06106124430285111
4.145 0.06053071420591629
4.144 0.05996307298642215
4.143 0.059369407721686675
4.1419999999999995 0.05876412639553862
4.141 0.05816282636113043
4.14 0.057580758477578396
4.139 0.057030997296316686
4.138 0.05652305073311837
4.1370000000000005 0.05606198069296778
4.136 0.05564842842242672
4.135 0.0552786742567792
4.134 0.05494531665006173
4.133 0.05463856958065266
4.132 0.05434748107176
4.131 0.054061422227658806
4.13 0.05377067970594193
4.129 0.053468291194650436
4.128 0.053149539495841405
4.127 0.052813117891744345
4.1259999999999994 0.052460550375793384
4.125 0.052095373418463375
4.124 0.05172325457504735
4.123 0.05135056020535472
4.122 0.050983508120323866
4.121 0.05062789224262055
4.12 0.05028797547387225
4.119 0.04996727900612741
4.118 0.049666947798517026
4.117 0.04938774779822452
4.116 0.049129069135182994
4.115 0.048889798654683174
4.114 0.04866890144363572
4.1129999999999995 0.04846509132572569
4.112 0.04827749986338122
4.111 0.048104929451961154
4.109999999999999 0.04794629742272459
4.109 0.047799583822719156
4.108 0.04766208394944127
4.107 0.04753007202269167
4.106 0.047399252565280874
4.105 0.047264351345782135
4.104 0.04712023399136604
4.103 0.04696222300389396
4.102 0.046786463763412243
4.101 0.04659118011460088
4.1 0.04637631288092634
4.099 0.04614388429462406
4.098 0.045897759409164345
4.0969999999999995 0.045642977097260416
4.096 0.04538568985740018
4.095 0.045131795007379495
4.093999999999999 0.044886692467736224
4.093 0.044654105785204685
4.092 0.04443655772958872
4.091 0.04423411463612657
4.09 0.04404528054061244
4.089 0.04386675447243973
4.088 0.043694215480632605
4.087 0.043522341777829036
4.086 0.043346279618549956
4.085 0.04316138796218873
4.084 0.042964014960149906
4.083 0.042751868932450005
4.082 0.04252408449482648
4.0809999999999995 0.04228141136986484
4.08 0.04202553237852271
4.079 0.04175996470694138
4.078 0.041488768918936644
4.077 0.0412165941823508
4.0760000000000005 0.04094900719505296
4.075 0.0406913749390898
4.074 0.04044917596995213
4.073 0.04022735116608496
4.072 0.04002989474321266
4.071 0.039860227702003384
4.07 0.03971974823879384
4.069 0.03960883753575653
4.068 0.03952564464008675
4.067 0.039466733937379
4.066 0.039427376186369587
4.0649999999999995 0.039401876569874414
4.064 0.03938424574167037
4.063 0.03936870473120471
4.062 0.039350725846015136
4.061 0.03932698996443293
4.0600000000000005 0.03929638964642953
4.059 0.03925935717419176
4.058 0.03921804797481005
4.057 0.039175853405462126
4.056 0.039137334608616604
4.055 0.03910678937310817
4.054 0.0390884581938042
4.053 0.039085577095766044
4.052 0.03909976918515674
4.051 0.03913141805933178
4.05 0.03917915666871935
4.0489999999999995 0.03924015435692732
4.048 0.039309984102346665
4.047 0.03938304927654452
4.046 0.03945309077005861
4.045 0.03951338096742963
4.0440000000000005 0.039557608580921284
4.043 0.0395801387492491
4.042 0.03957682978704413
4.041 0.03954513602882321
4.04 0.039484904906882945
4.039 0.03939808130190199
4.038 0.03928853022812732
4.037 0.03916159253197807
4.036 0.03902371087867331
4.035 0.038881487827640275
4.034 0.03874119671271102
4.0329999999999995 0.03860786677784665
4.032 0.038484877709443546
4.031 0.038374029727833596
4.03 0.03827502370875176
4.029 0.03818616091469534
4.0280000000000005 0.03810437846743614
4.027 0.038025810613854835
4.026 0.037946179636763375
4.025 0.037861854070023356
4.024 0.0377695759268473
4.023 0.03766749710423658
4.022 0.037554802078038504
4.021 0.03743221841607257
4.02 0.037301867311416465
4.019 0.03716702469930855
4.018 0.03703116229573193
4.0169999999999995 0.03689804473324168
4.016 0.036771036022685874
4.015 0.03665232283847908
4.014 0.03654306598957462
4.013 0.036443293775648894
4.0120000000000005 0.036351968016516883
4.011 0.03626738902902011
4.01 0.03618837384094793
4.009 0.03611409066748864
4.008 0.03604490597607701
4.007 0.035982318562234855
4.006 0.03592925009978813
4.005 0.03588965342682952
4.004 0.035867334127085725
4.003 0.035866045919189356
4.002 0.03588832499119297
4.0009999999999994 0.03593476998291494
4.0 0.036003816135529214
3.999 0.036092130424784985
3.9979999999999998 0.03619422364493286
3.997 0.036303574309593835
3.996 0.03641309078498977
3.995 0.036515896836711484
3.9939999999999998 0.03660626185907304
3.993 0.03667999714093313
3.992 0.03673467530207583
3.991 0.036769604291528875
3.9899999999999998 0.036785420448435156
3.989 0.03678370289643964
3.988 0.03676637128795203
3.987 0.03673505859698845
3.9859999999999998 0.03669122055870366
3.985 0.03663562539004173
3.984 0.03656883264545176
3.983 0.036491187804557984
3.9819999999999998 0.036403426518642465
3.981 0.03630702928324396
3.98 0.036204492443934554
3.979 0.036099423273116445
3.9779999999999998 0.035996154771661196
3.977 0.035899828402550675
3.976 0.03581521589926552
3.975 0.035746940250002024
3.9739999999999998 0.035698670833230584
3.973 0.03567268037143966
3.972 0.035670115295324614
3.971 0.035690629862714485
3.9699999999999998 0.03573309694124865
3.969 0.03579567332938311
3.968 0.03587633319476886
3.967 0.035972827276361495
3.9659999999999997 0.036083679983979614
3.965 0.036207340171163574
3.964 0.036342481116295254
3.963 0.03648785513134427
3.9619999999999997 0.03664163042623736
3.961 0.03680138347681392
3.96 0.03696403776812252
3.959 0.03712555291796979
3.9579999999999997 0.03728138648603934
3.957 0.03742683963264531
3.956 0.037556998840253146
3.955 0.03766842251701616
3.9539999999999997 0.03775893129503522
3.953 0.037828016157967735
3.952 0.03787735077239364
3.951 0.03791087830380351
3.95 0.03793374434955721
3.949 0.03795301033808968
3.948 0.03797582175547975
3.947 0.038009353899459856
3.946 0.038060176910592124
3.945 0.03813322956868997
3.944 0.038232260495374586
3.943 0.0383590157511123
3.942 0.03851322232683261
3.941 0.03869347931476372
3.94 0.03889646423800013
3.939 0.03911775364343846
3.938 0.03935197612037057
3.937 0.0395934482703247
3.936 0.03983626766011277
3.935 0.040075110304132654
3.934 0.04030562880903617
3.933 0.04052464729819859
3.932 0.04073053079293436
3.931 0.040922823965572036
3.93 0.041102517659916425
3.929 0.04127129704675311
3.928 0.04143099003490855
3.927 0.04158328929610306
3.926 0.04172923874223831
3.925 0.04186892631433011
3.924 0.04200225665923974
3.923 0.04212847127133799
3.922 0.04224692155130443
3.921 0.04235707988481946
3.92 0.04245947489349803
3.919 0.04255517199974056
3.918 0.04264603135939044
3.917 0.04273445385345816
3.916 0.042823153901372715
3.915 0.04291504802541484
3.914 0.0430127934912857
3.913 0.043118914759011175
3.912 0.0432356887175296
3.911 0.043364923245953396
3.91 0.04350813140131461
3.909 0.043666417332683956
3.908 0.043840587895415596
3.907 0.04403075107986883
3.906 0.04423600558246428
3.905 0.04445438595500359
3.904 0.0446827922287131
3.903 0.044917492034016245
3.902 0.045153485612176976
3.901 0.04538591774170879
3.9 0.04560957516993638
3.899 0.04582039538501553
3.898 0.046015257052658694
3.897 0.046192430225658554
3.896 0.046351970336120735
3.895 0.046495107657378
3.894 0.04662401681640077
3.893 0.046742308426059864
3.892 0.046852642186775664
3.891 0.04695833568777809
3.89 0.04706227846810917
3.889 0.04716685513901185
3.888 0.04727409765040357
3.887 0.04738639239163239
3.886 0.0475064146747209
3.885 0.04763694014586855
3.884 0.04778127917205148
3.883 0.04794322797911077
3.882 0.04812684899184347
3.881 0.04833563467407591
3.88 0.04857213489894022
3.879 0.048838022149756695
3.878 0.04913364170330723
3.877 0.049457707850048604
3.876 0.04980727088835906
3.875 0.05017791332055506
3.874 0.05056461549578567
3.8729999999999998 0.05096135585296917
3.872 0.05136226972500871
3.871 0.05176135976927808
3.87 0.05215335271337431
3.8689999999999998 0.05253414267287009
3.868 0.052900390952233145
3.867 0.053249840493433315
3.866 0.053581496705745114
3.8649999999999998 0.05389592235031433
3.864 0.05419455324953742
3.863 0.054479389169741696
3.862 0.054753910448960184
3.8609999999999998 0.0550218334571491
3.86 0.05528749994461926
3.859 0.05555509035670119
3.858 0.055828940155237594
3.8569999999999998 0.05611257081791397
3.856 0.05640890663800263
3.855 0.05672065146972297
3.854 0.05704867941909927
3.8529999999999998 0.057393611246497424
3.852 0.05775497688642544
3.851 0.05813194124223324
3.85 0.05852354612958378
3.8489999999999998 0.05892825901044075
3.848 0.0593448286503597
3.847 0.059771898509061935
3.846 0.06020836221914985
3.8449999999999998 0.060653076879674604
3.844 0.061104327796202944
3.843 0.0615605045632781
3.842 0.062019839224810164
3.8409999999999997 0.06247951759520719
3.84 0.06293774304161263
3.839 0.06339250584423409
3.838 0.06384265643021955
3.8369999999999997 0.06428864965231249
3.836 0.06473251396905527
3.835 0.06517830178192711
3.834 0.06563090167078887
3.8329999999999997 0.06609615861076144
3.832 0.06657985702089332
3.831 0.06708706940870998
3.83 0.06762090758127343
3.8289999999999997 0.06818165666193894
3.828 0.06876796259575761
3.827 0.0693762422878978
3.826 0.070001503822603
3.8249999999999997 0.07063779639098068
3.824 0.07128066773899498
3.823 0.07192647390113481
3.822 0.07257319811491161
3.821 0.07322155570149018
3.82 0.07387337586313152
3.819 0.07453155745474616
3.818 0.07519946169494518
3.817 0.07588011310201671
3.816 0.07657473108110832
3.815 0.07728363043374545
3.814 0.07800548919217315
3.813 0.07873685121004856
3.812 0.07947364448659176
3.811 0.0802113163790429
3.81 0.08094521035549086
3.809 0.08167147718754608
3.808 0.08238778322786515
3.807 0.08309270322214753
3.806 0.0837858820550171
3.805 0.08446817076793686
3.804 0.08514062136032234
3.803 0.08580478145600151
3.802 0.08646162322150827
3.801 0.0871115854631645
3.8 0.08775619290879703
3.799 0.0883969845508727
3.798 0.08903642924512363
3.797 0.08967790252664067
3.796 0.09032722164300078
3.795 0.09099016293123353
3.794 0.09167381936601057
3.793 0.09238375063701738
3.792 0.09312526447571338
3.791 0.09390149330607647
3.79 0.09471300067144059
3.789 0.0955595100959469
3.788 0.096439189681296
3.787 0.09734998114480403
3.786 0.09829042766382295
3.785 0.09926126542801471
3.784 0.10026512662206748
3.783 0.10130642156285728
3.782 0.10239022459762515
3.781 0.10352184971688558
3.78 0.10470563335599754
3.779 0.10594313237620533
3.778 0.10723344038497255
3.777 0.10857192483980545
3.776 0.10995126900224904
3.775 0.11136129395057445
3.774 0.1127900147847575
3.773 0.11422448996734336
3.772 0.11565142851970997
3.771 0.11705833347434375
3.77 0.11843417397833031
3.769 0.11976874627424693
3.768 0.12105265639268714
3.767 0.12228017393952482
3.766 0.12344750992178488
3.765 0.1245532130605273
3.764 0.12560043857083888
3.763 0.12659620493586288
3.762 0.1275507520824277
3.761 0.1284792759654873
3.76 0.1293994536260648
3.759 0.1303298815280012
3.758 0.13128975380339927
3.757 0.13229475204567312
3.756 0.13335790826058058
3.755 0.13448648266237684
3.754 0.13568188824654812
3.753 0.1369410774315941
3.752 0.138255807142548
3.751 0.13961480229579978
3.75 0.14100591206272525
3.749 0.14241678641385858
3.7479999999999998 0.14383742026803897
3.747 0.14526023032878016
3.746 0.14668080302661293
3.745 0.1481002023349086
3.7439999999999998 0.1495234153549829
3.743 0.1509589271882767
3.742 0.15241819262590645
3.741 0.1539149803025281
3.7399999999999998 0.15546295371654534
3.739 0.1570749234180929
3.738 0.15876007903566294
3.737 0.16052527753136073
3.7359999999999998 0.16237245388112223
3.735 0.16429804641694482
3.734 0.16629709936600498
3.733 0.16836322673188878
3.7319999999999998 0.17048772240146776
3.731 0.17266517169787138
3.73 0.1748894852582158
3.729 0.17715560181672127
3.7279999999999998 0.1794569547973302
3.727 0.1817845421217503
3.726 0.18412490235562723
3.725 0.1864621432870899
3.7239999999999998 0.18877494678391626
3.723 0.19104253028730456
3.722 0.19324533089638415
3.721 0.19537135521174642
3.7199999999999998 0.19741778200594945
3.719 0.1993916975040393
3.718 0.2013110104503015
3.717 0.20320244860798015
3.7159999999999997 0.2050975647894774
3.715 0.20702691028494807
3.714 0.2090148553820665
3.713 0.21107666343396914
3.7119999999999997 0.2132138798117798
3.711 0.21541642272489578
3.71 0.2176623333436832
3.709 0.21992055242650235
3.7079999999999997 0.22215849610017352
3.707 0.22434308519271928
3.706 0.22644713133768743
3.705 0.228451267609367
3.7039999999999997 0.23034420493246022
3.703 0.23212569185743645
3.702 0.23380321681195462
3.701 0.23539127949895605
3.6999999999999997 0.23691211654560404
3.699 0.2383893583647879
3.698 0.23985178839199045
3.697 0.24132765864932587
3.6959999999999997 0.2428435946217311
3.695 0.24442551748310604
3.694 0.2460937019405514
3.693 0.24786324948926514
3.692 0.2497410304995989
3.691 0.2517254640695757
3.69 0.25380789700065176
3.689 0.25597345824018863
3.688 0.25820153019209263
3.687 0.26047297347337695
3.686 0.2627695852468996
3.685 0.2650780086523147
3.684 0.26739275028003445
3.683 0.2697164445157255
3.682 0.2720532690388547
3.681 0.274415728268099
3.68 0.2768148241139364
3.679 0.2792576610568504
3.678 0.28174578329362165
3.677 0.28427347418253535
3.676 0.28682486363567167
3.675 0.28937994228420755
3.674 0.2919104092077046
3.673 0.2943879993606646
3.672 0.2967830949949434
3.671 0.29907366737405144
3.67 0.3012401947371836
3.669 0.30327122423791475
3.668 0.3051602910735879
3.667 0.30690431289339687
3.666 0.3085072725644421
3.665 0.30997515807167947
3.664 0.3113160089008497
3.663 0.31254598592611754
3.662 0.31368359912976573
3.661 0.3147567005538713
3.66 0.31580151861348965
3.659 0.3168601331992722
3.658 0.317980076594988
3.657 0.31920958849585124
3.656 0.32059663240558856
3.655 0.3221815162793703
3.654 0.32399246105896423
3.653 0.326046409693125
3.652 0.3283412671445499
3.651 0.3308609275800947
3.65 0.33357567566092766
3.649 0.3364389694597365
3.648 0.3393965669727195
3.647 0.34238501322044085
3.646 0.3453383498964045
3.645 0.34819082633619197
3.644 0.3508796655329692
3.643 0.3533526298844708
3.642 0.35556587800735034
3.641 0.3574891571167026
3.64 0.3591083379717458
3.639 0.36041919496423275
3.638 0.36142973834104886
3.637 0.36216190852920305
3.636 0.36264184806345773
3.635 0.3629031881268617
3.634 0.36298306977129785
3.633 0.3629259113758343
3.632 0.36277415216470815
3.631 0.36257310873001325
3.63 0.36236883149465055
3.629 0.3622027628984737
3.628 0.3621100201955059
3.627 0.36211612371471963
3.626 0.3622319447281903
3.625 0.36245576995533746
3.624 0.3627683753090047
3.6229999999999998 0.3631387024273347
3.622 0.36352017297504197
3.621 0.3638676744731557
3.62 0.3641298043274899
3.6189999999999998 0.3642644069444321
3.618 0.3642413660116674
3.617 0.36404105155037714
3.616 0.3636660002264221
3.6149999999999998 0.3631356367934565
3.614 0.3624825930312575
3.613 0.36175410697211047
3.612 0.3610027740198478
3.6109999999999998 0.36028417665419654
3.61 0.35964790772881333
3.609 0.35913484379171556
3.608 0.3587712802611275
3.6069999999999998 0.3585659321619593
3.606 0.35851257823338856
3.605 0.3585901203909254
3.604 0.3587652138112326
3.6029999999999998 0.3590028462559365
3.602 0.3592659622938788
3.601 0.3595233672926731
3.6 0.3597522909798963
3.5989999999999998 0.3599402679303869
3.598 0.36008247115080516
3.597 0.36017883642514303
3.596 0.3602306236766608
3.5949999999999998 0.36023733140042624
3.594 0.36018860956296406
3.593 0.36006884408094714
3.592 0.35985774216639904
3.5909999999999997 0.35953105492704907
3.59 0.35906853105971454
3.589 0.3584600256419093
3.588 0.35770509976948633
3.5869999999999997 0.3568211816733582
3.586 0.35583933421310554
3.585 0.3548040130830905
3.584 0.3537642415020405
3.5829999999999997 0.35277062674847953
3.582 0.3518658947666337
3.581 0.3510813130372078
3.58 0.3504320816232091
3.5789999999999997 0.34991897569331054
3.578 0.3495295528890446
3.577 0.3492398911645284
3.576 0.34902307765031115
3.5749999999999997 0.34885018943141793
3.574 0.34869734733809743
3.573 0.3485511421108764
3.572 0.3484006487702368
3.5709999999999997 0.3482500303170157
3.57 0.34810705396967884
3.569 0.34798515396766305
3.568 0.3479011049018622
3.567 0.3478685864065608
3.566 0.3478972723666169
3.565 0.347989150629396
3.564 0.34813715748668184
3.563 0.3483220637146457
3.562 0.34851134746075363
3.561 0.3486627957649287
3.56 0.34872616232406
3.559 0.3486476212060211
3.558 0.3483760446565925
3.557 0.347868084511892
3.556 0.34709492564378847
3.555 0.34604744794707576
3.554 0.3447370393875949
3.553 0.3431967822724771
3.552 0.3414794267978753
3.551 0.3396538995370885
3.55 0.3377990197405344
3.549 0.3359956483224822
3.548 0.3343271958188926
3.547 0.33286719847787427
3.546 0.3316819805627638
3.545 0.33082183245508234
3.544 0.3303232276062977
3.543 0.33020208932585654
3.542 0.3304589067246128
3.541 0.33107238580170956
3.54 0.3320002082903922
3.539 0.3331835602780995
3.538 0.33454965968749734
3.537 0.33601258794169997
3.536 0.3374859806370128
3.535 0.3388848050644439
3.534 0.34013540479397897
3.533 0.34117990917409236
3.532 0.34197854357244123
3.531 0.3425143939461561
3.53 0.3427867135250878
3.529 0.342809444262233
3.528 0.34261014981471066
3.527 0.34221568623633575
3.526 0.34165636133356286
3.525 0.34095746739403354
3.524 0.3401427403923049
3.523 0.3392349877314426
3.522 0.3382560666918773
3.521 0.3372358517564687
3.52 0.33620996290027566
3.519 0.3352204584970951
3.518 0.33432010700653586
3.517 0.33356060407387816
3.516 0.3329951593802797
3.515 0.33266726844590844
3.514 0.33260771611522605
3.513 0.33282945606114067
3.512 0.33332754342107695
3.511 0.3340780987900894
3.51 0.33504328300577185
3.509 0.33617416275548584
3.508 0.33742131240090273
3.507 0.33873144227582297
3.506 0.3400593135840374
3.505 0.3413691958762957
3.504 0.3426337805154776
3.503 0.3438360818194226
3.502 0.344966970243493
3.501 0.34602250742331003
3.5 0.34700708741161657
3.499 0.34792378689042935
3.4979999999999998 0.3487826740952457
3.497 0.3495891666347208
3.496 0.3503588214707494
3.495 0.35110268753710383
3.4939999999999998 0.35183486243743217
3.493 0.35256647382377015
3.492 0.3533123376217445
3.491 0.3540777953203311
3.4899999999999998 0.35486338852298305
3.489 0.35566087904867033
3.488 0.3564561733794984
3.487 0.3572259263528735
3.4859999999999998 0.35794411760131106
3.485 0.35858994162514685
3.484 0.35914856501016396
3.483 0.3596163798010022
3.4819999999999998 0.3600071689425747
3.481 0.3603505655323064
3.48 0.36069372726439114
3.479 0.3610894503370606
3.4779999999999998 0.3615961282720451
3.477 0.36226692191589094
3.476 0.36314383522533533
3.475 0.3642515773661368
3.4739999999999998 0.36559713941556926
3.473 0.36716930156689015
3.472 0.36894284399674954
3.471 0.3708872220241762
3.4699999999999998 0.3729659212725885
3.469 0.3751445017685475
3.468 0.37739552338171906
3.467 0.37969570380572154
3.4659999999999997 0.3820277252155311
3.465 0.38438253759274954
3.464 0.3867497670142465
3.463 0.3891216209420624
3.4619999999999997 0.391488374639462
3.461 0.3938425922187429
3.46 0.3961763181556855
3.459 0.3984838701757081
3.4579999999999997 0.4007683230877787
3.457 0.4030333231816595
3.456 0.4052881038403045
3.455 0.40754996003775107
3.4539999999999997 0.4098379177842889
3.453 0.412169059788312
3.452 0.4145614453708657
3.451 0.4170288666533841
3.4499999999999997 0.4195816431553893
3.449 0.4222256826092042
3.448 0.4249697122943569
3.447 0.42781442837153
3.4459999999999997 0.4307655062866904
3.445 0.4338279940949165
3.444 0.4370089991282704
3.443 0.44031124044915754
3.4419999999999997 0.44373764379409797
3.441 0.44728780243762056
3.44 0.45095312663024434
3.439 0.4547240520927726
3.438 0.45858056151325566
3.437 0.46250390838179084
3.436 0.4664703216006224
3.435 0.470453930684251
3.434 0.47442994429811336
3.433 0.4783712290618167
3.432 0.4822515966312939
3.431 0.48604647131826323
3.43 0.48973187025576187
3.429 0.49329252474655494
3.428 0.4967174146776393
3.427 0.5000098471754255
3.426 0.5031859165639166
3.425 0.5062804195959965
3.424 0.5093410790245906
3.423 0.5124288056807184
3.422 0.5156110530806332
3.421 0.5189597588505271
3.42 0.5225368825917031
3.419 0.5263951385950919
3.418 0.5305683069283038
3.417 0.535071751119886
3.416 0.5398936245184539
3.415 0.5450117511747701
3.414 0.5503801201284729
3.413 0.5559392441354182
3.412 0.5616245426510724
3.411 0.5673623944187435
3.41 0.5730826845135286
3.409 0.5787178403397244
3.408 0.5842086775665188
3.407 0.5895099240137861
3.406 0.5945863526613546
3.405 0.5994253815963202
3.404 0.6040313385929263
3.403 0.608430492281986
3.402 0.6126609133332404
3.401 0.6167771426797377
3.4 0.6208332016366626
3.399 0.6248792592280532
3.398 0.6289588856992685
3.397 0.6330890519744268
3.396 0.6372712051195849
3.395 0.6414764566731742
3.394 0.6456615649156995
3.393 0.649776042838788
3.392 0.6537672021958112
3.391 0.6575933760986042
3.39 0.6612311391384708
3.389 0.6646867330622336
3.388 0.6679846338286398
3.387 0.6711712594031559
3.386 0.674313911755353
3.385 0.6774780256847216
3.384 0.6807266204430588
3.383 0.6841162395044217
3.382 0.6876787434196336
3.381 0.6914360188790486
3.38 0.69538306649026
3.379 0.6994973499487707
3.378 0.7037404817630497
3.377 0.7080577593955184
3.376 0.7123774043384314
3.375 0.7166195273945452
3.374 0.7206998010475927
3.3729999999999998 0.7245304522413382
3.372 0.7280314607560421
3.371 0.7311419968864149
3.37 0.7338153709657886
3.3689999999999998 0.736036390237617
3.368 0.7378151352314273
3.367 0.7391846389509558
3.366 0.7401934098121342
3.3649999999999998 0.7409019311979754
3.364 0.7413700743483231
3.363 0.7416506366975246
3.362 0.7417910658684211
3.3609999999999998 0.7418216514190112
3.36 0.741770841841542
3.359 0.7416633056435886
3.358 0.7415204302674949
3.3569999999999998 0.7413652501704422
3.356 0.7412198821715986
3.355 0.741096738469806
3.354 0.7409926913382938
3.3529999999999998 0.7408912544891159
3.352 0.740744739680215
3.351 0.7404901662339414
3.35 0.7400423659085836
3.3489999999999998 0.7393130275387473
3.348 0.7382208712114181
3.347 0.7366967218006178
3.346 0.7347037442534798
3.3449999999999998 0.732228001562724
3.344 0.7292803979316953
3.343 0.7258968462222488
3.342 0.7221247959943025
3.3409999999999997 0.7180139055299486
3.34 0.7136067357828635
3.339 0.7089415698740139
3.338 0.7040468923392201
3.3369999999999997 0.6989380354219933
3.336 0.693631329690837
3.335 0.688138799061458
3.334 0.6824697065528403
3.3329999999999997 0.6766399070987259
3.332 0.6706601928568222
3.331 0.6645375365018212
3.33 0.658280389407954
3.3289999999999997 0.6518834319431052
3.328 0.6453421421671481
3.327 0.6386469545620628
3.326 0.6317874858826867
3.3249999999999997 0.6247513493584391
3.324 0.6175381735017944
3.323 0.6101544546474047
3.322 0.6026109477931033
3.3209999999999997 0.5949369770923086
3.32 0.5871599571698213
3.319 0.5793187163539844
3.318 0.5714589059345508
3.3169999999999997 0.5636261144213904
3.316 0.5558696894288486
3.315 0.5482403325874268
3.314 0.5407798324296713
3.3129999999999997 0.5335320164192985
3.312 0.5265321882943707
3.311 0.5197978099095453
3.31 0.5133321707629998
3.309 0.5071195694317437
3.308 0.5011239344355944
3.307 0.49528676193187937
3.306 0.48953775681418127
3.305 0.4837941946234266
3.304 0.4779715534023602
3.303 0.4719924132665204
3.302 0.4657913519870931
3.301 0.4593253941932374
3.3 0.45256987738378684
3.299 0.4455285207099853
3.298 0.43822518276984396
3.297 0.4307028146073635
3.296 0.42302163678502813
3.295 0.41524820712889937
3.294 0.40745284526385867
3.293 0.3997070438236512
3.292 0.39207538486870297
3.291 0.3846155179377929
3.29 0.37737253953520977
3.289 0.37037817752324076
3.288 0.36365415429262654
3.287 0.3572070898554684
3.286 0.35103368608355234
3.285 0.34512406077759317
3.284 0.33946282947876166
3.283 0.3340320133393605
3.282 0.32881568387187254
3.281 0.32379375433054053
3.28 0.3189517490011083
3.279 0.3142718032415437
3.278 0.30973693485893544
3.277 0.30532841217331663
3.276 0.30102581786261284
3.275 0.29680686590192823
3.274 0.2926492355213781
3.273 0.28853702455281105
3.272 0.28445611788094366
3.271 0.28040389692609397
3.27 0.2763834038712213
3.269 0.272405454291008
3.268 0.26848766687507797
3.267 0.26465022991813536
3.266 0.26091276770132943
3.265 0.2572944673841814
3.264 0.2538044353672036
3.263 0.2504474199281872
3.262 0.24722320237329767
3.261 0.24412303415888886
3.26 0.24113486336678436
3.259 0.23824276933921534
3.258 0.2354283102146485
3.257 0.23267278887153078
3.256 0.22995413744668933
3.255 0.2272503007900313
3.254 0.22453916105121707
3.253 0.22179781966238188
3.252 0.21900425722604075
3.251 0.2161426480087729
3.25 0.21320143972070993
3.249 0.21017817425964613
3.2479999999999998 0.20708017452553962
3.247 0.20392347796276417
3.246 0.2007374062908885
3.245 0.19755629282012882
3.2439999999999998 0.19441711118801946
3.243 0.19135758870204464
3.242 0.1884108995243231
3.241 0.18560002848703053
3.2399999999999998 0.18293736817094894
3.239 0.1804233216277064
3.238 0.178045893873337
3.237 0.17578279350710163
3.2359999999999998 0.1736040453518727
3.235 0.17147654162271628
3.234 0.1693694322844833
3.233 0.16725592537498032
3.2319999999999998 0.16511476360180352
3.231 0.16293479205992395
3.23 0.1607143838214171
3.229 0.15845853676524177
3.2279999999999998 0.15617831532458634
3.227 0.15388931643664613
3.226 0.15160745872601736
3.225 0.14934789506919263
3.2239999999999998 0.14712374227228442
3.223 0.1449467169121314
3.222 0.14282501455846308
3.221 0.14076559507916156
3.2199999999999998 0.13877478513886943
3.219 0.13685848598342795
3.218 0.13502266546043987
3.217 0.1332727519346942
3.2159999999999997 0.13161360921267734
3.215 0.13004928744455763
3.214 0.12858155123634268
3.213 0.12721021871264768
3.2119999999999997 0.12593361346289875
3.211 0.12474745805547745
3.21 0.12364625301334861
3.209 0.12262361725874868
3.2079999999999997 0.12167153598827807
3.207 0.12078075791579945
3.206 0.11993986916313151
3.205 0.11913524942031889
3.2039999999999997 0.11835054012364372
3.203 0.11756819795349222
3.202 0.11676851696962633
3.201 0.11593151126982858
3.1999999999999997 0.11503897593406871
3.199 0.1140757800650652
3.198 0.11303137923943612
3.197 0.11190082291408922
3.1959999999999997 0.11068610054958093
3.195 0.10939695979528849
3.194 0.10804801078788835
3.193 0.10665910693688707
3.1919999999999997 0.10525296561888428
3.191 0.10385376614109902
3.19 0.10248348143068808
3.189 0.10116210872617122
3.1879999999999997 0.09990470649925476
3.187 0.09872152751211645
3.186 0.09761668219743493
3.185 0.09658837668662065
3.184 0.09563008682154318
3.183 0.09473180585650787
3.182 0.09388028809019305
3.181 0.0930619999338785
3.18 0.09226399710301394
3.179 0.0914756183183051
3.178 0.09069009018718727
3.177 0.08990317678109264
3.176 0.0891155540394566
3.175 0.08832952274584872
3.174 0.08754953500394629
3.173 0.08678074631561876
3.172 0.08602692641903455
3.171 0.08528972159367552
3.17 0.08456885968523999
3.169 0.08386178297287343
3.168 0.08316386582828865
3.167 0.08247053395331112
3.166 0.08177636432043392
3.165 0.08107802155390872
3.164 0.08037455393497223
3.163 0.079666888522644
3.162 0.07895905168513855
3.161 0.07825762959812506
3.16 0.07757076339844744
3.159 0.07690761346896248
3.158 0.07627722139201439
3.157 0.0756869209255195
3.156 0.075141731321915
3.155 0.07464266060955474
3.154 0.07418635442779868
3.153 0.07376524667282301
3.152 0.07336727566935232
3.151 0.07297735561422157
3.15 0.0725787142284258
3.149 0.07215506232144357
3.148 0.07169233838291296
3.147 0.0711808236626081
3.146 0.07061635068284422
3.145 0.07000093714067715
3.144 0.06934275033424953
3.143 0.0686547080244731
3.142 0.06795355522959345
3.141 0.06725738266005185
3.14 0.06658386167612947
3.139 0.06594812141494812
3.138 0.06536113800018573
3.137 0.06482871498864554
3.136 0.06435151347196048
3.135 0.06392512463772193
3.134 0.06354086082124474
3.133 0.06318726739753015
3.132 0.06285154301464364
3.131 0.06252127854528275
3.13 0.062185151669227064
3.129 0.061835067578345754
3.128 0.06146558291808282
3.127 0.061075252986257385
3.126 0.06066595067321446
3.125 0.060241923323777216
3.124 0.059809901064499106
3.1229999999999998 0.05937742363595771
3.122 0.058951834817934826
3.121 0.05853994311479664
3.12 0.0581467224289355
3.1189999999999998 0.05777621705688509
3.118 0.0574296516244616
3.117 0.057107752818013696
3.116 0.05680961863911776
3.1149999999999998 0.05653375251323316
3.114 0.05627877218543039
3.113 0.05604305279273897
3.112 0.05582552669845267
3.1109999999999998 0.05562482482738771
3.11 0.05543980316508199
3.109 0.05526830399112333
3.108 0.055107426442530624
3.1069999999999998 0.05495310800195607
3.106 0.05480060399337409
3.105 0.05464398553827841
3.104 0.05447740311214853
3.1029999999999998 0.05429543569270577
3.102 0.054093513399889465
3.101 0.05386938144050877
3.1 0.05362270892087979
3.0989999999999998 0.05335554424485407
3.098 0.05307208625273501
3.097 0.0527779447777801
3.096 0.0524801068001117
3.0949999999999998 0.05218536827741512
3.094 0.05190006542473501
3.093 0.05162869750566463
3.092 0.051374455763265596
3.0909999999999997 0.051137729886430276
3.09 0.05091710179066679
3.089 0.050709026203984944
3.088 0.05050869641972871
3.0869999999999997 0.05031004373452287
3.086 0.05010742349989
3.085 0.04989532525472937
3.084 0.049669286763168355
3.0829999999999997 0.04942636063692454
3.082 0.049165226860476835
3.081 0.04888645611051864
3.08 0.04859175527555186
3.0789999999999997 0.04828504492859044
3.078 0.04797098054476781
3.077 0.0476550093844269
3.076 0.04734373276765266
3.0749999999999997 0.04704359769944806
3.074 0.04676121469913698
3.073 0.04650257263912748
3.072 0.04627252800381107
3.0709999999999997 0.04607520660299651
3.07 0.045912308993258905
3.069 0.04578426084600919
3.068 0.04568881389520859
3.0669999999999997 0.0456218168473274
3.066 0.04557757625984073
3.065 0.04554926500308824
3.064 0.045529737222236265
3.0629999999999997 0.045512138562951505
3.062 0.045491130951936486
3.061 0.04546285504870874
3.06 0.045426088064518616
3.0589999999999997 0.04538145542525521
3.058 0.04533162177750916
3.057 0.045280707954292655
3.056 0.04523418136803012
3.055 0.045197179687201876
3.054 0.04517473014261883
3.053 0.04517063917749066
3.052 0.04518679482183523
3.051 0.045223589968136337
3.05 0.04527934893908964
3.049 0.04535066732479887
3.048 0.045432280908175846
3.047 0.045517574134392454
3.046 0.04559918260171691
3.045 0.04566922973667975
3.044 0.04572035651849693
3.043 0.04574602605636015
3.042 0.045741464811201775
3.041 0.04570377482278971
3.04 0.04563284628921077
3.039 0.04553101040880695
3.038 0.04540282121124402
3.037 0.045254535838611575
3.036 0.04509368132201045
3.035 0.04492796190342127
3.034 0.044764689570906284
3.033 0.0446097247567628
3.032 0.04446700761654768
3.031 0.04433863487543096
3.03 0.044224256362167286
3.029 0.04412188123629477
3.028 0.04402791850658465
3.027 0.04393782795091002
3.026 0.04384657629244496
3.025 0.043749867589247184
3.024 0.043643838470182245
3.023 0.04352626627129772
3.022 0.043396141588911
3.021 0.043254271187049054
3.02 0.04310311049281998
3.019 0.04294648865370072
3.018 0.042788494481818595
3.017 0.04263358554130048
3.016 0.04248577432126259
3.015 0.04234770975840212
3.014 0.04222083934250842
3.013 0.04210526743876908
3.012 0.04199981863294886
3.011 0.0419024981310685
3.01 0.041811853852851806
3.009 0.041726792684077495
3.008 0.04164757564921253
3.007 0.04157576365354792
3.006 0.041514574844588564
3.005 0.04146846081248976
3.004 0.04144176398148003
3.003 0.04143883261332125
3.002 0.041462690290566435
3.001 0.04151418733076722
3.0 0.041591725256114924
2.999 0.041691687889779935
2.9979999999999998 0.04180796252312611
2.997 0.0419332091366881
2.996 0.04205936196457119
2.995 0.04217852108496252
2.9939999999999998 0.04228401719407583
2.993 0.04237087163235826
2.992 0.04243606724515461
2.991 0.04247854331062542
2.9899999999999998 0.04249875704284632
2.989 0.042498278220165935
2.988 0.04247912219033304
2.987 0.04244304992336112
2.9859999999999998 0.04239171355323214
2.985 0.04232606744494491
2.984 0.042246916795597264
2.983 0.042154885817276305
2.9819999999999998 0.04205108891494676
2.981 0.04193750703178564
2.98 0.041817266370269925
2.979 0.04169471939100348
2.9779999999999998 0.04157497221291203
2.977 0.04146397196661175
2.976 0.04136714408728137
2.975 0.041289657554019414
2.9739999999999998 0.04123552262429952
2.973 0.041207107377093447
2.972 0.04120548032225189
2.971 0.04123002664850215
2.9699999999999998 0.04127929357329796
2.969 0.04135108565045686
2.968 0.041443087922558824
2.967 0.0415528136173663
2.9659999999999997 0.041678741988429364
2.965 0.041819307450258414
2.964 0.0419732185414232
2.963 0.042139256332841706
2.9619999999999997 0.042315481556109966
2.961 0.04249920181846129
2.96 0.04268689229578899
2.959 0.042873827317684604
2.9579999999999997 0.043054633074418515
2.957 0.04322370178203613
2.956 0.043375148558489944
2.955 0.043504791416893646
2.9539999999999997 0.04360993602382137
2.953 0.04368986803115532
2.952 0.043746458960428405
2.951 0.04378427157458084
2.9499999999999997 0.043809320842522856
2.949 0.043829884098702004
2.948 0.04385436537142503
2.947 0.043891215261671356
2.9459999999999997 0.04394817214504464
2.945 0.04403106282399258
2.944 0.044144301065306125
2.943 0.04428994101218808
2.9419999999999997 0.04446766819780351
2.941 0.04467582359352829
2.94 0.04491049902609609
2.939 0.04516649914034005
2.9379999999999997 0.045437527025535496
2.937 0.04571692862032293
2.936 0.04599781010081635
2.935 0.0462739623549836
2.9339999999999997 0.04654032568995673
2.933 0.04679321390560283
2.932 0.04703073918625011
2.931 0.04725239179657875
2.9299999999999997 0.047459342983488535
2.929 0.04765357701207023
2.928 0.04783724466569138
2.927 0.04801234819939842
2.926 0.04818014377149297
2.925 0.0483407829286747
2.924 0.048494206162222574
2.923 0.048639587778895585
2.922 0.048776215794269995
2.921 0.04890350391471193
2.92 0.049022062984848874
2.919 0.04913309657933288
2.918 0.04923869317533316
2.917 0.049341535843191286
2.916 0.049444643107764495
2.915 0.04955125003615365
2.914 0.049664289985373596
2.913 0.04978655664756789
2.912 0.049920587401110446
2.911 0.05006842836310919
2.91 0.050231848895508774
2.909 0.05041220750687749
2.908 0.05061058617303541
2.907 0.05082731266593885
2.906 0.051061581804743995
2.905 0.051311364590592136
2.904 0.051573300025895615
2.903 0.05184323582342958
2.902 0.052115475808362954
2.901 0.052384393576347846
2.9 0.05264384743287006
2.899 0.05288893380167214
2.898 0.05311576756952283
2.897 0.053322036624610075
2.896 0.053507492073462094
2.895 0.05367329034034464
2.894 0.053821759440393996
2.893 0.053956985057300774
2.892 0.0540820823870985
2.891 0.054201040321880146
2.89 0.05431745510462526
2.889 0.05443441217110257
2.888 0.054554622071902
2.887 0.054681191707992904
2.886 0.05481750790510649
2.885 0.054966973240236125
2.884 0.05513348631173158
2.883 0.055321372423441435
2.882 0.05553513449994845
2.881 0.05577851081187182
2.88 0.056054078695184216
2.879 0.056363385606901545
2.878 0.0567064701046615
2.877 0.057081565543899156
2.876 0.05748509790856065
2.875 0.057911935109951865
2.874 0.058356387659197845
2.8729999999999998 0.05881174027089117
2.872 0.059271549863720276
2.871 0.05972927083094206
2.87 0.060179193065349336
2.8689999999999998 0.060616903124618725
2.868 0.06103877733678258
2.867 0.06144231805008625
2.866 0.06182633839349648
2.8649999999999998 0.062191315104952426
2.864 0.06253861423231569
2.863 0.06287018262211663
2.862 0.06318964081269592
2.8609999999999998 0.06350090667618226
2.86 0.06380868947344964
2.859 0.06411761926650807
2.858 0.06443263439071202
2.8569999999999998 0.06475786921520538
2.856 0.06509689023991518
2.855 0.06545310181661232
2.854 0.06582785708282202
2.8529999999999998 0.0662222260811312
2.852 0.06663598937039523
2.851 0.06706843956268216
2.85 0.06751863244424745
2.8489999999999998 0.06798485372301558
2.848 0.06846560383074857
2.847 0.06895916723597838
2.846 0.06946403868931054
2.8449999999999998 0.06997863076550973
2.844 0.07050068879011455
2.843 0.07102810355036461
2.842 0.07155863851013809
2.8409999999999997 0.0720889251694635
2.84 0.07261685241113425
2.839 0.07314014465100592
2.838 0.07365758764900139
2.8369999999999997 0.07416986452624379
2.836 0.0746795025213956
2.835 0.07519136146566294
2.834 0.07571124586073426
2.8329999999999997 0.0762460297866473
2.832 0.07680247085609368
2.831 0.07738647109075845
2.83 0.07800162270798125
2.8289999999999997 0.07864823346355508
2.828 0.07932468717660951
2.827 0.0800267814159668
2.826 0.0807486767356243
2.8249999999999997 0.08148341879460143
2.824 0.08222577630588826
2.823 0.08297144519405837
2.822 0.0837179949132588
2.8209999999999997 0.08446614455975707
2.82 0.08521790224206918
2.819 0.0859765198697528
2.818 0.08674580209195196
2.8169999999999997 0.08752920374919311
2.816 0.08832813447180232
2.815 0.08914302770190428
2.814 0.08997248483307183
2.8129999999999997 0.09081271064695717
2.812 0.09165925159624191
2.811 0.0925071283554411
2.81 0.09335124240046158
2.8089999999999997 0.09418739538480439
2.808 0.09501305513080993
2.807 0.09582663545516491
2.806 0.09662765711146976
2.8049999999999997 0.0974168994865965
2.804 0.0981952522462262
2.803 0.09896408357454892
2.802 0.09972404838463507
2.8009999999999997 0.10047518944125189
2.8 0.10121885505725797
2.799 0.10195652988263815
2.798 0.10269092411927568
2.797 0.10342597795379706
2.796 0.10416863829396168
2.795 0.10492598438225831
2.794 0.10570675452367402
2.793 0.10651800380349914
2.792 0.10736650876082925
2.791 0.1082564674713769
2.79 0.10918897912242544
2.789 0.11016395381002232
2.788 0.11117926153409197
2.787 0.11223225086281265
2.786 0.11332072664418534
2.785 0.11444484421923895
2.784 0.11560684177015662
2.783 0.11681102202887504
2.782 0.11806254832292884
2.781 0.11936705913652146
2.78 0.12072932556048963
2.779 0.12215121737009059
2.778 0.12363205372858396
2.777 0.12516711010360632
2.776 0.12674874736888228
2.775 0.12836610740650153
2.774 0.13000622384305963
2.773 0.13165489250867815
2.772 0.13329727801072228
2.771 0.1349191772982532
2.77 0.1365077453417798
2.769 0.13805078540216642
2.768 0.1395367664433692
2.767 0.14095822356483464
2.766 0.14230985360169607
2.765 0.14358910638484462
2.764 0.14479890602109058
2.763 0.14594688036650894
2.762 0.1470446794682025
2.761 0.14810998471621248
2.76 0.1491636264625593
2.759 0.1502277316049783
2.758 0.15132524707504214
2.757 0.152475104950092
2.756 0.15369311170036415
2.755 0.15498826054530218
2.754 0.1563625770347797
2.753 0.15781267917326158
2.752 0.1593289158918096
2.751 0.16089792262481856
2.75 0.16250510964500806
2.749 0.16413555271903832
2.7479999999999998 0.16577700085865765
2.747 0.16742004756599232
2.746 0.16905906669666268
2.745 0.1706949231391586
2.7439999999999998 0.17233320649362602
2.743 0.1739837388721111
2.742 0.17565993883995834
2.741 0.1773780154586151
2.7399999999999998 0.17915414084109205
2.739 0.18100352256190647
2.738 0.18293717405258134
2.737 0.18496337355577144
2.7359999999999998 0.18708465042368821
2.735 0.18929715707374484
2.734 0.19159535872435335
2.733 0.19397202401214905
2.7319999999999998 0.1964172127738404
2.731 0.1989246990467124
2.73 0.2014874243489679
2.729 0.20409943620162316
2.7279999999999998 0.2067529586345542
2.727 0.2094373114585864
2.726 0.21213658329577986
2.725 0.2148319845597068
2.7239999999999998 0.21749842808488448
2.723 0.22011144361072804
2.722 0.22264801590221922
2.721 0.2250939815023429
2.7199999999999998 0.2274458979602806
2.719 0.22971199031801284
2.718 0.23191318823470333
2.717 0.23408084890429953
2.7159999999999997 0.23625211722272169
2.715 0.23846314388653997
2.714 0.2407430222098338
2.713 0.24311028870878237
2.7119999999999997 0.2455675007557397
2.711 0.24810348823881312
2.71 0.250693003267193
2.709 0.25329986947125605
2.7079999999999997 0.25588572396049025
2.707 0.2584112784127473
2.706 0.26084379935893587
2.705 0.2631594983768884
2.7039999999999997 0.26534400816821657
2.703 0.2673959570012573
2.702 0.2693233287300457
2.701 0.2711427366333782
2.6999999999999997 0.2728802721533917
2.699 0.2745641845930883
2.698 0.2762291133657666
2.697 0.27790939166475137
2.6959999999999997 0.2796375842081491
2.695 0.28144533144056
2.694 0.28335744040455113
2.693 0.2853922379890191
2.6919999999999997 0.28755793883359065
2.691 0.2898522813960902
2.69 0.2922641800947398
2.689 0.29477480925905436
2.6879999999999997 0.29735832460578854
2.687 0.2999904125057329
2.686 0.3026479413587443
2.685 0.3053137107323529
2.6839999999999997 0.30798013341255814
2.683 0.31064967784513
2.682 0.3133273840720754
2.681 0.31602861051978637
2.6799999999999997 0.31876762037970197
2.679 0.32155464576922815
2.678 0.32439373735700644
2.677 0.3272805523808485
2.6759999999999997 0.33019877470282344
2.675 0.33312682762963025
2.674 0.33603292924511097
2.673 0.3388846240083811
2.6719999999999997 0.34164713151463993
2.671 0.3442937728129593
2.67 0.34680027539742825
2.669 0.3491514053317193
2.668 0.3513376667863074
2.667 0.35335370059946664
2.666 0.3552027377728809
2.665 0.3568909212040993
2.664 0.3584274298382305
2.663 0.3598314281082751
2.662 0.36112535200203794
2.661 0.36234275922262504
2.66 0.3635270269207552
2.659 0.36472823426128614
2.658 0.3660025182615986
2.657 0.367406460740508
2.656 0.3689958628989136
2.655 0.37081721996442935
2.654 0.3729026323106497
2.653 0.3752708543356163
2.652 0.37791842264884834
2.651 0.38082561864386816
2.65 0.3839570586195487
2.649 0.38725812406599536
2.648 0.3906655661354748
2.647 0.3941058304967171
2.646 0.3975028010264886
2.645 0.40078089609897033
2.644 0.4038682005985279
2.643 0.40670508644134495
2.642 0.4092417040638102
2.641 0.41144383818926106
2.64 0.41329579671394256
2.639 0.41479322091523085
2.638 0.4159457511755474
2.637 0.41677899547674047
2.636 0.4173233541686842
2.635 0.41761779781355207
2.634 0.41770529618173524
2.633 0.41763714455158285
2.632 0.41746223799549687
2.631 0.417232661108945
2.63 0.41700116890312605
2.629 0.41681501343944194
2.628 0.41671395939038713
2.627 0.4167265427742797
2.626 0.41686429930841357
2.625 0.41712422899201695
2.624 0.41748321020257306
2.6229999999999998 0.4179046969764328
2.622 0.41833452741545163
2.621 0.4187206212874808
2.62 0.41900413179482027
2.6189999999999998 0.41913734953939197
2.618 0.4190868943169471
2.617 0.4188318387252541
2.616 0.41837699256610056
2.6149999999999998 0.4177466231232757
2.614 0.41697998382830204
2.613 0.41613271523867396
2.612 0.4152659430253728
2.6109999999999998 0.41444347450110947
2.61 0.4137214187389369
2.609 0.413145120483099
2.608 0.4127425892886138
2.6069999999999998 0.41252129999952875
2.606 0.4124715400206198
2.605 0.4125667806243009
2.604 0.41276698063808537
2.6029999999999998 0.4130310252594131
2.602 0.41331635174983256
2.601 0.4135880873044872
2.6 0.41382189986861734
2.5989999999999998 0.4140059617431401
2.598 0.4141376091552269
2.597 0.41421970617765763
2.596 0.4142563557717014
2.5949999999999998 0.41424902816599957
2.594 0.41418701466779106
2.593 0.4140525458670915
2.592 0.413821444048814
2.5909999999999997 0.41346399473153594
2.59 0.4129543319404732
2.589 0.41227774451585725
2.588 0.41143056631900554
2.5869999999999997 0.4104299327850043
2.586 0.4093092361865943
2.585 0.40811809399532023
2.584 0.4069123446408537
2.5829999999999997 0.40575068349240045
2.582 0.40468364031363435
2.581 0.4037492950904587
2.58 0.40296771801206044
2.5789999999999997 0.40234255956481074
2.578 0.40186213504972146
2.577 0.40150116467547126
2.576 0.4012303171432475
2.5749999999999997 0.40101722085074
2.574 0.40083452015291887
2.573 0.4006661732550278
2.572 0.40049834463326395
2.5709999999999997 0.40033411284532033
2.57 0.40018046739631885
2.569 0.4000509040187904
2.568 0.39996296320820696
2.5669999999999997 0.3999310074036552
2.566 0.39996529223226157
2.565 0.40006778207881966
2.564 0.4002305438442715
2.5629999999999997 0.40043213344133555
2.562 0.4006361121716768
2.561 0.4007950696772061
2.56 0.4008523806939089
2.5589999999999997 0.4007472063970575
2.558 0.4004216203682292
2.557 0.3998264081075024
2.556 0.3989288275559458
2.5549999999999997 0.39771850276893417
2.554 0.39620848675376874
2.553 0.39443660642350925
2.552 0.3924631878208725
2.5509999999999997 0.39036709438732137
2.55 0.3882384835274219
2.549 0.3861698348319118
2.548 0.3842565351187194
2.5469999999999997 0.3825825992895697
2.546 0.38122373934491144
2.545 0.38023722308930946
2.544 0.3796644403464858
2.543 0.37952316882387155
2.542 0.37981352909440175
2.541 0.38051068690871087
2.54 0.38156580230530873
2.539 0.38291125461971415
2.538 0.3844636822861885
2.537 0.3861249347933655
2.536 0.3877966664932202
2.535 0.3893823578644688
2.534 0.3907987702764029
2.533 0.3919808829637431
2.532 0.39288437834876455
2.531 0.3934909494514811
2.53 0.3938003847187994
2.529 0.39382877735595295
2.528 0.3936072201936693
2.527 0.39316535424695587
2.526 0.3925362539143865
2.525 0.3917468782411526
2.524 0.3908222876230383
2.523 0.3897866229014801
2.522 0.3886633210860597
2.521 0.387485674458422
2.52 0.3862943329015255
2.519 0.3851381754779394
2.518 0.384079176366474
2.517 0.3831787523877364
2.516 0.38250051343102576
2.515 0.3820970971558406
2.514 0.38200642022493125
2.513 0.3822454921285158
2.512 0.3828100721495286
2.511 0.38367328302235465
2.51 0.384791256593957
2.509 0.38610639510261463
2.508 0.3875597322271666
2.507 0.38908727920628094
2.506 0.39063404436193433
2.505 0.39215598899715065
2.504 0.3936192143672558
2.503 0.39500237157746537
2.502 0.3962940328478022
2.501 0.39748976626867616
2.5 0.39859567699535897
2.499 0.39961721139922635
2.4979999999999998 0.40056849072825806
2.497 0.4014586502199069
2.496 0.4023085213533214
2.495 0.4031334962748167
2.4939999999999998 0.4039519400362714
2.493 0.40477806402064687
2.492 0.40562944137584267
2.491 0.40651184746315755
2.4899999999999998 0.4074246932946617
2.489 0.4083565653557937
2.488 0.40928883432120333
2.487 0.4101920203680658
2.4859999999999998 0.4110336279740114
2.485 0.4117874881950441
2.484 0.41243486206681995
2.483 0.41297062488245795
2.4819999999999998 0.41341039648459205
2.481 0.413788774124162
2.48 0.4141610770175789
2.479 0.41458953318835295
2.4779999999999998 0.41514301570538575
2.477 0.4158843907166673
2.476 0.416863527662714
2.475 0.41811012313252605
2.4739999999999998 0.4196331488156422
2.473 0.42142027724687803
2.472 0.4234426898384081
2.471 0.4256651919113314
2.4699999999999998 0.42804549691989113
2.469 0.430543535324679
2.468 0.43312721160694856
2.467 0.4357691228591064
2.4659999999999997 0.4384487188219559
2.465 0.44115494694815616
2.464 0.4438752480111744
2.463 0.4466000362315714
2.4619999999999997 0.44931751623143035
2.461 0.45201851878183463
2.46 0.4546933319038812
2.459 0.45733488577420583
2.4579999999999997 0.45994627547660694
2.457 0.4625314177510811
2.456 0.4651009084896036
2.455 0.46767486875791237
2.4539999999999997 0.4702758453122162
2.453 0.47292454961953717
2.452 0.4756431798436631
2.451 0.4784493134290866
2.4499999999999997 0.4813566573028665
2.449 0.4843737593798456
2.448 0.487512060941962
2.447 0.4907732711446571
2.4459999999999997 0.49416402612651883
2.445 0.497689426218787
2.444 0.5013561011322821
2.443 0.5051649196082382
2.4419999999999997 0.5091164665625333
2.441 0.5132072675616701
2.44 0.5174245365241434
2.439 0.521754788555964
2.4379999999999997 0.5261732138323278
2.437 0.5306574426020422
2.436 0.535180398587979
2.435 0.5397137229133697
2.4339999999999997 0.5442313383030056
2.433 0.5487053293351414
2.432 0.553109428241133
2.431 0.5574193907547079
2.4299999999999997 0.5616114224383274
2.429 0.565671055902437
2.428 0.5695876625943082
2.427 0.5733657312467269
2.4259999999999997 0.5770230136585384
2.425 0.5805972440919435
2.424 0.5841397855097834
2.423 0.5877162750054827
2.4219999999999997 0.5913994193391976
2.421 0.5952671616500876
2.42 0.5993866705367532
2.419 0.6038155282684798
2.4179999999999997 0.6085910150804491
2.417 0.6137307994661859
2.416 0.6192228643729367
2.415 0.6250446928514038
2.414 0.6311474564311952
2.413 0.6374674745974033
2.412 0.6439353351025101
2.411 0.6504708998767543
2.41 0.6569972307895896
2.409 0.6634391397891674
2.408 0.66972965511031
2.407 0.6758162637439575
2.406 0.6816565628695838
2.405 0.6872329242277344
2.404 0.692546186867037
2.403 0.6976220314234509
2.402 0.7024997518772811
2.401 0.7072381049202328
2.4 0.7118962404978607
2.399 0.7165301607302557
2.398 0.7211896570137954
2.397 0.7258954003275089
2.396 0.7306513405225433
2.395 0.7354274404843428
2.394 0.7401776017681936
2.393 0.7448474196117759
2.392 0.7493796070140494
2.391 0.753728894105999
2.39 0.7578701170683435
2.389 0.7618112840159207
2.388 0.7655804222199619
2.387 0.7692299683502711
2.386 0.7728357565902781
2.385 0.7764710649038502
2.384 0.7802061853451785
2.383 0.7841039993873948
2.382 0.7881991720901931
2.381 0.7925152100112925
2.38 0.7970451302236004
2.379 0.801762193224884
2.378 0.8066218091576376
2.377 0.8115609139056369
2.376 0.8164970976305432
2.375 0.8213387135079977
2.374 0.825989086252488
2.3729999999999998 0.8303476568581155
2.372 0.8343229001765706
2.371 0.8378454754397315
2.37 0.8408626069879083
2.3689999999999998 0.8433581600107161
2.368 0.8453454923930751
2.367 0.8468648056575755
2.366 0.8479744359413648
2.3649999999999998 0.8487466085551529
2.364 0.8492526822890913
2.363 0.8495553633097186
2.362 0.8497103222151919
2.3609999999999998 0.8497524322484317
2.36 0.8497130442179749
2.359 0.8496178697678004
2.358 0.8494877043781566
2.3569999999999998 0.8493444065048186
2.356 0.8492083822362219
2.355 0.8490891212247191
2.354 0.8489788303037915
2.3529999999999998 0.8488554853874999
2.352 0.8486627797085166
2.351 0.8483284953392346
2.35 0.8477566938525094
2.3489999999999998 0.846849440485447
2.348 0.8455182209655376
2.347 0.8436893505182353
2.346 0.8413266532017672
2.3449999999999998 0.8384200601251802
2.344 0.8349872304116963
2.343 0.8310731831518974
2.342 0.8267344222097441
2.3409999999999997 0.8220279707741157
2.34 0.817000702734005
2.339 0.8116926602571969
2.338 0.8061312289475945
2.3369999999999997 0.8003277773981786
2.336 0.7942946486046295
2.335 0.7880397352038041
2.334 0.7815689340333865
2.3329999999999997 0.7748973832186766
2.332 0.7680363141228086
2.331 0.7609945875290991
2.33 0.7537845678284181
2.3289999999999997 0.7464042966259472
2.328 0.7388536744964477
2.327 0.7311271860307186
2.326 0.7232181636776026
2.3249999999999997 0.7151169164636518
2.324 0.7068263761077304
2.323 0.6983559218654642
2.322 0.6897182749561931
2.3209999999999997 0.680945931252932
2.32 0.6720677903858615
2.319 0.6631248002778941
2.318 0.6541650340125553
2.3169999999999997 0.6452362402494427
2.316 0.6363906728245836
2.315 0.6276827489599255
2.314 0.6191576412265494
2.3129999999999997 0.6108640236607752
2.312 0.6028420304417533
2.311 0.5951126091105124
2.31 0.5876814021591237
2.3089999999999997 0.5805329883458844
2.308 0.5736289566961285
2.307 0.5669052052777931
2.306 0.5602838557996186
2.3049999999999997 0.5536723035678613
2.304 0.546975309084707
2.303 0.540105095098672
2.302 0.5329870929821079
2.3009999999999997 0.5255719446055273
2.3 0.5178309436603442
2.299 0.5097676325808987
2.298 0.5014084930904975
2.2969999999999997 0.49280182065631306
2.296 0.4840157020338103
2.295 0.4751254926997517
2.294 0.4662109106535125
2.2929999999999997 0.45735305933003856
2.292 0.4486251686004893
2.291 0.44009254372644097
2.29 0.43180620466666714
2.2889999999999997 0.42380187491985905
2.288 0.41610389979419254
2.287 0.40871943729908716
2.286 0.4016444656272705
2.285 0.39486760027837015
2.284 0.3883714445899616
2.283 0.38213596375110004
2.282 0.3761437960871305
2.281 0.3703731345010338
2.28 0.36480884174280637
2.279 0.35943203905648297
2.278 0.3542248371565347
2.277 0.34916714470719007
2.276 0.34423657121195717
2.275 0.33940806212530383
2.274 0.33465591178122606
2.273 0.3299611318117506
2.272 0.3253061833523369
2.271 0.32068623892396336
2.27 0.3161026877721572
2.269 0.31156576840361644
2.268 0.307093688749175
2.267 0.30270797310302705
2.266 0.2984300299503839
2.265 0.29428141574590105
2.264 0.2902728138456883
2.263 0.28641055763355666
2.262 0.282695844392893
2.261 0.279120523671865
2.26 0.2756729028265662
2.259 0.27233691277937666
2.258 0.2690934573967443
2.257 0.26592282596260924
2.256 0.2628009804358948
2.255 0.25970331438013383
2.254 0.2566045165680797
2.253 0.25347774623445074
2.252 0.2502966126139956
2.251 0.24704134517411958
2.25 0.24369678985655277
2.249 0.24025809967144246
2.2479999999999998 0.2367317429536672
2.247 0.23313444264285274
2.246 0.22949858793730277
2.245 0.22586282462553575
2.2439999999999998 0.222269393475017
2.243 0.21876193524709106
2.242 0.2153793300425601
2.241 0.2121491180690901
2.2399999999999998 0.20908688740173548
2.239 0.20619452012142034
2.238 0.20345959162337315
2.237 0.2008576636258828
2.2359999999999998 0.19835520616178484
2.235 0.1959147783387554
2.234 0.19350116720055596
2.233 0.19108351478399743
2.2319999999999998 0.18863704798367043
2.231 0.18614836124927756
2.23 0.18361485266378835
2.229 0.1810414734725508
2.2279999999999998 0.1784401699564983
2.227 0.1758281676705565
2.226 0.17322321908287433
2.225 0.17064236958770904
2.2239999999999998 0.16810049856443163
2.223 0.16561104842041108
2.222 0.16318352980407091
2.221 0.1608261032463654
2.2199999999999998 0.15854622275697042
2.219 0.15635083839269748
2.218 0.15424694015378385
2.217 0.15224086275597007
2.2159999999999997 0.1503382531064882
2.215 0.14854383170540977
2.214 0.14685972647732995
2.213 0.14528588006686835
2.2119999999999997 0.1438205939108916
2.211 0.14245925147714003
2.21 0.14119588038642933
2.209 0.14002350567615632
2.2079999999999997 0.13893324954818506
2.207 0.13791473610090788
2.206 0.13695499223399918
2.205 0.136038374953947
2.2039999999999997 0.1351459421604714
2.203 0.1342572475207044
2.202 0.13334924783300314
2.201 0.13239851647244583
2.1999999999999997 0.13138363802105502
2.199 0.13028673380110523
2.198 0.12909526614896938
2.197 0.1278032241450166
2.1959999999999997 0.12641269235840757
2.195 0.12493481630402911
2.194 0.12338649386560925
2.193 0.12179080332587322
2.1919999999999997 0.12017426041814623
2.191 0.11856517702410951
2.19 0.1169894149964166
2.189 0.11547058238939147
2.1879999999999997 0.114026576350196
2.187 0.11266965948569323
2.186 0.11140487107752822
2.185 0.11023025376636923
2.1839999999999997 0.10913817616749762
2.183 0.10811676797632269
2.182 0.107150248383586
2.181 0.10622234255705428
2.1799999999999997 0.10531739160426645
2.179 0.10442237187047108
2.178 0.10352882547298628
2.177 0.10263138516325321
2.1759999999999997 0.1017305383130142
2.175 0.10082889375224366
2.174 0.09993177539518075
2.173 0.0990455330002244
2.1719999999999997 0.09817509969505434
2.171 0.09732307853739693
2.17 0.09648990381941212
2.169 0.09567335257236917
2.1679999999999997 0.09486873435101477
2.167 0.09407126348020559
2.166 0.09327500722531042
2.165 0.09247622329031221
2.1639999999999997 0.0916737074245167
2.163 0.09086822435588573
2.162 0.09006394682659467
2.161 0.08926787511794501
2.16 0.08848873660821024
2.159 0.08773644039548827
2.158 0.08702080979555803
2.157 0.08634982515917144
2.156 0.08572895531360998
2.155 0.0851592495303785
2.154 0.08463691926599316
2.153 0.08415349742486875
2.152 0.0836954829441017
2.151 0.08324597717561172
2.15 0.08278617015932428
2.149 0.08229777942545446
2.148 0.08176501408258743
2.147 0.08117697590170146
2.146 0.08052902658974496
2.145 0.07982353050078132
2.144 0.07906982387620261
2.143 0.07828263538906725
2.142 0.07748104514253211
2.141 0.07668567277549658
2.14 0.07591666003196931
2.139 0.07519125214275142
2.138 0.07452195253423025
2.137 0.0739153510323045
2.136 0.07337215144080196
2.135 0.07288724059744327
2.134 0.07245059277699234
2.133 0.07204899263524742
2.132 0.0716676683978764
2.131 0.07129227721605762
2.13 0.07090971150280875
2.129 0.07051056139002816
2.128 0.07008846136646213
2.127 0.06964165583384978
2.126 0.06917222819186684
2.125 0.06868503635507901
2.124 0.06818785218436714
2.1229999999999998 0.067689449948323
2.122 0.06719845597434178
2.121 0.06672295018623203
2.12 0.0662689616668787
2.1189999999999998 0.06584146775047714
2.118 0.06544220453473605
2.117 0.06507227329272039
2.116 0.06473081635012329
2.1149999999999998 0.06441617025410552
2.114 0.06412666030826154
2.113 0.06386019658165018
2.112 0.06361521040227205
2.1109999999999998 0.06338970367100419
2.11 0.06318189074284417
2.109 0.06298885268352793
2.108 0.0628068784061867
2.1069999999999998 0.06263103090526044
2.106 0.06245572895222039
2.105 0.062274186203606766
2.104 0.06207985080842189
2.1029999999999998 0.061866789971810415
2.102 0.06163014672236328
2.101 0.06136777232754413
2.1 0.06107974323953039
2.0989999999999998 0.06076883894930583
2.098 0.06044024499421957
2.097 0.060100676191860145
2.096 0.05975831400608023
2.0949999999999998 0.05942100214350765
2.094 0.05909593390658063
2.093 0.058788088762226146
2.092 0.058500840987548104
2.0909999999999997 0.058234291479435984
2.09 0.05798642644628297
2.089 0.05775279340034029
2.088 0.05752752689803882
2.0869999999999997 0.05730338325807012
2.086 0.057073698144913636
2.085 0.05683206895765948
2.084 0.05657340468702599
2.0829999999999997 0.056294449501923687
2.082 0.05599389040105032
2.081 0.055672627935769756
2.08 0.055332882541106826
2.0789999999999997 0.05497939155460029
2.078 0.05461769446763593
2.077 0.05425418333492782
2.076 0.05389650593100705
2.0749999999999997 0.053552070401793876
2.074 0.053228422172644944
2.073 0.05293235901218941
2.072 0.05266936140071119
2.0709999999999997 0.05244406289358459
2.07 0.052258328786875016
2.069 0.05211257647782641
2.068 0.05200418306372788
2.0669999999999997 0.05192836336236927
2.066 0.05187858054479596
2.065 0.05184701241128662
2.064 0.05182546965455234
2.0629999999999997 0.051806091785722326
2.062 0.05178274559540714
2.061 0.051750972854846505
2.06 0.051709312376262244
2.0589999999999997 0.051658402537620274
2.058 0.05160120294681423
2.057 0.05154233039185723
2.056 0.05148794557111576
2.0549999999999997 0.051443853043573955
2.054 0.05141576030309007
2.053 0.05140802399185793
2.052 0.0514228641786581
2.0509999999999997 0.05146085603938334
2.05 0.051520271772212516
2.049 0.051597459360623876
2.048 0.05168667735616517
2.0469999999999997 0.051780648627099725
2.046 0.051871218561923525
2.045 0.051949594309497284
2.044 0.05200749000318212
2.0429999999999997 0.05203745680376371
2.042 0.05203394764851776
2.041 0.0519934497053073
2.04 0.051915545020557195
2.0389999999999997 0.0518025364452276
2.038 0.051659238715748804
2.037 0.05149242134125961
2.036 0.05131034830592553
2.0349999999999997 0.051121562932260015
2.034 0.050934255943025745
2.033 0.05075507618579579
2.032 0.05058859350232589
2.031 0.050437379229577396
2.03 0.050301304495742764
2.029 0.05017843607106476
2.028 0.050065056905049754
2.027 0.04995637779527667
2.026 0.04984702828644017
2.025 0.04973242611095387
2.024 0.04960840845148791
2.023 0.04947258501659581
2.022 0.049323838985896394
2.021 0.049163011691165354
2.02 0.048992711271514576
2.019 0.04881702204833443
2.018 0.04864026026438198
2.017 0.04846712792749345
2.016 0.048301821710622334
2.015 0.04814702873486686
2.014 0.048004136127149384
2.013 0.047873093587097
2.012 0.04775249776940544
2.011 0.0476401140115177
2.01 0.04753441453184729
2.009 0.04743434612016496
2.008 0.04734043530195045
2.007 0.04725469917007523
2.006 0.04718102614131717
2.005 0.04712467476970403
2.004 0.04709073692073499
2.003 0.047084263030193974
2.002 0.04710874856494205
2.001 0.04716518119888468
2.0 0.04725173351471326
1.9989999999999997 0.04736426234766364
1.9980000000000002 0.047495772288561035
1.9969999999999999 0.047637862021453335
1.9959999999999996 0.0477813046941632
1.995 0.04791705988643343
1.9939999999999998 0.04803748597253537
1.9930000000000003 0.048136863356493156
1.992 0.04821170381743984
1.9909999999999997 0.048260744306665354
1.9900000000000002 0.0482844486970851
1.9889999999999999 0.04828454468700253
1.9879999999999995 0.04826326487230705
1.987 0.0482225507240059
1.9859999999999998 0.048164217091929445
1.9850000000000003 0.04808928338121005
1.984 0.04799859443929071
1.9829999999999997 0.047892794394233225
1.9820000000000002 0.047773094205982136
1.9809999999999999 0.047641709331494406
1.9799999999999995 0.04750218854847338
1.979 0.04735951343471089
1.9779999999999998 0.04721957852702343
1.9770000000000003 0.0470892874752566
1.976 0.04697500411156246
1.9749999999999996 0.046882840737350065
1.9740000000000002 0.046817612149243744
1.9729999999999999 0.046782260926532086
1.9719999999999995 0.04677821380021729
1.971 0.04680491780928415
1.9699999999999998 0.04686077520482475
1.9690000000000003 0.046943239101371576
1.968 0.04704951802492745
1.9669999999999996 0.04717653048887143
1.9660000000000002 0.047322221187472674
1.9649999999999999 0.0474844388172398
1.9639999999999995 0.047661342656419386
1.963 0.04785120711103908
1.9619999999999997 0.04805155652092414
1.9610000000000003 0.04825915218824506
1.96 0.04846991775697675
1.9589999999999996 0.04867853164668262
1.9580000000000002 0.04887904562315382
1.9569999999999999 0.04906534249282764
1.9559999999999995 0.0492310664139099
1.955 0.04937184302170658
1.9539999999999997 0.049485004615364224
1.9530000000000003 0.04957011861605218
1.952 0.04962964572849036
1.9509999999999996 0.04966903377254506
1.9500000000000002 0.04969528903330005
1.9489999999999998 0.0497178815152957
1.9479999999999995 0.049746315242565876
1.947 0.04979003365804191
1.9459999999999997 0.04985757335183754
1.9450000000000003 0.04995522041961683
1.944 0.05008760217330272
1.9429999999999996 0.05025664637608649
1.9420000000000002 0.05046160418404568
1.9409999999999998 0.05070026018382987
1.9399999999999995 0.050967921036385394
1.939 0.05125853804219799
1.9379999999999997 0.051564926841653716
1.9370000000000003 0.05187960754868017
1.936 0.05219492526237428
1.9349999999999996 0.052504070022309675
1.9340000000000002 0.05280157531172984
1.9329999999999998 0.0530835372621771
1.9319999999999995 0.0533480692344714
1.931 0.0535948035100766
1.9299999999999997 0.053825224703214304
1.9290000000000003 0.054041676152089185
1.928 0.054246641223871794
1.9269999999999996 0.05444239438970962
1.9260000000000002 0.054630338508392474
1.9249999999999998 0.05481061369377357
1.9239999999999995 0.05498312148176454
1.923 0.055146899999488345
1.9219999999999997 0.055301131026263134
1.9210000000000003 0.05544514514657298
1.92 0.05557962985644385
1.9189999999999996 0.05570593811553439
1.9180000000000001 0.05582640897858545
1.9169999999999998 0.055944030805530606
1.9159999999999995 0.05606215337630199
1.915 0.05618433464059171
1.9139999999999997 0.056313767816875186
1.9130000000000003 0.05645346805120033
1.912 0.05660614815492443
1.9109999999999996 0.05677396276686802
1.9100000000000001 0.05695875847964613
1.9089999999999998 0.057161938926510746
1.9079999999999995 0.05738462854274614
1.907 0.057627143112344514
1.9059999999999997 0.05788857454343135
1.9050000000000002 0.058166699032337794
1.904 0.058457858961436425
1.9029999999999996 0.058757583504300416
1.9020000000000001 0.059059722527911696
1.9009999999999998 0.05935826093546627
1.9000000000000004 0.05964662719240084
1.899 0.0599196469907295
1.8979999999999997 0.06017325325839576
1.8970000000000002 0.060405076792103614
1.896 0.060614967305362345
1.8949999999999996 0.06080422574397691
1.8940000000000001 0.06097533320040046
1.8929999999999998 0.06113262164488281
1.8920000000000003 0.061279203967573664
1.891 0.061419109097443254
1.8899999999999997 0.06155588781472382
1.8890000000000002 0.0616925202275181
1.888 0.06183162252793231
1.8869999999999996 0.061976356570922854
1.8860000000000001 0.06213032158520331
1.8849999999999998 0.062297280147754
1.8840000000000003 0.06248169741482329
1.883 0.06268865754268566
1.8819999999999997 0.0629235620963973
1.8810000000000002 0.06319103703038868
1.88 0.06349445317647141
1.8789999999999996 0.06383603842268332
1.8780000000000001 0.06421630148618357
1.8769999999999998 0.06463366271758957
1.8760000000000003 0.06508442311775396
1.875 0.06556302251453354
1.8739999999999997 0.066063157937315
1.8730000000000002 0.06657723893387055
1.8719999999999999 0.06709786335934093
1.8709999999999996 0.06761740069928592
1.87 0.06812907177891836
1.8689999999999998 0.06862749898613998
1.8680000000000003 0.06910816642146107
1.867 0.06956783302074575
1.8659999999999997 0.07000479566181411
1.8650000000000002 0.07041930509477279
1.8639999999999999 0.07081272685348125
1.8629999999999995 0.0711871899260382
1.862 0.07154683095805993
1.8609999999999998 0.0718962169769495
1.8600000000000003 0.07224087712788589
1.859 0.07258628257619845
1.8579999999999997 0.07293825242039854
1.8570000000000002 0.07330166444151408
1.8559999999999999 0.0736807011715749
1.8549999999999995 0.07407930364353998
1.854 0.0744990282743659
1.8529999999999998 0.07494107029196694
1.8520000000000003 0.07540514192222837
1.851 0.07589040464183867
1.8499999999999996 0.07639577580397662
1.8490000000000002 0.07691934437190112
1.8479999999999999 0.07745948768488249
1.8469999999999995 0.07801439774724725
1.846 0.07858253791802564
1.8449999999999998 0.07916229644628037
1.8440000000000003 0.07975129505540594
1.843 0.08034728104808637
1.8419999999999996 0.08094778682354516
1.8410000000000002 0.08154897674178857
1.8399999999999999 0.08214834324938246
1.8389999999999995 0.08274309228266565
1.838 0.08333155193933818
1.8369999999999997 0.08391412687702884
1.8360000000000003 0.08449326868662203
1.835 0.08507406561042122
1.8339999999999996 0.08566269727643638
1.8330000000000002 0.0862666064889229
1.8319999999999999 0.08689318414272758
1.8309999999999995 0.0875489585217898
1.83 0.0882379701916281
1.8289999999999997 0.08896067845213111
1.8280000000000003 0.08971552239032993
1.827 0.09049815780128925
1.8259999999999996 0.09130251912357734
1.8250000000000002 0.09212138196645975
1.8239999999999998 0.09294952839908265
1.8229999999999995 0.09378279264812169
1.822 0.09461907005068969
1.8209999999999997 0.0954596925269005
1.8200000000000003 0.0963072705694851
1.819 0.09716559502008092
1.8179999999999996 0.09803883345789909
1.8170000000000002 0.09893049761172414
1.8159999999999998 0.09984156430837005
1.8149999999999995 0.10077172267986607
1.814 0.1017184881972143
1.8129999999999997 0.10267663253784946
1.8120000000000003 0.1036402437188557
1.811 0.10460296203882377
1.8099999999999996 0.10555849027843071
1.8090000000000002 0.10650179740881376
1.8079999999999998 0.10743001395898205
1.8069999999999995 0.10834159432065786
1.806 0.10923646485139929
1.8049999999999997 0.11011614253445351
1.8040000000000003 0.11098236738942117
1.803 0.11183744883027535
1.8019999999999996 0.11268285531465048
1.8010000000000002 0.11351927570839929
1.7999999999999998 0.11434874964580322
1.7989999999999995 0.11517332935570926
1.798 0.11599629545856424
1.7969999999999997 0.11682218077214443
1.7960000000000003 0.11765878370216042
1.795 0.11851393847937176
1.7939999999999996 0.11939725640893639
1.7930000000000001 0.12031636991239725
1.7919999999999998 0.12127853730471516
1.7909999999999995 0.122288068098937
1.79 0.12334575320980179
1.7889999999999997 0.1244510643284296
1.7880000000000003 0.1256012191018835
1.787 0.1267929186589386
1.7859999999999996 0.12802347092352173
1.7850000000000001 0.1292929448854008
1.7839999999999998 0.13060386853617795
1.7829999999999995 0.13196117015011222
1.782 0.13337080612822616
1.7809999999999997 0.13483928295502995
1.7800000000000002 0.1363721106602673
1.779 0.13797145997879182
1.7779999999999996 0.13963655890468532
1.7770000000000001 0.1413619956079457
1.7759999999999998 0.14313901349874059
1.7750000000000004 0.14495520112546503
1.774 0.14679579433856305
1.7729999999999997 0.1486447129969726
1.7720000000000002 0.15048529881183959
1.771 0.15230177177872503
1.7699999999999996 0.15408008992094266
1.7690000000000001 0.15580712317815062
1.7679999999999998 0.15747063663530167
1.7670000000000003 0.15906305738174706
1.766 0.16057923262165688
1.7649999999999997 0.1620169936719425
1.7640000000000002 0.1633801243941831
1.763 0.1646774076326393
1.7619999999999996 0.16592180676505125
1.7610000000000001 0.16713273402964757
1.7599999999999998 0.16833281618616816
1.7590000000000003 0.16954587213643527
1.758 0.1707964891688619
1.7569999999999997 0.17210469124193212
1.7560000000000002 0.17348702839950683
1.755 0.17495255023536285
1.7539999999999996 0.17650271464162182
1.7530000000000001 0.17813321337809812
1.7519999999999998 0.17983303428385586
1.7510000000000003 0.18158734360377457
1.75 0.18338029971565822
1.7489999999999997 0.18519599306293633
1.7480000000000002 0.18702178184212195
1.7469999999999999 0.188848402361762
1.7459999999999996 0.19067094213375124
1.745 0.1924917933755368
1.7439999999999998 0.1943185726818683
1.7430000000000003 0.19616347581130406
1.742 0.1980424828435673
1.7409999999999997 0.1999743921822551
1.7400000000000002 0.2019775660818772
1.7389999999999999 0.20406888434949766
1.7379999999999995 0.2062600884924319
1.737 0.20855946163159308
1.7359999999999998 0.21096849124234404
1.7350000000000003 0.21348125417491912
1.734 0.21608984330071743
1.7329999999999997 0.21878448177679344
1.7320000000000002 0.22155252206601544
1.7309999999999999 0.2243858479941754
1.7299999999999995 0.22727582900323015
1.729 0.23021557148981062
1.7279999999999998 0.2331965775679316
1.7270000000000003 0.2362074905672346
1.726 0.23923135749442812
1.7249999999999996 0.24224814164511047
1.7240000000000002 0.24523072258115022
1.7229999999999999 0.24815255433319353
1.7219999999999995 0.25098851759164903
1.721 0.2537231816350428
1.7199999999999998 0.25635292323772324
1.7190000000000003 0.25888702228378524
1.718 0.26134890494522117
1.7169999999999996 0.26377367106016664
1.7160000000000002 0.2662029688945674
1.7149999999999999 0.2686774451851105
1.7139999999999995 0.2712299798957744
1.713 0.2738817724306488
1.7119999999999997 0.27663620784656656
1.7110000000000003 0.27948137442324433
1.71 0.2823895546779417
1.7089999999999996 0.285320673924327
1.7080000000000002 0.28823202066690884
1.7069999999999999 0.2910795948779455
1.7059999999999995 0.2938264309622586
1.705 0.2964452704084582
1.7039999999999997 0.2989191101559971
1.7030000000000003 0.3012452779834451
1.702 0.3034314168884588
1.7009999999999996 0.3054947672986317
1.7000000000000002 0.30746320327228466
1.6989999999999998 0.30936710620983265
1.6979999999999995 0.31124421526469875
1.697 0.3131321503681356
1.6959999999999997 0.31506683706458644
1.6950000000000003 0.3170835173836611
1.694 0.3192101443483703
1.6929999999999996 0.321467828698917
1.6920000000000002 0.3238667521819647
1.6909999999999998 0.32640581067694246
1.6899999999999995 0.32907439362297813
1.689 0.3318535431133173
1.6879999999999997 0.334716631821206
1.6870000000000003 0.33763882836675924
1.686 0.3405965115099081
1.6849999999999996 0.3435723992735345
1.6840000000000002 0.3465594989255444
1.6829999999999998 0.34956144197423195
1.6819999999999995 0.3525839118274727
1.681 0.35564333783022667
1.6799999999999997 0.3587540525323137
1.6790000000000003 0.3619251263612703
1.678 0.3651580833400818
1.6769999999999996 0.36844467277647847
1.6760000000000002 0.371763122811759
1.6749999999999998 0.37508599612846955
1.6739999999999995 0.37837489317582673
1.673 0.3815913869317171
1.6719999999999997 0.3846953848095438
1.6710000000000003 0.38765682109587907
1.67 0.39044926224477583
1.6689999999999996 0.393057214683681
1.6680000000000001 0.3954722076336486
1.6669999999999998 0.3976907373182071
1.6659999999999995 0.3997190135950517
1.665 0.4015663366623085
1.6639999999999997 0.40324504740242895
1.6630000000000003 0.40477822996993995
1.662 0.40619208820574343
1.6609999999999996 0.40752483739380735
1.6600000000000001 0.4088253029816479
1.6589999999999998 0.41014953585156766
1.6579999999999995 0.4115602224506408
1.657 0.41312049499473863
1.6559999999999997 0.41489265697992994
1.6550000000000002 0.4169286583211353
1.654 0.41926440214725874
1.6529999999999996 0.42192087605072365
1.6520000000000001 0.42489419428339964
1.6509999999999998 0.4281622056209906
1.6499999999999995 0.4316850715506963
1.649 0.43540120098530716
1.6479999999999997 0.43923914096762734
1.6470000000000002 0.4431156582070213
1.646 0.4469444521241931
1.6449999999999996 0.4506396671930867
1.6440000000000001 0.4541194384667101
1.6429999999999998 0.4573156683173591
1.6420000000000003 0.4601711387570673
1.641 0.46264624106668045
1.6399999999999997 0.46472222824271675
1.6390000000000002 0.46639317925898593
1.638 0.4676690574565252
1.6369999999999996 0.4685780104380888
1.6360000000000001 0.469153896264493
1.6349999999999998 0.46944063880643744
1.6340000000000003 0.4694871906985296
1.633 0.46935244364417056
1.6319999999999997 0.4690932524542655
1.6310000000000002 0.4687706400538909
1.63 0.4684468597488353
1.6289999999999996 0.468178267659814
1.6280000000000001 0.4680128413492432
1.6269999999999998 0.4679856865172943
1.6260000000000003 0.4681122379502403
1.625 0.4683907622857568
1.6239999999999997 0.4687958756728933
1.6230000000000002 0.46928589056781694
1.6219999999999999 0.46979820088478014
1.6209999999999996 0.4702714374743112
1.62 0.4706357703957386
1.6189999999999998 0.47083333619976675
1.6180000000000003 0.47082218910556645
1.617 0.47057457356731874
1.6159999999999997 0.4700922192373909
1.6150000000000002 0.4693995848619983
1.6139999999999999 0.4685390784703244
1.6129999999999995 0.46757263928993326
1.612 0.4665695927661087
1.6109999999999998 0.46560330230933167
1.6100000000000003 0.4647393154210982
1.609 0.46403163280042703
1.6079999999999997 0.46351503517907305
1.6070000000000002 0.4632011857495854
1.6059999999999999 0.46308214867975034
1.6049999999999995 0.46313061409664336
1.604 0.4633035102591578
1.6029999999999998 0.4635558816766416
1.6020000000000003 0.4638405623263302
1.601 0.46411847661663974
1.5999999999999996 0.4643619376269266
1.5990000000000002 0.46455695955687437
1.5979999999999999 0.4646996048315064
1.5969999999999995 0.46479198568166596
1.596 0.4648375183114608
1.5949999999999998 0.4648366306635252
1.5940000000000003 0.4647760854840403
1.593 0.4646348298510963
1.5919999999999996 0.4643846818267472
1.5910000000000002 0.4639914388157604
1.5899999999999999 0.4634254255877784
1.5889999999999995 0.4626696970031691
1.588 0.4617199347060365
1.5869999999999997 0.46059537530783495
1.5860000000000003 0.45933364983314945
1.585 0.4579906794582696
1.5839999999999996 0.45662939555927234
1.5830000000000002 0.45531579188853455
1.5819999999999999 0.4541065808515849
1.5809999999999995 0.4530443021813585
1.58 0.45215107133648297
1.5789999999999997 0.45143039011584224
1.5780000000000003 0.4508684245972794
1.577 0.45043606781057
1.5759999999999996 0.45009977688569974
1.5750000000000002 0.44982286095235247
1.5739999999999998 0.4495746705512413
1.5729999999999995 0.4493377913567915
1.572 0.44909788158221947
1.5709999999999997 0.4488602321606721
1.5700000000000003 0.4486350671476452
1.569 0.4484403020046868
1.5679999999999996 0.4482985416487748
1.5670000000000002 0.44822867900188096
1.5659999999999998 0.4482445442839605
1.5649999999999995 0.44834989836157374
1.564 0.4485364758976499
1.5629999999999997 0.4487796779706104
1.5620000000000003 0.4490369973793534
1.561 0.44925261478072165
1.5599999999999996 0.44935958762174893
1.5590000000000002 0.44928576893177985
1.5579999999999998 0.44896213872925594
1.5569999999999995 0.4483296675539791
1.556 0.44734832927586465
1.5549999999999997 0.4460039620869752
1.5540000000000003 0.4443096588719879
1.553 0.44230728869288055
1.5519999999999996 0.44006498050830595
1.5510000000000002 0.43767254824163276
1.5499999999999998 0.43523324944076264
1.5489999999999995 0.4328534787143713
1.548 0.43064318522480766
1.5469999999999997 0.42869964431192153
1.5460000000000003 0.427110665571891
1.545 0.4259430706966973
1.5439999999999996 0.4252454327403305
1.5430000000000001 0.4250393569116395
1.5419999999999998 0.4253260957068961
1.5409999999999995 0.42607844195934497
1.54 0.4272418097232092
1.5389999999999997 0.42874012988803906
1.5380000000000003 0.43047930092862535
1.537 0.43234829059487534
1.5359999999999996 0.4342355159768436
1.5350000000000001 0.43603113946996097
1.5339999999999998 0.4376400111968705
1.5329999999999995 0.43898724016087853
1.532 0.440021130299742
1.5309999999999997 0.44071925280894975
1.5300000000000002 0.4410797940547851
1.529 0.44111964431494916
1.5279999999999996 0.440873024992357
1.5270000000000001 0.4403731036695996
1.5259999999999998 0.43965742511602474
1.5249999999999995 0.4387570815201799
1.524 0.43770127824044325
1.5229999999999997 0.4365182867481207
1.5220000000000002 0.435235377348774
1.521 0.43389060222953924
1.5199999999999996 0.43252985597661747
1.5190000000000001 0.4312078173153634
1.5179999999999998 0.429993431940793
1.5170000000000003 0.4289547205971805
1.516 0.42816200883097594
1.5149999999999997 0.4276733661534113
1.5140000000000002 0.42753060468836557
1.513 0.42775253621754955
1.5119999999999996 0.42833474075538497
1.5110000000000001 0.42924810893154247
1.5099999999999998 0.4304451537741792
1.5090000000000003 0.43186365062322796
1.508 0.4334402557681254
1.5069999999999997 0.4351062154419511
1.5060000000000002 0.4368027392342169
1.505 0.43848286737561
1.5039999999999996 0.4401103219042021
1.5030000000000001 0.4416619109324545
1.5019999999999998 0.4431244747327636
1.5010000000000003 0.4444915522002902
1.5 0.44576748683749784
1.4989999999999997 0.44695507135933416
1.4980000000000002 0.448066272312892
1.4969999999999999 0.44910726653625055
1.4959999999999996 0.450097428648467
1.495 0.45105046670752086
1.4939999999999998 0.45198408477575985
1.4930000000000003 0.45291219462181703
1.492 0.453853423316851
1.4909999999999997 0.4548142245164875
1.4900000000000002 0.4557948443618006
1.4889999999999999 0.45678425410021556
1.4879999999999995 0.45776407403460423
1.487 0.45870424817680133
1.4859999999999998 0.4595716034362362
1.4850000000000003 0.46034005092788727
1.484 0.46099161537679834
1.4829999999999997 0.4615231643791691
1.4820000000000002 0.46195426498617137
1.4809999999999999 0.462325096993505
1.4799999999999995 0.46269844115886966
1.479 0.4631442608211657
1.4779999999999998 0.4637394602518834
1.4770000000000003 0.4645538338403831
1.476 0.46564232557997537
1.4749999999999996 0.46703707458063404
1.4740000000000002 0.46874683312267645
1.4729999999999999 0.47075641641687294
1.4719999999999995 0.47303205275133453
1.471 0.47553277666455446
1.4699999999999998 0.47820970165105964
1.4690000000000003 0.4810165069539291
1.468 0.48391596552946387
1.4669999999999996 0.48687642509490103
1.4660000000000002 0.48987427092558083
1.4649999999999999 0.49289690264600816
1.4639999999999995 0.49593046483355174
1.463 0.49896475298304205
1.4619999999999997 0.5019873270914191
1.4610000000000003 0.5049887692736141
1.46 0.5079589516047588
1.4589999999999996 0.5108905383870084
1.4580000000000002 0.5137871699258661
1.4569999999999999 0.5166530385991425
1.4559999999999995 0.5194994027084104
1.455 0.522347814924652
1.4539999999999997 0.5252223012590372
1.4530000000000003 0.5281447537763083
1.452 0.5311388286062876
1.4509999999999996 0.5342233312518622
1.4500000000000002 0.5374132571118962
1.4489999999999998 0.5407185296653768
1.4479999999999995 0.5441531198812228
1.447 0.5477209506339042
1.4459999999999997 0.5514323020384833
1.4450000000000003 0.5552963650787512
1.444 0.5593244187189241
1.4429999999999996 0.5635213511592498
1.4420000000000002 0.5678913647268811
1.4409999999999998 0.5724334204254012
1.4399999999999995 0.5771349787598432
1.439 0.5819813279881674
1.4379999999999997 0.5869436742661838
1.4370000000000003 0.5919944815767489
1.436 0.5970996639536731
1.4349999999999996 0.6022227170150373
1.4340000000000002 0.6073290783805834
1.4329999999999998 0.6123819674599575
1.4319999999999995 0.617346739075916
1.431 0.6221916934998141
1.4299999999999997 0.6268866868235332
1.4290000000000003 0.6314132565692492
1.428 0.6357586379436033
1.4269999999999996 0.6399284015768281
1.4260000000000002 0.6439441295480216
1.4249999999999998 0.6478509025498241
1.4239999999999995 0.6517098165499161
1.423 0.6555983921280514
1.4219999999999997 0.659602183101916
1.4210000000000003 0.6638124101289719
1.42 0.6683078002443952
1.4189999999999996 0.6731557347529993
1.4180000000000001 0.6784001088116324
1.4169999999999998 0.6840621476693017
1.4159999999999995 0.6901291912392697
1.415 0.6965761799834016
1.4139999999999997 0.7033481717313923
1.4130000000000003 0.7103732495953646
1.412 0.7175728089905381
1.4109999999999996 0.7248560926261387
1.4100000000000001 0.7321357563780675
1.4089999999999998 0.739326376270617
1.4079999999999995 0.7463516196968347
1.407 0.7531512877926281
1.4059999999999997 0.7596765280018675
1.4050000000000002 0.7659062047177959
1.404 0.7718400755391982
1.4029999999999996 0.7775058257063854
1.4020000000000001 0.7829466786052458
1.4009999999999998 0.7882278722908722
1.3999999999999995 0.7934153958880458
1.399 0.7985719206126688
1.3979999999999997 0.8037533048833309
1.3970000000000002 0.8089828468523818
1.396 0.8142650133977071
1.3949999999999996 0.8195660855616215
1.3940000000000001 0.8248340112550043
1.3929999999999998 0.8300070870501267
1.3919999999999995 0.8350199224447645
1.391 0.8398202558450499
1.3899999999999997 0.8443781156672739
1.3890000000000002 0.8487006162857438
1.388 0.8528175748268808
1.3869999999999996 0.8567866851516055
1.3860000000000001 0.8606926576621472
1.3849999999999998 0.8646184954543912
1.3840000000000003 0.8686451321634072
1.383 0.8728464317183817
1.3819999999999997 0.8772660054894258
1.3810000000000002 0.8819358221782678
1.38 0.886854336201958
1.3789999999999996 0.8919979819241478
1.3780000000000001 0.8973227443832721
1.3769999999999998 0.9027631111738877
1.3760000000000003 0.9082304476687373
1.375 0.9136240546021208
1.3739999999999997 0.9188355771008168
1.3730000000000002 0.9237502252160599
1.3719999999999999 0.9282612466913724
1.3709999999999996 0.9322848373405688
1.37 0.9357543436811657
1.3689999999999998 0.938643159432601
1.3680000000000003 0.9409574433421548
1.367 0.9427338609729091
1.3659999999999997 0.9440305205166765
1.3650000000000002 0.9449228065446039
1.3639999999999999 0.9454873179611697
1.3629999999999995 0.9457933569129329
1.362 0.9459046813515122
1.3609999999999998 0.9458638494632078
1.3600000000000003 0.9457111034651609
1.359 0.9454813976485176
1.3579999999999997 0.945204486619244
1.3570000000000002 0.9449110889390057
1.3559999999999999 0.9446295618004612
1.3549999999999995 0.9443749209706422
1.354 0.9441416549321621
1.3529999999999998 0.9439070108928128
1.3520000000000003 0.9436087985951711
1.351 0.9431660193927116
1.3499999999999996 0.9424704673074747
1.3490000000000002 0.9414112043566014
1.3479999999999999 0.9398875727531055
1.3469999999999995 0.9378155100701894
1.346 0.9351530063982548
1.3449999999999998 0.9318876237644301
1.3440000000000003 0.9280383751794367
1.343 0.9236554534669507
1.3419999999999996 0.9188024067858007
1.3410000000000002 0.9135438563062304
1.3399999999999999 0.907933400689407
1.3389999999999995 0.902017150721188
1.338 0.8958268988660629
1.3369999999999997 0.8893761747147403
1.3360000000000003 0.8826789593547356
1.335 0.8757435335001725
1.3339999999999996 0.868575240140226
1.3330000000000002 0.861188960375082
1.3319999999999999 0.8535947702886001
1.3309999999999995 0.8457998041571128
1.33 0.8378149501818886
1.3289999999999997 0.8296352474777333
1.3280000000000003 0.8212579982662085
1.327 0.8126747847733929
1.3259999999999996 0.8038762767533284
1.3250000000000002 0.7948502203482879
1.3239999999999998 0.7855989023567608
1.3229999999999995 0.7761322865137605
1.322 0.7664647030329163
1.3209999999999997 0.7566331615563789
1.3200000000000003 0.7466714207656361
1.319 0.7366273776732258
1.3179999999999996 0.7265575041652436
1.3170000000000002 0.7165184929064177
1.3159999999999998 0.7065723818955011
1.3149999999999995 0.6967837192355525
1.314 0.6872066493901767
1.3129999999999997 0.6778988280934908
1.3120000000000003 0.6689078774205149
1.311 0.660259329093953
1.3099999999999996 0.6519609285546253
1.3090000000000002 0.6439962496201633
1.3079999999999998 0.6363224225385409
1.3069999999999995 0.6288671948259121
1.306 0.621542204821658
1.3049999999999997 0.6142419594902089
1.3040000000000003 0.6068573537242755
1.303 0.5992870265442816
1.3019999999999996 0.5914439302397997
1.3010000000000002 0.583268932073612
1.2999999999999998 0.5747260635978151
1.2989999999999995 0.5658157267028465
1.298 0.556564655937477
1.2969999999999997 0.5470248963807393
1.2960000000000003 0.5372716416368328
1.295 0.5273893723284415
1.2939999999999996 0.5174684108268373
1.2930000000000001 0.5076013680733972
1.2919999999999998 0.49787251843826147
1.2909999999999995 0.4883574254116657
1.29 0.4791154533374528
1.2889999999999997 0.4701885254027859
1.2880000000000003 0.4616052137386372
1.287 0.4533742796869296
1.2859999999999996 0.4454913594251459
1.2850000000000001 0.43794329900563095
1.2839999999999998 0.4307098083502711
1.2829999999999995 0.42376737662297725
1.282 0.4170953478431982
1.2809999999999997 0.4106682067915775
1.2800000000000002 0.4044680685107787
1.279 0.39847327180441094
1.2779999999999996 0.3926637409173013
1.2770000000000001 0.38701751451444644
1.2759999999999998 0.3815106533951369
1.2749999999999995 0.37611678086126543
1.274 0.37080926592231706
1.2729999999999997 0.3655691369868051
1.2720000000000002 0.3603790834132186
1.271 0.3552356878699092
1.2699999999999996 0.35014198724557327
1.2690000000000001 0.3451102158438833
1.2679999999999998 0.34016066153174895
1.2669999999999995 0.33531652595547384
1.266 0.33060014658644243
1.2649999999999997 0.32603342252729345
1.2640000000000002 0.321625785258763
1.263 0.31738165195916773
1.2619999999999996 0.31329977147219157
1.2610000000000001 0.3093687457404879
1.2599999999999998 0.3055736048542445
1.2590000000000003 0.30189497682509325
1.258 0.29831062545443676
1.2569999999999997 0.29479812864753313
1.2560000000000002 0.2913307411774233
1.255 0.2878815189138276
1.2539999999999996 0.28442312691644406
1.2530000000000001 0.28092686381466314
1.2519999999999998 0.2773648140716732
1.2510000000000003 0.27371657606509453
1.25 0.269967003717928
1.2489999999999997 0.2661123942576408
1.2480000000000002 0.26216151218611855
1.2469999999999999 0.2581343314866509
1.2459999999999996 0.25406790684133246
1.245 0.2500059484784869
1.2439999999999998 0.24599582493948086
1.2430000000000003 0.2420861363668227
1.242 0.23831992407129973
1.2409999999999997 0.23472744607797008
1.2400000000000002 0.231325546138515
1.2389999999999999 0.2281158159126658
1.2379999999999995 0.22508394193723982
1.237 0.22220229972723274
1.2359999999999998 0.21943321586177025
1.2350000000000003 0.21673471453862805
1.234 0.214067314417842
1.2329999999999997 0.2113963835947295
1.2320000000000002 0.2086940503245502
1.2309999999999999 0.2059450611224367
1.2299999999999995 0.20314616919697245
1.229 0.2003025484193435
1.2279999999999998 0.1974271825240354
1.2270000000000003 0.194539007677573
1.226 0.19165762056473684
1.2249999999999996 0.18880192963211515
1.2240000000000002 0.185988515692124
1.2229999999999999 0.1832323889287924
1.2219999999999995 0.1805442346620387
1.221 0.17793321922889332
1.2199999999999998 0.17540767382293454
1.2190000000000003 0.17297529946544418
1.218 0.17064375822692712
1.2169999999999996 0.16841989766805726
1.2160000000000002 0.1663097252756675
1.2149999999999999 0.16431815946259187
1.2139999999999995 0.16244721944268786
1.213 0.1606964918114436
1.2119999999999997 0.15906378439394547
1.2110000000000003 0.1575437518046369
1.21 0.1561296657833371
1.2089999999999996 0.15481384207517032
1.2080000000000002 0.15358667199790524
1.2069999999999999 0.15243708218197224
1.2059999999999995 0.15135131522809256
1.205 0.15031281767703145
1.2039999999999997 0.14930152045181305
1.2030000000000003 0.14829574771826998
1.202 0.1472709791900388
1.2009999999999996 0.14620218390904205
1.2000000000000002 0.14506644221461187
1.1989999999999998 0.14384456562018408
1.1979999999999995 0.14252304983987013
1.197 0.14109535112190458
1.1959999999999997 0.1395636075130283
1.1950000000000003 0.1379397022696565
1.194 0.13624162123753433
1.1929999999999996 0.13449395936229955
1.1920000000000002 0.13272493677619027
1.1909999999999998 0.1309646529151205
1.1899999999999995 0.12924047098643063
1.189 0.12757732443169298
1.1879999999999997 0.1259939831178156
1.1870000000000003 0.12450321385634118
1.186 0.12311008361648021
1.1849999999999996 0.12181224305719612
1.1840000000000002 0.12060139248954607
1.1829999999999998 0.11946483745323223
1.1819999999999995 0.11838578910220185
1.181 0.11734707954173913
1.1799999999999997 0.11633229028339435
1.1790000000000003 0.1153279082026004
1.178 0.11432536517346079
1.1769999999999996 0.11331937419353542
1.1760000000000002 0.11231093613933728
1.1749999999999998 0.11130320982571872
1.1739999999999995 0.11030216106819148
1.173 0.10931472628629268
1.1719999999999997 0.10834614487895006
1.1710000000000003 0.10739898506420832
1.17 0.10647335709136209
1.1689999999999996 0.10556641142117311
1.1680000000000001 0.10467258273363274
1.1669999999999998 0.10378624041498787
1.1659999999999995 0.10290056161891842
1.165 0.10201123790088253
1.1639999999999997 0.10111690062451441
1.1630000000000003 0.10021849067887548
1.162 0.09932086030906345
1.1609999999999996 0.09843212319364968
1.1600000000000001 0.09756241225767968
1.1589999999999998 0.09672323275051097
1.1579999999999995 0.09592601255936188
1.157 0.09518009307820889
1.1559999999999997 0.09449193343846121
1.1550000000000002 0.09386294110965607
1.154 0.0932889882430487
1.1529999999999996 0.09276056824343218
1.1520000000000001 0.0922624194856628
1.1509999999999998 0.09177536146096661
1.1499999999999995 0.09127798801130642
1.149 0.09074941652022377
1.1479999999999997 0.09017151478474475
1.1470000000000002 0.08953160127492303
1.146 0.08882399304038496
1.1449999999999996 0.08805085188956147
1.1440000000000001 0.0872221624674245
1.1429999999999998 0.08635399167370364
1.1419999999999995 0.0854673352234249
1.141 0.0845850079645733
1.1399999999999997 0.08372940468855303
1.1390000000000002 0.08291982264440537
1.138 0.0821704098514316
1.1369999999999996 0.0814888556545487
1.1360000000000001 0.08087639284255846
1.1349999999999998 0.08032786696973654
1.1340000000000003 0.07983268274063227
1.133 0.07937669298370569
1.1319999999999997 0.07894396014294754
1.1310000000000002 0.078518940769207
1.13 0.07808735695570612
1.1289999999999996 0.07763891084882553
1.1280000000000001 0.0771665705892153
1.1269999999999998 0.07666831237965316
1.1260000000000003 0.07614628333352048
1.125 0.07560566181116586
1.1239999999999997 0.07505481995668177
1.1230000000000002 0.07450324001731137
1.1219999999999999 0.07396026005324112
1.1209999999999996 0.07343464904745244
1.12 0.0729329544999665
1.1189999999999998 0.0724606061278346
1.1180000000000003 0.07201950178073566
1.117 0.07161087579763595
1.1159999999999997 0.07123382856674834
1.1150000000000002 0.07088658793495566
1.1139999999999999 0.07056737170331796
1.1129999999999995 0.07027392821322728
1.112 0.0700045560484953
1.1109999999999998 0.06975705772181853
1.1100000000000003 0.06952943797125306
1.109 0.06931841721995756
1.1079999999999997 0.06911982219564501
1.1070000000000002 0.06892811106328613
1.1059999999999999 0.06873702069806972
1.1049999999999995 0.06853895908079181
1.104 0.06832659167365984
1.1029999999999998 0.06809326808601855
1.1020000000000003 0.06783352545587948
1.101 0.06754488050109597
1.0999999999999996 0.06722729873519731
1.0990000000000002 0.06688371835486163
1.0979999999999999 0.0665197275266931
1.0969999999999995 0.06614260443447306
1.096 0.0657612590739931
1.0949999999999998 0.0653842606990365
1.0940000000000003 0.06501951101773207
1.093 0.06467252950981194
1.0919999999999996 0.06434713818114632
1.0910000000000002 0.06404362753020043
1.0899999999999999 0.06376002708390797
1.0889999999999995 0.06349173405038293
1.088 0.0632326332075809
1.0869999999999997 0.06297510708195793
1.0860000000000003 0.06271215685441935
1.085 0.06243705266669864
1.0839999999999996 0.06214445461326874
1.0830000000000002 0.061830982654908974
1.0819999999999999 0.0614953292963289
1.0809999999999995 0.061138556659385196
1.08 0.06076311525665404
1.0789999999999997 0.0603741644417166
1.0780000000000003 0.05997768627083791
1.077 0.059580546544713384
1.0759999999999996 0.0591909358241443
1.0750000000000002 0.05881672942926078
1.0739999999999998 0.05846590843684689
1.0729999999999995 0.05814559893336571
1.072 0.057861463418277796
1.0709999999999997 0.057618243204384
1.0700000000000003 0.05741767376757612
1.069 0.05725996490326196
1.0679999999999996 0.05714207265053739
1.0670000000000002 0.05705867867988193
1.0659999999999998 0.05700264571805582
1.0649999999999995 0.05696551744649118
1.064 0.05693851297281271
1.0629999999999997 0.05691326064190688
1.0620000000000003 0.056883296868246176
1.061 0.056843986559910326
1.0599999999999996 0.05679394383391974
1.0590000000000002 0.056734030873537546
1.0579999999999998 0.05666759026885933
1.0569999999999995 0.056599715314273
1.056 0.0565371273432174
1.0549999999999997 0.05648610293042017
1.0540000000000003 0.05645276764743563
1.053 0.05644173164984992
1.0519999999999996 0.05645524311318372
1.0510000000000002 0.0564937383839724
1.0499999999999998 0.05655513764259895
1.0489999999999995 0.05663526740703729
1.048 0.05672770014339832
1.0469999999999997 0.05682437472191331
1.0460000000000003 0.056916332107485104
1.045 0.05699398459912981
1.0439999999999996 0.057048382348283536
1.0430000000000001 0.05707156497960891
1.0419999999999998 0.05705772510933805
1.0409999999999995 0.05700333438274549
1.04 0.05690828923784161
1.0389999999999997 0.05677547436288941
1.0380000000000003 0.05661051480680544
1.037 0.05642114180841121
1.0359999999999996 0.05621667002853901
1.0350000000000001 0.056006653136707336
1.0339999999999998 0.05580017954254112
1.0329999999999995 0.05560456169891772
1.032 0.05542474270268722
1.0309999999999997 0.055263382352032535
1.0300000000000002 0.05512008887686011
1.029 0.054992407313967415
1.0279999999999996 0.05487585386684575
1.0270000000000001 0.054764714498793145
1.0259999999999998 0.05465261000149263
1.0249999999999995 0.05453402662607663
1.024 0.0544039494328322
1.0229999999999997 0.054259378729590364
1.0220000000000002 0.05409881241036621
1.021 0.05392302038342493
1.0199999999999996 0.05373484354224783
1.0190000000000001 0.05353887533097633
1.0179999999999998 0.05334008200202288
1.0169999999999995 0.05314394585512369
1.016 0.05295545354015547
1.0149999999999997 0.05277795955736255
1.0140000000000002 0.05261338195116702
1.013 0.05246201603855409
1.0119999999999996 0.05232260436600445
1.0110000000000001 0.05219289293095989
1.0099999999999998 0.052071311417437184
1.0089999999999995 0.05195672272587439
1.008 0.05184964330636489
1.0069999999999997 0.05175216128690527
1.0060000000000002 0.051668371858726816
1.005 0.051603838222072144
1.0039999999999996 0.05156393029306809
1.0030000000000001 0.0515539710244727
1.0019999999999998 0.05157759403588008
1.0010000000000003 0.05163570819962344
1.0 0.05172617869496859
0.9989999999999997 0.0518443796583146
0.9980000000000002 0.05198261964807805
0.9969999999999999 0.05213173723161018
0.9959999999999996 0.05228174306790877
0.9950000000000001 0.05242293042189288
0.9939999999999998 0.05254719793930201
0.9930000000000003 0.0526486087131826
0.992 0.05272370928872817
0.9909999999999997 0.05277149095845778
0.9900000000000002 0.05279281603282993
0.9889999999999999 0.05278987717179637
0.9879999999999995 0.05276533360661522
0.9870000000000001 0.052721417382351456
0.9859999999999998 0.052660098027351214
0.9850000000000003 0.05258234759940627
0.984 0.052488829439997484
0.9829999999999997 0.052379889021036435
0.9820000000000002 0.05225642039520694
0.9809999999999999 0.05212037851656227
0.9799999999999995 0.05197517223398675
0.9790000000000001 0.05182580356609794
0.9779999999999998 0.05167832648922898
0.9770000000000003 0.0515399707806563
0.976 0.051417460636490074
0.9749999999999996 0.05131733687050493
0.9740000000000002 0.051244812420375936
0.9729999999999999 0.05120314261040354
0.9719999999999995 0.0511940061502606
0.9710000000000001 0.05121698949953419
0.9699999999999998 0.05127059585535889
0.9690000000000003 0.051352336113642934
0.968 0.0514594802331811
0.9669999999999996 0.051588992454075
0.9660000000000002 0.051738938456345696
0.9649999999999999 0.05190725601079944
0.9639999999999995 0.05209217412973261
0.9630000000000001 0.05229198719069079
0.9619999999999997 0.05250410660794115
0.9610000000000003 0.05272504238142445
0.96 0.0529503269291711
0.9589999999999996 0.05317408117591194
0.9580000000000002 0.05338969279195539
0.9569999999999999 0.05359033123962828
0.9559999999999995 0.05376888657181413
0.9550000000000001 0.053920398141678316
0.9539999999999997 0.05404176440618959
0.9530000000000003 0.054132329750342274
0.952 0.054194613471274584
0.9509999999999996 0.054234423851810765
0.9500000000000002 0.05425930807603755
0.9489999999999998 0.054279557527532905
0.9479999999999995 0.0543055651166121
0.9470000000000001 0.05434773338142928
0.9459999999999997 0.05441555383079234
0.9450000000000003 0.05451613568523067
0.944 0.05465483954480167
0.9429999999999996 0.054834115576489977
0.9420000000000002 0.055053499847395305
0.9409999999999998 0.055310889116877204
0.9399999999999995 0.05560141584333992
0.9390000000000001 0.05591863296085308
0.9379999999999997 0.056254735695950665
0.9370000000000003 0.05660146937217024
0.9359999999999999 0.05695027235245823
0.9349999999999996 0.05729340515996906
0.9340000000000002 0.05762452732703988
0.9329999999999998 0.05793896796461954
0.9319999999999995 0.05823425622291864
0.931 0.05850960583283375
0.9299999999999997 0.0587662980089172
0.9290000000000003 0.059006607500927004
0.9279999999999999 0.059233023498224305
0.9269999999999996 0.05944786653881342
0.9260000000000002 0.05965256202472663
0.9249999999999998 0.05984721096932235
0.9239999999999995 0.060031705694798064
0.923 0.06020505094470965
0.9219999999999997 0.06036646541841664
0.9210000000000003 0.06051538926516688
0.9199999999999999 0.06065279961195519
0.9189999999999996 0.06078045047145532
0.9180000000000001 0.06090120790734342
0.9169999999999998 0.061018666052831884
0.9159999999999995 0.06113680132888039
0.915 0.0612597946336767
0.9139999999999997 0.06139137801608452
0.9130000000000003 0.06153502247838432
0.9119999999999999 0.06169379390020758
0.9109999999999996 0.061870073708318034
0.9100000000000001 0.06206583982913238
0.9089999999999998 0.06228252564019519
0.9079999999999995 0.06252121450100334
0.907 0.06278207673401914
0.9059999999999997 0.0630639290557502
0.9050000000000002 0.06336414570777478
0.9039999999999999 0.0636785411479012
0.9029999999999996 0.06400205241332543
0.9020000000000001 0.06432780449143395
0.9009999999999998 0.0646491015166548
0.8999999999999995 0.06495868264542569
0.899 0.06525086989590542
0.8979999999999997 0.0655212628817007
0.8970000000000002 0.06576739517178978
0.8959999999999999 0.0659893055300393
0.8949999999999996 0.06618869492085408
0.8940000000000001 0.06636861626669018
0.8929999999999998 0.06653417482178367
0.8919999999999995 0.06668914798746707
0.891 0.06683826437279183
0.8899999999999997 0.0669856472123062
0.8890000000000002 0.06713468843271625
0.8879999999999999 0.06728824574879227
0.8869999999999996 0.06744963205519786
0.8860000000000001 0.06762251029443647
0.8849999999999998 0.06781062429906198
0.8839999999999995 0.068018419644397
0.883 0.06825099259417909
0.8819999999999997 0.06851379590075354
0.8810000000000002 0.06881147693390711
0.8799999999999999 0.06914737322604839
0.8789999999999996 0.06952363751061248
0.8780000000000001 0.06994060844427767
0.8769999999999998 0.07039640010499114
0.8760000000000003 0.07088685962158191
0.875 0.07140584108376363
0.8739999999999997 0.07194642160593391
0.8730000000000002 0.07250031593445926
0.8719999999999999 0.07305949068296788
0.8709999999999996 0.07361572430085853
0.8700000000000001 0.07416179312935621
0.8689999999999998 0.07469207571602224
0.8680000000000003 0.07520196154436805
0.867 0.07568829173148972
0.8659999999999997 0.07614961478225944
0.8650000000000002 0.07658661917961285
0.8639999999999999 0.07700118060739254
0.8629999999999995 0.07739596408083205
0.8620000000000001 0.07777573698960683
0.8609999999999998 0.07814564334980129
0.8600000000000003 0.07851178034317445
0.859 0.07888008244274494
0.8579999999999997 0.07925678400952457
0.8570000000000002 0.07964701832378229
0.8559999999999999 0.08005511246700034
0.8549999999999995 0.08048509519419199
0.8540000000000001 0.08093838009646688
0.8529999999999998 0.08141597988710352
0.8520000000000003 0.0819172970936454
0.851 0.08244115104032354
0.8499999999999996 0.08298612349148919
0.8490000000000002 0.08354994300792078
0.8479999999999999 0.08413071629272859
0.8469999999999995 0.08472643871656357
0.8460000000000001 0.08533550732192985
0.8449999999999998 0.08595636200232666
0.8440000000000003 0.08658673428762383
0.843 0.08722461227344562
0.8419999999999996 0.08786783655768172
0.8410000000000002 0.08851281077665742
0.8399999999999999 0.08915736709883208
0.8389999999999995 0.08979896100277958
0.8380000000000001 0.0904361346472953
0.8369999999999997 0.09106952200176831
0.8360000000000003 0.0917017801587409
0.835 0.09233822927616223
0.8339999999999996 0.09298519817562452
0.8330000000000002 0.0936502497103773
0.8319999999999999 0.09434080611476578
0.8309999999999995 0.0950633254417126
0.8300000000000001 0.09582158625244606
0.8289999999999997 0.09661554107284251
0.8280000000000003 0.09744303163033607
0.827 0.09829896865059973
0.8259999999999996 0.09917647798153174
0.8250000000000002 0.10006749861338753
0.8239999999999998 0.10096620189292686
0.8229999999999995 0.10186794502516429
0.8220000000000001 0.10277036443259827
0.8209999999999997 0.10367486937019385
0.8200000000000003 0.10458431844656345
0.819 0.10550292736294292
0.8179999999999996 0.10643541518930745
0.8170000000000002 0.10738588954937683
0.8159999999999998 0.10835581167150647
0.8149999999999995 0.10934533733026715
0.8140000000000001 0.11035231846867921
0.8129999999999997 0.11137166036481193
0.8120000000000003 0.11239750961858248
0.8109999999999999 0.11342345818152971
0.8099999999999996 0.11444308382687741
0.8090000000000002 0.11545120946229517
0.8079999999999998 0.11644487791035983
0.8069999999999995 0.11742243305367056
0.806 0.11838369506370575
0.8049999999999997 0.11933011230163042
0.8040000000000003 0.12026329565332491
0.8029999999999999 0.1211854136770674
0.8019999999999996 0.12209769357643828
0.8010000000000002 0.12300047565487186
0.7999999999999998 0.12389555123018219
0.7989999999999995 0.12478471507709722
0.798 0.125671095721849
0.7969999999999997 0.12655919878102537
0.7960000000000003 0.12745711476938035
0.7949999999999999 0.12837305054583933
0.7939999999999996 0.12931725742238448
0.7930000000000001 0.13029799762798486
0.7919999999999998 0.1313233243374372
0.7909999999999995 0.1323983078796892
0.79 0.1335244274833911
0.7889999999999997 0.13470193356603458
0.7880000000000003 0.13592877573861709
0.7869999999999999 0.13720243079986583
0.7859999999999996 0.13852102205307126
0.7850000000000001 0.13988555862608
0.7839999999999998 0.1412995030748118
0.7829999999999995 0.14276865427471253
0.782 0.14429959292808878
0.7809999999999997 0.14589914877554563
0.7800000000000002 0.1475727474587793
0.7789999999999999 0.14932191941065864
0.7779999999999996 0.15114480631753582
0.7770000000000001 0.15303440900795737
0.7759999999999998 0.15498007792146923
0.7749999999999995 0.15696725273156725
0.774 0.15897893369665428
0.7729999999999997 0.16099683813690044
0.7720000000000002 0.1630022110730664
0.7709999999999999 0.16497740223709667
0.7699999999999996 0.16690678202168546
0.7690000000000001 0.1687758373733946
0.7679999999999998 0.17057114565596118
0.7669999999999995 0.17228445589042513
0.766 0.173910274402557
0.7649999999999997 0.1754464951980399
0.7640000000000002 0.17689762681386179
0.7629999999999999 0.17827376395026198
0.7619999999999996 0.1795897013308767
0.7610000000000001 0.1808673359095127
0.7599999999999998 0.1821321383598053
0.7589999999999995 0.18341089378385825
0.758 0.18473116976547227
0.7569999999999997 0.18611547051005278
0.7560000000000002 0.18758238497573607
0.7549999999999999 0.1891421758550642
0.7539999999999996 0.1907966724077146
0.7530000000000001 0.19254123936506687
0.7519999999999998 0.19436381173204043
0.7510000000000003 0.19624801446586296
0.75 0.1981762541364831
0.7489999999999997 0.20013077035130958
0.7480000000000002 0.20209726419622165
0.7469999999999999 0.20406503335345394
0.7459999999999996 0.20602805350975678
0.7450000000000001 0.20798815844210397
0.7439999999999998 0.20995282168973062
0.7430000000000003 0.21193449451657156
0.742 0.21394973765904543
0.7409999999999997 0.21601826270184862
0.7400000000000002 0.218159453048963
0.7389999999999999 0.22039130405806903
0.7379999999999995 0.22272652229052323
0.7370000000000001 0.22517438841605356
0.7359999999999998 0.22773717103955468
0.7350000000000003 0.23040946315695857
0.734 0.23318399053751263
0.7329999999999997 0.23605169535061415
0.7320000000000002 0.2390005568544207
0.7309999999999999 0.24202349039845275
0.7299999999999995 0.2451127958327886
0.7290000000000001 0.24826246905194813
0.7279999999999998 0.2514645558429314
0.7270000000000003 0.2547076796917935
0.726 0.2579740437500624
0.7249999999999996 0.2612420950635156
0.7240000000000002 0.26448219330674244
0.7229999999999999 0.26766486267486345
0.7219999999999995 0.27076174251810137
0.7210000000000001 0.27375454358728835
0.7199999999999998 0.27663741147280696
0.7190000000000003 0.2794182052248235
0.718 0.2821199446903331
0.7169999999999996 0.28477826303202436
0.7160000000000002 0.2874359954399115
0.7149999999999999 0.2901351350990527
0.7139999999999995 0.2929096312903223
0.7130000000000001 0.29578123420797214
0.7119999999999997 0.2987529332444649
0.7110000000000003 0.3018117018329474
0.71 0.304927961520296
0.7089999999999996 0.30805928744851585
0.7080000000000002 0.31116085921746867
0.7069999999999999 0.31418681975285595
0.7059999999999995 0.317099183444291
0.7050000000000001 0.31987058469851654
0.7039999999999997 0.3224847339761432
0.7030000000000003 0.3249406709045687
0.702 0.3272483112192245
0.7009999999999996 0.3294275521941867
0.7000000000000002 0.33150937495855853
0.6989999999999998 0.33352703330565864
0.6979999999999995 0.3355212985427539
0.6970000000000001 0.33753246632110706
0.6959999999999997 0.3395987190046855
0.6950000000000003 0.34175729074303673
0.694 0.344037413053773
0.6929999999999996 0.34646087692661925
0.6920000000000002 0.3490376309887008
0.6909999999999998 0.35176542292127305
0.6899999999999995 0.3546317258632084
0.6890000000000001 0.35761499694879384
0.6879999999999997 0.3606853985087171
0.6870000000000003 0.3638150358331954
0.6859999999999999 0.36697737768683003
0.6849999999999996 0.3701528276271224
0.6840000000000002 0.3733330791307422
0.6829999999999998 0.3765215727080055
0.6819999999999995 0.3797243430698183
0.681 0.382959452144407
0.6799999999999997 0.3862431925118429
0.6790000000000003 0.3895866584220785
0.6779999999999999 0.3929931904432261
0.6769999999999996 0.3964558927239658
0.6760000000000002 0.3999534340241474
0.6749999999999998 0.40345835359426657
0.6739999999999995 0.4069311991211424
0.673 0.4103321920955501
0.6719999999999997 0.4136193636302584
0.6710000000000003 0.4167611897868783
0.6699999999999999 0.41972970314280944
0.6689999999999996 0.42250843868516647
0.6680000000000001 0.4250883246883201
0.6669999999999998 0.4274655616184704
0.6659999999999995 0.4296467887124844
0.665 0.4316419898777443
0.6639999999999997 0.4334644106885674
0.6630000000000003 0.43513875522676154
0.6619999999999999 0.43669287809218754
0.6609999999999996 0.43816721270437253
0.6600000000000001 0.4396131353051623
0.6589999999999998 0.44108924107652747
0.6579999999999995 0.4426607033884971
0.657 0.4443926859361595
0.6559999999999997 0.4463491345501845
0.6550000000000002 0.4485827790285632
0.6539999999999999 0.4511292997940604
0.6529999999999996 0.45400884539841474
0.6520000000000001 0.45721560525862337
0.6509999999999998 0.46072505248919776
0.6499999999999995 0.4644946973280125
0.649 0.46845965045592597
0.6479999999999997 0.4725452448983863
0.6470000000000002 0.47666472722335373
0.6459999999999999 0.48072832706556984
0.6449999999999996 0.4846467287817682
0.6440000000000001 0.4883346181165636
0.6429999999999998 0.49172095724452913
0.6419999999999995 0.4947458424722184
0.641 0.4973676368730155
0.6399999999999997 0.4995665163642262
0.6390000000000002 0.5013359426887314
0.6379999999999999 0.5026860457485611
0.6369999999999996 0.5036462108595142
0.6360000000000001 0.5042517854848574
0.6349999999999998 0.5045488228951871
0.6339999999999995 0.5045887303888997
0.633 0.5044335446414188
0.6319999999999997 0.5041430808461013
0.6310000000000002 0.5037816005009377
0.6299999999999999 0.5034146433454786
0.6289999999999996 0.503101448823284
0.6280000000000001 0.5028922878732645
0.6269999999999998 0.5028237582461212
0.6259999999999994 0.502911571413762
0.625 0.5031533763023701
0.6239999999999997 0.503521898370635
0.6230000000000002 0.5039729281251394
0.6219999999999999 0.5044403583782808
0.6209999999999996 0.5048600005901738
0.6200000000000001 0.505159052214388
0.6189999999999998 0.5052778745060836
0.6180000000000003 0.5051740357323643
0.617 0.5048202340038784
0.6159999999999997 0.5042205183996912
0.6150000000000002 0.5034028659595233
0.6139999999999999 0.5024139079639169
0.6129999999999995 0.5013206766242129
0.6120000000000001 0.5001975271834088
0.6109999999999998 0.49912263247334976
0.6100000000000003 0.4981654000758895
0.609 0.4973825715792891
0.6079999999999997 0.4968101229106068
0.6070000000000002 0.4964591833476454
0.6059999999999999 0.4963198233815327
0.6049999999999995 0.49636137153416743
0.6040000000000001 0.49653627774060477
0.6029999999999998 0.4967950055638163
0.6020000000000003 0.497085664995894
0.601 0.4973650971479696
0.5999999999999996 0.4976024593621131
0.5990000000000002 0.49778178679821716
0.5979999999999999 0.49789819802066604
0.5969999999999995 0.49795374295154077
0.5960000000000001 0.49795246037903945
0.5949999999999998 0.4978958706071566
0.5940000000000003 0.49777159279420946
0.593 0.4975595275337312
0.5919999999999996 0.4972325259379898
0.5910000000000002 0.49675731627753755
0.5899999999999999 0.496105503317154
0.5889999999999995 0.49526201826692245
0.5880000000000001 0.49422466704620077
0.5869999999999997 0.49301556329757146
0.5860000000000003 0.49167542078799475
0.585 0.4902633918771742
0.5839999999999996 0.48884504309843047
0.5830000000000002 0.4874884029222945
0.5819999999999999 0.4862509841433791
0.5809999999999995 0.48517488923402186
0.5800000000000001 0.4842804457952447
0.5789999999999997 0.48356841209120216
0.5780000000000003 0.48302152320803166
0.577 0.4826067923666923
0.5759999999999996 0.482287078038935
0.5750000000000002 0.48202239385631207
0.5739999999999998 0.48177958360522233
0.5729999999999995 0.48153987390400593
0.5720000000000001 0.48128784454532164
0.5709999999999997 0.48102904939353075
0.5700000000000003 0.4807742295462188
0.569 0.48054227603113275
0.5679999999999996 0.48035708436139646
0.5670000000000002 0.48023866457013376
0.5659999999999998 0.4802018389426483
0.5649999999999995 0.4802510263811544
0.5640000000000001 0.48037818675921795
0.5629999999999997 0.48055833674071086
0.5620000000000003 0.4807478243509689
0.5609999999999999 0.4808891564679417
0.5599999999999996 0.48091320349146444
0.5590000000000002 0.4807453448651212
0.5579999999999998 0.4803141641652564
0.5569999999999995 0.47955865973064365
0.556 0.47843766781663494
0.5549999999999997 0.47693713750055455
0.5540000000000003 0.47507155829155595
0.5529999999999999 0.4728856791783194
0.5519999999999996 0.4704518561433571
0.5510000000000002 0.4678652737443018
0.5499999999999998 0.4652352363002372
0.5489999999999995 0.4626742854758483
0.548 0.4602986958283991
0.5469999999999997 0.4582112196353874
0.5460000000000003 0.4565044966190178
0.5449999999999999 0.4552487897096675
0.5439999999999996 0.4544948509424215
0.5430000000000001 0.45426459066139324
0.5419999999999998 0.454558138315466
0.5409999999999995 0.45534519200185253
0.54 0.45656616217185997
0.5389999999999997 0.4581385679335205
0.5380000000000003 0.45996078786476796
0.5369999999999999 0.46191336114812753
0.5359999999999996 0.4638765859464425
0.5350000000000001 0.46573311060623745
0.5339999999999998 0.46738177985565993
0.5329999999999995 0.46874367796580274
0.532 0.469765206838056
0.5309999999999997 0.47042447457253206
0.5300000000000002 0.47072191115268214
0.5289999999999999 0.47067803976650685
0.5279999999999996 0.47033179595450336
0.5270000000000001 0.4697207172467441
0.5259999999999998 0.46888661928448844
0.5249999999999995 0.4678638548634086
0.524 0.4666842240921911
0.5229999999999997 0.46537796902014905
0.5220000000000002 0.4639738399095771
0.5209999999999999 0.46251174243197113
0.5199999999999996 0.4610397433759008
0.5190000000000001 0.4596152128217096
0.5179999999999998 0.4583107852734518
0.5169999999999995 0.4571982526021262
0.516 0.45635205750977575
0.5149999999999997 0.45583378607034375
0.5140000000000002 0.4556878845408522
0.5129999999999999 0.4559344159155261
0.5119999999999996 0.45656873554021066
0.5110000000000001 0.45755983108664866
0.5099999999999998 0.4588569531650965
0.5089999999999995 0.4603933935426978
0.508 0.4621009362123901
0.5069999999999997 0.4639052543828916
0.5060000000000002 0.46574231990722287
0.5049999999999999 0.46756049867985805
0.5039999999999996 0.4693194089398738
0.5030000000000001 0.47099272259069364
0.5019999999999998 0.4725650638723085
0.5009999999999994 0.4740286239448646
0.5 0.47538765079924983
0.49899999999999967 0.4766453264394577
0.4980000000000002 0.4778151667255866
0.4969999999999999 0.47890496981592023
0.49599999999999955 0.47993689795229105
0.4950000000000001 0.48092719070513074
0.4939999999999998 0.48189628800241097
0.4930000000000003 0.4828603823747336
0.492 0.48384038940256396
0.49099999999999966 0.48484387044987454
0.4900000000000002 0.4858714659552446
0.4889999999999999 0.4869114751482392
0.48799999999999955 0.48794411852688974
0.4870000000000001 0.4889369935419404
0.48599999999999977 0.48985426509545665
0.4850000000000003 0.4906675558594068
0.484 0.4913570861332892
0.48299999999999965 0.49191883893721894
0.4820000000000002 0.49237290745832746
0.48099999999999987 0.49276126357099
0.47999999999999954 0.4931498325832554
0.4790000000000001 0.49361207379952654
0.47799999999999976 0.49422872222297654
0.4770000000000003 0.49507284393540846
0.476 0.4962017098177732
0.47499999999999964 0.4976483587658587
0.4740000000000002 0.4994211632759404
0.47299999999999986 0.501503312350157
0.47199999999999953 0.5038587073490419
0.4710000000000001 0.5064441651126442
0.46999999999999975 0.5092087012059844
0.4690000000000003 0.5121046589249124
0.46799999999999997 0.5150945919016678
0.46699999999999964 0.5181473392039632
0.4660000000000002 0.5212404654198702
0.46499999999999986 0.524363184320639
0.4639999999999995 0.5275031095912436
0.4630000000000001 0.5306512822687667
0.46199999999999974 0.5337958005199819
0.4610000000000003 0.5369273621078372
0.45999999999999996 0.5400353176699637
0.45899999999999963 0.5431114296729678
0.4580000000000002 0.5461587856003953
0.45699999999999985 0.5491807574491557
0.4559999999999995 0.5521880854543787
0.45500000000000007 0.5552023992238484
0.45399999999999974 0.5582479834125039
0.4530000000000003 0.5613469183298856
0.45199999999999996 0.5645232119274148
0.4509999999999996 0.5677957516963219
0.4500000000000002 0.5711793720879449
0.44899999999999984 0.5746834593336061
0.4479999999999995 0.5783215892388822
0.44700000000000006 0.5820965354292501
0.44599999999999973 0.586017708979148
0.4450000000000003 0.5900932885190548
0.44399999999999995 0.5943336840054115
0.4429999999999996 0.5987426470653275
0.44200000000000017 0.6033235278382044
0.44099999999999984 0.6080745204725938
0.4399999999999995 0.6129822517001375
0.43900000000000006 0.6180317522813806
0.4379999999999997 0.6231938774082632
0.4370000000000003 0.6284415408110285
0.43599999999999994 0.6337413026581805
0.4349999999999996 0.6390575778490973
0.43400000000000016 0.644357004218803
0.43299999999999983 0.6496037496459244
0.4319999999999995 0.6547638949379369
0.43100000000000005 0.6598060632515841
0.4299999999999997 0.6646998929107222
0.42900000000000027 0.6694266108257064
0.42799999999999994 0.6739728074375552
0.4269999999999996 0.6783438914865613
0.42600000000000016 0.6825618898507813
0.4249999999999998 0.6866734753127253
0.4239999999999995 0.6907422319613399
0.42300000000000004 0.6948492447437195
0.4219999999999997 0.6990843169219958
0.42100000000000026 0.7035435578135477
0.41999999999999993 0.7083101302736894
0.4189999999999996 0.7134554765759794
0.41800000000000015 0.7190263686585475
0.4169999999999998 0.7250456875785564
0.4159999999999995 0.7315003755356251
0.41500000000000004 0.7383640822367107
0.4139999999999997 0.7455784386982676
0.41300000000000026 0.7530666094156218
0.4119999999999999 0.7607440786166727
0.4109999999999996 0.7685128436992064
0.41000000000000014 0.7762779760015781
0.4089999999999998 0.7839461366306665
0.4079999999999995 0.7914335063403118
0.40700000000000003 0.7986735176605331
0.4059999999999997 0.8056121025981315
0.40500000000000025 0.8122253210877692
0.4039999999999999 0.8185123274618378
0.4029999999999996 0.8245028931112531
0.40200000000000014 0.830244215627945
0.4009999999999998 0.8358075931103909
0.39999999999999947 0.8412656114009589
0.399 0.8466875189756676
0.3979999999999997 0.8521352127122409
0.39700000000000024 0.8576357025860767
0.3959999999999999 0.8631954957107614
0.3949999999999996 0.8687800183895729
0.39400000000000013 0.8743346694962636
0.3929999999999998 0.8797940471762723
0.39199999999999946 0.8850885204208315
0.391 0.890162084017366
0.3899999999999997 0.8949821889018206
0.38900000000000023 0.8995555137995176
0.3879999999999999 0.9039127764408407
0.38699999999999957 0.9081142120177563
0.3860000000000001 0.9122486268880129
0.3849999999999998 0.9164029292312997
0.38399999999999945 0.9206616660530774
0.383 0.9251016540612513
0.3819999999999997 0.9297674029318832
0.3810000000000002 0.9346907634696425
0.3799999999999999 0.9398679011447855
0.37899999999999956 0.9452714737182252
0.3780000000000001 0.9508524811632102
0.3769999999999998 0.9565393223210354
0.37599999999999945 0.9622364252665317
0.375 0.9678361710928449
0.37399999999999967 0.9732237994524016
0.3730000000000002 0.9782788906270898
0.3719999999999999 0.9828907445962555
0.37099999999999955 0.9869740959620072
0.3700000000000001 0.9904628018126256
0.3689999999999998 0.9933337327154707
0.3680000000000003 0.9955986795155286
0.367 0.9973015347549354
0.36599999999999966 0.9985082752254407
0.3650000000000002 0.9993022527629759
0.3639999999999999 0.9997669782798011
0.36299999999999955 0.9999770321069492
0.3620000000000001 1.0
0.36099999999999977 0.9998800536502621
0.3600000000000003 0.9996581679814479
0.359 0.9993691763940441
0.35799999999999965 0.9990422431589302
0.3570000000000002 0.9987075052381773
0.35599999999999987 0.9983926929545447
0.35499999999999954 0.9981116783625124
0.3540000000000001 0.9978568427110307
0.35299999999999976 0.9976025782935694
0.3520000000000003 0.9972817376249448
0.351 0.9968073749796206
0.34999999999999964 0.9960637622007376
0.3490000000000002 0.9949321782571614
0.34799999999999986 0.9933046359118173
0.34699999999999953 0.9910904797202975
0.3460000000000001 0.9882433631594172
0.34499999999999975 0.9847480930183494
0.3440000000000003 0.9806227917288268
0.34299999999999997 0.9759186856506744
0.34199999999999964 0.9707016205399716
0.3410000000000002 0.9650392403955381
0.33999999999999986 0.9589884325683181
0.3389999999999995 0.9525991867325232
0.3380000000000001 0.945907432841863
0.33699999999999974 0.9389308195807815
0.3360000000000003 0.9316882913202712
0.33499999999999996 0.9241932952632776
0.33399999999999963 0.9164563400637828
0.3330000000000002 0.9084977802114195
0.33199999999999985 0.9003323003436582
0.3309999999999995 0.891970613855347
0.33000000000000007 0.8834263191633711
0.32899999999999974 0.8746951667119465
0.3280000000000003 0.8657742438704255
0.32699999999999996 0.8566536999352781
0.3259999999999996 0.8473220414636439
0.3250000000000002 0.8377642648595524
0.32399999999999984 0.8279804904482638
0.3229999999999995 0.8179789855825685
0.32200000000000006 0.8077727738750275
0.32099999999999973 0.7973990442833295
0.3200000000000003 0.7868918333722851
0.31899999999999995 0.7763003554203181
0.3179999999999996 0.7656830810834909
0.31700000000000017 0.7550988483179456
0.31599999999999984 0.7446122046531074
0.3149999999999995 0.7342903224660455
0.31400000000000006 0.7241893379604565
0.3129999999999997 0.7143689678695848
0.3120000000000003 0.7048782180122974
0.31099999999999994 0.6957426978465875
0.3099999999999996 0.6869692433113928
0.30900000000000016 0.6785391819432778
0.30799999999999983 0.6704061877432547
0.3069999999999995 0.6624932784403016
0.30600000000000005 0.6547069664064504
0.3049999999999997 0.6469363098350728
0.30400000000000027 0.6390672547393226
0.30299999999999994 0.6309946364961817
0.3019999999999996 0.6226290392638069
0.30100000000000016 0.6139110240519176
0.2999999999999998 0.6048058665376641
0.2989999999999995 0.5953172596586033
0.29800000000000004 0.585476460151221
0.2969999999999997 0.5753409697131686
0.29600000000000026 0.56499207087991
0.29499999999999993 0.55452011651919
0.2939999999999996 0.5440208889349744
0.29300000000000015 0.5335919317571192
0.2919999999999998 0.5233214949597108
0.2909999999999995 0.5132883291906472
0.29000000000000004 0.5035539880007275
0.2889999999999997 0.49416166987216203
0.28800000000000026 0.4851406977623578
0.2869999999999999 0.4764997349731016
0.2859999999999996 0.46823383057268775
0.28500000000000014 0.4603289078123349
0.2839999999999998 0.4527633854189812
0.2829999999999995 0.445512151185957
0.28200000000000003 0.4385528122423872
0.2809999999999997 0.4318574314548685
0.28000000000000025 0.4254056190558929
0.2789999999999999 0.4191725024664214
0.2779999999999996 0.4131344358335282
0.27700000000000014 0.4072654706248209
0.2759999999999998 0.40153745461286316
0.27499999999999947 0.39591976908416154
0.274 0.3903818037197049
0.2729999999999997 0.38490155750830307
0.27200000000000024 0.3794594740323802
0.2709999999999999 0.37405140266869735
0.2699999999999996 0.3686808250485056
0.26900000000000013 0.36336170009928104
0.2679999999999998 0.3581171636288283
0.26699999999999946 0.35297396324233243
0.266 0.34795829581175225
0.2649999999999997 0.34309603463212107
0.26400000000000023 0.33839987582763736
0.2629999999999999 0.33387698429780516
0.26199999999999957 0.3295281565366692
0.2610000000000001 0.3253430204428296
0.2599999999999998 0.32130690568597603
0.25899999999999945 0.3173999859076274
0.258 0.31359895511878616
0.2569999999999997 0.30987993089201415
0.2560000000000002 0.30621421445935254
0.2549999999999999 0.30257272845582367
0.25399999999999956 0.2989259162443991
0.2530000000000001 0.29524278871105136
0.2519999999999998 0.29149321817969054
0.25099999999999945 0.2876551188248446
0.25 0.28371200011049613
0.24899999999999967 0.279659507710296
0.24800000000000022 0.2755064832401508
0.2469999999999999 0.2712736187287427
0.24599999999999955 0.2669996164226464
0.2450000000000001 0.2627301921241591
0.24399999999999977 0.2585149134081403
0.24299999999999944 0.2544046225670141
0.242 0.25044428682597814
0.24099999999999966 0.24666538453489747
0.2400000000000002 0.24308526105423459
0.23899999999999988 0.23970515390558983
0.23799999999999955 0.23650957917818546
0.2370000000000001 0.23346906215966928
0.23599999999999977 0.23054361408708848
0.23500000000000032 0.2276888201392165
0.23399999999999999 0.2248630312078377
0.23299999999999965 0.2220298936902106
0.2320000000000002 0.21916038931661894
0.23099999999999987 0.21623900037612648
0.22999999999999954 0.21326305726064135
0.2290000000000001 0.2102389287000026
0.22799999999999976 0.20718131110507396
0.2270000000000003 0.20411119719761886
0.22599999999999998 0.20105021751561752
0.22499999999999964 0.19801914662968217
0.2240000000000002 0.19503610461048046
0.22299999999999986 0.19211731146000602
0.22199999999999953 0.18927418180878883
0.22100000000000009 0.18651628460465916
0.21999999999999975 0.18385209889821325
0.2190000000000003 0.18128928538669478
0.21799999999999997 0.17883537039471728
0.21699999999999964 0.17649698629569782
0.2160000000000002 0.17427989957348528
0.21499999999999986 0.17218878527828377
0.21399999999999952 0.17022533806374168
0.21300000000000008 0.1683887937161571
0.21199999999999974 0.16667659390929537
0.2110000000000003 0.16508293327044393
0.20999999999999996 0.16360060752101022
0.20899999999999963 0.1622214380443386
0.20800000000000018 0.1609352440657546
0.20699999999999985 0.159730306816122
0.20599999999999952 0.15859207610027307
0.20500000000000007 0.1575030447457152
0.20399999999999974 0.15644198748455673
0.2030000000000003 0.15538596558779075
0.20199999999999996 0.15430900825548804
0.20099999999999962 0.15318459548960556
0.20000000000000018 0.15198840766867652
0.19899999999999984 0.15070004480660265
0.1979999999999995 0.14930510404051994
0.19700000000000006 0.147796545077515
0.19599999999999973 0.14617652932636668
0.19500000000000028 0.14445755822880826
0.19399999999999995 0.14265867663146653
0.19299999999999962 0.1408060062115926
0.19200000000000017 0.1389296047573202
0.19099999999999984 0.13706160867729122
0.1899999999999995 0.13523135258379396
0.18900000000000006 0.13346563813681261
0.18799999999999972 0.1317847692287888
0.18700000000000028 0.13020266809205386
0.18599999999999994 0.12872506244279996
0.1849999999999996 0.1273497604896753
0.18400000000000016 0.12606818451297216
0.18299999999999983 0.12486701052849672
0.1819999999999995 0.12372850647456379
0.18100000000000005 0.12263445741511962
0.17999999999999972 0.12156737821175173
0.17900000000000027 0.12051280539996088
0.17799999999999994 0.11946145791523503
0.1769999999999996 0.1184075126285595
0.17600000000000016 0.117351769245397
0.17499999999999982 0.11629732160711241
0.1739999999999995 0.11525025126206521
0.17300000000000004 0.1142176935407908
0.1719999999999997 0.113205041155626
0.17100000000000026 0.11221491173713975
0.16999999999999993 0.11124736470523082
0.1689999999999996 0.11029936539904055
0.16800000000000015 0.10936503201455748
0.16699999999999982 0.10843839330879053
0.16599999999999948 0.10751221169249468
0.16500000000000004 0.10658185058009538
0.1639999999999997 0.10564570386710433
0.16300000000000026 0.10470455878134152
0.16199999999999992 0.10376326381986915
0.1609999999999996 0.10283006261369641
0.16000000000000014 0.1019153130184966
0.1589999999999998 0.1010308348574886
0.15799999999999947 0.10018841642879055
0.15700000000000003 0.09939774541659455
0.1559999999999997 0.09866559815221598
0.15500000000000025 0.09799359222423087
0.15399999999999991 0.0973776838585525
0.15299999999999958 0.09680832349539936
0.15200000000000014 0.09627004385929054
0.1509999999999998 0.09574333935986168
0.14999999999999947 0.09520639486506287
0.14900000000000002 0.09463791086461358
0.1479999999999997 0.09401938818426893
0.14700000000000024 0.09333791459842652
0.1459999999999999 0.09258776071893166
0.14499999999999957 0.0917712597587835
0.14400000000000013 0.0908987926570523
0.1429999999999998 0.0899869900366802
0.14199999999999946 0.08905755487338361
0.14100000000000001 0.08813404686124633
0.13999999999999968 0.08723956970973742
0.13900000000000023 0.0863940028410202
0.1379999999999999 0.08561187526206504
0.13699999999999957 0.08490100996932591
0.13600000000000012 0.0842625290026187
0.1349999999999998 0.08369092485119514
0.13399999999999945 0.08317504988543026
0.133 0.08270007622041328
0.13199999999999967 0.08224932802922406
0.13100000000000023 0.08180655649094923
0.1299999999999999 0.08135684006763465
0.12899999999999956 0.08088941075941897
0.1280000000000001 0.08039690412221791
0.12699999999999978 0.07987717140213861
0.12599999999999945 0.07933239787029052
0.125 0.07876790638413447
0.12399999999999967 0.0781923305328922
0.12300000000000022 0.07761543715827768
0.12199999999999989 0.07704681862832197
0.12099999999999955 0.07649545793388085
0.1200000000000001 0.07596801752812529
0.11899999999999977 0.07547000190911887
0.11799999999999944 0.0750032656516924
0.11699999999999999 0.07456901959551211
0.11599999999999966 0.07416631845557237
0.11500000000000021 0.07379339054434127
0.11399999999999988 0.07344854232054045
0.11299999999999955 0.07312967632319628
0.1120000000000001 0.07283534124058093
0.11099999999999977 0.07256362007037816
0.11000000000000032 0.07231282687677384
0.10899999999999999 0.07207992831892443
0.10799999999999965 0.0718609188361872
0.1070000000000002 0.07165030121505239
0.10599999999999987 0.07144174294877473
0.10499999999999954 0.07122743890584482
0.10400000000000009 0.07099976282060118
0.10299999999999976 0.07075172350176714
0.10200000000000031 0.07047750615808603
0.10099999999999998 0.07017435515465198
0.09999999999999964 0.06984204351843303
0.0990000000000002 0.06948343401166934
0.09799999999999986 0.06910415940054465
0.09699999999999953 0.06871163116413986
0.09600000000000009 0.06831498620073598
0.09499999999999975 0.06792303548259102
0.0940000000000003 0.06754391923717294
0.09299999999999997 0.06718332861289451
0.09199999999999964 0.06684520458117615
0.09100000000000019 0.0665298284150048
0.08999999999999986 0.06623513528770203
0.08899999999999952 0.06595632498777033
0.08800000000000008 0.06568702314836232
0.08699999999999974 0.06541928456198984
0.0860000000000003 0.06514579821810297
0.08499999999999996 0.06485951302253007
0.08399999999999963 0.06455481022456773
0.08300000000000018 0.06422808944296837
0.08199999999999985 0.06387788564925569
0.08099999999999952 0.0635051794473535
0.08000000000000007 0.06311238315136154
0.07899999999999974 0.06270471961401879
0.07800000000000029 0.062288273358405775
0.07699999999999996 0.06187007204757202
0.07599999999999962 0.06145855586932986
0.07500000000000018 0.061061892603543236
0.07399999999999984 0.06068842561594545
0.07299999999999951 0.06034568331635337
0.07200000000000006 0.06003974506098483
0.07099999999999973 0.05977579420626767
0.07000000000000028 0.05955593695887107
0.06899999999999995 0.05938071498373307
0.06799999999999962 0.05924728542350763
0.06700000000000017 0.05915041047422304
0.06599999999999984 0.05908291016620206
0.0649999999999995 0.05903616662751807
0.06400000000000006 0.05900114866083356
0.06299999999999972 0.058969176255050215
0.06200000000000028 0.05893348547314221
0.06099999999999994 0.05888915946177999
0.05999999999999961 0.05883461866671827
0.05900000000000016 0.058770599803420996
0.05799999999999983 0.05870041088410501
0.056999999999999496 0.05862918650011982
0.05600000000000005 0.058563766303711046
0.054999999999999716 0.0585105517633132
0.05400000000000027 0.05847581132363237
0.052999999999999936 0.058464262615821126
0.0519999999999996 0.058478194384439214
0.051000000000000156 0.05851803242888934
0.04999999999999982 0.05858160251647287
0.04899999999999949 0.058664571720574925
0.04800000000000004 0.05876027412920398
0.04699999999999971 0.05886035076843497
0.04600000000000026 0.05895551269356781
0.04499999999999993 0.05903581728829351
0.043999999999999595 0.05909197093508991
0.04300000000000015 0.059115700072376424
0.041999999999999815 0.05910095057566789
0.04099999999999948 0.05904401437103823
0.040000000000000036 0.05894471518564213
0.0389999999999997 0.058805954097141615
0.038000000000000256 0.05863345441000743
0.03699999999999992 0.05843510697642232
0.03599999999999959 0.05822043321794305
0.03500000000000014 0.05799920379977573
0.03399999999999981 0.05778071882183003
0.032999999999999474 0.05757246527146349
0.03200000000000003 0.057379516925172326
0.030999999999999694 0.057204635575363046
0.03000000000000025 0.05704748565152797
0.028999999999999915 0.05690566103113456
0.02799999999999958 0.05677471798216343
0.027000000000000135 0.056648990581351935
0.0259999999999998 0.056522159804877334
0.024999999999999467 0.056388812615917265
0.02400000000000002 0.056244042221398526
0.022999999999999687 0.05608499248687789
0.02200000000000024 0.05591030352451471
0.020999999999999908 0.05572090300149554
0.019999999999999574 0.0555197918453998
0.019000000000000128 0.05531172045103208
0.017999999999999794 0.05510177047983889
0.01699999999999946 0.05489551622568189
0.016000000000000014 0.054697993728392263
0.01499999999999968 0.05451253982046773
0.014000000000000234 0.05434100827481367
0.0129999999999999 0.054183583285821055
0.011999999999999567 0.05403885804625513
0.01100000000000012 0.053904410639236774
0.009999999999999787 0.053778543224025525
0.008999999999999453 0.05366001877172174
0.008000000000000007 0.053549321487230385
0.006999999999999673 0.053448570573854055
0.006000000000000227 0.053361966047999455
0.004999999999999893 0.05329523608478614
0.0039999999999995595 0.05325391813569709
0.0030000000000001137 0.05324350442822577
0.0019999999999997797 0.05326774688134318
0.0009999999999994458 0.05332758535199057
0.0 0.05342080831673178
-0.001000000000000334 0.053542625911204046
-0.0019999999999997797 0.053685069459765526
-0.0030000000000001137 0.0538386341645673
-0.004000000000000448 0.05399293983643352
-0.004999999999999893 0.054137876580245776
-0.006000000000000227 0.05426497112807909
-0.007000000000000561 0.05436796769265624
-0.008000000000000007 0.054443165961854036
-0.009000000000000341 0.054489389059735494
-0.009999999999999787 0.05450740719479039
-0.01100000000000012 0.05449939262927641
-0.012000000000000455 0.05446804139832944
-0.0129999999999999 0.05441566461718592
-0.014000000000000234 0.05434436494541379
-0.015000000000000568 0.0542552801622573
-0.016000000000000014 0.05414928847309168
-0.017000000000000348 0.05402698659673717
-0.017999999999999794 0.053889564122605704
-0.019000000000000128 0.053739311033501096
-0.020000000000000462 0.053580000201235864
-0.020999999999999908 0.05341701025837569
-0.02200000000000024 0.05325675366558777
-0.022999999999999687 0.05310679543795183
-0.02400000000000002 0.05297411840842161
-0.025000000000000355 0.05286546204429128
-0.0259999999999998 0.0527861511334689
-0.027000000000000135 0.0527394616768283
-0.02800000000000047 0.05272702493855951
-0.028999999999999915 0.05274830830486426
-0.03000000000000025 0.05280166367877974
-0.030999999999999694 0.05288442853761823
-0.03200000000000003 0.0529937018758748
-0.03300000000000036 0.05312628122311286
-0.03399999999999981 0.053280110636805
-0.03500000000000014 0.053453013463906546
-0.036000000000000476 0.05364312442726012
-0.03699999999999992 0.0538486542385485
-0.038000000000000256 0.05406691375251061
-0.0389999999999997 0.054294291672523504
-0.040000000000000036 0.05452617715272878
-0.04100000000000037 0.05475650647207424
-0.041999999999999815 0.05497846839193951
-0.04300000000000015 0.055185028138376
-0.04400000000000048 0.0553688597586479
-0.04499999999999993 0.05552484998690175
-0.04600000000000026 0.05564979425095787
-0.04699999999999971 0.055742999400939006
-0.04800000000000004 0.05580703070175684
-0.04900000000000038 0.055847825805516026
-0.04999999999999982 0.05587309603010346
-0.051000000000000156 0.055893356303716404
-0.05200000000000049 0.05591920533396999
-0.052999999999999936 0.05596122985304736
-0.05400000000000027 0.05602905926480273
-0.054999999999999716 0.056129859876102306
-0.05600000000000005 0.05626899616370767
-0.057000000000000384 0.05644885044547602
-0.05799999999999983 0.056668837111580314
-0.05900000000000016 0.05692672915828256
-0.0600000000000005 0.057217519141006166
-0.06099999999999994 0.0575346474194737
-0.06200000000000028 0.05787023481050722
-0.06299999999999972 0.05821600909028003
-0.06400000000000006 0.058563442440085316
-0.06500000000000039 0.0589048872916235
-0.06599999999999984 0.05923414682838323
-0.06700000000000017 0.05954672299363434
-0.0680000000000005 0.05984033894563455
-0.06899999999999995 0.06011439016100033
-0.07000000000000028 0.060370326876206006
-0.07099999999999973 0.06061054670202571
-0.07200000000000006 0.06083760120962273
-0.0730000000000004 0.06105381371517483
-0.07399999999999984 0.06126054833986245
-0.07500000000000018 0.06145778566387817
-0.07600000000000051 0.06164528444233999
-0.07699999999999996 0.061821896126467844
-0.07800000000000029 0.061986705325112884
-0.07899999999999974 0.062139041254267696
-0.08000000000000007 0.0622798296041717
-0.0810000000000004 0.06241081019598735
-0.08199999999999985 0.06253487689929799
-0.08300000000000018 0.06265567967320076
-0.08400000000000052 0.06277726760564115
-0.08499999999999996 0.06290390040205099
-0.0860000000000003 0.06303937883749915
-0.08699999999999974 0.06318723719620076
-0.08800000000000008 0.06335059613917168
-0.08900000000000041 0.06353187712193142
-0.08999999999999986 0.06373309090896356
-0.09100000000000019 0.06395569679330049
-0.09200000000000053 0.06420080184118496
-0.09299999999999997 0.06446858096362593
-0.0940000000000003 0.0647578219076072
-0.09499999999999975 0.06506583044744697
-0.09600000000000009 0.06538830773015285
-0.09700000000000042 0.06572004108880557
-0.09799999999999986 0.06605394201812177
-0.0990000000000002 0.06638308463649434
-0.10000000000000053 0.06669993699023083
-0.10099999999999998 0.06699856459240484
-0.10200000000000031 0.06727431613650399
-0.10299999999999976 0.06752450263445794
-0.10400000000000009 0.06774899068245005
-0.10500000000000043 0.06794934982444387
-0.10599999999999987 0.06812855290055633
-0.1070000000000002 0.06829170847454394
-0.10800000000000054 0.06844261765361874
-0.10899999999999999 0.06858612564011099
-0.11000000000000032 0.06872653771216085
-0.11099999999999977 0.06886749582027155
-0.1120000000000001 0.0690121748975951
-0.11300000000000043 0.06916428350803906
-0.11399999999999988 0.06932793233835927
-0.11500000000000021 0.069507331229527
-0.11600000000000055 0.06970739329447219
-0.11699999999999999 0.06993365537285544
-0.11800000000000033 0.07019195263375483
-0.11899999999999977 0.07048721371364376
-0.1200000000000001 0.07082294087066317
-0.12100000000000044 0.07120134109630623
-0.12199999999999989 0.07162269482716711
-0.12300000000000022 0.07208495230032305
-0.12400000000000055 0.07258370954796325
-0.125 0.07311250660899647
-0.12600000000000033 0.07366408930232274
-0.12699999999999978 0.07422982196440528
-0.1280000000000001 0.07480134675369264
-0.12900000000000045 0.0753701363238603
-0.1299999999999999 0.07592870987423168
-0.13100000000000023 0.07647125090264124
-0.13200000000000056 0.0769929957982993
-0.133 0.0774906846224691
-0.13400000000000034 0.07796281626504994
-0.1349999999999998 0.07841009002715116
-0.13600000000000012 0.07883442636957098
-0.13700000000000045 0.07923855610164021
-0.1379999999999999 0.07962736370743421
-0.13900000000000023 0.0800061207780255
-0.14000000000000057 0.08038106676148196
-0.14100000000000001 0.08075827550390202
-0.14200000000000035 0.08114411800047741
-0.1429999999999998 0.08154384315439699
-0.14400000000000013 0.0819618655606415
-0.14500000000000046 0.08240228804907812
-0.1459999999999999 0.08286653215779902
-0.14700000000000024 0.08335560041146908
-0.1479999999999997 0.08386883767223757
-0.14900000000000002 0.08440497896686931
-0.15000000000000036 0.08496249720705484
-0.1509999999999998 0.08553897292452282
-0.15200000000000014 0.08613234508179726
-0.15300000000000047 0.08674041209850686
-0.15399999999999991 0.08736135223555103
-0.15500000000000025 0.08799336415594244
-0.1559999999999997 0.08863390478990067
-0.15700000000000003 0.08928069554105571
-0.15800000000000036 0.0899313220415233
-0.1589999999999998 0.09058194597768687
-0.16000000000000014 0.09123025576821096
-0.16100000000000048 0.09187364458476575
-0.16199999999999992 0.09251072272805876
-0.16300000000000026 0.09314234950425113
-0.1639999999999997 0.09377155936183623
-0.16500000000000004 0.09440419569474198
-0.16600000000000037 0.09504719217270156
-0.16699999999999982 0.09570876578449611
-0.16800000000000015 0.09639697303957188
-0.16900000000000048 0.09711883283377405
-0.16999999999999993 0.09787854227181246
-0.17100000000000026 0.0986762887521713
-0.1719999999999997 0.09950999604241445
-0.17300000000000004 0.10037449163769502
-0.17400000000000038 0.1012626917441896
-0.17499999999999982 0.1021662327272814
-0.17600000000000016 0.1030789876984621
-0.1770000000000005 0.10399601694101193
-0.17799999999999994 0.10491470527167787
-0.17900000000000027 0.10583629796523349
-0.17999999999999972 0.10676353962807908
-0.18100000000000005 0.10770058308162682
-0.18200000000000038 0.10865212101596491
-0.18299999999999983 0.10962224246714822
-0.18400000000000016 0.11061235712022456
-0.1850000000000005 0.111622562545249
-0.18599999999999994 0.11265062260010536
-0.18700000000000028 0.11369130494897148
-0.18799999999999972 0.11473861854678957
-0.18900000000000006 0.1157860145992973
-0.1900000000000004 0.11682693910915175
-0.19099999999999984 0.11785611765134102
-0.19200000000000017 0.11887053660878663
-0.1930000000000005 0.1198685176699623
-0.19399999999999995 0.12084988708721266
-0.19500000000000028 0.12181613102116409
-0.19599999999999973 0.12276889767020828
-0.19700000000000006 0.12371039951687347
-0.1980000000000004 0.124641873737059
-0.19899999999999984 0.12556366061834123
-0.20000000000000018 0.12647756657846648
-0.2010000000000005 0.12738539553691086
-0.20199999999999996 0.12829030426128446
-0.2030000000000003 0.12919684588496833
-0.20399999999999974 0.13011321425117767
-0.20500000000000007 0.13104770527698534
-0.2060000000000004 0.13201067237496258
-0.20699999999999985 0.13301040578636508
-0.20800000000000018 0.13405493905147187
-0.20900000000000052 0.13514920942428155
-0.20999999999999996 0.13629444201978927
-0.2110000000000003 0.13749055501720975
-0.21199999999999974 0.1387350837811944
-0.21300000000000008 0.14002507182475465
-0.2140000000000004 0.14135824070586658
-0.21499999999999986 0.1427353192131622
-0.2160000000000002 0.1441596429906033
-0.21700000000000053 0.1456370772232214
-0.21799999999999997 0.14717446299442336
-0.2190000000000003 0.14877908545635454
-0.21999999999999975 0.15045698628556178
-0.22100000000000009 0.15221039073867065
-0.22200000000000042 0.15403818097778152
-0.22299999999999986 0.15593404574244546
-0.2240000000000002 0.15788793430233694
-0.22500000000000053 0.15988572422030467
-0.22599999999999998 0.16191067278181998
-0.2270000000000003 0.16394455981887468
-0.22799999999999976 0.1659684977567457
-0.2290000000000001 0.16796454954715725
-0.23000000000000043 0.16991668209864583
-0.23099999999999987 0.17180988206478068
-0.2320000000000002 0.1736301665383922
-0.23300000000000054 0.17536878341948983
-0.23399999999999999 0.17701978249830622
-0.23500000000000032 0.17858068538073502
-0.23599999999999977 0.18005578948909093
-0.2370000000000001 0.18145512592000196
-0.23800000000000043 0.1827935631422961
-0.23899999999999988 0.18409324909586466
-0.2400000000000002 0.18538001018115055
-0.24100000000000055 0.1866810461759352
-0.242 0.18802438215310177
-0.24300000000000033 0.18943290926766274
-0.24399999999999977 0.19092554730120612
-0.2450000000000001 0.1925127506323876
-0.24600000000000044 0.19419639506944628
-0.2469999999999999 0.1959717839643523
-0.24800000000000022 0.19782664281821466
-0.24900000000000055 0.1997443160176283
-0.25 0.20170690185726065
-0.25100000000000033 0.20369632070465854
-0.2519999999999998 0.2056980105423341
-0.2530000000000001 0.2077010622722491
-0.25400000000000045 0.2096993087009099
-0.2549999999999999 0.21169459347638966
-0.2560000000000002 0.21369448764615734
-0.25700000000000056 0.21571160202655593
-0.258 0.21776274145579927
-0.25900000000000034 0.21986788889103248
-0.2599999999999998 0.22204665137435323
-0.2610000000000001 0.22431717388183425
-0.26200000000000045 0.22669214813566865
-0.2629999999999999 0.22918066058722936
-0.26400000000000023 0.23178453253028267
-0.26500000000000057 0.23449762634664548
-0.266 0.23731171575599594
-0.26700000000000035 0.24021658196567816
-0.2679999999999998 0.24319884618386578
-0.26900000000000013 0.24625002086681658
-0.27000000000000046 0.24936097210977975
-0.2709999999999999 0.2525243552641434
-0.27200000000000024 0.25573105041169186
-0.2729999999999997 0.2589687860612358
-0.274 0.2622192278504042
-0.27500000000000036 0.26546077202097307
-0.2759999999999998 0.26866421775631805
-0.27700000000000014 0.27180111762148457
-0.27800000000000047 0.2748446946253299
-0.2789999999999999 0.2777787861361039
-0.28000000000000025 0.28060007870824405
-0.2809999999999997 0.28331920464400423
-0.28200000000000003 0.2859619974404909
-0.28300000000000036 0.28856673611193623
-0.2839999999999998 0.2911785273930846
-0.28500000000000014 0.29384106234240376
-0.2860000000000005 0.29658931284776013
-0.2869999999999999 0.2994453560698282
-0.28800000000000026 0.30241180747516305
-0.2889999999999997 0.30547471535384824
-0.29000000000000004 0.3086031435302001
-0.29100000000000037 0.3117530362003639
-0.2919999999999998 0.31487790817263295
-0.29300000000000015 0.3179302852727073
-0.2940000000000005 0.3208707849189049
-0.29499999999999993 0.32367092005922316
-0.29600000000000026 0.3263135650793605
-0.2969999999999997 0.32879725798064413
-0.29800000000000004 0.3311316642462346
-0.2990000000000004 0.33333665427775466
-0.2999999999999998 0.33544339921079636
-0.30100000000000016 0.3374854194827043
-0.3020000000000005 0.3395038848899665
-0.30299999999999994 0.3415395224850366
-0.30400000000000027 0.34363090034299126
-0.3049999999999997 0.34581565997796887
-0.30600000000000005 0.34812335913525094
-0.3070000000000004 0.3505760047520138
-0.30799999999999983 0.35318364489831805
-0.30900000000000016 0.3559439871750305
-0.3100000000000005 0.3588443483998472
-0.31099999999999994 0.36186293328274366
-0.3120000000000003 0.36496955942336845
-0.3129999999999997 0.3681360200576178
-0.31400000000000006 0.3713354947739863
-0.3150000000000004 0.3745481854179258
-0.31599999999999984 0.3777657212123855
-0.31700000000000017 0.3809916169511485
-0.3180000000000005 0.38423201138515584
-0.31899999999999995 0.3875052090367556
-0.3200000000000003 0.390827717349779
-0.32099999999999973 0.3942107493446489
-0.32200000000000006 0.3976576953682807
-0.3230000000000004 0.40116155361306544
-0.32399999999999984 0.4047006964303427
-0.3250000000000002 0.40824726157331015
-0.3260000000000005 0.4117612163379826
-0.32699999999999996 0.4152021418839361
-0.3280000000000003 0.41852733064435255
-0.32899999999999974 0.4217045405507465
-0.33000000000000007 0.42470502260348175
-0.3310000000000004 0.4275115175707228
-0.33199999999999985 0.4301141017022775
-0.3330000000000002 0.4325080401428869
-0.3340000000000005 0.4346990150557825
-0.33499999999999996 0.4366960135252934
-0.3360000000000003 0.43851131342408595
-0.33699999999999974 0.44016885334624595
-0.3380000000000001 0.4416959745317163
-0.3390000000000004 0.44313306851565754
-0.33999999999999986 0.4445320353593815
-0.3410000000000002 0.4459526036785576
-0.3420000000000005 0.44746172194322636
-0.34299999999999997 0.4491268687146659
-0.3440000000000003 0.4510147318400568
-0.34499999999999975 0.4531809602116247
-0.3460000000000001 0.4556640775062579
-0.3470000000000004 0.45848680714376266
-0.34799999999999986 0.4616453616168956
-0.3490000000000002 0.4651165956770893
-0.35000000000000053 0.4688586924617665
-0.351 0.47280664982395526
-0.3520000000000003 0.47688507775124644
-0.35299999999999976 0.4810059418454195
-0.3540000000000001 0.48507784356302314
-0.3550000000000004 0.48900965600059837
-0.35599999999999987 0.49271421522518755
-0.3570000000000002 0.4961187943026927
-0.35800000000000054 0.4991619972347615
-0.359 0.5018009957675446
-0.3600000000000003 0.5040151241809023
-0.36099999999999977 0.505797269391727
-0.3620000000000001 0.5071572603485
-0.36300000000000043 0.5081244696451334
-0.3639999999999999 0.5087343599755104
-0.3650000000000002 0.5090332588237196
-0.36600000000000055 0.5090729494726407
-0.367 0.5089159783966997
-0.3680000000000003 0.5086226647831158
-0.3689999999999998 0.5082578435629559
-0.3700000000000001 0.5078876680215054
-0.37100000000000044 0.5075718988972726
-0.3719999999999999 0.507361272359643
-0.3730000000000002 0.5072927232281969
-0.37400000000000055 0.5073820931258681
-0.375 0.5076269890475734
-0.37600000000000033 0.5079998529260007
-0.3769999999999998 0.5084560307376577
-0.3780000000000001 0.5089287667949489
-0.37900000000000045 0.5093532434723462
-0.3799999999999999 0.5096559560823328
-0.3810000000000002 0.509776695203242
-0.38200000000000056 0.5096726293507869
-0.383 0.5093161773386773
-0.38400000000000034 0.5087114376541991
-0.3849999999999998 0.50788663617817
-0.3860000000000001 0.5068888123651732
-0.38700000000000045 0.5057855686066071
-0.3879999999999999 0.5046518562535052
-0.38900000000000023 0.5035664096064782
-0.39000000000000057 0.5025990428915997
-0.391 0.501806670917738
-0.39200000000000035 0.5012251254768104
-0.3929999999999998 0.5008649720888894
-0.39400000000000013 0.5007153861983142
-0.39500000000000046 0.5007444171611818
-0.3959999999999999 0.5009029199833959
-0.39700000000000024 0.5011396164867928
-0.3980000000000006 0.5014007928691375
-0.399 0.5016415974909413
-0.40000000000000036 0.5018297739626393
-0.4009999999999998 0.5019483471977196
-0.40200000000000014 0.5019919221508349
-0.40300000000000047 0.5019625628676021
-0.4039999999999999 0.5018648489663577
-0.40500000000000025 0.501701271487073
-0.4059999999999997 0.5014607032779802
-0.40700000000000003 0.5011244904399079
-0.40800000000000036 0.5006669621917061
-0.4089999999999998 0.5000562516173586
-0.41000000000000014 0.4992652926392084
-0.4110000000000005 0.4982802453953905
-0.4119999999999999 0.4971000829964667
-0.41300000000000026 0.49574815852171045
-0.4139999999999997 0.4942665298772555
-0.41500000000000004 0.49271587270980227
-0.41600000000000037 0.4911634083666512
-0.4169999999999998 0.489678941113135
-0.41800000000000015 0.48832173434771575
-0.4190000000000005 0.4871354784597501
-0.41999999999999993 0.4861417817948185
-0.42100000000000026 0.4853422697147284
-0.4219999999999997 0.484720048665327
-0.42300000000000004 0.48424198933758267
-0.4240000000000004 0.4838703349524836
-0.4249999999999998 0.48356411050503656
-0.42600000000000016 0.48328890266686475
-0.4270000000000005 0.4830245868768032
-0.42799999999999994 0.4827543252630132
-0.42900000000000027 0.4824823961661141
-0.4299999999999997 0.48221838719432536
-0.43100000000000005 0.48198023004383866
-0.4320000000000004 0.4817910848631782
-0.43299999999999983 0.48167034036581075
-0.43400000000000016 0.48163238077950676
-0.4350000000000005 0.48168128844851227
-0.43599999999999994 0.4818087562354721
-0.4370000000000003 0.4819895584773158
-0.4379999999999997 0.48217979627606533
-0.43900000000000006 0.4823217317038068
-0.4400000000000004 0.4823459767496716
-0.44099999999999984 0.4821776574716928
-0.44200000000000017 0.48174513916903866
-0.4430000000000005 0.4809872111085674
-0.44399999999999995 0.4798625962157194
-0.4450000000000003 0.47835722061548047
-0.44599999999999973 0.47648564398290844
-0.44700000000000006 0.47429278070109043
-0.4480000000000004 0.4718512354731139
-0.44899999999999984 0.4692565092021545
-0.4500000000000002 0.46661825961834985
-0.4510000000000005 0.4640493828520834
-0.45199999999999996 0.4616665100651376
-0.4530000000000003 0.45957270049620047
-0.45399999999999974 0.4578608639274974
-0.45500000000000007 0.4566014595986751
-0.4560000000000004 0.4558453759277606
-0.45699999999999985 0.45561457154798013
-0.4580000000000002 0.45590916236479057
-0.4590000000000005 0.45669874635753654
-0.45999999999999996 0.4579235498556686
-0.4610000000000003 0.4595008431349506
-0.46199999999999974 0.46132870352802663
-0.4630000000000001 0.46328731519996047
-0.4640000000000004 0.46525662144818947
-0.46499999999999986 0.4671189203121378
-0.4660000000000002 0.4687727504438123
-0.4670000000000005 0.47013895171323744
-0.46799999999999997 0.47116375536241273
-0.4690000000000003 0.47182519039513277
-0.46999999999999975 0.47212367322446
-0.4710000000000001 0.4720797775300358
-0.4720000000000004 0.4717325460779644
-0.47299999999999986 0.47111962630624893
-0.4740000000000002 0.47028293130137777
-0.47500000000000053 0.46925692970462435
-0.476 0.4680735065136925
-0.4770000000000003 0.46676297667325284
-0.47799999999999976 0.4653541321736062
-0.4790000000000001 0.4638868807970053
-0.4800000000000004 0.4624092956409312
-0.48099999999999987 0.46097869041963374
-0.4820000000000002 0.4596675401275741
-0.48300000000000054 0.45854735762657384
-0.484 0.45769209664263266
-0.4850000000000003 0.4571626078559854
-0.48599999999999977 0.4570023084646337
-0.4870000000000001 0.4572299234701218
-0.48800000000000043 0.4578391765484427
-0.4889999999999999 0.45879717983179324
-0.4900000000000002 0.46005118113726556
-0.49100000000000055 0.4615324801994523
-0.492 0.4631710537478451
-0.4930000000000003 0.4648911702914012
-0.4939999999999998 0.46662795320659034
-0.4950000000000001 0.4683296503858364
-0.49600000000000044 0.46995660253077226
-0.4969999999999999 0.47148408598067226
-0.4980000000000002 0.4728991579435914
-0.49900000000000055 0.47419715923380135
-0.5 0.4753860212247808
-0.5010000000000003 0.47647287724881054
-0.5019999999999998 0.4774752219344242
-0.5030000000000001 0.47840456273506743
-0.5040000000000004 0.47928627921659717
-0.5049999999999999 0.4801391341875824
-0.5060000000000002 0.48098530009547913
-0.5070000000000006 0.48184187452862465
-0.508 0.48272989158050017
-0.5090000000000003 0.48365635515131605
-0.5099999999999998 0.48462082815603086
-0.5110000000000001 0.48561017321438693
-0.5120000000000005 0.4866030000727142
-0.5129999999999999 0.4875652406766736
-0.5140000000000002 0.4884594828618613
-0.5150000000000006 0.48925589132460884
-0.516 0.4899334080669013
-0.5170000000000003 0.49048690958093893
-0.5179999999999998 0.49093552608423535
-0.5190000000000001 0.4913204143726332
-0.5200000000000005 0.49170677913981314
-0.5209999999999999 0.49216745900005965
-0.5220000000000002 0.4927826726373192
-0.5230000000000006 0.4936250814677665
-0.524 0.4947516059419181
-0.5250000000000004 0.4961950722261153
-0.5259999999999998 0.49796374421326445
-0.5270000000000001 0.5000407905162164
-0.5280000000000005 0.5023901750856858
-0.5289999999999999 0.5049687765114405
-0.5300000000000002 0.5077257308409856
-0.5309999999999997 0.5106135044743736
-0.532 0.5135947556794953
-0.5330000000000004 0.5166384243421476
-0.5339999999999998 0.5197221658022769
-0.5350000000000001 0.5228352627549803
-0.5360000000000005 0.525965415810786
-0.5369999999999999 0.5291037491940638
-0.5380000000000003 0.5322384563984921
-0.5389999999999997 0.5353603197352904
-0.54 0.5384587692452762
-0.5410000000000004 0.541525628219442
-0.5419999999999998 0.5445639920119104
-0.5430000000000001 0.547577225412275
-0.5440000000000005 0.5505760239313106
-0.5449999999999999 0.5535819255140713
-0.5460000000000003 0.5566191072980029
-0.5469999999999997 0.5597095444639018
-0.548 0.5628771335018297
-0.5490000000000004 0.5661406695007655
-0.5499999999999998 0.5695149115472941
-0.5510000000000002 0.5730091924284243
-0.5520000000000005 0.5766370294966319
-0.5529999999999999 0.5804011758554415
-0.5540000000000003 0.5843110070659183
-0.5549999999999997 0.5883746756842799
-0.556 0.592602564515156
-0.5570000000000004 0.596998424370775
-0.5579999999999998 0.6015656101303075
-0.5590000000000002 0.6063023447806485
-0.5600000000000005 0.6111952760912882
-0.5609999999999999 0.6162295067240389
-0.5620000000000003 0.6213759859539111
-0.5629999999999997 0.6266076739148709
-0.5640000000000001 0.6318911461438103
-0.5650000000000004 0.6371907827467097
-0.5659999999999998 0.6424730804666589
-0.5670000000000002 0.6477019399850176
-0.5680000000000005 0.6528430126991406
-0.569 0.6578642685696772
-0.5700000000000003 0.6627344274924406
-0.5709999999999997 0.6674335500669057
-0.5720000000000001 0.6719467797228796
-0.5730000000000004 0.6762777645797287
-0.5739999999999998 0.6804465670042109
-0.5750000000000002 0.6844977251573936
-0.5760000000000005 0.6884926997510878
-0.577 0.6925105937640244
-0.5780000000000003 0.6966395526516805
-0.5789999999999997 0.7009744996267805
-0.5800000000000001 0.7055980301440978
-0.5810000000000004 0.7105816640086491
-0.5819999999999999 0.7159728920759476
-0.5830000000000002 0.7217958622231753
-0.5840000000000005 0.728039239686753
-0.585 0.7346785807883155
-0.5860000000000003 0.7416575991547956
-0.5869999999999997 0.7489015907121189
-0.5880000000000001 0.7563281193619532
-0.5890000000000004 0.7638413791603652
-0.5899999999999999 0.7713487037373746
-0.5910000000000002 0.7787592357107016
-0.5920000000000005 0.7859918774467949
-0.593 0.7929829660325364
-0.5940000000000003 0.7996814792977737
-0.5949999999999998 0.8060663808725554
-0.5960000000000001 0.8121394394720065
-0.5970000000000004 0.8179324205766045
-0.5979999999999999 0.8234938373212827
-0.5990000000000002 0.8288954044381388
-0.6000000000000005 0.8342093552032861
-0.601 0.8395038593219252
-0.6020000000000003 0.8448391965944866
-0.6029999999999998 0.8502405658706983
-0.6040000000000001 0.8557125535331664
-0.6050000000000004 0.8612189118418153
-0.6059999999999999 0.8667035919607863
-0.6070000000000002 0.872100008059266
-0.6080000000000005 0.8773376094111146
-0.609 0.8823596682397515
-0.6100000000000003 0.8871328929246475
-0.6109999999999998 0.8916631804600446
-0.6120000000000001 0.8959804381316924
-0.6130000000000004 0.900143989288149
-0.6139999999999999 0.9042416105968506
-0.6150000000000002 0.9083592654279977
-0.6160000000000005 0.9125806346815967
-0.617 0.9169817779869119
-0.6180000000000003 0.9216067465137511
-0.6189999999999998 0.9264871050487192
-0.6200000000000001 0.9316189812618756
-0.6210000000000004 0.9369752656737836
-0.6219999999999999 0.9425073858184608
-0.6230000000000002 0.9481443695119232
-0.6240000000000006 0.9537914898207586
-0.625 0.9593420761297586
-0.6260000000000003 0.9646823802498546
-0.6269999999999998 0.9696930437807841
-0.6280000000000001 0.9742643411458525
-0.6290000000000004 0.978311758099577
-0.6299999999999999 0.9817697381741324
-0.6310000000000002 0.9846153657535905
-0.6320000000000006 0.9868602786643254
-0.633 0.988548017628708
-0.6340000000000003 0.989743954977433
-0.6349999999999998 0.9905306599326659
-0.6360000000000001 0.9909908091542117
-0.6370000000000005 0.9911981379263864
-0.6379999999999999 0.9912193351773282
-0.6390000000000002 0.9910977345719778
-0.6400000000000006 0.9908732822831461
-0.641 0.990579583346228
-0.6420000000000003 0.9902443318559486
-0.6429999999999998 0.9898958709873217
-0.6440000000000001 0.9895598254696826
-0.6450000000000005 0.9892478353137243
-0.6459999999999999 0.9889500586154704
-0.6470000000000002 0.9886388122568148
-0.6480000000000006 0.9882454547368669
-0.649 0.9876821723112479
-0.6500000000000004 0.9868333537078972
-0.6509999999999998 0.9855813795360057
-0.6520000000000001 0.9838204198875059
-0.6530000000000005 0.9814630308728273
-0.6539999999999999 0.9784668369511013
-0.6550000000000002 0.9748213000385387
-0.6560000000000006 0.9705495396984947
-0.657 0.9657077107955112
-0.6580000000000004 0.9603662556455642
-0.6589999999999998 0.9545967705140446
-0.6600000000000001 0.9484592498266426
-0.6610000000000005 0.9420056742116465
-0.6619999999999999 0.9352728420374268
-0.6630000000000003 0.9282782580384006
-0.6639999999999997 0.9210396936113725
-0.665 0.91356870242188
-0.6660000000000004 0.9058734408496093
-0.6669999999999998 0.8979716009897603
-0.6680000000000001 0.8898752710923586
-0.6690000000000005 0.8815928121632705
-0.6699999999999999 0.8731357228891761
-0.6710000000000003 0.8644981800716136
-0.6719999999999997 0.8556760356820867
-0.673 0.8466585824578021
-0.6740000000000004 0.8374337446549138
-0.6749999999999998 0.8279861803154343
-0.6760000000000002 0.8183156733427924
-0.6770000000000005 0.808430174322036
-0.6779999999999999 0.7983424196696055
-0.6790000000000003 0.7880891134290168
-0.6799999999999997 0.7777038623931538
-0.681 0.7672353466640083
-0.6820000000000004 0.7567413275557984
-0.6829999999999998 0.7462799840771026
-0.6840000000000002 0.7359151308474969
-0.6850000000000005 0.7257131602250945
-0.6859999999999999 0.7157295429399462
-0.6870000000000003 0.7060232800916821
-0.6879999999999997 0.6966427775716014
-0.6890000000000001 0.6876133210953095
-0.6900000000000004 0.6789416454134999
-0.6909999999999998 0.6706092863299072
-0.6920000000000002 0.66257045931438
-0.6930000000000005 0.654749094026972
-0.694 0.6470528162190602
-0.6950000000000003 0.6393720086848764
-0.6959999999999997 0.6315939493904678
-0.6970000000000001 0.6236147382906427
-0.6980000000000004 0.6153460096608727
-0.6989999999999998 0.6067289762731942
-0.7000000000000002 0.5977292940587199
-0.7010000000000005 0.5883505181956759
-0.702 0.5786233902586124
-0.7030000000000003 0.5686045051848726
-0.7039999999999997 0.5583738257703831
-0.7050000000000001 0.5480201493204516
-0.7060000000000004 0.5376374398230485
-0.7069999999999999 0.5273211796462929
-0.7080000000000002 0.5171574266311075
-0.7090000000000005 0.507222628903418
-0.71 0.49757602922850275
-0.7110000000000003 0.4882586168534769
-0.7119999999999997 0.4792976589030308
-0.7130000000000001 0.4707001569744154
-0.7140000000000004 0.46245998523810944
-0.7149999999999999 0.4545625109033124
-0.7160000000000002 0.44698637245153283
-0.7170000000000005 0.4397075401532282
-0.718 0.4327055568384917
-0.7190000000000003 0.42595533278643516
-0.7199999999999998 0.41943997725632987
-0.7210000000000001 0.41313871005488606
-0.7220000000000004 0.40703222047140225
-0.7229999999999999 0.40109886759035324
-0.7240000000000002 0.3953144947154335
-0.7250000000000005 0.38965187069318596
-0.726 0.3840829657863987
-0.7270000000000003 0.37858732268772993
-0.7279999999999998 0.3731459731871699
-0.7290000000000001 0.36775431164396655
-0.7300000000000004 0.36241457535901894
-0.7309999999999999 0.35713884140127833
-0.7320000000000002 0.3519479600877863
-0.7330000000000005 0.3468662514275318
-0.734 0.34191756110688115
-0.7350000000000003 0.3371256119794071
-0.7359999999999998 0.33250138008251345
-0.7370000000000001 0.328050680606093
-0.7380000000000004 0.3237733406189474
-0.7389999999999999 0.31965843274616934
-0.7400000000000002 0.3156910089133264
-0.7410000000000005 0.31185121484241657
-0.742 0.3081159000695177
-0.7430000000000003 0.3044614494853171
-0.7439999999999998 0.30085956761089694
-0.7450000000000001 0.29728164669114227
-0.7460000000000004 0.2936986004570131
-0.7469999999999999 0.2900799633359132
-0.7480000000000002 0.2863961319551296
-0.7490000000000006 0.28262537301833424
-0.75 0.27875146959549707
-0.7510000000000003 0.27477012403636997
-0.7519999999999998 0.27069000341469135
-0.7530000000000001 0.2665314194924947
-0.7540000000000004 0.26233238289534616
-0.7549999999999999 0.25813778655858716
-0.7560000000000002 0.25399632895301394
-0.7570000000000006 0.24995795353113015
-0.758 0.24606682840682945
-0.7590000000000003 0.24235386192068184
-0.7599999999999998 0.23883606382987677
-0.7610000000000001 0.23551459401533043
-0.7620000000000005 0.23237415659816932
-0.7629999999999999 0.22938566813424544
-0.7640000000000002 0.22650966857462976
-0.7650000000000006 0.2237022940363739
-0.766 0.2209223346503237
-0.7670000000000003 0.2181337294849064
-0.7679999999999998 0.2153075802008987
-0.7690000000000001 0.21242822709690845
-0.7700000000000005 0.20949264459766648
-0.7709999999999999 0.20650674128266835
-0.7720000000000002 0.20348470686406334
-0.7730000000000006 0.20044706847306226
-0.774 0.19741516348674948
-0.7750000000000004 0.19440970488319825
-0.7759999999999998 0.19144900895695088
-0.7770000000000001 0.18854971727154676
-0.7780000000000005 0.18572389943234816
-0.7789999999999999 0.1829818923661299
-0.7800000000000002 0.1803329656640236
-0.7810000000000006 0.17778551333870854
-0.782 0.1753476604371379
-0.7830000000000004 0.17302646355318996
-0.7839999999999998 0.17082791638193504
-0.7850000000000001 0.16875672519811338
-0.7860000000000005 0.1668144728630375
-0.7869999999999999 0.16500017010256343
-0.7880000000000003 0.1633109514336737
-0.7889999999999997 0.16174069399211802
-0.79 0.16028187923386192
-0.7910000000000004 0.15892604231595792
-0.7919999999999998 0.15766279228826097
-0.7930000000000001 0.15648028245404128
-0.7940000000000005 0.15536394865272368
-0.7949999999999999 0.15429638791897476
-0.7960000000000003 0.15325660933316576
-0.7969999999999997 0.15222199315005894
-0.798 0.15116698981233484
-0.7990000000000004 0.15006554626658983
-0.7999999999999998 0.1488937948217059
-0.8010000000000002 0.14763172954622478
-0.8020000000000005 0.14626523762792176
-0.8029999999999999 0.14478742691100518
-0.8040000000000003 0.14320043545125816
-0.8049999999999997 0.14151651654260491
-0.806 0.13975434258503658
-0.8070000000000004 0.13793951318514672
-0.8079999999999998 0.1361014772464153
-0.8090000000000002 0.13427171398648308
-0.8100000000000005 0.13247895144652072
-0.8109999999999999 0.1307494248013381
-0.8120000000000003 0.12910301058108745
-0.8129999999999997 0.12755332570373987
-0.8140000000000001 0.12610595667405225
-0.8150000000000004 0.12475872794553172
-0.8159999999999998 0.12350320374867751
-0.8170000000000002 0.12232628915755736
-0.8180000000000005 0.12121055739258335
-0.819 0.12013809187500765
-0.8200000000000003 0.1190916671465825
-0.8209999999999997 0.11805699205824606
-0.8220000000000001 0.11702482256411063
-0.8230000000000004 0.11598927284291183
-0.8239999999999998 0.11495092250603484
-0.8250000000000002 0.11391258418252269
-0.8260000000000005 0.11287999963279917
-0.827 0.11185996738574772
-0.8280000000000003 0.11085762934110033
-0.8289999999999997 0.10987548309351056
-0.8300000000000001 0.10891361834730724
-0.8310000000000004 0.10796920868820332
-0.8319999999999999 0.10703675978632685
-0.8330000000000002 0.10611079795343785
-0.8340000000000005 0.10518470323743091
-0.835 0.10425445628336578
-0.8360000000000003 0.10331902004916763
-0.8369999999999997 0.10237967236176314
-0.8380000000000001 0.10144159519142941
-0.8390000000000004 0.100513191594094
-0.8399999999999999 0.09960481240300305
-0.8410000000000002 0.09872811509163597
-0.8420000000000005 0.09789460680824309
-0.843 0.09711364307008151
-0.8440000000000003 0.09639165983185333
-0.8449999999999998 0.09573000611719738
-0.8460000000000001 0.09512447822825783
-0.8470000000000004 0.09456549560133995
-0.8479999999999999 0.0940377163179391
-0.8490000000000002 0.09352188129103073
-0.8500000000000005 0.09299651014567105
-0.851 0.09244066184823739
-0.8520000000000003 0.09183616370109501
-0.8529999999999998 0.09117032956758209
-0.8540000000000001 0.09043751272784893
-0.8550000000000004 0.08963996120748192
-0.8559999999999999 0.08878779829288687
-0.8570000000000002 0.08789726004640007
-0.8580000000000005 0.08698954349097018
-0.859 0.08608766234960247
-0.8600000000000003 0.08521418717625238
-0.8609999999999998 0.08438852871511275
-0.8620000000000001 0.08362487443792387
-0.8630000000000004 0.08293085171814886
-0.8639999999999999 0.08230754191736635
-0.8650000000000002 0.0817495454308663
-0.8660000000000005 0.08124594693090739
-0.867 0.0807822330103786
-0.8680000000000003 0.0803420803669752
-0.8689999999999998 0.07990957972465995
-0.8700000000000001 0.07947011181239995
-0.8710000000000004 0.07901310655993225
-0.8719999999999999 0.07853130735612385
-0.8730000000000002 0.07802253883913991
-0.8740000000000006 0.07748883811089863
-0.875 0.07693528953395043
-0.8760000000000003 0.07637019259220043
-0.8769999999999998 0.07580294091773612
-0.8780000000000001 0.07524275297756944
-0.8790000000000004 0.07469826339221546
-0.8799999999999999 0.07417586943121547
-0.8810000000000002 0.07368088281875629
-0.8820000000000006 0.07321511788661218
-0.883 0.07277983842134465
-0.8840000000000003 0.07237428712663839
-0.8849999999999998 0.07199698209412503
-0.8860000000000001 0.0716465862351652
-0.8870000000000005 0.07132141354865301
-0.8879999999999999 0.07102042733149234
-0.8890000000000002 0.0707421239949793
-0.8900000000000006 0.07048518295814539
-0.891 0.07024690361166855
-0.8920000000000003 0.07002355548068152
-0.8929999999999998 0.06980986577809407
-0.8940000000000001 0.0695996629935469
-0.8950000000000005 0.06938526804645961
-0.8959999999999999 0.069159119531288
-0.8970000000000002 0.06891423832666828
-0.8980000000000006 0.06864477436871305
-0.899 0.06834785740930319
-0.9000000000000004 0.06802309374222543
-0.9009999999999998 0.06767312061909114
-0.9020000000000001 0.06730330092312042
-0.9030000000000005 0.06692075619080347
-0.9039999999999999 0.06653431585826285
-0.9050000000000002 0.06615251328927324
-0.9060000000000006 0.06578324689456554
-0.907 0.06543204239242123
-0.9080000000000004 0.06510273043423134
-0.9089999999999998 0.06479558092997997
-0.9100000000000001 0.06450858063151897
-0.9110000000000005 0.06423705209470079
-0.9119999999999999 0.06397478404976623
-0.9130000000000003 0.06371403210763309
-0.9139999999999997 0.0634476693658744
-0.915 0.06316882192913581
-0.9160000000000004 0.06287200873275184
-0.9169999999999998 0.06255371151881392
-0.9180000000000001 0.06221248692710808
-0.9190000000000005 0.06184926549879869
-0.9199999999999999 0.061466360752468974
-0.9210000000000003 0.06106880773120357
-0.9219999999999997 0.06066246030888134
-0.923 0.06025407223735943
-0.9240000000000004 0.05985175022568137
-0.9249999999999998 0.05946331956838007
-0.9260000000000002 0.0590967664607471
-0.9270000000000005 0.05875928486810711
-0.9279999999999999 0.058456672395610816
-0.9290000000000003 0.058193883575574014
-0.9299999999999997 0.05797292328561845
-0.931 0.05779433154065211
-0.9320000000000004 0.05765542145703782
-0.9329999999999998 0.057551243283387385
-0.9340000000000002 0.05747502105634185
-0.9350000000000005 0.05741863058857093
-0.9359999999999999 0.05737357573662414
-0.9370000000000003 0.057331709719609616
-0.9379999999999997 0.05728673330559104
-0.9390000000000001 0.057234104647680244
-0.9400000000000004 0.057172471079927706
-0.9409999999999998 0.05710266668558766
-0.9420000000000002 0.057027957180792864
-0.9430000000000005 0.056953321268565865
-0.944 0.05688534130668851
-0.9450000000000003 0.056830135951877796
-0.9459999999999997 0.056793671961340324
-0.9470000000000001 0.05678039878915806
-0.9480000000000004 0.056792409746271554
-0.9489999999999998 0.05682999966536784
-0.9500000000000002 0.05689095387451008
-0.9510000000000005 0.05697097903928014
-0.952 0.05706353366930398
-0.9530000000000003 0.05716044713331538
-0.9539999999999997 0.057252660426909664
-0.9550000000000001 0.05733048964625575
-0.9560000000000004 0.057384888880505906
-0.9569999999999999 0.05740780841827568
-0.9580000000000002 0.05739335953821118
-0.9590000000000005 0.0573379302385784
-0.96 0.05724134600565864
-0.9610000000000003 0.05710642184524531
-0.9619999999999997 0.056938709396952066
-0.9630000000000001 0.056745868778759735
-0.9640000000000004 0.05653714073309326
-0.9649999999999999 0.056322005229227694
-0.9660000000000002 0.056109477868994125
-0.9670000000000005 0.05590680366431883
-0.968 0.05571887075777305
-0.9690000000000003 0.05554830425739989
-0.9699999999999998 0.05539470194249961
-0.9710000000000001 0.05525563013081709
-0.9720000000000004 0.055126658522893925
-0.9729999999999999 0.05500215669842884
-0.9740000000000002 0.05487585719964975
-0.9750000000000005 0.05474237831162228
-0.976 0.054596854862074606
-0.9770000000000003 0.054436450024806134
-0.9779999999999998 0.05425983142958634
-0.9790000000000001 0.05406795063599886
-0.9800000000000004 0.053863837459349764
-0.9809999999999999 0.053652284914175466
-0.9820000000000002 0.05343846234846766
-0.9830000000000005 0.05322805404604628
-0.984 0.053026237164774025
-0.9850000000000003 0.05283653140628146
-0.9859999999999998 0.05266098691850276
-0.9870000000000001 0.05249998216596056
-0.9880000000000004 0.052352288706744424
-0.9889999999999999 0.05221562368076026
-0.9900000000000002 0.05208834067965618
-0.9910000000000005 0.051969181681838963
-0.992 0.05185851338226223
-0.9930000000000003 0.0517582598673365
-0.9939999999999998 0.051672350901002265
-0.9950000000000001 0.051606199750920075
-0.9960000000000004 0.05156505023233076
-0.9969999999999999 0.051554121331281684
-0.9980000000000002 0.05157697053711808
-0.9990000000000006 0.05163445333292988
-1.0 0.05172439174221162
-1.0010000000000003 0.05184212584589851
-1.0019999999999998 0.05197992552553084
-1.0030000000000001 0.05212857496002313
-1.0040000000000004 0.052278015222344695
-1.005 0.052418446172760376
-1.0060000000000002 0.05254164912353255
-1.0070000000000006 0.052641548524038906
-1.008 0.05271454141000279
-1.0090000000000003 0.05275945736103034
-1.0099999999999998 0.05277700980773231
-1.0110000000000001 0.05276926161448052
-1.0120000000000005 0.05273877143706859
-1.013 0.052687712648145923
-1.0140000000000002 0.052618040611468006
-1.0150000000000006 0.052530759317437406
-1.016 0.052426605385421245
-1.0170000000000003 0.05230603133092408
-1.0179999999999998 0.05217005839725814
-1.0190000000000001 0.05202078031576837
-1.0200000000000005 0.05186174738193567
-1.021 0.05169809995802623
-1.0220000000000002 0.05153603097238965
-1.0230000000000006 0.051382910272864554
-1.024 0.051245611760112456
-1.0250000000000004 0.05113083903747084
-1.0259999999999998 0.05104398062798453
-1.0270000000000001 0.050988481484044
-1.0280000000000005 0.050966208861974185
-1.029 0.05097692722879675
-1.0300000000000002 0.051019287860257646
-1.0310000000000006 0.051090909524220726
-1.032 0.0511891154028054
-1.0330000000000004 0.05131087123192852
-1.0339999999999998 0.0514541866308004
-1.0350000000000001 0.051616901374515876
-1.0360000000000005 0.05179711773920552
-1.037 0.05199298721327255
-1.0380000000000003 0.052201784527891176
-1.0390000000000006 0.05241989607123308
-1.04 0.052642755878220426
-1.0410000000000004 0.05286441162912886
-1.0419999999999998 0.05307820872518765
-1.0430000000000001 0.05327729547571819
-1.0440000000000005 0.05345455526091275
-1.045 0.053605022922554514
-1.0460000000000003 0.05372558537963904
-1.0469999999999997 0.053815557621953114
-1.048 0.05387741034874491
-1.0490000000000004 0.05391686910106317
-1.0499999999999998 0.05394137033667435
-1.0510000000000002 0.05396105291989714
-1.0520000000000005 0.05398613306453143
-1.053 0.0540268030909594
-1.0540000000000003 0.05409232227097691
-1.0549999999999997 0.05418955989878544
-1.056 0.05432362928253673
-1.0570000000000004 0.0544967479438102
-1.0579999999999998 0.05470825151520774
-1.0590000000000002 0.05495587180439215
-1.0600000000000005 0.055234644204623096
-1.061 0.05553809708540063
-1.0620000000000003 0.05585848662447992
-1.0629999999999997 0.056187700580733003
-1.064 0.056517409969782724
-1.0650000000000004 0.056840175570894436
-1.0659999999999998 0.05715001555458371
-1.0670000000000002 0.05744265235943614
-1.0680000000000005 0.05771602240168542
-1.069 0.05796974390276634
-1.0700000000000003 0.0582054742024525
-1.0709999999999997 0.058425822773339964
-1.072 0.058633564666974024
-1.0730000000000004 0.058831246197873874
-1.0739999999999998 0.05902045649845755
-1.0750000000000002 0.05920139940089974
-1.0760000000000005 0.05937399977632856
-1.077 0.059537238534540085
-1.0780000000000003 0.05969025421753343
-1.0789999999999997 0.05983236238410867
-1.08 0.05996437016472118
-1.0810000000000004 0.060087837359875
-1.0819999999999999 0.060205416745989754
-1.0830000000000002 0.06032048286268843
-1.0840000000000005 0.06043679915722759
-1.085 0.06055833974527274
-1.0860000000000003 0.06068865130690088
-1.0869999999999997 0.060831040094553805
-1.088 0.06098842651267909
-1.0890000000000004 0.06116307943123948
-1.0899999999999999 0.06135688640745182
-1.0910000000000002 0.06157121723012622
-1.0920000000000005 0.06180711368581783
-1.093 0.062064728438658574
-1.0940000000000003 0.06234287960881093
-1.0949999999999998 0.06263895473403651
-1.096 0.06294879210423414
-1.0970000000000004 0.06326732619031701
-1.0979999999999999 0.06358766805258681
-1.0990000000000002 0.06390305941698539
-1.1000000000000005 0.0642061313397755
-1.101 0.06449102896696662
-1.1020000000000003 0.06475311530224492
-1.1029999999999998 0.06498963833447119
-1.104 0.0652003166988241
-1.1050000000000004 0.06538653870556227
-1.1059999999999999 0.06555109548899112
-1.1070000000000002 0.06569889801440282
-1.1080000000000005 0.06583368203106164
-1.109 0.06596027027660291
-1.1100000000000003 0.06608304437168222
-1.1109999999999998 0.06620581233837869
-1.112 0.06633197314591507
-1.1130000000000004 0.06646545073360645
-1.1139999999999999 0.06661053667995945
-1.1150000000000002 0.0667715730794262
-1.1160000000000005 0.06695350995241256
-1.117 0.06716181742522218
-1.1180000000000003 0.06740216846383822
-1.1189999999999998 0.06767928710734344
-1.12 0.06799646332457979
-1.1210000000000004 0.06835569464109642
-1.1219999999999999 0.06875709962180084
-1.1230000000000002 0.06919854764654983
-1.1240000000000006 0.06967565110018327
-1.125 0.07018206200693763
-1.1260000000000003 0.07071069081415042
-1.1269999999999998 0.07125314576306058
-1.1280000000000001 0.07180131965760977
-1.1290000000000004 0.07234696860550288
-1.13 0.07288286752072412
-1.1310000000000002 0.07340340118287313
-1.1320000000000006 0.07390397027177668
-1.133 0.07438142380636253
-1.1340000000000003 0.07483429211004007
-1.1349999999999998 0.07526320865179235
-1.1360000000000001 0.07566996503983252
-1.1370000000000005 0.0760571127849059
-1.138 0.07642923780159301
-1.1390000000000002 0.07679127376690462
-1.1400000000000006 0.07714905235229205
-1.141 0.07750821952773164
-1.1420000000000003 0.07787468737189354
-1.1429999999999998 0.0782532865927012
-1.1440000000000001 0.07864805908090848
-1.1450000000000005 0.07906278133230224
-1.146 0.0794987163840527
-1.1470000000000002 0.07995680383830128
-1.1480000000000006 0.08043648821694642
-1.149 0.08093673134144341
-1.1500000000000004 0.08145634006054371
-1.1509999999999998 0.08199334952891306
-1.1520000000000001 0.08254619235490893
-1.1530000000000005 0.0831131915531733
-1.154 0.08369301946000594
-1.1550000000000002 0.0842843231926131
-1.1560000000000006 0.08488496461433295
-1.157 0.08549297261647745
-1.1580000000000004 0.08610614688992653
-1.1589999999999998 0.0867208337491477
-1.1600000000000001 0.08733476358473234
-1.1610000000000005 0.08794532351937141
-1.162 0.08855102684854776
-1.1630000000000003 0.08915251922163873
-1.1640000000000006 0.08975252526395185
-1.165 0.0903564667587631
-1.1660000000000004 0.09097082534889676
-1.1669999999999998 0.09160332469514462
-1.1680000000000001 0.09226156592317496
-1.1690000000000005 0.09295217422697652
-1.17 0.09367908892235925
-1.1710000000000003 0.0944424265296152
-1.1719999999999997 0.09524014368132762
-1.173 0.09606723550224579
-1.1740000000000004 0.09691686066408305
-1.1749999999999998 0.09778093889755232
-1.1760000000000002 0.09865350631377645
-1.1770000000000005 0.09952970466193117
-1.178 0.10040685773370504
-1.1790000000000003 0.10128594345807873
-1.1799999999999997 0.10216934002323509
-1.181 0.10306074620251074
-1.1820000000000004 0.10396437056963304
-1.1829999999999998 0.10488385925856478
-1.1840000000000002 0.1058203468684274
-1.1850000000000005 0.10677379334462477
-1.186 0.10774203835223066
-1.1870000000000003 0.10872018700222176
-1.1879999999999997 0.10970276185165499
-1.189 0.11068388479850876
-1.1900000000000004 0.11165778677788342
-1.1909999999999998 0.11261999691109126
-1.1920000000000002 0.11356823439355966
-1.1930000000000005 0.1145014752017375
-1.194 0.11542006521149252
-1.1950000000000003 0.11632583447495129
-1.1959999999999997 0.11722063931892002
-1.197 0.11810673834145179
-1.1980000000000004 0.11898532890477607
-1.1989999999999998 0.1198566394185408
-1.2000000000000002 0.120722212428079
-1.2010000000000005 0.12158353168659702
-1.202 0.1224433463600143
-1.2030000000000003 0.12330573835088866
-1.2039999999999997 0.1241782852944823
-1.205 0.1250686843009352
-1.2060000000000004 0.12598664802932924
-1.2069999999999999 0.126939951837342
-1.2080000000000002 0.12793616184060783
-1.2090000000000005 0.1289799074664306
-1.21 0.1300722937233361
-1.2110000000000003 0.13121317078418393
-1.2119999999999997 0.13240009747612083
-1.213 0.133630137042191
-1.2140000000000004 0.13490095219340137
-1.2149999999999999 0.13621302561468854
-1.2160000000000002 0.13756927050468176
-1.2170000000000005 0.1389749467230565
-1.218 0.14043620493333064
-1.2190000000000003 0.1419595868329773
-1.2199999999999998 0.14355044704305864
-1.221 0.1452105316365522
-1.2220000000000004 0.14693847535441704
-1.2229999999999999 0.1487280795066562
-1.2240000000000002 0.15056973853708913
-1.2250000000000005 0.15245014997431747
-1.226 0.15435371346820614
-1.2270000000000003 0.15626360921424012
-1.2279999999999998 0.15816253614284517
-1.229 0.1600342069383887
-1.2300000000000004 0.16186418884086248
-1.2309999999999999 0.16363899378004307
-1.2320000000000002 0.16534602081878158
-1.2330000000000005 0.16697750802819325
-1.234 0.168528182399054
-1.2350000000000003 0.16999588805832597
-1.2359999999999998 0.171384742451346
-1.237 0.17270416631998917
-1.2380000000000004 0.17396807231031836
-1.2389999999999999 0.17519723012396832
-1.2400000000000002 0.17641587667704287
-1.2410000000000005 0.17764955802210405
-1.242 0.17892461769886678
-1.2430000000000003 0.1802625739709016
-1.2439999999999998 0.18168119813652514
-1.245 0.1831902488211776
-1.2460000000000004 0.18479135319508883
-1.2469999999999999 0.1864799000560223
-1.2480000000000002 0.18824407017803738
-1.2490000000000006 0.19006785378009314
-1.25 0.1919340192503787
-1.2510000000000003 0.19382511382464956
-1.2519999999999998 0.1957269623014563
-1.2530000000000001 0.19762878372300066
-1.2540000000000004 0.19952426487610297
-1.255 0.2014146110354717
-1.2560000000000002 0.20330646211929018
-1.2570000000000006 0.2052112608543794
-1.258 0.20714450602348228
-1.2590000000000003 0.20912485382981147
-1.2599999999999998 0.21117080757651452
-1.2610000000000001 0.2132997547708926
-1.2620000000000005 0.21552421468990343
-1.263 0.2178536298480684
-1.2640000000000002 0.2202908737794432
-1.2650000000000006 0.22283154993536686
-1.266 0.22546949929247456
-1.2670000000000003 0.22819678623179046
-1.2679999999999998 0.23100246070813202
-1.2690000000000001 0.23388008575078012
-1.2700000000000005 0.23682234439094765
-1.271 0.23982324538940736
-1.2720000000000002 0.24287465537232109
-1.2730000000000006 0.24596494108974498
-1.274 0.24907619725770622
-1.2750000000000004 0.2521869371625449
-1.2759999999999998 0.255268048828729
-1.2770000000000001 0.2582908213554964
-1.2780000000000005 0.26122799110176886
-1.279 0.26406233873981083
-1.2800000000000002 0.26678896091551985
-1.2810000000000006 0.26941642607607436
-1.282 0.2719680407036316
-1.2830000000000004 0.2744792689320366
-1.2839999999999998 0.27699238814191246
-1.2850000000000001 0.2795486027344462
-1.2860000000000005 0.28218103288172586
-1.287 0.28491064869434923
-1.2880000000000003 0.28773994234023603
-1.2890000000000006 0.2906556005337528
-1.29 0.2936280660870378
-1.2910000000000004 0.296615208877373
-1.2919999999999998 0.29957248150740867
-1.2930000000000001 0.30245439073383823
-1.2940000000000005 0.3052231922456802
-1.295 0.30785165923728885
-1.2960000000000003 0.31032362054348944
-1.2969999999999997 0.31263811419733334
-1.298 0.31480511617815865
-1.2990000000000004 0.31684465206990503
-1.2999999999999998 0.3187877767337271
-1.3010000000000002 0.32066797575528116
-1.3020000000000005 0.32252606746457885
-1.303 0.3244023710900052
-1.3040000000000003 0.3263349784446783
-1.3049999999999997 0.3283607851495267
-1.306 0.3305086456462049
-1.3070000000000004 0.33279985821957114
-1.3079999999999998 0.3352440056272047
-1.3090000000000002 0.3378386441459725
-1.3100000000000005 0.34057123476297196
-1.311 0.3434204481487046
-1.3120000000000003 0.34635689540158515
-1.3129999999999997 0.34935309607983733
-1.314 0.35238293118178743
-1.3150000000000004 0.35542700786570003
-1.3159999999999998 0.3584768588581227
-1.3170000000000002 0.36153536837943073
-1.3180000000000005 0.3646079545600992
-1.319 0.3677115863221272
-1.3200000000000003 0.37086149800017276
-1.3209999999999997 0.37406784319990455
-1.322 0.37733324795211237
-1.3230000000000004 0.38065035585663154
-1.3239999999999998 0.3839978049599215
-1.3250000000000002 0.3873482099117969
-1.3260000000000005 0.3906625726067058
-1.327 0.3939015020105583
-1.3280000000000003 0.3970235449039877
-1.3289999999999997 0.39999737113774325
-1.33 0.40279529187426577
-1.3310000000000004 0.4054009296190772
-1.3319999999999999 0.407805364188134
-1.3330000000000002 0.4100051212566187
-1.3340000000000005 0.4120070829986991
-1.335 0.4138216657061512
-1.3360000000000003 0.41546266110973895
-1.3369999999999997 0.4169549779960983
-1.338 0.4183266460605463
-1.3390000000000004 0.41961778280811796
-1.3399999999999999 0.4208789973554471
-1.3410000000000002 0.422167826579797
-1.3420000000000005 0.4235481451236931
-1.343 0.4250838608480113
-1.3440000000000003 0.426837737309245
-1.3449999999999998 0.4288617946399471
-1.346 0.4311916227307854
-1.3470000000000004 0.43384779568533366
-1.3479999999999999 0.4368257814161969
-1.3490000000000002 0.4401027519575684
-1.3500000000000005 0.4436382897860177
-1.351 0.44737011420564105
-1.3520000000000003 0.45122619325544594
-1.3529999999999998 0.4551225696836306
-1.354 0.45897211270375454
-1.3550000000000004 0.462687932146814
-1.3559999999999999 0.4661868224740754
-1.3570000000000002 0.4693991471318844
-1.3580000000000005 0.4722658929154949
-1.359 0.4747455154936736
-1.3600000000000003 0.47681737446754974
-1.3609999999999998 0.4784736822274249
-1.362 0.4797227427440084
-1.3630000000000004 0.480591581040664
-1.3639999999999999 0.4811133227279396
-1.3650000000000002 0.4813318124504827
-1.3660000000000005 0.4812965920393898
-1.367 0.4810679338163755
-1.3680000000000003 0.4807045351256257
-1.3689999999999998 0.4802698051559347
-1.37 0.47982868576572524
-1.3710000000000004 0.4794401724221951
-1.3719999999999999 0.47915462690927346
-1.3730000000000002 0.4790090802684395
-1.3740000000000006 0.4790201795574692
-1.375 0.47918680707596023
-1.3760000000000003 0.47948349625084336
-1.3769999999999998 0.4798680901373982
-1.3780000000000001 0.4802770947648594
-1.3790000000000004 0.4806485071811899
-1.38 0.4809118650703401
-1.3810000000000002 0.48100920285699916
-1.3820000000000006 0.4808989484120769
-1.383 0.4805540220294279
-1.3840000000000003 0.47997733629724043
-1.3849999999999998 0.4791947233659736
-1.3860000000000001 0.4782498868252402
-1.3870000000000005 0.47720604286216584
-1.388 0.4761333997181021
-1.3890000000000002 0.47510576317639786
-1.3900000000000006 0.4741885271432821
-1.391 0.4734349015000694
-1.3920000000000003 0.47287820670007286
-1.3929999999999998 0.4725279433374783
-1.3940000000000001 0.47237351840476277
-1.3950000000000005 0.47238457061777445
-1.396 0.47251470318826355
-1.3970000000000002 0.4727158338480659
-1.3980000000000006 0.4729379314299133
-1.399 0.47313968658925115
-1.4000000000000004 0.47329199240376485
-1.4009999999999998 0.4733803871204999
-1.4020000000000001 0.4734014162985397
-1.4030000000000005 0.4733585671628939
-1.404 0.47325742280327676
-1.4050000000000002 0.47310115353599713
-1.4060000000000006 0.4728795292772482
-1.407 0.4725746284910477
-1.4080000000000004 0.4721613598710023
-1.4089999999999998 0.4716083454479447
-1.4100000000000001 0.4708884577851365
-1.4110000000000005 0.4699869586090674
-1.412 0.468901255040285
-1.4130000000000003 0.467652024285853
-1.4140000000000006 0.46627790037627614
-1.415 0.4648354385764935
-1.4160000000000004 0.46338770718043815
-1.4169999999999998 0.46200049152688366
-1.4180000000000001 0.4607298213026204
-1.4190000000000005 0.45961711324746785
-1.42 0.4586829378763935
-1.4210000000000003 0.45792890703020106
-1.4220000000000006 0.4573389850104742
-1.423 0.4568816156797416
-1.4240000000000004 0.4565206378366425
-1.4249999999999998 0.4562166635066404
-1.4260000000000002 0.4559363345371572
-1.4270000000000005 0.45565970502350683
-1.428 0.45536998167624526
-1.4290000000000003 0.4550704693930207
-1.4299999999999997 0.45476975284936383
-1.431 0.45448473637191866
-1.4320000000000004 0.4542377437037129
-1.4329999999999998 0.4540481227914183
-1.4340000000000002 0.4539309974137431
-1.4350000000000005 0.45389221290710574
-1.436 0.4539262270323866
-1.4370000000000003 0.4540116618699504
-1.4379999999999997 0.4541094595800857
-1.439 0.4541672619224588
-1.4400000000000004 0.45412132102980346
-1.4409999999999998 0.45390222023711263
-1.4420000000000002 0.4534430531081934
-1.4430000000000005 0.4526862237785642
-1.444 0.45159244212995325
-1.4450000000000003 0.45014772930261754
-1.4459999999999997 0.4483648277703552
-1.447 0.44628493710052125
-1.4480000000000004 0.44397530508719296
-1.4489999999999998 0.4415247652047534
-1.4500000000000002 0.43903552703739174
-1.4510000000000005 0.43661293056342476
-1.452 0.4343658604467483
-1.4530000000000003 0.43239046256435754
-1.4539999999999997 0.4307732854826647
-1.455 0.42957972351905876
-1.4560000000000004 0.42885666673577827
-1.4569999999999999 0.42862371060974236
-1.4580000000000002 0.42887986301641323
-1.4590000000000005 0.42959545550245243
-1.46 0.43071327476363713
-1.4610000000000003 0.43215475807107523
-1.4619999999999997 0.43382357246232855
-1.463 0.4356070216916733
-1.4640000000000004 0.4373926780287922
-1.4649999999999999 0.4390708692505544
-1.4660000000000002 0.4405477021946742
-1.4670000000000005 0.4417506771964154
-1.468 0.442631452763078
-1.4690000000000003 0.44317168818676816
-1.4699999999999998 0.44337401165067536
-1.471 0.4432597465360762
-1.4720000000000004 0.44286716956978817
-1.4729999999999999 0.4422327588521335
-1.4740000000000002 0.441396482109265
-1.4750000000000005 0.4403908028009612
-1.476 0.43924529350679625
-1.4770000000000003 0.4379877532140941
-1.4779999999999998 0.43664429080471395
-1.479 0.43525135680637056
-1.4800000000000004 0.43385299579553094
-1.4809999999999999 0.43250197410195396
-1.4820000000000002 0.43126536263331694
-1.4830000000000005 0.43020942141790325
-1.484 0.4294027875775122
-1.4850000000000003 0.42890187210664327
-1.4859999999999998 0.42874678242023495
-1.487 0.42895449841938205
-1.4880000000000004 0.4295185883549524
-1.4889999999999999 0.4304077116472
-1.4900000000000002 0.43157199833243176
-1.4910000000000005 0.4329467746115807
-1.492 0.43446635451405763
-1.4930000000000003 0.43605999634390724
-1.4939999999999998 0.437667430394116
-1.495 0.43924105551486503
-1.4960000000000004 0.44074490148395495
-1.4969999999999999 0.4421572042921529
-1.4980000000000002 0.44346730861859196
-1.4990000000000006 0.4446722260999021
-1.5 0.4457805063711211
-1.5010000000000003 0.44679953233066466
-1.5019999999999998 0.4477458959093813
-1.5030000000000001 0.44863003243301525
-1.5040000000000004 0.44947489749614816
-1.505 0.4502968526472563
-1.5060000000000002 0.4511152263882978
-1.5070000000000006 0.45194449840081197
-1.508 0.45280296950126153
-1.5090000000000003 0.45369599326826926
-1.5099999999999998 0.45462223990197886
-1.5110000000000001 0.4555687850570968
-1.5120000000000005 0.4565152543142356
-1.513 0.4574296029220477
-1.5140000000000002 0.4582767883955174
-1.5150000000000006 0.45902889423796944
-1.516 0.4596661823128943
-1.5170000000000003 0.4601837225790362
-1.5179999999999998 0.4605991352669539
-1.5190000000000001 0.46095049224385504
-1.5200000000000005 0.46129820283188827
-1.521 0.4617096817551408
-1.5220000000000002 0.46225917928810967
-1.5230000000000006 0.46301388135459787
-1.524 0.46402635599104664
-1.5250000000000004 0.4653268759058565
-1.5259999999999998 0.4669230556326022
-1.5270000000000001 0.46879950845520507
-1.5280000000000005 0.4709233752080556
-1.529 0.47325572640294244
-1.5300000000000002 0.47575082443732625
-1.5310000000000006 0.4783663791125261
-1.532 0.4810698228737778
-1.5330000000000004 0.48383442780468566
-1.5339999999999998 0.4866414153448797
-1.5350000000000001 0.48948250368931095
-1.5360000000000005 0.4923474435719811
-1.537 0.4952286038937185
-1.5380000000000003 0.49811512095309507
-1.5390000000000006 0.5009980474764525
-1.54 0.503866786704314
-1.5410000000000004 0.5067126922669382
-1.5419999999999998 0.5095374959257982
-1.5430000000000001 0.5123430789382278
-1.5440000000000005 0.515138151301306
-1.545 0.5179415524165519
-1.5460000000000003 0.5207745842045869
-1.5470000000000006 0.5236564665601525
-1.548 0.5266081598181558
-1.5490000000000004 0.5296457856713994
-1.5499999999999998 0.5327816321325968
-1.5510000000000002 0.5360228847304531
-1.5520000000000005 0.5393806785562058
-1.553 0.5428562318579666
-1.5540000000000003 0.5464572454652105
-1.5549999999999997 0.5501907065082843
-1.556 0.5540662665679699
-1.5570000000000004 0.55808799743566
-1.5579999999999998 0.5622603334352305
-1.5590000000000002 0.5665835721827192
-1.5600000000000005 0.571047787243981
-1.561 0.5756419305007088
-1.5620000000000003 0.580341891533442
-1.5629999999999997 0.5851253602468359
-1.564 0.589963753281079
-1.5650000000000004 0.594825963048957
-1.5659999999999998 0.5996823057517846
-1.5670000000000002 0.6045000515379165
-1.5680000000000005 0.6092476678861559
-1.569 0.6138953712265063
-1.5700000000000003 0.618413866852593
-1.5709999999999997 0.6227843779499777
-1.572 0.6269929304061124
-1.5730000000000004 0.6310429495839015
-1.5739999999999998 0.6349533065014505
-1.5750000000000002 0.6387657538449221
-1.5760000000000005 0.642537714341607
-1.577 0.6463427443878255
-1.5780000000000003 0.6502622782431577
-1.5789999999999997 0.6543833337991415
-1.58 0.6587805269964658
-1.5810000000000004 0.6635172474954182
-1.5819999999999999 0.6686336708398518
-1.5830000000000002 0.6741476738983103
-1.5840000000000005 0.6800438653352705
-1.585 0.6862949483547801
-1.5860000000000003 0.6928447019680843
-1.5869999999999997 0.6996208669443006
-1.588 0.706545479547467
-1.5890000000000004 0.7135296980985679
-1.5899999999999999 0.7204891305901469
-1.5910000000000002 0.7273423475459488
-1.5920000000000005 0.7340179109884237
-1.593 0.7404610730780853
-1.5940000000000003 0.7466288345876861
-1.5949999999999998 0.7525057126582382
-1.596 0.7580966880585729
-1.5970000000000004 0.7634338317764707
-1.5979999999999999 0.768563835688403
-1.5990000000000002 0.7735540839293968
-1.6000000000000005 0.778471662088106
-1.601 0.7833792356913042
-1.6020000000000003 0.7883316605572835
-1.6029999999999998 0.7933507899824026
-1.604 0.7984390431001145
-1.6050000000000004 0.8035606530902893
-1.6059999999999999 0.808661275921751
-1.6070000000000002 0.8136766394218079
-1.6080000000000005 0.8185386813241352
-1.609 0.8231921481541193
-1.6100000000000003 0.8276036671870417
-1.6109999999999998 0.831776480503086
-1.612 0.8357364545113819
-1.6130000000000004 0.8395373229754757
-1.6139999999999999 0.8432599999766915
-1.6150000000000002 0.846984534752664
-1.6160000000000005 0.8507898368163035
-1.617 0.854748664266747
-1.6180000000000003 0.8589049589328241
-1.6189999999999998 0.8632918238178394
-1.62 0.8679098808892258
-1.6210000000000004 0.8727383267584244
-1.6219999999999999 0.8777362073868483
-1.6230000000000002 0.8828412384713652
-1.6240000000000006 0.8879682611226757
-1.625 0.8930200194288043
-1.6260000000000003 0.8978917188156801
-1.6269999999999998 0.9024723659941568
-1.6280000000000001 0.9066590888302146
-1.6290000000000004 0.9103717982563382
-1.63 0.9135476028448045
-1.6310000000000002 0.9161629814911278
-1.6320000000000006 0.9182264912303291
-1.633 0.9197762662432387
-1.6340000000000003 0.9208707774207276
-1.6349999999999998 0.9215845293160912
-1.6360000000000001 0.921992133994123
-1.6370000000000005 0.9221598835206432
-1.638 0.9221475769236864
-1.6390000000000002 0.9219934042656925
-1.6400000000000006 0.9217327025397192
-1.641 0.9213954145109463
-1.6420000000000003 0.9210067386071998
-1.6429999999999998 0.9205935082729739
-1.6440000000000001 0.9201812509767416
-1.6450000000000005 0.9197838684813234
-1.646 0.9193965158017245
-1.6470000000000002 0.9189989051221661
-1.6480000000000006 0.9185333480041232
-1.649 0.9179244820820691
-1.6500000000000004 0.9170706060208641
-1.6509999999999998 0.9158670364570064
-1.6520000000000001 0.9142183929636356
-1.6530000000000005 0.9120443647021655
-1.654 0.9093043523773722
-1.6550000000000002 0.9059853937928494
-1.6560000000000006 0.902104133893737
-1.657 0.8977068031111287
-1.6580000000000004 0.8928524141361615
-1.6589999999999998 0.8876011539801316
-1.6600000000000001 0.8820030589046213
-1.6610000000000005 0.8761017014849477
-1.662 0.869927704811848
-1.6630000000000003 0.8634949248511096
-1.6640000000000006 0.8568184857728007
-1.665 0.8499085049245788
-1.6660000000000004 0.8427724461613535
-1.6669999999999998 0.8354268933144043
-1.6680000000000001 0.8278832917018116
-1.6690000000000005 0.8201496254152724
-1.67 0.812236788154123
-1.6710000000000003 0.8041396863863627
-1.6720000000000006 0.7958550575530021
-1.673 0.7873739870387116
-1.6740000000000004 0.7786869062862809
-1.6749999999999998 0.7697818332102186
-1.6760000000000002 0.760661545610469
-1.6770000000000005 0.7513369649377333
-1.678 0.7418238217604786
-1.6790000000000003 0.7321601723185464
-1.6799999999999997 0.7223809883519269
-1.681 0.7125346953560241
-1.6820000000000004 0.702677462676935
-1.6829999999999998 0.6928649396131933
-1.6840000000000002 0.6831570738809939
-1.6850000000000005 0.6736153190538904
-1.686 0.6642902440067996
-1.6870000000000003 0.6552351146627211
-1.6879999999999997 0.6464929758785393
-1.689 0.6380852092123795
-1.6900000000000004 0.6300159177841927
-1.6909999999999998 0.622265866388036
-1.6920000000000002 0.6147905626470579
-1.6930000000000005 0.6075175146233053
-1.694 0.6003592449277083
-1.6950000000000003 0.5932123775987947
-1.6959999999999997 0.58597081629188
-1.697 0.5785367989852371
-1.6980000000000004 0.5708272234097141
-1.6989999999999998 0.5627867754802989
-1.7000000000000002 0.5543832532707215
-1.7010000000000005 0.5456201666766305
-1.702 0.5365268541909567
-1.7030000000000003 0.5271573023545136
-1.7039999999999997 0.517587718620973
-1.705 0.5079030535328689
-1.7060000000000004 0.49819339950855823
-1.7069999999999999 0.4885504148900975
-1.7080000000000002 0.4790569574719356
-1.7090000000000005 0.4697867101702404
-1.71 0.4607969334934788
-1.7110000000000003 0.4521273923757554
-1.7119999999999997 0.44380443071761794
-1.713 0.43583486198340354
-1.7140000000000004 0.4282125841356074
-1.7149999999999999 0.4209228904415515
-1.7160000000000002 0.4139441813455847
-1.7170000000000005 0.4072518181348516
-1.718 0.40082402643215653
-1.7190000000000003 0.39463441096090807
-1.7199999999999998 0.38866402194052463
-1.721 0.3828903046674475
-1.7220000000000004 0.3772922363310142
-1.7229999999999999 0.37184695458665146
-1.7240000000000002 0.36652972894540287
-1.7250000000000005 0.36131353502223684
-1.726 0.35617124519196086
-1.7270000000000003 0.3510834143108957
-1.7279999999999998 0.34603263922202765
-1.729 0.34101545538262795
-1.7300000000000004 0.3360352964824455
-1.7309999999999999 0.3311051886233654
-1.7320000000000002 0.3262465922850706
-1.7330000000000005 0.32148440628459357
-1.734 0.3168431385536488
-1.7350000000000003 0.3123470724223002
-1.7359999999999998 0.30800844496310115
-1.737 0.30383434169426093
-1.7380000000000004 0.2998258837586757
-1.7389999999999999 0.29597376596561503
-1.7400000000000002 0.2922645001201904
-1.7410000000000005 0.28867964728343487
-1.742 0.2851973808735914
-1.7430000000000003 0.28179519126140806
-1.7439999999999998 0.2784460729604838
-1.745 0.27512262114346003
-1.7460000000000004 0.27179699228068094
-1.7469999999999999 0.2684400361967114
-1.7480000000000002 0.26502343047372673
-1.7490000000000006 0.2615261796594427
-1.75 0.2579324351791408
-1.7510000000000003 0.25423744249676794
-1.7519999999999998 0.2504485265767544
-1.7530000000000001 0.24658389744686798
-1.7540000000000004 0.24267830325238807
-1.755 0.2387730619456514
-1.7560000000000002 0.23491323557232846
-1.7570000000000006 0.231145310283314
-1.758 0.22751070209681518
-1.7590000000000003 0.22403881846000234
-1.7599999999999998 0.22074639888933878
-1.7610000000000001 0.21763568114251577
-1.7620000000000005 0.21469374320376008
-1.763 0.21189488561752914
-1.7640000000000002 0.2092037010209319
-1.7650000000000006 0.2065805590720125
-1.766 0.20398807211901096
-1.7670000000000003 0.20139339527463967
-1.7679999999999998 0.19877008824394757
-1.7690000000000001 0.19610374825307406
-1.7700000000000005 0.19339147304323048
-1.771 0.19063845401059334
-1.7720000000000002 0.18785737934089028
-1.7730000000000006 0.1850666398369131
-1.774 0.18228520399185244
-1.7750000000000004 0.17953129484177133
-1.7759999999999998 0.17682075103470618
-1.7770000000000001 0.17416772177986486
-1.7780000000000005 0.1715820361256499
-1.779 0.16907189872305842
-1.7800000000000002 0.16664459354271988
-1.7810000000000006 0.16430676106680334
-1.782 0.16206505464699264
-1.7830000000000004 0.15992547249918282
-1.7839999999999998 0.15789341242472738
-1.7850000000000001 0.15597347109643633
-1.7860000000000005 0.15416772009950566
-1.787 0.1524761272145308
-1.7880000000000003 0.15089713182537956
-1.7890000000000006 0.1494262510271597
-1.79 0.1480576925350544
-1.7910000000000004 0.14678466803264803
-1.7919999999999998 0.14559843506498585
-1.7930000000000001 0.14448867454413275
-1.7940000000000005 0.14344231652772008
-1.795 0.14244344006832393
-1.7960000000000003 0.14147261524459992
-1.7970000000000006 0.14050875054710837
-1.798 0.13952794190893214
-1.7990000000000004 0.13850575263576265
-1.7999999999999998 0.13741972935991775
-1.8010000000000002 0.13625097306845782
-1.8020000000000005 0.13498603126738548
-1.803 0.13361812786581562
-1.8040000000000003 0.1321488349501913
-1.8050000000000006 0.13058909973234545
-1.806 0.12895581552162147
-1.8070000000000004 0.12727232024857638
-1.8079999999999998 0.12556557173199917
-1.8090000000000002 0.12386449501397588
-1.8100000000000005 0.1221955868958222
-1.811 0.12058318300592119
-1.8120000000000003 0.1190458792979802
-1.8129999999999997 0.11759663423619618
-1.814 0.11624109081937493
-1.8150000000000004 0.11497781486333644
-1.8159999999999998 0.11379962764479232
-1.8170000000000002 0.11269503353282273
-1.8180000000000005 0.11164849105171455
-1.819 0.11064391705084334
-1.8200000000000003 0.1096657569771262
-1.8209999999999997 0.1087010515332969
-1.822 0.10774139146452565
-1.8230000000000004 0.10678137493165807
-1.8239999999999998 0.10582149585818543
-1.8250000000000002 0.10486425344539631
-1.8260000000000005 0.10391480556671752
-1.827 0.10297924307694395
-1.8280000000000003 0.10206207905824966
-1.8289999999999997 0.10116532223360676
-1.83 0.10028868187530408
-1.8310000000000004 0.09942909153801358
-1.8319999999999999 0.09858094270902078
-1.8330000000000002 0.09773858067673168
-1.8340000000000005 0.09689526952743863
-1.835 0.09604669186387145
-1.8360000000000003 0.09519135853741485
-1.8369999999999997 0.09433004683410975
-1.838 0.0934673062010372
-1.8390000000000004 0.09261085258441716
-1.8399999999999999 0.09177039808727828
-1.8410000000000002 0.0909570252679334
-1.8420000000000005 0.09018181339790927
-1.843 0.08945392990036576
-1.8440000000000003 0.08877987027663835
-1.8449999999999998 0.08816140142306245
-1.846 0.08759508909372378
-1.8470000000000004 0.08707243176172558
-1.8479999999999999 0.08657949887351997
-1.8490000000000002 0.08609862892982316
-1.8500000000000005 0.08561000781480775
-1.851 0.08509423029735938
-1.8520000000000003 0.08453437560160623
-1.8529999999999998 0.0839185299347159
-1.854 0.083241233675266
-1.8550000000000004 0.08250428368001429
-1.8559999999999999 0.08171672663045043
-1.8570000000000002 0.08089324734768283
-1.8580000000000005 0.08005311920788985
-1.859 0.07921732447999966
-1.8600000000000003 0.07840648216073814
-1.8609999999999998 0.07763837739729358
-1.862 0.07692605871808365
-1.8630000000000004 0.07627662869994775
-1.8639999999999999 0.07569124804076341
-1.8650000000000002 0.07516520063100932
-1.8660000000000005 0.07468876375410843
-1.867 0.07424894429746084
-1.8680000000000003 0.07383110665584015
-1.8689999999999998 0.07342098416533224
-1.87 0.07300546527736367
-1.8710000000000004 0.07257510717739395
-1.8719999999999999 0.07212344820933597
-1.8730000000000002 0.07164863354859737
-1.8740000000000006 0.0711526161906374
-1.875 0.07064009930215298
-1.8760000000000003 0.07011869994231049
-1.8769999999999998 0.0695970075998337
-1.8780000000000001 0.06908341943144589
-1.8790000000000004 0.06858576551353773
-1.88 0.06810978049658534
-1.8810000000000002 0.06766015231300644
-1.8820000000000006 0.06723829701315885
-1.883 0.06684506465906617
-1.8840000000000003 0.06647939024647335
-1.8849999999999998 0.06613950275909589
-1.8860000000000001 0.06582374997283193
-1.8870000000000005 0.06553017735793164
-1.888 0.06525748557480653
-1.8890000000000002 0.06500403943113779
-1.8900000000000006 0.06476849231358948
-1.891 0.06454836433904222
-1.8920000000000003 0.06434036413918719
-1.8929999999999998 0.0641398924905393
-1.8940000000000001 0.06394160742146
-1.8950000000000005 0.06373883211397334
-1.896 0.06352499698215036
-1.8970000000000002 0.0632940322539146
-1.8980000000000006 0.06304084220969862
-1.899 0.06276298388315107
-1.9000000000000004 0.06246020157054102
-1.9009999999999998 0.06213493756448057
-1.9020000000000001 0.061792064030637785
-1.9030000000000005 0.0614380082724071
-1.904 0.061080722094365346
-1.9050000000000002 0.06072785682641208
-1.9060000000000006 0.060386464246117454
-1.907 0.06006141341280497
-1.9080000000000004 0.05975602039400013
-1.9089999999999998 0.05947034823326884
-1.9100000000000001 0.05920238846651361
-1.9110000000000005 0.058947725488914283
-1.912 0.058700588944724956
-1.9130000000000003 0.05845386306657213
-1.9140000000000006 0.05820106804489889
-1.915 0.05793602988012019
-1.9160000000000004 0.05765392198526197
-1.9169999999999998 0.05735177727907215
-1.9180000000000001 0.05702857504093628
-1.9190000000000005 0.056685482887851114
-1.92 0.056324939990286316
-1.9210000000000003 0.05595185432229747
-1.9220000000000006 0.05557183980798172
-1.923 0.05519128391752475
-1.9240000000000004 0.054817755523954015
-1.9249999999999998 0.0544585089382484
-1.9260000000000002 0.054120893536031583
-1.9270000000000005 0.0538114847294464
-1.928 0.05353553222223136
-1.9290000000000003 0.05329746795862185
-1.9300000000000006 0.05309897169868505
-1.931 0.05294032915995266
-1.9320000000000004 0.05281881372644524
-1.9329999999999998 0.05272957201308364
-1.9340000000000002 0.05266603463787621
-1.9350000000000005 0.05262037217042473
-1.936 0.05258441448381628
-1.9370000000000003 0.052550343176745756
-1.9379999999999997 0.05251209737911731
-1.939 0.052465318279220303
-1.9400000000000004 0.05240868106324415
-1.9409999999999998 0.05234298402018449
-1.9420000000000002 0.052271366620652036
-1.9430000000000005 0.05219863477688647
-1.944 0.05213112037542357
-1.9450000000000003 0.052074769768999996
-1.9459999999999997 0.052035383624729814
-1.947 0.052017336611398686
-1.9480000000000004 0.05202278844163741
-1.9489999999999998 0.05205217780622429
-1.9500000000000002 0.052103568000221964
-1.9510000000000005 0.052173044061705316
-1.952 0.05225456799000549
-1.9530000000000003 0.05234055671825413
-1.9539999999999997 0.05242257513570617
-1.955 0.05249158914268272
-1.9560000000000004 0.05253913222045216
-1.9569999999999999 0.05255764452696791
-1.9580000000000002 0.05254154891935344
-1.9590000000000005 0.052487368306422075
-1.96 0.0523947938813254
-1.9610000000000003 0.05226628878381463
-1.9619999999999997 0.0521068746752833
-1.963 0.051923558615391226
-1.9640000000000004 0.051724861144485004
-1.9649999999999999 0.0515195923896484
-1.9660000000000002 0.05131620449348429
-1.9670000000000005 0.051121586407002866
-1.968 0.050940514610779676
-1.9690000000000003 0.0507757111465883
-1.9699999999999998 0.050627136069640206
-1.971 0.050492869651295284
-1.9720000000000004 0.050369127464829785
-1.9729999999999999 0.05025097388028577
-1.9740000000000002 0.050132827533757106
-1.9750000000000005 0.05000984454680379
-1.976 0.049877579682293074
-1.9770000000000003 0.04973336520968856
-1.9779999999999998 0.049575831341671615
-1.979 0.04940562280203237
-1.9800000000000004 0.049225214410793215
-1.9809999999999999 0.049038634741294045
-1.9820000000000002 0.04885021244225324
-1.9830000000000005 0.048664723531620685
-1.984 0.04848648244371004
-1.9850000000000003 0.048318318470526034
-1.9859999999999998 0.04816177732610775
-1.987 0.04801695948201574
-1.9880000000000004 0.04788259931592345
-1.9889999999999999 0.04775657916495232
-1.9900000000000002 0.04763747666891022
-1.9910000000000005 0.04752432527201894
-1.992 0.04741772494545954
-1.9930000000000003 0.04731975316801497
-1.9939999999999998 0.04723434580450632
-1.995 0.04716678950920921
-1.9960000000000004 0.047122187187902446
-1.9969999999999999 0.04710556349906981
-1.9980000000000002 0.04712035960513325
-1.9990000000000006 0.04716747529327173
-2.0 0.04724496636907773
-2.0009999999999994 0.047348553410024544
-2.0020000000000007 0.047471094952676485
-2.003 0.047604047958066546
-2.0039999999999996 0.04773806162432916
-2.005000000000001 0.04786400123179465
-2.0060000000000002 0.047974167010903346
-2.0069999999999997 0.04806281852962127
-2.008000000000001 0.04812648871107372
-2.0090000000000003 0.048163964591908914
-2.01 0.048175795382552754
-2.011000000000001 0.048163820336346606
-2.0120000000000005 0.048130399452138456
-2.013 0.0480776169882604
-2.0139999999999993 0.04800743569069905
-2.0150000000000006 0.04792101952482783
-2.016 0.047819344974099766
-2.0169999999999995 0.047703162705867684
-2.0180000000000007 0.04757374648278899
-2.019 0.047433324270824424
-2.0199999999999996 0.047285398824803045
-2.021000000000001 0.047134841392002164
-2.0220000000000002 0.04698738345973907
-2.0229999999999997 0.04684971956218989
-2.024000000000001 0.046727982589447076
-2.0250000000000004 0.04662805182737585
-2.026 0.04655452704246213
-2.027000000000001 0.04651018181254146
-2.0280000000000005 0.046496322899537784
-2.029 0.04651233907412681
-2.0299999999999994 0.046556626495322884
-2.0310000000000006 0.046626682729210625
-2.032 0.04671979115692427
-2.0329999999999995 0.046832976005096054
-2.0340000000000007 0.04696428296272781
-2.035 0.04711167545358727
-2.0359999999999996 0.04727342952951938
-2.037000000000001 0.04744793585296546
-2.0380000000000003 0.04763285364062512
-2.0389999999999997 0.047825091013356635
-2.040000000000001 0.048020738019332446
-2.0410000000000004 0.048214656246407125
-2.042 0.04840108356119064
-2.043000000000001 0.048574076328557474
-2.0440000000000005 0.0487274305971011
-2.045 0.04885686119124573
-2.0459999999999994 0.048959715576390436
-2.0470000000000006 0.0490354934612785
-2.048 0.04908649719981199
-2.0489999999999995 0.04911793186632378
-2.0500000000000007 0.04913650202820369
-2.051 0.04915132560335312
-2.0519999999999996 0.049171552869090376
-2.053000000000001 0.04920629259537219
-2.0540000000000003 0.04926379070243998
-2.0549999999999997 0.04935011967252245
-2.056000000000001 0.04946977068734119
-2.0570000000000004 0.04962462858785486
-2.058 0.04981399974988984
-2.059000000000001 0.05003578869670083
-2.0600000000000005 0.05028551279276735
-2.061 0.05055739025015402
-2.0619999999999994 0.050844551470524454
-2.0630000000000006 0.05113984928829271
-2.064 0.05143597926888199
-2.0649999999999995 0.05172645303782227
-2.0660000000000007 0.052006092882564
-2.067 0.05227121612392717
-2.0679999999999996 0.05252007031336016
-2.069000000000001 0.0527523366041369
-2.0700000000000003 0.05296944483131601
-2.0709999999999997 0.05317359003772624
-2.072000000000001 0.05336703585430176
-2.0730000000000004 0.053551780841865376
-2.074 0.053728925391007244
-2.0749999999999993 0.053898310971517885
-2.0760000000000005 0.054059549856877734
-2.077 0.054211437553568595
-2.0779999999999994 0.054352964391121576
-2.0790000000000006 0.0544833360795067
-2.08 0.05460316748669301
-2.0809999999999995 0.05471380892610086
-2.0820000000000007 0.05481765215075197
-2.083 0.05491779262325792
-2.0839999999999996 0.055017728735043674
-2.085000000000001 0.05512119777902817
-2.0860000000000003 0.05523159785858238
-2.0869999999999997 0.055352153191034065
-2.088000000000001 0.055485777807708594
-2.0890000000000004 0.05563480851875104
-2.09 0.055801250202461884
-2.0909999999999993 0.055986625349334025
-2.0920000000000005 0.056192126009985535
-2.093 0.05641809467730643
-2.0939999999999994 0.056663608099203955
-2.0950000000000006 0.05692638600274947
-2.096 0.05720268426416346
-2.0969999999999995 0.05748789468262454
-2.0980000000000008 0.05777571103093532
-2.099 0.05805992228692687
-2.0999999999999996 0.05833374548893767
-2.101000000000001 0.05859176838636431
-2.1020000000000003 0.05882968191503673
-2.1029999999999998 0.05904489001496632
-2.104000000000001 0.059237041003065996
-2.1050000000000004 0.0594072974118452
-2.106 0.059558094211112585
-2.1069999999999993 0.05969378872003595
-2.1080000000000005 0.059817668979933694
-2.109 0.059934015187656474
-2.1099999999999994 0.06004671644589742
-2.1110000000000007 0.060159158173366444
-2.112 0.060274373169872386
-2.1129999999999995 0.06039590404088424
-2.1140000000000008 0.060527653360274054
-2.115 0.06067359137972676
-2.1159999999999997 0.06083826057904722
-2.117000000000001 0.06102668419607161
-2.1180000000000003 0.06124406592563964
-2.1189999999999998 0.06149473367318848
-2.120000000000001 0.06178168981223344
-2.1210000000000004 0.062106729738904326
-2.122 0.0624699057492728
-2.1229999999999993 0.06286918954700049
-2.1240000000000006 0.06330046847197925
-2.125 0.06375782068101267
-2.1259999999999994 0.06423463188894277
-2.1270000000000007 0.0647231029793608
-2.128 0.06521571034200585
-2.1289999999999996 0.06570483433234026
-2.130000000000001 0.06618383615973998
-2.1310000000000002 0.06664761058380664
-2.1319999999999997 0.06709205838049613
-2.133000000000001 0.06751448511364976
-2.1340000000000003 0.06791381131149972
-2.135 0.0682909389523904
-2.136000000000001 0.0686478843730061
-2.1370000000000005 0.06898738283069267
-2.138 0.06931402785090084
-2.1389999999999993 0.06963269974070088
-2.1400000000000006 0.06994905215732977
-2.141 0.07026850523025223
-2.1419999999999995 0.07059664121334733
-2.1430000000000007 0.07093797094914918
-2.144 0.07129618975378212
-2.1449999999999996 0.07167464688429265
-2.146000000000001 0.0720743012976852
-2.1470000000000002 0.07249570814463457
-2.1479999999999997 0.07293796011696604
-2.149000000000001 0.07339962010399857
-2.1500000000000004 0.07387904025800847
-2.151 0.07437383963356456
-2.152000000000001 0.07488200552387637
-2.1530000000000005 0.07540148570237216
-2.154 0.07593064964367066
-2.1549999999999994 0.07646799225371027
-2.1560000000000006 0.0770114680236016
-2.157 0.07755936682710417
-2.1579999999999995 0.07810992987884573
-2.1590000000000007 0.07866022573686664
-2.16 0.07920866224377816
-2.1609999999999996 0.07975337459891972
-2.162000000000001 0.08029349595027475
-2.1630000000000003 0.0808300293180129
-2.1639999999999997 0.08136576192683162
-2.165000000000001 0.08190580273195934
-2.1660000000000004 0.0824560948175549
-2.167 0.08302359105727965
-2.168000000000001 0.08361501865916744
-2.1690000000000005 0.08423614108895705
-2.17 0.08489022997285878
-2.1709999999999994 0.08557706226120798
-2.1720000000000006 0.08629445610790423
-2.173 0.08703757321115416
-2.1739999999999995 0.08779996809095114
-2.1750000000000007 0.08857415824822988
-2.176 0.08935469201582309
-2.1769999999999996 0.0901372517419188
-2.178000000000001 0.09091965120999407
-2.1790000000000003 0.09170315941350443
-2.1799999999999997 0.09249045001608025
-2.181000000000001 0.09328549026005745
-2.1820000000000004 0.09409277839145118
-2.183 0.0949162931739983
-2.184000000000001 0.09575767692715896
-2.1850000000000005 0.09661737199640517
-2.186 0.09749371968404998
-2.1869999999999994 0.09838236020736152
-2.1880000000000006 0.09927816723431808
-2.189 0.10017541572220688
-2.1899999999999995 0.10106827552567507
-2.1910000000000007 0.10195193258909548
-2.192 0.10282345539045674
-2.1929999999999996 0.10368101489369275
-2.194000000000001 0.10452404738098607
-2.1950000000000003 0.10535341598972606
-2.1959999999999997 0.10617013368023699
-2.197000000000001 0.10697573654924913
-2.1980000000000004 0.10777098182404804
-2.199 0.108555940835581
-2.1999999999999993 0.10933206424016563
-2.2010000000000005 0.11010093118704986
-2.202 0.11086542925688414
-2.2029999999999994 0.11162978855000984
-2.2040000000000006 0.11240149238798361
-2.205 0.11318820994487958
-2.2059999999999995 0.11399942679258397
-2.2070000000000007 0.11484284564233406
-2.208 0.11572589283179834
-2.2089999999999996 0.11665322718052314
-2.210000000000001 0.11762618142180316
-2.2110000000000003 0.1186448050469616
-2.2119999999999997 0.11970693313601106
-2.213000000000001 0.12080982844743357
-2.2140000000000004 0.12195119676536932
-2.215 0.12313122814785647
-2.2159999999999993 0.12435227471791942
-2.2170000000000005 0.1256188194253715
-2.218 0.1269361735761284
-2.2189999999999994 0.12831005283122138
-2.2200000000000006 0.1297451686930794
-2.221 0.13124304136123757
-2.2219999999999995 0.13280245270257884
-2.2230000000000008 0.13441787564888663
-2.224 0.136080749242002
-2.2249999999999996 0.13777918981145257
-2.226000000000001 0.13949922188356445
-2.2270000000000003 0.1412257512668266
-2.2279999999999998 0.14294318542820464
-2.229000000000001 0.14463678180895564
-2.2300000000000004 0.14629339963884588
-2.231 0.14790066965728854
-2.2319999999999993 0.14944696720955555
-2.2330000000000005 0.15092498815321176
-2.234 0.1523296420044072
-2.2349999999999994 0.15365863465170052
-2.2360000000000007 0.15491532685089232
-2.237 0.15610786235731172
-2.2379999999999995 0.15724844347469627
-2.2390000000000008 0.15835546586663565
-2.24 0.15945046590633638
-2.2409999999999997 0.1605561877523245
-2.242000000000001 0.16169615663749012
-2.2430000000000003 0.16288960315034376
-2.2439999999999998 0.1641524977734457
-2.245000000000001 0.16549372690461633
-2.2460000000000004 0.16691501556987648
-2.247 0.16841265326780916
-2.2479999999999993 0.16997661530082428
-2.2490000000000006 0.17159325711935236
-2.25 0.17324798112940826
-2.2509999999999994 0.17492606671382052
-2.2520000000000007 0.17661577484371505
-2.253 0.1783083942176412
-2.2539999999999996 0.17999914006287362
-2.255000000000001 0.18168988645572057
-2.2560000000000002 0.1833872204900343
-2.2569999999999997 0.18510184455109632
-2.258000000000001 0.18684787255337745
-2.2590000000000003 0.18864199557517894
-2.26 0.19050046810934632
-2.261000000000001 0.1924382366930052
-2.2620000000000005 0.19446555568917692
-2.263 0.19658963670298213
-2.2639999999999993 0.19881155918553275
-2.2650000000000006 0.20112573350768054
-2.266 0.20352498799238028
-2.2669999999999995 0.20600069418455086
-2.2680000000000007 0.20854178336085213
-2.269 0.21114164870859897
-2.2699999999999996 0.21379335958185247
-2.271000000000001 0.21649165376982818
-2.2720000000000002 0.21922982157269164
-2.2729999999999997 0.22199835697365522
-2.274000000000001 0.224782348558814
-2.2750000000000004 0.22756375946436752
-2.276 0.23031762512635698
-2.277000000000001 0.2330191912721759
-2.2780000000000005 0.23564471686813793
-2.279 0.23817920164027367
-2.2799999999999994 0.24061840545971422
-2.2810000000000006 0.24296991107130636
-2.282 0.2452543143926441
-2.2829999999999995 0.24750296603039737
-2.2840000000000007 0.24975323827812074
-2.285 0.25204150867850267
-2.2859999999999996 0.2543969361464339
-2.287000000000001 0.2568378908481001
-2.2880000000000003 0.25936634359691557
-2.2889999999999997 0.261970348692624
-2.290000000000001 0.2646236975997351
-2.2910000000000004 0.26728923506592667
-2.292 0.26992800608934103
-2.293000000000001 0.2725004473189297
-2.2940000000000005 0.2749741480564894
-2.295 0.2773261421732094
-2.2959999999999994 0.2795432203513712
-2.2970000000000006 0.28162549832559003
-2.298 0.283582431911048
-2.2989999999999995 0.285431916054946
-2.3000000000000007 0.2872011751775481
-2.301 0.28891906287259983
-2.3019999999999996 0.2906205873743611
-2.303000000000001 0.29234001557085315
-2.3040000000000003 0.29410947771482004
-2.3049999999999997 0.2959600628874118
-2.306000000000001 0.29791579213897323
-2.3070000000000004 0.2999941571675958
-2.308 0.3022024512403379
-2.309000000000001 0.3045375283460415
-2.3100000000000005 0.30698756645263947
-2.311 0.30953325703859363
-2.3119999999999994 0.31214847548645236
-2.3130000000000006 0.31480920859077965
-2.314 0.31749304246417775
-2.3149999999999995 0.3201839864888425
-2.3160000000000007 0.3228761380261809
-2.317 0.32557398089521256
-2.3179999999999996 0.32828432941622343
-2.319000000000001 0.33102432941247667
-2.3200000000000003 0.3338093931125724
-2.3209999999999997 0.3366500710024375
-2.322000000000001 0.33954982666075684
-2.3230000000000004 0.3425027833835799
-2.324 0.345490110817003
-2.3249999999999993 0.3484872323841969
-2.3260000000000005 0.35145882381176097
-2.327 0.3543689801703885
-2.3279999999999994 0.3571796987166746
-2.3290000000000006 0.3598618971184098
-2.33 0.3623896021055744
-2.3309999999999995 0.3647468798856372
-2.3320000000000007 0.36692441893774247
-2.333 0.36891778246257684
-2.3339999999999996 0.37073190786621707
-2.335000000000001 0.3723750638835566
-2.3360000000000003 0.37385877285404007
-2.3369999999999997 0.3752048894105106
-2.338000000000001 0.37643841717843696
-2.3390000000000004 0.3775955792347993
-2.34 0.3787223310177961
-2.3409999999999993 0.3798710686979345
-2.3420000000000005 0.38110000355895357
-2.343 0.38246733210656336
-2.3439999999999994 0.3840300917741533
-2.3450000000000006 0.3858354193814038
-2.346 0.3879153963851621
-2.3469999999999995 0.39028823003613156
-2.3480000000000008 0.392949240883292
-2.349 0.39587702813231196
-2.3499999999999996 0.39903419321344746
-2.351000000000001 0.40236361598379256
-2.3520000000000003 0.405799494378604
-2.3529999999999998 0.4092655459852022
-2.354000000000001 0.41268303726484434
-2.3550000000000004 0.41597398929306934
-2.356 0.4190643762868299
-2.3569999999999993 0.4218930579516792
-2.3580000000000005 0.4244090748827094
-2.359 0.42657775280077453
-2.3599999999999994 0.428383554113746
-2.3610000000000007 0.42982260747895695
-2.362 0.4309053601023963
-2.3629999999999995 0.43165862247794
-2.3640000000000008 0.4321139269259952
-2.365 0.4323115252299507
-2.3659999999999997 0.4322957369904445
-2.367000000000001 0.4321194368419458
-2.3680000000000003 0.4318330757757545
-2.3689999999999998 0.43149050807318334
-2.370000000000001 0.43114637221697033
-2.3710000000000004 0.43084965927783286
-2.372 0.43064160913440125
-2.3729999999999993 0.43055179323024156
-2.3740000000000006 0.4305920287625738
-2.375 0.43075894995990016
-2.3759999999999994 0.4310282252469312
-2.3770000000000007 0.4313615053162338
-2.378 0.43170223805192515
-2.3789999999999996 0.43199606833499155
-2.380000000000001 0.4321818293341256
-2.3810000000000002 0.43221006669312284
-2.3819999999999997 0.43204637012058883
-2.383000000000001 0.4316693993335123
-2.3840000000000003 0.4310845856429156
-2.385 0.4303175850255358
-2.386000000000001 0.42940955594255753
-2.3870000000000005 0.42841860152694383
-2.388 0.4274084896419394
-2.3889999999999993 0.4264456478621589
-2.3900000000000006 0.4255884782791191
-2.391 0.42488409356320683
-2.3919999999999995 0.42436154931255393
-2.3930000000000007 0.424028450409285
-2.394 0.4238744179187625
-2.3949999999999996 0.4238714612213966
-2.396000000000001 0.4239774335391201
-2.3970000000000002 0.4241488826888596
-2.3979999999999997 0.42434081116816624
-2.399000000000001 0.42451622427566693
-2.4000000000000004 0.42464916180512907
-2.401 0.424726861684172
-2.402000000000001 0.42474637683515404
-2.4030000000000005 0.42471086855416224
-2.404 0.4246252220404114
-2.4049999999999994 0.42449195872249174
-2.4060000000000006 0.424301388656379
-2.407 0.42403677021547637
-2.4079999999999995 0.4236747498417798
-2.4090000000000007 0.4231862649260555
-2.41 0.4225460118811351
-2.4109999999999996 0.4217397675433587
-2.412000000000001 0.42076423742451585
-2.4130000000000003 0.41963700010223165
-2.4139999999999997 0.4183918223003445
-2.415000000000001 0.4170786559778774
-2.4160000000000004 0.4157534674793482
-2.417 0.41447491144498216
-2.418000000000001 0.413293227584526
-2.4190000000000005 0.41224597106143535
-2.42 0.41135248927856
-2.4209999999999994 0.4106156297243501
-2.4220000000000006 0.4100229519516603
-2.423 0.40954853485133996
-2.4239999999999995 0.40916263800298514
-2.4250000000000007 0.4088327847864647
-2.426 0.4085318388472129
-2.4269999999999996 0.4082444072648232
-2.428000000000001 0.40795743415102814
-2.4290000000000003 0.40767513624642976
-2.4299999999999997 0.4074056802537959
-2.431000000000001 0.4071637345087079
-2.4320000000000004 0.4069678852698353
-2.433 0.40683316975624906
-2.434000000000001 0.4067701100505449
-2.4350000000000005 0.406780393581717
-2.436 0.40685525369217457
-2.4369999999999994 0.40697178607513923
-2.4380000000000006 0.40709160544866607
-2.439 0.40716505476392817
-2.4399999999999995 0.40713313444678845
-2.4410000000000007 0.40693277178831994
-2.442 0.4065041548996096
-2.4429999999999996 0.40579681892024594
-2.444000000000001 0.4047775149884753
-2.4450000000000003 0.40343620654184376
-2.4459999999999997 0.40178710114193844
-2.447000000000001 0.39986990470400846
-2.4480000000000004 0.3977474109414728
-2.449 0.3955013116848368
-2.4499999999999993 0.39322466442457027
-2.4510000000000005 0.39101272418610994
-2.452 0.3889633111896578
-2.4529999999999994 0.38716231551083224
-2.4540000000000006 0.38568664099371075
-2.455 0.38459400826067264
-2.4559999999999995 0.3839254910145752
-2.4570000000000007 0.3836977910283679
-2.458 0.383909366685228
-2.4589999999999996 0.38453327679722743
-2.460000000000001 0.38551823593233553
-2.4610000000000003 0.38679414018516045
-2.4619999999999997 0.38827527097197373
-2.463000000000001 0.3898613827151714
-2.4640000000000004 0.3914525397219355
-2.465 0.39295118232425547
-2.4659999999999993 0.39427367111765277
-2.4670000000000005 0.3953552203426284
-2.468 0.39615231392158523
-2.4689999999999994 0.39664792950066574
-2.4700000000000006 0.39684350394352774
-2.471 0.3967569286675762
-2.4719999999999995 0.3964211210434298
-2.4730000000000008 0.3958673261353133
-2.474 0.39512992689939513
-2.4749999999999996 0.3942366657874307
-2.476000000000001 0.39321284824335473
-2.4770000000000003 0.39208232362419826
-2.4779999999999998 0.3908676313121201
-2.479000000000001 0.38960079592448155
-2.4800000000000004 0.3883209098436008
-2.481 0.38707519907902094
-2.4819999999999993 0.3859240836143242
-2.4830000000000005 0.38492769347109485
-2.484 0.384148736536351
-2.4849999999999994 0.38363946658592585
-2.4860000000000007 0.38343794536820475
-2.487 0.3835618498331601
-2.4879999999999995 0.38400807686441424
-2.4890000000000008 0.38475122955079716
-2.49 0.38574913791135107
-2.4909999999999997 0.38694601449597776
-2.492000000000001 0.3882845662054264
-2.4930000000000003 0.38970229078283014
-2.4939999999999998 0.3911452710568956
-2.495000000000001 0.39257004032935944
-2.4960000000000004 0.3939426972020229
-2.497 0.3952412911811211
-2.4979999999999993 0.3964531988242086
-2.4990000000000006 0.3975722662790865
-2.5 0.39860253905012744
-2.5009999999999994 0.39954718735393
-2.5020000000000007 0.4004180883545182
-2.503 0.4012223314902844
-2.5039999999999996 0.40197908827321943
-2.505000000000001 0.40270265935234334
-2.5060000000000002 0.4034109707452041
-2.5069999999999997 0.4041185028317965
-2.508000000000001 0.4048437726152362
-2.5090000000000003 0.4055941256441113
-2.51 0.4063710379827534
-2.511000000000001 0.40716544969391827
-2.5120000000000005 0.4079612622725893
-2.513 0.40873137051459063
-2.5139999999999993 0.4094453902964733
-2.5150000000000006 0.4100786952267477
-2.516 0.4106134414734339
-2.5169999999999995 0.41104462553125526
-2.5180000000000007 0.41138717538901076
-2.519 0.41167425452368206
-2.5199999999999996 0.4119591194502172
-2.521000000000001 0.41230156773917487
-2.5220000000000002 0.41276787356563766
-2.5229999999999997 0.4134184141321876
-2.524000000000001 0.41430088816138055
-2.5250000000000004 0.4154433228268864
-2.526 0.4168537141441824
-2.527000000000001 0.41851943143848713
-2.5280000000000005 0.42041200672342405
-2.529 0.42249715789106485
-2.5299999999999994 0.4247340246139584
-2.5310000000000006 0.42708425019342594
-2.532 0.42951764369717926
-2.5329999999999995 0.432008767392959
-2.5340000000000007 0.4345389403098329
-2.535 0.4370986818354592
-2.5359999999999996 0.43967673274339775
-2.537000000000001 0.44226429060504424
-2.5380000000000003 0.4448498248846817
-2.5389999999999997 0.44742380732337883
-2.540000000000001 0.449975566731903
-2.5410000000000004 0.45249655778953607
-2.542 0.4549879357669894
-2.543000000000001 0.457451483082146
-2.5440000000000005 0.45989563125994054
-2.545 0.46233842428987365
-2.5459999999999994 0.46480075315457586
-2.5470000000000006 0.46730222201161176
-2.548 0.46986448165147193
-2.5489999999999995 0.4725052147850887
-2.5500000000000007 0.4752388299040416
-2.551 0.47807508149119854
-2.5519999999999996 0.4810268750685134
-2.553000000000001 0.4840976496557581
-2.5540000000000003 0.4872957269253116
-2.5549999999999997 0.4906277656271492
-2.556000000000001 0.4941016335724036
-2.5570000000000004 0.4977190932607689
-2.558 0.5014811396639554
-2.559000000000001 0.5053842059903197
-2.5600000000000005 0.5094150264754369
-2.561 0.5135591149463771
-2.5619999999999994 0.5177905206661266
-2.5630000000000006 0.522085476628191
-2.564 0.5264155368880504
-2.5649999999999995 0.5307511875996953
-2.5660000000000007 0.535065452073487
-2.567 0.5393300012315203
-2.5679999999999996 0.543518643228729
-2.569000000000001 0.5476076221238337
-2.5700000000000003 0.551574149916071
-2.5709999999999997 0.5554049697960124
-2.572000000000001 0.5590909146146589
-2.5730000000000004 0.5626378578540733
-2.574 0.5660648000969332
-2.575000000000001 0.5694103583848392
-2.5760000000000005 0.5727264097862056
-2.577 0.5760785722261238
-2.5779999999999994 0.5795389933051577
-2.5790000000000006 0.5831844848768915
-2.58 0.5870806699383888
-2.5809999999999995 0.5912831895613421
-2.5820000000000007 0.5958271443183036
-2.583 0.6007279891723063
-2.5839999999999996 0.6059717859469969
-2.585000000000001 0.6115342277956911
-2.5860000000000003 0.6173653503241873
-2.5869999999999997 0.6234010998817651
-2.588000000000001 0.6295722524498084
-2.5890000000000004 0.6357997983454005
-2.59 0.6420084639255671
-2.5909999999999993 0.6481253457683404
-2.5920000000000005 0.6540861381768367
-2.593 0.6598410929389751
-2.5939999999999994 0.6653506695559231
-2.5950000000000006 0.6705995691859095
-2.596 0.6755906312878609
-2.5969999999999995 0.6803506558023547
-2.5980000000000008 0.6849194482572074
-2.599 0.6893552781552885
-2.5999999999999996 0.6937162563538055
-2.601000000000001 0.6980567795932365
-2.6020000000000003 0.7024246448421738
-2.6029999999999998 0.7068387633479779
-2.604000000000001 0.7113014307049839
-2.6050000000000004 0.7157817776449893
-2.606 0.7202333176674189
-2.6069999999999993 0.72460179379547
-2.6080000000000005 0.7288305016389011
-2.609 0.7328749281089467
-2.6099999999999994 0.736710513371346
-2.6110000000000007 0.7403453808874892
-2.612 0.7438074077422159
-2.6129999999999995 0.7471484073707731
-2.6140000000000008 0.7504430733692682
-2.615 0.7537636798342515
-2.6159999999999997 0.757179539929031
-2.617000000000001 0.7607526639825626
-2.6180000000000003 0.7645176231362893
-2.6189999999999998 0.7684979229203736
-2.620000000000001 0.7726872174922395
-2.6210000000000004 0.7770597473348324
-2.622 0.7815720762137087
-2.6229999999999993 0.7861626591870223
-2.6240000000000006 0.7907509714087417
-2.625 0.7952475191162481
-2.6259999999999994 0.7995579501729538
-2.6270000000000007 0.8035844321615946
-2.628 0.8072381106656964
-2.6289999999999996 0.8104518389452648
-2.630000000000001 0.8131747649132067
-2.6310000000000002 0.8153915483907362
-2.6319999999999997 0.8171153791948292
-2.633000000000001 0.8183853163925727
-2.6340000000000003 0.8192577146114305
-2.635 0.8198022265396584
-2.636000000000001 0.8200874473960275
-2.6370000000000005 0.8201735612571976
-2.638 0.8201140181628758
-2.6389999999999993 0.8199422701864489
-2.6400000000000006 0.8196886228922654
-2.641 0.8193781518343155
-2.6419999999999995 0.8190314324828281
-2.6430000000000007 0.8186703347718798
-2.644 0.8183155114997961
-2.6449999999999996 0.8179772402355857
-2.646000000000001 0.8176493379692569
-2.6470000000000002 0.8173120144969749
-2.6479999999999997 0.8169124647849241
-2.649000000000001 0.816382480696643
-2.6500000000000004 0.8156307611774822
-2.651 0.8145636803606455
-2.652000000000001 0.8130961884356502
-2.6530000000000005 0.811156816115448
-2.654 0.8087095513249041
-2.6549999999999994 0.8057428753911142
-2.6560000000000006 0.8022714038336444
-2.657 0.7983358682150677
-2.6579999999999995 0.7939880969901327
-2.6590000000000007 0.7892807403191797
-2.66 0.7842573125414524
-2.6609999999999996 0.7789556535199716
-2.662000000000001 0.7734023908514291
-2.6630000000000003 0.767609787520284
-2.6639999999999997 0.7615920074300688
-2.665000000000001 0.7553596661767846
-2.6660000000000004 0.7489220564351383
-2.667 0.7422974892167404
-2.668000000000001 0.7355004353366316
-2.6690000000000005 0.7285426961242665
-2.67 0.7214386116353332
-2.6709999999999994 0.7141878067911211
-2.6720000000000006 0.7067905539899652
-2.673 0.699240726231481
-2.6739999999999995 0.691529950722474
-2.6750000000000007 0.6836460574597458
-2.676 0.6755882475184566
-2.6769999999999996 0.667361609375075
-2.678000000000001 0.6589745278888576
-2.6790000000000003 0.6504547408083993
-2.6799999999999997 0.6418272992606909
-2.681000000000001 0.6331297763429004
-2.6820000000000004 0.6244076581187623
-2.683 0.6157072611426094
-2.684000000000001 0.6070802555125298
-2.6850000000000005 0.5985811759942015
-2.686 0.59025637329476
-2.6869999999999994 0.5821558182670948
-2.6880000000000006 0.5743213324362032
-2.689 0.56677607516183
-2.6899999999999995 0.559528072907992
-2.6910000000000007 0.5525645009979895
-2.692 0.5458496885190874
-2.6929999999999996 0.5393224642106306
-2.694000000000001 0.5329076148922106
-2.6950000000000003 0.5265149261421773
-2.6959999999999997 0.5200509891724018
-2.697000000000001 0.5134290261550717
-2.6980000000000004 0.5065745937609255
-2.699 0.49943733464036827
-2.700000000000001 0.4919869405984535
-2.7010000000000005 0.4842244441717476
-2.702 0.476173578106836
-2.7029999999999994 0.4678798416599525
-2.7040000000000006 0.45940855187022633
-2.705 0.45083299207317545
-2.7059999999999995 0.44223135586912476
-2.7070000000000007 0.43368370965996084
-2.708 0.4252628541660824
-2.7089999999999996 0.4170340215946729
-2.710000000000001 0.4090483830711647
-2.7110000000000003 0.401341965693715
-2.7119999999999997 0.39393914810268205
-2.713000000000001 0.3868470479277646
-2.7140000000000004 0.3800612553108811
-2.715 0.37356947268653035
-2.7159999999999993 0.3673530275673098
-2.7170000000000005 0.3613902420661463
-2.718 0.35566171610251524
-2.7189999999999994 0.35014378116232736
-2.7200000000000006 0.3448193325923213
-2.721 0.339668161694038
-2.7219999999999995 0.33467164676374545
-2.7230000000000008 0.329809857494131
-2.724 0.3250615623717378
-2.7249999999999996 0.3204038669997171
-2.726000000000001 0.31581405944388224
-2.7270000000000003 0.31127638080030734
-2.7279999999999998 0.3067768536857778
-2.729000000000001 0.30231363761072044
-2.7300000000000004 0.29789061001502776
-2.731 0.2935196002716299
-2.7319999999999993 0.2892193401643262
-2.7330000000000005 0.2850109688072101
-2.734 0.2809147488061904
-2.7349999999999994 0.2769503038015064
-2.7360000000000007 0.273126357944991
-2.737 0.2694470336993349
-2.7379999999999995 0.2659112897275416
-2.7390000000000008 0.2625091412784753
-2.74 0.2592273132615231
-2.7409999999999997 0.2560486344560745
-2.742000000000001 0.2529534576473653
-2.7430000000000003 0.24992204200838847
-2.7439999999999998 0.24693115966402807
-2.745000000000001 0.24395764238824497
-2.7460000000000004 0.24097827174247025
-2.747 0.2379688993600239
-2.7479999999999993 0.23490623078036746
-2.7490000000000006 0.23177346564544674
-2.75 0.2285582425593568
-2.7509999999999994 0.22525780009624605
-2.7520000000000007 0.22187975296285029
-2.753 0.21844096768763596
-2.7539999999999996 0.21497249142662755
-2.755000000000001 0.21151074547260693
-2.7560000000000002 0.2080950210135628
-2.7569999999999997 0.2047654752116007
-2.758000000000001 0.20155745963443558
-2.7590000000000003 0.19849548133464004
-2.76 0.19559277393544885
-2.761000000000001 0.19284977836521972
-2.7620000000000005 0.19025370247370868
-2.763 0.1877807549142215
-2.7639999999999993 0.1853989409260188
-2.7650000000000006 0.1830729374415555
-2.766 0.1807698225965142
-2.7669999999999995 0.17846104991581196
-2.7680000000000007 0.1761239987193954
-2.769 0.17374685342580773
-2.7699999999999996 0.1713280104750659
-2.771000000000001 0.16887295250382459
-2.7720000000000002 0.16639364189950642
-2.7729999999999997 0.16390689682203066
-2.774000000000001 0.16142981090737368
-2.7750000000000004 0.158978632692932
-2.776 0.15656734588207394
-2.777000000000001 0.1542083399159975
-2.7780000000000005 0.15191014140310438
-2.779 0.1496798532868192
-2.7799999999999994 0.14752381984827412
-2.7810000000000006 0.14544789239059522
-2.782 0.143458008159234
-2.7829999999999995 0.14155959429957235
-2.7840000000000007 0.13975757526551755
-2.785 0.13805615845267113
-2.7859999999999996 0.1364572610657078
-2.787000000000001 0.13496087240014693
-2.7880000000000003 0.1335655146074206
-2.7889999999999997 0.13226700765270516
-2.790000000000001 0.13105990989523736
-2.7910000000000004 0.1299378179567298
-2.792 0.128892541356323
-2.793000000000001 0.12791445840767438
-2.7940000000000005 0.12699153090879395
-2.795 0.1261092334322486
-2.7959999999999994 0.12524999842408527
-2.7970000000000006 0.12439487207256048
-2.798 0.12352251613465778
-2.7989999999999995 0.12261124337200112
-2.8000000000000007 0.12164126144903
-2.801 0.12059606950787144
-2.8019999999999996 0.1194641501191818
-2.803000000000001 0.11824003898080139
-2.8040000000000003 0.1169257884230622
-2.8049999999999997 0.11553183617031995
-2.806000000000001 0.11407391735907559
-2.8070000000000004 0.11257344010951784
-2.808 0.11105491308671174
-2.809000000000001 0.10954441627406793
-2.8100000000000005 0.10806565343270194
-2.811 0.10664015752366329
-2.8119999999999994 0.10528410067387783
-2.8130000000000006 0.10400841177706788
-2.814 0.10281734797447628
-2.8149999999999995 0.10170875220720811
-2.8160000000000007 0.10067532466621816
-2.817 0.09970597657367074
-2.8179999999999996 0.09878614217914966
-2.819000000000001 0.0979009602049363
-2.8200000000000003 0.09703626077593838
-2.8209999999999997 0.09618043248679897
-2.822000000000001 0.09532614206135535
-2.8230000000000004 0.09446894603312699
-2.824 0.0936098058151267
-2.825000000000001 0.09275158421718149
-2.8260000000000005 0.09189956187537107
-2.827 0.09105984759826424
-2.8279999999999994 0.09023710101879463
-2.8290000000000006 0.08943366642712411
-2.83 0.08864972399832263
-2.8309999999999995 0.08788285435139398
-2.8320000000000007 0.08712822825149254
-2.833 0.08638083267142874
-2.8339999999999996 0.08563456553152408
-2.835000000000001 0.08488534688920069
-2.8360000000000003 0.08413150712445923
-2.8369999999999997 0.08337331866234357
-2.838000000000001 0.08261435822040732
-2.8390000000000004 0.08186100082898909
-2.84 0.0811214239768652
-2.8409999999999993 0.08040509112229019
-2.8420000000000005 0.07972154614331281
-2.843 0.07907875341998423
-2.8439999999999994 0.07848241902722952
-2.8450000000000006 0.07793417028660946
-2.846 0.07743111401002788
-2.8469999999999995 0.07696592644580354
-2.8480000000000008 0.07652650250416751
-2.849 0.07609742427100344
-2.8499999999999996 0.07566133656549826
-2.851000000000001 0.07520118766279474
-2.8520000000000003 0.07470207381414956
-2.8529999999999998 0.07415347128750807
-2.854000000000001 0.07355053416616134
-2.8550000000000004 0.07289482634652544
-2.856 0.07219433981927116
-2.8569999999999993 0.0714620869902539
-2.8580000000000005 0.07071519283362519
-2.859 0.06997234692563677
-2.8599999999999994 0.06925196186155844
-2.8610000000000007 0.06856997157321923
-2.862 0.06793811937419181
-2.8629999999999995 0.0673628567011003
-2.8640000000000008 0.06684531370015732
-2.865 0.06638133476124645
-2.8659999999999997 0.06596222842969839
-2.867000000000001 0.06557631192499291
-2.8680000000000003 0.0652103514573657
-2.8689999999999998 0.06485137767215748
-2.870000000000001 0.0644873949153168
-2.8710000000000004 0.06410965900878826
-2.872 0.0637120965964646
-2.8729999999999993 0.0632927770689882
-2.8740000000000006 0.06285322722133943
-2.875 0.06239751473744607
-2.8759999999999994 0.06193239665935094
-2.8770000000000007 0.06146560871470058
-2.878 0.06100481983359861
-2.8789999999999996 0.06055728751467008
-2.880000000000001 0.06012848443150169
-2.8810000000000002 0.059722996093771144
-2.8819999999999997 0.059342526029736935
-2.883000000000001 0.05898825241122093
-2.8840000000000003 0.05865960438525288
-2.885 0.05835530146205897
-2.886000000000001 0.058074057739352765
-2.8870000000000005 0.05781419295989574
-2.888 0.05757447424452283
-2.8889999999999993 0.05735323821627348
-2.8900000000000006 0.057148964584038335
-2.891 0.05695904600350931
-2.8919999999999995 0.056780103758770024
-2.8930000000000007 0.05660759893717563
-2.894 0.05643636927506202
-2.8949999999999996 0.05626014199021416
-2.896000000000001 0.056072850510722666
-2.8970000000000002 0.055868995263054014
-2.8979999999999997 0.05564407111357156
-2.899000000000001 0.055396039870741313
-2.9000000000000004 0.0551248992011963
-2.901 0.05483310182452771
-2.902000000000001 0.05452528449899323
-2.9030000000000005 0.0542074591061093
-2.904 0.053886956251452435
-2.9049999999999994 0.05357079033098342
-2.9060000000000006 0.053265383537871476
-2.907 0.05297515798813385
-2.9079999999999995 0.05270309924687818
-2.9090000000000007 0.0524492619205849
-2.91 0.05221182117060357
-2.9109999999999996 0.051986789600955985
-2.912000000000001 0.05176895790126614
-2.9130000000000003 0.05155191109226081
-2.9139999999999997 0.0513297913968662
-2.915000000000001 0.05109701394174404
-2.9160000000000004 0.050849193341792394
-2.917 0.05058360220783221
-2.918000000000001 0.050299250316342005
-2.9190000000000005 0.049997109177532105
-2.92 0.04967928683053157
-2.9209999999999994 0.04935009097114273
-2.9220000000000006 0.04901446196382197
-2.923 0.04867802873159922
-2.9239999999999995 0.04834745954797772
-2.9250000000000007 0.048029139397990965
-2.926 0.047729524391143384
-2.9269999999999996 0.047454385853277235
-2.928000000000001 0.04720832647206286
-2.9290000000000003 0.04699524030975633
-2.9299999999999997 0.0468166198129184
-2.931000000000001 0.046672765491726526
-2.9320000000000004 0.046561365833993194
-2.933 0.04647828789401243
-2.934000000000001 0.04641793149350601
-2.9350000000000005 0.04637362118541295
-2.936 0.046338396315071806
-2.9369999999999994 0.04630559649305271
-2.9380000000000006 0.046270072719653825
-2.939 0.04622811181982186
-2.9399999999999995 0.04617858826145318
-2.9410000000000007 0.04612214983313943
-2.942 0.046061407900380213
-2.9429999999999996 0.046000351813371115
-2.944000000000001 0.045944253619984346
-2.9450000000000003 0.04589799573572025
-2.9459999999999997 0.0458663280854212
-2.947000000000001 0.04585276694027355
-2.9480000000000004 0.04585893080225572
-2.949 0.04588499819690477
-2.950000000000001 0.04592914591775965
-2.9510000000000005 0.04598791165087497
-2.952 0.04605606278070571
-2.9529999999999994 0.04612709882512492
-2.9540000000000006 0.04619384911107327
-2.955 0.04624867494307513
-2.9559999999999995 0.046284472523308265
-2.9570000000000007 0.04629494540074575
-2.958 0.046275524725832906
-2.9589999999999996 0.04622344389347153
-2.960000000000001 0.046138657415184754
-2.9610000000000003 0.04602347108435487
-2.9619999999999997 0.04588234430975451
-2.963000000000001 0.045721376625155
-2.9640000000000004 0.04554790255875039
-2.965 0.045369426881465336
-2.9659999999999993 0.04519307657581913
-2.9670000000000005 0.045024569359008504
-2.968 0.044867761809039675
-2.9689999999999994 0.04472473942636389
-2.9700000000000006 0.04459521590253303
-2.971 0.04447733580598211
-2.9719999999999995 0.04436769937575154
-2.9730000000000008 0.04426199080195697
-2.974 0.04415541300943839
-2.9749999999999996 0.04404388450610046
-2.976000000000001 0.04392371658473499
-2.9770000000000003 0.04379277461120925
-2.9779999999999998 0.04365012442387558
-2.979000000000001 0.04349639729531461
-2.9800000000000004 0.04333405413255033
-2.981 0.04316647587491614
-2.9819999999999993 0.04299761305996549
-2.9830000000000005 0.04283145026202087
-2.984 0.04267149652046766
-2.9849999999999994 0.04251988107152749
-2.9860000000000007 0.04237761839252796
-2.987 0.04224392501818387
-2.9879999999999995 0.0421166781521478
-2.9890000000000008 0.04199289138209401
-2.99 0.041869786963282335
-2.9909999999999997 0.04174507237179589
-2.992000000000001 0.0416176120852287
-2.9930000000000003 0.041487625416718237
-2.9939999999999998 0.04135741619197359
-2.995000000000001 0.04123087236849629
-2.9960000000000004 0.041112977107534567
-2.997 0.041009402917810314
-2.9979999999999993 0.04092579690109618
-2.9990000000000006 0.040867047106180554
-3.0 0.04083669502651517
