# Supplementary material for: Pressure-tuning of α-RuCl3 towards a quantum spin liquid
Source: Nat Commun. 2024 Sep 17;15:8142. doi: 10.1038/s41467-024-52169-w (PMC11408671; doi:10.1038/s41467-024-52169-w)
Supplement: Supplementary file 3 — Source Data [file 41467_2024_52169_MOESM3_ESM.zip › readme]

This folder contains the minimum datasets to reproduce the figures in 
"Pressure-tuning of α-RuCl3 towards a quantum spin liquid" in the 
NeXus Data Format (http://www.nexusformat.org/) containing metaddata or as
simple ASCII files. 
